# Supplementary material for: Backbone Brackets and Arginine Tweezers delineate Class I and Class II aminoacyl tRNA synthetases
Source: PLoS Comput Biol. 2018 Apr 16;14(4):e1006101. doi: 10.1371/journal.pcbi.1006101 (PMC5919687; doi:10.1371/journal.pcbi.1006101)
Supplement: S11 File — All structures of Class I aaRS with residues renumbered according to the MSA. (GZ) [file pcbi.1006101.s023.tar.gz › 1o0c_A_renum.pdb]

ATOM      1  N   THR A 226      21.885  27.458  13.784  1.00  0.00           N  
ATOM      2  CA  THR A 226      22.258  28.861  13.895  1.00  0.00           C  
ATOM      3  C   THR A 226      23.088  29.059  15.167  1.00  0.00           C  
ATOM      4  O   THR A 226      23.114  28.194  16.041  1.00  0.00           O  
ATOM      5  CB  THR A 226      20.998  29.761  13.950  1.00  0.00           C  
ATOM      6  OG1 THR A 226      21.359  31.136  13.758  1.00  0.00           O  
ATOM      7  CG2 THR A 226      20.299  29.611  15.291  1.00  0.00           C  
ATOM      8  N   ASN A 227      23.780  30.188  15.245  1.00  0.00           N  
ATOM      9  CA  ASN A 227      24.603  30.532  16.398  1.00  0.00           C  
ATOM     10  C   ASN A 227      24.788  32.039  16.390  1.00  0.00           C  
ATOM     11  O   ASN A 227      24.377  32.709  15.435  1.00  0.00           O  
ATOM     12  CB  ASN A 227      25.949  29.801  16.363  1.00  0.00           C  
ATOM     13  CG  ASN A 227      26.756  30.111  15.127  1.00  0.00           C  
ATOM     14  OD1 ASN A 227      26.930  31.271  14.748  1.00  0.00           O  
ATOM     15  ND2 ASN A 227      27.268  29.072  14.493  1.00  0.00           N  
ATOM     16  N   PHE A 228      25.426  32.583  17.419  1.00  0.00           N  
ATOM     17  CA  PHE A 228      25.584  34.029  17.480  1.00  0.00           C  
ATOM     18  C   PHE A 228      26.285  34.629  16.286  1.00  0.00           C  
ATOM     19  O   PHE A 228      25.917  35.706  15.836  1.00  0.00           O  
ATOM     20  CB  PHE A 228      26.215  34.501  18.805  1.00  0.00           C  
ATOM     21  CG  PHE A 228      27.713  34.309  18.910  1.00  0.00           C  
ATOM     22  CD1 PHE A 228      28.262  33.042  19.144  1.00  0.00           C  
ATOM     23  CD2 PHE A 228      28.570  35.415  18.866  1.00  0.00           C  
ATOM     24  CE1 PHE A 228      29.634  32.879  19.342  1.00  0.00           C  
ATOM     25  CE2 PHE A 228      29.939  35.266  19.061  1.00  0.00           C  
ATOM     26  CZ  PHE A 228      30.474  33.998  19.302  1.00  0.00           C  
ATOM     27  N   ILE A 229      27.244  33.907  15.728  1.00  0.00           N  
ATOM     28  CA  ILE A 229      27.973  34.423  14.588  1.00  0.00           C  
ATOM     29  C   ILE A 229      27.108  34.486  13.332  1.00  0.00           C  
ATOM     30  O   ILE A 229      27.074  35.510  12.656  1.00  0.00           O  
ATOM     31  CB  ILE A 229      29.281  33.646  14.369  1.00  0.00           C  
ATOM     32  CG1 ILE A 229      30.126  33.757  15.649  1.00  0.00           C  
ATOM     33  CG2 ILE A 229      30.040  34.206  13.149  1.00  0.00           C  
ATOM     34  CD1 ILE A 229      31.478  33.100  15.593  1.00  0.00           C  
ATOM     35  N   ARG A 230      26.357  33.431  13.049  1.00  0.00           N  
ATOM     36  CA  ARG A 230      25.497  33.434  11.871  1.00  0.00           C  
ATOM     37  C   ARG A 230      24.363  34.470  11.987  1.00  0.00           C  
ATOM     38  O   ARG A 230      23.860  34.980  10.978  1.00  0.00           O  
ATOM     39  CB  ARG A 230      24.949  32.034  11.616  1.00  0.00           C  
ATOM     40  CG  ARG A 230      25.997  31.056  11.096  1.00  0.00           C  
ATOM     41  CD  ARG A 230      25.434  29.647  11.047  1.00  0.00           C  
ATOM     42  NE  ARG A 230      26.342  28.679  10.439  1.00  0.00           N  
ATOM     43  CZ  ARG A 230      26.216  28.210   9.199  1.00  0.00           C  
ATOM     44  NH1 ARG A 230      25.224  28.624   8.425  1.00  0.00           N  
ATOM     45  NH2 ARG A 230      27.069  27.303   8.736  1.00  0.00           N  
ATOM     46  N   GLN A 232      23.987  34.803  13.220  1.00  0.00           N  
ATOM     47  CA  GLN A 232      22.949  35.796  13.466  1.00  0.00           C  
ATOM     48  C   GLN A 232      23.499  37.195  13.169  1.00  0.00           C  
ATOM     49  O   GLN A 232      22.793  38.064  12.659  1.00  0.00           O  
ATOM     50  CB  GLN A 232      22.434  35.672  14.903  1.00  0.00           C  
ATOM     51  CG  GLN A 232      21.535  34.439  15.115  1.00  0.00           C  
ATOM     52  CD  GLN A 232      21.094  34.230  16.563  1.00  0.00           C  
ATOM     53  OE1 GLN A 232      21.091  35.160  17.373  1.00  0.00           O  
ATOM     54  NE2 GLN A 232      20.729  32.997  16.895  1.00  0.00           N  
ATOM     55  N   ILE A 233      24.777  37.397  13.451  1.00  0.00           N  
ATOM     56  CA  ILE A 233      25.441  38.664  13.172  1.00  0.00           C  
ATOM     57  C   ILE A 233      25.552  38.802  11.651  1.00  0.00           C  
ATOM     58  O   ILE A 233      25.329  39.874  11.081  1.00  0.00           O  
ATOM     59  CB  ILE A 233      26.861  38.675  13.788  1.00  0.00           C  
ATOM     60  CG1 ILE A 233      26.779  38.960  15.287  1.00  0.00           C  
ATOM     61  CG2 ILE A 233      27.758  39.681  13.089  1.00  0.00           C  
ATOM     62  CD1 ILE A 233      28.065  38.658  16.026  1.00  0.00           C  
ATOM     63  N   ILE A 234      25.895  37.700  10.997  1.00  0.00           N  
ATOM     64  CA  ILE A 234      26.045  37.698   9.557  1.00  0.00           C  
ATOM     65  C   ILE A 234      24.746  38.102   8.885  1.00  0.00           C  
ATOM     66  O   ILE A 234      24.749  38.956   7.998  1.00  0.00           O  
ATOM     67  CB  ILE A 234      26.558  36.336   9.044  1.00  0.00           C  
ATOM     68  CG1 ILE A 234      27.953  36.087   9.622  1.00  0.00           C  
ATOM     69  CG2 ILE A 234      26.631  36.336   7.531  1.00  0.00           C  
ATOM     70  CD1 ILE A 234      28.738  35.004   8.974  1.00  0.00           C  
ATOM     71  N   ASP A 235      23.635  37.542   9.357  1.00  0.00           N  
ATOM     72  CA  ASP A 235      22.319  37.851   8.810  1.00  0.00           C  
ATOM     73  C   ASP A 235      21.993  39.335   8.956  1.00  0.00           C  
ATOM     74  O   ASP A 235      21.442  39.956   8.038  1.00  0.00           O  
ATOM     75  CB  ASP A 235      21.241  37.032   9.519  1.00  0.00           C  
ATOM     76  CG  ASP A 235      21.343  35.558   9.228  1.00  0.00           C  
ATOM     77  OD1 ASP A 235      22.009  35.182   8.238  1.00  0.00           O  
ATOM     78  OD2 ASP A 235      20.747  34.771   9.989  1.00  0.00           O  
ATOM     79  N   GLU A 236      22.317  39.899  10.115  1.00  0.00           N  
ATOM     80  CA  GLU A 236      22.064  41.308  10.356  1.00  0.00           C  
ATOM     81  C   GLU A 236      22.866  42.173   9.387  1.00  0.00           C  
ATOM     82  O   GLU A 236      22.362  43.171   8.879  1.00  0.00           O  
ATOM     83  CB  GLU A 236      22.383  41.649  11.806  1.00  0.00           C  
ATOM     84  CG  GLU A 236      21.448  40.949  12.789  1.00  0.00           C  
ATOM     85  CD  GLU A 236      21.976  40.889  14.217  1.00  0.00           C  
ATOM     86  OE1 GLU A 236      23.009  41.536  14.525  1.00  0.00           O  
ATOM     87  OE2 GLU A 236      21.346  40.176  15.033  1.00  0.00           O  
ATOM     88  N   ASP A 237      24.098  41.768   9.094  1.00  0.00           N  
ATOM     89  CA  ASP A 237      24.945  42.510   8.170  1.00  0.00           C  
ATOM     90  C   ASP A 237      24.389  42.476   6.754  1.00  0.00           C  
ATOM     91  O   ASP A 237      24.396  43.483   6.039  1.00  0.00           O  
ATOM     92  CB  ASP A 237      26.358  41.940   8.179  1.00  0.00           C  
ATOM     93  CG  ASP A 237      27.136  42.351   9.403  1.00  0.00           C  
ATOM     94  OD1 ASP A 237      26.503  42.832  10.364  1.00  0.00           O  
ATOM     95  OD2 ASP A 237      28.382  42.211   9.405  1.00  0.00           O  
ATOM     96  N   LEU A 238      23.942  41.300   6.343  1.00  0.00           N  
ATOM     97  CA  LEU A 238      23.384  41.120   5.022  1.00  0.00           C  
ATOM     98  C   LEU A 238      22.176  42.020   4.864  1.00  0.00           C  
ATOM     99  O   LEU A 238      22.139  42.875   3.970  1.00  0.00           O  
ATOM    100  CB  LEU A 238      22.982  39.655   4.824  1.00  0.00           C  
ATOM    101  CG  LEU A 238      23.948  38.665   4.153  1.00  0.00           C  
ATOM    102  CD1 LEU A 238      25.388  39.155   4.153  1.00  0.00           C  
ATOM    103  CD2 LEU A 238      23.819  37.311   4.832  1.00  0.00           C  
ATOM    104  N   ALA A 239      21.221  41.864   5.778  1.00  0.00           N  
ATOM    105  CA  ALA A 239      19.976  42.634   5.759  1.00  0.00           C  
ATOM    106  C   ALA A 239      20.211  44.135   5.628  1.00  0.00           C  
ATOM    107  O   ALA A 239      19.701  44.773   4.705  1.00  0.00           O  
ATOM    108  CB  ALA A 239      19.147  42.334   7.005  1.00  0.00           C  
ATOM    109  N   SER A 240      21.010  44.683   6.532  1.00  0.00           N  
ATOM    110  CA  SER A 240      21.317  46.099   6.518  1.00  0.00           C  
ATOM    111  C   SER A 240      21.995  46.567   5.226  1.00  0.00           C  
ATOM    112  O   SER A 240      21.841  47.717   4.820  1.00  0.00           O  
ATOM    113  CB  SER A 240      22.199  46.442   7.715  1.00  0.00           C  
ATOM    114  OG  SER A 240      23.350  45.615   7.757  1.00  0.00           O  
ATOM    115  N   GLY A 241      22.731  45.680   4.572  1.00  0.00           N  
ATOM    116  CA  GLY A 241      23.423  46.076   3.360  1.00  0.00           C  
ATOM    117  C   GLY A 241      24.877  46.442   3.624  1.00  0.00           C  
ATOM    118  O   GLY A 241      25.554  47.009   2.760  1.00  0.00           O  
ATOM    119  N   LYS A 243      25.359  46.112   4.821  1.00  0.00           N  
ATOM    120  CA  LYS A 243      26.740  46.374   5.214  1.00  0.00           C  
ATOM    121  C   LYS A 243      27.647  45.451   4.408  1.00  0.00           C  
ATOM    122  O   LYS A 243      28.816  45.751   4.178  1.00  0.00           O  
ATOM    123  CB  LYS A 243      26.902  46.104   6.708  1.00  0.00           C  
ATOM    124  CG  LYS A 243      28.315  46.220   7.261  1.00  0.00           C  
ATOM    125  CD  LYS A 243      28.278  45.852   8.735  1.00  0.00           C  
ATOM    126  CE  LYS A 243      29.648  45.756   9.373  1.00  0.00           C  
ATOM    127  NZ  LYS A 243      30.234  47.086   9.679  1.00  0.00           N  
ATOM    128  N   HIS A 244      27.103  44.306   4.013  1.00  0.00           N  
ATOM    129  CA  HIS A 244      27.820  43.311   3.220  1.00  0.00           C  
ATOM    130  C   HIS A 244      26.787  42.678   2.295  1.00  0.00           C  
ATOM    131  O   HIS A 244      25.598  42.643   2.617  1.00  0.00           O  
ATOM    132  CB  HIS A 244      28.405  42.190   4.111  1.00  0.00           C  
ATOM    133  CG  HIS A 244      29.538  42.621   4.992  1.00  0.00           C  
ATOM    134  ND1 HIS A 244      30.761  43.014   4.496  1.00  0.00           N  
ATOM    135  CD2 HIS A 244      29.629  42.732   6.338  1.00  0.00           C  
ATOM    136  CE1 HIS A 244      31.554  43.358   5.494  1.00  0.00           C  
ATOM    137  NE2 HIS A 244      30.891  43.195   6.622  1.00  0.00           N  
ATOM    138  N   THR A 245      27.236  42.185   1.149  1.00  0.00           N  
ATOM    139  CA  THR A 245      26.345  41.510   0.215  1.00  0.00           C  
ATOM    140  C   THR A 245      26.941  40.137  -0.075  1.00  0.00           C  
ATOM    141  O   THR A 245      26.409  39.373  -0.883  1.00  0.00           O  
ATOM    142  CB  THR A 245      26.211  42.288  -1.099  1.00  0.00           C  
ATOM    143  OG1 THR A 245      27.513  42.519  -1.656  1.00  0.00           O  
ATOM    144  CG2 THR A 245      25.508  43.614  -0.863  1.00  0.00           C  
ATOM    145  N   THR A 264      28.057  39.845   0.592  1.00  0.00           N  
ATOM    146  CA  THR A 264      28.785  38.585   0.454  1.00  0.00           C  
ATOM    147  C   THR A 264      29.514  38.346   1.763  1.00  0.00           C  
ATOM    148  O   THR A 264      29.766  39.300   2.504  1.00  0.00           O  
ATOM    149  CB  THR A 264      29.895  38.700  -0.599  1.00  0.00           C  
ATOM    150  OG1 THR A 264      30.585  39.944  -0.410  1.00  0.00           O  
ATOM    151  CG2 THR A 264      29.335  38.623  -2.007  1.00  0.00           C  
ATOM    152  N   VAL A 266      29.810  37.082   2.063  1.00  0.00           N  
ATOM    153  CA  VAL A 266      30.571  36.744   3.257  1.00  0.00           C  
ATOM    154  C   VAL A 266      31.859  36.093   2.758  1.00  0.00           C  
ATOM    155  O   VAL A 266      31.853  35.359   1.764  1.00  0.00           O  
ATOM    156  CB  VAL A 266      29.826  35.792   4.244  1.00  0.00           C  
ATOM    157  CG1 VAL A 266      28.380  36.246   4.440  1.00  0.00           C  
ATOM    158  CG2 VAL A 266      29.915  34.343   3.788  1.00  0.00           C  
ATOM    159  N   HIS A 267      32.968  36.423   3.409  1.00  0.00           N  
ATOM    160  CA  HIS A 267      34.266  35.888   3.046  1.00  0.00           C  
ATOM    161  C   HIS A 267      35.005  35.646   4.356  1.00  0.00           C  
ATOM    162  O   HIS A 267      35.333  36.590   5.081  1.00  0.00           O  
ATOM    163  CB  HIS A 267      35.000  36.900   2.160  1.00  0.00           C  
ATOM    164  CG  HIS A 267      36.137  36.322   1.377  1.00  0.00           C  
ATOM    165  ND1 HIS A 267      36.947  35.315   1.858  1.00  0.00           N  
ATOM    166  CD2 HIS A 267      36.626  36.641   0.158  1.00  0.00           C  
ATOM    167  CE1 HIS A 267      37.889  35.045   0.973  1.00  0.00           C  
ATOM    168  NE2 HIS A 267      37.716  35.835  -0.067  1.00  0.00           N  
ATOM    169  N   THR A 268      35.195  34.375   4.685  1.00  0.00           N  
ATOM    170  CA  THR A 268      35.867  33.967   5.910  1.00  0.00           C  
ATOM    171  C   THR A 268      37.271  33.410   5.615  1.00  0.00           C  
ATOM    172  O   THR A 268      37.769  33.524   4.479  1.00  0.00           O  
ATOM    173  CB  THR A 268      35.038  32.869   6.585  1.00  0.00           C  
ATOM    174  OG1 THR A 268      34.764  31.853   5.623  1.00  0.00           O  
ATOM    175  CG2 THR A 268      33.694  33.413   7.102  1.00  0.00           C  
ATOM    176  N   ARG A 269      37.934  32.875   6.643  1.00  0.00           N  
ATOM    177  CA  ARG A 269      39.253  32.250   6.477  1.00  0.00           C  
ATOM    178  C   ARG A 269      39.689  31.336   7.633  1.00  0.00           C  
ATOM    179  O   ARG A 269      39.237  31.509   8.770  1.00  0.00           O  
ATOM    180  CB  ARG A 269      40.329  33.305   6.154  1.00  0.00           C  
ATOM    181  CG  ARG A 269      41.313  33.714   7.252  1.00  0.00           C  
ATOM    182  CD  ARG A 269      40.779  34.800   8.202  1.00  0.00           C  
ATOM    183  NE  ARG A 269      40.012  34.192   9.268  1.00  0.00           N  
ATOM    184  CZ  ARG A 269      40.285  34.323  10.556  1.00  0.00           C  
ATOM    185  NH1 ARG A 269      41.293  35.064  10.953  1.00  0.00           N  
ATOM    186  NH2 ARG A 269      39.624  33.603  11.437  1.00  0.00           N  
ATOM    187  N   PHE A 270      40.425  30.271   7.311  1.00  0.00           N  
ATOM    188  CA  PHE A 270      40.975  29.377   8.332  1.00  0.00           C  
ATOM    189  C   PHE A 270      42.483  29.678   8.297  1.00  0.00           C  
ATOM    190  O   PHE A 270      43.165  29.305   7.343  1.00  0.00           O  
ATOM    191  CB  PHE A 270      40.698  27.901   8.034  1.00  0.00           C  
ATOM    192  CG  PHE A 270      41.238  26.967   9.099  1.00  0.00           C  
ATOM    193  CD1 PHE A 270      41.041  27.248  10.460  1.00  0.00           C  
ATOM    194  CD2 PHE A 270      41.993  25.851   8.753  1.00  0.00           C  
ATOM    195  CE1 PHE A 270      41.591  26.442  11.445  1.00  0.00           C  
ATOM    196  CE2 PHE A 270      42.546  25.034   9.742  1.00  0.00           C  
ATOM    197  CZ  PHE A 270      42.344  25.333  11.089  1.00  0.00           C  
ATOM    198  N   PRO A 272      43.027  30.308   9.364  1.00  0.00           N  
ATOM    199  CA  PRO A 272      44.448  30.680   9.440  1.00  0.00           C  
ATOM    200  C   PRO A 272      45.391  29.985  10.428  1.00  0.00           C  
ATOM    201  O   PRO A 272      46.029  30.646  11.255  1.00  0.00           O  
ATOM    202  CB  PRO A 272      44.355  32.156   9.785  1.00  0.00           C  
ATOM    203  CG  PRO A 272      43.277  32.131  10.839  1.00  0.00           C  
ATOM    204  CD  PRO A 272      42.258  31.053  10.380  1.00  0.00           C  
ATOM    205  N   PRO A 273      45.564  28.670  10.302  1.00  0.00           N  
ATOM    206  CA  PRO A 273      46.470  28.041  11.260  1.00  0.00           C  
ATOM    207  C   PRO A 273      47.942  28.402  11.048  1.00  0.00           C  
ATOM    208  O   PRO A 273      48.369  28.700   9.933  1.00  0.00           O  
ATOM    209  CB  PRO A 273      46.271  26.579  10.957  1.00  0.00           C  
ATOM    210  CG  PRO A 273      46.238  26.603   9.455  1.00  0.00           C  
ATOM    211  CD  PRO A 273      45.303  27.766   9.168  1.00  0.00           C  
ATOM    212  N   GLU A 274      48.717  28.358  12.128  1.00  0.00           N  
ATOM    213  CA  GLU A 274      50.159  28.604  12.056  1.00  0.00           C  
ATOM    214  C   GLU A 274      50.785  27.231  11.799  1.00  0.00           C  
ATOM    215  O   GLU A 274      50.446  26.257  12.474  1.00  0.00           O  
ATOM    216  CB  GLU A 274      50.701  29.155  13.370  1.00  0.00           C  
ATOM    217  CG  GLU A 274      52.195  29.396  13.286  1.00  0.00           C  
ATOM    218  CD  GLU A 274      52.843  29.666  14.619  1.00  0.00           C  
ATOM    219  OE1 GLU A 274      52.112  29.932  15.601  1.00  0.00           O  
ATOM    220  OE2 GLU A 274      54.090  29.609  14.671  1.00  0.00           O  
ATOM    221  N   PRO A 275      51.718  27.136  10.842  1.00  0.00           N  
ATOM    222  CA  PRO A 275      52.273  25.791  10.633  1.00  0.00           C  
ATOM    223  C   PRO A 275      53.347  25.373  11.649  1.00  0.00           C  
ATOM    224  O   PRO A 275      54.532  25.219  11.304  1.00  0.00           O  
ATOM    225  CB  PRO A 275      52.800  25.863   9.199  1.00  0.00           C  
ATOM    226  CG  PRO A 275      53.224  27.301   9.073  1.00  0.00           C  
ATOM    227  CD  PRO A 275      52.102  28.050   9.749  1.00  0.00           C  
ATOM    228  N   ASN A 276      52.915  25.141  12.890  1.00  0.00           N  
ATOM    229  CA  ASN A 276      53.815  24.740  13.967  1.00  0.00           C  
ATOM    230  C   ASN A 276      53.384  23.430  14.640  1.00  0.00           C  
ATOM    231  O   ASN A 276      53.738  23.155  15.785  1.00  0.00           O  
ATOM    232  CB  ASN A 276      53.893  25.855  15.006  1.00  0.00           C  
ATOM    233  CG  ASN A 276      52.597  26.042  15.747  1.00  0.00           C  
ATOM    234  OD1 ASN A 276      51.525  25.840  15.194  1.00  0.00           O  
ATOM    235  ND2 ASN A 276      52.686  26.408  17.014  1.00  0.00           N  
ATOM    236  N   GLY A 277      52.630  22.610  13.930  1.00  0.00           N  
ATOM    237  CA  GLY A 277      52.193  21.352  14.499  1.00  0.00           C  
ATOM    238  C   GLY A 277      51.112  20.800  13.611  1.00  0.00           C  
ATOM    239  O   GLY A 277      50.813  21.401  12.581  1.00  0.00           O  
ATOM    240  N   TYR A 279      50.562  19.646  13.971  1.00  0.00           N  
ATOM    241  CA  TYR A 279      49.488  19.046  13.193  1.00  0.00           C  
ATOM    242  C   TYR A 279      48.129  19.551  13.693  1.00  0.00           C  
ATOM    243  O   TYR A 279      48.012  20.094  14.797  1.00  0.00           O  
ATOM    244  CB  TYR A 279      49.550  17.515  13.267  1.00  0.00           C  
ATOM    245  CG  TYR A 279      50.587  16.872  12.371  1.00  0.00           C  
ATOM    246  CD1 TYR A 279      51.911  17.344  12.326  1.00  0.00           C  
ATOM    247  CD2 TYR A 279      50.251  15.777  11.580  1.00  0.00           C  
ATOM    248  CE1 TYR A 279      52.879  16.733  11.508  1.00  0.00           C  
ATOM    249  CE2 TYR A 279      51.210  15.152  10.754  1.00  0.00           C  
ATOM    250  CZ  TYR A 279      52.517  15.635  10.724  1.00  0.00           C  
ATOM    251  OH  TYR A 279      53.444  15.011   9.907  1.00  0.00           O  
ATOM    252  N   LEU A 280      47.104  19.387  12.867  1.00  0.00           N  
ATOM    253  CA  LEU A 280      45.759  19.825  13.214  1.00  0.00           C  
ATOM    254  C   LEU A 280      45.098  18.846  14.179  1.00  0.00           C  
ATOM    255  O   LEU A 280      45.319  17.636  14.079  1.00  0.00           O  
ATOM    256  CB  LEU A 280      44.915  19.935  11.941  1.00  0.00           C  
ATOM    257  CG  LEU A 280      44.677  21.292  11.287  1.00  0.00           C  
ATOM    258  CD1 LEU A 280      45.911  22.161  11.391  1.00  0.00           C  
ATOM    259  CD2 LEU A 280      44.227  21.113   9.843  1.00  0.00           C  
ATOM    260  N   HIS A 281      44.247  19.366  15.068  1.00  0.00           N  
ATOM    261  CA  HIS A 281      43.520  18.551  16.040  1.00  0.00           C  
ATOM    262  C   HIS A 281      42.016  18.811  15.972  1.00  0.00           C  
ATOM    263  O   HIS A 281      41.596  19.757  15.331  1.00  0.00           O  
ATOM    264  CB  HIS A 281      44.046  18.760  17.461  1.00  0.00           C  
ATOM    265  CG  HIS A 281      44.040  20.181  17.923  1.00  0.00           C  
ATOM    266  ND1 HIS A 281      42.885  20.908  18.108  1.00  0.00           N  
ATOM    267  CD2 HIS A 281      45.055  20.995  18.291  1.00  0.00           C  
ATOM    268  CE1 HIS A 281      43.189  22.109  18.574  1.00  0.00           C  
ATOM    269  NE2 HIS A 281      44.501  22.186  18.696  1.00  0.00           N  
ATOM    270  N   ILE A 282      41.216  17.991  16.652  1.00  0.00           N  
ATOM    271  CA  ILE A 282      39.752  18.115  16.650  1.00  0.00           C  
ATOM    272  C   ILE A 282      39.273  19.556  16.949  1.00  0.00           C  
ATOM    273  O   ILE A 282      38.246  19.993  16.441  1.00  0.00           O  
ATOM    274  CB  ILE A 282      39.102  17.043  17.601  1.00  0.00           C  
ATOM    275  CG1 ILE A 282      37.576  17.106  17.561  1.00  0.00           C  
ATOM    276  CG2 ILE A 282      39.592  17.210  19.022  1.00  0.00           C  
ATOM    277  CD1 ILE A 282      36.923  16.041  16.715  1.00  0.00           C  
ATOM    278  N   GLY A 283      40.041  20.299  17.743  1.00  0.00           N  
ATOM    279  CA  GLY A 283      39.691  21.681  18.041  1.00  0.00           C  
ATOM    280  C   GLY A 283      39.726  22.516  16.776  1.00  0.00           C  
ATOM    281  O   GLY A 283      38.877  23.374  16.560  1.00  0.00           O  
ATOM    282  N   HIS A 284      40.687  22.226  15.906  1.00  0.00           N  
ATOM    283  CA  HIS A 284      40.843  22.938  14.634  1.00  0.00           C  
ATOM    284  C   HIS A 284      39.704  22.575  13.683  1.00  0.00           C  
ATOM    285  O   HIS A 284      39.339  23.374  12.823  1.00  0.00           O  
ATOM    286  CB  HIS A 284      42.170  22.580  13.972  1.00  0.00           C  
ATOM    287  CG  HIS A 284      43.373  23.185  14.631  1.00  0.00           C  
ATOM    288  ND1 HIS A 284      44.292  22.441  15.341  1.00  0.00           N  
ATOM    289  CD2 HIS A 284      43.832  24.457  14.644  1.00  0.00           C  
ATOM    290  CE1 HIS A 284      45.264  23.228  15.761  1.00  0.00           C  
ATOM    291  NE2 HIS A 284      45.008  24.456  15.350  1.00  0.00           N  
ATOM    292  N   ALA A 285      39.154  21.367  13.829  1.00  0.00           N  
ATOM    293  CA  ALA A 285      38.044  20.919  12.993  1.00  0.00           C  
ATOM    294  C   ALA A 285      36.757  21.668  13.342  1.00  0.00           C  
ATOM    295  O   ALA A 285      35.821  21.704  12.547  1.00  0.00           O  
ATOM    296  CB  ALA A 285      37.846  19.427  13.120  1.00  0.00           C  
ATOM    297  N   LYS A 286      36.706  22.250  14.538  1.00  0.00           N  
ATOM    298  CA  LYS A 286      35.555  23.044  14.968  1.00  0.00           C  
ATOM    299  C   LYS A 286      35.638  24.350  14.169  1.00  0.00           C  
ATOM    300  O   LYS A 286      34.646  24.845  13.614  1.00  0.00           O  
ATOM    301  CB  LYS A 286      35.684  23.344  16.462  1.00  0.00           C  
ATOM    302  CG  LYS A 286      34.600  24.234  17.096  1.00  0.00           C  
ATOM    303  CD  LYS A 286      34.975  24.463  18.552  1.00  0.00           C  
ATOM    304  CE  LYS A 286      33.836  24.973  19.406  1.00  0.00           C  
ATOM    305  NZ  LYS A 286      33.544  26.380  19.127  1.00  0.00           N  
ATOM    306  N   SER A 288      36.858  24.877  14.095  1.00  0.00           N  
ATOM    307  CA  SER A 288      37.163  26.106  13.384  1.00  0.00           C  
ATOM    308  C   SER A 288      36.961  25.977  11.861  1.00  0.00           C  
ATOM    309  O   SER A 288      36.506  26.916  11.218  1.00  0.00           O  
ATOM    310  CB  SER A 288      38.594  26.512  13.715  1.00  0.00           C  
ATOM    311  OG  SER A 288      39.015  27.600  12.916  1.00  0.00           O  
ATOM    312  N   ILE A 289      37.330  24.825  11.298  1.00  0.00           N  
ATOM    313  CA  ILE A 289      37.187  24.508   9.863  1.00  0.00           C  
ATOM    314  C   ILE A 289      35.701  24.432   9.467  1.00  0.00           C  
ATOM    315  O   ILE A 289      35.280  24.991   8.447  1.00  0.00           O  
ATOM    316  CB  ILE A 289      37.891  23.144   9.518  1.00  0.00           C  
ATOM    317  CG1 ILE A 289      39.413  23.287   9.644  1.00  0.00           C  
ATOM    318  CG2 ILE A 289      37.513  22.669   8.131  1.00  0.00           C  
ATOM    319  CD1 ILE A 289      40.196  22.006   9.450  1.00  0.00           C  
ATOM    320  N   CYS A 290      34.911  23.721  10.260  1.00  0.00           N  
ATOM    321  CA  CYS A 290      33.494  23.617   9.992  1.00  0.00           C  
ATOM    322  C   CYS A 290      32.856  24.989  10.050  1.00  0.00           C  
ATOM    323  O   CYS A 290      32.161  25.386   9.120  1.00  0.00           O  
ATOM    324  CB  CYS A 290      32.839  22.675  10.987  1.00  0.00           C  
ATOM    325  SG  CYS A 290      33.359  20.986  10.672  1.00  0.00           S  
ATOM    326  N   LEU A 291      33.156  25.739  11.110  1.00  0.00           N  
ATOM    327  CA  LEU A 291      32.619  27.088  11.300  1.00  0.00           C  
ATOM    328  C   LEU A 291      32.907  27.987  10.098  1.00  0.00           C  
ATOM    329  O   LEU A 291      32.001  28.491   9.452  1.00  0.00           O  
ATOM    330  CB  LEU A 291      33.239  27.712  12.552  1.00  0.00           C  
ATOM    331  CG  LEU A 291      32.463  28.712  13.421  1.00  0.00           C  
ATOM    332  CD1 LEU A 291      33.400  29.838  13.743  1.00  0.00           C  
ATOM    333  CD2 LEU A 291      31.210  29.240  12.752  1.00  0.00           C  
ATOM    334  N   ASN A 292      34.181  28.148   9.780  1.00  0.00           N  
ATOM    335  CA  ASN A 292      34.602  28.993   8.676  1.00  0.00           C  
ATOM    336  C   ASN A 292      34.221  28.530   7.261  1.00  0.00           C  
ATOM    337  O   ASN A 292      33.651  29.314   6.488  1.00  0.00           O  
ATOM    338  CB  ASN A 292      36.101  29.251   8.791  1.00  0.00           C  
ATOM    339  CG  ASN A 292      36.439  30.186   9.943  1.00  0.00           C  
ATOM    340  OD1 ASN A 292      36.107  31.375   9.915  1.00  0.00           O  
ATOM    341  ND2 ASN A 292      37.069  29.646  10.975  1.00  0.00           N  
ATOM    342  N   PHE A 293      34.528  27.282   6.908  1.00  0.00           N  
ATOM    343  CA  PHE A 293      34.184  26.783   5.572  1.00  0.00           C  
ATOM    344  C   PHE A 293      32.680  26.562   5.445  1.00  0.00           C  
ATOM    345  O   PHE A 293      32.105  26.818   4.391  1.00  0.00           O  
ATOM    346  CB  PHE A 293      34.948  25.489   5.222  1.00  0.00           C  
ATOM    347  CG  PHE A 293      36.436  25.688   4.926  1.00  0.00           C  
ATOM    348  CD1 PHE A 293      36.886  25.860   3.620  1.00  0.00           C  
ATOM    349  CD2 PHE A 293      37.385  25.656   5.948  1.00  0.00           C  
ATOM    350  CE1 PHE A 293      38.244  25.995   3.336  1.00  0.00           C  
ATOM    351  CE2 PHE A 293      38.754  25.792   5.665  1.00  0.00           C  
ATOM    352  CZ  PHE A 293      39.175  25.962   4.360  1.00  0.00           C  
ATOM    353  N   GLY A 294      32.038  26.141   6.535  1.00  0.00           N  
ATOM    354  CA  GLY A 294      30.602  25.893   6.523  1.00  0.00           C  
ATOM    355  C   GLY A 294      29.761  27.128   6.270  1.00  0.00           C  
ATOM    356  O   GLY A 294      28.755  27.069   5.553  1.00  0.00           O  
ATOM    357  N   ILE A 295      30.136  28.234   6.912  1.00  0.00           N  
ATOM    358  CA  ILE A 295      29.449  29.518   6.751  1.00  0.00           C  
ATOM    359  C   ILE A 295      29.592  29.973   5.301  1.00  0.00           C  
ATOM    360  O   ILE A 295      28.615  30.367   4.662  1.00  0.00           O  
ATOM    361  CB  ILE A 295      30.037  30.610   7.696  1.00  0.00           C  
ATOM    362  CG1 ILE A 295      29.573  30.373   9.132  1.00  0.00           C  
ATOM    363  CG2 ILE A 295      29.606  32.002   7.262  1.00  0.00           C  
ATOM    364  CD1 ILE A 295      30.084  31.403  10.093  1.00  0.00           C  
ATOM    365  N   ALA A 296      30.808  29.881   4.777  1.00  0.00           N  
ATOM    366  CA  ALA A 296      31.070  30.278   3.408  1.00  0.00           C  
ATOM    367  C   ALA A 296      30.139  29.547   2.464  1.00  0.00           C  
ATOM    368  O   ALA A 296      29.466  30.180   1.671  1.00  0.00           O  
ATOM    369  CB  ALA A 296      32.503  29.994   3.047  1.00  0.00           C  
ATOM    370  N   GLN A 297      30.044  28.227   2.584  1.00  0.00           N  
ATOM    371  CA  GLN A 297      29.182  27.473   1.681  1.00  0.00           C  
ATOM    372  C   GLN A 297      27.698  27.728   1.864  1.00  0.00           C  
ATOM    373  O   GLN A 297      26.980  27.961   0.892  1.00  0.00           O  
ATOM    374  CB  GLN A 297      29.502  25.976   1.694  1.00  0.00           C  
ATOM    375  CG  GLN A 297      29.350  25.258   3.014  1.00  0.00           C  
ATOM    376  CD  GLN A 297      29.804  23.798   2.929  1.00  0.00           C  
ATOM    377  OE1 GLN A 297      30.782  23.476   2.246  1.00  0.00           O  
ATOM    378  NE2 GLN A 297      29.090  22.912   3.617  1.00  0.00           N  
ATOM    379  N   ASP A 298      27.236  27.729   3.103  1.00  0.00           N  
ATOM    380  CA  ASP A 298      25.830  27.990   3.343  1.00  0.00           C  
ATOM    381  C   ASP A 298      25.433  29.357   2.753  1.00  0.00           C  
ATOM    382  O   ASP A 298      24.440  29.468   2.042  1.00  0.00           O  
ATOM    383  CB  ASP A 298      25.530  27.943   4.848  1.00  0.00           C  
ATOM    384  CG  ASP A 298      25.625  26.539   5.431  1.00  0.00           C  
ATOM    385  OD1 ASP A 298      25.978  25.597   4.701  1.00  0.00           O  
ATOM    386  OD2 ASP A 298      25.344  26.374   6.637  1.00  0.00           O  
ATOM    387  N   TYR A 299      26.253  30.375   2.991  1.00  0.00           N  
ATOM    388  CA  TYR A 299      25.974  31.722   2.511  1.00  0.00           C  
ATOM    389  C   TYR A 299      26.468  32.061   1.114  1.00  0.00           C  
ATOM    390  O   TYR A 299      26.562  33.232   0.758  1.00  0.00           O  
ATOM    391  CB  TYR A 299      26.530  32.748   3.488  1.00  0.00           C  
ATOM    392  CG  TYR A 299      25.784  32.805   4.782  1.00  0.00           C  
ATOM    393  CD1 TYR A 299      26.037  31.882   5.791  1.00  0.00           C  
ATOM    394  CD2 TYR A 299      24.831  33.790   5.010  1.00  0.00           C  
ATOM    395  CE1 TYR A 299      25.360  31.941   6.999  1.00  0.00           C  
ATOM    396  CE2 TYR A 299      24.147  33.860   6.211  1.00  0.00           C  
ATOM    397  CZ  TYR A 299      24.420  32.934   7.202  1.00  0.00           C  
ATOM    398  OH  TYR A 299      23.784  33.017   8.414  1.00  0.00           O  
ATOM    399  N   LYS A 305      26.798  31.051   0.324  1.00  0.00           N  
ATOM    400  CA  LYS A 305      27.278  31.289  -1.033  1.00  0.00           C  
ATOM    401  C   LYS A 305      28.419  32.310  -1.035  1.00  0.00           C  
ATOM    402  O   LYS A 305      28.347  33.325  -1.729  1.00  0.00           O  
ATOM    403  CB  LYS A 305      26.122  31.777  -1.922  1.00  0.00           C  
ATOM    404  CG  LYS A 305      24.912  30.845  -1.937  1.00  0.00           C  
ATOM    405  CD  LYS A 305      25.292  29.464  -2.479  1.00  0.00           C  
ATOM    406  CE  LYS A 305      24.150  28.445  -2.360  1.00  0.00           C  
ATOM    407  NZ  LYS A 305      23.829  28.058  -0.947  1.00  0.00           N  
ATOM    408  N   GLY A 306      29.465  32.025  -0.260  1.00  0.00           N  
ATOM    409  CA  GLY A 306      30.616  32.911  -0.158  1.00  0.00           C  
ATOM    410  C   GLY A 306      31.926  32.198  -0.433  1.00  0.00           C  
ATOM    411  O   GLY A 306      31.943  31.152  -1.079  1.00  0.00           O  
ATOM    412  N   GLN A 307      33.025  32.764   0.058  1.00  0.00           N  
ATOM    413  CA  GLN A 307      34.356  32.191  -0.128  1.00  0.00           C  
ATOM    414  C   GLN A 307      35.099  32.073   1.208  1.00  0.00           C  
ATOM    415  O   GLN A 307      34.913  32.899   2.097  1.00  0.00           O  
ATOM    416  CB  GLN A 307      35.181  33.069  -1.068  1.00  0.00           C  
ATOM    417  CG  GLN A 307      34.602  33.294  -2.458  1.00  0.00           C  
ATOM    418  CD  GLN A 307      34.539  32.035  -3.285  1.00  0.00           C  
ATOM    419  OE1 GLN A 307      35.537  31.338  -3.458  1.00  0.00           O  
ATOM    420  NE2 GLN A 307      33.362  31.737  -3.811  1.00  0.00           N  
ATOM    421  N   CYS A 308      35.972  31.075   1.323  1.00  0.00           N  
ATOM    422  CA  CYS A 308      36.765  30.846   2.538  1.00  0.00           C  
ATOM    423  C   CYS A 308      38.190  30.474   2.136  1.00  0.00           C  
ATOM    424  O   CYS A 308      38.397  29.517   1.402  1.00  0.00           O  
ATOM    425  CB  CYS A 308      36.147  29.730   3.386  1.00  0.00           C  
ATOM    426  SG  CYS A 308      37.080  29.357   4.884  1.00  0.00           S  
ATOM    427  N   ASN A 309      39.167  31.244   2.594  1.00  0.00           N  
ATOM    428  CA  ASN A 309      40.564  31.000   2.235  1.00  0.00           C  
ATOM    429  C   ASN A 309      41.265  30.127   3.249  1.00  0.00           C  
ATOM    430  O   ASN A 309      40.828  30.017   4.391  1.00  0.00           O  
ATOM    431  CB  ASN A 309      41.357  32.317   2.185  1.00  0.00           C  
ATOM    432  CG  ASN A 309      40.792  33.326   1.217  1.00  0.00           C  
ATOM    433  OD1 ASN A 309      39.832  33.055   0.500  1.00  0.00           O  
ATOM    434  ND2 ASN A 309      41.380  34.514   1.201  1.00  0.00           N  
ATOM    435  N   LEU A 310      42.378  29.536   2.826  1.00  0.00           N  
ATOM    436  CA  LEU A 310      43.219  28.735   3.701  1.00  0.00           C  
ATOM    437  C   LEU A 310      44.479  29.553   3.750  1.00  0.00           C  
ATOM    438  O   LEU A 310      45.152  29.714   2.725  1.00  0.00           O  
ATOM    439  CB  LEU A 310      43.557  27.361   3.108  1.00  0.00           C  
ATOM    440  CG  LEU A 310      44.640  26.588   3.893  1.00  0.00           C  
ATOM    441  CD1 LEU A 310      44.175  26.339   5.309  1.00  0.00           C  
ATOM    442  CD2 LEU A 310      44.971  25.261   3.232  1.00  0.00           C  
ATOM    443  N   ARG A 311      44.768  30.119   4.913  1.00  0.00           N  
ATOM    444  CA  ARG A 311      45.963  30.929   5.073  1.00  0.00           C  
ATOM    445  C   ARG A 311      46.848  30.400   6.190  1.00  0.00           C  
ATOM    446  O   ARG A 311      46.371  30.087   7.280  1.00  0.00           O  
ATOM    447  CB  ARG A 311      45.606  32.386   5.358  1.00  0.00           C  
ATOM    448  CG  ARG A 311      46.831  33.271   5.526  1.00  0.00           C  
ATOM    449  CD  ARG A 311      46.437  34.720   5.567  1.00  0.00           C  
ATOM    450  NE  ARG A 311      45.905  35.110   6.863  1.00  0.00           N  
ATOM    451  CZ  ARG A 311      44.753  35.744   7.059  1.00  0.00           C  
ATOM    452  NH1 ARG A 311      43.962  36.076   6.040  1.00  0.00           N  
ATOM    453  NH2 ARG A 311      44.405  36.059   8.296  1.00  0.00           N  
ATOM    454  N   PHE A 312      48.131  30.242   5.884  1.00  0.00           N  
ATOM    455  CA  PHE A 312      49.103  29.785   6.862  1.00  0.00           C  
ATOM    456  C   PHE A 312      49.711  31.048   7.463  1.00  0.00           C  
ATOM    457  O   PHE A 312      50.282  31.878   6.739  1.00  0.00           O  
ATOM    458  CB  PHE A 312      50.174  28.934   6.179  1.00  0.00           C  
ATOM    459  CG  PHE A 312      49.688  27.569   5.771  1.00  0.00           C  
ATOM    460  CD1 PHE A 312      49.530  26.562   6.721  1.00  0.00           C  
ATOM    461  CD2 PHE A 312      49.397  27.285   4.440  1.00  0.00           C  
ATOM    462  CE1 PHE A 312      49.096  25.302   6.345  1.00  0.00           C  
ATOM    463  CE2 PHE A 312      48.961  26.027   4.057  1.00  0.00           C  
ATOM    464  CZ  PHE A 312      48.811  25.034   5.005  1.00  0.00           C  
ATOM    465  N   ASP A 313      49.518  31.227   8.767  1.00  0.00           N  
ATOM    466  CA  ASP A 313      50.034  32.393   9.489  1.00  0.00           C  
ATOM    467  C   ASP A 313      51.497  32.133   9.850  1.00  0.00           C  
ATOM    468  O   ASP A 313      51.824  31.865  11.001  1.00  0.00           O  
ATOM    469  CB  ASP A 313      49.217  32.602  10.761  1.00  0.00           C  
ATOM    470  CG  ASP A 313      48.680  34.015  10.896  1.00  0.00           C  
ATOM    471  OD1 ASP A 313      49.356  34.968  10.443  1.00  0.00           O  
ATOM    472  OD2 ASP A 313      47.579  34.166  11.477  1.00  0.00           O  
ATOM    473  N   ASP A 314      52.378  32.227   8.859  1.00  0.00           N  
ATOM    474  CA  ASP A 314      53.803  31.964   9.051  1.00  0.00           C  
ATOM    475  C   ASP A 314      54.708  33.159   9.332  1.00  0.00           C  
ATOM    476  O   ASP A 314      55.621  33.460   8.557  1.00  0.00           O  
ATOM    477  CB  ASP A 314      54.334  31.178   7.854  1.00  0.00           C  
ATOM    478  CG  ASP A 314      54.025  31.841   6.527  1.00  0.00           C  
ATOM    479  OD1 ASP A 314      53.468  32.961   6.487  1.00  0.00           O  
ATOM    480  OD2 ASP A 314      54.351  31.219   5.508  1.00  0.00           O  
ATOM    481  N   THR A 315      54.536  33.760  10.499  1.00  0.00           N  
ATOM    482  CA  THR A 315      55.320  34.930  10.877  1.00  0.00           C  
ATOM    483  C   THR A 315      56.472  34.675  11.863  1.00  0.00           C  
ATOM    484  O   THR A 315      57.224  35.588  12.200  1.00  0.00           O  
ATOM    485  CB  THR A 315      54.382  35.994  11.451  1.00  0.00           C  
ATOM    486  OG1 THR A 315      53.500  35.378  12.402  1.00  0.00           O  
ATOM    487  CG2 THR A 315      53.537  36.602  10.342  1.00  0.00           C  
ATOM    488  N   ASN A 316      56.631  33.432  12.300  1.00  0.00           N  
ATOM    489  CA  ASN A 316      57.681  33.085  13.258  1.00  0.00           C  
ATOM    490  C   ASN A 316      58.481  31.889  12.739  1.00  0.00           C  
ATOM    491  O   ASN A 316      58.233  30.739  13.125  1.00  0.00           O  
ATOM    492  CB  ASN A 316      57.042  32.749  14.614  1.00  0.00           C  
ATOM    493  CG  ASN A 316      58.048  32.679  15.740  1.00  0.00           C  
ATOM    494  OD1 ASN A 316      59.250  32.733  15.514  1.00  0.00           O  
ATOM    495  ND2 ASN A 316      57.559  32.564  16.964  1.00  0.00           N  
ATOM    496  N   PRO A 317      59.456  32.145  11.854  1.00  0.00           N  
ATOM    497  CA  PRO A 317      60.305  31.104  11.261  1.00  0.00           C  
ATOM    498  C   PRO A 317      60.784  29.964  12.185  1.00  0.00           C  
ATOM    499  O   PRO A 317      60.565  28.797  11.878  1.00  0.00           O  
ATOM    500  CB  PRO A 317      61.474  31.909  10.695  1.00  0.00           C  
ATOM    501  CG  PRO A 317      61.592  33.053  11.662  1.00  0.00           C  
ATOM    502  CD  PRO A 317      60.146  33.449  11.862  1.00  0.00           C  
ATOM    503  N   VAL A 333      61.350  30.306  13.342  1.00  0.00           N  
ATOM    504  CA  VAL A 333      61.898  29.321  14.291  1.00  0.00           C  
ATOM    505  C   VAL A 333      60.948  28.270  14.865  1.00  0.00           C  
ATOM    506  O   VAL A 333      61.391  27.296  15.464  1.00  0.00           O  
ATOM    507  CB  VAL A 333      62.624  30.015  15.467  1.00  0.00           C  
ATOM    508  CG1 VAL A 333      63.658  30.995  14.940  1.00  0.00           C  
ATOM    509  CG2 VAL A 333      61.642  30.740  16.339  1.00  0.00           C  
ATOM    510  N   LYS A 421      59.652  28.448  14.660  1.00  0.00           N  
ATOM    511  CA  LYS A 421      58.669  27.510  15.180  1.00  0.00           C  
ATOM    512  C   LYS A 421      57.939  26.721  14.086  1.00  0.00           C  
ATOM    513  O   LYS A 421      57.134  25.838  14.382  1.00  0.00           O  
ATOM    514  CB  LYS A 421      57.633  28.290  16.005  1.00  0.00           C  
ATOM    515  CG  LYS A 421      58.220  29.044  17.189  1.00  0.00           C  
ATOM    516  CD  LYS A 421      58.835  28.064  18.193  1.00  0.00           C  
ATOM    517  CE  LYS A 421      59.516  28.754  19.384  1.00  0.00           C  
ATOM    518  NZ  LYS A 421      60.869  29.331  19.085  1.00  0.00           N  
ATOM    519  N   GLU A 422      58.248  26.986  12.826  1.00  0.00           N  
ATOM    520  CA  GLU A 422      57.510  26.335  11.764  1.00  0.00           C  
ATOM    521  C   GLU A 422      58.301  25.439  10.845  1.00  0.00           C  
ATOM    522  O   GLU A 422      59.512  25.598  10.709  1.00  0.00           O  
ATOM    523  CB  GLU A 422      56.783  27.412  10.966  1.00  0.00           C  
ATOM    524  CG  GLU A 422      55.790  28.186  11.818  1.00  0.00           C  
ATOM    525  CD  GLU A 422      55.603  29.622  11.387  1.00  0.00           C  
ATOM    526  OE1 GLU A 422      55.951  29.955  10.240  1.00  0.00           O  
ATOM    527  OE2 GLU A 422      55.100  30.424  12.204  1.00  0.00           O  
ATOM    528  N   ASP A 423      57.601  24.512  10.190  1.00  0.00           N  
ATOM    529  CA  ASP A 423      58.233  23.581   9.260  1.00  0.00           C  
ATOM    530  C   ASP A 423      57.309  23.287   8.082  1.00  0.00           C  
ATOM    531  O   ASP A 423      56.089  23.281   8.221  1.00  0.00           O  
ATOM    532  CB  ASP A 423      58.594  22.271   9.973  1.00  0.00           C  
ATOM    533  CG  ASP A 423      59.661  21.473   9.233  1.00  0.00           C  
ATOM    534  OD1 ASP A 423      60.845  21.885   9.238  1.00  0.00           O  
ATOM    535  OD2 ASP A 423      59.316  20.431   8.643  1.00  0.00           O  
ATOM    536  N   ILE A 424      57.904  23.007   6.928  1.00  0.00           N  
ATOM    537  CA  ILE A 424      57.159  22.696   5.709  1.00  0.00           C  
ATOM    538  C   ILE A 424      56.363  21.395   5.835  1.00  0.00           C  
ATOM    539  O   ILE A 424      55.394  21.193   5.125  1.00  0.00           O  
ATOM    540  CB  ILE A 424      58.113  22.586   4.521  1.00  0.00           C  
ATOM    541  CG1 ILE A 424      57.337  22.616   3.208  1.00  0.00           C  
ATOM    542  CG2 ILE A 424      58.960  21.347   4.657  1.00  0.00           C  
ATOM    543  CD1 ILE A 424      56.931  24.004   2.817  1.00  0.00           C  
ATOM    544  N   GLU A 425      56.774  20.514   6.738  1.00  0.00           N  
ATOM    545  CA  GLU A 425      56.066  19.255   6.961  1.00  0.00           C  
ATOM    546  C   GLU A 425      54.652  19.529   7.452  1.00  0.00           C  
ATOM    547  O   GLU A 425      53.723  18.746   7.225  1.00  0.00           O  
ATOM    548  CB  GLU A 425      56.792  18.412   8.017  1.00  0.00           C  
ATOM    549  CG  GLU A 425      55.989  17.182   8.486  1.00  0.00           C  
ATOM    550  CD  GLU A 425      56.698  16.340   9.545  1.00  0.00           C  
ATOM    551  OE1 GLU A 425      57.948  16.398   9.654  1.00  0.00           O  
ATOM    552  OE2 GLU A 425      55.989  15.606  10.267  1.00  0.00           O  
ATOM    553  N   TYR A 426      54.527  20.620   8.195  1.00  0.00           N  
ATOM    554  CA  TYR A 426      53.267  21.046   8.767  1.00  0.00           C  
ATOM    555  C   TYR A 426      52.317  21.606   7.714  1.00  0.00           C  
ATOM    556  O   TYR A 426      51.143  21.225   7.683  1.00  0.00           O  
ATOM    557  CB  TYR A 426      53.531  22.070   9.869  1.00  0.00           C  
ATOM    558  CG  TYR A 426      54.314  21.503  11.037  1.00  0.00           C  
ATOM    559  CD1 TYR A 426      54.035  20.222  11.531  1.00  0.00           C  
ATOM    560  CD2 TYR A 426      55.320  22.247  11.662  1.00  0.00           C  
ATOM    561  CE1 TYR A 426      54.730  19.696  12.615  1.00  0.00           C  
ATOM    562  CE2 TYR A 426      56.022  21.731  12.751  1.00  0.00           C  
ATOM    563  CZ  TYR A 426      55.718  20.454  13.223  1.00  0.00           C  
ATOM    564  OH  TYR A 426      56.379  19.934  14.314  1.00  0.00           O  
ATOM    565  N   VAL A 427      52.809  22.464   6.818  1.00  0.00           N  
ATOM    566  CA  VAL A 427      51.910  23.011   5.805  1.00  0.00           C  
ATOM    567  C   VAL A 427      51.286  21.881   4.977  1.00  0.00           C  
ATOM    568  O   VAL A 427      50.066  21.824   4.822  1.00  0.00           O  
ATOM    569  CB  VAL A 427      52.556  24.145   4.908  1.00  0.00           C  
ATOM    570  CG1 VAL A 427      53.739  24.805   5.607  1.00  0.00           C  
ATOM    571  CG2 VAL A 427      52.902  23.656   3.523  1.00  0.00           C  
ATOM    572  N   GLU A 429      52.103  20.912   4.577  1.00  0.00           N  
ATOM    573  CA  GLU A 429      51.621  19.788   3.774  1.00  0.00           C  
ATOM    574  C   GLU A 429      50.534  18.979   4.484  1.00  0.00           C  
ATOM    575  O   GLU A 429      49.522  18.617   3.866  1.00  0.00           O  
ATOM    576  CB  GLU A 429      52.771  18.852   3.407  1.00  0.00           C  
ATOM    577  CG  GLU A 429      53.881  19.461   2.573  1.00  0.00           C  
ATOM    578  CD  GLU A 429      55.134  18.567   2.515  1.00  0.00           C  
ATOM    579  OE1 GLU A 429      55.079  17.397   2.975  1.00  0.00           O  
ATOM    580  OE2 GLU A 429      56.184  19.039   2.013  1.00  0.00           O  
ATOM    581  N   SER A 431      50.730  18.685   5.771  1.00  0.00           N  
ATOM    582  CA  SER A 431      49.743  17.898   6.515  1.00  0.00           C  
ATOM    583  C   SER A 431      48.455  18.653   6.773  1.00  0.00           C  
ATOM    584  O   SER A 431      47.371  18.063   6.789  1.00  0.00           O  
ATOM    585  CB  SER A 431      50.315  17.388   7.836  1.00  0.00           C  
ATOM    586  OG  SER A 431      50.754  18.437   8.663  1.00  0.00           O  
ATOM    587  N   ILE A 432      48.572  19.958   6.984  1.00  0.00           N  
ATOM    588  CA  ILE A 432      47.405  20.773   7.240  1.00  0.00           C  
ATOM    589  C   ILE A 432      46.501  20.787   6.008  1.00  0.00           C  
ATOM    590  O   ILE A 432      45.298  20.534   6.120  1.00  0.00           O  
ATOM    591  CB  ILE A 432      47.812  22.194   7.745  1.00  0.00           C  
ATOM    592  CG1 ILE A 432      48.438  22.065   9.143  1.00  0.00           C  
ATOM    593  CG2 ILE A 432      46.595  23.137   7.796  1.00  0.00           C  
ATOM    594  CD1 ILE A 432      49.067  23.330   9.677  1.00  0.00           C  
ATOM    595  N   LYS A 433      47.083  20.991   4.831  1.00  0.00           N  
ATOM    596  CA  LYS A 433      46.301  20.995   3.591  1.00  0.00           C  
ATOM    597  C   LYS A 433      45.647  19.634   3.395  1.00  0.00           C  
ATOM    598  O   LYS A 433      44.517  19.520   2.916  1.00  0.00           O  
ATOM    599  CB  LYS A 433      47.201  21.301   2.396  1.00  0.00           C  
ATOM    600  CG  LYS A 433      47.473  22.757   2.205  1.00  0.00           C  
ATOM    601  CD  LYS A 433      48.364  22.980   1.019  1.00  0.00           C  
ATOM    602  CE  LYS A 433      49.817  22.920   1.417  1.00  0.00           C  
ATOM    603  NZ  LYS A 433      50.707  23.393   0.312  1.00  0.00           N  
ATOM    604  N   ASN A 434      46.385  18.602   3.777  1.00  0.00           N  
ATOM    605  CA  ASN A 434      45.933  17.224   3.681  1.00  0.00           C  
ATOM    606  C   ASN A 434      44.687  16.975   4.561  1.00  0.00           C  
ATOM    607  O   ASN A 434      43.662  16.477   4.082  1.00  0.00           O  
ATOM    608  CB  ASN A 434      47.102  16.303   4.060  1.00  0.00           C  
ATOM    609  CG  ASN A 434      46.729  14.843   4.049  1.00  0.00           C  
ATOM    610  OD1 ASN A 434      45.965  14.392   3.203  1.00  0.00           O  
ATOM    611  ND2 ASN A 434      47.269  14.088   4.995  1.00  0.00           N  
ATOM    612  N   ASP A 435      44.741  17.393   5.823  1.00  0.00           N  
ATOM    613  CA  ASP A 435      43.605  17.190   6.707  1.00  0.00           C  
ATOM    614  C   ASP A 435      42.375  18.023   6.375  1.00  0.00           C  
ATOM    615  O   ASP A 435      41.249  17.536   6.510  1.00  0.00           O  
ATOM    616  CB  ASP A 435      44.020  17.385   8.155  1.00  0.00           C  
ATOM    617  CG  ASP A 435      44.925  16.277   8.638  1.00  0.00           C  
ATOM    618  OD1 ASP A 435      44.603  15.092   8.393  1.00  0.00           O  
ATOM    619  OD2 ASP A 435      45.968  16.591   9.242  1.00  0.00           O  
ATOM    620  N   VAL A 436      42.582  19.269   5.943  1.00  0.00           N  
ATOM    621  CA  VAL A 436      41.470  20.143   5.569  1.00  0.00           C  
ATOM    622  C   VAL A 436      40.694  19.452   4.444  1.00  0.00           C  
ATOM    623  O   VAL A 436      39.464  19.346   4.497  1.00  0.00           O  
ATOM    624  CB  VAL A 436      41.959  21.552   5.104  1.00  0.00           C  
ATOM    625  CG1 VAL A 436      40.822  22.323   4.459  1.00  0.00           C  
ATOM    626  CG2 VAL A 436      42.499  22.354   6.279  1.00  0.00           C  
ATOM    627  N   GLU A 437      41.424  18.943   3.452  1.00  0.00           N  
ATOM    628  CA  GLU A 437      40.814  18.239   2.329  1.00  0.00           C  
ATOM    629  C   GLU A 437      40.112  16.960   2.783  1.00  0.00           C  
ATOM    630  O   GLU A 437      38.961  16.720   2.422  1.00  0.00           O  
ATOM    631  CB  GLU A 437      41.860  17.893   1.286  1.00  0.00           C  
ATOM    632  CG  GLU A 437      42.428  19.076   0.566  1.00  0.00           C  
ATOM    633  CD  GLU A 437      43.262  18.649  -0.617  1.00  0.00           C  
ATOM    634  OE1 GLU A 437      44.508  18.607  -0.493  1.00  0.00           O  
ATOM    635  OE2 GLU A 437      42.659  18.338  -1.668  1.00  0.00           O  
ATOM    636  N   TRP A 438      40.793  16.152   3.591  1.00  0.00           N  
ATOM    637  CA  TRP A 438      40.202  14.915   4.095  1.00  0.00           C  
ATOM    638  C   TRP A 438      38.870  15.155   4.804  1.00  0.00           C  
ATOM    639  O   TRP A 438      37.956  14.326   4.712  1.00  0.00           O  
ATOM    640  CB  TRP A 438      41.154  14.199   5.046  1.00  0.00           C  
ATOM    641  CG  TRP A 438      40.547  12.951   5.618  1.00  0.00           C  
ATOM    642  CD1 TRP A 438      40.395  11.760   4.982  1.00  0.00           C  
ATOM    643  CD2 TRP A 438      39.980  12.783   6.932  1.00  0.00           C  
ATOM    644  NE1 TRP A 438      39.770  10.860   5.812  1.00  0.00           N  
ATOM    645  CE2 TRP A 438      39.504  11.460   7.015  1.00  0.00           C  
ATOM    646  CE3 TRP A 438      39.832  13.623   8.045  1.00  0.00           C  
ATOM    647  CZ2 TRP A 438      38.887  10.952   8.164  1.00  0.00           C  
ATOM    648  CZ3 TRP A 438      39.219  13.119   9.186  1.00  0.00           C  
ATOM    649  CH2 TRP A 438      38.755  11.793   9.235  1.00  0.00           C  
ATOM    650  N   LEU A 439      38.781  16.258   5.552  1.00  0.00           N  
ATOM    651  CA  LEU A 439      37.544  16.602   6.258  1.00  0.00           C  
ATOM    652  C   LEU A 439      36.387  16.886   5.293  1.00  0.00           C  
ATOM    653  O   LEU A 439      35.213  16.806   5.671  1.00  0.00           O  
ATOM    654  CB  LEU A 439      37.756  17.793   7.192  1.00  0.00           C  
ATOM    655  CG  LEU A 439      38.257  17.511   8.611  1.00  0.00           C  
ATOM    656  CD1 LEU A 439      38.212  18.809   9.402  1.00  0.00           C  
ATOM    657  CD2 LEU A 439      37.379  16.471   9.302  1.00  0.00           C  
ATOM    658  N   GLY A 444      36.733  17.251   4.060  1.00  0.00           N  
ATOM    659  CA  GLY A 444      35.732  17.512   3.043  1.00  0.00           C  
ATOM    660  C   GLY A 444      35.489  18.947   2.627  1.00  0.00           C  
ATOM    661  O   GLY A 444      34.435  19.249   2.070  1.00  0.00           O  
ATOM    662  N   PHE A 445      36.488  19.807   2.773  1.00  0.00           N  
ATOM    663  CA  PHE A 445      36.314  21.212   2.435  1.00  0.00           C  
ATOM    664  C   PHE A 445      37.299  21.746   1.409  1.00  0.00           C  
ATOM    665  O   PHE A 445      38.428  21.276   1.316  1.00  0.00           O  
ATOM    666  CB  PHE A 445      36.402  22.048   3.708  1.00  0.00           C  
ATOM    667  CG  PHE A 445      35.358  21.711   4.730  1.00  0.00           C  
ATOM    668  CD1 PHE A 445      34.086  22.257   4.644  1.00  0.00           C  
ATOM    669  CD2 PHE A 445      35.651  20.858   5.789  1.00  0.00           C  
ATOM    670  CE1 PHE A 445      33.114  21.966   5.595  1.00  0.00           C  
ATOM    671  CE2 PHE A 445      34.686  20.558   6.748  1.00  0.00           C  
ATOM    672  CZ  PHE A 445      33.417  21.112   6.651  1.00  0.00           C  
ATOM    673  N   HIS A 457      36.874  22.764   0.667  1.00  0.00           N  
ATOM    674  CA  HIS A 457      37.715  23.377  -0.358  1.00  0.00           C  
ATOM    675  C   HIS A 457      37.910  24.873  -0.134  1.00  0.00           C  
ATOM    676  O   HIS A 457      36.962  25.601   0.137  1.00  0.00           O  
ATOM    677  CB  HIS A 457      37.105  23.140  -1.738  1.00  0.00           C  
ATOM    678  CG  HIS A 457      36.905  21.696  -2.059  1.00  0.00           C  
ATOM    679  ND1 HIS A 457      37.881  20.928  -2.654  1.00  0.00           N  
ATOM    680  CD2 HIS A 457      35.867  20.862  -1.804  1.00  0.00           C  
ATOM    681  CE1 HIS A 457      37.457  19.679  -2.747  1.00  0.00           C  
ATOM    682  NE2 HIS A 457      36.238  19.614  -2.239  1.00  0.00           N  
ATOM    683  N   TRP A 461      39.140  25.334  -0.284  1.00  0.00           N  
ATOM    684  CA  TRP A 461      39.430  26.734  -0.081  1.00  0.00           C  
ATOM    685  C   TRP A 461      39.322  27.543  -1.365  1.00  0.00           C  
ATOM    686  O   TRP A 461      39.388  26.997  -2.473  1.00  0.00           O  
ATOM    687  CB  TRP A 461      40.801  26.891   0.548  1.00  0.00           C  
ATOM    688  CG  TRP A 461      41.888  26.164  -0.157  1.00  0.00           C  
ATOM    689  CD1 TRP A 461      42.710  26.662  -1.122  1.00  0.00           C  
ATOM    690  CD2 TRP A 461      42.366  24.848   0.138  1.00  0.00           C  
ATOM    691  NE1 TRP A 461      43.684  25.750  -1.428  1.00  0.00           N  
ATOM    692  CE2 TRP A 461      43.500  24.627  -0.669  1.00  0.00           C  
ATOM    693  CE3 TRP A 461      41.956  23.842   1.018  1.00  0.00           C  
ATOM    694  CZ2 TRP A 461      44.234  23.446  -0.622  1.00  0.00           C  
ATOM    695  CZ3 TRP A 461      42.688  22.665   1.065  1.00  0.00           C  
ATOM    696  CH2 TRP A 461      43.817  22.482   0.249  1.00  0.00           C  
ATOM    697  N   SER A 463      39.181  28.854  -1.194  1.00  0.00           N  
ATOM    698  CA  SER A 463      39.022  29.809  -2.283  1.00  0.00           C  
ATOM    699  C   SER A 463      40.351  30.222  -2.909  1.00  0.00           C  
ATOM    700  O   SER A 463      41.173  30.870  -2.265  1.00  0.00           O  
ATOM    701  CB  SER A 463      38.281  31.029  -1.736  1.00  0.00           C  
ATOM    702  OG  SER A 463      38.091  32.036  -2.703  1.00  0.00           O  
ATOM    703  N   GLY A 472      40.547  29.857  -4.174  1.00  0.00           N  
ATOM    704  CA  GLY A 472      41.774  30.204  -4.873  1.00  0.00           C  
ATOM    705  C   GLY A 472      42.965  29.410  -4.374  1.00  0.00           C  
ATOM    706  O   GLY A 472      42.820  28.262  -3.947  1.00  0.00           O  
ATOM    707  N   ASN A 473      44.150  30.006  -4.465  1.00  0.00           N  
ATOM    708  CA  ASN A 473      45.372  29.361  -4.017  1.00  0.00           C  
ATOM    709  C   ASN A 473      45.411  29.368  -2.515  1.00  0.00           C  
ATOM    710  O   ASN A 473      44.641  30.074  -1.870  1.00  0.00           O  
ATOM    711  CB  ASN A 473      46.602  30.152  -4.455  1.00  0.00           C  
ATOM    712  CG  ASN A 473      46.834  30.127  -5.941  1.00  0.00           C  
ATOM    713  OD1 ASN A 473      46.447  29.190  -6.643  1.00  0.00           O  
ATOM    714  ND2 ASN A 473      47.520  31.152  -6.431  1.00  0.00           N  
ATOM    715  N   VAL A 474      46.343  28.599  -1.968  1.00  0.00           N  
ATOM    716  CA  VAL A 474      46.572  28.563  -0.537  1.00  0.00           C  
ATOM    717  C   VAL A 474      47.318  29.872  -0.314  1.00  0.00           C  
ATOM    718  O   VAL A 474      48.164  30.237  -1.136  1.00  0.00           O  
ATOM    719  CB  VAL A 474      47.514  27.419  -0.173  1.00  0.00           C  
ATOM    720  CG1 VAL A 474      48.145  27.661   1.199  1.00  0.00           C  
ATOM    721  CG2 VAL A 474      46.753  26.099  -0.203  1.00  0.00           C  
ATOM    722  N   ARG A 475      46.999  30.596   0.757  1.00  0.00           N  
ATOM    723  CA  ARG A 475      47.678  31.867   1.022  1.00  0.00           C  
ATOM    724  C   ARG A 475      48.655  31.683   2.164  1.00  0.00           C  
ATOM    725  O   ARG A 475      48.559  30.721   2.923  1.00  0.00           O  
ATOM    726  CB  ARG A 475      46.687  32.979   1.393  1.00  0.00           C  
ATOM    727  CG  ARG A 475      45.388  33.038   0.595  1.00  0.00           C  
ATOM    728  CD  ARG A 475      45.594  33.211  -0.905  1.00  0.00           C  
ATOM    729  NE  ARG A 475      44.318  32.981  -1.562  1.00  0.00           N  
ATOM    730  CZ  ARG A 475      43.455  33.940  -1.865  1.00  0.00           C  
ATOM    731  NH1 ARG A 475      43.758  35.209  -1.613  1.00  0.00           N  
ATOM    732  NH2 ARG A 475      42.221  33.620  -2.240  1.00  0.00           N  
ATOM    733  N   TYR A 476      49.584  32.622   2.285  1.00  0.00           N  
ATOM    734  CA  TYR A 476      50.586  32.610   3.339  1.00  0.00           C  
ATOM    735  C   TYR A 476      50.738  34.057   3.787  1.00  0.00           C  
ATOM    736  O   TYR A 476      50.671  34.967   2.951  1.00  0.00           O  
ATOM    737  CB  TYR A 476      51.957  32.143   2.803  1.00  0.00           C  
ATOM    738  CG  TYR A 476      52.024  30.712   2.330  1.00  0.00           C  
ATOM    739  CD1 TYR A 476      52.437  29.691   3.181  1.00  0.00           C  
ATOM    740  CD2 TYR A 476      51.630  30.371   1.044  1.00  0.00           C  
ATOM    741  CE1 TYR A 476      52.443  28.357   2.758  1.00  0.00           C  
ATOM    742  CE2 TYR A 476      51.633  29.054   0.619  1.00  0.00           C  
ATOM    743  CZ  TYR A 476      52.035  28.047   1.476  1.00  0.00           C  
ATOM    744  OH  TYR A 476      51.990  26.733   1.039  1.00  0.00           O  
ATOM    745  N   SER A 477      50.933  34.284   5.085  1.00  0.00           N  
ATOM    746  CA  SER A 477      51.159  35.647   5.569  1.00  0.00           C  
ATOM    747  C   SER A 477      52.437  36.167   4.897  1.00  0.00           C  
ATOM    748  O   SER A 477      52.524  37.340   4.543  1.00  0.00           O  
ATOM    749  CB  SER A 477      51.339  35.688   7.092  1.00  0.00           C  
ATOM    750  OG  SER A 477      50.123  35.426   7.775  1.00  0.00           O  
ATOM    751  N   SER A 478      53.403  35.275   4.677  1.00  0.00           N  
ATOM    752  CA  SER A 478      54.664  35.649   4.049  1.00  0.00           C  
ATOM    753  C   SER A 478      54.488  36.258   2.666  1.00  0.00           C  
ATOM    754  O   SER A 478      55.370  36.963   2.185  1.00  0.00           O  
ATOM    755  CB  SER A 478      55.628  34.462   3.995  1.00  0.00           C  
ATOM    756  OG  SER A 478      54.960  33.262   3.655  1.00  0.00           O  
ATOM    757  N   ASP A 479      53.347  36.009   2.031  1.00  0.00           N  
ATOM    758  CA  ASP A 479      53.089  36.580   0.712  1.00  0.00           C  
ATOM    759  C   ASP A 479      52.939  38.075   0.846  1.00  0.00           C  
ATOM    760  O   ASP A 479      53.037  38.794  -0.138  1.00  0.00           O  
ATOM    761  CB  ASP A 479      51.800  36.047   0.113  1.00  0.00           C  
ATOM    762  CG  ASP A 479      51.853  34.575  -0.184  1.00  0.00           C  
ATOM    763  OD1 ASP A 479      52.960  34.014  -0.354  1.00  0.00           O  
ATOM    764  OD2 ASP A 479      50.765  33.976  -0.267  1.00  0.00           O  
ATOM    765  N   TYR A 482      52.682  38.542   2.065  1.00  0.00           N  
ATOM    766  CA  TYR A 482      52.492  39.963   2.307  1.00  0.00           C  
ATOM    767  C   TYR A 482      53.698  40.621   2.951  1.00  0.00           C  
ATOM    768  O   TYR A 482      53.634  41.797   3.290  1.00  0.00           O  
ATOM    769  CB  TYR A 482      51.253  40.178   3.193  1.00  0.00           C  
ATOM    770  CG  TYR A 482      50.020  39.416   2.736  1.00  0.00           C  
ATOM    771  CD1 TYR A 482      49.506  39.587   1.461  1.00  0.00           C  
ATOM    772  CD2 TYR A 482      49.433  38.458   3.546  1.00  0.00           C  
ATOM    773  CE1 TYR A 482      48.449  38.809   1.000  1.00  0.00           C  
ATOM    774  CE2 TYR A 482      48.373  37.671   3.090  1.00  0.00           C  
ATOM    775  CZ  TYR A 482      47.895  37.851   1.816  1.00  0.00           C  
ATOM    776  OH  TYR A 482      46.893  37.040   1.337  1.00  0.00           O  
ATOM    777  N   PHE A 485      54.808  39.898   3.096  1.00  0.00           N  
ATOM    778  CA  PHE A 485      56.000  40.465   3.753  1.00  0.00           C  
ATOM    779  C   PHE A 485      56.475  41.814   3.238  1.00  0.00           C  
ATOM    780  O   PHE A 485      56.961  42.630   4.018  1.00  0.00           O  
ATOM    781  CB  PHE A 485      57.174  39.477   3.778  1.00  0.00           C  
ATOM    782  CG  PHE A 485      57.096  38.442   4.885  1.00  0.00           C  
ATOM    783  CD1 PHE A 485      56.126  38.511   5.877  1.00  0.00           C  
ATOM    784  CD2 PHE A 485      58.002  37.390   4.920  1.00  0.00           C  
ATOM    785  CE1 PHE A 485      56.062  37.553   6.879  1.00  0.00           C  
ATOM    786  CE2 PHE A 485      57.945  36.425   5.919  1.00  0.00           C  
ATOM    787  CZ  PHE A 485      56.974  36.508   6.899  1.00  0.00           C  
ATOM    788  N   ASP A 490      56.335  42.055   1.937  1.00  0.00           N  
ATOM    789  CA  ASP A 490      56.755  43.328   1.340  1.00  0.00           C  
ATOM    790  C   ASP A 490      55.749  44.436   1.645  1.00  0.00           C  
ATOM    791  O   ASP A 490      56.114  45.599   1.786  1.00  0.00           O  
ATOM    792  CB  ASP A 490      56.903  43.193  -0.181  1.00  0.00           C  
ATOM    793  CG  ASP A 490      58.065  42.314  -0.583  1.00  0.00           C  
ATOM    794  OD1 ASP A 490      59.222  42.779  -0.555  1.00  0.00           O  
ATOM    795  OD2 ASP A 490      57.824  41.147  -0.931  1.00  0.00           O  
ATOM    796  N   GLN A 494      54.480  44.052   1.717  1.00  0.00           N  
ATOM    797  CA  GLN A 494      53.376  44.957   1.991  1.00  0.00           C  
ATOM    798  C   GLN A 494      53.434  45.384   3.440  1.00  0.00           C  
ATOM    799  O   GLN A 494      53.297  46.567   3.757  1.00  0.00           O  
ATOM    800  CB  GLN A 494      52.061  44.233   1.752  1.00  0.00           C  
ATOM    801  CG  GLN A 494      51.053  45.048   1.000  1.00  0.00           C  
ATOM    802  CD  GLN A 494      51.414  45.191  -0.453  1.00  0.00           C  
ATOM    803  OE1 GLN A 494      51.748  46.277  -0.920  1.00  0.00           O  
ATOM    804  NE2 GLN A 494      51.353  44.085  -1.179  1.00  0.00           N  
ATOM    805  N   LEU A 495      53.599  44.403   4.325  1.00  0.00           N  
ATOM    806  CA  LEU A 495      53.693  44.667   5.753  1.00  0.00           C  
ATOM    807  C   LEU A 495      54.830  45.666   6.016  1.00  0.00           C  
ATOM    808  O   LEU A 495      54.651  46.642   6.742  1.00  0.00           O  
ATOM    809  CB  LEU A 495      53.912  43.358   6.526  1.00  0.00           C  
ATOM    810  CG  LEU A 495      52.731  42.512   7.044  1.00  0.00           C  
ATOM    811  CD1 LEU A 495      51.395  43.117   6.696  1.00  0.00           C  
ATOM    812  CD2 LEU A 495      52.829  41.101   6.506  1.00  0.00           C  
ATOM    813  N   HIS A 496      55.972  45.461   5.367  1.00  0.00           N  
ATOM    814  CA  HIS A 496      57.127  46.355   5.511  1.00  0.00           C  
ATOM    815  C   HIS A 496      56.829  47.779   5.021  1.00  0.00           C  
ATOM    816  O   HIS A 496      57.342  48.758   5.576  1.00  0.00           O  
ATOM    817  CB  HIS A 496      58.347  45.781   4.777  1.00  0.00           C  
ATOM    818  CG  HIS A 496      59.526  46.705   4.740  1.00  0.00           C  
ATOM    819  ND1 HIS A 496      60.421  46.816   5.782  1.00  0.00           N  
ATOM    820  CD2 HIS A 496      59.964  47.553   3.777  1.00  0.00           C  
ATOM    821  CE1 HIS A 496      61.361  47.689   5.464  1.00  0.00           C  
ATOM    822  NE2 HIS A 496      61.105  48.151   4.253  1.00  0.00           N  
ATOM    823  N   ALA A 498      56.021  47.893   3.972  1.00  0.00           N  
ATOM    824  CA  ALA A 498      55.651  49.195   3.423  1.00  0.00           C  
ATOM    825  C   ALA A 498      54.742  49.919   4.400  1.00  0.00           C  
ATOM    826  O   ALA A 498      54.911  51.108   4.639  1.00  0.00           O  
ATOM    827  CB  ALA A 498      54.951  49.020   2.097  1.00  0.00           C  
ATOM    828  N   TYR A 499      53.787  49.188   4.970  1.00  0.00           N  
ATOM    829  CA  TYR A 499      52.841  49.736   5.937  1.00  0.00           C  
ATOM    830  C   TYR A 499      53.498  50.199   7.232  1.00  0.00           C  
ATOM    831  O   TYR A 499      53.087  51.209   7.811  1.00  0.00           O  
ATOM    832  CB  TYR A 499      51.729  48.730   6.246  1.00  0.00           C  
ATOM    833  CG  TYR A 499      50.565  48.829   5.305  1.00  0.00           C  
ATOM    834  CD1 TYR A 499      49.945  50.056   5.066  1.00  0.00           C  
ATOM    835  CD2 TYR A 499      50.095  47.710   4.627  1.00  0.00           C  
ATOM    836  CE1 TYR A 499      48.890  50.173   4.176  1.00  0.00           C  
ATOM    837  CE2 TYR A 499      49.039  47.812   3.730  1.00  0.00           C  
ATOM    838  CZ  TYR A 499      48.444  49.050   3.509  1.00  0.00           C  
ATOM    839  OH  TYR A 499      47.419  49.173   2.606  1.00  0.00           O  
ATOM    840  N   ALA A 500      54.495  49.459   7.705  1.00  0.00           N  
ATOM    841  CA  ALA A 500      55.204  49.850   8.923  1.00  0.00           C  
ATOM    842  C   ALA A 500      55.880  51.206   8.661  1.00  0.00           C  
ATOM    843  O   ALA A 500      55.929  52.074   9.542  1.00  0.00           O  
ATOM    844  CB  ALA A 500      56.229  48.790   9.312  1.00  0.00           C  
ATOM    845  N   ILE A 501      56.353  51.399   7.431  1.00  0.00           N  
ATOM    846  CA  ILE A 501      56.988  52.652   7.026  1.00  0.00           C  
ATOM    847  C   ILE A 501      55.946  53.776   7.019  1.00  0.00           C  
ATOM    848  O   ILE A 501      56.284  54.928   7.262  1.00  0.00           O  
ATOM    849  CB  ILE A 501      57.672  52.532   5.640  1.00  0.00           C  
ATOM    850  CG1 ILE A 501      58.939  51.676   5.736  1.00  0.00           C  
ATOM    851  CG2 ILE A 501      58.053  53.900   5.111  1.00  0.00           C  
ATOM    852  CD1 ILE A 501      59.580  51.399   4.374  1.00  0.00           C  
ATOM    853  N   GLU A 502      54.682  53.445   6.760  1.00  0.00           N  
ATOM    854  CA  GLU A 502      53.627  54.454   6.779  1.00  0.00           C  
ATOM    855  C   GLU A 502      53.447  54.894   8.215  1.00  0.00           C  
ATOM    856  O   GLU A 502      53.276  56.078   8.480  1.00  0.00           O  
ATOM    857  CB  GLU A 502      52.290  53.913   6.250  1.00  0.00           C  
ATOM    858  CG  GLU A 502      51.130  54.928   6.419  1.00  0.00           C  
ATOM    859  CD  GLU A 502      49.833  54.600   5.659  1.00  0.00           C  
ATOM    860  OE1 GLU A 502      49.698  53.509   5.063  1.00  0.00           O  
ATOM    861  OE2 GLU A 502      48.934  55.467   5.660  1.00  0.00           O  
ATOM    862  N   LEU A 503      53.472  53.937   9.141  1.00  0.00           N  
ATOM    863  CA  LEU A 503      53.318  54.244  10.566  1.00  0.00           C  
ATOM    864  C   LEU A 503      54.469  55.131  11.045  1.00  0.00           C  
ATOM    865  O   LEU A 503      54.251  56.125  11.731  1.00  0.00           O  
ATOM    866  CB  LEU A 503      53.245  52.961  11.412  1.00  0.00           C  
ATOM    867  CG  LEU A 503      51.998  52.085  11.254  1.00  0.00           C  
ATOM    868  CD1 LEU A 503      52.067  50.864  12.159  1.00  0.00           C  
ATOM    869  CD2 LEU A 503      50.758  52.901  11.541  1.00  0.00           C  
ATOM    870  N   ILE A 504      55.692  54.771  10.682  1.00  0.00           N  
ATOM    871  CA  ILE A 504      56.854  55.564  11.061  1.00  0.00           C  
ATOM    872  C   ILE A 504      56.690  57.003  10.546  1.00  0.00           C  
ATOM    873  O   ILE A 504      56.738  57.959  11.320  1.00  0.00           O  
ATOM    874  CB  ILE A 504      58.175  54.945  10.500  1.00  0.00           C  
ATOM    875  CG1 ILE A 504      58.457  53.581  11.155  1.00  0.00           C  
ATOM    876  CG2 ILE A 504      59.331  55.905  10.711  1.00  0.00           C  
ATOM    877  CD1 ILE A 504      59.683  52.837  10.586  1.00  0.00           C  
ATOM    878  N   ASN A 505      56.447  57.151   9.246  1.00  0.00           N  
ATOM    879  CA  ASN A 505      56.286  58.474   8.644  1.00  0.00           C  
ATOM    880  C   ASN A 505      55.174  59.258   9.329  1.00  0.00           C  
ATOM    881  O   ASN A 505      55.235  60.482   9.449  1.00  0.00           O  
ATOM    882  CB  ASN A 505      55.992  58.373   7.134  1.00  0.00           C  
ATOM    883  CG  ASN A 505      57.221  57.984   6.306  1.00  0.00           C  
ATOM    884  OD1 ASN A 505      57.099  57.317   5.294  1.00  0.00           O  
ATOM    885  ND2 ASN A 505      58.399  58.413   6.727  1.00  0.00           N  
ATOM    886  N   LYS A 506      54.174  58.540   9.814  1.00  0.00           N  
ATOM    887  CA  LYS A 506      53.026  59.150  10.468  1.00  0.00           C  
ATOM    888  C   LYS A 506      53.282  59.437  11.961  1.00  0.00           C  
ATOM    889  O   LYS A 506      52.451  60.042  12.637  1.00  0.00           O  
ATOM    890  CB  LYS A 506      51.815  58.226  10.271  1.00  0.00           C  
ATOM    891  CG  LYS A 506      50.511  58.943  10.074  1.00  0.00           C  
ATOM    892  CD  LYS A 506      49.337  57.992   9.859  1.00  0.00           C  
ATOM    893  CE  LYS A 506      49.260  57.508   8.437  1.00  0.00           C  
ATOM    894  NZ  LYS A 506      47.907  56.945   8.162  1.00  0.00           N  
ATOM    895  N   GLY A 507      54.443  59.011  12.459  1.00  0.00           N  
ATOM    896  CA  GLY A 507      54.808  59.208  13.854  1.00  0.00           C  
ATOM    897  C   GLY A 507      54.209  58.182  14.812  1.00  0.00           C  
ATOM    898  O   GLY A 507      54.329  58.321  16.028  1.00  0.00           O  
ATOM    899  N   LEU A 508      53.626  57.110  14.284  1.00  0.00           N  
ATOM    900  CA  LEU A 508      53.002  56.108  15.139  1.00  0.00           C  
ATOM    901  C   LEU A 508      53.777  54.816  15.351  1.00  0.00           C  
ATOM    902  O   LEU A 508      53.185  53.802  15.730  1.00  0.00           O  
ATOM    903  CB  LEU A 508      51.603  55.800  14.620  1.00  0.00           C  
ATOM    904  CG  LEU A 508      50.757  57.062  14.458  1.00  0.00           C  
ATOM    905  CD1 LEU A 508      49.379  56.731  13.907  1.00  0.00           C  
ATOM    906  CD2 LEU A 508      50.659  57.738  15.813  1.00  0.00           C  
ATOM    907  N   ALA A 509      55.085  54.842  15.099  1.00  0.00           N  
ATOM    908  CA  ALA A 509      55.961  53.671  15.283  1.00  0.00           C  
ATOM    909  C   ALA A 509      57.387  54.189  15.391  1.00  0.00           C  
ATOM    910  O   ALA A 509      57.720  55.196  14.768  1.00  0.00           O  
ATOM    911  CB  ALA A 509      55.838  52.696  14.110  1.00  0.00           C  
ATOM    912  N   TYR A 510      58.230  53.509  16.165  1.00  0.00           N  
ATOM    913  CA  TYR A 510      59.612  53.943  16.364  1.00  0.00           C  
ATOM    914  C   TYR A 510      60.480  52.741  16.663  1.00  0.00           C  
ATOM    915  O   TYR A 510      59.970  51.704  17.073  1.00  0.00           O  
ATOM    916  CB  TYR A 510      59.684  54.938  17.545  1.00  0.00           C  
ATOM    917  CG  TYR A 510      59.239  54.368  18.898  1.00  0.00           C  
ATOM    918  CD1 TYR A 510      57.883  54.264  19.228  1.00  0.00           C  
ATOM    919  CD2 TYR A 510      60.177  53.869  19.811  1.00  0.00           C  
ATOM    920  CE1 TYR A 510      57.477  53.668  20.413  1.00  0.00           C  
ATOM    921  CE2 TYR A 510      59.783  53.273  21.001  1.00  0.00           C  
ATOM    922  CZ  TYR A 510      58.435  53.169  21.299  1.00  0.00           C  
ATOM    923  OH  TYR A 510      58.047  52.535  22.470  1.00  0.00           O  
ATOM    924  N   VAL A 511      61.788  52.890  16.486  1.00  0.00           N  
ATOM    925  CA  VAL A 511      62.750  51.818  16.757  1.00  0.00           C  
ATOM    926  C   VAL A 511      63.282  51.962  18.202  1.00  0.00           C  
ATOM    927  O   VAL A 511      63.925  52.963  18.552  1.00  0.00           O  
ATOM    928  CB  VAL A 511      63.921  51.823  15.705  1.00  0.00           C  
ATOM    929  CG1 VAL A 511      64.991  50.768  16.037  1.00  0.00           C  
ATOM    930  CG2 VAL A 511      63.366  51.524  14.330  1.00  0.00           C  
ATOM    931  N   ASP A 512      62.994  50.959  19.029  1.00  0.00           N  
ATOM    932  CA  ASP A 512      63.392  50.950  20.428  1.00  0.00           C  
ATOM    933  C   ASP A 512      64.599  50.047  20.663  1.00  0.00           C  
ATOM    934  O   ASP A 512      64.733  49.008  20.016  1.00  0.00           O  
ATOM    935  CB  ASP A 512      62.211  50.492  21.284  1.00  0.00           C  
ATOM    936  CG  ASP A 512      62.416  50.757  22.767  1.00  0.00           C  
ATOM    937  OD1 ASP A 512      63.336  51.523  23.122  1.00  0.00           O  
ATOM    938  OD2 ASP A 512      61.644  50.194  23.580  1.00  0.00           O  
ATOM    939  N   GLU A 513      65.457  50.438  21.610  1.00  0.00           N  
ATOM    940  CA  GLU A 513      66.670  49.679  21.928  1.00  0.00           C  
ATOM    941  C   GLU A 513      66.685  49.097  23.340  1.00  0.00           C  
ATOM    942  O   GLU A 513      67.716  48.641  23.837  1.00  0.00           O  
ATOM    943  CB  GLU A 513      67.906  50.533  21.680  1.00  0.00           C  
ATOM    944  CG  GLU A 513      67.803  51.334  20.396  1.00  0.00           C  
ATOM    945  CD  GLU A 513      69.132  51.573  19.721  1.00  0.00           C  
ATOM    946  OE1 GLU A 513      70.124  50.940  20.150  1.00  0.00           O  
ATOM    947  OE2 GLU A 513      69.184  52.383  18.759  1.00  0.00           O  
ATOM    948  N   LEU A 514      65.537  49.166  23.997  1.00  0.00           N  
ATOM    949  CA  LEU A 514      65.359  48.590  25.316  1.00  0.00           C  
ATOM    950  C   LEU A 514      65.548  47.071  25.091  1.00  0.00           C  
ATOM    951  O   LEU A 514      64.980  46.505  24.164  1.00  0.00           O  
ATOM    952  CB  LEU A 514      63.927  48.877  25.772  1.00  0.00           C  
ATOM    953  CG  LEU A 514      63.595  49.657  27.042  1.00  0.00           C  
ATOM    954  CD1 LEU A 514      64.527  50.833  27.252  1.00  0.00           C  
ATOM    955  CD2 LEU A 514      62.155  50.121  26.966  1.00  0.00           C  
ATOM    956  N   THR A 515      66.365  46.421  25.907  1.00  0.00           N  
ATOM    957  CA  THR A 515      66.600  44.990  25.750  1.00  0.00           C  
ATOM    958  C   THR A 515      65.305  44.210  25.984  1.00  0.00           C  
ATOM    959  O   THR A 515      64.318  44.774  26.444  1.00  0.00           O  
ATOM    960  CB  THR A 515      67.652  44.482  26.774  1.00  0.00           C  
ATOM    961  OG1 THR A 515      67.143  44.638  28.106  1.00  0.00           O  
ATOM    962  CG2 THR A 515      68.957  45.250  26.641  1.00  0.00           C  
ATOM    963  N   PRO A 516      65.301  42.896  25.680  1.00  0.00           N  
ATOM    964  CA  PRO A 516      64.089  42.115  25.900  1.00  0.00           C  
ATOM    965  C   PRO A 516      63.720  42.113  27.376  1.00  0.00           C  
ATOM    966  O   PRO A 516      62.559  41.924  27.732  1.00  0.00           O  
ATOM    967  CB  PRO A 516      64.510  40.728  25.440  1.00  0.00           C  
ATOM    968  CG  PRO A 516      65.308  41.039  24.269  1.00  0.00           C  
ATOM    969  CD  PRO A 516      66.211  42.142  24.800  1.00  0.00           C  
ATOM    970  N   GLU A 517      64.703  42.331  28.241  1.00  0.00           N  
ATOM    971  CA  GLU A 517      64.425  42.350  29.670  1.00  0.00           C  
ATOM    972  C   GLU A 517      63.834  43.692  30.073  1.00  0.00           C  
ATOM    973  O   GLU A 517      62.832  43.745  30.788  1.00  0.00           O  
ATOM    974  CB  GLU A 517      65.683  42.046  30.476  1.00  0.00           C  
ATOM    975  CG  GLU A 517      66.252  40.658  30.244  1.00  0.00           C  
ATOM    976  CD  GLU A 517      66.895  40.510  28.875  1.00  0.00           C  
ATOM    977  OE1 GLU A 517      67.935  41.159  28.631  1.00  0.00           O  
ATOM    978  OE2 GLU A 517      66.361  39.749  28.037  1.00  0.00           O  
ATOM    979  N   GLN A 518      64.422  44.773  29.567  1.00  0.00           N  
ATOM    980  CA  GLN A 518      63.946  46.125  29.880  1.00  0.00           C  
ATOM    981  C   GLN A 518      62.521  46.403  29.427  1.00  0.00           C  
ATOM    982  O   GLN A 518      61.766  47.058  30.143  1.00  0.00           O  
ATOM    983  CB  GLN A 518      64.868  47.183  29.277  1.00  0.00           C  
ATOM    984  CG  GLN A 518      66.274  47.200  29.826  1.00  0.00           C  
ATOM    985  CD  GLN A 518      67.158  48.130  29.040  1.00  0.00           C  
ATOM    986  OE1 GLN A 518      67.040  49.344  29.138  1.00  0.00           O  
ATOM    987  NE2 GLN A 518      68.026  47.570  28.229  1.00  0.00           N  
ATOM    988  N   ILE A 519      62.149  45.928  28.243  1.00  0.00           N  
ATOM    989  CA  ILE A 519      60.802  46.166  27.734  1.00  0.00           C  
ATOM    990  C   ILE A 519      59.743  45.659  28.720  1.00  0.00           C  
ATOM    991  O   ILE A 519      58.743  46.338  28.971  1.00  0.00           O  
ATOM    992  CB  ILE A 519      60.597  45.573  26.306  1.00  0.00           C  
ATOM    993  CG1 ILE A 519      59.205  45.903  25.782  1.00  0.00           C  
ATOM    994  CG2 ILE A 519      60.735  44.067  26.310  1.00  0.00           C  
ATOM    995  CD1 ILE A 519      58.960  45.372  24.395  1.00  0.00           C  
ATOM    996  N   ARG A 520      59.980  44.496  29.322  1.00  0.00           N  
ATOM    997  CA  ARG A 520      59.033  43.960  30.279  1.00  0.00           C  
ATOM    998  C   ARG A 520      58.999  44.866  31.515  1.00  0.00           C  
ATOM    999  O   ARG A 520      57.921  45.254  31.967  1.00  0.00           O  
ATOM   1000  CB  ARG A 520      59.392  42.527  30.657  1.00  0.00           C  
ATOM   1001  CG  ARG A 520      58.380  41.894  31.616  1.00  0.00           C  
ATOM   1002  CD  ARG A 520      58.852  40.550  32.147  1.00  0.00           C  
ATOM   1003  NE  ARG A 520      60.202  40.651  32.694  1.00  0.00           N  
ATOM   1004  CZ  ARG A 520      61.226  39.897  32.300  1.00  0.00           C  
ATOM   1005  NH1 ARG A 520      61.050  38.969  31.364  1.00  0.00           N  
ATOM   1006  NH2 ARG A 520      62.441  40.117  32.792  1.00  0.00           N  
ATOM   1007  N   GLU A 743      60.175  45.261  32.005  1.00  0.00           N  
ATOM   1008  CA  GLU A 743      60.305  46.144  33.176  1.00  0.00           C  
ATOM   1009  C   GLU A 743      59.677  47.536  32.984  1.00  0.00           C  
ATOM   1010  O   GLU A 743      59.346  48.210  33.957  1.00  0.00           O  
ATOM   1011  CB  GLU A 743      61.776  46.321  33.548  1.00  0.00           C  
ATOM   1012  CG  GLU A 743      62.503  45.033  33.863  1.00  0.00           C  
ATOM   1013  CD  GLU A 743      63.994  45.240  34.055  1.00  0.00           C  
ATOM   1014  OE1 GLU A 743      64.542  46.241  33.539  1.00  0.00           O  
ATOM   1015  OE2 GLU A 743      64.625  44.393  34.723  1.00  0.00           O  
ATOM   1016  N   TYR A 744      59.587  48.001  31.744  1.00  0.00           N  
ATOM   1017  CA  TYR A 744      58.976  49.294  31.480  1.00  0.00           C  
ATOM   1018  C   TYR A 744      57.470  49.128  31.221  1.00  0.00           C  
ATOM   1019  O   TYR A 744      56.690  50.075  31.370  1.00  0.00           O  
ATOM   1020  CB  TYR A 744      59.621  49.939  30.250  1.00  0.00           C  
ATOM   1021  CG  TYR A 744      60.827  50.830  30.508  1.00  0.00           C  
ATOM   1022  CD1 TYR A 744      62.047  50.299  30.963  1.00  0.00           C  
ATOM   1023  CD2 TYR A 744      60.767  52.210  30.254  1.00  0.00           C  
ATOM   1024  CE1 TYR A 744      63.180  51.125  31.154  1.00  0.00           C  
ATOM   1025  CE2 TYR A 744      61.890  53.039  30.445  1.00  0.00           C  
ATOM   1026  CZ  TYR A 744      63.088  52.489  30.892  1.00  0.00           C  
ATOM   1027  OH  TYR A 744      64.189  53.301  31.048  1.00  0.00           O  
ATOM   1028  N   ARG A 745      57.054  47.904  30.906  1.00  0.00           N  
ATOM   1029  CA  ARG A 745      55.669  47.619  30.547  1.00  0.00           C  
ATOM   1030  C   ARG A 745      54.553  47.881  31.550  1.00  0.00           C  
ATOM   1031  O   ARG A 745      53.401  48.053  31.150  1.00  0.00           O  
ATOM   1032  CB  ARG A 745      55.550  46.184  30.033  1.00  0.00           C  
ATOM   1033  CG  ARG A 745      54.591  46.038  28.855  1.00  0.00           C  
ATOM   1034  CD  ARG A 745      54.066  44.605  28.700  1.00  0.00           C  
ATOM   1035  NE  ARG A 745      55.112  43.578  28.641  1.00  0.00           N  
ATOM   1036  CZ  ARG A 745      55.878  43.313  27.582  1.00  0.00           C  
ATOM   1037  NH1 ARG A 745      55.744  44.003  26.459  1.00  0.00           N  
ATOM   1038  NH2 ARG A 745      56.743  42.306  27.624  1.00  0.00           N  
ATOM   1039  N   GLY A 746      54.879  47.899  32.840  1.00  0.00           N  
ATOM   1040  CA  GLY A 746      53.864  48.098  33.870  1.00  0.00           C  
ATOM   1041  C   GLY A 746      53.361  46.731  34.305  1.00  0.00           C  
ATOM   1042  O   GLY A 746      54.024  45.727  34.030  1.00  0.00           O  
ATOM   1043  N   THR A 747      52.223  46.667  34.990  1.00  0.00           N  
ATOM   1044  CA  THR A 747      51.656  45.388  35.430  1.00  0.00           C  
ATOM   1045  C   THR A 747      50.171  45.471  35.185  1.00  0.00           C  
ATOM   1046  O   THR A 747      49.682  46.493  34.707  1.00  0.00           O  
ATOM   1047  CB  THR A 747      51.835  45.131  36.952  1.00  0.00           C  
ATOM   1048  OG1 THR A 747      50.999  46.031  37.693  1.00  0.00           O  
ATOM   1049  CG2 THR A 747      53.277  45.315  37.371  1.00  0.00           C  
ATOM   1050  N   LEU A 750      49.446  44.434  35.593  1.00  0.00           N  
ATOM   1051  CA  LEU A 750      47.996  44.412  35.425  1.00  0.00           C  
ATOM   1052  C   LEU A 750      47.307  45.548  36.194  1.00  0.00           C  
ATOM   1053  O   LEU A 750      46.217  45.980  35.822  1.00  0.00           O  
ATOM   1054  CB  LEU A 750      47.423  43.057  35.854  1.00  0.00           C  
ATOM   1055  CG  LEU A 750      47.845  41.864  34.999  1.00  0.00           C  
ATOM   1056  CD1 LEU A 750      47.348  40.572  35.606  1.00  0.00           C  
ATOM   1057  CD2 LEU A 750      47.325  42.026  33.595  1.00  0.00           C  
ATOM   1058  N   THR A 751      47.948  46.053  37.243  1.00  0.00           N  
ATOM   1059  CA  THR A 751      47.354  47.132  38.026  1.00  0.00           C  
ATOM   1060  C   THR A 751      48.228  48.381  38.168  1.00  0.00           C  
ATOM   1061  O   THR A 751      47.824  49.343  38.799  1.00  0.00           O  
ATOM   1062  CB  THR A 751      46.965  46.629  39.415  1.00  0.00           C  
ATOM   1063  OG1 THR A 751      48.113  46.055  40.046  1.00  0.00           O  
ATOM   1064  CG2 THR A 751      45.894  45.555  39.299  1.00  0.00           C  
ATOM   1065  N   GLN A 752      49.407  48.371  37.552  1.00  0.00           N  
ATOM   1066  CA  GLN A 752      50.352  49.486  37.606  1.00  0.00           C  
ATOM   1067  C   GLN A 752      50.664  49.864  36.149  1.00  0.00           C  
ATOM   1068  O   GLN A 752      51.033  49.014  35.349  1.00  0.00           O  
ATOM   1069  CB  GLN A 752      51.612  49.000  38.327  1.00  0.00           C  
ATOM   1070  CG  GLN A 752      52.651  50.052  38.694  1.00  0.00           C  
ATOM   1071  CD  GLN A 752      53.858  49.461  39.452  1.00  0.00           C  
ATOM   1072  OE1 GLN A 752      54.054  48.238  39.494  1.00  0.00           O  
ATOM   1073  NE2 GLN A 752      54.664  50.334  40.054  1.00  0.00           N  
ATOM   1074  N   PRO A 753      50.493  51.139  35.781  1.00  0.00           N  
ATOM   1075  CA  PRO A 753      50.775  51.536  34.400  1.00  0.00           C  
ATOM   1076  C   PRO A 753      52.226  51.371  33.968  1.00  0.00           C  
ATOM   1077  O   PRO A 753      53.106  51.182  34.803  1.00  0.00           O  
ATOM   1078  CB  PRO A 753      50.355  53.001  34.383  1.00  0.00           C  
ATOM   1079  CG  PRO A 753      50.632  53.446  35.778  1.00  0.00           C  
ATOM   1080  CD  PRO A 753      50.076  52.306  36.575  1.00  0.00           C  
ATOM   1081  N   GLY A 754      52.462  51.426  32.660  1.00  0.00           N  
ATOM   1082  CA  GLY A 754      53.809  51.291  32.137  1.00  0.00           C  
ATOM   1083  C   GLY A 754      54.455  52.656  31.973  1.00  0.00           C  
ATOM   1084  O   GLY A 754      53.837  53.684  32.277  1.00  0.00           O  
ATOM   1085  N   LYS A 755      55.693  52.682  31.492  1.00  0.00           N  
ATOM   1086  CA  LYS A 755      56.392  53.945  31.295  1.00  0.00           C  
ATOM   1087  C   LYS A 755      57.081  53.972  29.947  1.00  0.00           C  
ATOM   1088  O   LYS A 755      57.515  52.940  29.438  1.00  0.00           O  
ATOM   1089  CB  LYS A 755      57.420  54.186  32.405  1.00  0.00           C  
ATOM   1090  CG  LYS A 755      58.472  53.094  32.546  1.00  0.00           C  
ATOM   1091  CD  LYS A 755      59.438  53.407  33.680  1.00  0.00           C  
ATOM   1092  CE  LYS A 755      60.374  52.248  33.941  1.00  0.00           C  
ATOM   1093  NZ  LYS A 755      61.188  52.529  35.138  1.00  0.00           N  
ATOM   1094  N   ASN A 756      57.232  55.173  29.406  1.00  0.00           N  
ATOM   1095  CA  ASN A 756      57.855  55.370  28.112  1.00  0.00           C  
ATOM   1096  C   ASN A 756      59.350  55.080  28.038  1.00  0.00           C  
ATOM   1097  O   ASN A 756      60.108  55.363  28.967  1.00  0.00           O  
ATOM   1098  CB  ASN A 756      57.587  56.788  27.639  1.00  0.00           C  
ATOM   1099  CG  ASN A 756      56.126  57.046  27.389  1.00  0.00           C  
ATOM   1100  OD1 ASN A 756      55.699  58.190  27.304  1.00  0.00           O  
ATOM   1101  ND2 ASN A 756      55.352  55.984  27.238  1.00  0.00           N  
ATOM   1102  N   SER A 757      59.762  54.477  26.932  1.00  0.00           N  
ATOM   1103  CA  SER A 757      61.161  54.164  26.699  1.00  0.00           C  
ATOM   1104  C   SER A 757      61.887  55.484  26.445  1.00  0.00           C  
ATOM   1105  O   SER A 757      61.277  56.444  25.966  1.00  0.00           O  
ATOM   1106  CB  SER A 757      61.270  53.284  25.456  1.00  0.00           C  
ATOM   1107  OG  SER A 757      62.614  53.142  25.035  1.00  0.00           O  
ATOM   1108  N   PRO A 758      63.202  55.544  26.732  1.00  0.00           N  
ATOM   1109  CA  PRO A 758      63.889  56.817  26.478  1.00  0.00           C  
ATOM   1110  C   PRO A 758      64.156  57.063  24.987  1.00  0.00           C  
ATOM   1111  O   PRO A 758      64.630  58.137  24.599  1.00  0.00           O  
ATOM   1112  CB  PRO A 758      65.182  56.663  27.271  1.00  0.00           C  
ATOM   1113  CG  PRO A 758      65.465  55.211  27.177  1.00  0.00           C  
ATOM   1114  CD  PRO A 758      64.111  54.577  27.378  1.00  0.00           C  
ATOM   1115  N   TYR A 759      63.842  56.066  24.158  1.00  0.00           N  
ATOM   1116  CA  TYR A 759      64.040  56.145  22.706  1.00  0.00           C  
ATOM   1117  C   TYR A 759      62.710  56.380  21.985  1.00  0.00           C  
ATOM   1118  O   TYR A 759      62.663  56.400  20.759  1.00  0.00           O  
ATOM   1119  CB  TYR A 759      64.648  54.836  22.179  1.00  0.00           C  
ATOM   1120  CG  TYR A 759      65.831  54.314  22.968  1.00  0.00           C  
ATOM   1121  CD1 TYR A 759      67.101  54.903  22.852  1.00  0.00           C  
ATOM   1122  CD2 TYR A 759      65.676  53.249  23.860  1.00  0.00           C  
ATOM   1123  CE1 TYR A 759      68.185  54.443  23.618  1.00  0.00           C  
ATOM   1124  CE2 TYR A 759      66.752  52.783  24.630  1.00  0.00           C  
ATOM   1125  CZ  TYR A 759      67.993  53.384  24.506  1.00  0.00           C  
ATOM   1126  OH  TYR A 759      69.020  52.940  25.295  1.00  0.00           O  
ATOM   1127  N   ARG A 760      61.642  56.594  22.748  1.00  0.00           N  
ATOM   1128  CA  ARG A 760      60.308  56.788  22.181  1.00  0.00           C  
ATOM   1129  C   ARG A 760      60.103  58.020  21.298  1.00  0.00           C  
ATOM   1130  O   ARG A 760      59.228  58.022  20.433  1.00  0.00           O  
ATOM   1131  CB  ARG A 760      59.261  56.804  23.302  1.00  0.00           C  
ATOM   1132  CG  ARG A 760      57.814  56.613  22.847  1.00  0.00           C  
ATOM   1133  CD  ARG A 760      56.854  56.739  24.017  1.00  0.00           C  
ATOM   1134  NE  ARG A 760      55.585  56.059  23.782  1.00  0.00           N  
ATOM   1135  CZ  ARG A 760      54.429  56.667  23.546  1.00  0.00           C  
ATOM   1136  NH1 ARG A 760      54.361  57.985  23.511  1.00  0.00           N  
ATOM   1137  NH2 ARG A 760      53.342  55.954  23.300  1.00  0.00           N  
ATOM   1138  N   ASP A 761      60.912  59.052  21.482  1.00  0.00           N  
ATOM   1139  CA  ASP A 761      60.709  60.262  20.713  1.00  0.00           C  
ATOM   1140  C   ASP A 761      61.741  60.617  19.667  1.00  0.00           C  
ATOM   1141  O   ASP A 761      62.016  61.790  19.447  1.00  0.00           O  
ATOM   1142  CB  ASP A 761      60.473  61.442  21.655  1.00  0.00           C  
ATOM   1143  CG  ASP A 761      59.115  61.378  22.341  1.00  0.00           C  
ATOM   1144  OD1 ASP A 761      58.088  61.230  21.630  1.00  0.00           O  
ATOM   1145  OD2 ASP A 761      59.073  61.478  23.588  1.00  0.00           O  
ATOM   1146  N   ARG A 762      62.321  59.619  19.015  1.00  0.00           N  
ATOM   1147  CA  ARG A 762      63.285  59.903  17.962  1.00  0.00           C  
ATOM   1148  C   ARG A 762      62.514  60.532  16.791  1.00  0.00           C  
ATOM   1149  O   ARG A 762      61.278  60.486  16.740  1.00  0.00           O  
ATOM   1150  CB  ARG A 762      63.960  58.630  17.471  1.00  0.00           C  
ATOM   1151  CG  ARG A 762      64.629  57.801  18.522  1.00  0.00           C  
ATOM   1152  CD  ARG A 762      65.755  57.030  17.881  1.00  0.00           C  
ATOM   1153  NE  ARG A 762      65.731  55.613  18.207  1.00  0.00           N  
ATOM   1154  CZ  ARG A 762      66.759  54.953  18.726  1.00  0.00           C  
ATOM   1155  NH1 ARG A 762      67.900  55.573  19.005  1.00  0.00           N  
ATOM   1156  NH2 ARG A 762      66.680  53.648  18.866  1.00  0.00           N  
ATOM   1157  N   SER A 763      63.239  61.102  15.838  1.00  0.00           N  
ATOM   1158  CA  SER A 763      62.593  61.727  14.695  1.00  0.00           C  
ATOM   1159  C   SER A 763      62.273  60.682  13.632  1.00  0.00           C  
ATOM   1160  O   SER A 763      62.918  59.622  13.576  1.00  0.00           O  
ATOM   1161  CB  SER A 763      63.511  62.785  14.096  1.00  0.00           C  
ATOM   1162  OG  SER A 763      64.695  62.181  13.602  1.00  0.00           O  
ATOM   1163  N   VAL A 764      61.307  61.013  12.770  1.00  0.00           N  
ATOM   1164  CA  VAL A 764      60.878  60.148  11.666  1.00  0.00           C  
ATOM   1165  C   VAL A 764      62.107  59.688  10.900  1.00  0.00           C  
ATOM   1166  O   VAL A 764      62.293  58.503  10.626  1.00  0.00           O  
ATOM   1167  CB  VAL A 764      59.930  60.920  10.703  1.00  0.00           C  
ATOM   1168  CG1 VAL A 764      59.773  60.179   9.383  1.00  0.00           C  
ATOM   1169  CG2 VAL A 764      58.568  61.111  11.354  1.00  0.00           C  
ATOM   1170  N   GLU A 765      62.984  60.643  10.650  1.00  0.00           N  
ATOM   1171  CA  GLU A 765      64.218  60.410   9.940  1.00  0.00           C  
ATOM   1172  C   GLU A 765      65.080  59.347  10.623  1.00  0.00           C  
ATOM   1173  O   GLU A 765      65.616  58.460   9.961  1.00  0.00           O  
ATOM   1174  CB  GLU A 765      64.983  61.730   9.814  1.00  0.00           C  
ATOM   1175  CG  GLU A 765      64.235  62.846   9.030  1.00  0.00           C  
ATOM   1176  CD  GLU A 765      63.005  63.461   9.754  1.00  0.00           C  
ATOM   1177  OE1 GLU A 765      63.032  63.635  10.996  1.00  0.00           O  
ATOM   1178  OE2 GLU A 765      62.014  63.804   9.059  1.00  0.00           O  
ATOM   1179  N   GLU A 766      65.195  59.407  11.946  1.00  0.00           N  
ATOM   1180  CA  GLU A 766      66.012  58.425  12.654  1.00  0.00           C  
ATOM   1181  C   GLU A 766      65.395  57.051  12.591  1.00  0.00           C  
ATOM   1182  O   GLU A 766      66.072  56.083  12.274  1.00  0.00           O  
ATOM   1183  CB  GLU A 766      66.181  58.784  14.123  1.00  0.00           C  
ATOM   1184  CG  GLU A 766      67.243  59.804  14.438  1.00  0.00           C  
ATOM   1185  CD  GLU A 766      67.416  59.977  15.936  1.00  0.00           C  
ATOM   1186  OE1 GLU A 766      68.157  59.151  16.531  1.00  0.00           O  
ATOM   1187  OE2 GLU A 766      66.795  60.915  16.507  1.00  0.00           O  
ATOM   1188  N   ASN A 767      64.112  56.962  12.926  1.00  0.00           N  
ATOM   1189  CA  ASN A 767      63.406  55.687  12.933  1.00  0.00           C  
ATOM   1190  C   ASN A 767      63.514  55.008  11.576  1.00  0.00           C  
ATOM   1191  O   ASN A 767      63.727  53.796  11.490  1.00  0.00           O  
ATOM   1192  CB  ASN A 767      61.935  55.895  13.287  1.00  0.00           C  
ATOM   1193  CG  ASN A 767      61.726  56.330  14.722  1.00  0.00           C  
ATOM   1194  OD1 ASN A 767      60.945  57.242  14.999  1.00  0.00           O  
ATOM   1195  ND2 ASN A 767      62.397  55.659  15.647  1.00  0.00           N  
ATOM   1196  N   LEU A 768      63.375  55.806  10.522  1.00  0.00           N  
ATOM   1197  CA  LEU A 768      63.454  55.330   9.149  1.00  0.00           C  
ATOM   1198  C   LEU A 768      64.823  54.698   8.877  1.00  0.00           C  
ATOM   1199  O   LEU A 768      64.922  53.614   8.294  1.00  0.00           O  
ATOM   1200  CB  LEU A 768      63.190  56.512   8.202  1.00  0.00           C  
ATOM   1201  CG  LEU A 768      61.994  56.553   7.223  1.00  0.00           C  
ATOM   1202  CD1 LEU A 768      60.753  55.832   7.738  1.00  0.00           C  
ATOM   1203  CD2 LEU A 768      61.666  57.994   6.889  1.00  0.00           C  
ATOM   1204  N   ALA A 769      65.875  55.356   9.354  1.00  0.00           N  
ATOM   1205  CA  ALA A 769      67.253  54.892   9.169  1.00  0.00           C  
ATOM   1206  C   ALA A 769      67.559  53.664  10.000  1.00  0.00           C  
ATOM   1207  O   ALA A 769      68.201  52.717   9.528  1.00  0.00           O  
ATOM   1208  CB  ALA A 769      68.212  55.999   9.525  1.00  0.00           C  
ATOM   1209  N   LEU A 770      67.092  53.695  11.241  1.00  0.00           N  
ATOM   1210  CA  LEU A 770      67.279  52.622  12.200  1.00  0.00           C  
ATOM   1211  C   LEU A 770      66.497  51.369  11.802  1.00  0.00           C  
ATOM   1212  O   LEU A 770      66.986  50.249  11.981  1.00  0.00           O  
ATOM   1213  CB  LEU A 770      66.843  53.104  13.583  1.00  0.00           C  
ATOM   1214  CG  LEU A 770      67.887  53.476  14.639  1.00  0.00           C  
ATOM   1215  CD1 LEU A 770      69.223  53.816  14.036  1.00  0.00           C  
ATOM   1216  CD2 LEU A 770      67.353  54.611  15.471  1.00  0.00           C  
ATOM   1217  N   PHE A 771      65.296  51.547  11.252  1.00  0.00           N  
ATOM   1218  CA  PHE A 771      64.495  50.403  10.828  1.00  0.00           C  
ATOM   1219  C   PHE A 771      65.198  49.743   9.640  1.00  0.00           C  
ATOM   1220  O   PHE A 771      65.241  48.515   9.544  1.00  0.00           O  
ATOM   1221  CB  PHE A 771      63.063  50.832  10.472  1.00  0.00           C  
ATOM   1222  CG  PHE A 771      62.133  49.680  10.116  1.00  0.00           C  
ATOM   1223  CD1 PHE A 771      62.127  48.497  10.854  1.00  0.00           C  
ATOM   1224  CD2 PHE A 771      61.249  49.792   9.040  1.00  0.00           C  
ATOM   1225  CE1 PHE A 771      61.257  47.454  10.526  1.00  0.00           C  
ATOM   1226  CE2 PHE A 771      60.373  48.744   8.709  1.00  0.00           C  
ATOM   1227  CZ  PHE A 771      60.380  47.579   9.455  1.00  0.00           C  
ATOM   1228  N   GLU A 772      65.787  50.558   8.763  1.00  0.00           N  
ATOM   1229  CA  GLU A 772      66.528  50.051   7.599  1.00  0.00           C  
ATOM   1230  C   GLU A 772      67.779  49.273   8.025  1.00  0.00           C  
ATOM   1231  O   GLU A 772      68.143  48.269   7.401  1.00  0.00           O  
ATOM   1232  CB  GLU A 772      66.916  51.196   6.669  1.00  0.00           C  
ATOM   1233  CG  GLU A 772      67.884  50.819   5.531  1.00  0.00           C  
ATOM   1234  CD  GLU A 772      67.391  49.692   4.613  1.00  0.00           C  
ATOM   1235  OE1 GLU A 772      66.168  49.582   4.363  1.00  0.00           O  
ATOM   1236  OE2 GLU A 772      68.249  48.920   4.130  1.00  0.00           O  
ATOM   1237  N   LYS A 773      68.459  49.760   9.060  1.00  0.00           N  
ATOM   1238  CA  LYS A 773      69.640  49.077   9.599  1.00  0.00           C  
ATOM   1239  C   LYS A 773      69.148  47.694  10.038  1.00  0.00           C  
ATOM   1240  O   LYS A 773      69.766  46.674   9.729  1.00  0.00           O  
ATOM   1241  CB  LYS A 773      70.164  49.838  10.814  1.00  0.00           C  
ATOM   1242  CG  LYS A 773      71.627  49.598  11.155  1.00  0.00           C  
ATOM   1243  CD  LYS A 773      71.795  48.894  12.480  1.00  0.00           C  
ATOM   1244  CE  LYS A 773      73.169  49.140  13.078  1.00  0.00           C  
ATOM   1245  NZ  LYS A 773      73.274  50.532  13.579  1.00  0.00           N  
ATOM   1246  N   MET A 791      68.010  47.680  10.732  1.00  0.00           N  
ATOM   1247  CA  MET A 791      67.383  46.445  11.197  1.00  0.00           C  
ATOM   1248  C   MET A 791      67.150  45.505  10.018  1.00  0.00           C  
ATOM   1249  O   MET A 791      67.575  44.343  10.026  1.00  0.00           O  
ATOM   1250  CB  MET A 791      66.016  46.730  11.839  1.00  0.00           C  
ATOM   1251  CG  MET A 791      66.033  47.132  13.297  1.00  0.00           C  
ATOM   1252  SD  MET A 791      64.364  47.449  13.865  1.00  0.00           S  
ATOM   1253  CE  MET A 791      63.699  45.798  13.878  1.00  0.00           C  
ATOM   1254  N   ARG A 792      66.430  46.010   9.021  1.00  0.00           N  
ATOM   1255  CA  ARG A 792      66.101  45.230   7.841  1.00  0.00           C  
ATOM   1256  C   ARG A 792      67.341  44.693   7.172  1.00  0.00           C  
ATOM   1257  O   ARG A 792      67.379  43.535   6.778  1.00  0.00           O  
ATOM   1258  CB  ARG A 792      65.312  46.063   6.836  1.00  0.00           C  
ATOM   1259  CG  ARG A 792      64.485  45.225   5.880  1.00  0.00           C  
ATOM   1260  CD  ARG A 792      64.668  45.659   4.451  1.00  0.00           C  
ATOM   1261  NE  ARG A 792      66.020  45.344   4.020  1.00  0.00           N  
ATOM   1262  CZ  ARG A 792      66.780  46.157   3.302  1.00  0.00           C  
ATOM   1263  NH1 ARG A 792      66.305  47.333   2.913  1.00  0.00           N  
ATOM   1264  NH2 ARG A 792      68.047  45.840   3.071  1.00  0.00           N  
ATOM   1265  N   ALA A 794      68.371  45.526   7.098  1.00  0.00           N  
ATOM   1266  CA  ALA A 794      69.621  45.153   6.455  1.00  0.00           C  
ATOM   1267  C   ALA A 794      70.550  44.254   7.287  1.00  0.00           C  
ATOM   1268  O   ALA A 794      71.701  44.018   6.898  1.00  0.00           O  
ATOM   1269  CB  ALA A 794      70.346  46.399   6.010  1.00  0.00           C  
ATOM   1270  N   GLY A 795      70.052  43.762   8.424  1.00  0.00           N  
ATOM   1271  CA  GLY A 795      70.832  42.881   9.286  1.00  0.00           C  
ATOM   1272  C   GLY A 795      71.920  43.571  10.086  1.00  0.00           C  
ATOM   1273  O   GLY A 795      72.884  42.935  10.520  1.00  0.00           O  
ATOM   1274  N   GLY A 826      71.744  44.868  10.305  1.00  0.00           N  
ATOM   1275  CA  GLY A 826      72.715  45.648  11.043  1.00  0.00           C  
ATOM   1276  C   GLY A 826      72.706  45.517  12.557  1.00  0.00           C  
ATOM   1277  O   GLY A 826      73.673  45.933  13.215  1.00  0.00           O  
ATOM   1278  N   PHE A 827      71.618  44.989  13.117  1.00  0.00           N  
ATOM   1279  CA  PHE A 827      71.496  44.812  14.561  1.00  0.00           C  
ATOM   1280  C   PHE A 827      71.498  43.339  14.938  1.00  0.00           C  
ATOM   1281  O   PHE A 827      70.992  42.500  14.197  1.00  0.00           O  
ATOM   1282  CB  PHE A 827      70.186  45.409  15.061  1.00  0.00           C  
ATOM   1283  CG  PHE A 827      70.203  46.899  15.226  1.00  0.00           C  
ATOM   1284  CD1 PHE A 827      70.942  47.492  16.237  1.00  0.00           C  
ATOM   1285  CD2 PHE A 827      69.407  47.705  14.426  1.00  0.00           C  
ATOM   1286  CE1 PHE A 827      70.881  48.861  16.453  1.00  0.00           C  
ATOM   1287  CE2 PHE A 827      69.339  49.074  14.635  1.00  0.00           C  
ATOM   1288  CZ  PHE A 827      70.076  49.656  15.650  1.00  0.00           C  
ATOM   1289  N   GLU A 829      72.059  43.025  16.100  1.00  0.00           N  
ATOM   1290  CA  GLU A 829      72.077  41.650  16.599  1.00  0.00           C  
ATOM   1291  C   GLU A 829      70.668  41.386  17.133  1.00  0.00           C  
ATOM   1292  O   GLU A 829      69.937  42.330  17.457  1.00  0.00           O  
ATOM   1293  CB  GLU A 829      73.091  41.503  17.738  1.00  0.00           C  
ATOM   1294  CG  GLU A 829      74.547  41.714  17.325  1.00  0.00           C  
ATOM   1295  CD  GLU A 829      75.502  41.802  18.518  1.00  0.00           C  
ATOM   1296  OE1 GLU A 829      76.129  42.873  18.705  1.00  0.00           O  
ATOM   1297  OE2 GLU A 829      75.628  40.804  19.264  1.00  0.00           O  
ATOM   1298  N   GLU A 830      70.287  40.120  17.254  1.00  0.00           N  
ATOM   1299  CA  GLU A 830      68.955  39.796  17.749  1.00  0.00           C  
ATOM   1300  C   GLU A 830      68.688  40.405  19.128  1.00  0.00           C  
ATOM   1301  O   GLU A 830      69.579  40.472  19.967  1.00  0.00           O  
ATOM   1302  CB  GLU A 830      68.755  38.279  17.791  1.00  0.00           C  
ATOM   1303  CG  GLU A 830      68.796  37.592  16.419  1.00  0.00           C  
ATOM   1304  CD  GLU A 830      68.604  36.084  16.499  1.00  0.00           C  
ATOM   1305  OE1 GLU A 830      68.143  35.584  17.541  1.00  0.00           O  
ATOM   1306  OE2 GLU A 830      68.904  35.390  15.514  1.00  0.00           O  
ATOM   1307  N   GLY A 831      67.475  40.902  19.340  1.00  0.00           N  
ATOM   1308  CA  GLY A 831      67.127  41.489  20.624  1.00  0.00           C  
ATOM   1309  C   GLY A 831      67.680  42.882  20.822  1.00  0.00           C  
ATOM   1310  O   GLY A 831      67.191  43.639  21.660  1.00  0.00           O  
ATOM   1311  N   LYS A 832      68.652  43.252  20.000  1.00  0.00           N  
ATOM   1312  CA  LYS A 832      69.285  44.553  20.103  1.00  0.00           C  
ATOM   1313  C   LYS A 832      68.407  45.721  19.715  1.00  0.00           C  
ATOM   1314  O   LYS A 832      68.712  46.849  20.075  1.00  0.00           O  
ATOM   1315  CB  LYS A 832      70.586  44.577  19.295  1.00  0.00           C  
ATOM   1316  CG  LYS A 832      71.860  44.561  20.135  1.00  0.00           C  
ATOM   1317  CD  LYS A 832      71.882  43.411  21.118  1.00  0.00           C  
ATOM   1318  CE  LYS A 832      73.017  43.588  22.116  1.00  0.00           C  
ATOM   1319  NZ  LYS A 832      72.971  42.558  23.197  1.00  0.00           N  
ATOM   1320  N   ALA A 833      67.344  45.461  18.958  1.00  0.00           N  
ATOM   1321  CA  ALA A 833      66.409  46.511  18.523  1.00  0.00           C  
ATOM   1322  C   ALA A 833      65.106  45.904  18.010  1.00  0.00           C  
ATOM   1323  O   ALA A 833      65.072  44.719  17.624  1.00  0.00           O  
ATOM   1324  CB  ALA A 833      67.042  47.371  17.437  1.00  0.00           C  
ATOM   1325  N   CYS A 834      64.039  46.700  18.017  1.00  0.00           N  
ATOM   1326  CA  CYS A 834      62.727  46.253  17.528  1.00  0.00           C  
ATOM   1327  C   CYS A 834      61.887  47.458  17.112  1.00  0.00           C  
ATOM   1328  O   CYS A 834      62.255  48.589  17.410  1.00  0.00           O  
ATOM   1329  CB  CYS A 834      61.979  45.438  18.597  1.00  0.00           C  
ATOM   1330  SG  CYS A 834      61.435  46.364  20.065  1.00  0.00           S  
ATOM   1331  N   LEU A 835      60.825  47.233  16.341  1.00  0.00           N  
ATOM   1332  CA  LEU A 835      59.960  48.341  15.948  1.00  0.00           C  
ATOM   1333  C   LEU A 835      58.744  48.187  16.824  1.00  0.00           C  
ATOM   1334  O   LEU A 835      58.198  47.090  16.939  1.00  0.00           O  
ATOM   1335  CB  LEU A 835      59.554  48.298  14.470  1.00  0.00           C  
ATOM   1336  CG  LEU A 835      58.830  49.565  13.974  1.00  0.00           C  
ATOM   1337  CD1 LEU A 835      59.830  50.709  13.779  1.00  0.00           C  
ATOM   1338  CD2 LEU A 835      58.096  49.303  12.675  1.00  0.00           C  
ATOM   1339  N   ARG A 836      58.344  49.281  17.458  1.00  0.00           N  
ATOM   1340  CA  ARG A 836      57.212  49.287  18.357  1.00  0.00           C  
ATOM   1341  C   ARG A 836      56.234  50.331  17.889  1.00  0.00           C  
ATOM   1342  O   ARG A 836      56.635  51.307  17.250  1.00  0.00           O  
ATOM   1343  CB  ARG A 836      57.677  49.688  19.758  1.00  0.00           C  
ATOM   1344  CG  ARG A 836      58.552  48.691  20.477  1.00  0.00           C  
ATOM   1345  CD  ARG A 836      57.911  48.368  21.816  1.00  0.00           C  
ATOM   1346  NE  ARG A 836      58.566  49.022  22.936  1.00  0.00           N  
ATOM   1347  CZ  ARG A 836      58.069  49.076  24.166  1.00  0.00           C  
ATOM   1348  NH1 ARG A 836      56.894  48.530  24.448  1.00  0.00           N  
ATOM   1349  NH2 ARG A 836      58.787  49.621  25.134  1.00  0.00           N  
ATOM   1350  N   ALA A 837      54.955  50.134  18.204  1.00  0.00           N  
ATOM   1351  CA  ALA A 837      53.935  51.121  17.861  1.00  0.00           C  
ATOM   1352  C   ALA A 837      53.916  52.154  19.003  1.00  0.00           C  
ATOM   1353  O   ALA A 837      54.206  51.831  20.156  1.00  0.00           O  
ATOM   1354  CB  ALA A 837      52.564  50.464  17.706  1.00  0.00           C  
ATOM   1355  N   LYS A 838      53.621  53.404  18.673  1.00  0.00           N  
ATOM   1356  CA  LYS A 838      53.575  54.463  19.666  1.00  0.00           C  
ATOM   1357  C   LYS A 838      52.107  54.728  19.993  1.00  0.00           C  
ATOM   1358  O   LYS A 838      51.441  55.504  19.309  1.00  0.00           O  
ATOM   1359  CB  LYS A 838      54.241  55.710  19.099  1.00  0.00           C  
ATOM   1360  CG  LYS A 838      54.636  56.736  20.134  1.00  0.00           C  
ATOM   1361  CD  LYS A 838      55.234  57.982  19.479  1.00  0.00           C  
ATOM   1362  CE  LYS A 838      56.502  57.667  18.698  1.00  0.00           C  
ATOM   1363  NZ  LYS A 838      57.101  58.908  18.132  1.00  0.00           N  
ATOM   1364  N   ILE A 839      51.607  54.054  21.028  1.00  0.00           N  
ATOM   1365  CA  ILE A 839      50.213  54.177  21.444  1.00  0.00           C  
ATOM   1366  C   ILE A 839      50.067  54.790  22.837  1.00  0.00           C  
ATOM   1367  O   ILE A 839      50.226  55.990  22.992  1.00  0.00           O  
ATOM   1368  CB  ILE A 839      49.491  52.811  21.395  1.00  0.00           C  
ATOM   1369  CG1 ILE A 839      49.976  52.016  20.177  1.00  0.00           C  
ATOM   1370  CG2 ILE A 839      47.980  53.029  21.377  1.00  0.00           C  
ATOM   1371  CD1 ILE A 839      49.219  50.763  19.871  1.00  0.00           C  
ATOM   1372  N   ASP A 840      49.783  53.981  23.852  1.00  0.00           N  
ATOM   1373  CA  ASP A 840      49.608  54.507  25.200  1.00  0.00           C  
ATOM   1374  C   ASP A 840      50.153  53.559  26.256  1.00  0.00           C  
ATOM   1375  O   ASP A 840      49.531  52.545  26.558  1.00  0.00           O  
ATOM   1376  CB  ASP A 840      48.123  54.754  25.455  1.00  0.00           C  
ATOM   1377  CG  ASP A 840      47.846  55.345  26.826  1.00  0.00           C  
ATOM   1378  OD1 ASP A 840      48.807  55.696  27.537  1.00  0.00           O  
ATOM   1379  OD2 ASP A 840      46.653  55.464  27.188  1.00  0.00           O  
ATOM   1380  N   MET A 869      51.277  53.927  26.866  1.00  0.00           N  
ATOM   1381  CA  MET A 869      51.899  53.089  27.889  1.00  0.00           C  
ATOM   1382  C   MET A 869      51.128  52.962  29.214  1.00  0.00           C  
ATOM   1383  O   MET A 869      51.527  52.202  30.098  1.00  0.00           O  
ATOM   1384  CB  MET A 869      53.326  53.559  28.162  1.00  0.00           C  
ATOM   1385  CG  MET A 869      54.327  53.162  27.109  1.00  0.00           C  
ATOM   1386  SD  MET A 869      54.388  51.402  26.921  1.00  0.00           S  
ATOM   1387  CE  MET A 869      55.645  50.912  27.992  1.00  0.00           C  
ATOM   1388  N   ALA A 870      50.026  53.692  29.346  1.00  0.00           N  
ATOM   1389  CA  ALA A 870      49.209  53.642  30.554  1.00  0.00           C  
ATOM   1390  C   ALA A 870      47.807  53.154  30.225  1.00  0.00           C  
ATOM   1391  O   ALA A 870      46.843  53.524  30.893  1.00  0.00           O  
ATOM   1392  CB  ALA A 870      49.140  55.014  31.207  1.00  0.00           C  
ATOM   1393  N   SER A 872      47.694  52.344  29.182  1.00  0.00           N  
ATOM   1394  CA  SER A 872      46.406  51.807  28.771  1.00  0.00           C  
ATOM   1395  C   SER A 872      46.010  50.636  29.662  1.00  0.00           C  
ATOM   1396  O   SER A 872      46.863  49.870  30.088  1.00  0.00           O  
ATOM   1397  CB  SER A 872      46.489  51.311  27.328  1.00  0.00           C  
ATOM   1398  OG  SER A 872      45.280  50.688  26.925  1.00  0.00           O  
ATOM   1399  N   PRO A 873      44.710  50.510  29.990  1.00  0.00           N  
ATOM   1400  CA  PRO A 873      44.353  49.365  30.833  1.00  0.00           C  
ATOM   1401  C   PRO A 873      44.525  48.097  30.005  1.00  0.00           C  
ATOM   1402  O   PRO A 873      44.655  47.004  30.553  1.00  0.00           O  
ATOM   1403  CB  PRO A 873      42.889  49.631  31.181  1.00  0.00           C  
ATOM   1404  CG  PRO A 873      42.416  50.547  30.099  1.00  0.00           C  
ATOM   1405  CD  PRO A 873      43.590  51.459  29.920  1.00  0.00           C  
ATOM   1406  N   PHE A 874      44.506  48.263  28.679  1.00  0.00           N  
ATOM   1407  CA  PHE A 874      44.722  47.172  27.728  1.00  0.00           C  
ATOM   1408  C   PHE A 874      46.232  47.117  27.595  1.00  0.00           C  
ATOM   1409  O   PHE A 874      46.844  48.066  27.115  1.00  0.00           O  
ATOM   1410  CB  PHE A 874      44.136  47.493  26.343  1.00  0.00           C  
ATOM   1411  CG  PHE A 874      42.647  47.340  26.251  1.00  0.00           C  
ATOM   1412  CD1 PHE A 874      42.063  46.077  26.267  1.00  0.00           C  
ATOM   1413  CD2 PHE A 874      41.823  48.455  26.151  1.00  0.00           C  
ATOM   1414  CE1 PHE A 874      40.682  45.919  26.188  1.00  0.00           C  
ATOM   1415  CE2 PHE A 874      40.437  48.307  26.071  1.00  0.00           C  
ATOM   1416  CZ  PHE A 874      39.866  47.032  26.091  1.00  0.00           C  
ATOM   1417  N   ILE A1082      46.825  46.011  28.018  1.00  0.00           N  
ATOM   1418  CA  ILE A1082      48.270  45.827  27.961  1.00  0.00           C  
ATOM   1419  C   ILE A1082      48.775  45.652  26.536  1.00  0.00           C  
ATOM   1420  O   ILE A1082      49.886  46.058  26.199  1.00  0.00           O  
ATOM   1421  CB  ILE A1082      48.693  44.632  28.854  1.00  0.00           C  
ATOM   1422  CG1 ILE A1082      48.369  44.958  30.318  1.00  0.00           C  
ATOM   1423  CG2 ILE A1082      50.182  44.343  28.719  1.00  0.00           C  
ATOM   1424  CD1 ILE A1082      48.676  43.847  31.262  1.00  0.00           C  
ATOM   1425  N   VAL A1083      47.932  45.092  25.680  1.00  0.00           N  
ATOM   1426  CA  VAL A1083      48.290  44.877  24.283  1.00  0.00           C  
ATOM   1427  C   VAL A1083      48.538  46.232  23.594  1.00  0.00           C  
ATOM   1428  O   VAL A1083      49.295  46.310  22.641  1.00  0.00           O  
ATOM   1429  CB  VAL A1083      47.184  43.998  23.544  1.00  0.00           C  
ATOM   1430  CG1 VAL A1083      45.958  44.824  23.167  1.00  0.00           C  
ATOM   1431  CG2 VAL A1083      47.766  43.283  22.334  1.00  0.00           C  
ATOM   1432  N   MET A1084      47.959  47.303  24.138  1.00  0.00           N  
ATOM   1433  CA  MET A1084      48.105  48.645  23.575  1.00  0.00           C  
ATOM   1434  C   MET A1084      49.285  49.412  24.156  1.00  0.00           C  
ATOM   1435  O   MET A1084      49.465  50.600  23.866  1.00  0.00           O  
ATOM   1436  CB  MET A1084      46.831  49.472  23.798  1.00  0.00           C  
ATOM   1437  CG  MET A1084      45.564  48.898  23.157  1.00  0.00           C  
ATOM   1438  SD  MET A1084      45.681  48.747  21.359  1.00  0.00           S  
ATOM   1439  CE  MET A1084      45.144  50.359  20.857  1.00  0.00           C  
ATOM   1440  N   ARG A1085      50.091  48.758  24.980  1.00  0.00           N  
ATOM   1441  CA  ARG A1085      51.225  49.439  25.582  1.00  0.00           C  
ATOM   1442  C   ARG A1085      52.419  49.354  24.656  1.00  0.00           C  
ATOM   1443  O   ARG A1085      53.366  48.603  24.900  1.00  0.00           O  
ATOM   1444  CB  ARG A1085      51.532  48.854  26.963  1.00  0.00           C  
ATOM   1445  CG  ARG A1085      50.351  48.947  27.917  1.00  0.00           C  
ATOM   1446  CD  ARG A1085      50.721  49.539  29.250  1.00  0.00           C  
ATOM   1447  NE  ARG A1085      50.858  48.549  30.316  1.00  0.00           N  
ATOM   1448  CZ  ARG A1085      49.959  48.347  31.279  1.00  0.00           C  
ATOM   1449  NH1 ARG A1085      48.841  49.047  31.311  1.00  0.00           N  
ATOM   1450  NH2 ARG A1085      50.209  47.495  32.261  1.00  0.00           N  
ATOM   1451  N   ASP A1087      52.347  50.130  23.574  1.00  0.00           N  
ATOM   1452  CA  ASP A1087      53.395  50.177  22.551  1.00  0.00           C  
ATOM   1453  C   ASP A1087      53.788  48.804  22.015  1.00  0.00           C  
ATOM   1454  O   ASP A1087      54.960  48.439  22.008  1.00  0.00           O  
ATOM   1455  CB  ASP A1087      54.619  50.907  23.075  1.00  0.00           C  
ATOM   1456  CG  ASP A1087      54.412  52.395  23.155  1.00  0.00           C  
ATOM   1457  OD1 ASP A1087      53.259  52.852  23.083  1.00  0.00           O  
ATOM   1458  OD2 ASP A1087      55.412  53.119  23.274  1.00  0.00           O  
ATOM   1459  N   PRO A1088      52.810  48.047  21.503  1.00  0.00           N  
ATOM   1460  CA  PRO A1088      53.152  46.722  20.988  1.00  0.00           C  
ATOM   1461  C   PRO A1088      54.239  46.670  19.916  1.00  0.00           C  
ATOM   1462  O   PRO A1088      54.310  47.536  19.036  1.00  0.00           O  
ATOM   1463  CB  PRO A1088      51.809  46.216  20.455  1.00  0.00           C  
ATOM   1464  CG  PRO A1088      51.116  47.460  20.033  1.00  0.00           C  
ATOM   1465  CD  PRO A1088      51.405  48.369  21.194  1.00  0.00           C  
ATOM   1466  N   VAL A1089      55.090  45.652  20.014  1.00  0.00           N  
ATOM   1467  CA  VAL A1089      56.154  45.424  19.043  1.00  0.00           C  
ATOM   1468  C   VAL A1089      55.516  45.033  17.703  1.00  0.00           C  
ATOM   1469  O   VAL A1089      54.525  44.301  17.658  1.00  0.00           O  
ATOM   1470  CB  VAL A1089      57.126  44.283  19.503  1.00  0.00           C  
ATOM   1471  CG1 VAL A1089      58.122  43.952  18.410  1.00  0.00           C  
ATOM   1472  CG2 VAL A1089      57.889  44.698  20.744  1.00  0.00           C  
ATOM   1473  N   LEU A1090      56.085  45.552  16.623  1.00  0.00           N  
ATOM   1474  CA  LEU A1090      55.624  45.294  15.267  1.00  0.00           C  
ATOM   1475  C   LEU A1090      56.549  44.318  14.552  1.00  0.00           C  
ATOM   1476  O   LEU A1090      56.085  43.394  13.892  1.00  0.00           O  
ATOM   1477  CB  LEU A1090      55.580  46.615  14.509  1.00  0.00           C  
ATOM   1478  CG  LEU A1090      54.298  47.464  14.480  1.00  0.00           C  
ATOM   1479  CD1 LEU A1090      53.386  47.246  15.683  1.00  0.00           C  
ATOM   1480  CD2 LEU A1090      54.664  48.920  14.294  1.00  0.00           C  
ATOM   1481  N   TYR A1091      57.859  44.512  14.723  1.00  0.00           N  
ATOM   1482  CA  TYR A1091      58.902  43.678  14.102  1.00  0.00           C  
ATOM   1483  C   TYR A1091      60.037  43.334  15.073  1.00  0.00           C  
ATOM   1484  O   TYR A1091      60.448  44.169  15.885  1.00  0.00           O  
ATOM   1485  CB  TYR A1091      59.545  44.422  12.916  1.00  0.00           C  
ATOM   1486  CG  TYR A1091      58.818  44.311  11.601  1.00  0.00           C  
ATOM   1487  CD1 TYR A1091      57.783  45.184  11.276  1.00  0.00           C  
ATOM   1488  CD2 TYR A1091      59.184  43.345  10.660  1.00  0.00           C  
ATOM   1489  CE1 TYR A1091      57.126  45.096  10.039  1.00  0.00           C  
ATOM   1490  CE2 TYR A1091      58.537  43.253   9.425  1.00  0.00           C  
ATOM   1491  CZ  TYR A1091      57.512  44.129   9.119  1.00  0.00           C  
ATOM   1492  OH  TYR A1091      56.877  44.045   7.897  1.00  0.00           O  
ATOM   1493  N   ARG A1093      60.593  42.136  14.929  1.00  0.00           N  
ATOM   1494  CA  ARG A1093      61.716  41.690  15.749  1.00  0.00           C  
ATOM   1495  C   ARG A1093      62.743  41.006  14.854  1.00  0.00           C  
ATOM   1496  O   ARG A1093      62.404  40.499  13.782  1.00  0.00           O  
ATOM   1497  CB  ARG A1093      61.274  40.769  16.892  1.00  0.00           C  
ATOM   1498  CG  ARG A1093      60.109  39.814  16.615  1.00  0.00           C  
ATOM   1499  CD  ARG A1093      60.543  38.462  16.107  1.00  0.00           C  
ATOM   1500  NE  ARG A1093      59.518  37.432  16.328  1.00  0.00           N  
ATOM   1501  CZ  ARG A1093      58.373  37.329  15.654  1.00  0.00           C  
ATOM   1502  NH1 ARG A1093      58.080  38.199  14.705  1.00  0.00           N  
ATOM   1503  NH2 ARG A1093      57.536  36.326  15.904  1.00  0.00           N  
ATOM   1504  N   ILE A1094      64.003  41.041  15.282  1.00  0.00           N  
ATOM   1505  CA  ILE A1094      65.123  40.475  14.533  1.00  0.00           C  
ATOM   1506  C   ILE A1094      65.316  38.983  14.782  1.00  0.00           C  
ATOM   1507  O   ILE A1094      65.336  38.514  15.935  1.00  0.00           O  
ATOM   1508  CB  ILE A1094      66.443  41.249  14.850  1.00  0.00           C  
ATOM   1509  CG1 ILE A1094      66.239  42.755  14.614  1.00  0.00           C  
ATOM   1510  CG2 ILE A1094      67.596  40.724  14.001  1.00  0.00           C  
ATOM   1511  CD1 ILE A1094      67.335  43.640  15.193  1.00  0.00           C  
ATOM   1512  N   LYS A1099      65.464  38.245  13.685  1.00  0.00           N  
ATOM   1513  CA  LYS A1099      65.655  36.808  13.724  1.00  0.00           C  
ATOM   1514  C   LYS A1099      66.380  36.335  12.483  1.00  0.00           C  
ATOM   1515  O   LYS A1099      65.842  36.402  11.378  1.00  0.00           O  
ATOM   1516  CB  LYS A1099      64.310  36.081  13.802  1.00  0.00           C  
ATOM   1517  CG  LYS A1099      63.560  36.259  15.108  1.00  0.00           C  
ATOM   1518  CD  LYS A1099      62.524  35.171  15.292  1.00  0.00           C  
ATOM   1519  CE  LYS A1099      61.871  35.280  16.643  1.00  0.00           C  
ATOM   1520  NZ  LYS A1099      60.674  34.422  16.729  1.00  0.00           N  
ATOM   1521  N   PHE A1165      67.616  35.886  12.659  1.00  0.00           N  
ATOM   1522  CA  PHE A1165      68.403  35.361  11.555  1.00  0.00           C  
ATOM   1523  C   PHE A1165      68.079  33.876  11.491  1.00  0.00           C  
ATOM   1524  O   PHE A1165      68.837  33.038  11.965  1.00  0.00           O  
ATOM   1525  CB  PHE A1165      69.893  35.589  11.807  1.00  0.00           C  
ATOM   1526  CG  PHE A1165      70.261  37.031  11.930  1.00  0.00           C  
ATOM   1527  CD1 PHE A1165      70.564  37.778  10.803  1.00  0.00           C  
ATOM   1528  CD2 PHE A1165      70.268  37.653  13.167  1.00  0.00           C  
ATOM   1529  CE1 PHE A1165      70.868  39.135  10.903  1.00  0.00           C  
ATOM   1530  CE2 PHE A1165      70.570  39.004  13.279  1.00  0.00           C  
ATOM   1531  CZ  PHE A1165      70.869  39.748  12.146  1.00  0.00           C  
ATOM   1532  N   ALA A1166      66.912  33.574  10.942  1.00  0.00           N  
ATOM   1533  CA  ALA A1166      66.420  32.213  10.817  1.00  0.00           C  
ATOM   1534  C   ALA A1166      65.807  32.055   9.432  1.00  0.00           C  
ATOM   1535  O   ALA A1166      65.010  32.893   9.006  1.00  0.00           O  
ATOM   1536  CB  ALA A1166      65.367  31.970  11.873  1.00  0.00           C  
ATOM   1537  N   GLU A1168      66.171  30.985   8.732  1.00  0.00           N  
ATOM   1538  CA  GLU A1168      65.647  30.734   7.396  1.00  0.00           C  
ATOM   1539  C   GLU A1168      64.174  30.363   7.472  1.00  0.00           C  
ATOM   1540  O   GLU A1168      63.777  29.501   8.261  1.00  0.00           O  
ATOM   1541  CB  GLU A1168      66.417  29.608   6.726  1.00  0.00           C  
ATOM   1542  CG  GLU A1168      66.034  29.404   5.284  1.00  0.00           C  
ATOM   1543  CD  GLU A1168      66.576  28.116   4.723  1.00  0.00           C  
ATOM   1544  OE1 GLU A1168      67.764  28.084   4.333  1.00  0.00           O  
ATOM   1545  OE2 GLU A1168      65.807  27.131   4.675  1.00  0.00           O  
ATOM   1546  N   HIS A1169      63.372  31.006   6.633  1.00  0.00           N  
ATOM   1547  CA  HIS A1169      61.935  30.784   6.588  1.00  0.00           C  
ATOM   1548  C   HIS A1169      61.596  29.732   5.527  1.00  0.00           C  
ATOM   1549  O   HIS A1169      62.094  29.792   4.398  1.00  0.00           O  
ATOM   1550  CB  HIS A1169      61.264  32.121   6.262  1.00  0.00           C  
ATOM   1551  CG  HIS A1169      59.775  32.127   6.413  1.00  0.00           C  
ATOM   1552  ND1 HIS A1169      58.916  31.825   5.376  1.00  0.00           N  
ATOM   1553  CD2 HIS A1169      58.991  32.464   7.464  1.00  0.00           C  
ATOM   1554  CE1 HIS A1169      57.669  31.977   5.783  1.00  0.00           C  
ATOM   1555  NE2 HIS A1169      57.687  32.364   7.046  1.00  0.00           N  
ATOM   1556  N   HIS A1170      60.698  28.809   5.870  1.00  0.00           N  
ATOM   1557  CA  HIS A1170      60.273  27.740   4.948  1.00  0.00           C  
ATOM   1558  C   HIS A1170      59.683  28.178   3.598  1.00  0.00           C  
ATOM   1559  O   HIS A1170      59.448  27.336   2.726  1.00  0.00           O  
ATOM   1560  CB  HIS A1170      59.302  26.761   5.644  1.00  0.00           C  
ATOM   1561  CG  HIS A1170      58.123  27.421   6.301  1.00  0.00           C  
ATOM   1562  ND1 HIS A1170      56.952  27.702   5.630  1.00  0.00           N  
ATOM   1563  CD2 HIS A1170      57.941  27.857   7.571  1.00  0.00           C  
ATOM   1564  CE1 HIS A1170      56.099  28.284   6.454  1.00  0.00           C  
ATOM   1565  NE2 HIS A1170      56.676  28.389   7.637  1.00  0.00           N  
ATOM   1566  N   GLN A1171      59.412  29.476   3.442  1.00  0.00           N  
ATOM   1567  CA  GLN A1171      58.849  29.997   2.193  1.00  0.00           C  
ATOM   1568  C   GLN A1171      59.716  31.086   1.574  1.00  0.00           C  
ATOM   1569  O   GLN A1171      59.809  31.192   0.354  1.00  0.00           O  
ATOM   1570  CB  GLN A1171      57.453  30.583   2.427  1.00  0.00           C  
ATOM   1571  CG  GLN A1171      56.440  29.632   3.008  1.00  0.00           C  
ATOM   1572  CD  GLN A1171      56.038  28.538   2.048  1.00  0.00           C  
ATOM   1573  OE1 GLN A1171      55.899  28.772   0.851  1.00  0.00           O  
ATOM   1574  NE2 GLN A1171      55.814  27.340   2.573  1.00  0.00           N  
ATOM   1575  N   THR A1177      60.331  31.906   2.424  1.00  0.00           N  
ATOM   1576  CA  THR A1177      61.149  33.019   1.963  1.00  0.00           C  
ATOM   1577  C   THR A1177      62.645  32.815   2.152  1.00  0.00           C  
ATOM   1578  O   THR A1177      63.431  33.747   1.936  1.00  0.00           O  
ATOM   1579  CB  THR A1177      60.731  34.361   2.642  1.00  0.00           C  
ATOM   1580  OG1 THR A1177      60.698  34.204   4.064  1.00  0.00           O  
ATOM   1581  CG2 THR A1177      59.361  34.806   2.172  1.00  0.00           C  
ATOM   1582  N   GLY A1178      63.042  31.614   2.561  1.00  0.00           N  
ATOM   1583  CA  GLY A1178      64.455  31.335   2.758  1.00  0.00           C  
ATOM   1584  C   GLY A1178      65.142  32.349   3.644  1.00  0.00           C  
ATOM   1585  O   GLY A1178      64.677  32.622   4.747  1.00  0.00           O  
ATOM   1586  N   ASN A1191      66.216  32.946   3.139  1.00  0.00           N  
ATOM   1587  CA  ASN A1191      66.968  33.945   3.897  1.00  0.00           C  
ATOM   1588  C   ASN A1191      66.903  35.350   3.299  1.00  0.00           C  
ATOM   1589  O   ASN A1191      67.880  36.091   3.343  1.00  0.00           O  
ATOM   1590  CB  ASN A1191      68.425  33.505   4.055  1.00  0.00           C  
ATOM   1591  CG  ASN A1191      68.547  32.168   4.747  1.00  0.00           C  
ATOM   1592  OD1 ASN A1191      68.480  32.082   5.973  1.00  0.00           O  
ATOM   1593  ND2 ASN A1191      68.684  31.106   3.962  1.00  0.00           N  
ATOM   1594  N   LYS A1192      65.748  35.710   2.746  1.00  0.00           N  
ATOM   1595  CA  LYS A1192      65.537  37.024   2.148  1.00  0.00           C  
ATOM   1596  C   LYS A1192      65.260  38.056   3.233  1.00  0.00           C  
ATOM   1597  O   LYS A1192      65.567  39.230   3.059  1.00  0.00           O  
ATOM   1598  CB  LYS A1192      64.368  36.950   1.151  1.00  0.00           C  
ATOM   1599  CG  LYS A1192      63.853  38.281   0.565  1.00  0.00           C  
ATOM   1600  CD  LYS A1192      62.487  38.071  -0.181  1.00  0.00           C  
ATOM   1601  CE  LYS A1192      61.926  39.315  -0.980  1.00  0.00           C  
ATOM   1602  NZ  LYS A1192      61.113  40.359  -0.259  1.00  0.00           N  
ATOM   1603  N   TRP A1193      64.729  37.610   4.371  1.00  0.00           N  
ATOM   1604  CA  TRP A1193      64.375  38.510   5.476  1.00  0.00           C  
ATOM   1605  C   TRP A1193      65.029  38.139   6.798  1.00  0.00           C  
ATOM   1606  O   TRP A1193      65.145  36.954   7.121  1.00  0.00           O  
ATOM   1607  CB  TRP A1193      62.854  38.481   5.716  1.00  0.00           C  
ATOM   1608  CG  TRP A1193      62.015  38.980   4.585  1.00  0.00           C  
ATOM   1609  CD1 TRP A1193      61.505  38.247   3.560  1.00  0.00           C  
ATOM   1610  CD2 TRP A1193      61.588  40.329   4.370  1.00  0.00           C  
ATOM   1611  NE1 TRP A1193      60.782  39.054   2.716  1.00  0.00           N  
ATOM   1612  CE2 TRP A1193      60.819  40.339   3.188  1.00  0.00           C  
ATOM   1613  CE3 TRP A1193      61.784  41.535   5.062  1.00  0.00           C  
ATOM   1614  CZ2 TRP A1193      60.244  41.506   2.678  1.00  0.00           C  
ATOM   1615  CZ3 TRP A1193      61.211  42.699   4.555  1.00  0.00           C  
ATOM   1616  CH2 TRP A1193      60.451  42.674   3.376  1.00  0.00           C  
ATOM   1617  N   CYS A1194      65.443  39.142   7.572  1.00  0.00           N  
ATOM   1618  CA  CYS A1194      66.023  38.865   8.887  1.00  0.00           C  
ATOM   1619  C   CYS A1194      65.161  39.494   9.952  1.00  0.00           C  
ATOM   1620  O   CYS A1194      65.441  39.340  11.132  1.00  0.00           O  
ATOM   1621  CB  CYS A1194      67.494  39.298   9.017  1.00  0.00           C  
ATOM   1622  SG  CYS A1194      67.875  41.051   9.053  1.00  0.00           S  
ATOM   1623  N   ILE A1195      64.143  40.245   9.519  1.00  0.00           N  
ATOM   1624  CA  ILE A1195      63.172  40.864  10.421  1.00  0.00           C  
ATOM   1625  C   ILE A1195      61.809  40.256  10.077  1.00  0.00           C  
ATOM   1626  O   ILE A1195      61.486  40.038   8.905  1.00  0.00           O  
ATOM   1627  CB  ILE A1195      63.084  42.415  10.308  1.00  0.00           C  
ATOM   1628  CG1 ILE A1195      62.803  42.862   8.868  1.00  0.00           C  
ATOM   1629  CG2 ILE A1195      64.319  43.067  10.914  1.00  0.00           C  
ATOM   1630  CD1 ILE A1195      62.252  44.304   8.773  1.00  0.00           C  
ATOM   1631  N   TYR A1196      61.018  39.963  11.099  1.00  0.00           N  
ATOM   1632  CA  TYR A1196      59.715  39.358  10.897  1.00  0.00           C  
ATOM   1633  C   TYR A1196      58.612  40.121  11.624  1.00  0.00           C  
ATOM   1634  O   TYR A1196      58.851  40.724  12.675  1.00  0.00           O  
ATOM   1635  CB  TYR A1196      59.774  37.893  11.332  1.00  0.00           C  
ATOM   1636  CG  TYR A1196      60.715  37.073  10.471  1.00  0.00           C  
ATOM   1637  CD1 TYR A1196      62.040  36.859  10.852  1.00  0.00           C  
ATOM   1638  CD2 TYR A1196      60.283  36.531   9.266  1.00  0.00           C  
ATOM   1639  CE1 TYR A1196      62.910  36.117  10.054  1.00  0.00           C  
ATOM   1640  CE2 TYR A1196      61.136  35.798   8.462  1.00  0.00           C  
ATOM   1641  CZ  TYR A1196      62.447  35.589   8.860  1.00  0.00           C  
ATOM   1642  OH  TYR A1196      63.264  34.818   8.070  1.00  0.00           O  
ATOM   1643  N   PRO A1198      57.395  40.145  11.044  1.00  0.00           N  
ATOM   1644  CA  PRO A1198      56.262  40.855  11.650  1.00  0.00           C  
ATOM   1645  C   PRO A1198      55.571  40.078  12.762  1.00  0.00           C  
ATOM   1646  O   PRO A1198      55.488  38.848  12.712  1.00  0.00           O  
ATOM   1647  CB  PRO A1198      55.332  41.066  10.461  1.00  0.00           C  
ATOM   1648  CG  PRO A1198      55.591  39.847   9.624  1.00  0.00           C  
ATOM   1649  CD  PRO A1198      57.081  39.761   9.653  1.00  0.00           C  
ATOM   1650  N   MET A1199      55.075  40.797  13.765  1.00  0.00           N  
ATOM   1651  CA  MET A1199      54.372  40.165  14.871  1.00  0.00           C  
ATOM   1652  C   MET A1199      52.936  39.825  14.456  1.00  0.00           C  
ATOM   1653  O   MET A1199      52.358  40.470  13.581  1.00  0.00           O  
ATOM   1654  CB  MET A1199      54.369  41.085  16.100  1.00  0.00           C  
ATOM   1655  CG  MET A1199      55.753  41.322  16.724  1.00  0.00           C  
ATOM   1656  SD  MET A1199      56.492  39.808  17.400  1.00  0.00           S  
ATOM   1657  CE  MET A1199      55.569  39.548  18.882  1.00  0.00           C  
ATOM   1658  N   TYR A1200      52.344  38.839  15.113  1.00  0.00           N  
ATOM   1659  CA  TYR A1200      50.990  38.418  14.796  1.00  0.00           C  
ATOM   1660  C   TYR A1200      49.935  39.539  14.712  1.00  0.00           C  
ATOM   1661  O   TYR A1200      49.162  39.600  13.761  1.00  0.00           O  
ATOM   1662  CB  TYR A1200      50.542  37.338  15.796  1.00  0.00           C  
ATOM   1663  CG  TYR A1200      49.039  37.225  15.933  1.00  0.00           C  
ATOM   1664  CD1 TYR A1200      48.302  36.399  15.094  1.00  0.00           C  
ATOM   1665  CD2 TYR A1200      48.347  38.020  16.843  1.00  0.00           C  
ATOM   1666  CE1 TYR A1200      46.905  36.375  15.156  1.00  0.00           C  
ATOM   1667  CE2 TYR A1200      46.969  38.009  16.906  1.00  0.00           C  
ATOM   1668  CZ  TYR A1200      46.249  37.191  16.060  1.00  0.00           C  
ATOM   1669  OH  TYR A1200      44.872  37.230  16.093  1.00  0.00           O  
ATOM   1670  N   ASP A1201      49.875  40.396  15.721  1.00  0.00           N  
ATOM   1671  CA  ASP A1201      48.877  41.463  15.770  1.00  0.00           C  
ATOM   1672  C   ASP A1201      48.944  42.477  14.623  1.00  0.00           C  
ATOM   1673  O   ASP A1201      47.929  43.077  14.263  1.00  0.00           O  
ATOM   1674  CB  ASP A1201      48.933  42.186  17.135  1.00  0.00           C  
ATOM   1675  CG  ASP A1201      48.397  41.329  18.294  1.00  0.00           C  
ATOM   1676  OD1 ASP A1201      47.168  41.167  18.412  1.00  0.00           O  
ATOM   1677  OD2 ASP A1201      49.202  40.832  19.101  1.00  0.00           O  
ATOM   1678  N   PHE A1202      50.135  42.676  14.069  1.00  0.00           N  
ATOM   1679  CA  PHE A1202      50.334  43.611  12.972  1.00  0.00           C  
ATOM   1680  C   PHE A1202      49.964  42.942  11.659  1.00  0.00           C  
ATOM   1681  O   PHE A1202      49.355  43.545  10.784  1.00  0.00           O  
ATOM   1682  CB  PHE A1202      51.808  44.031  12.928  1.00  0.00           C  
ATOM   1683  CG  PHE A1202      52.146  45.013  11.822  1.00  0.00           C  
ATOM   1684  CD1 PHE A1202      51.545  46.272  11.772  1.00  0.00           C  
ATOM   1685  CD2 PHE A1202      53.099  44.685  10.850  1.00  0.00           C  
ATOM   1686  CE1 PHE A1202      51.887  47.191  10.772  1.00  0.00           C  
ATOM   1687  CE2 PHE A1202      53.448  45.596   9.847  1.00  0.00           C  
ATOM   1688  CZ  PHE A1202      52.841  46.850   9.806  1.00  0.00           C  
ATOM   1689  N   THR A1203      50.356  41.683  11.542  1.00  0.00           N  
ATOM   1690  CA  THR A1203      50.141  40.874  10.352  1.00  0.00           C  
ATOM   1691  C   THR A1203      48.712  40.477  10.070  1.00  0.00           C  
ATOM   1692  O   THR A1203      48.185  40.745   8.995  1.00  0.00           O  
ATOM   1693  CB  THR A1203      50.978  39.577  10.458  1.00  0.00           C  
ATOM   1694  OG1 THR A1203      52.351  39.924  10.666  1.00  0.00           O  
ATOM   1695  CG2 THR A1203      50.871  38.740   9.216  1.00  0.00           C  
ATOM   1696  N   HIS A1204      48.072  39.862  11.049  1.00  0.00           N  
ATOM   1697  CA  HIS A1204      46.720  39.344  10.870  1.00  0.00           C  
ATOM   1698  C   HIS A1204      45.615  40.262  10.337  1.00  0.00           C  
ATOM   1699  O   HIS A1204      44.831  39.866   9.460  1.00  0.00           O  
ATOM   1700  CB  HIS A1204      46.269  38.642  12.143  1.00  0.00           C  
ATOM   1701  CG  HIS A1204      45.325  37.521  11.890  1.00  0.00           C  
ATOM   1702  ND1 HIS A1204      45.750  36.223  11.698  1.00  0.00           N  
ATOM   1703  CD2 HIS A1204      43.977  37.503  11.754  1.00  0.00           C  
ATOM   1704  CE1 HIS A1204      44.704  35.453  11.452  1.00  0.00           C  
ATOM   1705  NE2 HIS A1204      43.618  36.206  11.483  1.00  0.00           N  
ATOM   1706  N   CYS A1205      45.506  41.465  10.881  1.00  0.00           N  
ATOM   1707  CA  CYS A1205      44.475  42.363  10.411  1.00  0.00           C  
ATOM   1708  C   CYS A1205      44.756  42.830   8.995  1.00  0.00           C  
ATOM   1709  O   CYS A1205      43.841  42.917   8.182  1.00  0.00           O  
ATOM   1710  CB  CYS A1205      44.318  43.542  11.355  1.00  0.00           C  
ATOM   1711  SG  CYS A1205      45.737  44.550  11.526  1.00  0.00           S  
ATOM   1712  N   ILE A1206      46.024  43.078   8.685  1.00  0.00           N  
ATOM   1713  CA  ILE A1206      46.415  43.525   7.347  1.00  0.00           C  
ATOM   1714  C   ILE A1206      46.207  42.420   6.305  1.00  0.00           C  
ATOM   1715  O   ILE A1206      45.684  42.701   5.225  1.00  0.00           O  
ATOM   1716  CB  ILE A1206      47.859  44.098   7.333  1.00  0.00           C  
ATOM   1717  CG1 ILE A1206      47.906  45.359   8.213  1.00  0.00           C  
ATOM   1718  CG2 ILE A1206      48.301  44.428   5.907  1.00  0.00           C  
ATOM   1719  CD1 ILE A1206      49.205  46.068   8.221  1.00  0.00           C  
ATOM   1720  N   SER A1207      46.569  41.173   6.635  1.00  0.00           N  
ATOM   1721  CA  SER A1207      46.359  40.029   5.731  1.00  0.00           C  
ATOM   1722  C   SER A1207      44.860  39.861   5.475  1.00  0.00           C  
ATOM   1723  O   SER A1207      44.440  39.619   4.353  1.00  0.00           O  
ATOM   1724  CB  SER A1207      46.908  38.745   6.342  1.00  0.00           C  
ATOM   1725  OG  SER A1207      48.307  38.838   6.533  1.00  0.00           O  
ATOM   1726  N   ASP A1208      44.054  40.003   6.522  1.00  0.00           N  
ATOM   1727  CA  ASP A1208      42.599  39.908   6.414  1.00  0.00           C  
ATOM   1728  C   ASP A1208      42.011  40.964   5.486  1.00  0.00           C  
ATOM   1729  O   ASP A1208      41.106  40.676   4.703  1.00  0.00           O  
ATOM   1730  CB  ASP A1208      41.961  40.085   7.795  1.00  0.00           C  
ATOM   1731  CG  ASP A1208      41.844  38.788   8.567  1.00  0.00           C  
ATOM   1732  OD1 ASP A1208      42.181  37.721   8.017  1.00  0.00           O  
ATOM   1733  OD2 ASP A1208      41.395  38.838   9.728  1.00  0.00           O  
ATOM   1734  N   ALA A1209      42.476  42.202   5.629  1.00  0.00           N  
ATOM   1735  CA  ALA A1209      41.996  43.311   4.809  1.00  0.00           C  
ATOM   1736  C   ALA A1209      42.345  43.151   3.329  1.00  0.00           C  
ATOM   1737  O   ALA A1209      41.496  43.366   2.465  1.00  0.00           O  
ATOM   1738  CB  ALA A1209      42.524  44.628   5.339  1.00  0.00           C  
ATOM   1739  N   LEU A1210      43.591  42.780   3.038  1.00  0.00           N  
ATOM   1740  CA  LEU A1210      44.044  42.575   1.661  1.00  0.00           C  
ATOM   1741  C   LEU A1210      43.283  41.433   0.988  1.00  0.00           C  
ATOM   1742  O   LEU A1210      42.997  41.494  -0.205  1.00  0.00           O  
ATOM   1743  CB  LEU A1210      45.551  42.292   1.623  1.00  0.00           C  
ATOM   1744  CG  LEU A1210      46.472  43.424   2.100  1.00  0.00           C  
ATOM   1745  CD1 LEU A1210      47.898  42.935   2.167  1.00  0.00           C  
ATOM   1746  CD2 LEU A1210      46.366  44.638   1.184  1.00  0.00           C  
ATOM   1747  N   GLU A1211      42.953  40.394   1.746  1.00  0.00           N  
ATOM   1748  CA  GLU A1211      42.223  39.259   1.193  1.00  0.00           C  
ATOM   1749  C   GLU A1211      40.738  39.509   1.043  1.00  0.00           C  
ATOM   1750  O   GLU A1211      40.044  38.720   0.405  1.00  0.00           O  
ATOM   1751  CB  GLU A1211      42.448  37.999   2.027  1.00  0.00           C  
ATOM   1752  CG  GLU A1211      43.856  37.436   1.892  1.00  0.00           C  
ATOM   1753  CD  GLU A1211      44.099  36.179   2.705  1.00  0.00           C  
ATOM   1754  OE1 GLU A1211      43.144  35.539   3.205  1.00  0.00           O  
ATOM   1755  OE2 GLU A1211      45.279  35.827   2.835  1.00  0.00           O  
ATOM   1756  N   GLY A1291      40.244  40.582   1.650  1.00  0.00           N  
ATOM   1757  CA  GLY A1291      38.832  40.904   1.557  1.00  0.00           C  
ATOM   1758  C   GLY A1291      37.938  40.110   2.498  1.00  0.00           C  
ATOM   1759  O   GLY A1291      36.782  39.835   2.171  1.00  0.00           O  
ATOM   1760  N   ILE A1292      38.467  39.728   3.657  1.00  0.00           N  
ATOM   1761  CA  ILE A1292      37.698  38.970   4.634  1.00  0.00           C  
ATOM   1762  C   ILE A1292      36.664  39.897   5.240  1.00  0.00           C  
ATOM   1763  O   ILE A1292      36.977  41.042   5.553  1.00  0.00           O  
ATOM   1764  CB  ILE A1292      38.606  38.438   5.762  1.00  0.00           C  
ATOM   1765  CG1 ILE A1292      39.615  37.441   5.201  1.00  0.00           C  
ATOM   1766  CG2 ILE A1292      37.793  37.797   6.844  1.00  0.00           C  
ATOM   1767  CD1 ILE A1292      39.001  36.367   4.321  1.00  0.00           C  
ATOM   1768  N   THR A1293      35.432  39.421   5.389  1.00  0.00           N  
ATOM   1769  CA  THR A1293      34.367  40.244   5.956  1.00  0.00           C  
ATOM   1770  C   THR A1293      34.243  39.986   7.452  1.00  0.00           C  
ATOM   1771  O   THR A1293      34.141  40.923   8.245  1.00  0.00           O  
ATOM   1772  CB  THR A1293      32.993  39.991   5.255  1.00  0.00           C  
ATOM   1773  OG1 THR A1293      32.653  38.605   5.331  1.00  0.00           O  
ATOM   1774  CG2 THR A1293      33.048  40.387   3.790  1.00  0.00           C  
ATOM   1775  N   HIS A1294      34.295  38.709   7.827  1.00  0.00           N  
ATOM   1776  CA  HIS A1294      34.172  38.280   9.218  1.00  0.00           C  
ATOM   1777  C   HIS A1294      35.365  37.413   9.614  1.00  0.00           C  
ATOM   1778  O   HIS A1294      35.516  36.283   9.148  1.00  0.00           O  
ATOM   1779  CB  HIS A1294      32.859  37.505   9.431  1.00  0.00           C  
ATOM   1780  CG  HIS A1294      31.635  38.242   8.962  1.00  0.00           C  
ATOM   1781  ND1 HIS A1294      30.870  39.030   9.799  1.00  0.00           N  
ATOM   1782  CD2 HIS A1294      31.052  38.318   7.739  1.00  0.00           C  
ATOM   1783  CE1 HIS A1294      29.871  39.560   9.114  1.00  0.00           C  
ATOM   1784  NE2 HIS A1294      29.959  39.144   7.861  1.00  0.00           N  
ATOM   1785  N   SER A1295      36.236  37.983  10.435  1.00  0.00           N  
ATOM   1786  CA  SER A1295      37.420  37.304  10.916  1.00  0.00           C  
ATOM   1787  C   SER A1295      37.029  36.588  12.206  1.00  0.00           C  
ATOM   1788  O   SER A1295      36.844  37.242  13.235  1.00  0.00           O  
ATOM   1789  CB  SER A1295      38.491  38.349  11.199  1.00  0.00           C  
ATOM   1790  OG  SER A1295      39.650  37.754  11.743  1.00  0.00           O  
ATOM   1791  N   LEU A1296      36.910  35.257  12.154  1.00  0.00           N  
ATOM   1792  CA  LEU A1296      36.518  34.442  13.318  1.00  0.00           C  
ATOM   1793  C   LEU A1296      37.682  33.826  14.098  1.00  0.00           C  
ATOM   1794  O   LEU A1296      38.491  33.082  13.549  1.00  0.00           O  
ATOM   1795  CB  LEU A1296      35.555  33.329  12.894  1.00  0.00           C  
ATOM   1796  CG  LEU A1296      34.396  33.769  12.001  1.00  0.00           C  
ATOM   1797  CD1 LEU A1296      33.570  32.570  11.680  1.00  0.00           C  
ATOM   1798  CD2 LEU A1296      33.549  34.864  12.642  1.00  0.00           C  
ATOM   1799  N   CYS A1297      37.718  34.064  15.404  1.00  0.00           N  
ATOM   1800  CA  CYS A1297      38.796  33.530  16.217  1.00  0.00           C  
ATOM   1801  C   CYS A1297      38.268  33.116  17.584  1.00  0.00           C  
ATOM   1802  O   CYS A1297      37.075  33.249  17.859  1.00  0.00           O  
ATOM   1803  CB  CYS A1297      39.918  34.566  16.362  1.00  0.00           C  
ATOM   1804  SG  CYS A1297      39.485  36.042  17.298  1.00  0.00           S  
ATOM   1805  N   THR A1298      39.140  32.560  18.416  1.00  0.00           N  
ATOM   1806  CA  THR A1298      38.747  32.121  19.739  1.00  0.00           C  
ATOM   1807  C   THR A1298      38.831  33.248  20.783  1.00  0.00           C  
ATOM   1808  O   THR A1298      39.407  34.314  20.534  1.00  0.00           O  
ATOM   1809  CB  THR A1298      39.490  30.810  20.168  1.00  0.00           C  
ATOM   1810  OG1 THR A1298      40.858  30.853  19.745  1.00  0.00           O  
ATOM   1811  CG2 THR A1298      38.841  29.596  19.523  1.00  0.00           C  
ATOM   1812  N   LEU A1299      38.256  32.992  21.953  1.00  0.00           N  
ATOM   1813  CA  LEU A1299      38.159  33.959  23.035  1.00  0.00           C  
ATOM   1814  C   LEU A1299      39.392  34.673  23.582  1.00  0.00           C  
ATOM   1815  O   LEU A1299      39.261  35.782  24.089  1.00  0.00           O  
ATOM   1816  CB  LEU A1299      37.342  33.349  24.170  1.00  0.00           C  
ATOM   1817  CG  LEU A1299      35.859  33.698  24.356  1.00  0.00           C  
ATOM   1818  CD1 LEU A1299      35.184  34.131  23.094  1.00  0.00           C  
ATOM   1819  CD2 LEU A1299      35.158  32.502  24.953  1.00  0.00           C  
ATOM   1820  N   GLU A1300      40.584  34.095  23.446  1.00  0.00           N  
ATOM   1821  CA  GLU A1300      41.790  34.748  23.965  1.00  0.00           C  
ATOM   1822  C   GLU A1300      42.248  35.932  23.150  1.00  0.00           C  
ATOM   1823  O   GLU A1300      43.203  36.597  23.533  1.00  0.00           O  
ATOM   1824  CB  GLU A1300      42.978  33.805  24.058  1.00  0.00           C  
ATOM   1825  CG  GLU A1300      42.638  32.363  24.035  1.00  0.00           C  
ATOM   1826  CD  GLU A1300      42.739  31.810  22.656  1.00  0.00           C  
ATOM   1827  OE1 GLU A1300      41.690  31.732  21.997  1.00  0.00           O  
ATOM   1828  OE2 GLU A1300      43.865  31.463  22.233  1.00  0.00           O  
ATOM   1829  N   PHE A1301      41.622  36.171  22.004  1.00  0.00           N  
ATOM   1830  CA  PHE A1301      42.017  37.290  21.164  1.00  0.00           C  
ATOM   1831  C   PHE A1301      41.066  38.468  21.311  1.00  0.00           C  
ATOM   1832  O   PHE A1301      41.128  39.428  20.540  1.00  0.00           O  
ATOM   1833  CB  PHE A1301      42.145  36.844  19.700  1.00  0.00           C  
ATOM   1834  CG  PHE A1301      43.262  35.850  19.462  1.00  0.00           C  
ATOM   1835  CD1 PHE A1301      44.572  36.280  19.275  1.00  0.00           C  
ATOM   1836  CD2 PHE A1301      43.002  34.483  19.434  1.00  0.00           C  
ATOM   1837  CE1 PHE A1301      45.608  35.363  19.066  1.00  0.00           C  
ATOM   1838  CE2 PHE A1301      44.027  33.563  19.225  1.00  0.00           C  
ATOM   1839  CZ  PHE A1301      45.335  34.002  19.040  1.00  0.00           C  
ATOM   1840  N   GLN A1302      40.219  38.420  22.336  1.00  0.00           N  
ATOM   1841  CA  GLN A1302      39.267  39.503  22.573  1.00  0.00           C  
ATOM   1842  C   GLN A1302      39.986  40.817  22.877  1.00  0.00           C  
ATOM   1843  O   GLN A1302      39.688  41.845  22.264  1.00  0.00           O  
ATOM   1844  CB  GLN A1302      38.242  39.132  23.665  1.00  0.00           C  
ATOM   1845  CG  GLN A1302      37.172  38.126  23.176  1.00  0.00           C  
ATOM   1846  CD  GLN A1302      36.044  37.872  24.176  1.00  0.00           C  
ATOM   1847  OE1 GLN A1302      34.907  38.301  23.977  1.00  0.00           O  
ATOM   1848  NE2 GLN A1302      36.348  37.133  25.228  1.00  0.00           N  
ATOM   1849  N   ASP A1303      40.982  40.773  23.758  1.00  0.00           N  
ATOM   1850  CA  ASP A1303      41.741  41.979  24.088  1.00  0.00           C  
ATOM   1851  C   ASP A1303      42.469  42.488  22.844  1.00  0.00           C  
ATOM   1852  O   ASP A1303      42.560  43.698  22.611  1.00  0.00           O  
ATOM   1853  CB  ASP A1303      42.770  41.681  25.182  1.00  0.00           C  
ATOM   1854  CG  ASP A1303      42.130  41.314  26.502  1.00  0.00           C  
ATOM   1855  OD1 ASP A1303      41.560  42.224  27.128  1.00  0.00           O  
ATOM   1856  OD2 ASP A1303      42.186  40.123  26.903  1.00  0.00           O  
ATOM   1857  N   ASN A1304      42.936  41.545  22.025  1.00  0.00           N  
ATOM   1858  CA  ASN A1304      43.678  41.853  20.802  1.00  0.00           C  
ATOM   1859  C   ASN A1304      42.885  42.583  19.725  1.00  0.00           C  
ATOM   1860  O   ASN A1304      43.471  43.238  18.878  1.00  0.00           O  
ATOM   1861  CB  ASN A1304      44.289  40.584  20.205  1.00  0.00           C  
ATOM   1862  CG  ASN A1304      45.354  39.960  21.096  1.00  0.00           C  
ATOM   1863  OD1 ASN A1304      46.525  39.908  20.730  1.00  0.00           O  
ATOM   1864  ND2 ASN A1304      44.945  39.448  22.247  1.00  0.00           N  
ATOM   1865  N   ARG A1306      41.563  42.464  19.743  1.00  0.00           N  
ATOM   1866  CA  ARG A1306      40.702  43.139  18.767  1.00  0.00           C  
ATOM   1867  C   ARG A1306      40.945  44.663  18.753  1.00  0.00           C  
ATOM   1868  O   ARG A1306      40.786  45.324  17.727  1.00  0.00           O  
ATOM   1869  CB  ARG A1306      39.237  42.837  19.093  1.00  0.00           C  
ATOM   1870  CG  ARG A1306      38.237  43.452  18.138  1.00  0.00           C  
ATOM   1871  CD  ARG A1306      36.808  43.048  18.500  1.00  0.00           C  
ATOM   1872  NE  ARG A1306      36.355  43.592  19.784  1.00  0.00           N  
ATOM   1873  CZ  ARG A1306      35.975  42.854  20.828  1.00  0.00           C  
ATOM   1874  NH1 ARG A1306      35.994  41.530  20.764  1.00  0.00           N  
ATOM   1875  NH2 ARG A1306      35.531  43.439  21.927  1.00  0.00           N  
ATOM   1876  N   ARG A1310      41.355  45.209  19.894  1.00  0.00           N  
ATOM   1877  CA  ARG A1310      41.621  46.637  20.016  1.00  0.00           C  
ATOM   1878  C   ARG A1310      42.801  47.074  19.171  1.00  0.00           C  
ATOM   1879  O   ARG A1310      42.765  48.144  18.579  1.00  0.00           O  
ATOM   1880  CB  ARG A1310      41.849  47.022  21.480  1.00  0.00           C  
ATOM   1881  CG  ARG A1310      40.568  47.319  22.246  1.00  0.00           C  
ATOM   1882  CD  ARG A1310      39.659  46.104  22.276  1.00  0.00           C  
ATOM   1883  NE  ARG A1310      38.429  46.322  23.035  1.00  0.00           N  
ATOM   1884  CZ  ARG A1310      37.771  45.365  23.690  1.00  0.00           C  
ATOM   1885  NH1 ARG A1310      38.223  44.117  23.688  1.00  0.00           N  
ATOM   1886  NH2 ARG A1310      36.643  45.649  24.328  1.00  0.00           N  
ATOM   1887  N   LEU A1312      43.843  46.245  19.136  1.00  0.00           N  
ATOM   1888  CA  LEU A1312      45.061  46.501  18.359  1.00  0.00           C  
ATOM   1889  C   LEU A1312      44.790  46.213  16.877  1.00  0.00           C  
ATOM   1890  O   LEU A1312      45.320  46.874  15.988  1.00  0.00           O  
ATOM   1891  CB  LEU A1312      46.202  45.631  18.888  1.00  0.00           C  
ATOM   1892  CG  LEU A1312      47.571  45.708  18.215  1.00  0.00           C  
ATOM   1893  CD1 LEU A1312      48.002  47.142  17.994  1.00  0.00           C  
ATOM   1894  CD2 LEU A1312      48.561  44.994  19.078  1.00  0.00           C  
ATOM   1895  N   TYR A1314      43.946  45.219  16.637  1.00  0.00           N  
ATOM   1896  CA  TYR A1314      43.513  44.831  15.304  1.00  0.00           C  
ATOM   1897  C   TYR A1314      42.843  46.066  14.700  1.00  0.00           C  
ATOM   1898  O   TYR A1314      43.119  46.446  13.570  1.00  0.00           O  
ATOM   1899  CB  TYR A1314      42.480  43.713  15.442  1.00  0.00           C  
ATOM   1900  CG  TYR A1314      41.955  43.114  14.161  1.00  0.00           C  
ATOM   1901  CD1 TYR A1314      41.083  43.826  13.338  1.00  0.00           C  
ATOM   1902  CD2 TYR A1314      42.290  41.807  13.798  1.00  0.00           C  
ATOM   1903  CE1 TYR A1314      40.555  43.258  12.187  1.00  0.00           C  
ATOM   1904  CE2 TYR A1314      41.767  41.230  12.655  1.00  0.00           C  
ATOM   1905  CZ  TYR A1314      40.902  41.960  11.855  1.00  0.00           C  
ATOM   1906  OH  TYR A1314      40.393  41.391  10.716  1.00  0.00           O  
ATOM   1907  N   ASP A1316      41.964  46.703  15.466  1.00  0.00           N  
ATOM   1908  CA  ASP A1316      41.287  47.882  14.970  1.00  0.00           C  
ATOM   1909  C   ASP A1316      42.190  49.118  14.852  1.00  0.00           C  
ATOM   1910  O   ASP A1316      42.059  49.884  13.888  1.00  0.00           O  
ATOM   1911  CB  ASP A1316      40.031  48.160  15.790  1.00  0.00           C  
ATOM   1912  CG  ASP A1316      38.898  47.173  15.493  1.00  0.00           C  
ATOM   1913  OD1 ASP A1316      38.909  46.520  14.435  1.00  0.00           O  
ATOM   1914  OD2 ASP A1316      37.978  47.046  16.321  1.00  0.00           O  
ATOM   1915  N   TRP A1317      43.147  49.278  15.769  1.00  0.00           N  
ATOM   1916  CA  TRP A1317      44.067  50.427  15.731  1.00  0.00           C  
ATOM   1917  C   TRP A1317      44.911  50.440  14.448  1.00  0.00           C  
ATOM   1918  O   TRP A1317      44.994  51.467  13.764  1.00  0.00           O  
ATOM   1919  CB  TRP A1317      45.005  50.438  16.963  1.00  0.00           C  
ATOM   1920  CG  TRP A1317      45.954  51.646  17.048  1.00  0.00           C  
ATOM   1921  CD1 TRP A1317      45.685  52.846  17.637  1.00  0.00           C  
ATOM   1922  CD2 TRP A1317      47.303  51.758  16.529  1.00  0.00           C  
ATOM   1923  NE1 TRP A1317      46.764  53.694  17.522  1.00  0.00           N  
ATOM   1924  CE2 TRP A1317      47.769  53.057  16.848  1.00  0.00           C  
ATOM   1925  CE3 TRP A1317      48.156  50.894  15.828  1.00  0.00           C  
ATOM   1926  CZ2 TRP A1317      49.046  53.511  16.493  1.00  0.00           C  
ATOM   1927  CZ3 TRP A1317      49.429  51.348  15.472  1.00  0.00           C  
ATOM   1928  CH2 TRP A1317      49.859  52.648  15.808  1.00  0.00           C  
ATOM   1929  N   VAL A1318      45.537  49.306  14.129  1.00  0.00           N  
ATOM   1930  CA  VAL A1318      46.396  49.195  12.947  1.00  0.00           C  
ATOM   1931  C   VAL A1318      45.674  49.599  11.664  1.00  0.00           C  
ATOM   1932  O   VAL A1318      46.136  50.463  10.934  1.00  0.00           O  
ATOM   1933  CB  VAL A1318      46.985  47.761  12.799  1.00  0.00           C  
ATOM   1934  CG1 VAL A1318      47.838  47.664  11.556  1.00  0.00           C  
ATOM   1935  CG2 VAL A1318      47.828  47.398  14.016  1.00  0.00           C  
ATOM   1936  N   LEU A1319      44.510  49.016  11.426  1.00  0.00           N  
ATOM   1937  CA  LEU A1319      43.733  49.311  10.235  1.00  0.00           C  
ATOM   1938  C   LEU A1319      43.275  50.760  10.215  1.00  0.00           C  
ATOM   1939  O   LEU A1319      43.338  51.421   9.183  1.00  0.00           O  
ATOM   1940  CB  LEU A1319      42.524  48.371  10.144  1.00  0.00           C  
ATOM   1941  CG  LEU A1319      42.836  46.877  10.004  1.00  0.00           C  
ATOM   1942  CD1 LEU A1319      41.547  46.100   9.847  1.00  0.00           C  
ATOM   1943  CD2 LEU A1319      43.756  46.623   8.816  1.00  0.00           C  
ATOM   1944  N   ASP A1321      42.796  51.265  11.346  1.00  0.00           N  
ATOM   1945  CA  ASP A1321      42.354  52.656  11.388  1.00  0.00           C  
ATOM   1946  C   ASP A1321      43.501  53.635  11.149  1.00  0.00           C  
ATOM   1947  O   ASP A1321      43.260  54.798  10.846  1.00  0.00           O  
ATOM   1948  CB  ASP A1321      41.710  52.991  12.726  1.00  0.00           C  
ATOM   1949  CG  ASP A1321      40.376  52.313  12.923  1.00  0.00           C  
ATOM   1950  OD1 ASP A1321      39.691  51.999  11.924  1.00  0.00           O  
ATOM   1951  OD2 ASP A1321      40.003  52.107  14.100  1.00  0.00           O  
ATOM   1952  N   ASN A1322      44.742  53.166  11.269  1.00  0.00           N  
ATOM   1953  CA  ASN A1322      45.901  54.034  11.103  1.00  0.00           C  
ATOM   1954  C   ASN A1322      46.775  53.922   9.857  1.00  0.00           C  
ATOM   1955  O   ASN A1322      47.786  54.609   9.754  1.00  0.00           O  
ATOM   1956  CB  ASN A1322      46.742  53.981  12.365  1.00  0.00           C  
ATOM   1957  CG  ASN A1322      46.102  54.753  13.500  1.00  0.00           C  
ATOM   1958  OD1 ASN A1322      45.992  55.977  13.434  1.00  0.00           O  
ATOM   1959  ND2 ASN A1322      45.639  54.048  14.527  1.00  0.00           N  
ATOM   1960  N   ILE A1323      46.386  53.086   8.901  1.00  0.00           N  
ATOM   1961  CA  ILE A1323      47.148  52.932   7.661  1.00  0.00           C  
ATOM   1962  C   ILE A1323      46.203  53.180   6.501  1.00  0.00           C  
ATOM   1963  O   ILE A1323      45.000  53.290   6.700  1.00  0.00           O  
ATOM   1964  CB  ILE A1323      47.764  51.525   7.499  1.00  0.00           C  
ATOM   1965  CG1 ILE A1323      46.666  50.465   7.492  1.00  0.00           C  
ATOM   1966  CG2 ILE A1323      48.835  51.277   8.561  1.00  0.00           C  
ATOM   1967  CD1 ILE A1323      47.184  49.060   7.323  1.00  0.00           C  
ATOM   1968  N   THR A1324      46.744  53.284   5.293  1.00  0.00           N  
ATOM   1969  CA  THR A1324      45.921  53.528   4.115  1.00  0.00           C  
ATOM   1970  C   THR A1324      45.484  52.207   3.474  1.00  0.00           C  
ATOM   1971  O   THR A1324      46.190  51.651   2.630  1.00  0.00           O  
ATOM   1972  CB  THR A1324      46.681  54.437   3.114  1.00  0.00           C  
ATOM   1973  OG1 THR A1324      46.915  55.703   3.740  1.00  0.00           O  
ATOM   1974  CG2 THR A1324      45.883  54.661   1.838  1.00  0.00           C  
ATOM   1975  N   ILE A1342      44.325  51.713   3.908  1.00  0.00           N  
ATOM   1976  CA  ILE A1342      43.748  50.459   3.433  1.00  0.00           C  
ATOM   1977  C   ILE A1342      42.229  50.722   3.320  1.00  0.00           C  
ATOM   1978  O   ILE A1342      41.638  51.320   4.217  1.00  0.00           O  
ATOM   1979  CB  ILE A1342      44.115  49.321   4.423  1.00  0.00           C  
ATOM   1980  CG1 ILE A1342      43.949  47.958   3.770  1.00  0.00           C  
ATOM   1981  CG2 ILE A1342      43.297  49.410   5.655  1.00  0.00           C  
ATOM   1982  CD1 ILE A1342      44.813  46.913   4.396  1.00  0.00           C  
ATOM   1983  N   PRO A1343      41.584  50.277   2.217  1.00  0.00           N  
ATOM   1984  CA  PRO A1343      40.152  50.489   1.984  1.00  0.00           C  
ATOM   1985  C   PRO A1343      39.074  49.658   2.692  1.00  0.00           C  
ATOM   1986  O   PRO A1343      37.890  49.992   2.616  1.00  0.00           O  
ATOM   1987  CB  PRO A1343      40.053  50.326   0.478  1.00  0.00           C  
ATOM   1988  CG  PRO A1343      40.983  49.191   0.243  1.00  0.00           C  
ATOM   1989  CD  PRO A1343      42.183  49.571   1.067  1.00  0.00           C  
ATOM   1990  N   VAL A1344      39.429  48.559   3.336  1.00  0.00           N  
ATOM   1991  CA  VAL A1344      38.396  47.776   3.991  1.00  0.00           C  
ATOM   1992  C   VAL A1344      38.746  47.613   5.446  1.00  0.00           C  
ATOM   1993  O   VAL A1344      39.868  47.885   5.841  1.00  0.00           O  
ATOM   1994  CB  VAL A1344      38.222  46.389   3.327  1.00  0.00           C  
ATOM   1995  CG1 VAL A1344      37.737  46.559   1.911  1.00  0.00           C  
ATOM   1996  CG2 VAL A1344      39.518  45.627   3.330  1.00  0.00           C  
ATOM   1997  N   HIS A1345      37.792  47.156   6.242  1.00  0.00           N  
ATOM   1998  CA  HIS A1345      38.031  46.954   7.659  1.00  0.00           C  
ATOM   1999  C   HIS A1345      37.235  45.754   8.152  1.00  0.00           C  
ATOM   2000  O   HIS A1345      36.090  45.907   8.572  1.00  0.00           O  
ATOM   2001  CB  HIS A1345      37.615  48.202   8.438  1.00  0.00           C  
ATOM   2002  CG  HIS A1345      37.983  48.163   9.890  1.00  0.00           C  
ATOM   2003  ND1 HIS A1345      38.644  49.196  10.519  1.00  0.00           N  
ATOM   2004  CD2 HIS A1345      37.788  47.213  10.834  1.00  0.00           C  
ATOM   2005  CE1 HIS A1345      38.840  48.885  11.787  1.00  0.00           C  
ATOM   2006  NE2 HIS A1345      38.328  47.687  12.002  1.00  0.00           N  
ATOM   2007  N   PRO A1347      37.825  44.548   8.102  1.00  0.00           N  
ATOM   2008  CA  PRO A1347      37.156  43.318   8.557  1.00  0.00           C  
ATOM   2009  C   PRO A1347      36.839  43.391  10.065  1.00  0.00           C  
ATOM   2010  O   PRO A1347      37.552  44.043  10.837  1.00  0.00           O  
ATOM   2011  CB  PRO A1347      38.195  42.235   8.262  1.00  0.00           C  
ATOM   2012  CG  PRO A1347      38.973  42.803   7.125  1.00  0.00           C  
ATOM   2013  CD  PRO A1347      39.140  44.239   7.522  1.00  0.00           C  
ATOM   2014  N   ARG A1348      35.776  42.717  10.484  1.00  0.00           N  
ATOM   2015  CA  ARG A1348      35.376  42.748  11.876  1.00  0.00           C  
ATOM   2016  C   ARG A1348      35.594  41.399  12.489  1.00  0.00           C  
ATOM   2017  O   ARG A1348      35.228  40.395  11.889  1.00  0.00           O  
ATOM   2018  CB  ARG A1348      33.912  43.165  11.980  1.00  0.00           C  
ATOM   2019  CG  ARG A1348      33.703  44.630  11.640  1.00  0.00           C  
ATOM   2020  CD  ARG A1348      34.442  45.518  12.638  1.00  0.00           C  
ATOM   2021  NE  ARG A1348      34.628  46.878  12.146  1.00  0.00           N  
ATOM   2022  CZ  ARG A1348      35.285  47.826  12.809  1.00  0.00           C  
ATOM   2023  NH1 ARG A1348      35.820  47.563  13.995  1.00  0.00           N  
ATOM   2024  NH2 ARG A1348      35.436  49.033  12.274  1.00  0.00           N  
ATOM   2025  N   GLN A1349      36.222  41.383  13.664  1.00  0.00           N  
ATOM   2026  CA  GLN A1349      36.537  40.151  14.383  1.00  0.00           C  
ATOM   2027  C   GLN A1349      35.446  39.754  15.375  1.00  0.00           C  
ATOM   2028  O   GLN A1349      34.839  40.623  16.024  1.00  0.00           O  
ATOM   2029  CB  GLN A1349      37.883  40.299  15.108  1.00  0.00           C  
ATOM   2030  CG  GLN A1349      38.397  39.030  15.776  1.00  0.00           C  
ATOM   2031  CD  GLN A1349      39.708  39.252  16.522  1.00  0.00           C  
ATOM   2032  OE1 GLN A1349      40.754  39.529  15.918  1.00  0.00           O  
ATOM   2033  NE2 GLN A1349      39.664  39.105  17.844  1.00  0.00           N  
ATOM   2034  N   TYR A1350      35.202  38.444  15.479  1.00  0.00           N  
ATOM   2035  CA  TYR A1350      34.206  37.865  16.388  1.00  0.00           C  
ATOM   2036  C   TYR A1350      34.841  36.608  16.960  1.00  0.00           C  
ATOM   2037  O   TYR A1350      35.385  35.789  16.225  1.00  0.00           O  
ATOM   2038  CB  TYR A1350      32.925  37.532  15.642  1.00  0.00           C  
ATOM   2039  CG  TYR A1350      32.284  38.752  15.014  1.00  0.00           C  
ATOM   2040  CD1 TYR A1350      31.545  39.651  15.785  1.00  0.00           C  
ATOM   2041  CD2 TYR A1350      32.451  39.032  13.653  1.00  0.00           C  
ATOM   2042  CE1 TYR A1350      30.994  40.802  15.216  1.00  0.00           C  
ATOM   2043  CE2 TYR A1350      31.903  40.172  13.078  1.00  0.00           C  
ATOM   2044  CZ  TYR A1350      31.179  41.055  13.868  1.00  0.00           C  
ATOM   2045  OH  TYR A1350      30.664  42.200  13.308  1.00  0.00           O  
ATOM   2046  N   GLU A1351      34.794  36.481  18.281  1.00  0.00           N  
ATOM   2047  CA  GLU A1351      35.425  35.374  18.995  1.00  0.00           C  
ATOM   2048  C   GLU A1351      34.448  34.358  19.585  1.00  0.00           C  
ATOM   2049  O   GLU A1351      33.409  34.740  20.134  1.00  0.00           O  
ATOM   2050  CB  GLU A1351      36.313  35.931  20.130  1.00  0.00           C  
ATOM   2051  CG  GLU A1351      37.295  37.069  19.750  1.00  0.00           C  
ATOM   2052  CD  GLU A1351      36.656  38.470  19.653  1.00  0.00           C  
ATOM   2053  OE1 GLU A1351      35.450  38.642  19.920  1.00  0.00           O  
ATOM   2054  OE2 GLU A1351      37.370  39.423  19.295  1.00  0.00           O  
ATOM   2055  N   PHE A1352      34.795  33.074  19.490  1.00  0.00           N  
ATOM   2056  CA  PHE A1352      33.973  31.989  20.033  1.00  0.00           C  
ATOM   2057  C   PHE A1352      34.839  31.158  20.983  1.00  0.00           C  
ATOM   2058  O   PHE A1352      36.061  31.265  20.938  1.00  0.00           O  
ATOM   2059  CB  PHE A1352      33.402  31.115  18.905  1.00  0.00           C  
ATOM   2060  CG  PHE A1352      34.442  30.439  18.061  1.00  0.00           C  
ATOM   2061  CD1 PHE A1352      35.036  31.110  17.000  1.00  0.00           C  
ATOM   2062  CD2 PHE A1352      34.856  29.142  18.348  1.00  0.00           C  
ATOM   2063  CE1 PHE A1352      36.041  30.499  16.233  1.00  0.00           C  
ATOM   2064  CE2 PHE A1352      35.861  28.518  17.586  1.00  0.00           C  
ATOM   2065  CZ  PHE A1352      36.453  29.201  16.531  1.00  0.00           C  
ATOM   2066  N   SER A1356      34.234  30.351  21.854  1.00  0.00           N  
ATOM   2067  CA  SER A1356      35.017  29.547  22.797  1.00  0.00           C  
ATOM   2068  C   SER A1356      35.662  28.340  22.130  1.00  0.00           C  
ATOM   2069  O   SER A1356      35.069  27.722  21.244  1.00  0.00           O  
ATOM   2070  CB  SER A1356      34.159  29.079  23.976  1.00  0.00           C  
ATOM   2071  OG  SER A1356      33.044  28.320  23.542  1.00  0.00           O  
ATOM   2072  N   ARG A1360      36.875  27.999  22.553  1.00  0.00           N  
ATOM   2073  CA  ARG A1360      37.558  26.847  21.989  1.00  0.00           C  
ATOM   2074  C   ARG A1360      37.089  25.545  22.613  1.00  0.00           C  
ATOM   2075  O   ARG A1360      36.541  25.536  23.721  1.00  0.00           O  
ATOM   2076  CB  ARG A1360      39.078  26.987  22.104  1.00  0.00           C  
ATOM   2077  CG  ARG A1360      39.625  27.140  23.489  1.00  0.00           C  
ATOM   2078  CD  ARG A1360      41.107  27.464  23.418  1.00  0.00           C  
ATOM   2079  NE  ARG A1360      41.846  26.319  22.907  1.00  0.00           N  
ATOM   2080  CZ  ARG A1360      42.897  26.395  22.097  1.00  0.00           C  
ATOM   2081  NH1 ARG A1360      43.345  27.584  21.698  1.00  0.00           N  
ATOM   2082  NH2 ARG A1360      43.484  25.272  21.673  1.00  0.00           N  
ATOM   2083  N   LEU A1361      37.273  24.455  21.872  1.00  0.00           N  
ATOM   2084  CA  LEU A1361      36.885  23.112  22.300  1.00  0.00           C  
ATOM   2085  C   LEU A1361      37.865  22.471  23.290  1.00  0.00           C  
ATOM   2086  O   LEU A1361      39.078  22.556  23.119  1.00  0.00           O  
ATOM   2087  CB  LEU A1361      36.774  22.203  21.068  1.00  0.00           C  
ATOM   2088  CG  LEU A1361      36.839  20.685  21.270  1.00  0.00           C  
ATOM   2089  CD1 LEU A1361      35.545  20.196  21.890  1.00  0.00           C  
ATOM   2090  CD2 LEU A1361      37.059  20.009  19.951  1.00  0.00           C  
ATOM   2091  N   ASN A1365      37.325  21.829  24.321  1.00  0.00           N  
ATOM   2092  CA  ASN A1365      38.132  21.123  25.309  1.00  0.00           C  
ATOM   2093  C   ASN A1365      37.486  19.756  25.354  1.00  0.00           C  
ATOM   2094  O   ASN A1365      36.260  19.658  25.353  1.00  0.00           O  
ATOM   2095  CB  ASN A1365      38.043  21.795  26.670  1.00  0.00           C  
ATOM   2096  CG  ASN A1365      38.681  23.162  26.678  1.00  0.00           C  
ATOM   2097  OD1 ASN A1365      39.877  23.295  26.422  1.00  0.00           O  
ATOM   2098  ND2 ASN A1365      37.892  24.192  26.963  1.00  0.00           N  
ATOM   2099  N   LEU A1366      38.298  18.712  25.255  1.00  0.00           N  
ATOM   2100  CA  LEU A1366      37.801  17.339  25.268  1.00  0.00           C  
ATOM   2101  C   LEU A1366      38.290  16.651  26.515  1.00  0.00           C  
ATOM   2102  O   LEU A1366      39.483  16.677  26.820  1.00  0.00           O  
ATOM   2103  CB  LEU A1366      38.319  16.551  24.060  1.00  0.00           C  
ATOM   2104  CG  LEU A1366      37.337  15.795  23.160  1.00  0.00           C  
ATOM   2105  CD1 LEU A1366      38.130  14.913  22.218  1.00  0.00           C  
ATOM   2106  CD2 LEU A1366      36.360  14.960  23.964  1.00  0.00           C  
ATOM   2107  N   GLU A1368      37.362  15.994  27.193  1.00  0.00           N  
ATOM   2108  CA  GLU A1368      37.629  15.258  28.420  1.00  0.00           C  
ATOM   2109  C   GLU A1368      38.634  14.117  28.173  1.00  0.00           C  
ATOM   2110  O   GLU A1368      38.572  13.431  27.157  1.00  0.00           O  
ATOM   2111  CB  GLU A1368      36.302  14.706  28.913  1.00  0.00           C  
ATOM   2112  CG  GLU A1368      36.222  14.370  30.364  1.00  0.00           C  
ATOM   2113  CD  GLU A1368      34.869  13.787  30.703  1.00  0.00           C  
ATOM   2114  OE1 GLU A1368      34.538  12.695  30.160  1.00  0.00           O  
ATOM   2115  OE2 GLU A1368      34.130  14.439  31.479  1.00  0.00           O  
ATOM   2116  N   TYR A1369      39.553  13.928  29.113  1.00  0.00           N  
ATOM   2117  CA  TYR A1369      40.600  12.898  29.048  1.00  0.00           C  
ATOM   2118  C   TYR A1369      41.696  13.100  28.013  1.00  0.00           C  
ATOM   2119  O   TYR A1369      42.356  12.138  27.612  1.00  0.00           O  
ATOM   2120  CB  TYR A1369      40.012  11.493  28.911  1.00  0.00           C  
ATOM   2121  CG  TYR A1369      39.315  11.032  30.162  1.00  0.00           C  
ATOM   2122  CD1 TYR A1369      40.037  10.583  31.261  1.00  0.00           C  
ATOM   2123  CD2 TYR A1369      37.931  11.083  30.261  1.00  0.00           C  
ATOM   2124  CE1 TYR A1369      39.397  10.205  32.424  1.00  0.00           C  
ATOM   2125  CE2 TYR A1369      37.286  10.711  31.413  1.00  0.00           C  
ATOM   2126  CZ  TYR A1369      38.017  10.276  32.492  1.00  0.00           C  
ATOM   2127  OH  TYR A1369      37.350   9.943  33.650  1.00  0.00           O  
ATOM   2128  N   THR A1370      41.909  14.344  27.596  1.00  0.00           N  
ATOM   2129  CA  THR A1370      42.954  14.645  26.626  1.00  0.00           C  
ATOM   2130  C   THR A1370      43.389  16.104  26.646  1.00  0.00           C  
ATOM   2131  O   THR A1370      42.698  16.962  27.193  1.00  0.00           O  
ATOM   2132  CB  THR A1370      42.556  14.230  25.185  1.00  0.00           C  
ATOM   2133  OG1 THR A1370      43.738  14.163  24.369  1.00  0.00           O  
ATOM   2134  CG2 THR A1370      41.561  15.208  24.587  1.00  0.00           C  
ATOM   2135  N   VAL A1373      44.591  16.346  26.132  1.00  0.00           N  
ATOM   2136  CA  VAL A1373      45.163  17.680  26.048  1.00  0.00           C  
ATOM   2137  C   VAL A1373      44.904  18.111  24.620  1.00  0.00           C  
ATOM   2138  O   VAL A1373      44.816  17.273  23.725  1.00  0.00           O  
ATOM   2139  CB  VAL A1373      46.674  17.672  26.341  1.00  0.00           C  
ATOM   2140  CG1 VAL A1373      46.930  17.115  27.726  1.00  0.00           C  
ATOM   2141  CG2 VAL A1373      47.414  16.855  25.303  1.00  0.00           C  
ATOM   2142  N   MET A1412      44.775  19.407  24.392  1.00  0.00           N  
ATOM   2143  CA  MET A1412      44.478  19.875  23.047  1.00  0.00           C  
ATOM   2144  C   MET A1412      45.344  21.080  22.686  1.00  0.00           C  
ATOM   2145  O   MET A1412      44.904  21.981  21.964  1.00  0.00           O  
ATOM   2146  CB  MET A1412      42.988  20.228  22.973  1.00  0.00           C  
ATOM   2147  CG  MET A1412      42.393  20.302  21.577  1.00  0.00           C  
ATOM   2148  SD  MET A1412      41.590  18.779  21.043  1.00  0.00           S  
ATOM   2149  CE  MET A1412      40.240  18.769  22.159  1.00  0.00           C  
ATOM   2150  N   SER A1415      46.572  21.101  23.197  1.00  0.00           N  
ATOM   2151  CA  SER A1415      47.485  22.205  22.927  1.00  0.00           C  
ATOM   2152  C   SER A1415      48.686  21.690  22.171  1.00  0.00           C  
ATOM   2153  O   SER A1415      49.326  20.730  22.600  1.00  0.00           O  
ATOM   2154  CB  SER A1415      47.941  22.873  24.225  1.00  0.00           C  
ATOM   2155  OG  SER A1415      48.689  21.987  25.030  1.00  0.00           O  
ATOM   2156  N   LYS A1416      49.020  22.365  21.075  1.00  0.00           N  
ATOM   2157  CA  LYS A1416      50.136  21.969  20.228  1.00  0.00           C  
ATOM   2158  C   LYS A1416      51.422  21.758  21.012  1.00  0.00           C  
ATOM   2159  O   LYS A1416      52.180  20.834  20.720  1.00  0.00           O  
ATOM   2160  CB  LYS A1416      50.354  22.990  19.113  1.00  0.00           C  
ATOM   2161  CG  LYS A1416      49.214  23.093  18.115  1.00  0.00           C  
ATOM   2162  CD  LYS A1416      49.652  22.673  16.725  1.00  0.00           C  
ATOM   2163  CE  LYS A1416      48.774  23.300  15.638  1.00  0.00           C  
ATOM   2164  NZ  LYS A1416      48.997  24.779  15.483  1.00  0.00           N  
ATOM   2165  N   ARG A1417      51.644  22.579  22.031  1.00  0.00           N  
ATOM   2166  CA  ARG A1417      52.849  22.454  22.839  1.00  0.00           C  
ATOM   2167  C   ARG A1417      52.863  21.130  23.597  1.00  0.00           C  
ATOM   2168  O   ARG A1417      53.904  20.487  23.703  1.00  0.00           O  
ATOM   2169  CB  ARG A1417      52.980  23.642  23.800  1.00  0.00           C  
ATOM   2170  CG  ARG A1417      54.271  23.647  24.616  1.00  0.00           C  
ATOM   2171  CD  ARG A1417      54.038  23.129  26.032  1.00  0.00           C  
ATOM   2172  NE  ARG A1417      55.266  22.654  26.664  1.00  0.00           N  
ATOM   2173  CZ  ARG A1417      55.298  21.896  27.758  1.00  0.00           C  
ATOM   2174  NH1 ARG A1417      54.170  21.526  28.357  1.00  0.00           N  
ATOM   2175  NH2 ARG A1417      56.463  21.477  28.237  1.00  0.00           N  
ATOM   2176  N   LYS A1418      51.699  20.713  24.091  1.00  0.00           N  
ATOM   2177  CA  LYS A1418      51.580  19.464  24.833  1.00  0.00           C  
ATOM   2178  C   LYS A1418      51.601  18.251  23.909  1.00  0.00           C  
ATOM   2179  O   LYS A1418      52.288  17.255  24.177  1.00  0.00           O  
ATOM   2180  CB  LYS A1418      50.301  19.455  25.666  1.00  0.00           C  
ATOM   2181  CG  LYS A1418      50.333  20.362  26.891  1.00  0.00           C  
ATOM   2182  CD  LYS A1418      49.174  20.046  27.826  1.00  0.00           C  
ATOM   2183  CE  LYS A1418      49.177  20.934  29.056  1.00  0.00           C  
ATOM   2184  NZ  LYS A1418      48.884  22.361  28.743  1.00  0.00           N  
ATOM   2185  N   LEU A1419      50.853  18.334  22.816  1.00  0.00           N  
ATOM   2186  CA  LEU A1419      50.795  17.250  21.846  1.00  0.00           C  
ATOM   2187  C   LEU A1419      52.177  17.059  21.240  1.00  0.00           C  
ATOM   2188  O   LEU A1419      52.609  15.939  20.972  1.00  0.00           O  
ATOM   2189  CB  LEU A1419      49.788  17.584  20.755  1.00  0.00           C  
ATOM   2190  CG  LEU A1419      48.324  17.710  21.163  1.00  0.00           C  
ATOM   2191  CD1 LEU A1419      47.560  18.404  20.055  1.00  0.00           C  
ATOM   2192  CD2 LEU A1419      47.732  16.341  21.447  1.00  0.00           C  
ATOM   2193  N   ASN A1420      52.888  18.165  21.059  1.00  0.00           N  
ATOM   2194  CA  ASN A1420      54.227  18.123  20.491  1.00  0.00           C  
ATOM   2195  C   ASN A1420      55.161  17.414  21.468  1.00  0.00           C  
ATOM   2196  O   ASN A1420      56.080  16.705  21.053  1.00  0.00           O  
ATOM   2197  CB  ASN A1420      54.725  19.547  20.204  1.00  0.00           C  
ATOM   2198  CG  ASN A1420      55.946  19.580  19.301  1.00  0.00           C  
ATOM   2199  OD1 ASN A1420      56.176  18.680  18.507  1.00  0.00           O  
ATOM   2200  ND2 ASN A1420      56.716  20.644  19.400  1.00  0.00           N  
ATOM   2201  N   LEU A1421      54.884  17.561  22.764  1.00  0.00           N  
ATOM   2202  CA  LEU A1421      55.701  16.952  23.814  1.00  0.00           C  
ATOM   2203  C   LEU A1421      55.545  15.435  23.880  1.00  0.00           C  
ATOM   2204  O   LEU A1421      56.511  14.713  24.154  1.00  0.00           O  
ATOM   2205  CB  LEU A1421      55.393  17.596  25.170  1.00  0.00           C  
ATOM   2206  CG  LEU A1421      56.281  17.212  26.360  1.00  0.00           C  
ATOM   2207  CD1 LEU A1421      57.762  17.392  26.031  1.00  0.00           C  
ATOM   2208  CD2 LEU A1421      55.886  18.068  27.558  1.00  0.00           C  
ATOM   2209  N   LEU A1422      54.324  14.959  23.659  1.00  0.00           N  
ATOM   2210  CA  LEU A1422      54.054  13.525  23.644  1.00  0.00           C  
ATOM   2211  C   LEU A1422      54.822  12.905  22.457  1.00  0.00           C  
ATOM   2212  O   LEU A1422      55.432  11.828  22.564  1.00  0.00           O  
ATOM   2213  CB  LEU A1422      52.551  13.288  23.492  1.00  0.00           C  
ATOM   2214  CG  LEU A1422      51.681  13.659  24.695  1.00  0.00           C  
ATOM   2215  CD1 LEU A1422      50.241  13.927  24.282  1.00  0.00           C  
ATOM   2216  CD2 LEU A1422      51.751  12.525  25.700  1.00  0.00           C  
ATOM   2217  N   VAL A1423      54.816  13.626  21.339  1.00  0.00           N  
ATOM   2218  CA  VAL A1423      55.496  13.211  20.121  1.00  0.00           C  
ATOM   2219  C   VAL A1423      57.010  13.225  20.309  1.00  0.00           C  
ATOM   2220  O   VAL A1423      57.681  12.227  20.086  1.00  0.00           O  
ATOM   2221  CB  VAL A1423      55.125  14.152  18.956  1.00  0.00           C  
ATOM   2222  CG1 VAL A1423      55.930  13.804  17.722  1.00  0.00           C  
ATOM   2223  CG2 VAL A1423      53.646  14.048  18.657  1.00  0.00           C  
ATOM   2224  N   THR A1424      57.536  14.360  20.743  1.00  0.00           N  
ATOM   2225  CA  THR A1424      58.969  14.537  20.955  1.00  0.00           C  
ATOM   2226  C   THR A1424      59.572  13.594  21.995  1.00  0.00           C  
ATOM   2227  O   THR A1424      60.630  13.025  21.770  1.00  0.00           O  
ATOM   2228  CB  THR A1424      59.265  16.002  21.316  1.00  0.00           C  
ATOM   2229  OG1 THR A1424      58.884  16.835  20.215  1.00  0.00           O  
ATOM   2230  CG2 THR A1424      60.724  16.207  21.608  1.00  0.00           C  
ATOM   2231  N   ASP A1425      58.904  13.420  23.130  1.00  0.00           N  
ATOM   2232  CA  ASP A1425      59.411  12.522  24.163  1.00  0.00           C  
ATOM   2233  C   ASP A1425      59.148  11.046  23.867  1.00  0.00           C  
ATOM   2234  O   ASP A1425      59.430  10.182  24.689  1.00  0.00           O  
ATOM   2235  CB  ASP A1425      58.847  12.902  25.534  1.00  0.00           C  
ATOM   2236  CG  ASP A1425      59.570  14.091  26.158  1.00  0.00           C  
ATOM   2237  OD1 ASP A1425      60.678  14.432  25.691  1.00  0.00           O  
ATOM   2238  OD2 ASP A1425      59.040  14.674  27.130  1.00  0.00           O  
ATOM   2239  N   LYS A1427      58.571  10.770  22.706  1.00  0.00           N  
ATOM   2240  CA  LYS A1427      58.271   9.415  22.268  1.00  0.00           C  
ATOM   2241  C   LYS A1427      57.315   8.655  23.153  1.00  0.00           C  
ATOM   2242  O   LYS A1427      57.545   7.481  23.429  1.00  0.00           O  
ATOM   2243  CB  LYS A1427      59.554   8.594  22.096  1.00  0.00           C  
ATOM   2244  CG  LYS A1427      60.542   9.163  21.090  1.00  0.00           C  
ATOM   2245  CD  LYS A1427      59.878   9.414  19.742  1.00  0.00           C  
ATOM   2246  CE  LYS A1427      59.590   8.121  18.982  1.00  0.00           C  
ATOM   2247  NZ  LYS A1427      60.823   7.566  18.346  1.00  0.00           N  
ATOM   2248  N   HIS A1428      56.235   9.297  23.593  1.00  0.00           N  
ATOM   2249  CA  HIS A1428      55.257   8.600  24.436  1.00  0.00           C  
ATOM   2250  C   HIS A1428      54.065   8.084  23.629  1.00  0.00           C  
ATOM   2251  O   HIS A1428      53.193   7.388  24.155  1.00  0.00           O  
ATOM   2252  CB  HIS A1428      54.826   9.453  25.637  1.00  0.00           C  
ATOM   2253  CG  HIS A1428      55.934   9.703  26.613  1.00  0.00           C  
ATOM   2254  ND1 HIS A1428      56.282  10.968  27.038  1.00  0.00           N  
ATOM   2255  CD2 HIS A1428      56.816   8.854  27.194  1.00  0.00           C  
ATOM   2256  CE1 HIS A1428      57.337  10.889  27.832  1.00  0.00           C  
ATOM   2257  NE2 HIS A1428      57.680   9.618  27.940  1.00  0.00           N  
ATOM   2258  N   VAL A1433      54.070   8.409  22.337  1.00  0.00           N  
ATOM   2259  CA  VAL A1433      53.066   7.977  21.360  1.00  0.00           C  
ATOM   2260  C   VAL A1433      53.905   7.795  20.087  1.00  0.00           C  
ATOM   2261  O   VAL A1433      54.992   8.364  19.969  1.00  0.00           O  
ATOM   2262  CB  VAL A1433      51.972   9.058  21.096  1.00  0.00           C  
ATOM   2263  CG1 VAL A1433      51.111   9.279  22.320  1.00  0.00           C  
ATOM   2264  CG2 VAL A1433      52.613  10.368  20.680  1.00  0.00           C  
ATOM   2265  N   GLU A1434      53.420   7.012  19.135  1.00  0.00           N  
ATOM   2266  CA  GLU A1434      54.171   6.786  17.898  1.00  0.00           C  
ATOM   2267  C   GLU A1434      54.478   8.065  17.106  1.00  0.00           C  
ATOM   2268  O   GLU A1434      55.596   8.258  16.642  1.00  0.00           O  
ATOM   2269  CB  GLU A1434      53.481   5.721  17.037  1.00  0.00           C  
ATOM   2270  CG  GLU A1434      53.484   4.345  17.725  1.00  0.00           C  
ATOM   2271  CD  GLU A1434      52.959   3.211  16.860  1.00  0.00           C  
ATOM   2272  OE1 GLU A1434      53.782   2.378  16.423  1.00  0.00           O  
ATOM   2273  OE2 GLU A1434      51.731   3.135  16.640  1.00  0.00           O  
ATOM   2274  N   GLY A1435      53.502   8.956  17.001  1.00  0.00           N  
ATOM   2275  CA  GLY A1435      53.707  10.204  16.289  1.00  0.00           C  
ATOM   2276  C   GLY A1435      52.415  10.985  16.327  1.00  0.00           C  
ATOM   2277  O   GLY A1435      51.445  10.530  16.939  1.00  0.00           O  
ATOM   2278  N   TRP A1440      52.367  12.116  15.627  1.00  0.00           N  
ATOM   2279  CA  TRP A1440      51.169  12.958  15.598  1.00  0.00           C  
ATOM   2280  C   TRP A1440      49.932  12.165  15.188  1.00  0.00           C  
ATOM   2281  O   TRP A1440      48.833  12.440  15.660  1.00  0.00           O  
ATOM   2282  CB  TRP A1440      51.363  14.154  14.658  1.00  0.00           C  
ATOM   2283  CG  TRP A1440      52.341  15.202  15.137  1.00  0.00           C  
ATOM   2284  CD1 TRP A1440      53.684  15.241  14.893  1.00  0.00           C  
ATOM   2285  CD2 TRP A1440      52.044  16.366  15.929  1.00  0.00           C  
ATOM   2286  NE1 TRP A1440      54.239  16.350  15.484  1.00  0.00           N  
ATOM   2287  CE2 TRP A1440      53.257  17.056  16.127  1.00  0.00           C  
ATOM   2288  CE3 TRP A1440      50.869  16.894  16.480  1.00  0.00           C  
ATOM   2289  CZ2 TRP A1440      53.332  18.245  16.856  1.00  0.00           C  
ATOM   2290  CZ3 TRP A1440      50.944  18.081  17.203  1.00  0.00           C  
ATOM   2291  CH2 TRP A1440      52.170  18.742  17.383  1.00  0.00           C  
ATOM   2292  N   ASP A1441      50.110  11.162  14.333  1.00  0.00           N  
ATOM   2293  CA  ASP A1441      48.981  10.354  13.888  1.00  0.00           C  
ATOM   2294  C   ASP A1441      48.746   9.051  14.650  1.00  0.00           C  
ATOM   2295  O   ASP A1441      48.109   8.133  14.139  1.00  0.00           O  
ATOM   2296  CB  ASP A1441      49.065  10.082  12.394  1.00  0.00           C  
ATOM   2297  CG  ASP A1441      50.238   9.231  12.028  1.00  0.00           C  
ATOM   2298  OD1 ASP A1441      51.369   9.762  11.996  1.00  0.00           O  
ATOM   2299  OD2 ASP A1441      50.026   8.034  11.756  1.00  0.00           O  
ATOM   2300  N   ASP A1442      49.265   8.963  15.866  1.00  0.00           N  
ATOM   2301  CA  ASP A1442      49.060   7.782  16.692  1.00  0.00           C  
ATOM   2302  C   ASP A1442      47.536   7.715  16.940  1.00  0.00           C  
ATOM   2303  O   ASP A1442      46.909   8.738  17.224  1.00  0.00           O  
ATOM   2304  CB  ASP A1442      49.831   7.964  18.006  1.00  0.00           C  
ATOM   2305  CG  ASP A1442      49.758   6.755  18.909  1.00  0.00           C  
ATOM   2306  OD1 ASP A1442      48.746   6.593  19.606  1.00  0.00           O  
ATOM   2307  OD2 ASP A1442      50.715   5.969  18.938  1.00  0.00           O  
ATOM   2308  N   PRO A1450      46.933   6.509  16.878  1.00  0.00           N  
ATOM   2309  CA  PRO A1450      45.484   6.360  17.097  1.00  0.00           C  
ATOM   2310  C   PRO A1450      44.895   6.876  18.419  1.00  0.00           C  
ATOM   2311  O   PRO A1450      43.679   6.991  18.555  1.00  0.00           O  
ATOM   2312  CB  PRO A1450      45.272   4.855  16.939  1.00  0.00           C  
ATOM   2313  CG  PRO A1450      46.262   4.498  15.904  1.00  0.00           C  
ATOM   2314  CD  PRO A1450      47.501   5.262  16.332  1.00  0.00           C  
ATOM   2315  N   ARG A1452      45.734   7.146  19.409  1.00  0.00           N  
ATOM   2316  CA  ARG A1452      45.234   7.656  20.678  1.00  0.00           C  
ATOM   2317  C   ARG A1452      45.332   9.186  20.683  1.00  0.00           C  
ATOM   2318  O   ARG A1452      44.916   9.825  21.644  1.00  0.00           O  
ATOM   2319  CB  ARG A1452      46.042   7.118  21.860  1.00  0.00           C  
ATOM   2320  CG  ARG A1452      46.716   5.757  21.693  1.00  0.00           C  
ATOM   2321  CD  ARG A1452      47.439   5.419  22.988  1.00  0.00           C  
ATOM   2322  NE  ARG A1452      48.636   4.587  22.852  1.00  0.00           N  
ATOM   2323  CZ  ARG A1452      49.825   5.028  22.450  1.00  0.00           C  
ATOM   2324  NH1 ARG A1452      49.999   6.298  22.115  1.00  0.00           N  
ATOM   2325  NH2 ARG A1452      50.870   4.221  22.459  1.00  0.00           N  
ATOM   2326  N   MET A1455      45.933   9.769  19.646  1.00  0.00           N  
ATOM   2327  CA  MET A1455      46.074  11.224  19.553  1.00  0.00           C  
ATOM   2328  C   MET A1455      44.766  11.879  19.082  1.00  0.00           C  
ATOM   2329  O   MET A1455      44.035  11.304  18.278  1.00  0.00           O  
ATOM   2330  CB  MET A1455      47.205  11.581  18.589  1.00  0.00           C  
ATOM   2331  CG  MET A1455      48.602  11.393  19.150  1.00  0.00           C  
ATOM   2332  SD  MET A1455      49.038  12.603  20.415  1.00  0.00           S  
ATOM   2333  CE  MET A1455      50.257  13.564  19.515  1.00  0.00           C  
ATOM   2334  N   PRO A1456      44.461  13.096  19.576  1.00  0.00           N  
ATOM   2335  CA  PRO A1456      43.245  13.846  19.219  1.00  0.00           C  
ATOM   2336  C   PRO A1456      43.410  14.670  17.932  1.00  0.00           C  
ATOM   2337  O   PRO A1456      42.591  15.536  17.616  1.00  0.00           O  
ATOM   2338  CB  PRO A1456      43.052  14.749  20.425  1.00  0.00           C  
ATOM   2339  CG  PRO A1456      44.465  15.109  20.770  1.00  0.00           C  
ATOM   2340  CD  PRO A1456      45.225  13.803  20.623  1.00  0.00           C  
ATOM   2341  N   THR A1457      44.480  14.399  17.198  1.00  0.00           N  
ATOM   2342  CA  THR A1457      44.762  15.093  15.959  1.00  0.00           C  
ATOM   2343  C   THR A1457      43.830  14.547  14.892  1.00  0.00           C  
ATOM   2344  O   THR A1457      43.272  13.464  15.061  1.00  0.00           O  
ATOM   2345  CB  THR A1457      46.215  14.841  15.546  1.00  0.00           C  
ATOM   2346  OG1 THR A1457      46.489  13.444  15.653  1.00  0.00           O  
ATOM   2347  CG2 THR A1457      47.172  15.583  16.451  1.00  0.00           C  
ATOM   2348  N   ILE A1458      43.659  15.278  13.791  1.00  0.00           N  
ATOM   2349  CA  ILE A1458      42.782  14.805  12.714  1.00  0.00           C  
ATOM   2350  C   ILE A1458      43.357  13.513  12.115  1.00  0.00           C  
ATOM   2351  O   ILE A1458      42.625  12.566  11.848  1.00  0.00           O  
ATOM   2352  CB  ILE A1458      42.591  15.863  11.581  1.00  0.00           C  
ATOM   2353  CG1 ILE A1458      41.956  17.146  12.123  1.00  0.00           C  
ATOM   2354  CG2 ILE A1458      41.691  15.307  10.499  1.00  0.00           C  
ATOM   2355  CD1 ILE A1458      40.621  16.940  12.751  1.00  0.00           C  
ATOM   2356  N   SER A1459      44.675  13.466  11.946  1.00  0.00           N  
ATOM   2357  CA  SER A1459      45.334  12.295  11.392  1.00  0.00           C  
ATOM   2358  C   SER A1459      45.262  11.059  12.291  1.00  0.00           C  
ATOM   2359  O   SER A1459      45.125   9.931  11.800  1.00  0.00           O  
ATOM   2360  CB  SER A1459      46.780  12.629  11.046  1.00  0.00           C  
ATOM   2361  OG  SER A1459      47.443  13.254  12.129  1.00  0.00           O  
ATOM   2362  N   GLY A1460      45.350  11.272  13.602  1.00  0.00           N  
ATOM   2363  CA  GLY A1460      45.275  10.173  14.552  1.00  0.00           C  
ATOM   2364  C   GLY A1460      43.874   9.596  14.595  1.00  0.00           C  
ATOM   2365  O   GLY A1460      43.696   8.383  14.695  1.00  0.00           O  
ATOM   2366  N   LEU A1461      42.877  10.477  14.565  1.00  0.00           N  
ATOM   2367  CA  LEU A1461      41.478  10.079  14.547  1.00  0.00           C  
ATOM   2368  C   LEU A1461      41.174   9.316  13.231  1.00  0.00           C  
ATOM   2369  O   LEU A1461      40.427   8.330  13.214  1.00  0.00           O  
ATOM   2370  CB  LEU A1461      40.602  11.329  14.662  1.00  0.00           C  
ATOM   2371  CG  LEU A1461      40.415  11.971  16.043  1.00  0.00           C  
ATOM   2372  CD1 LEU A1461      39.728  13.325  15.926  1.00  0.00           C  
ATOM   2373  CD2 LEU A1461      39.579  11.044  16.909  1.00  0.00           C  
ATOM   2374  N   ARG A1462      41.756   9.780  12.129  1.00  0.00           N  
ATOM   2375  CA  ARG A1462      41.582   9.129  10.833  1.00  0.00           C  
ATOM   2376  C   ARG A1462      42.188   7.725  10.897  1.00  0.00           C  
ATOM   2377  O   ARG A1462      41.548   6.750  10.528  1.00  0.00           O  
ATOM   2378  CB  ARG A1462      42.251   9.951   9.716  1.00  0.00           C  
ATOM   2379  CG  ARG A1462      42.241   9.259   8.346  1.00  0.00           C  
ATOM   2380  CD  ARG A1462      42.677  10.178   7.208  1.00  0.00           C  
ATOM   2381  NE  ARG A1462      44.041  10.685   7.351  1.00  0.00           N  
ATOM   2382  CZ  ARG A1462      44.365  11.978   7.375  1.00  0.00           C  
ATOM   2383  NH1 ARG A1462      43.427  12.910   7.275  1.00  0.00           N  
ATOM   2384  NH2 ARG A1462      45.636  12.345   7.473  1.00  0.00           N  
ATOM   2385  N   ARG A1463      43.414   7.634  11.406  1.00  0.00           N  
ATOM   2386  CA  ARG A1463      44.118   6.358  11.540  1.00  0.00           C  
ATOM   2387  C   ARG A1463      43.441   5.432  12.559  1.00  0.00           C  
ATOM   2388  O   ARG A1463      43.648   4.218  12.541  1.00  0.00           O  
ATOM   2389  CB  ARG A1463      45.585   6.603  11.926  1.00  0.00           C  
ATOM   2390  CG  ARG A1463      46.431   5.327  11.986  1.00  0.00           C  
ATOM   2391  CD  ARG A1463      47.908   5.603  12.246  1.00  0.00           C  
ATOM   2392  NE  ARG A1463      48.524   4.479  12.941  1.00  0.00           N  
ATOM   2393  CZ  ARG A1463      49.620   4.561  13.692  1.00  0.00           C  
ATOM   2394  NH1 ARG A1463      50.250   5.720  13.851  1.00  0.00           N  
ATOM   2395  NH2 ARG A1463      50.065   3.487  14.332  1.00  0.00           N  
ATOM   2396  N   ARG A1464      42.652   6.023  13.450  1.00  0.00           N  
ATOM   2397  CA  ARG A1464      41.923   5.302  14.485  1.00  0.00           C  
ATOM   2398  C   ARG A1464      40.698   4.658  13.851  1.00  0.00           C  
ATOM   2399  O   ARG A1464      40.194   3.641  14.338  1.00  0.00           O  
ATOM   2400  CB  ARG A1464      41.496   6.289  15.588  1.00  0.00           C  
ATOM   2401  CG  ARG A1464      40.559   5.753  16.665  1.00  0.00           C  
ATOM   2402  CD  ARG A1464      41.296   4.938  17.712  1.00  0.00           C  
ATOM   2403  NE  ARG A1464      40.441   4.619  18.856  1.00  0.00           N  
ATOM   2404  CZ  ARG A1464      40.663   5.027  20.104  1.00  0.00           C  
ATOM   2405  NH1 ARG A1464      41.716   5.772  20.385  1.00  0.00           N  
ATOM   2406  NH2 ARG A1464      39.836   4.680  21.078  1.00  0.00           N  
ATOM   2407  N   GLY A1465      40.218   5.261  12.766  1.00  0.00           N  
ATOM   2408  CA  GLY A1465      39.054   4.737  12.079  1.00  0.00           C  
ATOM   2409  C   GLY A1465      37.846   5.656  12.070  1.00  0.00           C  
ATOM   2410  O   GLY A1465      36.740   5.221  11.728  1.00  0.00           O  
ATOM   2411  N   TYR A1467      38.036   6.918  12.456  1.00  0.00           N  
ATOM   2412  CA  TYR A1467      36.935   7.882  12.461  1.00  0.00           C  
ATOM   2413  C   TYR A1467      36.673   8.343  11.038  1.00  0.00           C  
ATOM   2414  O   TYR A1467      37.605   8.463  10.235  1.00  0.00           O  
ATOM   2415  CB  TYR A1467      37.254   9.105  13.337  1.00  0.00           C  
ATOM   2416  CG  TYR A1467      36.863   8.949  14.791  1.00  0.00           C  
ATOM   2417  CD1 TYR A1467      37.584   8.101  15.629  1.00  0.00           C  
ATOM   2418  CD2 TYR A1467      35.725   9.578  15.305  1.00  0.00           C  
ATOM   2419  CE1 TYR A1467      37.185   7.868  16.924  1.00  0.00           C  
ATOM   2420  CE2 TYR A1467      35.317   9.346  16.603  1.00  0.00           C  
ATOM   2421  CZ  TYR A1467      36.053   8.481  17.407  1.00  0.00           C  
ATOM   2422  OH  TYR A1467      35.643   8.172  18.682  1.00  0.00           O  
ATOM   2423  N   THR A1506      35.400   8.580  10.734  1.00  0.00           N  
ATOM   2424  CA  THR A1506      34.976   9.049   9.424  1.00  0.00           C  
ATOM   2425  C   THR A1506      34.886  10.578   9.462  1.00  0.00           C  
ATOM   2426  O   THR A1506      34.365  11.129  10.427  1.00  0.00           O  
ATOM   2427  CB  THR A1506      33.577   8.488   9.080  1.00  0.00           C  
ATOM   2428  OG1 THR A1506      32.605   8.991  10.010  1.00  0.00           O  
ATOM   2429  CG2 THR A1506      33.584   6.983   9.148  1.00  0.00           C  
ATOM   2430  N   ALA A1507      35.362  11.258   8.420  1.00  0.00           N  
ATOM   2431  CA  ALA A1507      35.300  12.720   8.367  1.00  0.00           C  
ATOM   2432  C   ALA A1507      33.875  13.191   8.595  1.00  0.00           C  
ATOM   2433  O   ALA A1507      33.634  14.232   9.206  1.00  0.00           O  
ATOM   2434  CB  ALA A1507      35.814  13.238   7.025  1.00  0.00           C  
ATOM   2435  N   ALA A1508      32.925  12.381   8.153  1.00  0.00           N  
ATOM   2436  CA  ALA A1508      31.520  12.717   8.310  1.00  0.00           C  
ATOM   2437  C   ALA A1508      31.115  12.748   9.769  1.00  0.00           C  
ATOM   2438  O   ALA A1508      30.329  13.608  10.162  1.00  0.00           O  
ATOM   2439  CB  ALA A1508      30.664  11.743   7.558  1.00  0.00           C  
ATOM   2440  N   SER A1509      31.652  11.823  10.568  1.00  0.00           N  
ATOM   2441  CA  SER A1509      31.322  11.760  11.989  1.00  0.00           C  
ATOM   2442  C   SER A1509      31.926  12.923  12.769  1.00  0.00           C  
ATOM   2443  O   SER A1509      31.384  13.339  13.794  1.00  0.00           O  
ATOM   2444  CB  SER A1509      31.768  10.435  12.602  1.00  0.00           C  
ATOM   2445  OG  SER A1509      33.177  10.348  12.705  1.00  0.00           O  
ATOM   2446  N   ILE A1510      33.054  13.440  12.281  1.00  0.00           N  
ATOM   2447  CA  ILE A1510      33.726  14.575  12.912  1.00  0.00           C  
ATOM   2448  C   ILE A1510      32.930  15.858  12.597  1.00  0.00           C  
ATOM   2449  O   ILE A1510      32.771  16.732  13.450  1.00  0.00           O  
ATOM   2450  CB  ILE A1510      35.201  14.672  12.446  1.00  0.00           C  
ATOM   2451  CG1 ILE A1510      35.981  13.456  12.971  1.00  0.00           C  
ATOM   2452  CG2 ILE A1510      35.835  15.973  12.931  1.00  0.00           C  
ATOM   2453  CD1 ILE A1510      37.370  13.268  12.358  1.00  0.00           C  
ATOM   2454  N   ARG A1511      32.366  15.928  11.395  1.00  0.00           N  
ATOM   2455  CA  ARG A1511      31.567  17.074  11.011  1.00  0.00           C  
ATOM   2456  C   ARG A1511      30.277  17.073  11.822  1.00  0.00           C  
ATOM   2457  O   ARG A1511      29.770  18.133  12.201  1.00  0.00           O  
ATOM   2458  CB  ARG A1511      31.273  17.047   9.510  1.00  0.00           C  
ATOM   2459  CG  ARG A1511      32.515  17.254   8.638  1.00  0.00           C  
ATOM   2460  CD  ARG A1511      32.157  17.506   7.171  1.00  0.00           C  
ATOM   2461  NE  ARG A1511      32.437  16.372   6.285  1.00  0.00           N  
ATOM   2462  CZ  ARG A1511      31.527  15.488   5.889  1.00  0.00           C  
ATOM   2463  NH1 ARG A1511      30.266  15.585   6.292  1.00  0.00           N  
ATOM   2464  NH2 ARG A1511      31.870  14.509   5.073  1.00  0.00           N  
ATOM   2465  N   GLU A1516      29.750  15.886  12.110  1.00  0.00           N  
ATOM   2466  CA  GLU A1516      28.523  15.781  12.902  1.00  0.00           C  
ATOM   2467  C   GLU A1516      28.806  16.218  14.329  1.00  0.00           C  
ATOM   2468  O   GLU A1516      27.978  16.872  14.961  1.00  0.00           O  
ATOM   2469  CB  GLU A1516      27.984  14.348  12.910  1.00  0.00           C  
ATOM   2470  CG  GLU A1516      26.825  14.086  13.916  1.00  0.00           C  
ATOM   2471  CD  GLU A1516      25.500  14.779  13.564  1.00  0.00           C  
ATOM   2472  OE1 GLU A1516      25.332  15.240  12.413  1.00  0.00           O  
ATOM   2473  OE2 GLU A1516      24.608  14.847  14.441  1.00  0.00           O  
ATOM   2474  N   PHE A1517      29.973  15.833  14.836  1.00  0.00           N  
ATOM   2475  CA  PHE A1517      30.375  16.195  16.189  1.00  0.00           C  
ATOM   2476  C   PHE A1517      30.375  17.716  16.332  1.00  0.00           C  
ATOM   2477  O   PHE A1517      29.720  18.269  17.226  1.00  0.00           O  
ATOM   2478  CB  PHE A1517      31.770  15.638  16.486  1.00  0.00           C  
ATOM   2479  CG  PHE A1517      32.350  16.093  17.801  1.00  0.00           C  
ATOM   2480  CD1 PHE A1517      31.737  15.757  19.006  1.00  0.00           C  
ATOM   2481  CD2 PHE A1517      33.541  16.806  17.834  1.00  0.00           C  
ATOM   2482  CE1 PHE A1517      32.309  16.120  20.226  1.00  0.00           C  
ATOM   2483  CE2 PHE A1517      34.116  17.172  19.040  1.00  0.00           C  
ATOM   2484  CZ  PHE A1517      33.500  16.827  20.239  1.00  0.00           C  
ATOM   2485  N   CYS A1518      31.105  18.386  15.443  1.00  0.00           N  
ATOM   2486  CA  CYS A1518      31.196  19.842  15.461  1.00  0.00           C  
ATOM   2487  C   CYS A1518      29.813  20.487  15.354  1.00  0.00           C  
ATOM   2488  O   CYS A1518      29.529  21.498  16.002  1.00  0.00           O  
ATOM   2489  CB  CYS A1518      32.131  20.321  14.353  1.00  0.00           C  
ATOM   2490  SG  CYS A1518      33.802  19.725  14.594  1.00  0.00           S  
ATOM   2491  N   LYS A1527      28.944  19.864  14.572  1.00  0.00           N  
ATOM   2492  CA  LYS A1527      27.585  20.336  14.392  1.00  0.00           C  
ATOM   2493  C   LYS A1527      26.874  20.269  15.746  1.00  0.00           C  
ATOM   2494  O   LYS A1527      26.367  21.282  16.228  1.00  0.00           O  
ATOM   2495  CB  LYS A1527      26.896  19.439  13.366  1.00  0.00           C  
ATOM   2496  CG  LYS A1527      25.594  19.946  12.804  1.00  0.00           C  
ATOM   2497  CD  LYS A1527      25.236  19.177  11.524  1.00  0.00           C  
ATOM   2498  CE  LYS A1527      23.858  19.578  10.992  1.00  0.00           C  
ATOM   2499  NZ  LYS A1527      23.444  18.808   9.776  1.00  0.00           N  
ATOM   2500  N   ARG A1528      26.920  19.098  16.386  1.00  0.00           N  
ATOM   2501  CA  ARG A1528      26.279  18.861  17.687  1.00  0.00           C  
ATOM   2502  C   ARG A1528      26.779  19.698  18.856  1.00  0.00           C  
ATOM   2503  O   ARG A1528      25.992  20.054  19.729  1.00  0.00           O  
ATOM   2504  CB  ARG A1528      26.412  17.397  18.108  1.00  0.00           C  
ATOM   2505  CG  ARG A1528      25.600  16.389  17.322  1.00  0.00           C  
ATOM   2506  CD  ARG A1528      25.956  14.983  17.787  1.00  0.00           C  
ATOM   2507  NE  ARG A1528      25.331  13.922  16.998  1.00  0.00           N  
ATOM   2508  CZ  ARG A1528      25.202  12.662  17.412  1.00  0.00           C  
ATOM   2509  NH1 ARG A1528      25.651  12.296  18.607  1.00  0.00           N  
ATOM   2510  NH2 ARG A1528      24.612  11.762  16.637  1.00  0.00           N  
ATOM   2511  N   ILE A1549      28.084  19.955  18.926  1.00  0.00           N  
ATOM   2512  CA  ILE A1549      28.640  20.719  20.045  1.00  0.00           C  
ATOM   2513  C   ILE A1549      28.320  22.210  20.090  1.00  0.00           C  
ATOM   2514  O   ILE A1549      28.370  22.832  21.158  1.00  0.00           O  
ATOM   2515  CB  ILE A1549      30.158  20.525  20.176  1.00  0.00           C  
ATOM   2516  CG1 ILE A1549      30.868  20.988  18.908  1.00  0.00           C  
ATOM   2517  CG2 ILE A1549      30.458  19.078  20.474  1.00  0.00           C  
ATOM   2518  CD1 ILE A1549      32.353  21.097  19.070  1.00  0.00           C  
ATOM   2519  N   GLY A1563      28.020  22.790  18.935  1.00  0.00           N  
ATOM   2520  CA  GLY A1563      27.687  24.200  18.892  1.00  0.00           C  
ATOM   2521  C   GLY A1563      28.871  25.144  18.876  1.00  0.00           C  
ATOM   2522  O   GLY A1563      30.019  24.722  18.876  1.00  0.00           O  
ATOM   2523  N   VAL A1569      28.565  26.434  18.827  1.00  0.00           N  
ATOM   2524  CA  VAL A1569      29.552  27.507  18.795  1.00  0.00           C  
ATOM   2525  C   VAL A1569      28.953  28.583  19.686  1.00  0.00           C  
ATOM   2526  O   VAL A1569      27.837  29.040  19.448  1.00  0.00           O  
ATOM   2527  CB  VAL A1569      29.738  28.062  17.350  1.00  0.00           C  
ATOM   2528  CG1 VAL A1569      30.556  29.351  17.364  1.00  0.00           C  
ATOM   2529  CG2 VAL A1569      30.426  27.019  16.465  1.00  0.00           C  
ATOM   2530  N   THR A1594      29.669  28.947  20.740  1.00  0.00           N  
ATOM   2531  CA  THR A1594      29.196  29.943  21.694  1.00  0.00           C  
ATOM   2532  C   THR A1594      30.420  30.655  22.285  1.00  0.00           C  
ATOM   2533  O   THR A1594      31.506  30.592  21.715  1.00  0.00           O  
ATOM   2534  CB  THR A1594      28.409  29.250  22.859  1.00  0.00           C  
ATOM   2535  OG1 THR A1594      29.305  28.456  23.647  1.00  0.00           O  
ATOM   2536  CG2 THR A1594      27.309  28.344  22.327  1.00  0.00           C  
ATOM   2537  N   LYS A1596      30.241  31.345  23.408  1.00  0.00           N  
ATOM   2538  CA  LYS A1596      31.346  32.022  24.079  1.00  0.00           C  
ATOM   2539  C   LYS A1596      31.512  31.438  25.478  1.00  0.00           C  
ATOM   2540  O   LYS A1596      32.260  31.966  26.308  1.00  0.00           O  
ATOM   2541  CB  LYS A1596      31.121  33.531  24.155  1.00  0.00           C  
ATOM   2542  CG  LYS A1596      31.174  34.220  22.818  1.00  0.00           C  
ATOM   2543  CD  LYS A1596      30.806  35.678  22.942  1.00  0.00           C  
ATOM   2544  CE  LYS A1596      31.967  36.501  23.430  1.00  0.00           C  
ATOM   2545  NZ  LYS A1596      31.602  37.941  23.414  1.00  0.00           N  
ATOM   2546  N   GLN A1601      30.855  30.308  25.708  1.00  0.00           N  
ATOM   2547  CA  GLN A1601      30.920  29.628  26.993  1.00  0.00           C  
ATOM   2548  C   GLN A1601      32.054  28.615  27.042  1.00  0.00           C  
ATOM   2549  O   GLN A1601      32.177  27.772  26.159  1.00  0.00           O  
ATOM   2550  CB  GLN A1601      29.603  28.905  27.284  1.00  0.00           C  
ATOM   2551  CG  GLN A1601      28.465  29.821  27.644  1.00  0.00           C  
ATOM   2552  CD  GLN A1601      27.568  29.199  28.684  1.00  0.00           C  
ATOM   2553  OE1 GLN A1601      26.468  28.727  28.377  1.00  0.00           O  
ATOM   2554  NE2 GLN A1601      28.039  29.176  29.931  1.00  0.00           N  
ATOM   2555  N   ASP A1602      32.904  28.718  28.057  1.00  0.00           N  
ATOM   2556  CA  ASP A1602      33.988  27.765  28.219  1.00  0.00           C  
ATOM   2557  C   ASP A1602      33.284  26.428  28.446  1.00  0.00           C  
ATOM   2558  O   ASP A1602      32.292  26.355  29.171  1.00  0.00           O  
ATOM   2559  CB  ASP A1602      34.878  28.149  29.407  1.00  0.00           C  
ATOM   2560  CG  ASP A1602      35.620  29.467  29.182  1.00  0.00           C  
ATOM   2561  OD1 ASP A1602      36.298  29.608  28.138  1.00  0.00           O  
ATOM   2562  OD2 ASP A1602      35.521  30.366  30.049  1.00  0.00           O  
ATOM   2563  N   ASN A1603      33.784  25.376  27.820  1.00  0.00           N  
ATOM   2564  CA  ASN A1603      33.147  24.073  27.915  1.00  0.00           C  
ATOM   2565  C   ASN A1603      34.177  22.963  27.844  1.00  0.00           C  
ATOM   2566  O   ASN A1603      35.303  23.168  27.380  1.00  0.00           O  
ATOM   2567  CB  ASN A1603      32.249  23.899  26.703  1.00  0.00           C  
ATOM   2568  CG  ASN A1603      33.028  24.042  25.410  1.00  0.00           C  
ATOM   2569  OD1 ASN A1603      33.512  23.061  24.845  1.00  0.00           O  
ATOM   2570  ND2 ASN A1603      33.231  25.282  24.980  1.00  0.00           N  
ATOM   2571  N   THR A1604      33.743  21.769  28.227  1.00  0.00           N  
ATOM   2572  CA  THR A1604      34.571  20.584  28.162  1.00  0.00           C  
ATOM   2573  C   THR A1604      33.638  19.432  27.832  1.00  0.00           C  
ATOM   2574  O   THR A1604      32.841  19.003  28.660  1.00  0.00           O  
ATOM   2575  CB  THR A1604      35.322  20.327  29.466  1.00  0.00           C  
ATOM   2576  OG1 THR A1604      36.066  21.502  29.818  1.00  0.00           O  
ATOM   2577  CG2 THR A1604      36.298  19.171  29.286  1.00  0.00           C  
ATOM   2578  N   ILE A1613      33.681  19.012  26.574  1.00  0.00           N  
ATOM   2579  CA  ILE A1613      32.858  17.926  26.088  1.00  0.00           C  
ATOM   2580  C   ILE A1613      33.316  16.566  26.651  1.00  0.00           C  
ATOM   2581  O   ILE A1613      34.506  16.340  26.895  1.00  0.00           O  
ATOM   2582  CB  ILE A1613      32.831  17.938  24.519  1.00  0.00           C  
ATOM   2583  CG1 ILE A1613      31.909  19.048  24.019  1.00  0.00           C  
ATOM   2584  CG2 ILE A1613      32.316  16.624  23.941  1.00  0.00           C  
ATOM   2585  CD1 ILE A1613      32.499  20.382  24.082  1.00  0.00           C  
ATOM   2586  N   GLU A1614      32.349  15.695  26.925  1.00  0.00           N  
ATOM   2587  CA  GLU A1614      32.625  14.352  27.430  1.00  0.00           C  
ATOM   2588  C   GLU A1614      32.948  13.437  26.241  1.00  0.00           C  
ATOM   2589  O   GLU A1614      32.470  13.679  25.130  1.00  0.00           O  
ATOM   2590  CB  GLU A1614      31.400  13.817  28.172  1.00  0.00           C  
ATOM   2591  CG  GLU A1614      30.977  14.664  29.370  1.00  0.00           C  
ATOM   2592  CD  GLU A1614      29.807  14.066  30.143  1.00  0.00           C  
ATOM   2593  OE1 GLU A1614      28.880  13.524  29.501  1.00  0.00           O  
ATOM   2594  OE2 GLU A1614      29.815  14.138  31.395  1.00  0.00           O  
ATOM   2595  N   MET A1615      33.726  12.376  26.471  1.00  0.00           N  
ATOM   2596  CA  MET A1615      34.093  11.427  25.405  1.00  0.00           C  
ATOM   2597  C   MET A1615      32.878  10.732  24.803  1.00  0.00           C  
ATOM   2598  O   MET A1615      32.868  10.406  23.618  1.00  0.00           O  
ATOM   2599  CB  MET A1615      35.078  10.377  25.923  1.00  0.00           C  
ATOM   2600  CG  MET A1615      36.536  10.813  25.928  1.00  0.00           C  
ATOM   2601  SD  MET A1615      37.089  11.187  24.245  1.00  0.00           S  
ATOM   2602  CE  MET A1615      38.806  11.719  24.595  1.00  0.00           C  
ATOM   2603  N   ALA A1616      31.844  10.538  25.617  1.00  0.00           N  
ATOM   2604  CA  ALA A1616      30.603   9.898  25.177  1.00  0.00           C  
ATOM   2605  C   ALA A1616      30.006  10.578  23.948  1.00  0.00           C  
ATOM   2606  O   ALA A1616      29.472   9.912  23.053  1.00  0.00           O  
ATOM   2607  CB  ALA A1616      29.583   9.898  26.314  1.00  0.00           C  
ATOM   2608  N   SER A1617      30.108  11.904  23.909  1.00  0.00           N  
ATOM   2609  CA  SER A1617      29.590  12.699  22.800  1.00  0.00           C  
ATOM   2610  C   SER A1617      30.279  12.341  21.480  1.00  0.00           C  
ATOM   2611  O   SER A1617      29.616  12.092  20.469  1.00  0.00           O  
ATOM   2612  CB  SER A1617      29.769  14.188  23.100  1.00  0.00           C  
ATOM   2613  OG  SER A1617      29.078  14.985  22.157  1.00  0.00           O  
ATOM   2614  N   LEU A1619      31.605  12.274  21.503  1.00  0.00           N  
ATOM   2615  CA  LEU A1619      32.370  11.951  20.306  1.00  0.00           C  
ATOM   2616  C   LEU A1619      32.074  10.525  19.851  1.00  0.00           C  
ATOM   2617  O   LEU A1619      31.757  10.284  18.682  1.00  0.00           O  
ATOM   2618  CB  LEU A1619      33.864  12.093  20.590  1.00  0.00           C  
ATOM   2619  CG  LEU A1619      34.735  12.635  19.460  1.00  0.00           C  
ATOM   2620  CD1 LEU A1619      36.196  12.398  19.799  1.00  0.00           C  
ATOM   2621  CD2 LEU A1619      34.368  11.994  18.140  1.00  0.00           C  
ATOM   2622  N   GLU A1620      32.155   9.588  20.792  1.00  0.00           N  
ATOM   2623  CA  GLU A1620      31.919   8.178  20.507  1.00  0.00           C  
ATOM   2624  C   GLU A1620      30.550   7.931  19.888  1.00  0.00           C  
ATOM   2625  O   GLU A1620      30.396   7.111  18.979  1.00  0.00           O  
ATOM   2626  CB  GLU A1620      32.101   7.373  21.786  1.00  0.00           C  
ATOM   2627  CG  GLU A1620      33.508   7.480  22.327  1.00  0.00           C  
ATOM   2628  CD  GLU A1620      33.655   6.924  23.724  1.00  0.00           C  
ATOM   2629  OE1 GLU A1620      32.631   6.666  24.397  1.00  0.00           O  
ATOM   2630  OE2 GLU A1620      34.810   6.759  24.162  1.00  0.00           O  
ATOM   2631  N   SER A1621      29.566   8.679  20.359  1.00  0.00           N  
ATOM   2632  CA  SER A1621      28.214   8.568  19.855  1.00  0.00           C  
ATOM   2633  C   SER A1621      28.209   8.861  18.359  1.00  0.00           C  
ATOM   2634  O   SER A1621      27.608   8.120  17.575  1.00  0.00           O  
ATOM   2635  CB  SER A1621      27.307   9.558  20.593  1.00  0.00           C  
ATOM   2636  OG  SER A1621      25.941   9.361  20.273  1.00  0.00           O  
ATOM   2637  N   CYS A1622      28.947   9.890  17.951  1.00  0.00           N  
ATOM   2638  CA  CYS A1622      28.985  10.274  16.549  1.00  0.00           C  
ATOM   2639  C   CYS A1622      29.530   9.188  15.635  1.00  0.00           C  
ATOM   2640  O   CYS A1622      28.908   8.865  14.617  1.00  0.00           O  
ATOM   2641  CB  CYS A1622      29.751  11.587  16.371  1.00  0.00           C  
ATOM   2642  SG  CYS A1622      28.975  12.984  17.222  1.00  0.00           S  
ATOM   2643  N   ILE A1632      30.663   8.593  16.000  1.00  0.00           N  
ATOM   2644  CA  ILE A1632      31.244   7.538  15.167  1.00  0.00           C  
ATOM   2645  C   ILE A1632      30.394   6.265  15.209  1.00  0.00           C  
ATOM   2646  O   ILE A1632      30.252   5.569  14.193  1.00  0.00           O  
ATOM   2647  CB  ILE A1632      32.741   7.243  15.527  1.00  0.00           C  
ATOM   2648  CG1 ILE A1632      33.369   6.321  14.473  1.00  0.00           C  
ATOM   2649  CG2 ILE A1632      32.870   6.675  16.942  1.00  0.00           C  
ATOM   2650  CD1 ILE A1632      33.198   6.806  13.013  1.00  0.00           C  
ATOM   2651  N   ARG A1635      29.788   5.988  16.360  1.00  0.00           N  
ATOM   2652  CA  ARG A1635      28.948   4.811  16.472  1.00  0.00           C  
ATOM   2653  C   ARG A1635      27.712   4.944  15.582  1.00  0.00           C  
ATOM   2654  O   ARG A1635      27.271   3.970  14.973  1.00  0.00           O  
ATOM   2655  CB  ARG A1635      28.548   4.547  17.921  1.00  0.00           C  
ATOM   2656  CG  ARG A1635      29.629   3.891  18.780  1.00  0.00           C  
ATOM   2657  CD  ARG A1635      29.006   3.466  20.106  1.00  0.00           C  
ATOM   2658  NE  ARG A1635      29.987   2.995  21.073  1.00  0.00           N  
ATOM   2659  CZ  ARG A1635      30.173   3.522  22.281  1.00  0.00           C  
ATOM   2660  NH1 ARG A1635      29.443   4.548  22.689  1.00  0.00           N  
ATOM   2661  NH2 ARG A1635      31.111   3.031  23.077  1.00  0.00           N  
ATOM   2662  N   GLU A1636      27.177   6.150  15.461  1.00  0.00           N  
ATOM   2663  CA  GLU A1636      26.015   6.338  14.608  1.00  0.00           C  
ATOM   2664  C   GLU A1636      26.349   5.993  13.153  1.00  0.00           C  
ATOM   2665  O   GLU A1636      25.687   5.164  12.531  1.00  0.00           O  
ATOM   2666  CB  GLU A1636      25.474   7.764  14.718  1.00  0.00           C  
ATOM   2667  CG  GLU A1636      24.227   7.980  13.875  1.00  0.00           C  
ATOM   2668  CD  GLU A1636      23.469   9.245  14.224  1.00  0.00           C  
ATOM   2669  OE1 GLU A1636      23.883  10.338  13.778  1.00  0.00           O  
ATOM   2670  OE2 GLU A1636      22.440   9.143  14.925  1.00  0.00           O  
ATOM   2671  N   ASP A1637      27.418   6.583  12.636  1.00  0.00           N  
ATOM   2672  CA  ASP A1637      27.847   6.357  11.258  1.00  0.00           C  
ATOM   2673  C   ASP A1637      28.081   4.875  10.997  1.00  0.00           C  
ATOM   2674  O   ASP A1637      27.432   4.271  10.142  1.00  0.00           O  
ATOM   2675  CB  ASP A1637      29.141   7.151  10.997  1.00  0.00           C  
ATOM   2676  CG  ASP A1637      29.596   7.122   9.534  1.00  0.00           C  
ATOM   2677  OD1 ASP A1637      29.439   6.098   8.831  1.00  0.00           O  
ATOM   2678  OD2 ASP A1637      30.164   8.138   9.093  1.00  0.00           O  
ATOM   2679  N   LEU A1638      29.005   4.298  11.754  1.00  0.00           N  
ATOM   2680  CA  LEU A1638      29.381   2.902  11.601  1.00  0.00           C  
ATOM   2681  C   LEU A1638      28.288   1.872  11.841  1.00  0.00           C  
ATOM   2682  O   LEU A1638      28.285   0.819  11.206  1.00  0.00           O  
ATOM   2683  CB  LEU A1638      30.595   2.610  12.464  1.00  0.00           C  
ATOM   2684  CG  LEU A1638      31.964   2.854  11.838  1.00  0.00           C  
ATOM   2685  CD1 LEU A1638      31.931   3.944  10.796  1.00  0.00           C  
ATOM   2686  CD2 LEU A1638      32.943   3.156  12.943  1.00  0.00           C  
ATOM   2687  N   ASN A1639      27.366   2.167  12.748  1.00  0.00           N  
ATOM   2688  CA  ASN A1639      26.265   1.252  13.035  1.00  0.00           C  
ATOM   2689  C   ASN A1639      25.470   1.052  11.745  1.00  0.00           C  
ATOM   2690  O   ASN A1639      25.100  -0.066  11.380  1.00  0.00           O  
ATOM   2691  CB  ASN A1639      25.376   1.858  14.131  1.00  0.00           C  
ATOM   2692  CG  ASN A1639      24.072   1.101  14.336  1.00  0.00           C  
ATOM   2693  OD1 ASN A1639      24.067  -0.091  14.639  1.00  0.00           O  
ATOM   2694  ND2 ASN A1639      22.953   1.810  14.200  1.00  0.00           N  
ATOM   2695  N   GLU A1640      25.298   2.147  11.016  1.00  0.00           N  
ATOM   2696  CA  GLU A1640      24.552   2.160   9.772  1.00  0.00           C  
ATOM   2697  C   GLU A1640      25.302   1.598   8.590  1.00  0.00           C  
ATOM   2698  O   GLU A1640      24.762   0.797   7.833  1.00  0.00           O  
ATOM   2699  CB  GLU A1640      24.163   3.598   9.432  1.00  0.00           C  
ATOM   2700  CG  GLU A1640      22.670   3.885   9.444  1.00  0.00           C  
ATOM   2701  CD  GLU A1640      21.975   3.529   8.140  1.00  0.00           C  
ATOM   2702  OE1 GLU A1640      22.666   3.337   7.108  1.00  0.00           O  
ATOM   2703  OE2 GLU A1640      20.724   3.461   8.152  1.00  0.00           O  
ATOM   2704  N   ASN A1641      26.569   1.963   8.468  1.00  0.00           N  
ATOM   2705  CA  ASN A1641      27.342   1.563   7.300  1.00  0.00           C  
ATOM   2706  C   ASN A1641      28.373   0.450   7.354  1.00  0.00           C  
ATOM   2707  O   ASN A1641      28.736  -0.091   6.314  1.00  0.00           O  
ATOM   2708  CB  ASN A1641      27.989   2.811   6.699  1.00  0.00           C  
ATOM   2709  CG  ASN A1641      26.986   3.922   6.461  1.00  0.00           C  
ATOM   2710  OD1 ASN A1641      25.977   3.727   5.787  1.00  0.00           O  
ATOM   2711  ND2 ASN A1641      27.241   5.082   7.043  1.00  0.00           N  
ATOM   2712  N   ALA A1642      28.846   0.092   8.539  1.00  0.00           N  
ATOM   2713  CA  ALA A1642      29.872  -0.944   8.639  1.00  0.00           C  
ATOM   2714  C   ALA A1642      29.351  -2.362   8.434  1.00  0.00           C  
ATOM   2715  O   ALA A1642      28.324  -2.733   8.995  1.00  0.00           O  
ATOM   2716  CB  ALA A1642      30.596  -0.840   9.980  1.00  0.00           C  
ATOM   2717  N   PRO A1662      30.007  -3.142   7.555  1.00  0.00           N  
ATOM   2718  CA  PRO A1662      29.598  -4.529   7.295  1.00  0.00           C  
ATOM   2719  C   PRO A1662      30.145  -5.391   8.431  1.00  0.00           C  
ATOM   2720  O   PRO A1662      31.271  -5.179   8.893  1.00  0.00           O  
ATOM   2721  CB  PRO A1662      30.290  -4.849   5.972  1.00  0.00           C  
ATOM   2722  CG  PRO A1662      31.490  -3.931   5.956  1.00  0.00           C  
ATOM   2723  CD  PRO A1662      30.893  -2.652   6.484  1.00  0.00           C  
ATOM   2724  N   ARG A1663      29.347  -6.341   8.899  1.00  0.00           N  
ATOM   2725  CA  ARG A1663      29.752  -7.204  10.007  1.00  0.00           C  
ATOM   2726  C   ARG A1663      30.714  -8.342   9.663  1.00  0.00           C  
ATOM   2727  O   ARG A1663      30.863  -8.711   8.496  1.00  0.00           O  
ATOM   2728  CB  ARG A1663      28.508  -7.758  10.702  1.00  0.00           C  
ATOM   2729  CG  ARG A1663      27.751  -6.710  11.526  1.00  0.00           C  
ATOM   2730  CD  ARG A1663      27.047  -5.702  10.640  1.00  0.00           C  
ATOM   2731  NE  ARG A1663      27.194  -4.318  11.098  1.00  0.00           N  
ATOM   2732  CZ  ARG A1663      26.314  -3.663  11.851  1.00  0.00           C  
ATOM   2733  NH1 ARG A1663      25.216  -4.256  12.259  1.00  0.00           N  
ATOM   2734  NH2 ARG A1663      26.491  -2.382  12.127  1.00  0.00           N  
ATOM   2735  N   ALA A1664      31.400  -8.865  10.677  1.00  0.00           N  
ATOM   2736  CA  ALA A1664      32.319  -9.980  10.494  1.00  0.00           C  
ATOM   2737  C   ALA A1664      32.569 -10.665  11.827  1.00  0.00           C  
ATOM   2738  O   ALA A1664      31.988 -10.281  12.840  1.00  0.00           O  
ATOM   2739  CB  ALA A1664      33.621  -9.515   9.888  1.00  0.00           C  
ATOM   2740  N   MET A1665      33.421 -11.685  11.825  1.00  0.00           N  
ATOM   2741  CA  MET A1665      33.743 -12.423  13.044  1.00  0.00           C  
ATOM   2742  C   MET A1665      35.252 -12.403  13.355  1.00  0.00           C  
ATOM   2743  O   MET A1665      36.094 -12.615  12.476  1.00  0.00           O  
ATOM   2744  CB  MET A1665      33.257 -13.876  12.933  1.00  0.00           C  
ATOM   2745  CG  MET A1665      31.835 -14.060  12.389  1.00  0.00           C  
ATOM   2746  SD  MET A1665      30.464 -13.840  13.547  1.00  0.00           S  
ATOM   2747  CE  MET A1665      30.499 -15.362  14.344  1.00  0.00           C  
ATOM   2748  N   ALA A1666      35.582 -12.103  14.605  1.00  0.00           N  
ATOM   2749  CA  ALA A1666      36.968 -12.060  15.075  1.00  0.00           C  
ATOM   2750  C   ALA A1666      36.935 -12.382  16.560  1.00  0.00           C  
ATOM   2751  O   ALA A1666      35.979 -12.020  17.258  1.00  0.00           O  
ATOM   2752  CB  ALA A1666      37.566 -10.698  14.860  1.00  0.00           C  
ATOM   2753  N   VAL A1667      37.941 -13.115  17.025  1.00  0.00           N  
ATOM   2754  CA  VAL A1667      38.032 -13.507  18.423  1.00  0.00           C  
ATOM   2755  C   VAL A1667      39.323 -12.897  18.936  1.00  0.00           C  
ATOM   2756  O   VAL A1667      40.409 -13.213  18.425  1.00  0.00           O  
ATOM   2757  CB  VAL A1667      38.038 -15.072  18.576  1.00  0.00           C  
ATOM   2758  CG1 VAL A1667      38.275 -15.479  20.032  1.00  0.00           C  
ATOM   2759  CG2 VAL A1667      36.701 -15.670  18.077  1.00  0.00           C  
ATOM   2760  N   ILE A1668      39.190 -11.972  19.890  1.00  0.00           N  
ATOM   2761  CA  ILE A1668      40.339 -11.278  20.465  1.00  0.00           C  
ATOM   2762  C   ILE A1668      41.115 -12.142  21.467  1.00  0.00           C  
ATOM   2763  O   ILE A1668      42.351 -12.114  21.481  1.00  0.00           O  
ATOM   2764  CB  ILE A1668      39.936  -9.917  21.124  1.00  0.00           C  
ATOM   2765  CG1 ILE A1668      39.470  -8.901  20.073  1.00  0.00           C  
ATOM   2766  CG2 ILE A1668      41.134  -9.284  21.811  1.00  0.00           C  
ATOM   2767  CD1 ILE A1668      38.157  -9.193  19.436  1.00  0.00           C  
ATOM   2768  N   ASP A1669      40.398 -12.897  22.301  1.00  0.00           N  
ATOM   2769  CA  ASP A1669      41.026 -13.787  23.296  1.00  0.00           C  
ATOM   2770  C   ASP A1669      40.493 -15.216  23.093  1.00  0.00           C  
ATOM   2771  O   ASP A1669      39.552 -15.650  23.769  1.00  0.00           O  
ATOM   2772  CB  ASP A1669      40.732 -13.305  24.717  1.00  0.00           C  
ATOM   2773  CG  ASP A1669      41.854 -13.638  25.679  1.00  0.00           C  
ATOM   2774  OD1 ASP A1669      41.777 -14.691  26.352  1.00  0.00           O  
ATOM   2775  OD2 ASP A1669      42.831 -12.850  25.736  1.00  0.00           O  
ATOM   2776  N   PRO A1670      41.138 -15.984  22.202  1.00  0.00           N  
ATOM   2777  CA  PRO A1670      40.735 -17.352  21.881  1.00  0.00           C  
ATOM   2778  C   PRO A1670      41.059 -18.564  22.766  1.00  0.00           C  
ATOM   2779  O   PRO A1670      42.150 -18.690  23.340  1.00  0.00           O  
ATOM   2780  CB  PRO A1670      41.314 -17.529  20.483  1.00  0.00           C  
ATOM   2781  CG  PRO A1670      42.619 -16.814  20.584  1.00  0.00           C  
ATOM   2782  CD  PRO A1670      42.260 -15.555  21.343  1.00  0.00           C  
ATOM   2783  N   VAL A1671      40.078 -19.462  22.847  1.00  0.00           N  
ATOM   2784  CA  VAL A1671      40.212 -20.733  23.552  1.00  0.00           C  
ATOM   2785  C   VAL A1671      39.551 -21.753  22.609  1.00  0.00           C  
ATOM   2786  O   VAL A1671      38.536 -21.456  21.953  1.00  0.00           O  
ATOM   2787  CB  VAL A1671      39.590 -20.727  24.992  1.00  0.00           C  
ATOM   2788  CG1 VAL A1671      38.090 -20.579  24.956  1.00  0.00           C  
ATOM   2789  CG2 VAL A1671      39.992 -21.992  25.740  1.00  0.00           C  
ATOM   2790  N   LYS A1672      40.193 -22.905  22.450  1.00  0.00           N  
ATOM   2791  CA  LYS A1672      39.674 -23.928  21.551  1.00  0.00           C  
ATOM   2792  C   LYS A1672      38.473 -24.705  22.048  1.00  0.00           C  
ATOM   2793  O   LYS A1672      38.421 -25.140  23.191  1.00  0.00           O  
ATOM   2794  CB  LYS A1672      40.770 -24.905  21.137  1.00  0.00           C  
ATOM   2795  CG  LYS A1672      40.280 -25.937  20.140  1.00  0.00           C  
ATOM   2796  CD  LYS A1672      41.332 -26.234  19.111  1.00  0.00           C  
ATOM   2797  CE  LYS A1672      41.654 -25.010  18.278  1.00  0.00           C  
ATOM   2798  NZ  LYS A1672      42.819 -25.284  17.377  1.00  0.00           N  
ATOM   2799  N   LEU A1673      37.515 -24.890  21.159  1.00  0.00           N  
ATOM   2800  CA  LEU A1673      36.313 -25.633  21.464  1.00  0.00           C  
ATOM   2801  C   LEU A1673      36.152 -26.677  20.357  1.00  0.00           C  
ATOM   2802  O   LEU A1673      36.122 -26.334  19.167  1.00  0.00           O  
ATOM   2803  CB  LEU A1673      35.123 -24.680  21.503  1.00  0.00           C  
ATOM   2804  CG  LEU A1673      33.733 -25.260  21.721  1.00  0.00           C  
ATOM   2805  CD1 LEU A1673      32.832 -24.155  22.219  1.00  0.00           C  
ATOM   2806  CD2 LEU A1673      33.180 -25.855  20.433  1.00  0.00           C  
ATOM   2807  N   VAL A1684      36.099 -27.952  20.742  1.00  0.00           N  
ATOM   2808  CA  VAL A1684      35.938 -29.030  19.769  1.00  0.00           C  
ATOM   2809  C   VAL A1684      34.580 -29.704  19.906  1.00  0.00           C  
ATOM   2810  O   VAL A1684      34.142 -30.040  21.009  1.00  0.00           O  
ATOM   2811  CB  VAL A1684      37.054 -30.115  19.876  1.00  0.00           C  
ATOM   2812  CG1 VAL A1684      38.427 -29.471  20.031  1.00  0.00           C  
ATOM   2813  CG2 VAL A1684      36.789 -31.058  21.014  1.00  0.00           C  
ATOM   2814  N   ILE A1685      33.866 -29.796  18.793  1.00  0.00           N  
ATOM   2815  CA  ILE A1685      32.580 -30.464  18.780  1.00  0.00           C  
ATOM   2816  C   ILE A1685      32.916 -31.921  18.426  1.00  0.00           C  
ATOM   2817  O   ILE A1685      33.041 -32.278  17.247  1.00  0.00           O  
ATOM   2818  CB  ILE A1685      31.637 -29.887  17.706  1.00  0.00           C  
ATOM   2819  CG1 ILE A1685      31.687 -28.363  17.707  1.00  0.00           C  
ATOM   2820  CG2 ILE A1685      30.214 -30.328  17.978  1.00  0.00           C  
ATOM   2821  CD1 ILE A1685      30.851 -27.733  16.604  1.00  0.00           C  
ATOM   2822  N   GLU A1688      33.101 -32.748  19.453  1.00  0.00           N  
ATOM   2823  CA  GLU A1688      33.424 -34.163  19.261  1.00  0.00           C  
ATOM   2824  C   GLU A1688      32.287 -34.868  18.514  1.00  0.00           C  
ATOM   2825  O   GLU A1688      32.459 -35.949  17.961  1.00  0.00           O  
ATOM   2826  CB  GLU A1688      33.687 -34.828  20.615  1.00  0.00           C  
ATOM   2827  CG  GLU A1688      34.765 -34.120  21.420  1.00  0.00           C  
ATOM   2828  CD  GLU A1688      35.179 -34.874  22.671  1.00  0.00           C  
ATOM   2829  OE1 GLU A1688      34.362 -34.972  23.615  1.00  0.00           O  
ATOM   2830  OE2 GLU A1688      36.336 -35.354  22.713  1.00  0.00           O  
ATOM   2831  N   ASN A1689      31.145 -34.198  18.470  1.00  0.00           N  
ATOM   2832  CA  ASN A1689      29.933 -34.660  17.812  1.00  0.00           C  
ATOM   2833  C   ASN A1689      29.966 -34.444  16.269  1.00  0.00           C  
ATOM   2834  O   ASN A1689      29.281 -35.140  15.510  1.00  0.00           O  
ATOM   2835  CB  ASN A1689      28.783 -33.870  18.438  1.00  0.00           C  
ATOM   2836  CG  ASN A1689      27.435 -34.355  18.013  1.00  0.00           C  
ATOM   2837  OD1 ASN A1689      26.800 -33.762  17.148  1.00  0.00           O  
ATOM   2838  ND2 ASN A1689      26.959 -35.411  18.653  1.00  0.00           N  
ATOM   2839  N   TYR A1690      30.793 -33.499  15.819  1.00  0.00           N  
ATOM   2840  CA  TYR A1690      30.902 -33.146  14.400  1.00  0.00           C  
ATOM   2841  C   TYR A1690      31.758 -34.091  13.569  1.00  0.00           C  
ATOM   2842  O   TYR A1690      32.882 -34.415  13.949  1.00  0.00           O  
ATOM   2843  CB  TYR A1690      31.453 -31.718  14.259  1.00  0.00           C  
ATOM   2844  CG  TYR A1690      31.273 -31.111  12.880  1.00  0.00           C  
ATOM   2845  CD1 TYR A1690      30.029 -30.641  12.470  1.00  0.00           C  
ATOM   2846  CD2 TYR A1690      32.349 -31.001  11.988  1.00  0.00           C  
ATOM   2847  CE1 TYR A1690      29.847 -30.071  11.210  1.00  0.00           C  
ATOM   2848  CE2 TYR A1690      32.180 -30.433  10.725  1.00  0.00           C  
ATOM   2849  CZ  TYR A1690      30.924 -29.966  10.346  1.00  0.00           C  
ATOM   2850  OH  TYR A1690      30.744 -29.347   9.126  1.00  0.00           O  
ATOM   2851  N   GLN A1691      31.256 -34.458  12.393  1.00  0.00           N  
ATOM   2852  CA  GLN A1691      31.985 -35.348  11.492  1.00  0.00           C  
ATOM   2853  C   GLN A1691      32.235 -34.680  10.136  1.00  0.00           C  
ATOM   2854  O   GLN A1691      31.318 -34.128   9.517  1.00  0.00           O  
ATOM   2855  CB  GLN A1691      31.234 -36.678  11.317  1.00  0.00           C  
ATOM   2856  CG  GLN A1691      30.161 -36.716  10.221  1.00  0.00           C  
ATOM   2857  CD  GLN A1691      29.091 -35.626  10.342  1.00  0.00           C  
ATOM   2858  OE1 GLN A1691      28.916 -34.997  11.393  1.00  0.00           O  
ATOM   2859  NE2 GLN A1691      28.372 -35.401   9.250  1.00  0.00           N  
ATOM   2860  N   GLY A1694      33.492 -34.701   9.703  1.00  0.00           N  
ATOM   2861  CA  GLY A1694      33.855 -34.102   8.428  1.00  0.00           C  
ATOM   2862  C   GLY A1694      34.988 -33.095   8.526  1.00  0.00           C  
ATOM   2863  O   GLY A1694      35.509 -32.827   9.613  1.00  0.00           O  
ATOM   2864  N   GLU A1695      35.395 -32.561   7.378  1.00  0.00           N  
ATOM   2865  CA  GLU A1695      36.464 -31.572   7.338  1.00  0.00           C  
ATOM   2866  C   GLU A1695      35.872 -30.169   7.436  1.00  0.00           C  
ATOM   2867  O   GLU A1695      36.591 -29.173   7.352  1.00  0.00           O  
ATOM   2868  CB  GLU A1695      37.295 -31.721   6.061  1.00  0.00           C  
ATOM   2869  CG  GLU A1695      38.131 -32.998   5.989  1.00  0.00           C  
ATOM   2870  CD  GLU A1695      39.435 -32.915   6.776  1.00  0.00           C  
ATOM   2871  OE1 GLU A1695      40.486 -33.357   6.245  1.00  0.00           O  
ATOM   2872  OE2 GLU A1695      39.415 -32.412   7.922  1.00  0.00           O  
ATOM   2873  N   GLY A1698      34.556 -30.101   7.609  1.00  0.00           N  
ATOM   2874  CA  GLY A1698      33.900 -28.818   7.735  1.00  0.00           C  
ATOM   2875  C   GLY A1698      32.810 -28.605   6.709  1.00  0.00           C  
ATOM   2876  O   GLY A1698      32.503 -29.509   5.929  1.00  0.00           O  
ATOM   2877  N   GLU A1708      32.230 -27.407   6.718  1.00  0.00           N  
ATOM   2878  CA  GLU A1708      31.169 -27.025   5.795  1.00  0.00           C  
ATOM   2879  C   GLU A1708      31.169 -25.510   5.651  1.00  0.00           C  
ATOM   2880  O   GLU A1708      32.073 -24.839   6.144  1.00  0.00           O  
ATOM   2881  CB  GLU A1708      29.813 -27.492   6.302  1.00  0.00           C  
ATOM   2882  CG  GLU A1708      29.350 -26.813   7.560  1.00  0.00           C  
ATOM   2883  CD  GLU A1708      27.997 -27.324   7.996  1.00  0.00           C  
ATOM   2884  OE1 GLU A1708      27.956 -28.201   8.896  1.00  0.00           O  
ATOM   2885  OE2 GLU A1708      26.982 -26.862   7.421  1.00  0.00           O  
ATOM   2886  N   MET A1716      30.133 -24.973   5.019  1.00  0.00           N  
ATOM   2887  CA  MET A1716      30.025 -23.540   4.784  1.00  0.00           C  
ATOM   2888  C   MET A1716      28.646 -23.011   5.237  1.00  0.00           C  
ATOM   2889  O   MET A1716      27.617 -23.648   5.003  1.00  0.00           O  
ATOM   2890  CB  MET A1716      30.223 -23.295   3.287  1.00  0.00           C  
ATOM   2891  CG  MET A1716      30.886 -22.001   2.925  1.00  0.00           C  
ATOM   2892  SD  MET A1716      32.672 -21.995   3.065  1.00  0.00           S  
ATOM   2893  CE  MET A1716      33.064 -23.726   3.062  1.00  0.00           C  
ATOM   2894  N   VAL A1717      28.625 -21.865   5.908  1.00  0.00           N  
ATOM   2895  CA  VAL A1717      27.370 -21.277   6.370  1.00  0.00           C  
ATOM   2896  C   VAL A1717      27.209 -19.880   5.790  1.00  0.00           C  
ATOM   2897  O   VAL A1717      28.193 -19.195   5.520  1.00  0.00           O  
ATOM   2898  CB  VAL A1717      27.293 -21.180   7.924  1.00  0.00           C  
ATOM   2899  CG1 VAL A1717      27.298 -22.578   8.565  1.00  0.00           C  
ATOM   2900  CG2 VAL A1717      28.433 -20.325   8.462  1.00  0.00           C  
ATOM   2901  N   THR A1718      25.965 -19.465   5.588  1.00  0.00           N  
ATOM   2902  CA  THR A1718      25.679 -18.147   5.047  1.00  0.00           C  
ATOM   2903  C   THR A1718      25.524 -17.093   6.140  1.00  0.00           C  
ATOM   2904  O   THR A1718      24.719 -17.260   7.067  1.00  0.00           O  
ATOM   2905  CB  THR A1718      24.400 -18.172   4.209  1.00  0.00           C  
ATOM   2906  OG1 THR A1718      24.624 -18.952   3.027  1.00  0.00           O  
ATOM   2907  CG2 THR A1718      23.988 -16.755   3.822  1.00  0.00           C  
ATOM   2908  N   MET A1719      26.278 -16.004   6.013  1.00  0.00           N  
ATOM   2909  CA  MET A1719      26.221 -14.913   6.978  1.00  0.00           C  
ATOM   2910  C   MET A1719      25.945 -13.546   6.344  1.00  0.00           C  
ATOM   2911  O   MET A1719      26.572 -13.159   5.344  1.00  0.00           O  
ATOM   2912  CB  MET A1719      27.498 -14.867   7.820  1.00  0.00           C  
ATOM   2913  CG  MET A1719      27.583 -15.981   8.834  1.00  0.00           C  
ATOM   2914  SD  MET A1719      28.759 -15.631  10.128  1.00  0.00           S  
ATOM   2915  CE  MET A1719      29.305 -17.281  10.546  1.00  0.00           C  
ATOM   2916  N   PRO A1720      24.970 -12.808   6.907  1.00  0.00           N  
ATOM   2917  CA  PRO A1720      24.573 -11.477   6.434  1.00  0.00           C  
ATOM   2918  C   PRO A1720      25.709 -10.490   6.635  1.00  0.00           C  
ATOM   2919  O   PRO A1720      26.419 -10.563   7.643  1.00  0.00           O  
ATOM   2920  CB  PRO A1720      23.424 -11.102   7.374  1.00  0.00           C  
ATOM   2921  CG  PRO A1720      22.979 -12.396   7.966  1.00  0.00           C  
ATOM   2922  CD  PRO A1720      24.256 -13.145   8.146  1.00  0.00           C  
ATOM   2923  N   ASN A1721      25.865  -9.559   5.697  1.00  0.00           N  
ATOM   2924  CA  ASN A1721      26.891  -8.525   5.818  1.00  0.00           C  
ATOM   2925  C   ASN A1721      26.450  -7.382   6.754  1.00  0.00           C  
ATOM   2926  O   ASN A1721      27.268  -6.557   7.195  1.00  0.00           O  
ATOM   2927  CB  ASN A1721      27.294  -8.017   4.448  1.00  0.00           C  
ATOM   2928  CG  ASN A1721      28.209  -8.976   3.754  1.00  0.00           C  
ATOM   2929  OD1 ASN A1721      29.224  -9.384   4.317  1.00  0.00           O  
ATOM   2930  ND2 ASN A1721      27.849  -9.380   2.544  1.00  0.00           N  
ATOM   2931  N   HIS A1722      25.148  -7.344   7.039  1.00  0.00           N  
ATOM   2932  CA  HIS A1722      24.550  -6.378   7.958  1.00  0.00           C  
ATOM   2933  C   HIS A1722      23.216  -6.960   8.413  1.00  0.00           C  
ATOM   2934  O   HIS A1722      22.240  -6.939   7.671  1.00  0.00           O  
ATOM   2935  CB  HIS A1722      24.328  -5.002   7.313  1.00  0.00           C  
ATOM   2936  CG  HIS A1722      23.962  -3.931   8.297  1.00  0.00           C  
ATOM   2937  ND1 HIS A1722      24.674  -2.757   8.419  1.00  0.00           N  
ATOM   2938  CD2 HIS A1722      22.978  -3.871   9.229  1.00  0.00           C  
ATOM   2939  CE1 HIS A1722      24.146  -2.021   9.381  1.00  0.00           C  
ATOM   2940  NE2 HIS A1722      23.116  -2.674   9.889  1.00  0.00           N  
ATOM   2941  N   PRO A1723      23.160  -7.477   9.646  1.00  0.00           N  
ATOM   2942  CA  PRO A1723      21.979  -8.079  10.250  1.00  0.00           C  
ATOM   2943  C   PRO A1723      20.662  -7.347  10.019  1.00  0.00           C  
ATOM   2944  O   PRO A1723      19.630  -7.982   9.833  1.00  0.00           O  
ATOM   2945  CB  PRO A1723      22.351  -8.106  11.719  1.00  0.00           C  
ATOM   2946  CG  PRO A1723      23.770  -8.456  11.654  1.00  0.00           C  
ATOM   2947  CD  PRO A1723      24.286  -7.525  10.590  1.00  0.00           C  
ATOM   2948  N   ASN A1724      20.682  -6.022   9.997  1.00  0.00           N  
ATOM   2949  CA  ASN A1724      19.434  -5.287   9.808  1.00  0.00           C  
ATOM   2950  C   ASN A1724      19.302  -4.637   8.429  1.00  0.00           C  
ATOM   2951  O   ASN A1724      18.523  -3.708   8.261  1.00  0.00           O  
ATOM   2952  CB  ASN A1724      19.260  -4.210  10.901  1.00  0.00           C  
ATOM   2953  CG  ASN A1724      19.233  -4.782  12.329  1.00  0.00           C  
ATOM   2954  OD1 ASN A1724      19.778  -5.846  12.603  1.00  0.00           O  
ATOM   2955  ND2 ASN A1724      18.637  -4.037  13.250  1.00  0.00           N  
ATOM   2956  N   LYS A1725      20.031  -5.129   7.435  1.00  0.00           N  
ATOM   2957  CA  LYS A1725      19.979  -4.538   6.093  1.00  0.00           C  
ATOM   2958  C   LYS A1725      20.326  -5.527   4.987  1.00  0.00           C  
ATOM   2959  O   LYS A1725      21.397  -5.424   4.379  1.00  0.00           O  
ATOM   2960  CB  LYS A1725      20.938  -3.342   5.987  1.00  0.00           C  
ATOM   2961  CG  LYS A1725      20.419  -2.046   6.577  1.00  0.00           C  
ATOM   2962  CD  LYS A1725      21.511  -1.002   6.637  1.00  0.00           C  
ATOM   2963  CE  LYS A1725      22.089  -0.704   5.262  1.00  0.00           C  
ATOM   2964  NZ  LYS A1725      23.094   0.394   5.329  1.00  0.00           N  
ATOM   2965  N   PRO A1726      19.396  -6.453   4.663  1.00  0.00           N  
ATOM   2966  CA  PRO A1726      19.597  -7.466   3.618  1.00  0.00           C  
ATOM   2967  C   PRO A1726      20.209  -6.925   2.330  1.00  0.00           C  
ATOM   2968  O   PRO A1726      20.973  -7.622   1.658  1.00  0.00           O  
ATOM   2969  CB  PRO A1726      18.178  -8.001   3.380  1.00  0.00           C  
ATOM   2970  CG  PRO A1726      17.290  -6.877   3.796  1.00  0.00           C  
ATOM   2971  CD  PRO A1726      17.977  -6.411   5.058  1.00  0.00           C  
ATOM   2972  N   GLU A1727      19.906  -5.668   2.026  1.00  0.00           N  
ATOM   2973  CA  GLU A1727      20.399  -5.015   0.824  1.00  0.00           C  
ATOM   2974  C   GLU A1727      21.915  -5.034   0.687  1.00  0.00           C  
ATOM   2975  O   GLU A1727      22.438  -5.030  -0.420  1.00  0.00           O  
ATOM   2976  CB  GLU A1727      19.921  -3.581   0.794  1.00  0.00           C  
ATOM   2977  CG  GLU A1727      20.547  -2.744   1.871  1.00  0.00           C  
ATOM   2978  CD  GLU A1727      19.520  -1.986   2.644  1.00  0.00           C  
ATOM   2979  OE1 GLU A1727      18.558  -2.633   3.118  1.00  0.00           O  
ATOM   2980  OE2 GLU A1727      19.670  -0.749   2.764  1.00  0.00           O  
ATOM   2981  N   MET A1728      22.615  -5.012   1.813  1.00  0.00           N  
ATOM   2982  CA  MET A1728      24.074  -5.032   1.800  1.00  0.00           C  
ATOM   2983  C   MET A1728      24.638  -6.408   1.427  1.00  0.00           C  
ATOM   2984  O   MET A1728      25.854  -6.566   1.273  1.00  0.00           O  
ATOM   2985  CB  MET A1728      24.633  -4.547   3.144  1.00  0.00           C  
ATOM   2986  CG  MET A1728      24.483  -3.043   3.373  1.00  0.00           C  
ATOM   2987  SD  MET A1728      25.120  -2.485   4.977  1.00  0.00           S  
ATOM   2988  CE  MET A1728      26.799  -3.039   4.911  1.00  0.00           C  
ATOM   2989  N   GLY A1729      23.751  -7.392   1.286  1.00  0.00           N  
ATOM   2990  CA  GLY A1729      24.155  -8.732   0.895  1.00  0.00           C  
ATOM   2991  C   GLY A1729      24.596  -9.680   1.995  1.00  0.00           C  
ATOM   2992  O   GLY A1729      24.510  -9.357   3.188  1.00  0.00           O  
ATOM   2993  N   SER A1730      25.082 -10.850   1.572  1.00  0.00           N  
ATOM   2994  CA  SER A1730      25.560 -11.914   2.462  1.00  0.00           C  
ATOM   2995  C   SER A1730      26.853 -12.523   1.939  1.00  0.00           C  
ATOM   2996  O   SER A1730      27.339 -12.144   0.868  1.00  0.00           O  
ATOM   2997  CB  SER A1730      24.521 -13.034   2.589  1.00  0.00           C  
ATOM   2998  OG  SER A1730      23.489 -12.693   3.504  1.00  0.00           O  
ATOM   2999  N   ARG A1731      27.398 -13.466   2.706  1.00  0.00           N  
ATOM   3000  CA  ARG A1731      28.635 -14.161   2.353  1.00  0.00           C  
ATOM   3001  C   ARG A1731      28.627 -15.581   2.930  1.00  0.00           C  
ATOM   3002  O   ARG A1731      27.797 -15.913   3.785  1.00  0.00           O  
ATOM   3003  CB  ARG A1731      29.848 -13.392   2.881  1.00  0.00           C  
ATOM   3004  CG  ARG A1731      29.881 -13.313   4.388  1.00  0.00           C  
ATOM   3005  CD  ARG A1731      31.042 -12.497   4.923  1.00  0.00           C  
ATOM   3006  NE  ARG A1731      31.045 -12.561   6.377  1.00  0.00           N  
ATOM   3007  CZ  ARG A1731      30.061 -12.100   7.139  1.00  0.00           C  
ATOM   3008  NH1 ARG A1731      28.992 -11.528   6.589  1.00  0.00           N  
ATOM   3009  NH2 ARG A1731      30.122 -12.253   8.452  1.00  0.00           N  
ATOM   3010  N   GLN A1732      29.553 -16.412   2.460  1.00  0.00           N  
ATOM   3011  CA  GLN A1732      29.657 -17.796   2.912  1.00  0.00           C  
ATOM   3012  C   GLN A1732      30.914 -17.932   3.782  1.00  0.00           C  
ATOM   3013  O   GLN A1732      32.015 -17.548   3.372  1.00  0.00           O  
ATOM   3014  CB  GLN A1732      29.723 -18.713   1.693  1.00  0.00           C  
ATOM   3015  CG  GLN A1732      28.815 -19.930   1.745  1.00  0.00           C  
ATOM   3016  CD  GLN A1732      27.338 -19.608   1.720  1.00  0.00           C  
ATOM   3017  OE1 GLN A1732      26.916 -18.523   1.309  1.00  0.00           O  
ATOM   3018  NE2 GLN A1732      26.534 -20.567   2.157  1.00  0.00           N  
ATOM   3019  N   VAL A1733      30.740 -18.473   4.984  1.00  0.00           N  
ATOM   3020  CA  VAL A1733      31.824 -18.615   5.953  1.00  0.00           C  
ATOM   3021  C   VAL A1733      32.006 -20.080   6.336  1.00  0.00           C  
ATOM   3022  O   VAL A1733      31.030 -20.796   6.526  1.00  0.00           O  
ATOM   3023  CB  VAL A1733      31.480 -17.810   7.246  1.00  0.00           C  
ATOM   3024  CG1 VAL A1733      32.699 -17.669   8.149  1.00  0.00           C  
ATOM   3025  CG2 VAL A1733      30.890 -16.437   6.891  1.00  0.00           C  
ATOM   3026  N   PRO A1734      33.260 -20.532   6.486  1.00  0.00           N  
ATOM   3027  CA  PRO A1734      33.492 -21.938   6.856  1.00  0.00           C  
ATOM   3028  C   PRO A1734      33.214 -22.342   8.314  1.00  0.00           C  
ATOM   3029  O   PRO A1734      33.649 -21.666   9.254  1.00  0.00           O  
ATOM   3030  CB  PRO A1734      34.968 -22.166   6.469  1.00  0.00           C  
ATOM   3031  CG  PRO A1734      35.561 -20.781   6.398  1.00  0.00           C  
ATOM   3032  CD  PRO A1734      34.446 -19.965   5.816  1.00  0.00           C  
ATOM   3033  N   PHE A1735      32.486 -23.447   8.488  1.00  0.00           N  
ATOM   3034  CA  PHE A1735      32.167 -23.990   9.810  1.00  0.00           C  
ATOM   3035  C   PHE A1735      32.866 -25.345   9.962  1.00  0.00           C  
ATOM   3036  O   PHE A1735      33.242 -25.963   8.968  1.00  0.00           O  
ATOM   3037  CB  PHE A1735      30.652 -24.167   9.980  1.00  0.00           C  
ATOM   3038  CG  PHE A1735      30.258 -24.803  11.298  1.00  0.00           C  
ATOM   3039  CD1 PHE A1735      30.097 -26.188  11.407  1.00  0.00           C  
ATOM   3040  CD2 PHE A1735      30.079 -24.023  12.439  1.00  0.00           C  
ATOM   3041  CE1 PHE A1735      29.766 -26.784  12.632  1.00  0.00           C  
ATOM   3042  CE2 PHE A1735      29.749 -24.611  13.666  1.00  0.00           C  
ATOM   3043  CZ  PHE A1735      29.593 -25.994  13.759  1.00  0.00           C  
ATOM   3044  N   SER A1736      33.068 -25.787  11.203  1.00  0.00           N  
ATOM   3045  CA  SER A1736      33.705 -27.075  11.485  1.00  0.00           C  
ATOM   3046  C   SER A1736      33.622 -27.444  12.973  1.00  0.00           C  
ATOM   3047  O   SER A1736      33.048 -26.699  13.772  1.00  0.00           O  
ATOM   3048  CB  SER A1736      35.161 -27.086  11.007  1.00  0.00           C  
ATOM   3049  OG  SER A1736      35.902 -26.046  11.604  1.00  0.00           O  
ATOM   3050  N   GLY A1737      34.189 -28.599  13.328  1.00  0.00           N  
ATOM   3051  CA  GLY A1737      34.169 -29.081  14.703  1.00  0.00           C  
ATOM   3052  C   GLY A1737      35.328 -28.669  15.597  1.00  0.00           C  
ATOM   3053  O   GLY A1737      35.440 -29.140  16.720  1.00  0.00           O  
ATOM   3054  N   GLU A1738      36.222 -27.832  15.089  1.00  0.00           N  
ATOM   3055  CA  GLU A1738      37.346 -27.345  15.877  1.00  0.00           C  
ATOM   3056  C   GLU A1738      37.380 -25.844  15.648  1.00  0.00           C  
ATOM   3057  O   GLU A1738      38.006 -25.361  14.701  1.00  0.00           O  
ATOM   3058  CB  GLU A1738      38.661 -27.967  15.420  1.00  0.00           C  
ATOM   3059  CG  GLU A1738      39.109 -29.174  16.222  1.00  0.00           C  
ATOM   3060  CD  GLU A1738      40.611 -29.172  16.470  1.00  0.00           C  
ATOM   3061  OE1 GLU A1738      41.364 -28.647  15.618  1.00  0.00           O  
ATOM   3062  OE2 GLU A1738      41.039 -29.679  17.530  1.00  0.00           O  
ATOM   3063  N   ILE A1739      36.655 -25.116  16.489  1.00  0.00           N  
ATOM   3064  CA  ILE A1739      36.565 -23.671  16.368  1.00  0.00           C  
ATOM   3065  C   ILE A1739      37.261 -22.934  17.512  1.00  0.00           C  
ATOM   3066  O   ILE A1739      37.859 -23.553  18.394  1.00  0.00           O  
ATOM   3067  CB  ILE A1739      35.079 -23.206  16.276  1.00  0.00           C  
ATOM   3068  CG1 ILE A1739      34.343 -23.491  17.583  1.00  0.00           C  
ATOM   3069  CG2 ILE A1739      34.369 -23.922  15.146  1.00  0.00           C  
ATOM   3070  CD1 ILE A1739      32.892 -23.111  17.550  1.00  0.00           C  
ATOM   3071  N   TRP A1740      37.178 -21.606  17.463  1.00  0.00           N  
ATOM   3072  CA  TRP A1740      37.746 -20.703  18.456  1.00  0.00           C  
ATOM   3073  C   TRP A1740      36.588 -19.852  18.972  1.00  0.00           C  
ATOM   3074  O   TRP A1740      35.688 -19.484  18.191  1.00  0.00           O  
ATOM   3075  CB  TRP A1740      38.724 -19.721  17.806  1.00  0.00           C  
ATOM   3076  CG  TRP A1740      39.985 -20.285  17.293  1.00  0.00           C  
ATOM   3077  CD1 TRP A1740      40.412 -20.290  15.996  1.00  0.00           C  
ATOM   3078  CD2 TRP A1740      41.056 -20.823  18.071  1.00  0.00           C  
ATOM   3079  NE1 TRP A1740      41.697 -20.779  15.924  1.00  0.00           N  
ATOM   3080  CE2 TRP A1740      42.114 -21.110  17.183  1.00  0.00           C  
ATOM   3081  CE3 TRP A1740      41.229 -21.079  19.435  1.00  0.00           C  
ATOM   3082  CZ2 TRP A1740      43.325 -21.639  17.616  1.00  0.00           C  
ATOM   3083  CZ3 TRP A1740      42.436 -21.604  19.867  1.00  0.00           C  
ATOM   3084  CH2 TRP A1740      43.468 -21.876  18.963  1.00  0.00           C  
ATOM   3085  N   ILE A1741      36.570 -19.614  20.285  1.00  0.00           N  
ATOM   3086  CA  ILE A1741      35.582 -18.728  20.901  1.00  0.00           C  
ATOM   3087  C   ILE A1741      36.368 -17.875  21.880  1.00  0.00           C  
ATOM   3088  O   ILE A1741      37.528 -18.190  22.196  1.00  0.00           O  
ATOM   3089  CB  ILE A1741      34.404 -19.441  21.640  1.00  0.00           C  
ATOM   3090  CG1 ILE A1741      34.877 -20.188  22.888  1.00  0.00           C  
ATOM   3091  CG2 ILE A1741      33.646 -20.327  20.684  1.00  0.00           C  
ATOM   3092  CD1 ILE A1741      33.727 -20.578  23.828  1.00  0.00           C  
ATOM   3093  N   ASP A1742      35.786 -16.757  22.292  1.00  0.00           N  
ATOM   3094  CA  ASP A1742      36.457 -15.887  23.241  1.00  0.00           C  
ATOM   3095  C   ASP A1742      36.254 -16.433  24.651  1.00  0.00           C  
ATOM   3096  O   ASP A1742      35.131 -16.793  25.036  1.00  0.00           O  
ATOM   3097  CB  ASP A1742      35.925 -14.456  23.148  1.00  0.00           C  
ATOM   3098  CG  ASP A1742      36.825 -13.460  23.855  1.00  0.00           C  
ATOM   3099  OD1 ASP A1742      37.813 -13.007  23.241  1.00  0.00           O  
ATOM   3100  OD2 ASP A1742      36.561 -13.146  25.032  1.00  0.00           O  
ATOM   3101  N   ARG A1743      37.344 -16.486  25.413  1.00  0.00           N  
ATOM   3102  CA  ARG A1743      37.320 -16.992  26.778  1.00  0.00           C  
ATOM   3103  C   ARG A1743      36.182 -16.475  27.638  1.00  0.00           C  
ATOM   3104  O   ARG A1743      35.489 -17.258  28.281  1.00  0.00           O  
ATOM   3105  CB  ARG A1743      38.642 -16.726  27.470  1.00  0.00           C  
ATOM   3106  CG  ARG A1743      39.760 -17.604  26.979  1.00  0.00           C  
ATOM   3107  CD  ARG A1743      40.997 -17.425  27.848  1.00  0.00           C  
ATOM   3108  NE  ARG A1743      42.131 -18.209  27.365  1.00  0.00           N  
ATOM   3109  CZ  ARG A1743      42.288 -19.512  27.579  1.00  0.00           C  
ATOM   3110  NH1 ARG A1743      41.384 -20.190  28.273  1.00  0.00           N  
ATOM   3111  NH2 ARG A1743      43.346 -20.138  27.082  1.00  0.00           N  
ATOM   3112  N   ALA A1744      35.953 -15.169  27.624  1.00  0.00           N  
ATOM   3113  CA  ALA A1744      34.876 -14.580  28.421  1.00  0.00           C  
ATOM   3114  C   ALA A1744      33.487 -15.142  28.098  1.00  0.00           C  
ATOM   3115  O   ALA A1744      32.516 -14.824  28.782  1.00  0.00           O  
ATOM   3116  CB  ALA A1744      34.870 -13.068  28.251  1.00  0.00           C  
ATOM   3117  N   ASP A1745      33.397 -15.960  27.054  1.00  0.00           N  
ATOM   3118  CA  ASP A1745      32.126 -16.529  26.642  1.00  0.00           C  
ATOM   3119  C   ASP A1745      31.822 -17.904  27.211  1.00  0.00           C  
ATOM   3120  O   ASP A1745      30.748 -18.455  26.956  1.00  0.00           O  
ATOM   3121  CB  ASP A1745      32.021 -16.553  25.116  1.00  0.00           C  
ATOM   3122  CG  ASP A1745      31.935 -15.160  24.515  1.00  0.00           C  
ATOM   3123  OD1 ASP A1745      30.947 -14.455  24.796  1.00  0.00           O  
ATOM   3124  OD2 ASP A1745      32.855 -14.766  23.768  1.00  0.00           O  
ATOM   3125  N   PHE A1746      32.758 -18.472  27.961  1.00  0.00           N  
ATOM   3126  CA  PHE A1746      32.537 -19.778  28.572  1.00  0.00           C  
ATOM   3127  C   PHE A1746      32.651 -19.675  30.085  1.00  0.00           C  
ATOM   3128  O   PHE A1746      33.677 -19.225  30.606  1.00  0.00           O  
ATOM   3129  CB  PHE A1746      33.537 -20.819  28.054  1.00  0.00           C  
ATOM   3130  CG  PHE A1746      33.517 -22.111  28.832  1.00  0.00           C  
ATOM   3131  CD1 PHE A1746      32.395 -22.943  28.798  1.00  0.00           C  
ATOM   3132  CD2 PHE A1746      34.596 -22.464  29.649  1.00  0.00           C  
ATOM   3133  CE1 PHE A1746      32.342 -24.105  29.570  1.00  0.00           C  
ATOM   3134  CE2 PHE A1746      34.557 -23.623  30.428  1.00  0.00           C  
ATOM   3135  CZ  PHE A1746      33.425 -24.446  30.389  1.00  0.00           C  
ATOM   3136  N   ARG A1747      31.610 -20.116  30.785  1.00  0.00           N  
ATOM   3137  CA  ARG A1747      31.591 -20.091  32.244  1.00  0.00           C  
ATOM   3138  C   ARG A1747      31.149 -21.457  32.774  1.00  0.00           C  
ATOM   3139  O   ARG A1747      30.076 -21.946  32.413  1.00  0.00           O  
ATOM   3140  CB  ARG A1747      30.626 -19.008  32.737  1.00  0.00           C  
ATOM   3141  CG  ARG A1747      31.168 -18.158  33.881  1.00  0.00           C  
ATOM   3142  CD  ARG A1747      32.254 -17.200  33.411  1.00  0.00           C  
ATOM   3143  NE  ARG A1747      31.762 -15.829  33.291  1.00  0.00           N  
ATOM   3144  CZ  ARG A1747      32.486 -14.809  32.835  1.00  0.00           C  
ATOM   3145  NH1 ARG A1747      33.744 -14.996  32.445  1.00  0.00           N  
ATOM   3146  NH2 ARG A1747      31.957 -13.591  32.788  1.00  0.00           N  
ATOM   3147  N   GLU A1748      31.981 -22.081  33.607  1.00  0.00           N  
ATOM   3148  CA  GLU A1748      31.649 -23.392  34.179  1.00  0.00           C  
ATOM   3149  C   GLU A1748      30.495 -23.275  35.160  1.00  0.00           C  
ATOM   3150  O   GLU A1748      29.839 -24.264  35.482  1.00  0.00           O  
ATOM   3151  CB  GLU A1748      32.835 -23.985  34.940  1.00  0.00           C  
ATOM   3152  CG  GLU A1748      34.050 -24.343  34.109  1.00  0.00           C  
ATOM   3153  CD  GLU A1748      35.169 -24.927  34.958  1.00  0.00           C  
ATOM   3154  OE1 GLU A1748      35.124 -26.137  35.262  1.00  0.00           O  
ATOM   3155  OE2 GLU A1748      36.090 -24.170  35.331  1.00  0.00           O  
ATOM   3156  N   GLU A1749      30.247 -22.050  35.611  1.00  0.00           N  
ATOM   3157  CA  GLU A1749      29.214 -21.751  36.591  1.00  0.00           C  
ATOM   3158  C   GLU A1749      28.691 -20.341  36.341  1.00  0.00           C  
ATOM   3159  O   GLU A1749      28.865 -19.807  35.250  1.00  0.00           O  
ATOM   3160  CB  GLU A1749      29.824 -21.823  37.999  1.00  0.00           C  
ATOM   3161  CG  GLU A1749      31.371 -21.927  38.063  1.00  0.00           C  
ATOM   3162  CD  GLU A1749      32.128 -20.674  37.583  1.00  0.00           C  
ATOM   3163  OE1 GLU A1749      31.827 -20.137  36.493  1.00  0.00           O  
ATOM   3164  OE2 GLU A1749      33.063 -20.243  38.296  1.00  0.00           O  
ATOM   3165  N   ALA A1750      28.054 -19.765  37.360  1.00  0.00           N  
ATOM   3166  CA  ALA A1750      27.504 -18.402  37.361  1.00  0.00           C  
ATOM   3167  C   ALA A1750      26.010 -18.180  37.129  1.00  0.00           C  
ATOM   3168  O   ALA A1750      25.304 -18.996  36.532  1.00  0.00           O  
ATOM   3169  CB  ALA A1750      28.331 -17.449  36.483  1.00  0.00           C  
ATOM   3170  N   ASN A1751      25.570 -17.051  37.680  1.00  0.00           N  
ATOM   3171  CA  ASN A1751      24.203 -16.524  37.666  1.00  0.00           C  
ATOM   3172  C   ASN A1751      23.218 -16.868  36.564  1.00  0.00           C  
ATOM   3173  O   ASN A1751      23.553 -17.454  35.544  1.00  0.00           O  
ATOM   3174  CB  ASN A1751      24.250 -14.999  37.819  1.00  0.00           C  
ATOM   3175  CG  ASN A1751      25.610 -14.422  37.468  1.00  0.00           C  
ATOM   3176  OD1 ASN A1751      26.454 -14.233  38.346  1.00  0.00           O  
ATOM   3177  ND2 ASN A1751      25.857 -14.204  36.179  1.00  0.00           N  
ATOM   3178  N   LYS A1752      21.990 -16.412  36.779  1.00  0.00           N  
ATOM   3179  CA  LYS A1752      20.885 -16.631  35.857  1.00  0.00           C  
ATOM   3180  C   LYS A1752      20.948 -15.638  34.701  1.00  0.00           C  
ATOM   3181  O   LYS A1752      20.432 -15.906  33.617  1.00  0.00           O  
ATOM   3182  CB  LYS A1752      19.536 -16.471  36.580  1.00  0.00           C  
ATOM   3183  CG  LYS A1752      19.482 -17.000  38.020  1.00  0.00           C  
ATOM   3184  CD  LYS A1752      19.927 -15.942  39.044  1.00  0.00           C  
ATOM   3185  CE  LYS A1752      19.938 -16.497  40.468  1.00  0.00           C  
ATOM   3186  NZ  LYS A1752      18.588 -16.940  40.929  1.00  0.00           N  
ATOM   3187  N   GLN A1753      21.534 -14.469  34.952  1.00  0.00           N  
ATOM   3188  CA  GLN A1753      21.647 -13.439  33.918  1.00  0.00           C  
ATOM   3189  C   GLN A1753      22.668 -13.796  32.841  1.00  0.00           C  
ATOM   3190  O   GLN A1753      22.537 -13.377  31.684  1.00  0.00           O  
ATOM   3191  CB  GLN A1753      21.983 -12.073  34.530  1.00  0.00           C  
ATOM   3192  CG  GLN A1753      20.768 -11.295  35.023  1.00  0.00           C  
ATOM   3193  CD  GLN A1753      20.822  -9.821  34.640  1.00  0.00           C  
ATOM   3194  OE1 GLN A1753      20.086  -9.374  33.763  1.00  0.00           O  
ATOM   3195  NE2 GLN A1753      21.699  -9.065  35.290  1.00  0.00           N  
ATOM   3196  N   TYR A1754      23.688 -14.557  33.225  1.00  0.00           N  
ATOM   3197  CA  TYR A1754      24.722 -14.962  32.285  1.00  0.00           C  
ATOM   3198  C   TYR A1754      24.020 -15.687  31.144  1.00  0.00           C  
ATOM   3199  O   TYR A1754      23.410 -16.733  31.353  1.00  0.00           O  
ATOM   3200  CB  TYR A1754      25.714 -15.892  32.973  1.00  0.00           C  
ATOM   3201  CG  TYR A1754      27.009 -16.070  32.224  1.00  0.00           C  
ATOM   3202  CD1 TYR A1754      28.048 -15.154  32.373  1.00  0.00           C  
ATOM   3203  CD2 TYR A1754      27.208 -17.162  31.381  1.00  0.00           C  
ATOM   3204  CE1 TYR A1754      29.256 -15.318  31.703  1.00  0.00           C  
ATOM   3205  CE2 TYR A1754      28.417 -17.337  30.705  1.00  0.00           C  
ATOM   3206  CZ  TYR A1754      29.438 -16.410  30.872  1.00  0.00           C  
ATOM   3207  OH  TYR A1754      30.643 -16.579  30.227  1.00  0.00           O  
ATOM   3208  N   LYS A1755      24.068 -15.109  29.950  1.00  0.00           N  
ATOM   3209  CA  LYS A1755      23.402 -15.724  28.811  1.00  0.00           C  
ATOM   3210  C   LYS A1755      24.308 -16.509  27.854  1.00  0.00           C  
ATOM   3211  O   LYS A1755      23.840 -17.031  26.844  1.00  0.00           O  
ATOM   3212  CB  LYS A1755      22.574 -14.676  28.049  1.00  0.00           C  
ATOM   3213  CG  LYS A1755      23.308 -13.377  27.728  1.00  0.00           C  
ATOM   3214  CD  LYS A1755      22.582 -12.531  26.664  1.00  0.00           C  
ATOM   3215  CE  LYS A1755      22.746 -13.111  25.264  1.00  0.00           C  
ATOM   3216  NZ  LYS A1755      24.185 -13.307  24.864  1.00  0.00           N  
ATOM   3217  N   ARG A1756      25.582 -16.649  28.203  1.00  0.00           N  
ATOM   3218  CA  ARG A1756      26.536 -17.356  27.348  1.00  0.00           C  
ATOM   3219  C   ARG A1756      26.745 -18.842  27.681  1.00  0.00           C  
ATOM   3220  O   ARG A1756      25.955 -19.420  28.420  1.00  0.00           O  
ATOM   3221  CB  ARG A1756      27.845 -16.577  27.317  1.00  0.00           C  
ATOM   3222  CG  ARG A1756      27.631 -15.159  26.816  1.00  0.00           C  
ATOM   3223  CD  ARG A1756      28.839 -14.281  27.038  1.00  0.00           C  
ATOM   3224  NE  ARG A1756      28.841 -13.666  28.358  1.00  0.00           N  
ATOM   3225  CZ  ARG A1756      29.743 -12.782  28.768  1.00  0.00           C  
ATOM   3226  NH1 ARG A1756      30.729 -12.397  27.966  1.00  0.00           N  
ATOM   3227  NH2 ARG A1756      29.659 -12.280  29.989  1.00  0.00           N  
ATOM   3228  N   LEU A1757      27.806 -19.453  27.148  1.00  0.00           N  
ATOM   3229  CA  LEU A1757      28.075 -20.890  27.346  1.00  0.00           C  
ATOM   3230  C   LEU A1757      28.467 -21.344  28.738  1.00  0.00           C  
ATOM   3231  O   LEU A1757      29.542 -21.002  29.233  1.00  0.00           O  
ATOM   3232  CB  LEU A1757      29.128 -21.398  26.352  1.00  0.00           C  
ATOM   3233  CG  LEU A1757      29.353 -22.916  26.325  1.00  0.00           C  
ATOM   3234  CD1 LEU A1757      28.093 -23.629  25.850  1.00  0.00           C  
ATOM   3235  CD2 LEU A1757      30.522 -23.257  25.420  1.00  0.00           C  
ATOM   3236  N   VAL A1759      27.619 -22.190  29.320  1.00  0.00           N  
ATOM   3237  CA  VAL A1759      27.846 -22.735  30.656  1.00  0.00           C  
ATOM   3238  C   VAL A1759      28.136 -24.239  30.578  1.00  0.00           C  
ATOM   3239  O   VAL A1759      27.543 -24.948  29.758  1.00  0.00           O  
ATOM   3240  CB  VAL A1759      26.629 -22.492  31.580  1.00  0.00           C  
ATOM   3241  CG1 VAL A1759      26.974 -22.890  33.010  1.00  0.00           C  
ATOM   3242  CG2 VAL A1759      26.211 -21.035  31.533  1.00  0.00           C  
ATOM   3243  N   LEU A1760      28.987 -24.727  31.481  1.00  0.00           N  
ATOM   3244  CA  LEU A1760      29.393 -26.139  31.534  1.00  0.00           C  
ATOM   3245  C   LEU A1760      28.274 -27.175  31.704  1.00  0.00           C  
ATOM   3246  O   LEU A1760      28.530 -28.325  32.052  1.00  0.00           O  
ATOM   3247  CB  LEU A1760      30.467 -26.335  32.612  1.00  0.00           C  
ATOM   3248  CG  LEU A1760      31.250 -27.652  32.720  1.00  0.00           C  
ATOM   3249  CD1 LEU A1760      31.901 -28.030  31.388  1.00  0.00           C  
ATOM   3250  CD2 LEU A1760      32.303 -27.505  33.812  1.00  0.00           C  
ATOM   3251  N   GLY A1761      27.041 -26.762  31.444  1.00  0.00           N  
ATOM   3252  CA  GLY A1761      25.906 -27.654  31.534  1.00  0.00           C  
ATOM   3253  C   GLY A1761      24.743 -26.928  30.899  1.00  0.00           C  
ATOM   3254  O   GLY A1761      23.651 -26.857  31.468  1.00  0.00           O  
ATOM   3255  N   LYS A1762      24.991 -26.344  29.729  1.00  0.00           N  
ATOM   3256  CA  LYS A1762      23.964 -25.590  29.018  1.00  0.00           C  
ATOM   3257  C   LYS A1762      24.365 -25.386  27.554  1.00  0.00           C  
ATOM   3258  O   LYS A1762      25.510 -25.642  27.167  1.00  0.00           O  
ATOM   3259  CB  LYS A1762      23.734 -24.244  29.729  1.00  0.00           C  
ATOM   3260  CG  LYS A1762      22.650 -23.341  29.141  1.00  0.00           C  
ATOM   3261  CD  LYS A1762      21.279 -24.007  29.100  1.00  0.00           C  
ATOM   3262  CE  LYS A1762      20.259 -23.065  28.473  1.00  0.00           C  
ATOM   3263  NZ  LYS A1762      18.913 -23.673  28.284  1.00  0.00           N  
ATOM   3264  N   GLU A1763      23.400 -24.962  26.748  1.00  0.00           N  
ATOM   3265  CA  GLU A1763      23.604 -24.724  25.329  1.00  0.00           C  
ATOM   3266  C   GLU A1763      23.599 -23.235  24.975  1.00  0.00           C  
ATOM   3267  O   GLU A1763      23.143 -22.401  25.761  1.00  0.00           O  
ATOM   3268  CB  GLU A1763      22.516 -25.453  24.525  1.00  0.00           C  
ATOM   3269  CG  GLU A1763      21.058 -25.123  24.922  1.00  0.00           C  
ATOM   3270  CD  GLU A1763      20.572 -23.735  24.458  1.00  0.00           C  
ATOM   3271  OE1 GLU A1763      20.470 -23.501  23.231  1.00  0.00           O  
ATOM   3272  OE2 GLU A1763      20.273 -22.879  25.324  1.00  0.00           O  
ATOM   3273  N   VAL A1764      24.115 -22.915  23.791  1.00  0.00           N  
ATOM   3274  CA  VAL A1764      24.141 -21.544  23.271  1.00  0.00           C  
ATOM   3275  C   VAL A1764      24.026 -21.642  21.769  1.00  0.00           C  
ATOM   3276  O   VAL A1764      24.218 -22.719  21.200  1.00  0.00           O  
ATOM   3277  CB  VAL A1764      25.463 -20.775  23.570  1.00  0.00           C  
ATOM   3278  CG1 VAL A1764      25.506 -20.322  25.005  1.00  0.00           C  
ATOM   3279  CG2 VAL A1764      26.672 -21.626  23.230  1.00  0.00           C  
ATOM   3280  N   ARG A1765      23.694 -20.527  21.132  1.00  0.00           N  
ATOM   3281  CA  ARG A1765      23.593 -20.494  19.683  1.00  0.00           C  
ATOM   3282  C   ARG A1765      24.888 -19.890  19.138  1.00  0.00           C  
ATOM   3283  O   ARG A1765      25.324 -18.829  19.597  1.00  0.00           O  
ATOM   3284  CB  ARG A1765      22.381 -19.663  19.244  1.00  0.00           C  
ATOM   3285  CG  ARG A1765      22.121 -19.639  17.737  1.00  0.00           C  
ATOM   3286  CD  ARG A1765      22.109 -21.046  17.160  1.00  0.00           C  
ATOM   3287  NE  ARG A1765      21.211 -21.195  16.018  1.00  0.00           N  
ATOM   3288  CZ  ARG A1765      19.907 -21.434  16.128  1.00  0.00           C  
ATOM   3289  NH1 ARG A1765      19.358 -21.547  17.329  1.00  0.00           N  
ATOM   3290  NH2 ARG A1765      19.148 -21.570  15.046  1.00  0.00           N  
ATOM   3291  N   LEU A1795      25.576 -20.630  18.271  1.00  0.00           N  
ATOM   3292  CA  LEU A1795      26.791 -20.121  17.653  1.00  0.00           C  
ATOM   3293  C   LEU A1795      26.259 -19.199  16.563  1.00  0.00           C  
ATOM   3294  O   LEU A1795      25.309 -19.548  15.861  1.00  0.00           O  
ATOM   3295  CB  LEU A1795      27.620 -21.257  17.055  1.00  0.00           C  
ATOM   3296  CG  LEU A1795      28.446 -22.119  18.018  1.00  0.00           C  
ATOM   3297  CD1 LEU A1795      29.186 -23.176  17.233  1.00  0.00           C  
ATOM   3298  CD2 LEU A1795      29.449 -21.279  18.761  1.00  0.00           C  
ATOM   3299  N   ARG A1796      26.823 -18.003  16.468  1.00  0.00           N  
ATOM   3300  CA  ARG A1796      26.382 -17.006  15.498  1.00  0.00           C  
ATOM   3301  C   ARG A1796      26.211 -17.541  14.085  1.00  0.00           C  
ATOM   3302  O   ARG A1796      27.169 -18.020  13.473  1.00  0.00           O  
ATOM   3303  CB  ARG A1796      27.348 -15.824  15.487  1.00  0.00           C  
ATOM   3304  CG  ARG A1796      26.669 -14.471  15.441  1.00  0.00           C  
ATOM   3305  CD  ARG A1796      25.776 -14.369  14.242  1.00  0.00           C  
ATOM   3306  NE  ARG A1796      25.085 -13.094  14.184  1.00  0.00           N  
ATOM   3307  CZ  ARG A1796      24.174 -12.702  15.061  1.00  0.00           C  
ATOM   3308  NH1 ARG A1796      23.849 -13.493  16.076  1.00  0.00           N  
ATOM   3309  NH2 ARG A1796      23.568 -11.534  14.899  1.00  0.00           N  
ATOM   3310  N   ASN A1797      24.980 -17.438  13.583  1.00  0.00           N  
ATOM   3311  CA  ASN A1797      24.593 -17.886  12.236  1.00  0.00           C  
ATOM   3312  C   ASN A1797      24.839 -19.365  11.966  1.00  0.00           C  
ATOM   3313  O   ASN A1797      24.878 -19.784  10.805  1.00  0.00           O  
ATOM   3314  CB  ASN A1797      25.295 -17.067  11.147  1.00  0.00           C  
ATOM   3315  CG  ASN A1797      24.893 -15.611  11.154  1.00  0.00           C  
ATOM   3316  OD1 ASN A1797      25.704 -14.737  10.844  1.00  0.00           O  
ATOM   3317  ND2 ASN A1797      23.635 -15.336  11.496  1.00  0.00           N  
ATOM   3318  N   ALA A1805      24.967 -20.154  13.033  1.00  0.00           N  
ATOM   3319  CA  ALA A1805      25.218 -21.584  12.909  1.00  0.00           C  
ATOM   3320  C   ALA A1805      24.344 -22.431  13.843  1.00  0.00           C  
ATOM   3321  O   ALA A1805      23.161 -22.135  14.046  1.00  0.00           O  
ATOM   3322  CB  ALA A1805      26.711 -21.879  13.121  1.00  0.00           C  
ATOM   3323  N   TYR A1810      24.948 -23.468  14.420  1.00  0.00           N  
ATOM   3324  CA  TYR A1810      24.260 -24.413  15.289  1.00  0.00           C  
ATOM   3325  C   TYR A1810      24.296 -24.108  16.778  1.00  0.00           C  
ATOM   3326  O   TYR A1810      25.039 -23.234  17.243  1.00  0.00           O  
ATOM   3327  CB  TYR A1810      24.864 -25.807  15.097  1.00  0.00           C  
ATOM   3328  CG  TYR A1810      24.931 -26.272  13.668  1.00  0.00           C  
ATOM   3329  CD1 TYR A1810      23.831 -26.871  13.061  1.00  0.00           C  
ATOM   3330  CD2 TYR A1810      26.102 -26.132  12.926  1.00  0.00           C  
ATOM   3331  CE1 TYR A1810      23.892 -27.329  11.742  1.00  0.00           C  
ATOM   3332  CE2 TYR A1810      26.175 -26.583  11.607  1.00  0.00           C  
ATOM   3333  CZ  TYR A1810      25.064 -27.181  11.023  1.00  0.00           C  
ATOM   3334  OH  TYR A1810      25.126 -27.638   9.731  1.00  0.00           O  
ATOM   3335  N   VAL A1811      23.518 -24.900  17.516  1.00  0.00           N  
ATOM   3336  CA  VAL A1811      23.425 -24.829  18.966  1.00  0.00           C  
ATOM   3337  C   VAL A1811      24.405 -25.882  19.492  1.00  0.00           C  
ATOM   3338  O   VAL A1811      24.497 -26.977  18.933  1.00  0.00           O  
ATOM   3339  CB  VAL A1811      21.998 -25.200  19.448  1.00  0.00           C  
ATOM   3340  CG1 VAL A1811      21.930 -25.177  20.957  1.00  0.00           C  
ATOM   3341  CG2 VAL A1811      20.970 -24.247  18.865  1.00  0.00           C  
ATOM   3342  N   ILE A1989      25.175 -25.543  20.518  1.00  0.00           N  
ATOM   3343  CA  ILE A1989      26.122 -26.495  21.091  1.00  0.00           C  
ATOM   3344  C   ILE A1989      25.881 -26.620  22.591  1.00  0.00           C  
ATOM   3345  O   ILE A1989      25.229 -25.760  23.188  1.00  0.00           O  
ATOM   3346  CB  ILE A1989      27.620 -26.098  20.848  1.00  0.00           C  
ATOM   3347  CG1 ILE A1989      27.924 -24.710  21.417  1.00  0.00           C  
ATOM   3348  CG2 ILE A1989      27.969 -26.201  19.372  1.00  0.00           C  
ATOM   3349  CD1 ILE A1989      29.399 -24.401  21.482  1.00  0.00           C  
ATOM   3350  N   LYS A1990      26.397 -27.691  23.191  1.00  0.00           N  
ATOM   3351  CA  LYS A1990      26.248 -27.924  24.622  1.00  0.00           C  
ATOM   3352  C   LYS A1990      27.576 -28.369  25.205  1.00  0.00           C  
ATOM   3353  O   LYS A1990      28.165 -29.361  24.755  1.00  0.00           O  
ATOM   3354  CB  LYS A1990      25.200 -29.001  24.894  1.00  0.00           C  
ATOM   3355  CG  LYS A1990      24.912 -29.219  26.376  1.00  0.00           C  
ATOM   3356  CD  LYS A1990      24.394 -30.631  26.660  1.00  0.00           C  
ATOM   3357  CE  LYS A1990      23.065 -30.934  25.969  1.00  0.00           C  
ATOM   3358  NZ  LYS A1990      22.800 -32.405  25.964  1.00  0.00           N  
ATOM   3359  N   ALA A1991      28.058 -27.605  26.180  1.00  0.00           N  
ATOM   3360  CA  ALA A1991      29.314 -27.900  26.851  1.00  0.00           C  
ATOM   3361  C   ALA A1991      29.048 -29.082  27.755  1.00  0.00           C  
ATOM   3362  O   ALA A1991      27.938 -29.235  28.271  1.00  0.00           O  
ATOM   3363  CB  ALA A1991      29.771 -26.706  27.678  1.00  0.00           C  
ATOM   3364  N   GLU A1992      30.050 -29.931  27.926  1.00  0.00           N  
ATOM   3365  CA  GLU A1992      29.895 -31.096  28.775  1.00  0.00           C  
ATOM   3366  C   GLU A1992      31.171 -31.359  29.537  1.00  0.00           C  
ATOM   3367  O   GLU A1992      31.143 -31.572  30.748  1.00  0.00           O  
ATOM   3368  CB  GLU A1992      29.496 -32.318  27.943  1.00  0.00           C  
ATOM   3369  CG  GLU A1992      28.004 -32.367  27.603  1.00  0.00           C  
ATOM   3370  CD  GLU A1992      27.726 -32.846  26.189  1.00  0.00           C  
ATOM   3371  OE1 GLU A1992      28.675 -33.291  25.506  1.00  0.00           O  
ATOM   3372  OE2 GLU A1992      26.554 -32.769  25.758  1.00  0.00           O  
ATOM   3373  N   ARG A1993      32.296 -31.307  28.838  1.00  0.00           N  
ATOM   3374  CA  ARG A1993      33.577 -31.552  29.477  1.00  0.00           C  
ATOM   3375  C   ARG A1993      34.465 -30.355  29.214  1.00  0.00           C  
ATOM   3376  O   ARG A1993      34.142 -29.516  28.374  1.00  0.00           O  
ATOM   3377  CB  ARG A1993      34.224 -32.823  28.916  1.00  0.00           C  
ATOM   3378  CG  ARG A1993      35.255 -33.454  29.845  1.00  0.00           C  
ATOM   3379  CD  ARG A1993      36.611 -33.622  29.176  1.00  0.00           C  
ATOM   3380  NE  ARG A1993      36.568 -34.477  27.990  1.00  0.00           N  
ATOM   3381  CZ  ARG A1993      37.633 -34.772  27.249  1.00  0.00           C  
ATOM   3382  NH1 ARG A1993      38.828 -34.287  27.569  1.00  0.00           N  
ATOM   3383  NH2 ARG A1993      37.503 -35.534  26.171  1.00  0.00           N  
ATOM   3384  N   VAL A1994      35.573 -30.279  29.940  1.00  0.00           N  
ATOM   3385  CA  VAL A1994      36.530 -29.195  29.797  1.00  0.00           C  
ATOM   3386  C   VAL A1994      37.888 -29.825  30.073  1.00  0.00           C  
ATOM   3387  O   VAL A1994      37.962 -31.010  30.394  1.00  0.00           O  
ATOM   3388  CB  VAL A1994      36.230 -28.025  30.789  1.00  0.00           C  
ATOM   3389  CG1 VAL A1994      36.833 -28.294  32.161  1.00  0.00           C  
ATOM   3390  CG2 VAL A1994      36.721 -26.706  30.224  1.00  0.00           C  
ATOM   3391  N   GLU A1995      38.952 -29.043  29.966  1.00  0.00           N  
ATOM   3392  CA  GLU A1995      40.296 -29.553  30.180  1.00  0.00           C  
ATOM   3393  C   GLU A1995      41.153 -28.371  30.594  1.00  0.00           C  
ATOM   3394  O   GLU A1995      41.067 -27.302  29.985  1.00  0.00           O  
ATOM   3395  CB  GLU A1995      40.806 -30.148  28.871  1.00  0.00           C  
ATOM   3396  CG  GLU A1995      41.983 -31.074  28.990  1.00  0.00           C  
ATOM   3397  CD  GLU A1995      42.242 -31.817  27.692  1.00  0.00           C  
ATOM   3398  OE1 GLU A1995      41.577 -32.853  27.458  1.00  0.00           O  
ATOM   3399  OE2 GLU A1995      43.097 -31.356  26.901  1.00  0.00           O  
ATOM   3400  N   LYS A2012      41.950 -28.548  31.642  1.00  0.00           N  
ATOM   3401  CA  LYS A2012      42.803 -27.476  32.146  1.00  0.00           C  
ATOM   3402  C   LYS A2012      44.272 -27.879  32.076  1.00  0.00           C  
ATOM   3403  O   LYS A2012      44.597 -28.956  31.580  1.00  0.00           O  
ATOM   3404  CB  LYS A2012      42.401 -27.116  33.581  1.00  0.00           C  
ATOM   3405  CG  LYS A2012      40.935 -26.677  33.738  1.00  0.00           C  
ATOM   3406  CD  LYS A2012      40.587 -26.373  35.195  1.00  0.00           C  
ATOM   3407  CE  LYS A2012      39.220 -25.716  35.346  1.00  0.00           C  
ATOM   3408  NZ  LYS A2012      38.090 -26.629  35.017  1.00  0.00           N  
ATOM   3409  N   ASP A2013      45.156 -27.018  32.570  1.00  0.00           N  
ATOM   3410  CA  ASP A2013      46.591 -27.291  32.543  1.00  0.00           C  
ATOM   3411  C   ASP A2013      47.236 -27.195  33.933  1.00  0.00           C  
ATOM   3412  O   ASP A2013      46.548 -27.265  34.961  1.00  0.00           O  
ATOM   3413  CB  ASP A2013      47.290 -26.331  31.557  1.00  0.00           C  
ATOM   3414  CG  ASP A2013      47.377 -24.876  32.073  1.00  0.00           C  
ATOM   3415  OD1 ASP A2013      46.544 -24.458  32.898  1.00  0.00           O  
ATOM   3416  OD2 ASP A2013      48.302 -24.144  31.650  1.00  0.00           O  
ATOM   3417  N   ALA A2014      48.557 -26.999  33.944  1.00  0.00           N  
ATOM   3418  CA  ALA A2014      49.351 -26.866  35.168  1.00  0.00           C  
ATOM   3419  C   ALA A2014      48.830 -25.762  36.090  1.00  0.00           C  
ATOM   3420  O   ALA A2014      48.449 -26.031  37.228  1.00  0.00           O  
ATOM   3421  CB  ALA A2014      50.816 -26.608  34.811  1.00  0.00           C  
ATOM   3422  N   GLU A2015      48.795 -24.526  35.593  1.00  0.00           N  
ATOM   3423  CA  GLU A2015      48.313 -23.398  36.385  1.00  0.00           C  
ATOM   3424  C   GLU A2015      46.779 -23.389  36.478  1.00  0.00           C  
ATOM   3425  O   GLU A2015      46.171 -22.366  36.801  1.00  0.00           O  
ATOM   3426  CB  GLU A2015      48.828 -22.076  35.795  1.00  0.00           C  
ATOM   3427  CG  GLU A2015      48.627 -20.851  36.705  1.00  0.00           C  
ATOM   3428  CD  GLU A2015      49.051 -19.527  36.065  1.00  0.00           C  
ATOM   3429  OE1 GLU A2015      50.195 -19.437  35.562  1.00  0.00           O  
ATOM   3430  OE2 GLU A2015      48.244 -18.569  36.086  1.00  0.00           O  
ATOM   3431  N   GLY A2016      46.155 -24.525  36.182  1.00  0.00           N  
ATOM   3432  CA  GLY A2016      44.707 -24.615  36.249  1.00  0.00           C  
ATOM   3433  C   GLY A2016      43.972 -23.955  35.096  1.00  0.00           C  
ATOM   3434  O   GLY A2016      42.742 -24.024  35.020  1.00  0.00           O  
ATOM   3435  N   ASN A2017      44.715 -23.288  34.215  1.00  0.00           N  
ATOM   3436  CA  ASN A2017      44.137 -22.614  33.052  1.00  0.00           C  
ATOM   3437  C   ASN A2017      43.517 -23.640  32.115  1.00  0.00           C  
ATOM   3438  O   ASN A2017      44.055 -24.736  31.947  1.00  0.00           O  
ATOM   3439  CB  ASN A2017      45.211 -21.836  32.284  1.00  0.00           C  
ATOM   3440  CG  ASN A2017      45.915 -20.813  33.139  1.00  0.00           C  
ATOM   3441  OD1 ASN A2017      47.138 -20.808  33.226  1.00  0.00           O  
ATOM   3442  ND2 ASN A2017      45.148 -19.939  33.779  1.00  0.00           N  
ATOM   3443  N   ILE A2018      42.381 -23.287  31.523  1.00  0.00           N  
ATOM   3444  CA  ILE A2018      41.699 -24.175  30.591  1.00  0.00           C  
ATOM   3445  C   ILE A2018      42.444 -24.190  29.248  1.00  0.00           C  
ATOM   3446  O   ILE A2018      43.165 -23.246  28.917  1.00  0.00           O  
ATOM   3447  CB  ILE A2018      40.249 -23.711  30.356  1.00  0.00           C  
ATOM   3448  CG1 ILE A2018      39.491 -23.684  31.676  1.00  0.00           C  
ATOM   3449  CG2 ILE A2018      39.536 -24.641  29.386  1.00  0.00           C  
ATOM   3450  CD1 ILE A2018      38.022 -23.340  31.521  1.00  0.00           C  
ATOM   3451  N   THR A2019      42.316 -25.285  28.506  1.00  0.00           N  
ATOM   3452  CA  THR A2019      42.948 -25.388  27.199  1.00  0.00           C  
ATOM   3453  C   THR A2019      41.942 -25.746  26.092  1.00  0.00           C  
ATOM   3454  O   THR A2019      42.091 -25.305  24.948  1.00  0.00           O  
ATOM   3455  CB  THR A2019      44.139 -26.385  27.205  1.00  0.00           C  
ATOM   3456  OG1 THR A2019      43.736 -27.627  27.798  1.00  0.00           O  
ATOM   3457  CG2 THR A2019      45.329 -25.803  27.969  1.00  0.00           C  
ATOM   3458  N   THR A2020      40.890 -26.483  26.439  1.00  0.00           N  
ATOM   3459  CA  THR A2020      39.896 -26.869  25.447  1.00  0.00           C  
ATOM   3460  C   THR A2020      38.539 -27.233  26.030  1.00  0.00           C  
ATOM   3461  O   THR A2020      38.459 -27.867  27.074  1.00  0.00           O  
ATOM   3462  CB  THR A2020      40.421 -28.027  24.550  1.00  0.00           C  
ATOM   3463  OG1 THR A2020      39.321 -28.709  23.928  1.00  0.00           O  
ATOM   3464  CG2 THR A2020      41.259 -29.004  25.353  1.00  0.00           C  
ATOM   3465  N   ILE A2021      37.478 -26.805  25.354  1.00  0.00           N  
ATOM   3466  CA  ILE A2021      36.109 -27.075  25.778  1.00  0.00           C  
ATOM   3467  C   ILE A2021      35.476 -28.059  24.795  1.00  0.00           C  
ATOM   3468  O   ILE A2021      35.361 -27.777  23.599  1.00  0.00           O  
ATOM   3469  CB  ILE A2021      35.247 -25.773  25.841  1.00  0.00           C  
ATOM   3470  CG1 ILE A2021      35.725 -24.854  26.970  1.00  0.00           C  
ATOM   3471  CG2 ILE A2021      33.769 -26.103  26.055  1.00  0.00           C  
ATOM   3472  CD1 ILE A2021      36.928 -24.011  26.627  1.00  0.00           C  
ATOM   3473  N   PHE A2022      35.077 -29.216  25.310  1.00  0.00           N  
ATOM   3474  CA  PHE A2022      34.471 -30.260  24.498  1.00  0.00           C  
ATOM   3475  C   PHE A2022      32.964 -30.120  24.532  1.00  0.00           C  
ATOM   3476  O   PHE A2022      32.359 -30.071  25.608  1.00  0.00           O  
ATOM   3477  CB  PHE A2022      34.909 -31.634  25.000  1.00  0.00           C  
ATOM   3478  CG  PHE A2022      36.400 -31.799  25.044  1.00  0.00           C  
ATOM   3479  CD1 PHE A2022      37.127 -31.392  26.159  1.00  0.00           C  
ATOM   3480  CD2 PHE A2022      37.086 -32.326  23.954  1.00  0.00           C  
ATOM   3481  CE1 PHE A2022      38.521 -31.509  26.183  1.00  0.00           C  
ATOM   3482  CE2 PHE A2022      38.477 -32.448  23.964  1.00  0.00           C  
ATOM   3483  CZ  PHE A2022      39.196 -32.038  25.081  1.00  0.00           C  
ATOM   3484  N   CYS A2023      32.358 -30.074  23.352  1.00  0.00           N  
ATOM   3485  CA  CYS A2023      30.917 -29.914  23.247  1.00  0.00           C  
ATOM   3486  C   CYS A2023      30.331 -30.840  22.191  1.00  0.00           C  
ATOM   3487  O   CYS A2023      31.060 -31.546  21.487  1.00  0.00           O  
ATOM   3488  CB  CYS A2023      30.600 -28.465  22.859  1.00  0.00           C  
ATOM   3489  SG  CYS A2023      31.676 -27.231  23.627  1.00  0.00           S  
ATOM   3490  N   THR A2024      29.006 -30.838  22.103  1.00  0.00           N  
ATOM   3491  CA  THR A2024      28.269 -31.622  21.118  1.00  0.00           C  
ATOM   3492  C   THR A2024      27.381 -30.602  20.434  1.00  0.00           C  
ATOM   3493  O   THR A2024      27.066 -29.575  21.040  1.00  0.00           O  
ATOM   3494  CB  THR A2024      27.361 -32.687  21.776  1.00  0.00           C  
ATOM   3495  OG1 THR A2024      26.649 -32.108  22.880  1.00  0.00           O  
ATOM   3496  CG2 THR A2024      28.184 -33.871  22.246  1.00  0.00           C  
ATOM   3497  N   TYR A2025      26.990 -30.856  19.188  1.00  0.00           N  
ATOM   3498  CA  TYR A2025      26.127 -29.914  18.483  1.00  0.00           C  
ATOM   3499  C   TYR A2025      24.875 -30.600  17.937  1.00  0.00           C  
ATOM   3500  O   TYR A2025      24.891 -31.790  17.612  1.00  0.00           O  
ATOM   3501  CB  TYR A2025      26.895 -29.198  17.362  1.00  0.00           C  
ATOM   3502  CG  TYR A2025      26.904 -29.923  16.041  1.00  0.00           C  
ATOM   3503  CD1 TYR A2025      27.460 -31.199  15.920  1.00  0.00           C  
ATOM   3504  CD2 TYR A2025      26.331 -29.341  14.912  1.00  0.00           C  
ATOM   3505  CE1 TYR A2025      27.438 -31.881  14.709  1.00  0.00           C  
ATOM   3506  CE2 TYR A2025      26.305 -30.012  13.693  1.00  0.00           C  
ATOM   3507  CZ  TYR A2025      26.859 -31.281  13.598  1.00  0.00           C  
ATOM   3508  OH  TYR A2025      26.838 -31.938  12.387  1.00  0.00           O  
ATOM   3509  N   ASP A2026      23.780 -29.855  17.869  1.00  0.00           N  
ATOM   3510  CA  ASP A2026      22.542 -30.408  17.357  1.00  0.00           C  
ATOM   3511  C   ASP A2026      22.655 -30.452  15.845  1.00  0.00           C  
ATOM   3512  O   ASP A2026      22.644 -29.412  15.193  1.00  0.00           O  
ATOM   3513  CB  ASP A2026      21.355 -29.543  17.772  1.00  0.00           C  
ATOM   3514  CG  ASP A2026      20.015 -30.174  17.419  1.00  0.00           C  
ATOM   3515  OD1 ASP A2026      19.753 -30.439  16.220  1.00  0.00           O  
ATOM   3516  OD2 ASP A2026      19.212 -30.388  18.353  1.00  0.00           O  
ATOM   3517  N   ALA A2027      22.722 -31.666  15.307  1.00  0.00           N  
ATOM   3518  CA  ALA A2027      22.844 -31.926  13.871  1.00  0.00           C  
ATOM   3519  C   ALA A2027      22.140 -30.921  12.968  1.00  0.00           C  
ATOM   3520  O   ALA A2027      22.595 -30.663  11.852  1.00  0.00           O  
ATOM   3521  CB  ALA A2027      22.368 -33.339  13.560  1.00  0.00           C  
ATOM   3522  N   ASP A2039      20.987 -30.426  13.409  1.00  0.00           N  
ATOM   3523  CA  ASP A2039      20.275 -29.418  12.642  1.00  0.00           C  
ATOM   3524  C   ASP A2039      19.525 -28.447  13.533  1.00  0.00           C  
ATOM   3525  O   ASP A2039      18.433 -28.736  14.028  1.00  0.00           O  
ATOM   3526  CB  ASP A2039      19.333 -30.017  11.599  1.00  0.00           C  
ATOM   3527  CG  ASP A2039      18.883 -28.980  10.564  1.00  0.00           C  
ATOM   3528  OD1 ASP A2039      19.617 -28.765   9.566  1.00  0.00           O  
ATOM   3529  OD2 ASP A2039      17.811 -28.360  10.769  1.00  0.00           O  
ATOM   3530  N   THR A2040      20.151 -27.295  13.731  1.00  0.00           N  
ATOM   3531  CA  THR A2040      19.617 -26.218  14.535  1.00  0.00           C  
ATOM   3532  C   THR A2040      20.144 -24.948  13.899  1.00  0.00           C  
ATOM   3533  O   THR A2040      21.195 -24.449  14.294  1.00  0.00           O  
ATOM   3534  CB  THR A2040      20.127 -26.299  15.980  1.00  0.00           C  
ATOM   3535  OG1 THR A2040      21.350 -27.046  16.024  1.00  0.00           O  
ATOM   3536  CG2 THR A2040      19.102 -26.944  16.868  1.00  0.00           C  
ATOM   3537  N   LEU A2041      19.462 -24.486  12.854  1.00  0.00           N  
ATOM   3538  CA  LEU A2041      19.854 -23.266  12.137  1.00  0.00           C  
ATOM   3539  C   LEU A2041      18.906 -22.948  10.981  1.00  0.00           C  
ATOM   3540  O   LEU A2041      17.723 -22.695  11.193  1.00  0.00           O  
ATOM   3541  CB  LEU A2041      21.295 -23.361  11.606  1.00  0.00           C  
ATOM   3542  CG  LEU A2041      21.615 -24.303  10.449  1.00  0.00           C  
ATOM   3543  CD1 LEU A2041      23.069 -24.135  10.062  1.00  0.00           C  
ATOM   3544  CD2 LEU A2041      21.311 -25.740  10.832  1.00  0.00           C  
ATOM   3545  N   GLY A2086      21.474 -17.475  25.007  1.00  0.00           N  
ATOM   3546  CA  GLY A2086      22.315 -16.480  24.362  1.00  0.00           C  
ATOM   3547  C   GLY A2086      22.978 -16.880  23.050  1.00  0.00           C  
ATOM   3548  O   GLY A2086      22.836 -18.005  22.569  1.00  0.00           O  
ATOM   3549  N   VAL A2087      23.718 -15.943  22.470  1.00  0.00           N  
ATOM   3550  CA  VAL A2087      24.411 -16.175  21.211  1.00  0.00           C  
ATOM   3551  C   VAL A2087      25.847 -15.705  21.372  1.00  0.00           C  
ATOM   3552  O   VAL A2087      26.107 -14.785  22.145  1.00  0.00           O  
ATOM   3553  CB  VAL A2087      23.781 -15.354  20.076  1.00  0.00           C  
ATOM   3554  CG1 VAL A2087      24.437 -15.708  18.741  1.00  0.00           C  
ATOM   3555  CG2 VAL A2087      22.276 -15.561  20.029  1.00  0.00           C  
ATOM   3556  N   ILE A2088      26.784 -16.369  20.700  1.00  0.00           N  
ATOM   3557  CA  ILE A2088      28.190 -15.971  20.758  1.00  0.00           C  
ATOM   3558  C   ILE A2088      28.852 -16.111  19.387  1.00  0.00           C  
ATOM   3559  O   ILE A2088      28.423 -16.902  18.547  1.00  0.00           O  
ATOM   3560  CB  ILE A2088      29.022 -16.758  21.823  1.00  0.00           C  
ATOM   3561  CG1 ILE A2088      29.228 -18.216  21.403  1.00  0.00           C  
ATOM   3562  CG2 ILE A2088      28.344 -16.703  23.179  1.00  0.00           C  
ATOM   3563  CD1 ILE A2088      30.142 -19.002  22.336  1.00  0.00           C  
ATOM   3564  N   HIS A2089      29.868 -15.294  19.154  1.00  0.00           N  
ATOM   3565  CA  HIS A2089      30.604 -15.309  17.897  1.00  0.00           C  
ATOM   3566  C   HIS A2089      31.695 -16.377  17.978  1.00  0.00           C  
ATOM   3567  O   HIS A2089      32.102 -16.760  19.077  1.00  0.00           O  
ATOM   3568  CB  HIS A2089      31.203 -13.918  17.611  1.00  0.00           C  
ATOM   3569  CG  HIS A2089      31.955 -13.322  18.765  1.00  0.00           C  
ATOM   3570  ND1 HIS A2089      33.330 -13.209  18.781  1.00  0.00           N  
ATOM   3571  CD2 HIS A2089      31.523 -12.814  19.947  1.00  0.00           C  
ATOM   3572  CE1 HIS A2089      33.713 -12.660  19.921  1.00  0.00           C  
ATOM   3573  NE2 HIS A2089      32.636 -12.411  20.647  1.00  0.00           N  
ATOM   3574  N   TRP A2090      32.186 -16.833  16.830  1.00  0.00           N  
ATOM   3575  CA  TRP A2090      33.209 -17.879  16.800  1.00  0.00           C  
ATOM   3576  C   TRP A2090      34.039 -17.770  15.526  1.00  0.00           C  
ATOM   3577  O   TRP A2090      33.703 -16.987  14.634  1.00  0.00           O  
ATOM   3578  CB  TRP A2090      32.529 -19.261  16.830  1.00  0.00           C  
ATOM   3579  CG  TRP A2090      31.469 -19.424  15.756  1.00  0.00           C  
ATOM   3580  CD1 TRP A2090      30.168 -19.006  15.818  1.00  0.00           C  
ATOM   3581  CD2 TRP A2090      31.657 -19.944  14.430  1.00  0.00           C  
ATOM   3582  NE1 TRP A2090      29.539 -19.213  14.611  1.00  0.00           N  
ATOM   3583  CE2 TRP A2090      30.427 -19.788  13.741  1.00  0.00           C  
ATOM   3584  CE3 TRP A2090      32.746 -20.510  13.753  1.00  0.00           C  
ATOM   3585  CZ2 TRP A2090      30.260 -20.175  12.403  1.00  0.00           C  
ATOM   3586  CZ3 TRP A2090      32.581 -20.892  12.421  1.00  0.00           C  
ATOM   3587  CH2 TRP A2090      31.346 -20.721  11.762  1.00  0.00           C  
ATOM   3588  N   VAL A2091      35.102 -18.574  15.446  1.00  0.00           N  
ATOM   3589  CA  VAL A2091      35.983 -18.634  14.275  1.00  0.00           C  
ATOM   3590  C   VAL A2091      36.513 -20.078  14.111  1.00  0.00           C  
ATOM   3591  O   VAL A2091      36.938 -20.692  15.081  1.00  0.00           O  
ATOM   3592  CB  VAL A2091      37.180 -17.615  14.380  1.00  0.00           C  
ATOM   3593  CG1 VAL A2091      38.289 -17.994  13.418  1.00  0.00           C  
ATOM   3594  CG2 VAL A2091      36.718 -16.197  14.039  1.00  0.00           C  
ATOM   3595  N   SER A2092      36.438 -20.629  12.899  1.00  0.00           N  
ATOM   3596  CA  SER A2092      36.929 -21.987  12.629  1.00  0.00           C  
ATOM   3597  C   SER A2092      38.464 -21.996  12.614  1.00  0.00           C  
ATOM   3598  O   SER A2092      39.098 -21.340  11.785  1.00  0.00           O  
ATOM   3599  CB  SER A2092      36.370 -22.512  11.293  1.00  0.00           C  
ATOM   3600  OG  SER A2092      37.009 -23.710  10.846  1.00  0.00           O  
ATOM   3601  N   ALA A2093      39.051 -22.783  13.505  1.00  0.00           N  
ATOM   3602  CA  ALA A2093      40.498 -22.870  13.626  1.00  0.00           C  
ATOM   3603  C   ALA A2093      41.239 -23.228  12.336  1.00  0.00           C  
ATOM   3604  O   ALA A2093      42.349 -22.755  12.109  1.00  0.00           O  
ATOM   3605  CB  ALA A2093      40.863 -23.843  14.746  1.00  0.00           C  
ATOM   3606  N   ALA A2094      40.621 -24.042  11.487  1.00  0.00           N  
ATOM   3607  CA  ALA A2094      41.239 -24.461  10.227  1.00  0.00           C  
ATOM   3608  C   ALA A2094      41.323 -23.345   9.185  1.00  0.00           C  
ATOM   3609  O   ALA A2094      42.350 -23.175   8.533  1.00  0.00           O  
ATOM   3610  CB  ALA A2094      40.485 -25.644   9.654  1.00  0.00           C  
ATOM   3611  N   HIS A2095      40.239 -22.587   9.033  1.00  0.00           N  
ATOM   3612  CA  HIS A2095      40.192 -21.500   8.053  1.00  0.00           C  
ATOM   3613  C   HIS A2095      40.279 -20.146   8.739  1.00  0.00           C  
ATOM   3614  O   HIS A2095      39.619 -19.199   8.303  1.00  0.00           O  
ATOM   3615  CB  HIS A2095      38.867 -21.518   7.272  1.00  0.00           C  
ATOM   3616  CG  HIS A2095      38.279 -22.880   7.081  1.00  0.00           C  
ATOM   3617  ND1 HIS A2095      37.772 -23.627   8.123  1.00  0.00           N  
ATOM   3618  CD2 HIS A2095      38.081 -23.612   5.959  1.00  0.00           C  
ATOM   3619  CE1 HIS A2095      37.288 -24.762   7.652  1.00  0.00           C  
ATOM   3620  NE2 HIS A2095      37.463 -24.777   6.342  1.00  0.00           N  
ATOM   3621  N   ALA A2096      41.069 -20.040   9.802  1.00  0.00           N  
ATOM   3622  CA  ALA A2096      41.152 -18.773  10.518  1.00  0.00           C  
ATOM   3623  C   ALA A2096      42.366 -17.979  10.114  1.00  0.00           C  
ATOM   3624  O   ALA A2096      43.427 -18.540   9.829  1.00  0.00           O  
ATOM   3625  CB  ALA A2096      41.153 -19.000  12.022  1.00  0.00           C  
ATOM   3626  N   LEU A2097      42.199 -16.665  10.075  1.00  0.00           N  
ATOM   3627  CA  LEU A2097      43.282 -15.769   9.733  1.00  0.00           C  
ATOM   3628  C   LEU A2097      43.875 -15.210  11.026  1.00  0.00           C  
ATOM   3629  O   LEU A2097      43.147 -14.719  11.900  1.00  0.00           O  
ATOM   3630  CB  LEU A2097      42.756 -14.633   8.853  1.00  0.00           C  
ATOM   3631  CG  LEU A2097      43.733 -13.493   8.546  1.00  0.00           C  
ATOM   3632  CD1 LEU A2097      44.894 -13.990   7.684  1.00  0.00           C  
ATOM   3633  CD2 LEU A2097      42.993 -12.366   7.850  1.00  0.00           C  
ATOM   3634  N   PRO A2098      45.195 -15.351  11.201  1.00  0.00           N  
ATOM   3635  CA  PRO A2098      45.917 -14.861  12.379  1.00  0.00           C  
ATOM   3636  C   PRO A2098      45.989 -13.334  12.294  1.00  0.00           C  
ATOM   3637  O   PRO A2098      46.624 -12.775  11.381  1.00  0.00           O  
ATOM   3638  CB  PRO A2098      47.299 -15.495  12.210  1.00  0.00           C  
ATOM   3639  CG  PRO A2098      46.979 -16.807  11.607  1.00  0.00           C  
ATOM   3640  CD  PRO A2098      45.949 -16.433  10.546  1.00  0.00           C  
ATOM   3641  N   VAL A2099      45.358 -12.671  13.262  1.00  0.00           N  
ATOM   3642  CA  VAL A2099      45.283 -11.209  13.301  1.00  0.00           C  
ATOM   3643  C   VAL A2099      45.822 -10.587  14.593  1.00  0.00           C  
ATOM   3644  O   VAL A2099      45.725 -11.192  15.661  1.00  0.00           O  
ATOM   3645  CB  VAL A2099      43.800 -10.778  13.147  1.00  0.00           C  
ATOM   3646  CG1 VAL A2099      43.606  -9.348  13.581  1.00  0.00           C  
ATOM   3647  CG2 VAL A2099      43.338 -10.958  11.705  1.00  0.00           C  
ATOM   3648  N   GLU A2100      46.419  -9.399  14.485  1.00  0.00           N  
ATOM   3649  CA  GLU A2100      46.892  -8.677  15.661  1.00  0.00           C  
ATOM   3650  C   GLU A2100      45.807  -7.663  15.942  1.00  0.00           C  
ATOM   3651  O   GLU A2100      45.409  -6.918  15.045  1.00  0.00           O  
ATOM   3652  CB  GLU A2100      48.189  -7.919  15.403  1.00  0.00           C  
ATOM   3653  CG  GLU A2100      48.582  -7.012  16.578  1.00  0.00           C  
ATOM   3654  CD  GLU A2100      50.039  -6.556  16.543  1.00  0.00           C  
ATOM   3655  OE1 GLU A2100      50.942  -7.393  16.760  1.00  0.00           O  
ATOM   3656  OE2 GLU A2100      50.292  -5.355  16.315  1.00  0.00           O  
ATOM   3657  N   ILE A2101      45.318  -7.621  17.170  1.00  0.00           N  
ATOM   3658  CA  ILE A2101      44.267  -6.671  17.501  1.00  0.00           C  
ATOM   3659  C   ILE A2101      44.777  -5.628  18.488  1.00  0.00           C  
ATOM   3660  O   ILE A2101      45.441  -5.967  19.466  1.00  0.00           O  
ATOM   3661  CB  ILE A2101      43.006  -7.400  18.023  1.00  0.00           C  
ATOM   3662  CG1 ILE A2101      42.492  -8.321  16.920  1.00  0.00           C  
ATOM   3663  CG2 ILE A2101      41.927  -6.399  18.449  1.00  0.00           C  
ATOM   3664  CD1 ILE A2101      41.210  -9.006  17.233  1.00  0.00           C  
ATOM   3665  N   ARG A2102      44.520  -4.356  18.185  1.00  0.00           N  
ATOM   3666  CA  ARG A2102      44.957  -3.252  19.031  1.00  0.00           C  
ATOM   3667  C   ARG A2102      43.778  -2.562  19.699  1.00  0.00           C  
ATOM   3668  O   ARG A2102      42.990  -1.857  19.059  1.00  0.00           O  
ATOM   3669  CB  ARG A2102      45.800  -2.263  18.226  1.00  0.00           C  
ATOM   3670  CG  ARG A2102      47.064  -2.890  17.707  1.00  0.00           C  
ATOM   3671  CD  ARG A2102      47.992  -1.908  17.055  1.00  0.00           C  
ATOM   3672  NE  ARG A2102      49.269  -2.566  16.802  1.00  0.00           N  
ATOM   3673  CZ  ARG A2102      50.457  -1.966  16.815  1.00  0.00           C  
ATOM   3674  NH1 ARG A2102      50.549  -0.667  17.070  1.00  0.00           N  
ATOM   3675  NH2 ARG A2102      51.563  -2.668  16.567  1.00  0.00           N  
ATOM   3676  N   LEU A2103      43.626  -2.825  20.988  1.00  0.00           N  
ATOM   3677  CA  LEU A2103      42.549  -2.245  21.762  1.00  0.00           C  
ATOM   3678  C   LEU A2103      43.063  -0.939  22.358  1.00  0.00           C  
ATOM   3679  O   LEU A2103      44.041  -0.926  23.105  1.00  0.00           O  
ATOM   3680  CB  LEU A2103      42.157  -3.220  22.861  1.00  0.00           C  
ATOM   3681  CG  LEU A2103      41.924  -4.638  22.347  1.00  0.00           C  
ATOM   3682  CD1 LEU A2103      41.835  -5.593  23.519  1.00  0.00           C  
ATOM   3683  CD2 LEU A2103      40.671  -4.680  21.491  1.00  0.00           C  
ATOM   3684  N   TYR A2104      42.432   0.164  21.986  1.00  0.00           N  
ATOM   3685  CA  TYR A2104      42.834   1.477  22.469  1.00  0.00           C  
ATOM   3686  C   TYR A2104      41.899   1.991  23.557  1.00  0.00           C  
ATOM   3687  O   TYR A2104      40.726   1.635  23.597  1.00  0.00           O  
ATOM   3688  CB  TYR A2104      42.842   2.468  21.301  1.00  0.00           C  
ATOM   3689  CG  TYR A2104      43.906   2.197  20.270  1.00  0.00           C  
ATOM   3690  CD1 TYR A2104      45.220   2.605  20.491  1.00  0.00           C  
ATOM   3691  CD2 TYR A2104      43.605   1.542  19.075  1.00  0.00           C  
ATOM   3692  CE1 TYR A2104      46.215   2.372  19.558  1.00  0.00           C  
ATOM   3693  CE2 TYR A2104      44.599   1.301  18.123  1.00  0.00           C  
ATOM   3694  CZ  TYR A2104      45.910   1.722  18.374  1.00  0.00           C  
ATOM   3695  OH  TYR A2104      46.929   1.509  17.455  1.00  0.00           O  
ATOM   3696  N   ASP A2105      42.402   2.865  24.412  1.00  0.00           N  
ATOM   3697  CA  ASP A2105      41.580   3.443  25.470  1.00  0.00           C  
ATOM   3698  C   ASP A2105      42.004   4.905  25.683  1.00  0.00           C  
ATOM   3699  O   ASP A2105      42.897   5.400  24.982  1.00  0.00           O  
ATOM   3700  CB  ASP A2105      41.738   2.628  26.751  1.00  0.00           C  
ATOM   3701  CG  ASP A2105      40.690   2.958  27.785  1.00  0.00           C  
ATOM   3702  OD1 ASP A2105      39.634   3.512  27.417  1.00  0.00           O  
ATOM   3703  OD2 ASP A2105      40.932   2.666  28.976  1.00  0.00           O  
ATOM   3704  N   ARG A2107      41.371   5.593  26.634  1.00  0.00           N  
ATOM   3705  CA  ARG A2107      41.698   6.991  26.913  1.00  0.00           C  
ATOM   3706  C   ARG A2107      43.168   7.141  27.251  1.00  0.00           C  
ATOM   3707  O   ARG A2107      43.735   6.340  27.990  1.00  0.00           O  
ATOM   3708  CB  ARG A2107      40.817   7.561  28.022  1.00  0.00           C  
ATOM   3709  CG  ARG A2107      40.783   6.758  29.307  1.00  0.00           C  
ATOM   3710  CD  ARG A2107      39.592   7.167  30.140  1.00  0.00           C  
ATOM   3711  NE  ARG A2107      38.380   7.234  29.322  1.00  0.00           N  
ATOM   3712  CZ  ARG A2107      37.146   7.375  29.801  1.00  0.00           C  
ATOM   3713  NH1 ARG A2107      36.935   7.459  31.113  1.00  0.00           N  
ATOM   3714  NH2 ARG A2107      36.122   7.468  28.958  1.00  0.00           N  
ATOM   3715  N   LEU A2108      43.786   8.157  26.669  1.00  0.00           N  
ATOM   3716  CA  LEU A2108      45.197   8.410  26.852  1.00  0.00           C  
ATOM   3717  C   LEU A2108      45.606   8.722  28.275  1.00  0.00           C  
ATOM   3718  O   LEU A2108      46.657   8.274  28.711  1.00  0.00           O  
ATOM   3719  CB  LEU A2108      45.638   9.548  25.941  1.00  0.00           C  
ATOM   3720  CG  LEU A2108      46.909   9.364  25.100  1.00  0.00           C  
ATOM   3721  CD1 LEU A2108      47.412  10.748  24.690  1.00  0.00           C  
ATOM   3722  CD2 LEU A2108      48.009   8.581  25.849  1.00  0.00           C  
ATOM   3723  N   PHE A2109      44.803   9.509  28.984  1.00  0.00           N  
ATOM   3724  CA  PHE A2109      45.128   9.904  30.356  1.00  0.00           C  
ATOM   3725  C   PHE A2109      44.196   9.325  31.404  1.00  0.00           C  
ATOM   3726  O   PHE A2109      43.032   9.071  31.126  1.00  0.00           O  
ATOM   3727  CB  PHE A2109      45.155  11.433  30.474  1.00  0.00           C  
ATOM   3728  CG  PHE A2109      46.141  12.096  29.550  1.00  0.00           C  
ATOM   3729  CD1 PHE A2109      47.468  12.289  29.946  1.00  0.00           C  
ATOM   3730  CD2 PHE A2109      45.751  12.514  28.282  1.00  0.00           C  
ATOM   3731  CE1 PHE A2109      48.388  12.881  29.094  1.00  0.00           C  
ATOM   3732  CE2 PHE A2109      46.665  13.110  27.425  1.00  0.00           C  
ATOM   3733  CZ  PHE A2109      47.985  13.291  27.833  1.00  0.00           C  
ATOM   3734  N   SER A2110      44.707   9.162  32.622  1.00  0.00           N  
ATOM   3735  CA  SER A2110      43.936   8.607  33.737  1.00  0.00           C  
ATOM   3736  C   SER A2110      42.948   9.612  34.311  1.00  0.00           C  
ATOM   3737  O   SER A2110      42.032   9.239  35.043  1.00  0.00           O  
ATOM   3738  CB  SER A2110      44.875   8.191  34.868  1.00  0.00           C  
ATOM   3739  OG  SER A2110      45.981   7.459  34.382  1.00  0.00           O  
ATOM   3740  N   VAL A2111      43.146  10.887  33.998  1.00  0.00           N  
ATOM   3741  CA  VAL A2111      42.295  11.944  34.524  1.00  0.00           C  
ATOM   3742  C   VAL A2111      41.472  12.691  33.463  1.00  0.00           C  
ATOM   3743  O   VAL A2111      41.875  12.791  32.307  1.00  0.00           O  
ATOM   3744  CB  VAL A2111      43.150  12.915  35.344  1.00  0.00           C  
ATOM   3745  CG1 VAL A2111      43.773  12.177  36.501  1.00  0.00           C  
ATOM   3746  CG2 VAL A2111      44.250  13.521  34.482  1.00  0.00           C  
ATOM   3747  N   PRO A2112      40.302  13.229  33.852  1.00  0.00           N  
ATOM   3748  CA  PRO A2112      39.420  13.960  32.935  1.00  0.00           C  
ATOM   3749  C   PRO A2112      40.037  15.224  32.379  1.00  0.00           C  
ATOM   3750  O   PRO A2112      39.761  15.605  31.241  1.00  0.00           O  
ATOM   3751  CB  PRO A2112      38.216  14.297  33.815  1.00  0.00           C  
ATOM   3752  CG  PRO A2112      38.191  13.182  34.798  1.00  0.00           C  
ATOM   3753  CD  PRO A2112      39.650  13.069  35.162  1.00  0.00           C  
ATOM   3754  N   ASN A2113      40.852  15.881  33.198  1.00  0.00           N  
ATOM   3755  CA  ASN A2113      41.512  17.117  32.800  1.00  0.00           C  
ATOM   3756  C   ASN A2113      43.021  17.010  33.003  1.00  0.00           C  
ATOM   3757  O   ASN A2113      43.583  17.567  33.946  1.00  0.00           O  
ATOM   3758  CB  ASN A2113      40.957  18.286  33.612  1.00  0.00           C  
ATOM   3759  CG  ASN A2113      41.519  19.623  33.171  1.00  0.00           C  
ATOM   3760  OD1 ASN A2113      42.300  19.704  32.219  1.00  0.00           O  
ATOM   3761  ND2 ASN A2113      41.120  20.683  33.859  1.00  0.00           N  
ATOM   3762  N   PRO A2121      43.701  16.286  32.109  1.00  0.00           N  
ATOM   3763  CA  PRO A2121      45.154  16.122  32.218  1.00  0.00           C  
ATOM   3764  C   PRO A2121      45.966  17.419  32.045  1.00  0.00           C  
ATOM   3765  O   PRO A2121      47.066  17.560  32.580  1.00  0.00           O  
ATOM   3766  CB  PRO A2121      45.452  15.109  31.112  1.00  0.00           C  
ATOM   3767  CG  PRO A2121      44.334  15.340  30.103  1.00  0.00           C  
ATOM   3768  CD  PRO A2121      43.152  15.495  30.990  1.00  0.00           C  
ATOM   3769  N   GLY A2122      45.413  18.373  31.312  1.00  0.00           N  
ATOM   3770  CA  GLY A2122      46.124  19.615  31.084  1.00  0.00           C  
ATOM   3771  C   GLY A2122      46.240  20.475  32.319  1.00  0.00           C  
ATOM   3772  O   GLY A2122      47.015  21.426  32.347  1.00  0.00           O  
ATOM   3773  N   ALA A2123      45.450  20.159  33.334  1.00  0.00           N  
ATOM   3774  CA  ALA A2123      45.466  20.923  34.567  1.00  0.00           C  
ATOM   3775  C   ALA A2123      46.294  20.235  35.636  1.00  0.00           C  
ATOM   3776  O   ALA A2123      46.113  20.498  36.824  1.00  0.00           O  
ATOM   3777  CB  ALA A2123      44.048  21.149  35.059  1.00  0.00           C  
ATOM   3778  N   ALA A2124      47.180  19.332  35.224  1.00  0.00           N  
ATOM   3779  CA  ALA A2124      48.035  18.623  36.174  1.00  0.00           C  
ATOM   3780  C   ALA A2124      49.414  19.280  36.208  1.00  0.00           C  
ATOM   3781  O   ALA A2124      49.793  19.975  35.257  1.00  0.00           O  
ATOM   3782  CB  ALA A2124      48.153  17.155  35.788  1.00  0.00           C  
ATOM   3783  N   ASP A2126      50.149  19.082  37.305  1.00  0.00           N  
ATOM   3784  CA  ASP A2126      51.494  19.649  37.433  1.00  0.00           C  
ATOM   3785  C   ASP A2126      52.346  19.071  36.317  1.00  0.00           C  
ATOM   3786  O   ASP A2126      52.885  19.806  35.501  1.00  0.00           O  
ATOM   3787  CB  ASP A2126      52.099  19.311  38.790  1.00  0.00           C  
ATOM   3788  CG  ASP A2126      51.325  19.927  39.933  1.00  0.00           C  
ATOM   3789  OD1 ASP A2126      51.382  21.168  40.082  1.00  0.00           O  
ATOM   3790  OD2 ASP A2126      50.649  19.176  40.670  1.00  0.00           O  
ATOM   3791  N   ASP A2127      52.467  17.749  36.290  1.00  0.00           N  
ATOM   3792  CA  ASP A2127      53.201  17.077  35.229  1.00  0.00           C  
ATOM   3793  C   ASP A2127      52.173  16.206  34.526  1.00  0.00           C  
ATOM   3794  O   ASP A2127      51.844  15.132  35.020  1.00  0.00           O  
ATOM   3795  CB  ASP A2127      54.313  16.200  35.795  1.00  0.00           C  
ATOM   3796  CG  ASP A2127      55.137  15.538  34.708  1.00  0.00           C  
ATOM   3797  OD1 ASP A2127      54.835  15.726  33.497  1.00  0.00           O  
ATOM   3798  OD2 ASP A2127      56.099  14.832  35.071  1.00  0.00           O  
ATOM   3799  N   PHE A2128      51.675  16.654  33.377  1.00  0.00           N  
ATOM   3800  CA  PHE A2128      50.652  15.891  32.671  1.00  0.00           C  
ATOM   3801  C   PHE A2128      51.092  14.524  32.181  1.00  0.00           C  
ATOM   3802  O   PHE A2128      50.307  13.587  32.215  1.00  0.00           O  
ATOM   3803  CB  PHE A2128      49.963  16.722  31.554  1.00  0.00           C  
ATOM   3804  CG  PHE A2128      50.695  16.737  30.222  1.00  0.00           C  
ATOM   3805  CD1 PHE A2128      51.851  17.500  30.042  1.00  0.00           C  
ATOM   3806  CD2 PHE A2128      50.205  16.015  29.139  1.00  0.00           C  
ATOM   3807  CE1 PHE A2128      52.507  17.543  28.804  1.00  0.00           C  
ATOM   3808  CE2 PHE A2128      50.857  16.055  27.903  1.00  0.00           C  
ATOM   3809  CZ  PHE A2128      52.009  16.821  27.738  1.00  0.00           C  
ATOM   3810  N   LEU A2129      52.361  14.388  31.813  1.00  0.00           N  
ATOM   3811  CA  LEU A2129      52.878  13.112  31.312  1.00  0.00           C  
ATOM   3812  C   LEU A2129      52.821  11.996  32.353  1.00  0.00           C  
ATOM   3813  O   LEU A2129      52.747  10.818  32.004  1.00  0.00           O  
ATOM   3814  CB  LEU A2129      54.323  13.262  30.798  1.00  0.00           C  
ATOM   3815  CG  LEU A2129      54.624  14.149  29.574  1.00  0.00           C  
ATOM   3816  CD1 LEU A2129      56.117  14.195  29.308  1.00  0.00           C  
ATOM   3817  CD2 LEU A2129      53.903  13.633  28.342  1.00  0.00           C  
ATOM   3818  N   SER A2130      52.820  12.364  33.629  1.00  0.00           N  
ATOM   3819  CA  SER A2130      52.795  11.369  34.693  1.00  0.00           C  
ATOM   3820  C   SER A2130      51.411  10.804  34.943  1.00  0.00           C  
ATOM   3821  O   SER A2130      51.255   9.807  35.650  1.00  0.00           O  
ATOM   3822  CB  SER A2130      53.372  11.945  35.987  1.00  0.00           C  
ATOM   3823  OG  SER A2130      52.586  13.024  36.461  1.00  0.00           O  
ATOM   3824  N   VAL A2131      50.402  11.430  34.356  1.00  0.00           N  
ATOM   3825  CA  VAL A2131      49.039  10.957  34.538  1.00  0.00           C  
ATOM   3826  C   VAL A2131      48.493  10.236  33.278  1.00  0.00           C  
ATOM   3827  O   VAL A2131      47.279  10.093  33.075  1.00  0.00           O  
ATOM   3828  CB  VAL A2131      48.125  12.092  35.082  1.00  0.00           C  
ATOM   3829  CG1 VAL A2131      47.843  13.148  34.020  1.00  0.00           C  
ATOM   3830  CG2 VAL A2131      46.875  11.510  35.660  1.00  0.00           C  
ATOM   3831  N   ILE A2150      49.426   9.751  32.457  1.00  0.00           N  
ATOM   3832  CA  ILE A2150      49.110   9.006  31.251  1.00  0.00           C  
ATOM   3833  C   ILE A2150      48.590   7.631  31.660  1.00  0.00           C  
ATOM   3834  O   ILE A2150      48.964   7.090  32.697  1.00  0.00           O  
ATOM   3835  CB  ILE A2150      50.359   8.846  30.350  1.00  0.00           C  
ATOM   3836  CG1 ILE A2150      50.628  10.144  29.591  1.00  0.00           C  
ATOM   3837  CG2 ILE A2150      50.169   7.723  29.350  1.00  0.00           C  
ATOM   3838  CD1 ILE A2150      51.860  10.084  28.696  1.00  0.00           C  
ATOM   3839  N   ASN A2151      47.725   7.070  30.833  1.00  0.00           N  
ATOM   3840  CA  ASN A2151      47.136   5.775  31.101  1.00  0.00           C  
ATOM   3841  C   ASN A2151      48.043   4.705  30.501  1.00  0.00           C  
ATOM   3842  O   ASN A2151      48.258   4.676  29.282  1.00  0.00           O  
ATOM   3843  CB  ASN A2151      45.737   5.716  30.472  1.00  0.00           C  
ATOM   3844  CG  ASN A2151      45.074   4.362  30.631  1.00  0.00           C  
ATOM   3845  OD1 ASN A2151      45.608   3.463  31.286  1.00  0.00           O  
ATOM   3846  ND2 ASN A2151      43.906   4.204  30.023  1.00  0.00           N  
ATOM   3847  N   PRO A2152      48.599   3.816  31.350  1.00  0.00           N  
ATOM   3848  CA  PRO A2152      49.489   2.741  30.894  1.00  0.00           C  
ATOM   3849  C   PRO A2152      48.760   1.715  30.048  1.00  0.00           C  
ATOM   3850  O   PRO A2152      49.387   0.913  29.354  1.00  0.00           O  
ATOM   3851  CB  PRO A2152      49.995   2.139  32.196  1.00  0.00           C  
ATOM   3852  CG  PRO A2152      48.867   2.362  33.113  1.00  0.00           C  
ATOM   3853  CD  PRO A2152      48.485   3.786  32.815  1.00  0.00           C  
ATOM   3854  N   GLU A2154      47.434   1.735  30.122  1.00  0.00           N  
ATOM   3855  CA  GLU A2154      46.614   0.829  29.329  1.00  0.00           C  
ATOM   3856  C   GLU A2154      45.938   1.536  28.165  1.00  0.00           C  
ATOM   3857  O   GLU A2154      44.867   1.102  27.725  1.00  0.00           O  
ATOM   3858  CB  GLU A2154      45.541   0.149  30.183  1.00  0.00           C  
ATOM   3859  CG  GLU A2154      46.058  -0.921  31.137  1.00  0.00           C  
ATOM   3860  CD  GLU A2154      44.931  -1.783  31.686  1.00  0.00           C  
ATOM   3861  OE1 GLU A2154      43.999  -1.227  32.319  1.00  0.00           O  
ATOM   3862  OE2 GLU A2154      44.969  -3.017  31.470  1.00  0.00           O  
ATOM   3863  N   SER A2155      46.534   2.618  27.665  1.00  0.00           N  
ATOM   3864  CA  SER A2155      45.919   3.318  26.546  1.00  0.00           C  
ATOM   3865  C   SER A2155      45.961   2.446  25.283  1.00  0.00           C  
ATOM   3866  O   SER A2155      45.095   2.569  24.405  1.00  0.00           O  
ATOM   3867  CB  SER A2155      46.544   4.691  26.335  1.00  0.00           C  
ATOM   3868  OG  SER A2155      47.931   4.601  26.109  1.00  0.00           O  
ATOM   3869  N   LEU A2156      46.939   1.532  25.235  1.00  0.00           N  
ATOM   3870  CA  LEU A2156      47.107   0.562  24.142  1.00  0.00           C  
ATOM   3871  C   LEU A2156      47.364  -0.809  24.758  1.00  0.00           C  
ATOM   3872  O   LEU A2156      48.182  -0.942  25.667  1.00  0.00           O  
ATOM   3873  CB  LEU A2156      48.283   0.914  23.213  1.00  0.00           C  
ATOM   3874  CG  LEU A2156      48.697  -0.202  22.231  1.00  0.00           C  
ATOM   3875  CD1 LEU A2156      47.546  -0.650  21.356  1.00  0.00           C  
ATOM   3876  CD2 LEU A2156      49.833   0.252  21.353  1.00  0.00           C  
ATOM   3877  N   VAL A2167      46.618  -1.809  24.303  1.00  0.00           N  
ATOM   3878  CA  VAL A2167      46.772  -3.192  24.763  1.00  0.00           C  
ATOM   3879  C   VAL A2167      46.609  -4.041  23.513  1.00  0.00           C  
ATOM   3880  O   VAL A2167      45.558  -4.013  22.874  1.00  0.00           O  
ATOM   3881  CB  VAL A2167      45.763  -3.564  25.896  1.00  0.00           C  
ATOM   3882  CG1 VAL A2167      44.437  -2.886  25.667  1.00  0.00           C  
ATOM   3883  CG2 VAL A2167      45.579  -5.068  25.990  1.00  0.00           C  
ATOM   3884  N   ILE A2168      47.710  -4.680  23.111  1.00  0.00           N  
ATOM   3885  CA  ILE A2168      47.789  -5.514  21.903  1.00  0.00           C  
ATOM   3886  C   ILE A2168      47.525  -7.009  22.096  1.00  0.00           C  
ATOM   3887  O   ILE A2168      48.267  -7.701  22.791  1.00  0.00           O  
ATOM   3888  CB  ILE A2168      49.161  -5.380  21.225  1.00  0.00           C  
ATOM   3889  CG1 ILE A2168      49.526  -3.910  21.041  1.00  0.00           C  
ATOM   3890  CG2 ILE A2168      49.123  -6.061  19.884  1.00  0.00           C  
ATOM   3891  CD1 ILE A2168      50.888  -3.694  20.468  1.00  0.00           C  
ATOM   3892  N   LYS A2169      46.506  -7.508  21.411  1.00  0.00           N  
ATOM   3893  CA  LYS A2169      46.117  -8.906  21.486  1.00  0.00           C  
ATOM   3894  C   LYS A2169      46.425  -9.673  20.194  1.00  0.00           C  
ATOM   3895  O   LYS A2169      46.733  -9.085  19.155  1.00  0.00           O  
ATOM   3896  CB  LYS A2169      44.621  -8.998  21.782  1.00  0.00           C  
ATOM   3897  CG  LYS A2169      44.205  -8.356  23.090  1.00  0.00           C  
ATOM   3898  CD  LYS A2169      44.877  -9.048  24.246  1.00  0.00           C  
ATOM   3899  CE  LYS A2169      44.322  -8.614  25.588  1.00  0.00           C  
ATOM   3900  NZ  LYS A2169      45.085  -9.281  26.695  1.00  0.00           N  
ATOM   3901  N   GLN A2170      46.394 -10.995  20.289  1.00  0.00           N  
ATOM   3902  CA  GLN A2170      46.622 -11.869  19.146  1.00  0.00           C  
ATOM   3903  C   GLN A2170      45.368 -12.725  19.083  1.00  0.00           C  
ATOM   3904  O   GLN A2170      45.055 -13.417  20.048  1.00  0.00           O  
ATOM   3905  CB  GLN A2170      47.838 -12.748  19.389  1.00  0.00           C  
ATOM   3906  CG  GLN A2170      49.106 -11.967  19.555  1.00  0.00           C  
ATOM   3907  CD  GLN A2170      49.378 -11.083  18.369  1.00  0.00           C  
ATOM   3908  OE1 GLN A2170      49.165 -11.480  17.229  1.00  0.00           O  
ATOM   3909  NE2 GLN A2170      49.851  -9.876  18.627  1.00  0.00           N  
ATOM   3910  N   GLY A2171      44.628 -12.642  17.981  1.00  0.00           N  
ATOM   3911  CA  GLY A2171      43.400 -13.407  17.857  1.00  0.00           C  
ATOM   3912  C   GLY A2171      43.224 -14.049  16.497  1.00  0.00           C  
ATOM   3913  O   GLY A2171      44.191 -14.206  15.739  1.00  0.00           O  
ATOM   3914  N   PHE A2173      41.983 -14.406  16.181  1.00  0.00           N  
ATOM   3915  CA  PHE A2173      41.660 -15.054  14.911  1.00  0.00           C  
ATOM   3916  C   PHE A2173      40.408 -14.466  14.279  1.00  0.00           C  
ATOM   3917  O   PHE A2173      39.380 -14.311  14.946  1.00  0.00           O  
ATOM   3918  CB  PHE A2173      41.453 -16.560  15.120  1.00  0.00           C  
ATOM   3919  CG  PHE A2173      42.660 -17.259  15.651  1.00  0.00           C  
ATOM   3920  CD1 PHE A2173      43.714 -17.581  14.805  1.00  0.00           C  
ATOM   3921  CD2 PHE A2173      42.775 -17.541  17.013  1.00  0.00           C  
ATOM   3922  CE1 PHE A2173      44.874 -18.169  15.304  1.00  0.00           C  
ATOM   3923  CE2 PHE A2173      43.935 -18.130  17.529  1.00  0.00           C  
ATOM   3924  CZ  PHE A2173      44.987 -18.443  16.673  1.00  0.00           C  
ATOM   3925  N   ALA A2174      40.486 -14.179  12.982  1.00  0.00           N  
ATOM   3926  CA  ALA A2174      39.353 -13.611  12.250  1.00  0.00           C  
ATOM   3927  C   ALA A2174      38.918 -14.533  11.118  1.00  0.00           C  
ATOM   3928  O   ALA A2174      39.703 -15.358  10.630  1.00  0.00           O  
ATOM   3929  CB  ALA A2174      39.726 -12.232  11.690  1.00  0.00           C  
ATOM   3930  N   GLU A2175      37.662 -14.403  10.705  1.00  0.00           N  
ATOM   3931  CA  GLU A2175      37.157 -15.211   9.607  1.00  0.00           C  
ATOM   3932  C   GLU A2175      37.999 -14.856   8.362  1.00  0.00           C  
ATOM   3933  O   GLU A2175      38.384 -13.695   8.166  1.00  0.00           O  
ATOM   3934  CB  GLU A2175      35.660 -14.962   9.379  1.00  0.00           C  
ATOM   3935  CG  GLU A2175      35.306 -13.566   8.919  1.00  0.00           C  
ATOM   3936  CD  GLU A2175      33.913 -13.484   8.330  1.00  0.00           C  
ATOM   3937  OE1 GLU A2175      32.932 -13.271   9.086  1.00  0.00           O  
ATOM   3938  OE2 GLU A2175      33.802 -13.628   7.096  1.00  0.00           O  
ATOM   3939  N   PRO A2176      38.315 -15.858   7.525  1.00  0.00           N  
ATOM   3940  CA  PRO A2176      39.113 -15.686   6.315  1.00  0.00           C  
ATOM   3941  C   PRO A2176      38.758 -14.523   5.383  1.00  0.00           C  
ATOM   3942  O   PRO A2176      39.646 -13.984   4.701  1.00  0.00           O  
ATOM   3943  CB  PRO A2176      38.978 -17.050   5.631  1.00  0.00           C  
ATOM   3944  CG  PRO A2176      37.636 -17.484   6.012  1.00  0.00           C  
ATOM   3945  CD  PRO A2176      37.602 -17.147   7.478  1.00  0.00           C  
ATOM   3946  N   SER A2177      37.492 -14.104   5.379  1.00  0.00           N  
ATOM   3947  CA  SER A2177      37.062 -13.013   4.499  1.00  0.00           C  
ATOM   3948  C   SER A2177      37.866 -11.733   4.695  1.00  0.00           C  
ATOM   3949  O   SER A2177      38.150 -11.025   3.728  1.00  0.00           O  
ATOM   3950  CB  SER A2177      35.551 -12.731   4.627  1.00  0.00           C  
ATOM   3951  OG  SER A2177      35.243 -11.829   5.672  1.00  0.00           O  
ATOM   3952  N   LEU A2178      38.267 -11.467   5.937  1.00  0.00           N  
ATOM   3953  CA  LEU A2178      39.059 -10.285   6.263  1.00  0.00           C  
ATOM   3954  C   LEU A2178      40.419 -10.270   5.550  1.00  0.00           C  
ATOM   3955  O   LEU A2178      41.189  -9.313   5.686  1.00  0.00           O  
ATOM   3956  CB  LEU A2178      39.278 -10.177   7.777  1.00  0.00           C  
ATOM   3957  CG  LEU A2178      38.246  -9.499   8.682  1.00  0.00           C  
ATOM   3958  CD1 LEU A2178      37.791  -8.203   8.037  1.00  0.00           C  
ATOM   3959  CD2 LEU A2178      37.074 -10.404   8.951  1.00  0.00           C  
ATOM   3960  N   LYS A2179      40.732 -11.334   4.818  1.00  0.00           N  
ATOM   3961  CA  LYS A2179      41.990 -11.390   4.093  1.00  0.00           C  
ATOM   3962  C   LYS A2179      42.068 -10.232   3.096  1.00  0.00           C  
ATOM   3963  O   LYS A2179      43.133  -9.659   2.893  1.00  0.00           O  
ATOM   3964  CB  LYS A2179      42.135 -12.732   3.367  1.00  0.00           C  
ATOM   3965  CG  LYS A2179      43.314 -12.825   2.373  1.00  0.00           C  
ATOM   3966  CD  LYS A2179      44.685 -12.623   3.024  1.00  0.00           C  
ATOM   3967  CE  LYS A2179      45.039 -13.733   4.015  1.00  0.00           C  
ATOM   3968  NZ  LYS A2179      46.392 -13.550   4.644  1.00  0.00           N  
ATOM   3969  N   ASP A2189      40.934  -9.858   2.512  1.00  0.00           N  
ATOM   3970  CA  ASP A2189      40.905  -8.774   1.529  1.00  0.00           C  
ATOM   3971  C   ASP A2189      40.540  -7.387   2.072  1.00  0.00           C  
ATOM   3972  O   ASP A2189      40.157  -6.494   1.313  1.00  0.00           O  
ATOM   3973  CB  ASP A2189      39.987  -9.152   0.361  1.00  0.00           C  
ATOM   3974  CG  ASP A2189      40.561 -10.275  -0.498  1.00  0.00           C  
ATOM   3975  OD1 ASP A2189      41.753 -10.192  -0.880  1.00  0.00           O  
ATOM   3976  OD2 ASP A2189      39.816 -11.237  -0.795  1.00  0.00           O  
ATOM   3977  N   ALA A2228      40.679  -7.199   3.377  1.00  0.00           N  
ATOM   3978  CA  ALA A2228      40.366  -5.919   3.994  1.00  0.00           C  
ATOM   3979  C   ALA A2228      41.364  -4.861   3.524  1.00  0.00           C  
ATOM   3980  O   ALA A2228      42.474  -5.190   3.091  1.00  0.00           O  
ATOM   3981  CB  ALA A2228      40.406  -6.047   5.513  1.00  0.00           C  
ATOM   3982  N   VAL A2229      40.958  -3.595   3.601  1.00  0.00           N  
ATOM   3983  CA  VAL A2229      41.808  -2.476   3.194  1.00  0.00           C  
ATOM   3984  C   VAL A2229      41.871  -1.430   4.294  1.00  0.00           C  
ATOM   3985  O   VAL A2229      40.962  -1.332   5.129  1.00  0.00           O  
ATOM   3986  CB  VAL A2229      41.275  -1.747   1.929  1.00  0.00           C  
ATOM   3987  CG1 VAL A2229      41.138  -2.713   0.767  1.00  0.00           C  
ATOM   3988  CG2 VAL A2229      39.947  -1.059   2.228  1.00  0.00           C  
ATOM   3989  N   ALA A2230      42.966  -0.676   4.313  1.00  0.00           N  
ATOM   3990  CA  ALA A2230      43.132   0.406   5.275  1.00  0.00           C  
ATOM   3991  C   ALA A2230      42.155   1.430   4.720  1.00  0.00           C  
ATOM   3992  O   ALA A2230      42.210   1.760   3.534  1.00  0.00           O  
ATOM   3993  CB  ALA A2230      44.556   0.945   5.228  1.00  0.00           C  
ATOM   3994  N   GLY A2231      41.194   1.850   5.530  1.00  0.00           N  
ATOM   3995  CA  GLY A2231      40.225   2.810   5.034  1.00  0.00           C  
ATOM   3996  C   GLY A2231      38.799   2.304   5.104  1.00  0.00           C  
ATOM   3997  O   GLY A2231      37.855   3.055   4.855  1.00  0.00           O  
ATOM   3998  N   LYS A2232      38.638   1.020   5.392  1.00  0.00           N  
ATOM   3999  CA  LYS A2232      37.309   0.445   5.526  1.00  0.00           C  
ATOM   4000  C   LYS A2232      37.159  -0.111   6.938  1.00  0.00           C  
ATOM   4001  O   LYS A2232      38.053  -0.808   7.442  1.00  0.00           O  
ATOM   4002  CB  LYS A2232      37.075  -0.675   4.503  1.00  0.00           C  
ATOM   4003  CG  LYS A2232      35.793  -1.486   4.761  1.00  0.00           C  
ATOM   4004  CD  LYS A2232      34.818  -1.414   3.594  1.00  0.00           C  
ATOM   4005  CE  LYS A2232      33.370  -1.527   4.064  1.00  0.00           C  
ATOM   4006  NZ  LYS A2232      32.923  -0.329   4.851  1.00  0.00           N  
ATOM   4007  N   ALA A2233      36.046   0.224   7.579  1.00  0.00           N  
ATOM   4008  CA  ALA A2233      35.768  -0.262   8.917  1.00  0.00           C  
ATOM   4009  C   ALA A2233      34.771  -1.412   8.843  1.00  0.00           C  
ATOM   4010  O   ALA A2233      34.006  -1.522   7.885  1.00  0.00           O  
ATOM   4011  CB  ALA A2233      35.221   0.853   9.781  1.00  0.00           C  
ATOM   4012  N   PHE A2234      34.824  -2.280   9.847  1.00  0.00           N  
ATOM   4013  CA  PHE A2234      33.947  -3.438   9.966  1.00  0.00           C  
ATOM   4014  C   PHE A2234      33.483  -3.472  11.404  1.00  0.00           C  
ATOM   4015  O   PHE A2234      34.135  -2.904  12.293  1.00  0.00           O  
ATOM   4016  CB  PHE A2234      34.717  -4.745   9.759  1.00  0.00           C  
ATOM   4017  CG  PHE A2234      35.326  -4.895   8.414  1.00  0.00           C  
ATOM   4018  CD1 PHE A2234      36.647  -4.526   8.196  1.00  0.00           C  
ATOM   4019  CD2 PHE A2234      34.595  -5.438   7.368  1.00  0.00           C  
ATOM   4020  CE1 PHE A2234      37.234  -4.696   6.949  1.00  0.00           C  
ATOM   4021  CE2 PHE A2234      35.170  -5.612   6.122  1.00  0.00           C  
ATOM   4022  CZ  PHE A2234      36.494  -5.239   5.910  1.00  0.00           C  
ATOM   4023  N   GLN A2235      32.366  -4.142  11.645  1.00  0.00           N  
ATOM   4024  CA  GLN A2235      31.902  -4.289  13.010  1.00  0.00           C  
ATOM   4025  C   GLN A2235      32.217  -5.727  13.357  1.00  0.00           C  
ATOM   4026  O   GLN A2235      31.810  -6.639  12.643  1.00  0.00           O  
ATOM   4027  CB  GLN A2235      30.399  -4.071  13.162  1.00  0.00           C  
ATOM   4028  CG  GLN A2235      29.975  -4.139  14.627  1.00  0.00           C  
ATOM   4029  CD  GLN A2235      28.511  -4.448  14.823  1.00  0.00           C  
ATOM   4030  OE1 GLN A2235      28.094  -5.601  14.707  1.00  0.00           O  
ATOM   4031  NE2 GLN A2235      27.721  -3.430  15.153  1.00  0.00           N  
ATOM   4032  N   PHE A2236      33.084  -5.923  14.334  1.00  0.00           N  
ATOM   4033  CA  PHE A2236      33.389  -7.262  14.773  1.00  0.00           C  
ATOM   4034  C   PHE A2236      32.229  -7.498  15.719  1.00  0.00           C  
ATOM   4035  O   PHE A2236      32.104  -6.823  16.743  1.00  0.00           O  
ATOM   4036  CB  PHE A2236      34.734  -7.311  15.490  1.00  0.00           C  
ATOM   4037  CG  PHE A2236      35.900  -7.320  14.563  1.00  0.00           C  
ATOM   4038  CD1 PHE A2236      35.712  -7.198  13.190  1.00  0.00           C  
ATOM   4039  CD2 PHE A2236      37.192  -7.464  15.054  1.00  0.00           C  
ATOM   4040  CE1 PHE A2236      36.795  -7.222  12.317  1.00  0.00           C  
ATOM   4041  CE2 PHE A2236      38.300  -7.487  14.189  1.00  0.00           C  
ATOM   4042  CZ  PHE A2236      38.104  -7.366  12.816  1.00  0.00           C  
ATOM   4043  N   GLU A2237      31.327  -8.380  15.307  1.00  0.00           N  
ATOM   4044  CA  GLU A2237      30.122  -8.689  16.065  1.00  0.00           C  
ATOM   4045  C   GLU A2237      30.388  -8.946  17.535  1.00  0.00           C  
ATOM   4046  O   GLU A2237      31.270  -9.735  17.890  1.00  0.00           O  
ATOM   4047  CB  GLU A2237      29.398  -9.880  15.438  1.00  0.00           C  
ATOM   4048  CG  GLU A2237      27.898  -9.898  15.674  1.00  0.00           C  
ATOM   4049  CD  GLU A2237      27.098  -9.884  14.385  1.00  0.00           C  
ATOM   4050  OE1 GLU A2237      27.707  -9.815  13.299  1.00  0.00           O  
ATOM   4051  OE2 GLU A2237      25.853  -9.947  14.454  1.00  0.00           O  
ATOM   4052  N   ARG A2238      29.634  -8.239  18.373  1.00  0.00           N  
ATOM   4053  CA  ARG A2238      29.728  -8.351  19.818  1.00  0.00           C  
ATOM   4054  C   ARG A2238      31.011  -7.789  20.428  1.00  0.00           C  
ATOM   4055  O   ARG A2238      31.314  -8.042  21.594  1.00  0.00           O  
ATOM   4056  CB  ARG A2238      29.524  -9.801  20.252  1.00  0.00           C  
ATOM   4057  CG  ARG A2238      28.254 -10.437  19.698  1.00  0.00           C  
ATOM   4058  CD  ARG A2238      27.593 -11.310  20.727  1.00  0.00           C  
ATOM   4059  NE  ARG A2238      28.579 -12.067  21.483  1.00  0.00           N  
ATOM   4060  CZ  ARG A2238      28.489 -12.303  22.787  1.00  0.00           C  
ATOM   4061  NH1 ARG A2238      27.446 -11.847  23.482  1.00  0.00           N  
ATOM   4062  NH2 ARG A2238      29.469 -12.951  23.402  1.00  0.00           N  
ATOM   4063  N   GLU A2239      31.778  -7.040  19.650  1.00  0.00           N  
ATOM   4064  CA  GLU A2239      32.994  -6.441  20.172  1.00  0.00           C  
ATOM   4065  C   GLU A2239      32.959  -4.930  19.930  1.00  0.00           C  
ATOM   4066  O   GLU A2239      32.714  -4.151  20.859  1.00  0.00           O  
ATOM   4067  CB  GLU A2239      34.244  -7.079  19.551  1.00  0.00           C  
ATOM   4068  CG  GLU A2239      34.485  -8.526  19.953  1.00  0.00           C  
ATOM   4069  CD  GLU A2239      34.779  -8.707  21.435  1.00  0.00           C  
ATOM   4070  OE1 GLU A2239      35.902  -9.110  21.781  1.00  0.00           O  
ATOM   4071  OE2 GLU A2239      33.884  -8.473  22.265  1.00  0.00           O  
ATOM   4072  N   GLY A2240      33.121  -4.522  18.676  1.00  0.00           N  
ATOM   4073  CA  GLY A2240      33.103  -3.110  18.359  1.00  0.00           C  
ATOM   4074  C   GLY A2240      33.398  -2.910  16.897  1.00  0.00           C  
ATOM   4075  O   GLY A2240      33.183  -3.822  16.103  1.00  0.00           O  
ATOM   4076  N   TYR A2241      33.829  -1.709  16.527  1.00  0.00           N  
ATOM   4077  CA  TYR A2241      34.165  -1.422  15.140  1.00  0.00           C  
ATOM   4078  C   TYR A2241      35.695  -1.394  15.066  1.00  0.00           C  
ATOM   4079  O   TYR A2241      36.372  -0.872  15.975  1.00  0.00           O  
ATOM   4080  CB  TYR A2241      33.526  -0.108  14.679  1.00  0.00           C  
ATOM   4081  CG  TYR A2241      32.031  -0.040  14.946  1.00  0.00           C  
ATOM   4082  CD1 TYR A2241      31.099  -0.533  14.022  1.00  0.00           C  
ATOM   4083  CD2 TYR A2241      31.549   0.487  16.143  1.00  0.00           C  
ATOM   4084  CE1 TYR A2241      29.718  -0.502  14.296  1.00  0.00           C  
ATOM   4085  CE2 TYR A2241      30.188   0.521  16.427  1.00  0.00           C  
ATOM   4086  CZ  TYR A2241      29.282   0.030  15.507  1.00  0.00           C  
ATOM   4087  OH  TYR A2241      27.943   0.088  15.816  1.00  0.00           O  
ATOM   4088  N   PHE A2242      36.235  -2.049  14.039  1.00  0.00           N  
ATOM   4089  CA  PHE A2242      37.680  -2.153  13.851  1.00  0.00           C  
ATOM   4090  C   PHE A2242      38.044  -1.772  12.426  1.00  0.00           C  
ATOM   4091  O   PHE A2242      37.194  -1.787  11.542  1.00  0.00           O  
ATOM   4092  CB  PHE A2242      38.149  -3.592  14.149  1.00  0.00           C  
ATOM   4093  CG  PHE A2242      37.859  -4.050  15.560  1.00  0.00           C  
ATOM   4094  CD1 PHE A2242      36.547  -4.235  15.995  1.00  0.00           C  
ATOM   4095  CD2 PHE A2242      38.896  -4.259  16.466  1.00  0.00           C  
ATOM   4096  CE1 PHE A2242      36.267  -4.612  17.315  1.00  0.00           C  
ATOM   4097  CE2 PHE A2242      38.629  -4.638  17.791  1.00  0.00           C  
ATOM   4098  CZ  PHE A2242      37.303  -4.812  18.214  1.00  0.00           C  
ATOM   4099  N   CYS A2243      39.302  -1.421  12.204  1.00  0.00           N  
ATOM   4100  CA  CYS A2243      39.751  -1.048  10.872  1.00  0.00           C  
ATOM   4101  C   CYS A2243      41.218  -1.455  10.737  1.00  0.00           C  
ATOM   4102  O   CYS A2243      41.915  -1.585  11.736  1.00  0.00           O  
ATOM   4103  CB  CYS A2243      39.558   0.464  10.644  1.00  0.00           C  
ATOM   4104  SG  CYS A2243      40.665   1.576  11.562  1.00  0.00           S  
ATOM   4105  N   LEU A2244      41.680  -1.658   9.509  1.00  0.00           N  
ATOM   4106  CA  LEU A2244      43.053  -2.087   9.232  1.00  0.00           C  
ATOM   4107  C   LEU A2244      44.127  -0.993   9.335  1.00  0.00           C  
ATOM   4108  O   LEU A2244      43.852   0.126   9.751  1.00  0.00           O  
ATOM   4109  CB  LEU A2244      43.071  -2.719   7.832  1.00  0.00           C  
ATOM   4110  CG  LEU A2244      44.256  -3.554   7.355  1.00  0.00           C  
ATOM   4111  CD1 LEU A2244      44.562  -4.645   8.360  1.00  0.00           C  
ATOM   4112  CD2 LEU A2244      43.936  -4.141   6.008  1.00  0.00           C  
ATOM   4113  N   ASP A2245      45.353  -1.353   8.968  1.00  0.00           N  
ATOM   4114  CA  ASP A2245      46.529  -0.473   8.927  1.00  0.00           C  
ATOM   4115  C   ASP A2245      47.342  -0.280  10.178  1.00  0.00           C  
ATOM   4116  O   ASP A2245      48.288  -1.027  10.417  1.00  0.00           O  
ATOM   4117  CB  ASP A2245      46.232   0.905   8.309  1.00  0.00           C  
ATOM   4118  CG  ASP A2245      47.500   1.766   8.146  1.00  0.00           C  
ATOM   4119  OD1 ASP A2245      48.447   1.319   7.451  1.00  0.00           O  
ATOM   4120  OD2 ASP A2245      47.556   2.875   8.736  1.00  0.00           O  
ATOM   4121  N   SER A2246      47.037   0.781  10.923  1.00  0.00           N  
ATOM   4122  CA  SER A2246      47.780   1.122  12.131  1.00  0.00           C  
ATOM   4123  C   SER A2246      49.246   1.338  11.761  1.00  0.00           C  
ATOM   4124  O   SER A2246      50.124   1.220  12.610  1.00  0.00           O  
ATOM   4125  CB  SER A2246      47.676  -0.005  13.161  1.00  0.00           C  
ATOM   4126  OG  SER A2246      46.817  -1.042  12.707  1.00  0.00           O  
ATOM   4127  N   ARG A2247      49.504   1.598  10.477  1.00  0.00           N  
ATOM   4128  CA  ARG A2247      50.854   1.812   9.944  1.00  0.00           C  
ATOM   4129  C   ARG A2247      51.665   0.506   9.962  1.00  0.00           C  
ATOM   4130  O   ARG A2247      52.777   0.458   9.448  1.00  0.00           O  
ATOM   4131  CB  ARG A2247      51.576   2.884  10.779  1.00  0.00           C  
ATOM   4132  CG  ARG A2247      52.829   3.506  10.169  1.00  0.00           C  
ATOM   4133  CD  ARG A2247      52.507   4.630   9.178  1.00  0.00           C  
ATOM   4134  NE  ARG A2247      51.917   4.123   7.942  1.00  0.00           N  
ATOM   4135  CZ  ARG A2247      51.907   4.781   6.785  1.00  0.00           C  
ATOM   4136  NH1 ARG A2247      52.454   5.985   6.689  1.00  0.00           N  
ATOM   4137  NH2 ARG A2247      51.359   4.222   5.712  1.00  0.00           N  
ATOM   4138  N   HIS A2248      51.061  -0.571  10.461  1.00  0.00           N  
ATOM   4139  CA  HIS A2248      51.742  -1.852  10.609  1.00  0.00           C  
ATOM   4140  C   HIS A2248      51.362  -3.060   9.747  1.00  0.00           C  
ATOM   4141  O   HIS A2248      52.242  -3.761   9.250  1.00  0.00           O  
ATOM   4142  CB  HIS A2248      51.650  -2.287  12.070  1.00  0.00           C  
ATOM   4143  CG  HIS A2248      52.076  -1.239  13.044  1.00  0.00           C  
ATOM   4144  ND1 HIS A2248      53.334  -0.676  13.033  1.00  0.00           N  
ATOM   4145  CD2 HIS A2248      51.411  -0.653  14.065  1.00  0.00           C  
ATOM   4146  CE1 HIS A2248      53.426   0.211  14.006  1.00  0.00           C  
ATOM   4147  NE2 HIS A2248      52.271   0.245  14.647  1.00  0.00           N  
ATOM   4148  N   SER A2249      50.070  -3.337   9.620  1.00  0.00           N  
ATOM   4149  CA  SER A2249      49.594  -4.511   8.883  1.00  0.00           C  
ATOM   4150  C   SER A2249      50.311  -4.950   7.609  1.00  0.00           C  
ATOM   4151  O   SER A2249      50.249  -4.272   6.584  1.00  0.00           O  
ATOM   4152  CB  SER A2249      48.100  -4.393   8.605  1.00  0.00           C  
ATOM   4153  OG  SER A2249      47.795  -3.106   8.117  1.00  0.00           O  
ATOM   4154  N   THR A2250      50.984  -6.095   7.684  1.00  0.00           N  
ATOM   4155  CA  THR A2250      51.670  -6.650   6.530  1.00  0.00           C  
ATOM   4156  C   THR A2250      50.684  -7.631   5.912  1.00  0.00           C  
ATOM   4157  O   THR A2250      49.586  -7.834   6.439  1.00  0.00           O  
ATOM   4158  CB  THR A2250      52.979  -7.405   6.919  1.00  0.00           C  
ATOM   4159  OG1 THR A2250      52.673  -8.561   7.708  1.00  0.00           O  
ATOM   4160  CG2 THR A2250      53.913  -6.508   7.704  1.00  0.00           C  
ATOM   4161  N   ALA A2251      51.065  -8.226   4.787  1.00  0.00           N  
ATOM   4162  CA  ALA A2251      50.215  -9.202   4.111  1.00  0.00           C  
ATOM   4163  C   ALA A2251      50.201 -10.491   4.935  1.00  0.00           C  
ATOM   4164  O   ALA A2251      49.242 -11.266   4.893  1.00  0.00           O  
ATOM   4165  CB  ALA A2251      50.742  -9.471   2.702  1.00  0.00           C  
ATOM   4166  N   GLU A2252      51.266 -10.685   5.707  1.00  0.00           N  
ATOM   4167  CA  GLU A2252      51.417 -11.863   6.551  1.00  0.00           C  
ATOM   4168  C   GLU A2252      50.716 -11.648   7.891  1.00  0.00           C  
ATOM   4169  O   GLU A2252      49.918 -12.482   8.330  1.00  0.00           O  
ATOM   4170  CB  GLU A2252      52.903 -12.170   6.783  1.00  0.00           C  
ATOM   4171  CG  GLU A2252      53.748 -12.263   5.509  1.00  0.00           C  
ATOM   4172  CD  GLU A2252      54.081 -10.899   4.905  1.00  0.00           C  
ATOM   4173  OE1 GLU A2252      54.881 -10.149   5.513  1.00  0.00           O  
ATOM   4174  OE2 GLU A2252      53.544 -10.577   3.820  1.00  0.00           O  
ATOM   4175  N   LYS A2253      51.012 -10.527   8.538  1.00  0.00           N  
ATOM   4176  CA  LYS A2253      50.400 -10.229   9.820  1.00  0.00           C  
ATOM   4177  C   LYS A2253      49.601  -8.940   9.787  1.00  0.00           C  
ATOM   4178  O   LYS A2253      50.159  -7.836   9.850  1.00  0.00           O  
ATOM   4179  CB  LYS A2253      51.445 -10.163  10.931  1.00  0.00           C  
ATOM   4180  CG  LYS A2253      50.856  -9.999  12.345  1.00  0.00           C  
ATOM   4181  CD  LYS A2253      50.041 -11.218  12.776  1.00  0.00           C  
ATOM   4182  CE  LYS A2253      50.034 -11.357  14.298  1.00  0.00           C  
ATOM   4183  NZ  LYS A2253      49.468 -12.665  14.768  1.00  0.00           N  
ATOM   4184  N   PRO A2254      48.273  -9.065   9.667  1.00  0.00           N  
ATOM   4185  CA  PRO A2254      47.353  -7.934   9.627  1.00  0.00           C  
ATOM   4186  C   PRO A2254      47.179  -7.363  11.022  1.00  0.00           C  
ATOM   4187  O   PRO A2254      47.093  -8.107  12.008  1.00  0.00           O  
ATOM   4188  CB  PRO A2254      46.057  -8.579   9.138  1.00  0.00           C  
ATOM   4189  CG  PRO A2254      46.548  -9.622   8.220  1.00  0.00           C  
ATOM   4190  CD  PRO A2254      47.662 -10.244   9.028  1.00  0.00           C  
ATOM   4191  N   VAL A2255      47.122  -6.038  11.089  1.00  0.00           N  
ATOM   4192  CA  VAL A2255      46.946  -5.313  12.339  1.00  0.00           C  
ATOM   4193  C   VAL A2255      45.622  -4.565  12.230  1.00  0.00           C  
ATOM   4194  O   VAL A2255      45.343  -3.916  11.211  1.00  0.00           O  
ATOM   4195  CB  VAL A2255      48.118  -4.332  12.599  1.00  0.00           C  
ATOM   4196  CG1 VAL A2255      47.915  -3.588  13.911  1.00  0.00           C  
ATOM   4197  CG2 VAL A2255      49.434  -5.102  12.649  1.00  0.00           C  
ATOM   4198  N   PHE A2256      44.777  -4.756  13.238  1.00  0.00           N  
ATOM   4199  CA  PHE A2256      43.466  -4.126  13.295  1.00  0.00           C  
ATOM   4200  C   PHE A2256      43.342  -3.208  14.507  1.00  0.00           C  
ATOM   4201  O   PHE A2256      43.739  -3.569  15.615  1.00  0.00           O  
ATOM   4202  CB  PHE A2256      42.358  -5.188  13.340  1.00  0.00           C  
ATOM   4203  CG  PHE A2256      42.066  -5.835  12.007  1.00  0.00           C  
ATOM   4204  CD1 PHE A2256      42.923  -6.792  11.472  1.00  0.00           C  
ATOM   4205  CD2 PHE A2256      40.924  -5.490  11.289  1.00  0.00           C  
ATOM   4206  CE1 PHE A2256      42.647  -7.397  10.241  1.00  0.00           C  
ATOM   4207  CE2 PHE A2256      40.640  -6.086  10.057  1.00  0.00           C  
ATOM   4208  CZ  PHE A2256      41.507  -7.042   9.535  1.00  0.00           C  
ATOM   4209  N   ASN A2257      42.787  -2.023  14.274  1.00  0.00           N  
ATOM   4210  CA  ASN A2257      42.561  -1.010  15.290  1.00  0.00           C  
ATOM   4211  C   ASN A2257      41.114  -0.998  15.730  1.00  0.00           C  
ATOM   4212  O   ASN A2257      40.214  -0.981  14.875  1.00  0.00           O  
ATOM   4213  CB  ASN A2257      42.809   0.368  14.704  1.00  0.00           C  
ATOM   4214  CG  ASN A2257      44.253   0.684  14.568  1.00  0.00           C  
ATOM   4215  OD1 ASN A2257      45.055   0.308  15.411  1.00  0.00           O  
ATOM   4216  ND2 ASN A2257      44.604   1.422  13.519  1.00  0.00           N  
ATOM   4217  N   ARG A2258      40.872  -0.989  17.043  1.00  0.00           N  
ATOM   4218  CA  ARG A2258      39.503  -0.892  17.532  1.00  0.00           C  
ATOM   4219  C   ARG A2258      39.168   0.590  17.585  1.00  0.00           C  
ATOM   4220  O   ARG A2258      39.699   1.316  18.437  1.00  0.00           O  
ATOM   4221  CB  ARG A2258      39.332  -1.453  18.934  1.00  0.00           C  
ATOM   4222  CG  ARG A2258      37.900  -1.257  19.424  1.00  0.00           C  
ATOM   4223  CD  ARG A2258      37.637  -1.862  20.782  1.00  0.00           C  
ATOM   4224  NE  ARG A2258      38.423  -1.233  21.838  1.00  0.00           N  
ATOM   4225  CZ  ARG A2258      38.513  -1.713  23.075  1.00  0.00           C  
ATOM   4226  NH1 ARG A2258      37.871  -2.823  23.403  1.00  0.00           N  
ATOM   4227  NH2 ARG A2258      39.233  -1.082  23.988  1.00  0.00           N  
ATOM   4228  N   THR A2259      38.296   1.040  16.687  1.00  0.00           N  
ATOM   4229  CA  THR A2259      37.913   2.448  16.654  1.00  0.00           C  
ATOM   4230  C   THR A2259      37.130   2.822  17.892  1.00  0.00           C  
ATOM   4231  O   THR A2259      37.392   3.839  18.514  1.00  0.00           O  
ATOM   4232  CB  THR A2259      37.045   2.782  15.433  1.00  0.00           C  
ATOM   4233  OG1 THR A2259      37.702   2.327  14.244  1.00  0.00           O  
ATOM   4234  CG2 THR A2259      36.813   4.295  15.360  1.00  0.00           C  
ATOM   4235  N   VAL A2260      36.166   1.982  18.235  1.00  0.00           N  
ATOM   4236  CA  VAL A2260      35.306   2.208  19.379  1.00  0.00           C  
ATOM   4237  C   VAL A2260      34.547   0.903  19.665  1.00  0.00           C  
ATOM   4238  O   VAL A2260      34.300   0.105  18.746  1.00  0.00           O  
ATOM   4239  CB  VAL A2260      34.306   3.396  19.099  1.00  0.00           C  
ATOM   4240  CG1 VAL A2260      33.394   3.081  17.920  1.00  0.00           C  
ATOM   4241  CG2 VAL A2260      33.474   3.715  20.337  1.00  0.00           C  
ATOM   4242  N   GLY A2261      34.253   0.662  20.944  1.00  0.00           N  
ATOM   4243  CA  GLY A2261      33.526  -0.529  21.349  1.00  0.00           C  
ATOM   4244  C   GLY A2261      32.024  -0.332  21.250  1.00  0.00           C  
ATOM   4245  O   GLY A2261      31.558   0.780  21.058  1.00  0.00           O  
ATOM   4246  N   LEU A2262      31.264  -1.414  21.353  1.00  0.00           N  
ATOM   4247  CA  LEU A2262      29.807  -1.343  21.279  1.00  0.00           C  
ATOM   4248  C   LEU A2262      29.277  -0.821  22.612  1.00  0.00           C  
ATOM   4249  O   LEU A2262      29.996  -0.857  23.613  1.00  0.00           O  
ATOM   4250  CB  LEU A2262      29.244  -2.742  21.011  1.00  0.00           C  
ATOM   4251  CG  LEU A2262      28.807  -3.170  19.608  1.00  0.00           C  
ATOM   4252  CD1 LEU A2262      29.813  -2.784  18.555  1.00  0.00           C  
ATOM   4253  CD2 LEU A2262      28.585  -4.673  19.609  1.00  0.00           C  
ATOM   4254  N   ARG A2263      28.043  -0.319  22.631  1.00  0.00           N  
ATOM   4255  CA  ARG A2263      27.463   0.166  23.881  1.00  0.00           C  
ATOM   4256  C   ARG A2263      27.192  -1.042  24.780  1.00  0.00           C  
ATOM   4257  O   ARG A2263      26.379  -1.904  24.449  1.00  0.00           O  
ATOM   4258  CB  ARG A2263      26.171   0.937  23.631  1.00  0.00           C  
ATOM   4259  CG  ARG A2263      25.479   1.346  24.915  1.00  0.00           C  
ATOM   4260  CD  ARG A2263      24.350   2.329  24.672  1.00  0.00           C  
ATOM   4261  NE  ARG A2263      23.759   2.786  25.928  1.00  0.00           N  
ATOM   4262  CZ  ARG A2263      22.794   2.143  26.580  1.00  0.00           C  
ATOM   4263  NH1 ARG A2263      22.295   1.007  26.097  1.00  0.00           N  
ATOM   4264  NH2 ARG A2263      22.338   2.630  27.727  1.00  0.00           N  
ATOM   4265  N   ASP A2264      27.866  -1.097  25.919  1.00  0.00           N  
ATOM   4266  CA  ASP A2264      27.724  -2.223  26.822  1.00  0.00           C  
ATOM   4267  C   ASP A2264      27.281  -1.788  28.206  1.00  0.00           C  
ATOM   4268  O   ASP A2264      28.001  -1.065  28.895  1.00  0.00           O  
ATOM   4269  CB  ASP A2264      29.069  -2.945  26.914  1.00  0.00           C  
ATOM   4270  CG  ASP A2264      28.986  -4.270  27.644  1.00  0.00           C  
ATOM   4271  OD1 ASP A2264      27.872  -4.698  28.023  1.00  0.00           O  
ATOM   4272  OD2 ASP A2264      30.052  -4.898  27.828  1.00  0.00           O  
ATOM   4273  N   THR A2265      26.107  -2.251  28.620  1.00  0.00           N  
ATOM   4274  CA  THR A2265      25.566  -1.927  29.939  1.00  0.00           C  
ATOM   4275  C   THR A2265      25.389  -3.183  30.790  1.00  0.00           C  
ATOM   4276  O   THR A2265      25.408  -4.305  30.274  1.00  0.00           O  
ATOM   4277  CB  THR A2265      24.208  -1.192  29.834  1.00  0.00           C  
ATOM   4278  OG1 THR A2265      23.468  -1.697  28.712  1.00  0.00           O  
ATOM   4279  CG2 THR A2265      24.418   0.311  29.683  1.00  0.00           C  
HETATM 4280  P   AMP A 998      46.398  27.921  15.557  1.00  0.00           P  
HETATM 4281  O1P AMP A 998      45.865  28.089  16.910  1.00  0.00           O  
HETATM 4282  O2P AMP A 998      47.244  28.972  14.994  1.00  0.00           O  
HETATM 4283  O3P AMP A 998      47.358  26.687  15.237  1.00  0.00           O  
HETATM 4284  O5' AMP A 998      45.204  27.655  14.660  1.00  0.00           O  
HETATM 4285  C5' AMP A 998      44.343  28.793  14.119  1.00  0.00           C  
HETATM 4286  C4' AMP A 998      42.858  28.479  14.168  1.00  0.00           C  
HETATM 4287  O4' AMP A 998      42.692  27.225  14.862  1.00  0.00           O  
HETATM 4288  C3' AMP A 998      42.036  29.550  14.939  1.00  0.00           C  
HETATM 4289  O3' AMP A 998      41.296  30.428  14.099  1.00  0.00           O  
HETATM 4290  C2' AMP A 998      41.060  28.799  15.784  1.00  0.00           C  
HETATM 4291  O2' AMP A 998      39.956  28.592  15.221  1.00  0.00           O  
HETATM 4292  C1' AMP A 998      41.853  27.506  15.956  1.00  0.00           C  
HETATM 4293  N9  AMP A 998      41.801  26.642  17.129  1.00  0.00           N  
HETATM 4294  C8  AMP A 998      42.863  26.086  17.783  1.00  0.00           C  
HETATM 4295  N7  AMP A 998      42.509  25.353  18.796  1.00  0.00           N  
HETATM 4296  C5  AMP A 998      41.125  25.394  18.853  1.00  0.00           C  
HETATM 4297  C6  AMP A 998      40.168  24.816  19.713  1.00  0.00           C  
HETATM 4298  N6  AMP A 998      40.527  24.012  20.757  1.00  0.00           N  
HETATM 4299  N1  AMP A 998      38.854  25.099  19.441  1.00  0.00           N  
HETATM 4300  C2  AMP A 998      38.530  25.886  18.419  1.00  0.00           C  
HETATM 4301  N3  AMP A 998      39.341  26.503  17.524  1.00  0.00           N  
HETATM 4302  C4  AMP A 998      40.665  26.227  17.783  1.00  0.00           C  
HETATM 4303  N   GLU A 996      46.459  32.622  14.226  1.00  0.00           N  
HETATM 4304  CA  GLU A 996      45.264  32.835  15.048  1.00  0.00           C  
HETATM 4305  C   GLU A 996      44.966  31.603  15.912  1.00  0.00           C  
HETATM 4306  O   GLU A 996      43.836  31.450  16.419  1.00  0.00           O  
HETATM 4307  CB  GLU A 996      44.067  33.150  14.158  1.00  0.00           C  
HETATM 4308  CG  GLU A 996      42.827  33.578  14.890  1.00  0.00           C  
HETATM 4309  CD  GLU A 996      42.357  34.937  14.461  1.00  0.00           C  
HETATM 4310  OE1 GLU A 996      41.333  35.020  13.747  1.00  0.00           O  
HETATM 4311  OE2 GLU A 996      43.013  35.932  14.822  1.00  0.00           O  
HETATM 4312  OXT GLU A 996      45.886  30.791  16.106  1.00  0.00           O  
TER
END
