# Supplementary material for: Backbone Brackets and Arginine Tweezers delineate Class I and Class II aminoacyl tRNA synthetases
Source: PLoS Comput Biol. 2018 Apr 16;14(4):e1006101. doi: 10.1371/journal.pcbi.1006101 (PMC5919687; doi:10.1371/journal.pcbi.1006101)
Supplement: S11 File — All structures of Class I aaRS with residues renumbered according to the MSA. (GZ) [file pcbi.1006101.s023.tar.gz › 1o5t_A_renum.pdb]

ATOM      1  N   SER A 177      -8.329  -3.681-127.563  1.00  0.00           N  
ATOM      2  CA  SER A 177      -8.046  -5.045-128.093  1.00  0.00           C  
ATOM      3  C   SER A 177      -6.614  -5.470-127.768  1.00  0.00           C  
ATOM      4  O   SER A 177      -5.683  -4.663-127.841  1.00  0.00           O  
ATOM      5  CB  SER A 177      -8.252  -5.069-129.609  1.00  0.00           C  
ATOM      6  OG  SER A 177      -7.355  -4.181-130.251  1.00  0.00           O  
ATOM      7  N   ALA A 178      -6.445  -6.741-127.413  1.00  0.00           N  
ATOM      8  CA  ALA A 178      -5.130  -7.283-127.085  1.00  0.00           C  
ATOM      9  C   ALA A 178      -4.391  -7.733-128.346  1.00  0.00           C  
ATOM     10  O   ALA A 178      -4.948  -7.701-129.445  1.00  0.00           O  
ATOM     11  CB  ALA A 178      -5.279  -8.446-126.126  1.00  0.00           C  
ATOM     12  N   LYS A 179      -3.137  -8.151-128.183  1.00  0.00           N  
ATOM     13  CA  LYS A 179      -2.322  -8.601-129.311  1.00  0.00           C  
ATOM     14  C   LYS A 179      -2.716  -9.993-129.800  1.00  0.00           C  
ATOM     15  O   LYS A 179      -3.189 -10.145-130.928  1.00  0.00           O  
ATOM     16  CB  LYS A 179      -0.839  -8.554-128.930  1.00  0.00           C  
ATOM     17  CG  LYS A 179      -0.337  -7.126-128.735  1.00  0.00           C  
ATOM     18  CD  LYS A 179       1.063  -7.044-128.139  1.00  0.00           C  
ATOM     19  CE  LYS A 179       1.453  -5.585-127.886  1.00  0.00           C  
ATOM     20  NZ  LYS A 179       2.747  -5.440-127.157  1.00  0.00           N  
ATOM     21  N   GLY A 180      -2.517 -11.005-128.962  1.00  0.00           N  
ATOM     22  CA  GLY A 180      -2.897 -12.356-129.336  1.00  0.00           C  
ATOM     23  C   GLY A 180      -2.448 -12.878-130.692  1.00  0.00           C  
ATOM     24  O   GLY A 180      -1.263 -13.150-130.887  1.00  0.00           O  
ATOM     25  N   ILE A 182      -3.391 -13.024-131.627  1.00  0.00           N  
ATOM     26  CA  ILE A 182      -3.098 -13.559-132.965  1.00  0.00           C  
ATOM     27  C   ILE A 182      -3.498 -12.652-134.134  1.00  0.00           C  
ATOM     28  O   ILE A 182      -4.240 -11.680-133.963  1.00  0.00           O  
ATOM     29  CB  ILE A 182      -3.826 -14.910-133.193  1.00  0.00           C  
ATOM     30  CG1 ILE A 182      -4.181 -15.556-131.844  1.00  0.00           C  
ATOM     31  CG2 ILE A 182      -2.949 -15.841-134.034  1.00  0.00           C  
ATOM     32  CD1 ILE A 182      -5.194 -16.703-131.942  1.00  0.00           C  
ATOM     33  N   ASP A 183      -3.004 -12.997-135.325  1.00  0.00           N  
ATOM     34  CA  ASP A 183      -3.305 -12.258-136.554  1.00  0.00           C  
ATOM     35  C   ASP A 183      -3.612 -13.245-137.674  1.00  0.00           C  
ATOM     36  O   ASP A 183      -2.733 -13.997-138.105  1.00  0.00           O  
ATOM     37  CB  ASP A 183      -2.123 -11.384-136.987  1.00  0.00           C  
ATOM     38  CG  ASP A 183      -2.418 -10.597-138.260  1.00  0.00           C  
ATOM     39  OD1 ASP A 183      -2.830 -11.209-139.266  1.00  0.00           O  
ATOM     40  OD2 ASP A 183      -2.238  -9.363-138.256  1.00  0.00           O  
ATOM     41  N   TYR A 184      -4.852 -13.224-138.156  1.00  0.00           N  
ATOM     42  CA  TYR A 184      -5.276 -14.133-139.214  1.00  0.00           C  
ATOM     43  C   TYR A 184      -5.480 -13.470-140.573  1.00  0.00           C  
ATOM     44  O   TYR A 184      -5.636 -14.158-141.579  1.00  0.00           O  
ATOM     45  CB  TYR A 184      -6.555 -14.872-138.785  1.00  0.00           C  
ATOM     46  CG  TYR A 184      -6.307 -15.975-137.767  1.00  0.00           C  
ATOM     47  CD1 TYR A 184      -5.703 -17.180-138.144  1.00  0.00           C  
ATOM     48  CD2 TYR A 184      -6.634 -15.800-136.422  1.00  0.00           C  
ATOM     49  CE1 TYR A 184      -5.429 -18.180-137.206  1.00  0.00           C  
ATOM     50  CE2 TYR A 184      -6.362 -16.793-135.477  1.00  0.00           C  
ATOM     51  CZ  TYR A 184      -5.760 -17.978-135.877  1.00  0.00           C  
ATOM     52  OH  TYR A 184      -5.496 -18.952-134.942  1.00  0.00           O  
ATOM     53  N   ASP A 185      -5.477 -12.141-140.613  1.00  0.00           N  
ATOM     54  CA  ASP A 185      -5.656 -11.442-141.880  1.00  0.00           C  
ATOM     55  C   ASP A 185      -4.359 -11.437-142.671  1.00  0.00           C  
ATOM     56  O   ASP A 185      -4.363 -11.237-143.887  1.00  0.00           O  
ATOM     57  CB  ASP A 185      -6.126 -10.006-141.644  1.00  0.00           C  
ATOM     58  CG  ASP A 185      -7.592  -9.929-141.262  1.00  0.00           C  
ATOM     59  OD1 ASP A 185      -8.449 -10.294-142.099  1.00  0.00           O  
ATOM     60  OD2 ASP A 185      -7.887  -9.505-140.125  1.00  0.00           O  
ATOM     61  N   LYS A 186      -3.250 -11.665-141.974  1.00  0.00           N  
ATOM     62  CA  LYS A 186      -1.936 -11.688-142.606  1.00  0.00           C  
ATOM     63  C   LYS A 186      -1.692 -13.051-143.259  1.00  0.00           C  
ATOM     64  O   LYS A 186      -0.862 -13.177-144.165  1.00  0.00           O  
ATOM     65  CB  LYS A 186      -0.844 -11.391-141.568  1.00  0.00           C  
ATOM     66  CG  LYS A 186       0.510 -10.980-142.157  1.00  0.00           C  
ATOM     67  CD  LYS A 186       1.545 -10.748-141.054  1.00  0.00           C  
ATOM     68  CE  LYS A 186       2.890 -10.252-141.595  1.00  0.00           C  
ATOM     69  NZ  LYS A 186       2.836  -8.848-142.103  1.00  0.00           N  
ATOM     70  N   LEU A 187      -2.415 -14.067-142.792  1.00  0.00           N  
ATOM     71  CA  LEU A 187      -2.301 -15.416-143.343  1.00  0.00           C  
ATOM     72  C   LEU A 187      -3.120 -15.507-144.630  1.00  0.00           C  
ATOM     73  O   LEU A 187      -2.732 -16.202-145.564  1.00  0.00           O  
ATOM     74  CB  LEU A 187      -2.804 -16.455-142.340  1.00  0.00           C  
ATOM     75  CG  LEU A 187      -1.981 -16.656-141.070  1.00  0.00           C  
ATOM     76  CD1 LEU A 187      -2.692 -17.643-140.169  1.00  0.00           C  
ATOM     77  CD2 LEU A 187      -0.589 -17.154-141.424  1.00  0.00           C  
ATOM     78  N   ILE A 188      -4.249 -14.810-144.684  1.00  0.00           N  
ATOM     79  CA  ILE A 188      -5.091 -14.813-145.876  1.00  0.00           C  
ATOM     80  C   ILE A 188      -4.212 -14.406-147.055  1.00  0.00           C  
ATOM     81  O   ILE A 188      -4.469 -14.768-148.201  1.00  0.00           O  
ATOM     82  CB  ILE A 188      -6.238 -13.793-145.767  1.00  0.00           C  
ATOM     83  CG1 ILE A 188      -7.171 -14.164-144.617  1.00  0.00           C  
ATOM     84  CG2 ILE A 188      -7.005 -13.741-147.072  1.00  0.00           C  
ATOM     85  CD1 ILE A 188      -7.888 -15.467-144.815  1.00  0.00           C  
ATOM     86  N   VAL A 189      -3.176 -13.631-146.754  1.00  0.00           N  
ATOM     87  CA  VAL A 189      -2.231 -13.171-147.759  1.00  0.00           C  
ATOM     88  C   VAL A 189      -1.267 -14.307-148.070  1.00  0.00           C  
ATOM     89  O   VAL A 189      -1.328 -14.917-149.138  1.00  0.00           O  
ATOM     90  CB  VAL A 189      -1.419 -11.964-147.242  1.00  0.00           C  
ATOM     91  CG1 VAL A 189      -0.267 -11.665-148.191  1.00  0.00           C  
ATOM     92  CG2 VAL A 189      -2.329 -10.747-147.102  1.00  0.00           C  
ATOM     93  N   ARG A 190      -0.380 -14.577-147.119  1.00  0.00           N  
ATOM     94  CA  ARG A 190       0.615 -15.632-147.239  1.00  0.00           C  
ATOM     95  C   ARG A 190       0.160 -16.841-148.062  1.00  0.00           C  
ATOM     96  O   ARG A 190       0.831 -17.231-149.019  1.00  0.00           O  
ATOM     97  CB  ARG A 190       1.031 -16.074-145.837  1.00  0.00           C  
ATOM     98  CG  ARG A 190       1.924 -17.290-145.772  1.00  0.00           C  
ATOM     99  CD  ARG A 190       2.423 -17.465-144.349  1.00  0.00           C  
ATOM    100  NE  ARG A 190       2.973 -18.793-144.091  1.00  0.00           N  
ATOM    101  CZ  ARG A 190       3.452 -19.181-142.911  1.00  0.00           C  
ATOM    102  NH1 ARG A 190       3.452 -18.341-141.881  1.00  0.00           N  
ATOM    103  NH2 ARG A 190       3.924 -20.411-142.759  1.00  0.00           N  
ATOM    104  N   PHE A 191      -0.982 -17.419-147.705  1.00  0.00           N  
ATOM    105  CA  PHE A 191      -1.495 -18.598-148.405  1.00  0.00           C  
ATOM    106  C   PHE A 191      -2.295 -18.324-149.684  1.00  0.00           C  
ATOM    107  O   PHE A 191      -2.670 -19.257-150.410  1.00  0.00           O  
ATOM    108  CB  PHE A 191      -2.345 -19.437-147.447  1.00  0.00           C  
ATOM    109  CG  PHE A 191      -1.557 -20.068-146.328  1.00  0.00           C  
ATOM    110  CD1 PHE A 191      -0.534 -20.972-146.602  1.00  0.00           C  
ATOM    111  CD2 PHE A 191      -1.849 -19.773-145.001  1.00  0.00           C  
ATOM    112  CE1 PHE A 191       0.181 -21.571-145.572  1.00  0.00           C  
ATOM    113  CE2 PHE A 191      -1.140 -20.368-143.965  1.00  0.00           C  
ATOM    114  CZ  PHE A 191      -0.125 -21.268-144.249  1.00  0.00           C  
ATOM    115  N   GLY A 195      -2.562 -17.052-149.953  1.00  0.00           N  
ATOM    116  CA  GLY A 195      -3.316 -16.694-151.141  1.00  0.00           C  
ATOM    117  C   GLY A 195      -4.785 -17.080-151.114  1.00  0.00           C  
ATOM    118  O   GLY A 195      -5.481 -16.940-152.117  1.00  0.00           O  
ATOM    119  N   SER A 196      -5.273 -17.562-149.974  1.00  0.00           N  
ATOM    120  CA  SER A 196      -6.679 -17.949-149.873  1.00  0.00           C  
ATOM    121  C   SER A 196      -7.563 -16.700-149.880  1.00  0.00           C  
ATOM    122  O   SER A 196      -7.068 -15.581-150.012  1.00  0.00           O  
ATOM    123  CB  SER A 196      -6.926 -18.748-148.588  1.00  0.00           C  
ATOM    124  OG  SER A 196      -6.785 -17.932-147.437  1.00  0.00           O  
ATOM    125  N   SER A 197      -8.872 -16.894-149.743  1.00  0.00           N  
ATOM    126  CA  SER A 197      -9.800 -15.769-149.720  1.00  0.00           C  
ATOM    127  C   SER A 197     -10.586 -15.713-148.398  1.00  0.00           C  
ATOM    128  O   SER A 197     -11.127 -16.727-147.941  1.00  0.00           O  
ATOM    129  CB  SER A 197     -10.754 -15.853-150.915  1.00  0.00           C  
ATOM    130  OG  SER A 197     -11.424 -17.095-150.953  1.00  0.00           O  
ATOM    131  N   LYS A 198     -10.639 -14.527-147.788  1.00  0.00           N  
ATOM    132  CA  LYS A 198     -11.337 -14.334-146.514  1.00  0.00           C  
ATOM    133  C   LYS A 198     -12.862 -14.473-146.593  1.00  0.00           C  
ATOM    134  O   LYS A 198     -13.481 -14.134-147.604  1.00  0.00           O  
ATOM    135  CB  LYS A 198     -10.987 -12.963-145.917  1.00  0.00           C  
ATOM    136  CG  LYS A 198     -11.725 -12.668-144.606  1.00  0.00           C  
ATOM    137  CD  LYS A 198     -11.394 -11.298-144.022  1.00  0.00           C  
ATOM    138  CE  LYS A 198     -12.053 -11.127-142.656  1.00  0.00           C  
ATOM    139  NZ  LYS A 198     -11.684 -12.231-141.715  1.00  0.00           N  
ATOM    140  N   ILE A 199     -13.453 -14.980-145.512  1.00  0.00           N  
ATOM    141  CA  ILE A 199     -14.901 -15.164-145.425  1.00  0.00           C  
ATOM    142  C   ILE A 199     -15.485 -13.887-144.846  1.00  0.00           C  
ATOM    143  O   ILE A 199     -15.409 -13.662-143.633  1.00  0.00           O  
ATOM    144  CB  ILE A 199     -15.291 -16.326-144.476  1.00  0.00           C  
ATOM    145  CG1 ILE A 199     -14.547 -17.603-144.855  1.00  0.00           C  
ATOM    146  CG2 ILE A 199     -16.788 -16.582-144.558  1.00  0.00           C  
ATOM    147  CD1 ILE A 199     -14.748 -18.715-143.881  1.00  0.00           C  
ATOM    148  N   ASP A 200     -16.051 -13.052-145.715  1.00  0.00           N  
ATOM    149  CA  ASP A 200     -16.655 -11.789-145.296  1.00  0.00           C  
ATOM    150  C   ASP A 200     -18.121 -11.966-144.916  1.00  0.00           C  
ATOM    151  O   ASP A 200     -18.691 -13.050-145.078  1.00  0.00           O  
ATOM    152  CB  ASP A 200     -16.547 -10.744-146.411  1.00  0.00           C  
ATOM    153  CG  ASP A 200     -17.039 -11.263-147.750  1.00  0.00           C  
ATOM    154  OD1 ASP A 200     -18.130 -11.877-147.805  1.00  0.00           O  
ATOM    155  OD2 ASP A 200     -16.329 -11.046-148.755  1.00  0.00           O  
ATOM    156  N   LYS A 201     -18.726 -10.892-144.417  1.00  0.00           N  
ATOM    157  CA  LYS A 201     -20.124 -10.928-144.013  1.00  0.00           C  
ATOM    158  C   LYS A 201     -21.047 -11.213-145.192  1.00  0.00           C  
ATOM    159  O   LYS A 201     -22.057 -11.894-145.039  1.00  0.00           O  
ATOM    160  CB  LYS A 201     -20.507  -9.612-143.326  1.00  0.00           C  
ATOM    161  CG  LYS A 201     -19.648  -9.315-142.093  1.00  0.00           C  
ATOM    162  CD  LYS A 201     -19.585 -10.529-141.159  1.00  0.00           C  
ATOM    163  CE  LYS A 201     -18.490 -10.395-140.106  1.00  0.00           C  
ATOM    164  NZ  LYS A 201     -18.305 -11.667-139.342  1.00  0.00           N  
ATOM    165  N   GLU A 202     -20.695 -10.703-146.370  1.00  0.00           N  
ATOM    166  CA  GLU A 202     -21.505 -10.937-147.565  1.00  0.00           C  
ATOM    167  C   GLU A 202     -21.683 -12.442-147.754  1.00  0.00           C  
ATOM    168  O   GLU A 202     -22.803 -12.937-147.928  1.00  0.00           O  
ATOM    169  CB  GLU A 202     -20.813 -10.381-148.810  1.00  0.00           C  
ATOM    170  CG  GLU A 202     -20.365  -8.941-148.728  1.00  0.00           C  
ATOM    171  CD  GLU A 202     -19.541  -8.554-149.943  1.00  0.00           C  
ATOM    172  OE1 GLU A 202     -20.083  -8.616-151.070  1.00  0.00           O  
ATOM    173  OE2 GLU A 202     -18.352  -8.200-149.772  1.00  0.00           O  
ATOM    174  N   LEU A 203     -20.554 -13.152-147.733  1.00  0.00           N  
ATOM    175  CA  LEU A 203     -20.527 -14.602-147.896  1.00  0.00           C  
ATOM    176  C   LEU A 203     -21.318 -15.284-146.786  1.00  0.00           C  
ATOM    177  O   LEU A 203     -22.140 -16.167-147.048  1.00  0.00           O  
ATOM    178  CB  LEU A 203     -19.074 -15.111-147.887  1.00  0.00           C  
ATOM    179  CG  LEU A 203     -18.795 -16.627-147.942  1.00  0.00           C  
ATOM    180  CD1 LEU A 203     -19.405 -17.258-149.192  1.00  0.00           C  
ATOM    181  CD2 LEU A 203     -17.289 -16.847-147.919  1.00  0.00           C  
ATOM    182  N   ILE A 204     -21.067 -14.868-145.548  1.00  0.00           N  
ATOM    183  CA  ILE A 204     -21.756 -15.448-144.410  1.00  0.00           C  
ATOM    184  C   ILE A 204     -23.270 -15.340-144.592  1.00  0.00           C  
ATOM    185  O   ILE A 204     -24.008 -16.292-144.309  1.00  0.00           O  
ATOM    186  CB  ILE A 204     -21.347 -14.760-143.093  1.00  0.00           C  
ATOM    187  CG1 ILE A 204     -19.822 -14.777-142.943  1.00  0.00           C  
ATOM    188  CG2 ILE A 204     -21.999 -15.476-141.916  1.00  0.00           C  
ATOM    189  CD1 ILE A 204     -19.313 -14.145-141.660  1.00  0.00           C  
ATOM    190  N   ASN A 205     -23.734 -14.184-145.068  1.00  0.00           N  
ATOM    191  CA  ASN A 205     -25.166 -13.999-145.291  1.00  0.00           C  
ATOM    192  C   ASN A 205     -25.577 -14.922-146.432  1.00  0.00           C  
ATOM    193  O   ASN A 205     -26.650 -15.541-146.403  1.00  0.00           O  
ATOM    194  CB  ASN A 205     -25.497 -12.544-145.658  1.00  0.00           C  
ATOM    195  CG  ASN A 205     -25.219 -11.566-144.519  1.00  0.00           C  
ATOM    196  OD1 ASN A 205     -25.504 -11.850-143.351  1.00  0.00           O  
ATOM    197  ND2 ASN A 205     -24.673 -10.398-144.860  1.00  0.00           N  
ATOM    198  N   ARG A 206     -24.705 -15.021-147.430  1.00  0.00           N  
ATOM    199  CA  ARG A 206     -24.968 -15.872-148.578  1.00  0.00           C  
ATOM    200  C   ARG A 206     -25.285 -17.308-148.141  1.00  0.00           C  
ATOM    201  O   ARG A 206     -26.308 -17.873-148.535  1.00  0.00           O  
ATOM    202  CB  ARG A 206     -23.768 -15.860-149.523  1.00  0.00           C  
ATOM    203  CG  ARG A 206     -24.025 -16.623-150.809  1.00  0.00           C  
ATOM    204  CD  ARG A 206     -22.862 -16.510-151.764  1.00  0.00           C  
ATOM    205  NE  ARG A 206     -23.132 -17.250-152.988  1.00  0.00           N  
ATOM    206  CZ  ARG A 206     -22.245 -17.424-153.959  1.00  0.00           C  
ATOM    207  NH1 ARG A 206     -21.028 -16.907-153.840  1.00  0.00           N  
ATOM    208  NH2 ARG A 206     -22.578 -18.113-155.047  1.00  0.00           N  
ATOM    209  N   ILE A 207     -24.405 -17.893-147.332  1.00  0.00           N  
ATOM    210  CA  ILE A 207     -24.612 -19.252-146.839  1.00  0.00           C  
ATOM    211  C   ILE A 207     -25.963 -19.329-146.130  1.00  0.00           C  
ATOM    212  O   ILE A 207     -26.800 -20.181-146.444  1.00  0.00           O  
ATOM    213  CB  ILE A 207     -23.510 -19.657-145.833  1.00  0.00           C  
ATOM    214  CG1 ILE A 207     -22.161 -19.727-146.546  1.00  0.00           C  
ATOM    215  CG2 ILE A 207     -23.857 -20.991-145.174  1.00  0.00           C  
ATOM    216  CD1 ILE A 207     -20.996 -19.943-145.613  1.00  0.00           C  
ATOM    217  N   GLU A 208     -26.154 -18.435-145.162  1.00  0.00           N  
ATOM    218  CA  GLU A 208     -27.392 -18.366-144.398  1.00  0.00           C  
ATOM    219  C   GLU A 208     -28.570 -18.302-145.360  1.00  0.00           C  
ATOM    220  O   GLU A 208     -29.558 -19.033-145.218  1.00  0.00           O  
ATOM    221  CB  GLU A 208     -27.383 -17.122-143.522  1.00  0.00           C  
ATOM    222  CG  GLU A 208     -28.721 -16.804-142.891  1.00  0.00           C  
ATOM    223  CD  GLU A 208     -28.755 -15.401-142.326  1.00  0.00           C  
ATOM    224  OE1 GLU A 208     -28.539 -14.442-143.104  1.00  0.00           O  
ATOM    225  OE2 GLU A 208     -28.996 -15.259-141.109  1.00  0.00           O  
ATOM    226  N   ARG A 209     -28.446 -17.414-146.341  1.00  0.00           N  
ATOM    227  CA  ARG A 209     -29.461 -17.219-147.369  1.00  0.00           C  
ATOM    228  C   ARG A 209     -29.834 -18.550-148.038  1.00  0.00           C  
ATOM    229  O   ARG A 209     -31.001 -18.944-148.048  1.00  0.00           O  
ATOM    230  CB  ARG A 209     -28.913 -16.236-148.408  1.00  0.00           C  
ATOM    231  CG  ARG A 209     -29.893 -15.714-149.445  1.00  0.00           C  
ATOM    232  CD  ARG A 209     -29.174 -14.689-150.305  1.00  0.00           C  
ATOM    233  NE  ARG A 209     -28.499 -13.716-149.451  1.00  0.00           N  
ATOM    234  CZ  ARG A 209     -27.303 -13.186-149.703  1.00  0.00           C  
ATOM    235  NH1 ARG A 209     -26.637 -13.531-150.803  1.00  0.00           N  
ATOM    236  NH2 ARG A 209     -26.760 -12.329-148.836  1.00  0.00           N  
ATOM    237  N   ALA A 210     -28.830 -19.242-148.574  1.00  0.00           N  
ATOM    238  CA  ALA A 210     -29.019 -20.517-149.261  1.00  0.00           C  
ATOM    239  C   ALA A 210     -29.364 -21.697-148.354  1.00  0.00           C  
ATOM    240  O   ALA A 210     -30.032 -22.639-148.769  1.00  0.00           O  
ATOM    241  CB  ALA A 210     -27.772 -20.840-150.066  1.00  0.00           C  
ATOM    242  N   THR A 211     -28.903 -21.641-147.115  1.00  0.00           N  
ATOM    243  CA  THR A 211     -29.137 -22.717-146.154  1.00  0.00           C  
ATOM    244  C   THR A 211     -30.490 -22.662-145.461  1.00  0.00           C  
ATOM    245  O   THR A 211     -31.003 -23.687-144.991  1.00  0.00           O  
ATOM    246  CB  THR A 211     -28.070 -22.698-145.066  1.00  0.00           C  
ATOM    247  OG1 THR A 211     -28.029 -21.395-144.471  1.00  0.00           O  
ATOM    248  CG2 THR A 211     -26.714 -23.032-145.648  1.00  0.00           C  
ATOM    249  N   GLY A 212     -31.054 -21.460-145.378  1.00  0.00           N  
ATOM    250  CA  GLY A 212     -32.337 -21.306-144.721  1.00  0.00           C  
ATOM    251  C   GLY A 212     -32.216 -21.583-143.234  1.00  0.00           C  
ATOM    252  O   GLY A 212     -33.139 -22.126-142.611  1.00  0.00           O  
ATOM    253  N   GLN A 214     -31.063 -21.230-142.670  1.00  0.00           N  
ATOM    254  CA  GLN A 214     -30.818 -21.415-141.250  1.00  0.00           C  
ATOM    255  C   GLN A 214     -29.763 -20.452-140.761  1.00  0.00           C  
ATOM    256  O   GLN A 214     -29.058 -19.829-141.555  1.00  0.00           O  
ATOM    257  CB  GLN A 214     -30.408 -22.852-140.945  1.00  0.00           C  
ATOM    258  CG  GLN A 214     -31.581 -23.797-140.948  1.00  0.00           C  
ATOM    259  CD  GLN A 214     -31.251 -25.141-140.346  1.00  0.00           C  
ATOM    260  OE1 GLN A 214     -30.781 -25.229-139.207  1.00  0.00           O  
ATOM    261  NE2 GLN A 214     -31.505 -26.205-141.100  1.00  0.00           N  
ATOM    262  N   ARG A 215     -29.678 -20.323-139.443  1.00  0.00           N  
ATOM    263  CA  ARG A 215     -28.730 -19.416-138.811  1.00  0.00           C  
ATOM    264  C   ARG A 215     -27.311 -19.981-138.848  1.00  0.00           C  
ATOM    265  O   ARG A 215     -27.072 -21.100-138.396  1.00  0.00           O  
ATOM    266  CB  ARG A 215     -29.137 -19.164-137.355  1.00  0.00           C  
ATOM    267  CG  ARG A 215     -28.575 -17.868-136.814  1.00  0.00           C  
ATOM    268  CD  ARG A 215     -28.499 -17.823-135.300  1.00  0.00           C  
ATOM    269  NE  ARG A 215     -27.870 -16.569-134.882  1.00  0.00           N  
ATOM    270  CZ  ARG A 215     -27.491 -16.292-133.640  1.00  0.00           C  
ATOM    271  NH1 ARG A 215     -27.675 -17.181-132.665  1.00  0.00           N  
ATOM    272  NH2 ARG A 215     -26.913 -15.125-133.382  1.00  0.00           N  
ATOM    273  N   PRO A 216     -26.352 -19.216-139.392  1.00  0.00           N  
ATOM    274  CA  PRO A 216     -24.964 -19.690-139.464  1.00  0.00           C  
ATOM    275  C   PRO A 216     -24.340 -20.024-138.109  1.00  0.00           C  
ATOM    276  O   PRO A 216     -24.617 -19.366-137.096  1.00  0.00           O  
ATOM    277  CB  PRO A 216     -24.235 -18.551-140.189  1.00  0.00           C  
ATOM    278  CG  PRO A 216     -25.091 -17.351-139.921  1.00  0.00           C  
ATOM    279  CD  PRO A 216     -26.492 -17.903-140.038  1.00  0.00           C  
ATOM    280  N   HIS A 217     -23.502 -21.056-138.109  1.00  0.00           N  
ATOM    281  CA  HIS A 217     -22.810 -21.531-136.914  1.00  0.00           C  
ATOM    282  C   HIS A 217     -21.938 -20.431-136.302  1.00  0.00           C  
ATOM    283  O   HIS A 217     -21.382 -19.586-137.020  1.00  0.00           O  
ATOM    284  CB  HIS A 217     -21.948 -22.754-137.284  1.00  0.00           C  
ATOM    285  CG  HIS A 217     -21.572 -23.615-136.120  1.00  0.00           C  
ATOM    286  ND1 HIS A 217     -20.442 -23.394-135.361  1.00  0.00           N  
ATOM    287  CD2 HIS A 217     -22.184 -24.699-135.582  1.00  0.00           C  
ATOM    288  CE1 HIS A 217     -20.373 -24.306-134.407  1.00  0.00           C  
ATOM    289  NE2 HIS A 217     -21.419 -25.109-134.517  1.00  0.00           N  
ATOM    290  N   HIS A 218     -21.820 -20.437-134.974  1.00  0.00           N  
ATOM    291  CA  HIS A 218     -21.007 -19.429-134.316  1.00  0.00           C  
ATOM    292  C   HIS A 218     -19.553 -19.426-134.809  1.00  0.00           C  
ATOM    293  O   HIS A 218     -18.887 -18.384-134.774  1.00  0.00           O  
ATOM    294  CB  HIS A 218     -21.069 -19.570-132.783  1.00  0.00           C  
ATOM    295  CG  HIS A 218     -20.850 -20.963-132.273  1.00  0.00           C  
ATOM    296  ND1 HIS A 218     -21.800 -21.958-132.386  1.00  0.00           N  
ATOM    297  CD2 HIS A 218     -19.820 -21.502-131.574  1.00  0.00           C  
ATOM    298  CE1 HIS A 218     -21.366 -23.047-131.772  1.00  0.00           C  
ATOM    299  NE2 HIS A 218     -20.168 -22.796-131.271  1.00  0.00           N  
ATOM    300  N   PHE A 219     -19.056 -20.570-135.282  1.00  0.00           N  
ATOM    301  CA  PHE A 219     -17.679 -20.619-135.791  1.00  0.00           C  
ATOM    302  C   PHE A 219     -17.553 -19.584-136.916  1.00  0.00           C  
ATOM    303  O   PHE A 219     -16.530 -18.901-137.066  1.00  0.00           O  
ATOM    304  CB  PHE A 219     -17.338 -22.012-136.327  1.00  0.00           C  
ATOM    305  CG  PHE A 219     -17.161 -23.065-135.262  1.00  0.00           C  
ATOM    306  CD1 PHE A 219     -17.099 -22.724-133.909  1.00  0.00           C  
ATOM    307  CD2 PHE A 219     -17.035 -24.407-135.617  1.00  0.00           C  
ATOM    308  CE1 PHE A 219     -16.912 -23.715-132.916  1.00  0.00           C  
ATOM    309  CE2 PHE A 219     -16.847 -25.399-134.646  1.00  0.00           C  
ATOM    310  CZ  PHE A 219     -16.786 -25.048-133.294  1.00  0.00           C  
ATOM    311  N   LEU A 220     -18.609 -19.463-137.707  1.00  0.00           N  
ATOM    312  CA  LEU A 220     -18.622 -18.491-138.789  1.00  0.00           C  
ATOM    313  C   LEU A 220     -18.815 -17.101-138.208  1.00  0.00           C  
ATOM    314  O   LEU A 220     -17.982 -16.210-138.419  1.00  0.00           O  
ATOM    315  CB  LEU A 220     -19.752 -18.805-139.775  1.00  0.00           C  
ATOM    316  CG  LEU A 220     -19.485 -20.000-140.690  1.00  0.00           C  
ATOM    317  CD1 LEU A 220     -20.749 -20.422-141.386  1.00  0.00           C  
ATOM    318  CD2 LEU A 220     -18.405 -19.603-141.698  1.00  0.00           C  
ATOM    319  N   ARG A 221     -19.904 -16.931-137.453  1.00  0.00           N  
ATOM    320  CA  ARG A 221     -20.235 -15.641-136.846  1.00  0.00           C  
ATOM    321  C   ARG A 221     -19.056 -15.050-136.067  1.00  0.00           C  
ATOM    322  O   ARG A 221     -18.772 -13.853-136.161  1.00  0.00           O  
ATOM    323  CB  ARG A 221     -21.453 -15.771-135.911  1.00  0.00           C  
ATOM    324  CG  ARG A 221     -22.654 -16.524-136.487  1.00  0.00           C  
ATOM    325  CD  ARG A 221     -23.936 -16.284-135.678  1.00  0.00           C  
ATOM    326  NE  ARG A 221     -23.834 -16.644-134.257  1.00  0.00           N  
ATOM    327  CZ  ARG A 221     -24.384 -17.732-133.712  1.00  0.00           C  
ATOM    328  NH1 ARG A 221     -25.077 -18.581-134.468  1.00  0.00           N  
ATOM    329  NH2 ARG A 221     -24.261 -17.966-132.407  1.00  0.00           N  
ATOM    330  N   ARG A 222     -18.353 -15.890-135.320  1.00  0.00           N  
ATOM    331  CA  ARG A 222     -17.229 -15.419-134.515  1.00  0.00           C  
ATOM    332  C   ARG A 222     -15.857 -15.463-135.195  1.00  0.00           C  
ATOM    333  O   ARG A 222     -14.817 -15.282-134.550  1.00  0.00           O  
ATOM    334  CB  ARG A 222     -17.199 -16.208-133.209  1.00  0.00           C  
ATOM    335  CG  ARG A 222     -18.555 -16.255-132.535  1.00  0.00           C  
ATOM    336  CD  ARG A 222     -18.502 -17.063-131.267  1.00  0.00           C  
ATOM    337  NE  ARG A 222     -19.808 -17.154-130.642  1.00  0.00           N  
ATOM    338  CZ  ARG A 222     -20.066 -17.899-129.577  1.00  0.00           C  
ATOM    339  NH1 ARG A 222     -19.095 -18.616-129.024  1.00  0.00           N  
ATOM    340  NH2 ARG A 222     -21.295 -17.931-129.065  1.00  0.00           N  
ATOM    341  N   GLY A 224     -15.852 -15.705-136.496  1.00  0.00           N  
ATOM    342  CA  GLY A 224     -14.596 -15.740-137.216  1.00  0.00           C  
ATOM    343  C   GLY A 224     -13.659 -16.895-136.911  1.00  0.00           C  
ATOM    344  O   GLY A 224     -12.448 -16.779-137.138  1.00  0.00           O  
ATOM    345  N   ILE A 225     -14.186 -18.004-136.398  1.00  0.00           N  
ATOM    346  CA  ILE A 225     -13.331 -19.150-136.114  1.00  0.00           C  
ATOM    347  C   ILE A 225     -12.911 -19.764-137.451  1.00  0.00           C  
ATOM    348  O   ILE A 225     -11.738 -20.129-137.647  1.00  0.00           O  
ATOM    349  CB  ILE A 225     -14.044 -20.168-135.212  1.00  0.00           C  
ATOM    350  CG1 ILE A 225     -14.035 -19.636-133.774  1.00  0.00           C  
ATOM    351  CG2 ILE A 225     -13.352 -21.525-135.278  1.00  0.00           C  
ATOM    352  CD1 ILE A 225     -14.740 -20.523-132.782  1.00  0.00           C  
ATOM    353  N   PHE A 226     -13.868 -19.855-138.371  1.00  0.00           N  
ATOM    354  CA  PHE A 226     -13.613 -20.340-139.728  1.00  0.00           C  
ATOM    355  C   PHE A 226     -13.685 -19.085-140.595  1.00  0.00           C  
ATOM    356  O   PHE A 226     -14.718 -18.778-141.186  1.00  0.00           O  
ATOM    357  CB  PHE A 226     -14.678 -21.346-140.171  1.00  0.00           C  
ATOM    358  CG  PHE A 226     -14.326 -22.772-139.862  1.00  0.00           C  
ATOM    359  CD1 PHE A 226     -14.455 -23.272-138.567  1.00  0.00           C  
ATOM    360  CD2 PHE A 226     -13.862 -23.619-140.872  1.00  0.00           C  
ATOM    361  CE1 PHE A 226     -14.128 -24.603-138.280  1.00  0.00           C  
ATOM    362  CE2 PHE A 226     -13.534 -24.947-140.598  1.00  0.00           C  
ATOM    363  CZ  PHE A 226     -13.667 -25.442-139.297  1.00  0.00           C  
ATOM    364  N   PHE A 227     -12.563 -18.377-140.645  1.00  0.00           N  
ATOM    365  CA  PHE A 227     -12.406 -17.109-141.354  1.00  0.00           C  
ATOM    366  C   PHE A 227     -12.046 -17.129-142.833  1.00  0.00           C  
ATOM    367  O   PHE A 227     -12.279 -16.150-143.538  1.00  0.00           O  
ATOM    368  CB  PHE A 227     -11.318 -16.308-140.663  1.00  0.00           C  
ATOM    369  CG  PHE A 227      -9.964 -16.944-140.765  1.00  0.00           C  
ATOM    370  CD1 PHE A 227      -9.660 -18.085-140.031  1.00  0.00           C  
ATOM    371  CD2 PHE A 227      -8.994 -16.413-141.610  1.00  0.00           C  
ATOM    372  CE1 PHE A 227      -8.405 -18.691-140.133  1.00  0.00           C  
ATOM    373  CE2 PHE A 227      -7.732 -17.011-141.722  1.00  0.00           C  
ATOM    374  CZ  PHE A 227      -7.437 -18.152-140.980  1.00  0.00           C  
ATOM    375  N   SER A 228     -11.454 -18.220-143.304  1.00  0.00           N  
ATOM    376  CA  SER A 228     -11.009 -18.287-144.698  1.00  0.00           C  
ATOM    377  C   SER A 228     -11.641 -19.413-145.524  1.00  0.00           C  
ATOM    378  O   SER A 228     -12.250 -20.329-144.981  1.00  0.00           O  
ATOM    379  CB  SER A 228      -9.477 -18.398-144.708  1.00  0.00           C  
ATOM    380  OG  SER A 228      -8.972 -18.537-146.015  1.00  0.00           O  
ATOM    381  N   HIS A 229     -11.499 -19.338-146.841  1.00  0.00           N  
ATOM    382  CA  HIS A 229     -12.067 -20.364-147.700  1.00  0.00           C  
ATOM    383  C   HIS A 229     -11.455 -20.350-149.095  1.00  0.00           C  
ATOM    384  O   HIS A 229     -10.639 -19.484-149.428  1.00  0.00           O  
ATOM    385  CB  HIS A 229     -13.577 -20.175-147.839  1.00  0.00           C  
ATOM    386  CG  HIS A 229     -13.961 -19.295-148.988  1.00  0.00           C  
ATOM    387  ND1 HIS A 229     -13.646 -17.953-149.036  1.00  0.00           N  
ATOM    388  CD2 HIS A 229     -14.587 -19.577-150.155  1.00  0.00           C  
ATOM    389  CE1 HIS A 229     -14.062 -17.448-150.185  1.00  0.00           C  
ATOM    390  NE2 HIS A 229     -14.636 -18.412-150.881  1.00  0.00           N  
ATOM    391  N   ARG A 230     -11.869 -21.334-149.891  1.00  0.00           N  
ATOM    392  CA  ARG A 230     -11.437 -21.501-151.272  1.00  0.00           C  
ATOM    393  C   ARG A 230     -12.573 -22.130-152.056  1.00  0.00           C  
ATOM    394  O   ARG A 230     -12.977 -23.268-151.792  1.00  0.00           O  
ATOM    395  CB  ARG A 230     -10.199 -22.392-151.380  1.00  0.00           C  
ATOM    396  CG  ARG A 230      -8.908 -21.651-151.161  1.00  0.00           C  
ATOM    397  CD  ARG A 230      -7.769 -22.305-151.903  1.00  0.00           C  
ATOM    398  NE  ARG A 230      -6.722 -21.324-152.192  1.00  0.00           N  
ATOM    399  CZ  ARG A 230      -5.569 -21.254-151.537  1.00  0.00           C  
ATOM    400  NH1 ARG A 230      -5.331 -22.121-150.570  1.00  0.00           N  
ATOM    401  NH2 ARG A 230      -4.670 -20.314-151.825  1.00  0.00           N  
ATOM    402  N   ASP A 231     -13.089 -21.364-153.012  1.00  0.00           N  
ATOM    403  CA  ASP A 231     -14.174 -21.792-153.870  1.00  0.00           C  
ATOM    404  C   ASP A 231     -15.440 -22.240-153.138  1.00  0.00           C  
ATOM    405  O   ASP A 231     -16.142 -23.154-153.600  1.00  0.00           O  
ATOM    406  CB  ASP A 231     -13.690 -22.894-154.822  1.00  0.00           C  
ATOM    407  CG  ASP A 231     -12.373 -22.533-155.518  1.00  0.00           C  
ATOM    408  OD1 ASP A 231     -12.295 -21.449-156.156  1.00  0.00           O  
ATOM    409  OD2 ASP A 231     -11.412 -23.338-155.421  1.00  0.00           O  
ATOM    410  N   MET A 232     -15.740 -21.616-151.994  1.00  0.00           N  
ATOM    411  CA  MET A 232     -16.981 -21.958-151.296  1.00  0.00           C  
ATOM    412  C   MET A 232     -18.052 -21.335-152.184  1.00  0.00           C  
ATOM    413  O   MET A 232     -19.203 -21.780-152.217  1.00  0.00           O  
ATOM    414  CB  MET A 232     -17.057 -21.330-149.904  1.00  0.00           C  
ATOM    415  CG  MET A 232     -18.374 -21.621-149.181  1.00  0.00           C  
ATOM    416  SD  MET A 232     -18.523 -23.358-148.736  1.00  0.00           S  
ATOM    417  CE  MET A 232     -20.295 -23.614-148.593  1.00  0.00           C  
ATOM    418  N   ASN A 233     -17.637 -20.293-152.905  1.00  0.00           N  
ATOM    419  CA  ASN A 233     -18.501 -19.580-153.834  1.00  0.00           C  
ATOM    420  C   ASN A 233     -19.016 -20.574-154.868  1.00  0.00           C  
ATOM    421  O   ASN A 233     -20.158 -20.474-155.319  1.00  0.00           O  
ATOM    422  CB  ASN A 233     -17.724 -18.438-154.516  1.00  0.00           C  
ATOM    423  CG  ASN A 233     -16.381 -18.888-155.092  1.00  0.00           C  
ATOM    424  OD1 ASN A 233     -15.417 -19.127-154.358  1.00  0.00           O  
ATOM    425  ND2 ASN A 233     -16.315 -18.999-156.415  1.00  0.00           N  
ATOM    426  N   GLN A 234     -18.167 -21.544-155.216  1.00  0.00           N  
ATOM    427  CA  GLN A 234     -18.511 -22.594-156.179  1.00  0.00           C  
ATOM    428  C   GLN A 234     -19.435 -23.650-155.570  1.00  0.00           C  
ATOM    429  O   GLN A 234     -20.414 -24.057-156.190  1.00  0.00           O  
ATOM    430  CB  GLN A 234     -17.239 -23.269-156.699  1.00  0.00           C  
ATOM    431  CG  GLN A 234     -16.317 -22.341-157.477  1.00  0.00           C  
ATOM    432  CD  GLN A 234     -15.048 -23.033-157.944  1.00  0.00           C  
ATOM    433  OE1 GLN A 234     -14.339 -22.527-158.821  1.00  0.00           O  
ATOM    434  NE2 GLN A 234     -14.748 -24.193-157.354  1.00  0.00           N  
ATOM    435  N   VAL A 235     -19.110 -24.108-154.365  1.00  0.00           N  
ATOM    436  CA  VAL A 235     -19.935 -25.102-153.681  1.00  0.00           C  
ATOM    437  C   VAL A 235     -21.344 -24.529-153.594  1.00  0.00           C  
ATOM    438  O   VAL A 235     -22.341 -25.251-153.744  1.00  0.00           O  
ATOM    439  CB  VAL A 235     -19.429 -25.356-152.255  1.00  0.00           C  
ATOM    440  CG1 VAL A 235     -20.306 -26.384-151.561  1.00  0.00           C  
ATOM    441  CG2 VAL A 235     -17.987 -25.815-152.298  1.00  0.00           C  
ATOM    442  N   LEU A 236     -21.411 -23.220-153.345  1.00  0.00           N  
ATOM    443  CA  LEU A 236     -22.688 -22.526-153.254  1.00  0.00           C  
ATOM    444  C   LEU A 236     -23.335 -22.375-154.624  1.00  0.00           C  
ATOM    445  O   LEU A 236     -24.478 -22.800-154.802  1.00  0.00           O  
ATOM    446  CB  LEU A 236     -22.527 -21.148-152.600  1.00  0.00           C  
ATOM    447  CG  LEU A 236     -22.432 -21.166-151.072  1.00  0.00           C  
ATOM    448  CD1 LEU A 236     -22.140 -19.767-150.556  1.00  0.00           C  
ATOM    449  CD2 LEU A 236     -23.728 -21.714-150.486  1.00  0.00           C  
ATOM    450  N   ASP A 237     -22.616 -21.785-155.586  1.00  0.00           N  
ATOM    451  CA  ASP A 237     -23.173 -21.610-156.934  1.00  0.00           C  
ATOM    452  C   ASP A 237     -23.908 -22.887-157.292  1.00  0.00           C  
ATOM    453  O   ASP A 237     -25.034 -22.850-157.779  1.00  0.00           O  
ATOM    454  CB  ASP A 237     -22.085 -21.354-157.989  1.00  0.00           C  
ATOM    455  CG  ASP A 237     -21.445 -19.969-157.871  1.00  0.00           C  
ATOM    456  OD1 ASP A 237     -22.118 -19.011-157.418  1.00  0.00           O  
ATOM    457  OD2 ASP A 237     -20.261 -19.837-158.256  1.00  0.00           O  
ATOM    458  N   ALA A 238     -23.263 -24.019-157.019  1.00  0.00           N  
ATOM    459  CA  ALA A 238     -23.843 -25.324-157.289  1.00  0.00           C  
ATOM    460  C   ALA A 238     -25.125 -25.506-156.477  1.00  0.00           C  
ATOM    461  O   ALA A 238     -26.186 -25.733-157.046  1.00  0.00           O  
ATOM    462  CB  ALA A 238     -22.830 -26.432-156.954  1.00  0.00           C  
ATOM    463  N   TYR A 240     -25.023 -25.378-155.153  1.00  0.00           N  
ATOM    464  CA  TYR A 240     -26.170 -25.553-154.258  1.00  0.00           C  
ATOM    465  C   TYR A 240     -27.340 -24.616-154.525  1.00  0.00           C  
ATOM    466  O   TYR A 240     -28.497 -25.056-154.554  1.00  0.00           O  
ATOM    467  CB  TYR A 240     -25.757 -25.391-152.796  1.00  0.00           C  
ATOM    468  CG  TYR A 240     -26.772 -25.998-151.850  1.00  0.00           C  
ATOM    469  CD1 TYR A 240     -26.973 -27.377-151.819  1.00  0.00           C  
ATOM    470  CD2 TYR A 240     -27.560 -25.201-151.018  1.00  0.00           C  
ATOM    471  CE1 TYR A 240     -27.929 -27.955-150.986  1.00  0.00           C  
ATOM    472  CE2 TYR A 240     -28.528 -25.775-150.179  1.00  0.00           C  
ATOM    473  CZ  TYR A 240     -28.703 -27.154-150.173  1.00  0.00           C  
ATOM    474  OH  TYR A 240     -29.649 -27.745-149.365  1.00  0.00           O  
ATOM    475  N   GLU A 241     -27.034 -23.329-154.688  1.00  0.00           N  
ATOM    476  CA  GLU A 241     -28.050 -22.313-154.968  1.00  0.00           C  
ATOM    477  C   GLU A 241     -28.674 -22.630-156.321  1.00  0.00           C  
ATOM    478  O   GLU A 241     -29.841 -22.325-156.550  1.00  0.00           O  
ATOM    479  CB  GLU A 241     -27.431 -20.904-154.961  1.00  0.00           C  
ATOM    480  CG  GLU A 241     -26.959 -20.471-153.577  1.00  0.00           C  
ATOM    481  CD  GLU A 241     -26.152 -19.176-153.561  1.00  0.00           C  
ATOM    482  OE1 GLU A 241     -25.309 -18.980-154.466  1.00  0.00           O  
ATOM    483  OE2 GLU A 241     -26.342 -18.367-152.619  1.00  0.00           O  
ATOM    484  N   ASN A 243     -27.899 -23.253-157.212  1.00  0.00           N  
ATOM    485  CA  ASN A 243     -28.411 -23.649-158.530  1.00  0.00           C  
ATOM    486  C   ASN A 243     -28.973 -25.064-158.463  1.00  0.00           C  
ATOM    487  O   ASN A 243     -29.023 -25.781-159.464  1.00  0.00           O  
ATOM    488  CB  ASN A 243     -27.317 -23.582-159.598  1.00  0.00           C  
ATOM    489  CG  ASN A 243     -27.206 -22.205-160.222  1.00  0.00           C  
ATOM    490  OD1 ASN A 243     -26.840 -21.231-159.559  1.00  0.00           O  
ATOM    491  ND2 ASN A 243     -27.539 -22.113-161.505  1.00  0.00           N  
ATOM    492  N   LYS A 244     -29.403 -25.434-157.260  1.00  0.00           N  
ATOM    493  CA  LYS A 244     -29.971 -26.736-156.960  1.00  0.00           C  
ATOM    494  C   LYS A 244     -29.127 -27.920-157.426  1.00  0.00           C  
ATOM    495  O   LYS A 244     -29.615 -28.804-158.129  1.00  0.00           O  
ATOM    496  CB  LYS A 244     -31.407 -26.837-157.503  1.00  0.00           C  
ATOM    497  CG  LYS A 244     -31.578 -26.784-159.014  1.00  0.00           C  
ATOM    498  CD  LYS A 244     -33.067 -26.809-159.374  1.00  0.00           C  
ATOM    499  CE  LYS A 244     -33.300 -26.935-160.876  1.00  0.00           C  
ATOM    500  NZ  LYS A 244     -32.792 -28.228-161.427  1.00  0.00           N  
ATOM    501  N   LYS A 245     -27.859 -27.928-157.009  1.00  0.00           N  
ATOM    502  CA  LYS A 245     -26.906 -28.992-157.345  1.00  0.00           C  
ATOM    503  C   LYS A 245     -26.226 -29.469-156.054  1.00  0.00           C  
ATOM    504  O   LYS A 245     -25.948 -28.662-155.157  1.00  0.00           O  
ATOM    505  CB  LYS A 245     -25.844 -28.480-158.338  1.00  0.00           C  
ATOM    506  CG  LYS A 245     -26.397 -28.086-159.725  1.00  0.00           C  
ATOM    507  CD  LYS A 245     -25.322 -27.513-160.665  1.00  0.00           C  
ATOM    508  CE  LYS A 245     -24.286 -28.568-161.051  1.00  0.00           C  
ATOM    509  NZ  LYS A 245     -23.295 -28.092-162.063  1.00  0.00           N  
ATOM    510  N   PRO A 265     -25.958 -30.788-155.940  1.00  0.00           N  
ATOM    511  CA  PRO A 265     -25.314 -31.353-154.749  1.00  0.00           C  
ATOM    512  C   PRO A 265     -23.790 -31.233-154.692  1.00  0.00           C  
ATOM    513  O   PRO A 265     -23.113 -31.001-155.712  1.00  0.00           O  
ATOM    514  CB  PRO A 265     -25.758 -32.810-154.782  1.00  0.00           C  
ATOM    515  CG  PRO A 265     -25.716 -33.099-156.234  1.00  0.00           C  
ATOM    516  CD  PRO A 265     -26.398 -31.871-156.841  1.00  0.00           C  
ATOM    517  N   PHE A 266     -23.282 -31.393-153.468  1.00  0.00           N  
ATOM    518  CA  PHE A 266     -21.859 -31.361-153.150  1.00  0.00           C  
ATOM    519  C   PHE A 266     -21.723 -32.223-151.896  1.00  0.00           C  
ATOM    520  O   PHE A 266     -22.732 -32.538-151.254  1.00  0.00           O  
ATOM    521  CB  PHE A 266     -21.379 -29.913-152.904  1.00  0.00           C  
ATOM    522  CG  PHE A 266     -21.745 -29.341-151.548  1.00  0.00           C  
ATOM    523  CD1 PHE A 266     -20.987 -29.640-150.415  1.00  0.00           C  
ATOM    524  CD2 PHE A 266     -22.827 -28.472-151.412  1.00  0.00           C  
ATOM    525  CE1 PHE A 266     -21.301 -29.080-149.171  1.00  0.00           C  
ATOM    526  CE2 PHE A 266     -23.147 -27.909-150.173  1.00  0.00           C  
ATOM    527  CZ  PHE A 266     -22.383 -28.213-149.052  1.00  0.00           C  
ATOM    528  N   TYR A 267     -20.507 -32.643-151.559  1.00  0.00           N  
ATOM    529  CA  TYR A 267     -20.335 -33.460-150.360  1.00  0.00           C  
ATOM    530  C   TYR A 267     -19.165 -33.000-149.500  1.00  0.00           C  
ATOM    531  O   TYR A 267     -18.335 -32.175-149.921  1.00  0.00           O  
ATOM    532  CB  TYR A 267     -20.177 -34.946-150.715  1.00  0.00           C  
ATOM    533  CG  TYR A 267     -18.841 -35.313-151.336  1.00  0.00           C  
ATOM    534  CD1 TYR A 267     -18.420 -34.725-152.529  1.00  0.00           C  
ATOM    535  CD2 TYR A 267     -18.006 -36.259-150.731  1.00  0.00           C  
ATOM    536  CE1 TYR A 267     -17.206 -35.065-153.103  1.00  0.00           C  
ATOM    537  CE2 TYR A 267     -16.788 -36.612-151.299  1.00  0.00           C  
ATOM    538  CZ  TYR A 267     -16.388 -36.013-152.485  1.00  0.00           C  
ATOM    539  OH  TYR A 267     -15.178 -36.349-153.053  1.00  0.00           O  
ATOM    540  N   LEU A 268     -19.106 -33.546-148.290  1.00  0.00           N  
ATOM    541  CA  LEU A 268     -18.065 -33.178-147.341  1.00  0.00           C  
ATOM    542  C   LEU A 268     -17.059 -34.296-147.107  1.00  0.00           C  
ATOM    543  O   LEU A 268     -17.383 -35.485-147.177  1.00  0.00           O  
ATOM    544  CB  LEU A 268     -18.698 -32.790-146.002  1.00  0.00           C  
ATOM    545  CG  LEU A 268     -19.784 -31.714-146.000  1.00  0.00           C  
ATOM    546  CD1 LEU A 268     -20.674 -31.926-144.779  1.00  0.00           C  
ATOM    547  CD2 LEU A 268     -19.155 -30.324-146.011  1.00  0.00           C  
ATOM    548  N   TYR A 269     -15.834 -33.897-146.806  1.00  0.00           N  
ATOM    549  CA  TYR A 269     -14.782 -34.852-146.548  1.00  0.00           C  
ATOM    550  C   TYR A 269     -13.959 -34.445-145.338  1.00  0.00           C  
ATOM    551  O   TYR A 269     -13.556 -33.289-145.211  1.00  0.00           O  
ATOM    552  CB  TYR A 269     -13.871 -34.975-147.780  1.00  0.00           C  
ATOM    553  CG  TYR A 269     -12.561 -35.684-147.510  1.00  0.00           C  
ATOM    554  CD1 TYR A 269     -12.527 -36.903-146.834  1.00  0.00           C  
ATOM    555  CD2 TYR A 269     -11.351 -35.137-147.936  1.00  0.00           C  
ATOM    556  CE1 TYR A 269     -11.322 -37.559-146.582  1.00  0.00           C  
ATOM    557  CE2 TYR A 269     -10.127 -35.798-147.691  1.00  0.00           C  
ATOM    558  CZ  TYR A 269     -10.128 -37.003-147.010  1.00  0.00           C  
ATOM    559  OH  TYR A 269      -8.941 -37.643-146.742  1.00  0.00           O  
ATOM    560  N   THR A 270     -13.731 -35.415-144.459  1.00  0.00           N  
ATOM    561  CA  THR A 270     -12.924 -35.265-143.251  1.00  0.00           C  
ATOM    562  C   THR A 270     -12.152 -36.581-143.102  1.00  0.00           C  
ATOM    563  O   THR A 270     -12.589 -37.628-143.589  1.00  0.00           O  
ATOM    564  CB  THR A 270     -13.796 -35.076-141.983  1.00  0.00           C  
ATOM    565  OG1 THR A 270     -14.333 -33.749-141.955  1.00  0.00           O  
ATOM    566  CG2 THR A 270     -12.982 -35.303-140.735  1.00  0.00           C  
ATOM    567  N   GLY A 272     -11.006 -36.523-142.431  1.00  0.00           N  
ATOM    568  CA  GLY A 272     -10.206 -37.714-142.216  1.00  0.00           C  
ATOM    569  C   GLY A 272      -9.688 -37.800-140.789  1.00  0.00           C  
ATOM    570  O   GLY A 272      -9.717 -36.821-140.035  1.00  0.00           O  
ATOM    571  N   ARG A 273      -9.204 -38.980-140.417  1.00  0.00           N  
ATOM    572  CA  ARG A 273      -8.671 -39.202-139.080  1.00  0.00           C  
ATOM    573  C   ARG A 273      -7.658 -40.344-139.070  1.00  0.00           C  
ATOM    574  O   ARG A 273      -7.976 -41.474-139.449  1.00  0.00           O  
ATOM    575  CB  ARG A 273      -9.814 -39.507-138.113  1.00  0.00           C  
ATOM    576  CG  ARG A 273      -9.393 -40.226-136.852  1.00  0.00           C  
ATOM    577  CD  ARG A 273      -8.531 -39.370-135.954  1.00  0.00           C  
ATOM    578  NE  ARG A 273      -8.205 -40.101-134.735  1.00  0.00           N  
ATOM    579  CZ  ARG A 273      -7.670 -39.556-133.647  1.00  0.00           C  
ATOM    580  NH1 ARG A 273      -7.395 -38.259-133.619  1.00  0.00           N  
ATOM    581  NH2 ARG A 273      -7.417 -40.308-132.582  1.00  0.00           N  
ATOM    582  N   GLY A 274      -6.436 -40.035-138.643  1.00  0.00           N  
ATOM    583  CA  GLY A 274      -5.393 -41.042-138.572  1.00  0.00           C  
ATOM    584  C   GLY A 274      -5.411 -41.716-137.213  1.00  0.00           C  
ATOM    585  O   GLY A 274      -5.266 -41.050-136.187  1.00  0.00           O  
ATOM    586  N   PRO A 275      -5.601 -43.041-137.172  1.00  0.00           N  
ATOM    587  CA  PRO A 275      -5.647 -43.835-135.941  1.00  0.00           C  
ATOM    588  C   PRO A 275      -4.452 -43.651-135.014  1.00  0.00           C  
ATOM    589  O   PRO A 275      -3.346 -44.095-135.314  1.00  0.00           O  
ATOM    590  CB  PRO A 275      -5.754 -45.259-136.465  1.00  0.00           C  
ATOM    591  CG  PRO A 275      -6.571 -45.079-137.701  1.00  0.00           C  
ATOM    592  CD  PRO A 275      -5.919 -43.878-138.341  1.00  0.00           C  
ATOM    593  N   SER A 276      -4.686 -42.998-133.882  1.00  0.00           N  
ATOM    594  CA  SER A 276      -3.637 -42.763-132.897  1.00  0.00           C  
ATOM    595  C   SER A 276      -3.990 -43.505-131.623  1.00  0.00           C  
ATOM    596  O   SER A 276      -4.891 -44.346-131.613  1.00  0.00           O  
ATOM    597  CB  SER A 276      -3.505 -41.267-132.582  1.00  0.00           C  
ATOM    598  OG  SER A 276      -3.046 -40.529-133.701  1.00  0.00           O  
ATOM    599  N   SER A 277      -3.274 -43.177-130.550  1.00  0.00           N  
ATOM    600  CA  SER A 277      -3.498 -43.788-129.243  1.00  0.00           C  
ATOM    601  C   SER A 277      -4.918 -43.468-128.789  1.00  0.00           C  
ATOM    602  O   SER A 277      -5.353 -43.903-127.720  1.00  0.00           O  
ATOM    603  CB  SER A 277      -2.498 -43.235-128.221  1.00  0.00           C  
ATOM    604  OG  SER A 277      -1.161 -43.535-128.587  1.00  0.00           O  
ATOM    605  N   GLU A 278      -5.623 -42.703-129.621  1.00  0.00           N  
ATOM    606  CA  GLU A 278      -7.000 -42.276-129.376  1.00  0.00           C  
ATOM    607  C   GLU A 278      -7.058 -41.171-128.325  1.00  0.00           C  
ATOM    608  O   GLU A 278      -8.139 -40.760-127.892  1.00  0.00           O  
ATOM    609  CB  GLU A 278      -7.873 -43.464-128.945  1.00  0.00           C  
ATOM    610  CG  GLU A 278      -9.350 -43.117-128.808  1.00  0.00           C  
ATOM    611  CD  GLU A 278     -10.213 -44.322-128.504  1.00  0.00           C  
ATOM    612  OE1 GLU A 278      -9.952 -45.001-127.489  1.00  0.00           O  
ATOM    613  OE2 GLU A 278     -11.154 -44.585-129.280  1.00  0.00           O  
ATOM    614  N   ALA A 279      -5.888 -40.688-127.921  1.00  0.00           N  
ATOM    615  CA  ALA A 279      -5.808 -39.625-126.933  1.00  0.00           C  
ATOM    616  C   ALA A 279      -6.367 -38.351-127.557  1.00  0.00           C  
ATOM    617  O   ALA A 279      -5.701 -37.318-127.579  1.00  0.00           O  
ATOM    618  CB  ALA A 279      -4.355 -39.417-126.513  1.00  0.00           C  
ATOM    619  N   MET A 280      -7.595 -38.431-128.058  1.00  0.00           N  
ATOM    620  CA  MET A 280      -8.241 -37.298-128.706  1.00  0.00           C  
ATOM    621  C   MET A 280      -8.619 -36.211-127.718  1.00  0.00           C  
ATOM    622  O   MET A 280      -8.983 -36.494-126.583  1.00  0.00           O  
ATOM    623  CB  MET A 280      -9.487 -37.769-129.455  1.00  0.00           C  
ATOM    624  CG  MET A 280     -10.008 -36.773-130.473  1.00  0.00           C  
ATOM    625  SD  MET A 280     -11.090 -37.525-131.705  1.00  0.00           S  
ATOM    626  CE  MET A 280     -10.753 -39.287-131.449  1.00  0.00           C  
ATOM    627  N   HIS A 281      -8.529 -34.959-128.144  1.00  0.00           N  
ATOM    628  CA  HIS A 281      -8.880 -33.881-127.246  1.00  0.00           C  
ATOM    629  C   HIS A 281      -9.896 -32.891-127.798  1.00  0.00           C  
ATOM    630  O   HIS A 281     -10.354 -32.991-128.938  1.00  0.00           O  
ATOM    631  CB  HIS A 281      -7.631 -33.123-126.790  1.00  0.00           C  
ATOM    632  CG  HIS A 281      -6.921 -32.400-127.887  1.00  0.00           C  
ATOM    633  ND1 HIS A 281      -6.083 -33.034-128.778  1.00  0.00           N  
ATOM    634  CD2 HIS A 281      -6.912 -31.089-128.229  1.00  0.00           C  
ATOM    635  CE1 HIS A 281      -5.585 -32.144-129.619  1.00  0.00           C  
ATOM    636  NE2 HIS A 281      -6.073 -30.957-129.309  1.00  0.00           N  
ATOM    637  N   VAL A 282     -10.235 -31.936-126.943  1.00  0.00           N  
ATOM    638  CA  VAL A 282     -11.198 -30.884-127.221  1.00  0.00           C  
ATOM    639  C   VAL A 282     -10.990 -30.169-128.548  1.00  0.00           C  
ATOM    640  O   VAL A 282     -11.951 -29.900-129.269  1.00  0.00           O  
ATOM    641  CB  VAL A 282     -11.180 -29.872-126.056  1.00  0.00           C  
ATOM    642  CG1 VAL A 282     -11.552 -28.504-126.529  1.00  0.00           C  
ATOM    643  CG2 VAL A 282     -12.130 -30.338-124.981  1.00  0.00           C  
ATOM    644  N   GLY A 283      -9.737 -29.862-128.865  1.00  0.00           N  
ATOM    645  CA  GLY A 283      -9.432 -29.179-130.110  1.00  0.00           C  
ATOM    646  C   GLY A 283      -9.740 -30.011-131.337  1.00  0.00           C  
ATOM    647  O   GLY A 283      -9.936 -29.471-132.418  1.00  0.00           O  
ATOM    648  N   HIS A 284      -9.777 -31.330-131.174  1.00  0.00           N  
ATOM    649  CA  HIS A 284     -10.069 -32.231-132.277  1.00  0.00           C  
ATOM    650  C   HIS A 284     -11.535 -32.190-132.676  1.00  0.00           C  
ATOM    651  O   HIS A 284     -11.878 -32.588-133.787  1.00  0.00           O  
ATOM    652  CB  HIS A 284      -9.693 -33.661-131.905  1.00  0.00           C  
ATOM    653  CG  HIS A 284      -8.217 -33.895-131.826  1.00  0.00           C  
ATOM    654  ND1 HIS A 284      -7.674 -35.043-131.289  1.00  0.00           N  
ATOM    655  CD2 HIS A 284      -7.170 -33.137-132.227  1.00  0.00           C  
ATOM    656  CE1 HIS A 284      -6.355 -34.982-131.361  1.00  0.00           C  
ATOM    657  NE2 HIS A 284      -6.024 -33.835-131.927  1.00  0.00           N  
ATOM    658  N   LEU A 285     -12.400 -31.719-131.776  1.00  0.00           N  
ATOM    659  CA  LEU A 285     -13.836 -31.644-132.072  1.00  0.00           C  
ATOM    660  C   LEU A 285     -14.205 -30.486-132.996  1.00  0.00           C  
ATOM    661  O   LEU A 285     -15.199 -30.562-133.709  1.00  0.00           O  
ATOM    662  CB  LEU A 285     -14.669 -31.503-130.789  1.00  0.00           C  
ATOM    663  CG  LEU A 285     -14.775 -32.675-129.805  1.00  0.00           C  
ATOM    664  CD1 LEU A 285     -15.264 -33.936-130.508  1.00  0.00           C  
ATOM    665  CD2 LEU A 285     -13.420 -32.912-129.192  1.00  0.00           C  
ATOM    666  N   ILE A 286     -13.409 -29.418-132.991  1.00  0.00           N  
ATOM    667  CA  ILE A 286     -13.738 -28.273-133.820  1.00  0.00           C  
ATOM    668  C   ILE A 286     -14.124 -28.623-135.258  1.00  0.00           C  
ATOM    669  O   ILE A 286     -15.171 -28.212-135.726  1.00  0.00           O  
ATOM    670  CB  ILE A 286     -12.603 -27.227-133.824  1.00  0.00           C  
ATOM    671  CG1 ILE A 286     -12.130 -26.968-132.390  1.00  0.00           C  
ATOM    672  CG2 ILE A 286     -13.110 -25.933-134.434  1.00  0.00           C  
ATOM    673  CD1 ILE A 286     -13.268 -26.854-131.373  1.00  0.00           C  
ATOM    674  N   PRO A 288     -13.286 -29.386-135.981  1.00  0.00           N  
ATOM    675  CA  PRO A 288     -13.681 -29.709-137.361  1.00  0.00           C  
ATOM    676  C   PRO A 288     -14.895 -30.624-137.471  1.00  0.00           C  
ATOM    677  O   PRO A 288     -15.712 -30.470-138.386  1.00  0.00           O  
ATOM    678  CB  PRO A 288     -12.413 -30.328-137.960  1.00  0.00           C  
ATOM    679  CG  PRO A 288     -11.664 -30.841-136.772  1.00  0.00           C  
ATOM    680  CD  PRO A 288     -11.885 -29.772-135.727  1.00  0.00           C  
ATOM    681  N   PHE A 289     -15.018 -31.576-136.550  1.00  0.00           N  
ATOM    682  CA  PHE A 289     -16.165 -32.484-136.575  1.00  0.00           C  
ATOM    683  C   PHE A 289     -17.459 -31.724-136.256  1.00  0.00           C  
ATOM    684  O   PHE A 289     -18.461 -31.854-136.963  1.00  0.00           O  
ATOM    685  CB  PHE A 289     -15.949 -33.621-135.586  1.00  0.00           C  
ATOM    686  CG  PHE A 289     -14.782 -34.492-135.938  1.00  0.00           C  
ATOM    687  CD1 PHE A 289     -14.765 -35.195-137.144  1.00  0.00           C  
ATOM    688  CD2 PHE A 289     -13.682 -34.588-135.086  1.00  0.00           C  
ATOM    689  CE1 PHE A 289     -13.668 -35.981-137.499  1.00  0.00           C  
ATOM    690  CE2 PHE A 289     -12.577 -35.368-135.422  1.00  0.00           C  
ATOM    691  CZ  PHE A 289     -12.568 -36.067-136.631  1.00  0.00           C  
ATOM    692  N   ILE A 290     -17.422 -30.918-135.202  1.00  0.00           N  
ATOM    693  CA  ILE A 290     -18.566 -30.121-134.817  1.00  0.00           C  
ATOM    694  C   ILE A 290     -19.026 -29.337-136.050  1.00  0.00           C  
ATOM    695  O   ILE A 290     -20.188 -29.441-136.464  1.00  0.00           O  
ATOM    696  CB  ILE A 290     -18.185 -29.143-133.675  1.00  0.00           C  
ATOM    697  CG1 ILE A 290     -17.996 -29.917-132.372  1.00  0.00           C  
ATOM    698  CG2 ILE A 290     -19.256 -28.080-133.487  1.00  0.00           C  
ATOM    699  CD1 ILE A 290     -17.591 -29.031-131.185  1.00  0.00           C  
ATOM    700  N   PHE A 291     -18.106 -28.586-136.657  1.00  0.00           N  
ATOM    701  CA  PHE A 291     -18.439 -27.783-137.832  1.00  0.00           C  
ATOM    702  C   PHE A 291     -19.015 -28.612-138.970  1.00  0.00           C  
ATOM    703  O   PHE A 291     -20.108 -28.320-139.460  1.00  0.00           O  
ATOM    704  CB  PHE A 291     -17.214 -27.006-138.331  1.00  0.00           C  
ATOM    705  CG  PHE A 291     -17.547 -25.891-139.308  1.00  0.00           C  
ATOM    706  CD1 PHE A 291     -18.602 -25.009-139.058  1.00  0.00           C  
ATOM    707  CD2 PHE A 291     -16.775 -25.683-140.445  1.00  0.00           C  
ATOM    708  CE1 PHE A 291     -18.875 -23.936-139.926  1.00  0.00           C  
ATOM    709  CE2 PHE A 291     -17.041 -24.614-141.317  1.00  0.00           C  
ATOM    710  CZ  PHE A 291     -18.091 -23.740-141.055  1.00  0.00           C  
ATOM    711  N   THR A 292     -18.279 -29.644-139.382  1.00  0.00           N  
ATOM    712  CA  THR A 292     -18.707 -30.519-140.467  1.00  0.00           C  
ATOM    713  C   THR A 292     -20.089 -31.108-140.187  1.00  0.00           C  
ATOM    714  O   THR A 292     -20.920 -31.238-141.097  1.00  0.00           O  
ATOM    715  CB  THR A 292     -17.716 -31.691-140.688  1.00  0.00           C  
ATOM    716  OG1 THR A 292     -16.389 -31.181-140.878  1.00  0.00           O  
ATOM    717  CG2 THR A 292     -18.126 -32.496-141.919  1.00  0.00           C  
ATOM    718  N   LYS A 293     -20.341 -31.486-138.939  1.00  0.00           N  
ATOM    719  CA  LYS A 293     -21.653 -32.028-138.631  1.00  0.00           C  
ATOM    720  C   LYS A 293     -22.690 -30.952-138.956  1.00  0.00           C  
ATOM    721  O   LYS A 293     -23.733 -31.233-139.535  1.00  0.00           O  
ATOM    722  CB  LYS A 293     -21.766 -32.423-137.163  1.00  0.00           C  
ATOM    723  CG  LYS A 293     -23.165 -32.846-136.833  1.00  0.00           C  
ATOM    724  CD  LYS A 293     -23.303 -33.387-135.437  1.00  0.00           C  
ATOM    725  CE  LYS A 293     -24.751 -33.247-135.009  1.00  0.00           C  
ATOM    726  NZ  LYS A 293     -25.688 -33.603-136.127  1.00  0.00           N  
ATOM    727  N   TRP A 294     -22.390 -29.712-138.589  1.00  0.00           N  
ATOM    728  CA  TRP A 294     -23.303 -28.624-138.884  1.00  0.00           C  
ATOM    729  C   TRP A 294     -23.465 -28.456-140.403  1.00  0.00           C  
ATOM    730  O   TRP A 294     -24.595 -28.445-140.910  1.00  0.00           O  
ATOM    731  CB  TRP A 294     -22.805 -27.312-138.287  1.00  0.00           C  
ATOM    732  CG  TRP A 294     -23.752 -26.189-138.562  1.00  0.00           C  
ATOM    733  CD1 TRP A 294     -24.981 -25.991-137.986  1.00  0.00           C  
ATOM    734  CD2 TRP A 294     -23.578 -25.129-139.514  1.00  0.00           C  
ATOM    735  NE1 TRP A 294     -25.578 -24.877-138.521  1.00  0.00           N  
ATOM    736  CE2 TRP A 294     -24.744 -24.327-139.460  1.00  0.00           C  
ATOM    737  CE3 TRP A 294     -22.553 -24.779-140.409  1.00  0.00           C  
ATOM    738  CZ2 TRP A 294     -24.914 -23.193-140.267  1.00  0.00           C  
ATOM    739  CZ3 TRP A 294     -22.723 -23.645-141.218  1.00  0.00           C  
ATOM    740  CH2 TRP A 294     -23.897 -22.868-141.139  1.00  0.00           C  
ATOM    741  N   LEU A 295     -22.353 -28.320-141.128  1.00  0.00           N  
ATOM    742  CA  LEU A 295     -22.436 -28.155-142.579  1.00  0.00           C  
ATOM    743  C   LEU A 295     -23.298 -29.267-143.137  1.00  0.00           C  
ATOM    744  O   LEU A 295     -24.118 -29.057-144.029  1.00  0.00           O  
ATOM    745  CB  LEU A 295     -21.056 -28.220-143.225  1.00  0.00           C  
ATOM    746  CG  LEU A 295     -20.153 -27.027-142.958  1.00  0.00           C  
ATOM    747  CD1 LEU A 295     -18.841 -27.221-143.689  1.00  0.00           C  
ATOM    748  CD2 LEU A 295     -20.833 -25.758-143.430  1.00  0.00           C  
ATOM    749  N   GLN A 296     -23.115 -30.456-142.593  1.00  0.00           N  
ATOM    750  CA  GLN A 296     -23.890 -31.584-143.044  1.00  0.00           C  
ATOM    751  C   GLN A 296     -25.367 -31.312-142.805  1.00  0.00           C  
ATOM    752  O   GLN A 296     -26.162 -31.316-143.737  1.00  0.00           O  
ATOM    753  CB  GLN A 296     -23.471 -32.833-142.286  1.00  0.00           C  
ATOM    754  CG  GLN A 296     -23.866 -34.107-142.967  1.00  0.00           C  
ATOM    755  CD  GLN A 296     -23.461 -35.319-142.175  1.00  0.00           C  
ATOM    756  OE1 GLN A 296     -23.297 -36.402-142.726  1.00  0.00           O  
ATOM    757  NE2 GLN A 296     -23.306 -35.149-140.872  1.00  0.00           N  
ATOM    758  N   ASP A 297     -25.730 -31.056-141.553  1.00  0.00           N  
ATOM    759  CA  ASP A 297     -27.121 -30.806-141.193  1.00  0.00           C  
ATOM    760  C   ASP A 297     -27.803 -29.632-141.893  1.00  0.00           C  
ATOM    761  O   ASP A 297     -28.957 -29.735-142.289  1.00  0.00           O  
ATOM    762  CB  ASP A 297     -27.245 -30.628-139.682  1.00  0.00           C  
ATOM    763  CG  ASP A 297     -26.921 -31.893-138.923  1.00  0.00           C  
ATOM    764  OD1 ASP A 297     -27.155 -32.991-139.474  1.00  0.00           O  
ATOM    765  OD2 ASP A 297     -26.447 -31.797-137.768  1.00  0.00           O  
ATOM    766  N   VAL A 298     -27.100 -28.522-142.054  1.00  0.00           N  
ATOM    767  CA  VAL A 298     -27.687 -27.350-142.691  1.00  0.00           C  
ATOM    768  C   VAL A 298     -27.762 -27.384-144.226  1.00  0.00           C  
ATOM    769  O   VAL A 298     -28.346 -26.491-144.855  1.00  0.00           O  
ATOM    770  CB  VAL A 298     -26.939 -26.094-142.217  1.00  0.00           C  
ATOM    771  CG1 VAL A 298     -27.362 -24.881-143.003  1.00  0.00           C  
ATOM    772  CG2 VAL A 298     -27.238 -25.873-140.743  1.00  0.00           C  
ATOM    773  N   PHE A 299     -27.192 -28.423-144.832  1.00  0.00           N  
ATOM    774  CA  PHE A 299     -27.206 -28.563-146.293  1.00  0.00           C  
ATOM    775  C   PHE A 299     -27.721 -29.929-146.719  1.00  0.00           C  
ATOM    776  O   PHE A 299     -28.045 -30.131-147.888  1.00  0.00           O  
ATOM    777  CB  PHE A 299     -25.798 -28.404-146.857  1.00  0.00           C  
ATOM    778  CG  PHE A 299     -25.347 -26.991-146.997  1.00  0.00           C  
ATOM    779  CD1 PHE A 299     -25.673 -26.256-148.134  1.00  0.00           C  
ATOM    780  CD2 PHE A 299     -24.533 -26.417-146.033  1.00  0.00           C  
ATOM    781  CE1 PHE A 299     -25.180 -24.956-148.315  1.00  0.00           C  
ATOM    782  CE2 PHE A 299     -24.033 -25.125-146.195  1.00  0.00           C  
ATOM    783  CZ  PHE A 299     -24.353 -24.387-147.342  1.00  0.00           C  
ATOM    784  N   ASN A 300     -27.791 -30.859-145.768  1.00  0.00           N  
ATOM    785  CA  ASN A 300     -28.218 -32.232-146.033  1.00  0.00           C  
ATOM    786  C   ASN A 300     -27.381 -32.804-147.184  1.00  0.00           C  
ATOM    787  O   ASN A 300     -27.899 -33.087-148.267  1.00  0.00           O  
ATOM    788  CB  ASN A 300     -29.716 -32.294-146.373  1.00  0.00           C  
ATOM    789  CG  ASN A 300     -30.325 -33.685-146.117  1.00  0.00           C  
ATOM    790  OD1 ASN A 300     -30.033 -34.329-145.102  1.00  0.00           O  
ATOM    791  ND2 ASN A 300     -31.187 -34.140-147.033  1.00  0.00           N  
ATOM    792  N   VAL A 306     -26.076 -32.943-146.937  1.00  0.00           N  
ATOM    793  CA  VAL A 306     -25.126 -33.484-147.913  1.00  0.00           C  
ATOM    794  C   VAL A 306     -24.337 -34.625-147.263  1.00  0.00           C  
ATOM    795  O   VAL A 306     -23.996 -34.555-146.077  1.00  0.00           O  
ATOM    796  CB  VAL A 306     -24.128 -32.404-148.400  1.00  0.00           C  
ATOM    797  CG1 VAL A 306     -24.809 -31.460-149.375  1.00  0.00           C  
ATOM    798  CG2 VAL A 306     -23.598 -31.612-147.207  1.00  0.00           C  
ATOM    799  N   PRO A 307     -24.042 -35.693-148.029  1.00  0.00           N  
ATOM    800  CA  PRO A 307     -23.290 -36.833-147.488  1.00  0.00           C  
ATOM    801  C   PRO A 307     -21.875 -36.454-147.052  1.00  0.00           C  
ATOM    802  O   PRO A 307     -21.286 -35.507-147.571  1.00  0.00           O  
ATOM    803  CB  PRO A 307     -23.328 -37.848-148.634  1.00  0.00           C  
ATOM    804  CG  PRO A 307     -23.428 -36.998-149.852  1.00  0.00           C  
ATOM    805  CD  PRO A 307     -24.369 -35.897-149.452  1.00  0.00           C  
ATOM    806  N   LEU A 308     -21.354 -37.193-146.080  1.00  0.00           N  
ATOM    807  CA  LEU A 308     -20.022 -36.955-145.522  1.00  0.00           C  
ATOM    808  C   LEU A 308     -19.194 -38.234-145.521  1.00  0.00           C  
ATOM    809  O   LEU A 308     -19.617 -39.266-144.968  1.00  0.00           O  
ATOM    810  CB  LEU A 308     -20.129 -36.449-144.073  1.00  0.00           C  
ATOM    811  CG  LEU A 308     -18.872 -36.582-143.200  1.00  0.00           C  
ATOM    812  CD1 LEU A 308     -17.762 -35.731-143.786  1.00  0.00           C  
ATOM    813  CD2 LEU A 308     -19.162 -36.153-141.760  1.00  0.00           C  
ATOM    814  N   VAL A 309     -18.008 -38.148-146.117  1.00  0.00           N  
ATOM    815  CA  VAL A 309     -17.072 -39.269-146.206  1.00  0.00           C  
ATOM    816  C   VAL A 309     -15.943 -38.999-145.196  1.00  0.00           C  
ATOM    817  O   VAL A 309     -15.396 -37.896-145.152  1.00  0.00           O  
ATOM    818  CB  VAL A 309     -16.546 -39.372-147.683  1.00  0.00           C  
ATOM    819  CG1 VAL A 309     -15.035 -39.469-147.730  1.00  0.00           C  
ATOM    820  CG2 VAL A 309     -17.200 -40.546-148.372  1.00  0.00           C  
ATOM    821  N   ILE A 310     -15.605 -39.989-144.377  1.00  0.00           N  
ATOM    822  CA  ILE A 310     -14.569 -39.814-143.369  1.00  0.00           C  
ATOM    823  C   ILE A 310     -13.541 -40.922-143.456  1.00  0.00           C  
ATOM    824  O   ILE A 310     -13.844 -42.090-143.208  1.00  0.00           O  
ATOM    825  CB  ILE A 310     -15.184 -39.786-141.961  1.00  0.00           C  
ATOM    826  CG1 ILE A 310     -16.188 -38.629-141.882  1.00  0.00           C  
ATOM    827  CG2 ILE A 310     -14.088 -39.612-140.914  1.00  0.00           C  
ATOM    828  CD1 ILE A 310     -17.090 -38.672-140.696  1.00  0.00           C  
ATOM    829  N   GLN A 311     -12.315 -40.541-143.794  1.00  0.00           N  
ATOM    830  CA  GLN A 311     -11.238 -41.497-143.972  1.00  0.00           C  
ATOM    831  C   GLN A 311     -10.422 -41.815-142.739  1.00  0.00           C  
ATOM    832  O   GLN A 311      -9.845 -40.931-142.107  1.00  0.00           O  
ATOM    833  CB  GLN A 311     -10.305 -41.017-145.093  1.00  0.00           C  
ATOM    834  CG  GLN A 311      -9.059 -41.890-145.305  1.00  0.00           C  
ATOM    835  CD  GLN A 311      -8.219 -41.419-146.485  1.00  0.00           C  
ATOM    836  OE1 GLN A 311      -7.966 -40.225-146.637  1.00  0.00           O  
ATOM    837  NE2 GLN A 311      -7.782 -42.351-147.320  1.00  0.00           N  
ATOM    838  N   MET A 312     -10.374 -43.093-142.394  1.00  0.00           N  
ATOM    839  CA  MET A 312      -9.582 -43.534-141.255  1.00  0.00           C  
ATOM    840  C   MET A 312      -8.313 -44.062-141.893  1.00  0.00           C  
ATOM    841  O   MET A 312      -8.311 -45.141-142.487  1.00  0.00           O  
ATOM    842  CB  MET A 312     -10.303 -44.653-140.514  1.00  0.00           C  
ATOM    843  CG  MET A 312     -11.707 -44.271-140.070  1.00  0.00           C  
ATOM    844  SD  MET A 312     -11.698 -42.765-139.055  1.00  0.00           S  
ATOM    845  CE  MET A 312     -11.199 -43.471-137.513  1.00  0.00           C  
ATOM    846  N   THR A 313      -7.234 -43.301-141.801  1.00  0.00           N  
ATOM    847  CA  THR A 313      -5.996 -43.744-142.414  1.00  0.00           C  
ATOM    848  C   THR A 313      -5.234 -44.807-141.611  1.00  0.00           C  
ATOM    849  O   THR A 313      -4.108 -44.565-141.152  1.00  0.00           O  
ATOM    850  CB  THR A 313      -5.053 -42.547-142.701  1.00  0.00           C  
ATOM    851  OG1 THR A 313      -4.769 -41.854-141.482  1.00  0.00           O  
ATOM    852  CG2 THR A 313      -5.695 -41.585-143.675  1.00  0.00           C  
ATOM    853  N   ASP A 314      -5.832 -45.984-141.434  1.00  0.00           N  
ATOM    854  CA  ASP A 314      -5.120 -47.038-140.713  1.00  0.00           C  
ATOM    855  C   ASP A 314      -3.819 -47.387-141.439  1.00  0.00           C  
ATOM    856  O   ASP A 314      -2.853 -47.790-140.804  1.00  0.00           O  
ATOM    857  CB  ASP A 314      -5.969 -48.306-140.555  1.00  0.00           C  
ATOM    858  CG  ASP A 314      -6.843 -48.588-141.759  1.00  0.00           C  
ATOM    859  OD1 ASP A 314      -6.429 -48.333-142.905  1.00  0.00           O  
ATOM    860  OD2 ASP A 314      -7.958 -49.091-141.560  1.00  0.00           O  
ATOM    861  N   ASP A 315      -3.785 -47.229-142.761  1.00  0.00           N  
ATOM    862  CA  ASP A 315      -2.565 -47.542-143.492  1.00  0.00           C  
ATOM    863  C   ASP A 315      -1.477 -46.521-143.192  1.00  0.00           C  
ATOM    864  O   ASP A 315      -0.318 -46.884-142.980  1.00  0.00           O  
ATOM    865  CB  ASP A 315      -2.816 -47.649-145.008  1.00  0.00           C  
ATOM    866  CG  ASP A 315      -3.608 -46.480-145.575  1.00  0.00           C  
ATOM    867  OD1 ASP A 315      -3.989 -45.578-144.805  1.00  0.00           O  
ATOM    868  OD2 ASP A 315      -3.855 -46.472-146.804  1.00  0.00           O  
ATOM    869  N   GLU A 316      -1.847 -45.247-143.160  1.00  0.00           N  
ATOM    870  CA  GLU A 316      -0.878 -44.206-142.850  1.00  0.00           C  
ATOM    871  C   GLU A 316      -0.166 -44.501-141.532  1.00  0.00           C  
ATOM    872  O   GLU A 316       1.022 -44.239-141.398  1.00  0.00           O  
ATOM    873  CB  GLU A 316      -1.555 -42.827-142.741  1.00  0.00           C  
ATOM    874  CG  GLU A 316      -0.720 -41.808-141.939  1.00  0.00           C  
ATOM    875  CD  GLU A 316      -1.289 -40.392-141.921  1.00  0.00           C  
ATOM    876  OE1 GLU A 316      -2.489 -40.215-141.608  1.00  0.00           O  
ATOM    877  OE2 GLU A 316      -0.517 -39.448-142.208  1.00  0.00           O  
ATOM    878  N   LYS A 317      -0.891 -45.049-140.561  1.00  0.00           N  
ATOM    879  CA  LYS A 317      -0.305 -45.318-139.253  1.00  0.00           C  
ATOM    880  C   LYS A 317       0.526 -46.570-139.185  1.00  0.00           C  
ATOM    881  O   LYS A 317       1.442 -46.671-138.363  1.00  0.00           O  
ATOM    882  CB  LYS A 317      -1.391 -45.337-138.177  1.00  0.00           C  
ATOM    883  CG  LYS A 317      -1.868 -43.917-137.811  1.00  0.00           C  
ATOM    884  CD  LYS A 317      -0.735 -43.081-137.177  1.00  0.00           C  
ATOM    885  CE  LYS A 317      -0.552 -41.721-137.847  1.00  0.00           C  
ATOM    886  NZ  LYS A 317      -1.684 -40.766-137.620  1.00  0.00           N  
ATOM    887  N   TYR A 318       0.208 -47.529-140.043  1.00  0.00           N  
ATOM    888  CA  TYR A 318       0.977 -48.758-140.089  1.00  0.00           C  
ATOM    889  C   TYR A 318       2.348 -48.383-140.656  1.00  0.00           C  
ATOM    890  O   TYR A 318       3.380 -48.902-140.229  1.00  0.00           O  
ATOM    891  CB  TYR A 318       0.305 -49.776-141.003  1.00  0.00           C  
ATOM    892  CG  TYR A 318       1.210 -50.937-141.334  1.00  0.00           C  
ATOM    893  CD1 TYR A 318       1.361 -52.011-140.451  1.00  0.00           C  
ATOM    894  CD2 TYR A 318       1.952 -50.941-142.522  1.00  0.00           C  
ATOM    895  CE1 TYR A 318       2.226 -53.062-140.747  1.00  0.00           C  
ATOM    896  CE2 TYR A 318       2.822 -51.977-142.826  1.00  0.00           C  
ATOM    897  CZ  TYR A 318       2.956 -53.033-141.942  1.00  0.00           C  
ATOM    898  OH  TYR A 318       3.813 -54.062-142.267  1.00  0.00           O  
ATOM    899  N   LEU A 334       2.330 -47.472-141.619  1.00  0.00           N  
ATOM    900  CA  LEU A 334       3.526 -46.979-142.287  1.00  0.00           C  
ATOM    901  C   LEU A 334       4.394 -46.090-141.406  1.00  0.00           C  
ATOM    902  O   LEU A 334       5.623 -46.183-141.436  1.00  0.00           O  
ATOM    903  CB  LEU A 334       3.126 -46.173-143.527  1.00  0.00           C  
ATOM    904  CG  LEU A 334       3.140 -46.790-144.923  1.00  0.00           C  
ATOM    905  CD1 LEU A 334       2.651 -48.220-144.897  1.00  0.00           C  
ATOM    906  CD2 LEU A 334       2.287 -45.930-145.837  1.00  0.00           C  
ATOM    907  N   TRP A 336       3.752 -45.221-140.629  1.00  0.00           N  
ATOM    908  CA  TRP A 336       4.468 -44.273-139.776  1.00  0.00           C  
ATOM    909  C   TRP A 336       4.792 -44.744-138.366  1.00  0.00           C  
ATOM    910  O   TRP A 336       5.852 -44.431-137.826  1.00  0.00           O  
ATOM    911  CB  TRP A 336       3.686 -42.958-139.709  1.00  0.00           C  
ATOM    912  CG  TRP A 336       4.183 -41.920-140.670  1.00  0.00           C  
ATOM    913  CD1 TRP A 336       5.188 -41.024-140.453  1.00  0.00           C  
ATOM    914  CD2 TRP A 336       3.725 -41.690-142.014  1.00  0.00           C  
ATOM    915  NE1 TRP A 336       5.388 -40.250-141.577  1.00  0.00           N  
ATOM    916  CE2 TRP A 336       4.504 -40.639-142.548  1.00  0.00           C  
ATOM    917  CE3 TRP A 336       2.734 -42.269-142.817  1.00  0.00           C  
ATOM    918  CZ2 TRP A 336       4.322 -40.156-143.846  1.00  0.00           C  
ATOM    919  CZ3 TRP A 336       2.552 -41.785-144.113  1.00  0.00           C  
ATOM    920  CH2 TRP A 336       3.343 -40.741-144.612  1.00  0.00           C  
ATOM    921  N   LYS A 407       3.880 -45.491-137.768  1.00  0.00           N  
ATOM    922  CA  LYS A 407       4.091 -45.979-136.416  1.00  0.00           C  
ATOM    923  C   LYS A 407       4.636 -47.403-136.439  1.00  0.00           C  
ATOM    924  O   LYS A 407       4.728 -48.028-137.497  1.00  0.00           O  
ATOM    925  CB  LYS A 407       2.770 -45.934-135.639  1.00  0.00           C  
ATOM    926  CG  LYS A 407       2.111 -44.561-135.609  1.00  0.00           C  
ATOM    927  CD  LYS A 407       2.961 -43.536-134.860  1.00  0.00           C  
ATOM    928  CE  LYS A 407       2.198 -42.230-134.620  1.00  0.00           C  
ATOM    929  NZ  LYS A 407       2.900 -41.321-133.663  1.00  0.00           N  
ATOM    930  N   ASP A 408       5.008 -47.909-135.269  1.00  0.00           N  
ATOM    931  CA  ASP A 408       5.523 -49.266-135.163  1.00  0.00           C  
ATOM    932  C   ASP A 408       4.367 -50.172-134.729  1.00  0.00           C  
ATOM    933  O   ASP A 408       4.399 -50.810-133.668  1.00  0.00           O  
ATOM    934  CB  ASP A 408       6.665 -49.324-134.146  1.00  0.00           C  
ATOM    935  CG  ASP A 408       7.471 -50.608-134.253  1.00  0.00           C  
ATOM    936  OD1 ASP A 408       6.873 -51.702-134.105  1.00  0.00           O  
ATOM    937  OD2 ASP A 408       8.700 -50.521-134.489  1.00  0.00           O  
ATOM    938  N   LEU A 418       3.335 -50.206-135.565  1.00  0.00           N  
ATOM    939  CA  LEU A 418       2.157 -51.015-135.296  1.00  0.00           C  
ATOM    940  C   LEU A 418       2.093 -52.191-136.247  1.00  0.00           C  
ATOM    941  O   LEU A 418       2.785 -52.233-137.267  1.00  0.00           O  
ATOM    942  CB  LEU A 418       0.882 -50.182-135.472  1.00  0.00           C  
ATOM    943  CG  LEU A 418       0.732 -48.935-134.601  1.00  0.00           C  
ATOM    944  CD1 LEU A 418      -0.386 -48.060-135.149  1.00  0.00           C  
ATOM    945  CD2 LEU A 418       0.467 -49.350-133.162  1.00  0.00           C  
ATOM    946  N   THR A 419       1.247 -53.144-135.888  1.00  0.00           N  
ATOM    947  CA  THR A 419       1.012 -54.324-136.692  1.00  0.00           C  
ATOM    948  C   THR A 419      -0.057 -53.850-137.665  1.00  0.00           C  
ATOM    949  O   THR A 419      -0.608 -52.759-137.501  1.00  0.00           O  
ATOM    950  CB  THR A 419       0.479 -55.480-135.815  1.00  0.00           C  
ATOM    951  OG1 THR A 419       1.230 -56.664-136.090  1.00  0.00           O  
ATOM    952  CG2 THR A 419      -0.990 -55.758-136.079  1.00  0.00           C  
ATOM    953  N   LEU A 420      -0.352 -54.645-138.680  1.00  0.00           N  
ATOM    954  CA  LEU A 420      -1.359 -54.232-139.637  1.00  0.00           C  
ATOM    955  C   LEU A 420      -2.739 -54.291-138.985  1.00  0.00           C  
ATOM    956  O   LEU A 420      -3.636 -53.522-139.326  1.00  0.00           O  
ATOM    957  CB  LEU A 420      -1.289 -55.126-140.871  1.00  0.00           C  
ATOM    958  CG  LEU A 420      -1.627 -54.478-142.217  1.00  0.00           C  
ATOM    959  CD1 LEU A 420      -3.125 -54.353-142.360  1.00  0.00           C  
ATOM    960  CD2 LEU A 420      -0.964 -53.122-142.322  1.00  0.00           C  
ATOM    961  N   ASP A 421      -2.891 -55.191-138.020  1.00  0.00           N  
ATOM    962  CA  ASP A 421      -4.153 -55.365-137.306  1.00  0.00           C  
ATOM    963  C   ASP A 421      -4.331 -54.342-136.186  1.00  0.00           C  
ATOM    964  O   ASP A 421      -5.456 -53.978-135.844  1.00  0.00           O  
ATOM    965  CB  ASP A 421      -4.221 -56.782-136.742  1.00  0.00           C  
ATOM    966  CG  ASP A 421      -4.073 -57.837-137.822  1.00  0.00           C  
ATOM    967  OD1 ASP A 421      -5.110 -58.296-138.349  1.00  0.00           O  
ATOM    968  OD2 ASP A 421      -2.916 -58.189-138.157  1.00  0.00           O  
ATOM    969  N   GLN A 422      -3.221 -53.892-135.612  1.00  0.00           N  
ATOM    970  CA  GLN A 422      -3.264 -52.890-134.556  1.00  0.00           C  
ATOM    971  C   GLN A 422      -3.801 -51.603-135.164  1.00  0.00           C  
ATOM    972  O   GLN A 422      -4.599 -50.900-134.546  1.00  0.00           O  
ATOM    973  CB  GLN A 422      -1.864 -52.609-134.006  1.00  0.00           C  
ATOM    974  CG  GLN A 422      -1.247 -53.712-133.165  1.00  0.00           C  
ATOM    975  CD  GLN A 422       0.157 -53.348-132.679  1.00  0.00           C  
ATOM    976  OE1 GLN A 422       1.120 -53.374-133.450  1.00  0.00           O  
ATOM    977  NE2 GLN A 422       0.273 -52.991-131.397  1.00  0.00           N  
ATOM    978  N   ALA A 423      -3.354 -51.298-136.381  1.00  0.00           N  
ATOM    979  CA  ALA A 423      -3.778 -50.085-137.062  1.00  0.00           C  
ATOM    980  C   ALA A 423      -5.265 -50.127-137.342  1.00  0.00           C  
ATOM    981  O   ALA A 423      -5.983 -49.221-136.946  1.00  0.00           O  
ATOM    982  CB  ALA A 423      -2.999 -49.897-138.353  1.00  0.00           C  
ATOM    983  N   TYR A 424      -5.733 -51.172-138.016  1.00  0.00           N  
ATOM    984  CA  TYR A 424      -7.156 -51.284-138.314  1.00  0.00           C  
ATOM    985  C   TYR A 424      -7.919 -51.208-137.006  1.00  0.00           C  
ATOM    986  O   TYR A 424      -8.993 -50.619-136.931  1.00  0.00           O  
ATOM    987  CB  TYR A 424      -7.481 -52.617-138.991  1.00  0.00           C  
ATOM    988  CG  TYR A 424      -8.947 -52.775-139.351  1.00  0.00           C  
ATOM    989  CD1 TYR A 424      -9.484 -52.132-140.468  1.00  0.00           C  
ATOM    990  CD2 TYR A 424      -9.799 -53.567-138.576  1.00  0.00           C  
ATOM    991  CE1 TYR A 424     -10.837 -52.276-140.812  1.00  0.00           C  
ATOM    992  CE2 TYR A 424     -11.156 -53.717-138.907  1.00  0.00           C  
ATOM    993  CZ  TYR A 424     -11.666 -53.071-140.028  1.00  0.00           C  
ATOM    994  OH  TYR A 424     -12.990 -53.231-140.379  1.00  0.00           O  
ATOM    995  N   SER A 425      -7.346 -51.804-135.968  1.00  0.00           N  
ATOM    996  CA  SER A 425      -7.983 -51.806-134.668  1.00  0.00           C  
ATOM    997  C   SER A 425      -8.158 -50.406-134.099  1.00  0.00           C  
ATOM    998  O   SER A 425      -9.167 -50.127-133.450  1.00  0.00           O  
ATOM    999  CB  SER A 425      -7.186 -52.658-133.688  1.00  0.00           C  
ATOM   1000  OG  SER A 425      -7.916 -52.819-132.486  1.00  0.00           O  
ATOM   1001  N   TYR A 426      -7.183 -49.525-134.319  1.00  0.00           N  
ATOM   1002  CA  TYR A 426      -7.306 -48.158-133.818  1.00  0.00           C  
ATOM   1003  C   TYR A 426      -8.309 -47.396-134.656  1.00  0.00           C  
ATOM   1004  O   TYR A 426      -9.034 -46.547-134.144  1.00  0.00           O  
ATOM   1005  CB  TYR A 426      -5.982 -47.406-133.871  1.00  0.00           C  
ATOM   1006  CG  TYR A 426      -4.949 -47.881-132.886  1.00  0.00           C  
ATOM   1007  CD1 TYR A 426      -5.314 -48.339-131.621  1.00  0.00           C  
ATOM   1008  CD2 TYR A 426      -3.593 -47.845-133.210  1.00  0.00           C  
ATOM   1009  CE1 TYR A 426      -4.348 -48.755-130.700  1.00  0.00           C  
ATOM   1010  CE2 TYR A 426      -2.624 -48.250-132.300  1.00  0.00           C  
ATOM   1011  CZ  TYR A 426      -3.003 -48.706-131.049  1.00  0.00           C  
ATOM   1012  OH  TYR A 426      -2.031 -49.110-130.164  1.00  0.00           O  
ATOM   1013  N   ALA A 427      -8.341 -47.693-135.949  1.00  0.00           N  
ATOM   1014  CA  ALA A 427      -9.268 -47.025-136.850  1.00  0.00           C  
ATOM   1015  C   ALA A 427     -10.684 -47.238-136.342  1.00  0.00           C  
ATOM   1016  O   ALA A 427     -11.544 -46.369-136.481  1.00  0.00           O  
ATOM   1017  CB  ALA A 427      -9.124 -47.582-138.261  1.00  0.00           C  
ATOM   1018  N   VAL A 429     -10.917 -48.410-135.755  1.00  0.00           N  
ATOM   1019  CA  VAL A 429     -12.226 -48.743-135.209  1.00  0.00           C  
ATOM   1020  C   VAL A 429     -12.478 -47.921-133.945  1.00  0.00           C  
ATOM   1021  O   VAL A 429     -13.506 -47.252-133.835  1.00  0.00           O  
ATOM   1022  CB  VAL A 429     -12.340 -50.259-134.884  1.00  0.00           C  
ATOM   1023  CG1 VAL A 429     -13.608 -50.527-134.070  1.00  0.00           C  
ATOM   1024  CG2 VAL A 429     -12.375 -51.072-136.184  1.00  0.00           C  
ATOM   1025  N   GLU A 431     -11.537 -47.954-133.003  1.00  0.00           N  
ATOM   1026  CA  GLU A 431     -11.689 -47.195-131.764  1.00  0.00           C  
ATOM   1027  C   GLU A 431     -11.948 -45.714-132.038  1.00  0.00           C  
ATOM   1028  O   GLU A 431     -12.806 -45.088-131.410  1.00  0.00           O  
ATOM   1029  CB  GLU A 431     -10.448 -47.347-130.881  1.00  0.00           C  
ATOM   1030  CG  GLU A 431     -10.232 -48.757-130.352  1.00  0.00           C  
ATOM   1031  CD  GLU A 431     -11.506 -49.373-129.804  1.00  0.00           C  
ATOM   1032  OE1 GLU A 431     -12.100 -48.801-128.857  1.00  0.00           O  
ATOM   1033  OE2 GLU A 431     -11.917 -50.432-130.329  1.00  0.00           O  
ATOM   1034  N   ASN A 432     -11.208 -45.147-132.979  1.00  0.00           N  
ATOM   1035  CA  ASN A 432     -11.397 -43.748-133.311  1.00  0.00           C  
ATOM   1036  C   ASN A 432     -12.780 -43.518-133.915  1.00  0.00           C  
ATOM   1037  O   ASN A 432     -13.395 -42.472-133.695  1.00  0.00           O  
ATOM   1038  CB  ASN A 432     -10.313 -43.299-134.290  1.00  0.00           C  
ATOM   1039  CG  ASN A 432      -8.957 -43.163-133.633  1.00  0.00           C  
ATOM   1040  OD1 ASN A 432      -7.930 -43.160-134.306  1.00  0.00           O  
ATOM   1041  ND2 ASN A 432      -8.948 -43.034-132.309  1.00  0.00           N  
ATOM   1042  N   ALA A 433     -13.272 -44.501-134.669  1.00  0.00           N  
ATOM   1043  CA  ALA A 433     -14.578 -44.384-135.309  1.00  0.00           C  
ATOM   1044  C   ALA A 433     -15.671 -44.227-134.258  1.00  0.00           C  
ATOM   1045  O   ALA A 433     -16.736 -43.672-134.531  1.00  0.00           O  
ATOM   1046  CB  ALA A 433     -14.850 -45.600-136.179  1.00  0.00           C  
ATOM   1047  N   LYS A 434     -15.405 -44.715-133.051  1.00  0.00           N  
ATOM   1048  CA  LYS A 434     -16.377 -44.598-131.982  1.00  0.00           C  
ATOM   1049  C   LYS A 434     -16.398 -43.146-131.530  1.00  0.00           C  
ATOM   1050  O   LYS A 434     -17.467 -42.567-131.339  1.00  0.00           O  
ATOM   1051  CB  LYS A 434     -16.007 -45.529-130.828  1.00  0.00           C  
ATOM   1052  CG  LYS A 434     -16.135 -47.012-131.194  1.00  0.00           C  
ATOM   1053  CD  LYS A 434     -15.686 -47.919-130.052  1.00  0.00           C  
ATOM   1054  CE  LYS A 434     -15.680 -49.389-130.472  1.00  0.00           C  
ATOM   1055  NZ  LYS A 434     -15.095 -50.268-129.415  1.00  0.00           N  
ATOM   1056  N   ASP A 435     -15.217 -42.549-131.386  1.00  0.00           N  
ATOM   1057  CA  ASP A 435     -15.146 -41.155-130.973  1.00  0.00           C  
ATOM   1058  C   ASP A 435     -15.867 -40.233-131.941  1.00  0.00           C  
ATOM   1059  O   ASP A 435     -16.672 -39.390-131.525  1.00  0.00           O  
ATOM   1060  CB  ASP A 435     -13.703 -40.694-130.854  1.00  0.00           C  
ATOM   1061  CG  ASP A 435     -13.046 -41.187-129.598  1.00  0.00           C  
ATOM   1062  OD1 ASP A 435     -13.691 -41.095-128.526  1.00  0.00           O  
ATOM   1063  OD2 ASP A 435     -11.886 -41.650-129.683  1.00  0.00           O  
ATOM   1064  N   ILE A 436     -15.581 -40.379-133.234  1.00  0.00           N  
ATOM   1065  CA  ILE A 436     -16.221 -39.513-134.210  1.00  0.00           C  
ATOM   1066  C   ILE A 436     -17.725 -39.756-134.294  1.00  0.00           C  
ATOM   1067  O   ILE A 436     -18.494 -38.805-134.442  1.00  0.00           O  
ATOM   1068  CB  ILE A 436     -15.565 -39.630-135.618  1.00  0.00           C  
ATOM   1069  CG1 ILE A 436     -16.646 -39.586-136.688  1.00  0.00           C  
ATOM   1070  CG2 ILE A 436     -14.715 -40.864-135.721  1.00  0.00           C  
ATOM   1071  CD1 ILE A 436     -16.190 -40.061-138.036  1.00  0.00           C  
ATOM   1072  N   ILE A 437     -18.153 -41.013-134.194  1.00  0.00           N  
ATOM   1073  CA  ILE A 437     -19.583 -41.308-134.248  1.00  0.00           C  
ATOM   1074  C   ILE A 437     -20.296 -40.696-133.036  1.00  0.00           C  
ATOM   1075  O   ILE A 437     -21.470 -40.326-133.113  1.00  0.00           O  
ATOM   1076  CB  ILE A 437     -19.861 -42.825-134.280  1.00  0.00           C  
ATOM   1077  CG1 ILE A 437     -19.340 -43.425-135.590  1.00  0.00           C  
ATOM   1078  CG2 ILE A 437     -21.361 -43.076-134.189  1.00  0.00           C  
ATOM   1079  CD1 ILE A 437     -19.342 -44.938-135.614  1.00  0.00           C  
ATOM   1080  N   ALA A 438     -19.578 -40.577-131.925  1.00  0.00           N  
ATOM   1081  CA  ALA A 438     -20.143 -39.993-130.712  1.00  0.00           C  
ATOM   1082  C   ALA A 438     -20.545 -38.538-130.964  1.00  0.00           C  
ATOM   1083  O   ALA A 438     -21.455 -38.024-130.316  1.00  0.00           O  
ATOM   1084  CB  ALA A 438     -19.136 -40.073-129.564  1.00  0.00           C  
ATOM   1085  N   CYS A 439     -19.867 -37.881-131.902  1.00  0.00           N  
ATOM   1086  CA  CYS A 439     -20.174 -36.497-132.247  1.00  0.00           C  
ATOM   1087  C   CYS A 439     -21.554 -36.444-132.898  1.00  0.00           C  
ATOM   1088  O   CYS A 439     -22.073 -35.373-133.202  1.00  0.00           O  
ATOM   1089  CB  CYS A 439     -19.122 -35.946-133.207  1.00  0.00           C  
ATOM   1090  SG  CYS A 439     -17.453 -35.962-132.523  1.00  0.00           S  
ATOM   1091  N   GLY A 444     -22.126 -37.618-133.132  1.00  0.00           N  
ATOM   1092  CA  GLY A 444     -23.460 -37.708-133.695  1.00  0.00           C  
ATOM   1093  C   GLY A 444     -23.707 -37.315-135.136  1.00  0.00           C  
ATOM   1094  O   GLY A 444     -24.551 -36.454-135.396  1.00  0.00           O  
ATOM   1095  N   PHE A 445     -22.999 -37.940-136.077  1.00  0.00           N  
ATOM   1096  CA  PHE A 445     -23.199 -37.639-137.495  1.00  0.00           C  
ATOM   1097  C   PHE A 445     -24.356 -38.511-137.970  1.00  0.00           C  
ATOM   1098  O   PHE A 445     -24.504 -39.656-137.513  1.00  0.00           O  
ATOM   1099  CB  PHE A 445     -21.939 -37.955-138.328  1.00  0.00           C  
ATOM   1100  CG  PHE A 445     -20.750 -37.081-138.013  1.00  0.00           C  
ATOM   1101  CD1 PHE A 445     -19.856 -37.429-136.999  1.00  0.00           C  
ATOM   1102  CD2 PHE A 445     -20.537 -35.901-138.717  1.00  0.00           C  
ATOM   1103  CE1 PHE A 445     -18.760 -36.607-136.691  1.00  0.00           C  
ATOM   1104  CE2 PHE A 445     -19.446 -35.068-138.420  1.00  0.00           C  
ATOM   1105  CZ  PHE A 445     -18.555 -35.419-137.406  1.00  0.00           C  
ATOM   1106  N   ASP A 460     -25.175 -37.979-138.876  1.00  0.00           N  
ATOM   1107  CA  ASP A 460     -26.317 -38.742-139.383  1.00  0.00           C  
ATOM   1108  C   ASP A 460     -25.882 -39.965-140.188  1.00  0.00           C  
ATOM   1109  O   ASP A 460     -25.460 -39.849-141.345  1.00  0.00           O  
ATOM   1110  CB  ASP A 460     -27.225 -37.854-140.243  1.00  0.00           C  
ATOM   1111  CG  ASP A 460     -28.425 -38.613-140.802  1.00  0.00           C  
ATOM   1112  OD1 ASP A 460     -28.796 -39.657-140.215  1.00  0.00           O  
ATOM   1113  OD2 ASP A 460     -28.999 -38.159-141.821  1.00  0.00           O  
ATOM   1114  N   ILE A 461     -26.009 -41.134-139.567  1.00  0.00           N  
ATOM   1115  CA  ILE A 461     -25.631 -42.400-140.181  1.00  0.00           C  
ATOM   1116  C   ILE A 461     -26.235 -42.652-141.569  1.00  0.00           C  
ATOM   1117  O   ILE A 461     -25.654 -43.372-142.372  1.00  0.00           O  
ATOM   1118  CB  ILE A 461     -26.001 -43.570-139.249  1.00  0.00           C  
ATOM   1119  CG1 ILE A 461     -25.427 -44.880-139.784  1.00  0.00           C  
ATOM   1120  CG2 ILE A 461     -27.510 -43.663-139.115  1.00  0.00           C  
ATOM   1121  CD1 ILE A 461     -25.733 -46.082-138.886  1.00  0.00           C  
ATOM   1122  N   ASN A 463     -27.394 -42.070-141.857  1.00  0.00           N  
ATOM   1123  CA  ASN A 463     -28.021 -42.270-143.163  1.00  0.00           C  
ATOM   1124  C   ASN A 463     -27.360 -41.420-144.248  1.00  0.00           C  
ATOM   1125  O   ASN A 463     -27.852 -41.371-145.380  1.00  0.00           O  
ATOM   1126  CB  ASN A 463     -29.521 -41.938-143.110  1.00  0.00           C  
ATOM   1127  CG  ASN A 463     -30.292 -42.836-142.151  1.00  0.00           C  
ATOM   1128  OD1 ASN A 463     -30.264 -44.062-142.267  1.00  0.00           O  
ATOM   1129  ND2 ASN A 463     -30.990 -42.224-141.199  1.00  0.00           N  
ATOM   1130  N   LYS A 471     -26.266 -40.736-143.909  1.00  0.00           N  
ATOM   1131  CA  LYS A 471     -25.554 -39.907-144.889  1.00  0.00           C  
ATOM   1132  C   LYS A 471     -24.061 -39.691-144.592  1.00  0.00           C  
ATOM   1133  O   LYS A 471     -23.439 -38.762-145.106  1.00  0.00           O  
ATOM   1134  CB  LYS A 471     -26.255 -38.549-145.065  1.00  0.00           C  
ATOM   1135  CG  LYS A 471     -26.407 -37.687-143.803  1.00  0.00           C  
ATOM   1136  CD  LYS A 471     -26.813 -36.245-144.170  1.00  0.00           C  
ATOM   1137  CE  LYS A 471     -27.121 -35.407-142.929  1.00  0.00           C  
ATOM   1138  NZ  LYS A 471     -27.127 -33.927-143.186  1.00  0.00           N  
ATOM   1139  N   THR A 472     -23.486 -40.564-143.775  1.00  0.00           N  
ATOM   1140  CA  THR A 472     -22.076 -40.470-143.433  1.00  0.00           C  
ATOM   1141  C   THR A 472     -21.420 -41.838-143.639  1.00  0.00           C  
ATOM   1142  O   THR A 472     -21.888 -42.840-143.092  1.00  0.00           O  
ATOM   1143  CB  THR A 472     -21.878 -40.056-141.954  1.00  0.00           C  
ATOM   1144  OG1 THR A 472     -22.383 -41.096-141.113  1.00  0.00           O  
ATOM   1145  CG2 THR A 472     -22.628 -38.771-141.632  1.00  0.00           C  
ATOM   1146  N   PHE A 473     -20.344 -41.873-144.430  1.00  0.00           N  
ATOM   1147  CA  PHE A 473     -19.609 -43.113-144.694  1.00  0.00           C  
ATOM   1148  C   PHE A 473     -18.216 -43.003-144.072  1.00  0.00           C  
ATOM   1149  O   PHE A 473     -17.420 -42.151-144.464  1.00  0.00           O  
ATOM   1150  CB  PHE A 473     -19.509 -43.369-146.208  1.00  0.00           C  
ATOM   1151  CG  PHE A 473     -18.669 -44.574-146.574  1.00  0.00           C  
ATOM   1152  CD1 PHE A 473     -18.690 -45.726-145.786  1.00  0.00           C  
ATOM   1153  CD2 PHE A 473     -17.866 -44.561-147.716  1.00  0.00           C  
ATOM   1154  CE1 PHE A 473     -17.922 -46.853-146.125  1.00  0.00           C  
ATOM   1155  CE2 PHE A 473     -17.097 -45.683-148.066  1.00  0.00           C  
ATOM   1156  CZ  PHE A 473     -17.126 -46.829-147.267  1.00  0.00           C  
ATOM   1157  N   ILE A 474     -17.936 -43.861-143.093  1.00  0.00           N  
ATOM   1158  CA  ILE A 474     -16.655 -43.852-142.393  1.00  0.00           C  
ATOM   1159  C   ILE A 474     -15.846 -45.062-142.811  1.00  0.00           C  
ATOM   1160  O   ILE A 474     -16.167 -46.182-142.405  1.00  0.00           O  
ATOM   1161  CB  ILE A 474     -16.851 -43.937-140.884  1.00  0.00           C  
ATOM   1162  CG1 ILE A 474     -17.738 -42.778-140.410  1.00  0.00           C  
ATOM   1163  CG2 ILE A 474     -15.482 -43.967-140.191  1.00  0.00           C  
ATOM   1164  CD1 ILE A 474     -17.969 -42.749-138.902  1.00  0.00           C  
ATOM   1165  N   PHE A 475     -14.775 -44.845-143.573  1.00  0.00           N  
ATOM   1166  CA  PHE A 475     -13.998 -45.967-144.058  1.00  0.00           C  
ATOM   1167  C   PHE A 475     -12.551 -46.159-143.627  1.00  0.00           C  
ATOM   1168  O   PHE A 475     -11.810 -45.220-143.327  1.00  0.00           O  
ATOM   1169  CB  PHE A 475     -14.039 -45.987-145.580  1.00  0.00           C  
ATOM   1170  CG  PHE A 475     -13.386 -44.790-146.226  1.00  0.00           C  
ATOM   1171  CD1 PHE A 475     -14.081 -43.592-146.372  1.00  0.00           C  
ATOM   1172  CD2 PHE A 475     -12.078 -44.875-146.718  1.00  0.00           C  
ATOM   1173  CE1 PHE A 475     -13.490 -42.490-147.006  1.00  0.00           C  
ATOM   1174  CE2 PHE A 475     -11.472 -43.782-147.352  1.00  0.00           C  
ATOM   1175  CZ  PHE A 475     -12.183 -42.584-147.498  1.00  0.00           C  
ATOM   1176  N   SER A 476     -12.175 -47.426-143.615  1.00  0.00           N  
ATOM   1177  CA  SER A 476     -10.844 -47.866-143.297  1.00  0.00           C  
ATOM   1178  C   SER A 476     -10.118 -47.972-144.648  1.00  0.00           C  
ATOM   1179  O   SER A 476     -10.625 -48.583-145.581  1.00  0.00           O  
ATOM   1180  CB  SER A 476     -10.937 -49.227-142.609  1.00  0.00           C  
ATOM   1181  OG  SER A 476      -9.752 -49.988-142.747  1.00  0.00           O  
ATOM   1182  N   ASP A 477      -8.953 -47.343-144.771  1.00  0.00           N  
ATOM   1183  CA  ASP A 477      -8.193 -47.405-146.024  1.00  0.00           C  
ATOM   1184  C   ASP A 477      -7.834 -48.860-146.349  1.00  0.00           C  
ATOM   1185  O   ASP A 477      -8.117 -49.359-147.436  1.00  0.00           O  
ATOM   1186  CB  ASP A 477      -6.897 -46.602-145.902  1.00  0.00           C  
ATOM   1187  CG  ASP A 477      -7.049 -45.158-146.331  1.00  0.00           C  
ATOM   1188  OD1 ASP A 477      -8.068 -44.834-146.985  1.00  0.00           O  
ATOM   1189  OD2 ASP A 477      -6.126 -44.359-146.028  1.00  0.00           O  
ATOM   1190  N   LEU A 478      -7.204 -49.538-145.390  1.00  0.00           N  
ATOM   1191  CA  LEU A 478      -6.796 -50.922-145.580  1.00  0.00           C  
ATOM   1192  C   LEU A 478      -7.957 -51.824-145.938  1.00  0.00           C  
ATOM   1193  O   LEU A 478      -7.755 -52.944-146.421  1.00  0.00           O  
ATOM   1194  CB  LEU A 478      -6.153 -51.471-144.312  1.00  0.00           C  
ATOM   1195  CG  LEU A 478      -4.744 -51.000-143.985  1.00  0.00           C  
ATOM   1196  CD1 LEU A 478      -4.365 -51.519-142.594  1.00  0.00           C  
ATOM   1197  CD2 LEU A 478      -3.762 -51.484-145.055  1.00  0.00           C  
ATOM   1198  N   ASP A 479      -9.169 -51.341-145.704  1.00  0.00           N  
ATOM   1199  CA  ASP A 479     -10.359 -52.141-145.952  1.00  0.00           C  
ATOM   1200  C   ASP A 479     -11.118 -51.767-147.218  1.00  0.00           C  
ATOM   1201  O   ASP A 479     -11.477 -52.629-148.008  1.00  0.00           O  
ATOM   1202  CB  ASP A 479     -11.295 -52.017-144.741  1.00  0.00           C  
ATOM   1203  CG  ASP A 479     -12.192 -53.226-144.561  1.00  0.00           C  
ATOM   1204  OD1 ASP A 479     -11.708 -54.273-144.071  1.00  0.00           O  
ATOM   1205  OD2 ASP A 479     -13.386 -53.128-144.914  1.00  0.00           O  
ATOM   1206  N   TYR A 482     -11.354 -50.473-147.408  1.00  0.00           N  
ATOM   1207  CA  TYR A 482     -12.118 -49.994-148.549  1.00  0.00           C  
ATOM   1208  C   TYR A 482     -11.378 -50.005-149.857  1.00  0.00           C  
ATOM   1209  O   TYR A 482     -12.002 -49.904-150.913  1.00  0.00           O  
ATOM   1210  CB  TYR A 482     -12.619 -48.583-148.290  1.00  0.00           C  
ATOM   1211  CG  TYR A 482     -13.511 -48.039-149.389  1.00  0.00           C  
ATOM   1212  CD1 TYR A 482     -14.728 -48.652-149.698  1.00  0.00           C  
ATOM   1213  CD2 TYR A 482     -13.141 -46.899-150.113  1.00  0.00           C  
ATOM   1214  CE1 TYR A 482     -15.559 -48.146-150.707  1.00  0.00           C  
ATOM   1215  CE2 TYR A 482     -13.967 -46.380-151.124  1.00  0.00           C  
ATOM   1216  CZ  TYR A 482     -15.174 -47.012-151.418  1.00  0.00           C  
ATOM   1217  OH  TYR A 482     -15.963 -46.519-152.447  1.00  0.00           O  
ATOM   1218  N   MET A 489     -10.055 -50.110-149.798  1.00  0.00           N  
ATOM   1219  CA  MET A 489      -9.258 -50.121-151.022  1.00  0.00           C  
ATOM   1220  C   MET A 489      -9.640 -51.338-151.865  1.00  0.00           C  
ATOM   1221  O   MET A 489      -9.910 -51.211-153.064  1.00  0.00           O  
ATOM   1222  CB  MET A 489      -7.756 -50.170-150.696  1.00  0.00           C  
ATOM   1223  CG  MET A 489      -6.834 -49.988-151.894  1.00  0.00           C  
ATOM   1224  SD  MET A 489      -6.936 -48.313-152.621  1.00  0.00           S  
ATOM   1225  CE  MET A 489      -6.124 -47.362-151.323  1.00  0.00           C  
ATOM   1226  N   GLY A 490      -9.681 -52.504-151.220  1.00  0.00           N  
ATOM   1227  CA  GLY A 490     -10.015 -53.741-151.912  1.00  0.00           C  
ATOM   1228  C   GLY A 490     -11.492 -54.038-152.157  1.00  0.00           C  
ATOM   1229  O   GLY A 490     -11.853 -55.173-152.507  1.00  0.00           O  
ATOM   1230  N   MET A 491     -12.351 -53.039-151.966  1.00  0.00           N  
ATOM   1231  CA  MET A 491     -13.775 -53.226-152.185  1.00  0.00           C  
ATOM   1232  C   MET A 491     -14.380 -51.959-152.748  1.00  0.00           C  
ATOM   1233  O   MET A 491     -15.330 -51.400-152.195  1.00  0.00           O  
ATOM   1234  CB  MET A 491     -14.481 -53.630-150.884  1.00  0.00           C  
ATOM   1235  CG  MET A 491     -14.201 -52.743-149.696  1.00  0.00           C  
ATOM   1236  SD  MET A 491     -15.239 -53.209-148.288  1.00  0.00           S  
ATOM   1237  CE  MET A 491     -14.360 -54.655-147.618  1.00  0.00           C  
ATOM   1238  N   SER A 492     -13.802 -51.512-153.857  1.00  0.00           N  
ATOM   1239  CA  SER A 492     -14.244 -50.316-154.558  1.00  0.00           C  
ATOM   1240  C   SER A 492     -13.682 -50.363-155.972  1.00  0.00           C  
ATOM   1241  O   SER A 492     -12.525 -50.747-156.178  1.00  0.00           O  
ATOM   1242  CB  SER A 492     -13.741 -49.044-153.861  1.00  0.00           C  
ATOM   1243  OG  SER A 492     -13.877 -47.919-154.728  1.00  0.00           O  
ATOM   1244  N   SER A 493     -14.496 -49.968-156.943  1.00  0.00           N  
ATOM   1245  CA  SER A 493     -14.063 -49.978-158.332  1.00  0.00           C  
ATOM   1246  C   SER A 493     -13.700 -48.567-158.751  1.00  0.00           C  
ATOM   1247  O   SER A 493     -13.633 -48.267-159.941  1.00  0.00           O  
ATOM   1248  CB  SER A 493     -15.176 -50.520-159.248  1.00  0.00           C  
ATOM   1249  OG  SER A 493     -16.255 -49.601-159.363  1.00  0.00           O  
ATOM   1250  N   GLY A 494     -13.470 -47.695-157.773  1.00  0.00           N  
ATOM   1251  CA  GLY A 494     -13.108 -46.325-158.098  1.00  0.00           C  
ATOM   1252  C   GLY A 494     -11.916 -45.746-157.337  1.00  0.00           C  
ATOM   1253  O   GLY A 494     -11.131 -44.965-157.894  1.00  0.00           O  
ATOM   1254  N   PHE A 495     -11.773 -46.132-156.074  1.00  0.00           N  
ATOM   1255  CA  PHE A 495     -10.701 -45.617-155.239  1.00  0.00           C  
ATOM   1256  C   PHE A 495      -9.294 -45.750-155.819  1.00  0.00           C  
ATOM   1257  O   PHE A 495      -8.635 -44.745-156.125  1.00  0.00           O  
ATOM   1258  CB  PHE A 495     -10.733 -46.280-153.867  1.00  0.00           C  
ATOM   1259  CG  PHE A 495     -10.294 -45.371-152.762  1.00  0.00           C  
ATOM   1260  CD1 PHE A 495     -11.120 -44.337-152.331  1.00  0.00           C  
ATOM   1261  CD2 PHE A 495      -9.053 -45.523-152.168  1.00  0.00           C  
ATOM   1262  CE1 PHE A 495     -10.709 -43.468-151.317  1.00  0.00           C  
ATOM   1263  CE2 PHE A 495      -8.636 -44.662-151.158  1.00  0.00           C  
ATOM   1264  CZ  PHE A 495      -9.466 -43.633-150.733  1.00  0.00           C  
ATOM   1265  N   TYR A 496      -8.834 -46.988-155.959  1.00  0.00           N  
ATOM   1266  CA  TYR A 496      -7.508 -47.235-156.489  1.00  0.00           C  
ATOM   1267  C   TYR A 496      -7.290 -46.543-157.832  1.00  0.00           C  
ATOM   1268  O   TYR A 496      -6.243 -45.924-158.057  1.00  0.00           O  
ATOM   1269  CB  TYR A 496      -7.261 -48.733-156.641  1.00  0.00           C  
ATOM   1270  CG  TYR A 496      -5.849 -49.033-157.063  1.00  0.00           C  
ATOM   1271  CD1 TYR A 496      -4.767 -48.648-156.258  1.00  0.00           C  
ATOM   1272  CD2 TYR A 496      -5.580 -49.642-158.288  1.00  0.00           C  
ATOM   1273  CE1 TYR A 496      -3.450 -48.856-156.666  1.00  0.00           C  
ATOM   1274  CE2 TYR A 496      -4.269 -49.857-158.708  1.00  0.00           C  
ATOM   1275  CZ  TYR A 496      -3.208 -49.459-157.892  1.00  0.00           C  
ATOM   1276  OH  TYR A 496      -1.912 -49.651-158.314  1.00  0.00           O  
ATOM   1277  N   LYS A 498      -8.266 -46.638-158.726  1.00  0.00           N  
ATOM   1278  CA  LYS A 498      -8.114 -46.005-160.025  1.00  0.00           C  
ATOM   1279  C   LYS A 498      -7.803 -44.528-159.848  1.00  0.00           C  
ATOM   1280  O   LYS A 498      -7.038 -43.958-160.637  1.00  0.00           O  
ATOM   1281  CB  LYS A 498      -9.371 -46.189-160.885  1.00  0.00           C  
ATOM   1282  CG  LYS A 498      -9.737 -47.660-161.133  1.00  0.00           C  
ATOM   1283  CD  LYS A 498     -10.812 -47.817-162.209  1.00  0.00           C  
ATOM   1284  CE  LYS A 498     -11.179 -49.286-162.415  1.00  0.00           C  
ATOM   1285  NZ  LYS A 498     -12.077 -49.470-163.595  1.00  0.00           N  
ATOM   1286  N   ASN A 499      -8.384 -43.897-158.826  1.00  0.00           N  
ATOM   1287  CA  ASN A 499      -8.089 -42.483-158.591  1.00  0.00           C  
ATOM   1288  C   ASN A 499      -6.702 -42.330-157.977  1.00  0.00           C  
ATOM   1289  O   ASN A 499      -5.969 -41.415-158.314  1.00  0.00           O  
ATOM   1290  CB  ASN A 499      -9.119 -41.846-157.669  1.00  0.00           C  
ATOM   1291  CG  ASN A 499     -10.421 -41.578-158.369  1.00  0.00           C  
ATOM   1292  OD1 ASN A 499     -10.444 -41.259-159.564  1.00  0.00           O  
ATOM   1293  ND2 ASN A 499     -11.519 -41.691-157.632  1.00  0.00           N  
ATOM   1294  N   VAL A 500      -6.349 -43.230-157.069  1.00  0.00           N  
ATOM   1295  CA  VAL A 500      -5.029 -43.193-156.458  1.00  0.00           C  
ATOM   1296  C   VAL A 500      -3.956 -43.211-157.565  1.00  0.00           C  
ATOM   1297  O   VAL A 500      -3.032 -42.393-157.567  1.00  0.00           O  
ATOM   1298  CB  VAL A 500      -4.812 -44.401-155.554  1.00  0.00           C  
ATOM   1299  CG1 VAL A 500      -3.349 -44.449-155.112  1.00  0.00           C  
ATOM   1300  CG2 VAL A 500      -5.743 -44.318-154.350  1.00  0.00           C  
ATOM   1301  N   VAL A 501      -4.102 -44.143-158.504  1.00  0.00           N  
ATOM   1302  CA  VAL A 501      -3.172 -44.281-159.612  1.00  0.00           C  
ATOM   1303  C   VAL A 501      -3.156 -43.034-160.495  1.00  0.00           C  
ATOM   1304  O   VAL A 501      -2.089 -42.603-160.941  1.00  0.00           O  
ATOM   1305  CB  VAL A 501      -3.530 -45.507-160.498  1.00  0.00           C  
ATOM   1306  CG1 VAL A 501      -2.571 -45.594-161.678  1.00  0.00           C  
ATOM   1307  CG2 VAL A 501      -3.478 -46.783-159.671  1.00  0.00           C  
ATOM   1308  N   LYS A 502      -4.328 -42.453-160.752  1.00  0.00           N  
ATOM   1309  CA  LYS A 502      -4.394 -41.260-161.596  1.00  0.00           C  
ATOM   1310  C   LYS A 502      -3.678 -40.109-160.924  1.00  0.00           C  
ATOM   1311  O   LYS A 502      -2.910 -39.393-161.554  1.00  0.00           O  
ATOM   1312  CB  LYS A 502      -5.844 -40.871-161.882  1.00  0.00           C  
ATOM   1313  CG  LYS A 502      -6.584 -41.888-162.735  1.00  0.00           C  
ATOM   1314  CD  LYS A 502      -8.069 -41.554-162.898  1.00  0.00           C  
ATOM   1315  CE  LYS A 502      -8.313 -40.410-163.865  1.00  0.00           C  
ATOM   1316  NZ  LYS A 502      -9.769 -40.258-164.162  1.00  0.00           N  
ATOM   1317  N   ILE A 503      -3.923 -39.939-159.636  1.00  0.00           N  
ATOM   1318  CA  ILE A 503      -3.275 -38.880-158.888  1.00  0.00           C  
ATOM   1319  C   ILE A 503      -1.776 -39.195-158.836  1.00  0.00           C  
ATOM   1320  O   ILE A 503      -0.934 -38.326-159.108  1.00  0.00           O  
ATOM   1321  CB  ILE A 503      -3.855 -38.794-157.455  1.00  0.00           C  
ATOM   1322  CG1 ILE A 503      -5.314 -38.328-157.509  1.00  0.00           C  
ATOM   1323  CG2 ILE A 503      -3.053 -37.823-156.616  1.00  0.00           C  
ATOM   1324  CD1 ILE A 503      -6.097 -38.680-156.260  1.00  0.00           C  
ATOM   1325  N   GLN A 504      -1.453 -40.447-158.502  1.00  0.00           N  
ATOM   1326  CA  GLN A 504      -0.066 -40.911-158.405  1.00  0.00           C  
ATOM   1327  C   GLN A 504       0.807 -40.565-159.622  1.00  0.00           C  
ATOM   1328  O   GLN A 504       1.994 -40.292-159.479  1.00  0.00           O  
ATOM   1329  CB  GLN A 504      -0.036 -42.416-158.203  1.00  0.00           C  
ATOM   1330  CG  GLN A 504      -0.321 -42.912-156.795  1.00  0.00           C  
ATOM   1331  CD  GLN A 504      -0.169 -44.423-156.717  1.00  0.00           C  
ATOM   1332  OE1 GLN A 504      -0.246 -45.097-157.727  1.00  0.00           O  
ATOM   1333  NE2 GLN A 504       0.038 -44.953-155.526  1.00  0.00           N  
ATOM   1334  N   LYS A 505       0.224 -40.576-160.813  1.00  0.00           N  
ATOM   1335  CA  LYS A 505       0.979 -40.269-162.024  1.00  0.00           C  
ATOM   1336  C   LYS A 505       1.256 -38.788-162.197  1.00  0.00           C  
ATOM   1337  O   LYS A 505       2.220 -38.404-162.871  1.00  0.00           O  
ATOM   1338  CB  LYS A 505       0.221 -40.744-163.270  1.00  0.00           C  
ATOM   1339  CG  LYS A 505       0.959 -40.457-164.579  1.00  0.00           C  
ATOM   1340  CD  LYS A 505       0.194 -40.939-165.803  1.00  0.00           C  
ATOM   1341  CE  LYS A 505       1.006 -40.734-167.079  1.00  0.00           C  
ATOM   1342  NZ  LYS A 505       0.283 -41.229-168.297  1.00  0.00           N  
ATOM   1343  N   HIS A 506       0.411 -37.958-161.588  1.00  0.00           N  
ATOM   1344  CA  HIS A 506       0.527 -36.513-161.738  1.00  0.00           C  
ATOM   1345  C   HIS A 506       1.209 -35.762-160.609  1.00  0.00           C  
ATOM   1346  O   HIS A 506       1.205 -34.534-160.581  1.00  0.00           O  
ATOM   1347  CB  HIS A 506      -0.866 -35.939-162.002  1.00  0.00           C  
ATOM   1348  CG  HIS A 506      -1.498 -36.477-163.247  1.00  0.00           C  
ATOM   1349  ND1 HIS A 506      -1.137 -36.052-164.509  1.00  0.00           N  
ATOM   1350  CD2 HIS A 506      -2.432 -37.443-163.429  1.00  0.00           C  
ATOM   1351  CE1 HIS A 506      -1.822 -36.731-165.414  1.00  0.00           C  
ATOM   1352  NE2 HIS A 506      -2.614 -37.583-164.785  1.00  0.00           N  
ATOM   1353  N   VAL A 845       1.808 -36.498-159.686  1.00  0.00           N  
ATOM   1354  CA  VAL A 845       2.500 -35.879-158.570  1.00  0.00           C  
ATOM   1355  C   VAL A 845       3.912 -36.442-158.550  1.00  0.00           C  
ATOM   1356  O   VAL A 845       4.103 -37.603-158.202  1.00  0.00           O  
ATOM   1357  CB  VAL A 845       1.810 -36.216-157.245  1.00  0.00           C  
ATOM   1358  CG1 VAL A 845       2.536 -35.569-156.106  1.00  0.00           C  
ATOM   1359  CG2 VAL A 845       0.369 -35.767-157.285  1.00  0.00           C  
ATOM   1360  N   THR A 846       4.901 -35.633-158.926  1.00  0.00           N  
ATOM   1361  CA  THR A 846       6.273 -36.121-158.940  1.00  0.00           C  
ATOM   1362  C   THR A 846       6.795 -36.247-157.531  1.00  0.00           C  
ATOM   1363  O   THR A 846       6.181 -35.786-156.576  1.00  0.00           O  
ATOM   1364  CB  THR A 846       7.239 -35.197-159.688  1.00  0.00           C  
ATOM   1365  OG1 THR A 846       7.576 -34.090-158.844  1.00  0.00           O  
ATOM   1366  CG2 THR A 846       6.619 -34.701-160.983  1.00  0.00           C  
ATOM   1367  N   PHE A1087       7.953 -36.872-157.414  1.00  0.00           N  
ATOM   1368  CA  PHE A1087       8.558 -37.069-156.119  1.00  0.00           C  
ATOM   1369  C   PHE A1087       9.112 -35.755-155.549  1.00  0.00           C  
ATOM   1370  O   PHE A1087       9.048 -35.520-154.340  1.00  0.00           O  
ATOM   1371  CB  PHE A1087       9.650 -38.138-156.231  1.00  0.00           C  
ATOM   1372  CG  PHE A1087      10.395 -38.364-154.955  1.00  0.00           C  
ATOM   1373  CD1 PHE A1087       9.724 -38.334-153.734  1.00  0.00           C  
ATOM   1374  CD2 PHE A1087      11.769 -38.560-154.961  1.00  0.00           C  
ATOM   1375  CE1 PHE A1087      10.407 -38.485-152.536  1.00  0.00           C  
ATOM   1376  CE2 PHE A1087      12.461 -38.714-153.764  1.00  0.00           C  
ATOM   1377  CZ  PHE A1087      11.774 -38.673-152.548  1.00  0.00           C  
ATOM   1378  N   ASN A1088       9.650 -34.897-156.415  1.00  0.00           N  
ATOM   1379  CA  ASN A1088      10.191 -33.616-155.953  1.00  0.00           C  
ATOM   1380  C   ASN A1088       9.092 -32.805-155.286  1.00  0.00           C  
ATOM   1381  O   ASN A1088       9.278 -32.256-154.202  1.00  0.00           O  
ATOM   1382  CB  ASN A1088      10.769 -32.806-157.120  1.00  0.00           C  
ATOM   1383  CG  ASN A1088      12.262 -32.995-157.273  1.00  0.00           C  
ATOM   1384  OD1 ASN A1088      12.980 -33.142-156.280  1.00  0.00           O  
ATOM   1385  ND2 ASN A1088      12.744 -32.976-158.515  1.00  0.00           N  
ATOM   1386  N   GLN A1094       7.943 -32.743-155.952  1.00  0.00           N  
ATOM   1387  CA  GLN A1094       6.792 -32.012-155.449  1.00  0.00           C  
ATOM   1388  C   GLN A1094       6.453 -32.377-154.012  1.00  0.00           C  
ATOM   1389  O   GLN A1094       6.404 -31.507-153.154  1.00  0.00           O  
ATOM   1390  CB  GLN A1094       5.575 -32.283-156.326  1.00  0.00           C  
ATOM   1391  CG  GLN A1094       5.719 -31.842-157.749  1.00  0.00           C  
ATOM   1392  CD  GLN A1094       4.505 -32.208-158.566  1.00  0.00           C  
ATOM   1393  OE1 GLN A1094       3.375 -31.871-158.202  1.00  0.00           O  
ATOM   1394  NE2 GLN A1094       4.724 -32.899-159.680  1.00  0.00           N  
ATOM   1395  N   VAL A1164       6.209 -33.660-153.753  1.00  0.00           N  
ATOM   1396  CA  VAL A1164       5.861 -34.095-152.401  1.00  0.00           C  
ATOM   1397  C   VAL A1164       7.022 -33.943-151.438  1.00  0.00           C  
ATOM   1398  O   VAL A1164       6.817 -33.791-150.234  1.00  0.00           O  
ATOM   1399  CB  VAL A1164       5.345 -35.564-152.370  1.00  0.00           C  
ATOM   1400  CG1 VAL A1164       3.927 -35.619-152.905  1.00  0.00           C  
ATOM   1401  CG2 VAL A1164       6.245 -36.461-153.195  1.00  0.00           C  
ATOM   1402  N   LYS A1165       8.241 -34.004-151.965  1.00  0.00           N  
ATOM   1403  CA  LYS A1165       9.428 -33.817-151.129  1.00  0.00           C  
ATOM   1404  C   LYS A1165       9.285 -32.393-150.604  1.00  0.00           C  
ATOM   1405  O   LYS A1165       9.295 -32.153-149.390  1.00  0.00           O  
ATOM   1406  CB  LYS A1165      10.712 -33.909-151.963  1.00  0.00           C  
ATOM   1407  CG  LYS A1165      11.328 -35.293-152.069  1.00  0.00           C  
ATOM   1408  CD  LYS A1165      12.407 -35.338-153.149  1.00  0.00           C  
ATOM   1409  CE  LYS A1165      13.437 -34.216-152.976  1.00  0.00           C  
ATOM   1410  NZ  LYS A1165      14.399 -34.129-154.128  1.00  0.00           N  
ATOM   1411  N   GLY A1166       9.125 -31.465-151.554  1.00  0.00           N  
ATOM   1412  CA  GLY A1166       8.972 -30.055-151.242  1.00  0.00           C  
ATOM   1413  C   GLY A1166       7.783 -29.723-150.356  1.00  0.00           C  
ATOM   1414  O   GLY A1166       7.844 -28.767-149.575  1.00  0.00           O  
ATOM   1415  N   ILE A1168       6.714 -30.511-150.460  1.00  0.00           N  
ATOM   1416  CA  ILE A1168       5.510 -30.277-149.667  1.00  0.00           C  
ATOM   1417  C   ILE A1168       5.472 -30.985-148.309  1.00  0.00           C  
ATOM   1418  O   ILE A1168       5.177 -30.359-147.299  1.00  0.00           O  
ATOM   1419  CB  ILE A1168       4.236 -30.671-150.463  1.00  0.00           C  
ATOM   1420  CG1 ILE A1168       4.206 -29.922-151.799  1.00  0.00           C  
ATOM   1421  CG2 ILE A1168       2.984 -30.338-149.651  1.00  0.00           C  
ATOM   1422  CD1 ILE A1168       3.000 -30.236-152.674  1.00  0.00           C  
ATOM   1423  N   PHE A1169       5.765 -32.283-148.287  1.00  0.00           N  
ATOM   1424  CA  PHE A1169       5.736 -33.055-147.045  1.00  0.00           C  
ATOM   1425  C   PHE A1169       7.123 -33.263-146.453  1.00  0.00           C  
ATOM   1426  O   PHE A1169       7.256 -33.666-145.290  1.00  0.00           O  
ATOM   1427  CB  PHE A1169       5.097 -34.433-147.280  1.00  0.00           C  
ATOM   1428  CG  PHE A1169       3.709 -34.376-147.855  1.00  0.00           C  
ATOM   1429  CD1 PHE A1169       3.492 -33.881-149.139  1.00  0.00           C  
ATOM   1430  CD2 PHE A1169       2.613 -34.801-147.105  1.00  0.00           C  
ATOM   1431  CE1 PHE A1169       2.203 -33.805-149.666  1.00  0.00           C  
ATOM   1432  CE2 PHE A1169       1.321 -34.729-147.625  1.00  0.00           C  
ATOM   1433  CZ  PHE A1169       1.116 -34.228-148.909  1.00  0.00           C  
ATOM   1434  N   GLY A1170       8.152 -33.012-147.257  1.00  0.00           N  
ATOM   1435  CA  GLY A1170       9.516 -33.191-146.787  1.00  0.00           C  
ATOM   1436  C   GLY A1170       9.883 -34.649-146.561  1.00  0.00           C  
ATOM   1437  O   GLY A1170      10.225 -35.052-145.439  1.00  0.00           O  
ATOM   1438  N   PHE A1171       9.807 -35.444-147.626  1.00  0.00           N  
ATOM   1439  CA  PHE A1171      10.135 -36.861-147.544  1.00  0.00           C  
ATOM   1440  C   PHE A1171      11.597 -37.110-147.869  1.00  0.00           C  
ATOM   1441  O   PHE A1171      12.065 -36.735-148.946  1.00  0.00           O  
ATOM   1442  CB  PHE A1171       9.308 -37.676-148.536  1.00  0.00           C  
ATOM   1443  CG  PHE A1171       7.843 -37.712-148.238  1.00  0.00           C  
ATOM   1444  CD1 PHE A1171       7.383 -37.965-146.954  1.00  0.00           C  
ATOM   1445  CD2 PHE A1171       6.919 -37.568-149.264  1.00  0.00           C  
ATOM   1446  CE1 PHE A1171       6.022 -38.078-146.698  1.00  0.00           C  
ATOM   1447  CE2 PHE A1171       5.563 -37.680-149.020  1.00  0.00           C  
ATOM   1448  CZ  PHE A1171       5.112 -37.937-147.735  1.00  0.00           C  
ATOM   1449  N   THR A1177      12.307 -37.755-146.944  1.00  0.00           N  
ATOM   1450  CA  THR A1177      13.715 -38.102-147.142  1.00  0.00           C  
ATOM   1451  C   THR A1177      13.823 -39.367-148.015  1.00  0.00           C  
ATOM   1452  O   THR A1177      12.807 -39.975-148.365  1.00  0.00           O  
ATOM   1453  CB  THR A1177      14.431 -38.353-145.787  1.00  0.00           C  
ATOM   1454  OG1 THR A1177      15.670 -39.042-146.018  1.00  0.00           O  
ATOM   1455  CG2 THR A1177      13.555 -39.176-144.849  1.00  0.00           C  
ATOM   1456  N   ASP A1178      15.042 -39.759-148.378  1.00  0.00           N  
ATOM   1457  CA  ASP A1178      15.234 -40.947-149.207  1.00  0.00           C  
ATOM   1458  C   ASP A1178      15.330 -42.201-148.339  1.00  0.00           C  
ATOM   1459  O   ASP A1178      15.442 -43.316-148.841  1.00  0.00           O  
ATOM   1460  CB  ASP A1178      16.487 -40.787-150.072  1.00  0.00           C  
ATOM   1461  CG  ASP A1178      16.278 -39.818-151.225  1.00  0.00           C  
ATOM   1462  OD1 ASP A1178      15.708 -38.731-150.985  1.00  0.00           O  
ATOM   1463  OD2 ASP A1178      16.688 -40.135-152.367  1.00  0.00           O  
ATOM   1464  N   SER A1179      15.278 -42.000-147.029  1.00  0.00           N  
ATOM   1465  CA  SER A1179      15.326 -43.088-146.057  1.00  0.00           C  
ATOM   1466  C   SER A1179      13.893 -43.588-145.769  1.00  0.00           C  
ATOM   1467  O   SER A1179      13.681 -44.555-145.009  1.00  0.00           O  
ATOM   1468  CB  SER A1179      15.977 -42.578-144.758  1.00  0.00           C  
ATOM   1469  OG  SER A1179      15.780 -43.467-143.664  1.00  0.00           O  
ATOM   1470  N   ASP A1192      12.915 -42.916-146.380  1.00  0.00           N  
ATOM   1471  CA  ASP A1192      11.504 -43.255-146.192  1.00  0.00           C  
ATOM   1472  C   ASP A1192      11.055 -44.421-147.063  1.00  0.00           C  
ATOM   1473  O   ASP A1192      11.458 -44.534-148.224  1.00  0.00           O  
ATOM   1474  CB  ASP A1192      10.619 -42.036-146.486  1.00  0.00           C  
ATOM   1475  CG  ASP A1192      10.762 -40.937-145.444  1.00  0.00           C  
ATOM   1476  OD1 ASP A1192      11.251 -41.218-144.324  1.00  0.00           O  
ATOM   1477  OD2 ASP A1192      10.365 -39.788-145.740  1.00  0.00           O  
ATOM   1478  N   CYS A1193      10.219 -45.289-146.499  1.00  0.00           N  
ATOM   1479  CA  CYS A1193       9.719 -46.424-147.252  1.00  0.00           C  
ATOM   1480  C   CYS A1193       8.895 -45.880-148.417  1.00  0.00           C  
ATOM   1481  O   CYS A1193       8.403 -44.746-148.363  1.00  0.00           O  
ATOM   1482  CB  CYS A1193       8.884 -47.338-146.354  1.00  0.00           C  
ATOM   1483  SG  CYS A1193       7.534 -46.558-145.463  1.00  0.00           S  
ATOM   1484  N   ILE A1194       8.782 -46.658-149.490  1.00  0.00           N  
ATOM   1485  CA  ILE A1194       8.020 -46.211-150.639  1.00  0.00           C  
ATOM   1486  C   ILE A1194       6.561 -46.032-150.253  1.00  0.00           C  
ATOM   1487  O   ILE A1194       5.813 -45.338-150.945  1.00  0.00           O  
ATOM   1488  CB  ILE A1194       8.146 -47.192-151.836  1.00  0.00           C  
ATOM   1489  CG1 ILE A1194       7.906 -48.639-151.393  1.00  0.00           C  
ATOM   1490  CG2 ILE A1194       9.524 -47.060-152.459  1.00  0.00           C  
ATOM   1491  CD1 ILE A1194       8.002 -49.629-152.548  1.00  0.00           C  
ATOM   1492  N   GLY A1195       6.164 -46.649-149.140  1.00  0.00           N  
ATOM   1493  CA  GLY A1195       4.797 -46.516-148.668  1.00  0.00           C  
ATOM   1494  C   GLY A1195       4.451 -45.051-148.411  1.00  0.00           C  
ATOM   1495  O   GLY A1195       3.544 -44.485-149.041  1.00  0.00           O  
ATOM   1496  N   LYS A1196       5.174 -44.431-147.481  1.00  0.00           N  
ATOM   1497  CA  LYS A1196       4.953 -43.020-147.167  1.00  0.00           C  
ATOM   1498  C   LYS A1196       4.979 -42.144-148.419  1.00  0.00           C  
ATOM   1499  O   LYS A1196       4.068 -41.343-148.635  1.00  0.00           O  
ATOM   1500  CB  LYS A1196       6.016 -42.500-146.193  1.00  0.00           C  
ATOM   1501  CG  LYS A1196       6.032 -43.175-144.822  1.00  0.00           C  
ATOM   1502  CD  LYS A1196       7.153 -42.589-143.946  1.00  0.00           C  
ATOM   1503  CE  LYS A1196       7.479 -43.487-142.747  1.00  0.00           C  
ATOM   1504  NZ  LYS A1196       8.657 -43.004-141.944  1.00  0.00           N  
ATOM   1505  N   ILE A1198       6.006 -42.300-149.250  1.00  0.00           N  
ATOM   1506  CA  ILE A1198       6.135 -41.469-150.444  1.00  0.00           C  
ATOM   1507  C   ILE A1198       4.888 -41.431-151.311  1.00  0.00           C  
ATOM   1508  O   ILE A1198       4.534 -40.392-151.870  1.00  0.00           O  
ATOM   1509  CB  ILE A1198       7.341 -41.918-151.329  1.00  0.00           C  
ATOM   1510  CG1 ILE A1198       8.651 -41.736-150.558  1.00  0.00           C  
ATOM   1511  CG2 ILE A1198       7.408 -41.089-152.601  1.00  0.00           C  
ATOM   1512  CD1 ILE A1198       9.885 -42.047-151.390  1.00  0.00           C  
ATOM   1513  N   SER A1199       4.223 -42.570-151.431  1.00  0.00           N  
ATOM   1514  CA  SER A1199       3.029 -42.663-152.262  1.00  0.00           C  
ATOM   1515  C   SER A1199       1.753 -42.246-151.529  1.00  0.00           C  
ATOM   1516  O   SER A1199       0.790 -41.815-152.157  1.00  0.00           O  
ATOM   1517  CB  SER A1199       2.865 -44.099-152.778  1.00  0.00           C  
ATOM   1518  OG  SER A1199       2.501 -44.977-151.712  1.00  0.00           O  
ATOM   1519  N   PHE A1200       1.746 -42.351-150.208  1.00  0.00           N  
ATOM   1520  CA  PHE A1200       0.543 -42.033-149.446  1.00  0.00           C  
ATOM   1521  C   PHE A1200      -0.257 -40.747-149.736  1.00  0.00           C  
ATOM   1522  O   PHE A1200      -1.481 -40.727-149.576  1.00  0.00           O  
ATOM   1523  CB  PHE A1200       0.818 -42.102-147.962  1.00  0.00           C  
ATOM   1524  CG  PHE A1200      -0.423 -42.051-147.151  1.00  0.00           C  
ATOM   1525  CD1 PHE A1200      -1.418 -43.008-147.337  1.00  0.00           C  
ATOM   1526  CD2 PHE A1200      -0.625 -41.045-146.218  1.00  0.00           C  
ATOM   1527  CE1 PHE A1200      -2.602 -42.962-146.603  1.00  0.00           C  
ATOM   1528  CE2 PHE A1200      -1.798 -40.991-145.479  1.00  0.00           C  
ATOM   1529  CZ  PHE A1200      -2.791 -41.955-145.674  1.00  0.00           C  
ATOM   1530  N   PRO A1201       0.409 -39.656-150.131  1.00  0.00           N  
ATOM   1531  CA  PRO A1201      -0.370 -38.447-150.409  1.00  0.00           C  
ATOM   1532  C   PRO A1201      -1.531 -38.694-151.384  1.00  0.00           C  
ATOM   1533  O   PRO A1201      -2.550 -38.011-151.338  1.00  0.00           O  
ATOM   1534  CB  PRO A1201       0.678 -37.495-150.976  1.00  0.00           C  
ATOM   1535  CG  PRO A1201       1.862 -37.837-150.138  1.00  0.00           C  
ATOM   1536  CD  PRO A1201       1.847 -39.356-150.109  1.00  0.00           C  
ATOM   1537  N   ALA A1202      -1.368 -39.674-152.262  1.00  0.00           N  
ATOM   1538  CA  ALA A1202      -2.401 -40.000-153.241  1.00  0.00           C  
ATOM   1539  C   ALA A1202      -3.590 -40.649-152.539  1.00  0.00           C  
ATOM   1540  O   ALA A1202      -4.730 -40.460-152.953  1.00  0.00           O  
ATOM   1541  CB  ALA A1202      -1.837 -40.950-154.314  1.00  0.00           C  
ATOM   1542  N   ILE A1203      -3.322 -41.414-151.478  1.00  0.00           N  
ATOM   1543  CA  ILE A1203      -4.399 -42.081-150.748  1.00  0.00           C  
ATOM   1544  C   ILE A1203      -5.307 -41.077-150.021  1.00  0.00           C  
ATOM   1545  O   ILE A1203      -6.528 -41.182-150.106  1.00  0.00           O  
ATOM   1546  CB  ILE A1203      -3.887 -43.089-149.679  1.00  0.00           C  
ATOM   1547  CG1 ILE A1203      -2.837 -44.040-150.271  1.00  0.00           C  
ATOM   1548  CG2 ILE A1203      -5.081 -43.882-149.116  1.00  0.00           C  
ATOM   1549  CD1 ILE A1203      -3.342 -44.904-151.395  1.00  0.00           C  
ATOM   1550  N   GLN A1204      -4.737 -40.109-149.306  1.00  0.00           N  
ATOM   1551  CA  GLN A1204      -5.604 -39.172-148.606  1.00  0.00           C  
ATOM   1552  C   GLN A1204      -6.139 -38.082-149.510  1.00  0.00           C  
ATOM   1553  O   GLN A1204      -6.925 -37.248-149.090  1.00  0.00           O  
ATOM   1554  CB  GLN A1204      -4.909 -38.568-147.384  1.00  0.00           C  
ATOM   1555  CG  GLN A1204      -3.590 -37.899-147.631  1.00  0.00           C  
ATOM   1556  CD  GLN A1204      -2.919 -37.489-146.323  1.00  0.00           C  
ATOM   1557  OE1 GLN A1204      -1.751 -37.063-146.310  1.00  0.00           O  
ATOM   1558  NE2 GLN A1204      -3.659 -37.613-145.210  1.00  0.00           N  
ATOM   1559  N   ALA A1205      -5.739 -38.128-150.771  1.00  0.00           N  
ATOM   1560  CA  ALA A1205      -6.172 -37.144-151.744  1.00  0.00           C  
ATOM   1561  C   ALA A1205      -7.297 -37.680-152.630  1.00  0.00           C  
ATOM   1562  O   ALA A1205      -8.124 -36.917-153.121  1.00  0.00           O  
ATOM   1563  CB  ALA A1205      -4.997 -36.725-152.598  1.00  0.00           C  
ATOM   1564  N   ALA A1206      -7.337 -38.992-152.829  1.00  0.00           N  
ATOM   1565  CA  ALA A1206      -8.360 -39.582-153.674  1.00  0.00           C  
ATOM   1566  C   ALA A1206      -9.767 -39.479-153.081  1.00  0.00           C  
ATOM   1567  O   ALA A1206     -10.746 -39.422-153.821  1.00  0.00           O  
ATOM   1568  CB  ALA A1206      -8.007 -41.059-153.984  1.00  0.00           C  
ATOM   1569  N   PRO A1207      -9.902 -39.466-151.745  1.00  0.00           N  
ATOM   1570  CA  PRO A1207     -11.295 -39.363-151.285  1.00  0.00           C  
ATOM   1571  C   PRO A1207     -11.982 -38.039-151.650  1.00  0.00           C  
ATOM   1572  O   PRO A1207     -13.188 -37.879-151.449  1.00  0.00           O  
ATOM   1573  CB  PRO A1207     -11.202 -39.603-149.769  1.00  0.00           C  
ATOM   1574  CG  PRO A1207      -9.737 -39.418-149.425  1.00  0.00           C  
ATOM   1575  CD  PRO A1207      -8.981 -39.823-150.652  1.00  0.00           C  
ATOM   1576  N   SER A1208     -11.215 -37.110-152.221  1.00  0.00           N  
ATOM   1577  CA  SER A1208     -11.745 -35.803-152.603  1.00  0.00           C  
ATOM   1578  C   SER A1208     -12.486 -35.829-153.939  1.00  0.00           C  
ATOM   1579  O   SER A1208     -12.977 -34.799-154.407  1.00  0.00           O  
ATOM   1580  CB  SER A1208     -10.614 -34.774-152.676  1.00  0.00           C  
ATOM   1581  OG  SER A1208      -9.978 -34.641-151.417  1.00  0.00           O  
ATOM   1582  N   PHE A1209     -12.574 -36.996-154.562  1.00  0.00           N  
ATOM   1583  CA  PHE A1209     -13.265 -37.064-155.837  1.00  0.00           C  
ATOM   1584  C   PHE A1209     -14.407 -38.048-155.807  1.00  0.00           C  
ATOM   1585  O   PHE A1209     -14.240 -39.219-155.465  1.00  0.00           O  
ATOM   1586  CB  PHE A1209     -12.272 -37.366-156.946  1.00  0.00           C  
ATOM   1587  CG  PHE A1209     -11.199 -36.338-157.050  1.00  0.00           C  
ATOM   1588  CD1 PHE A1209     -11.522 -35.019-157.328  1.00  0.00           C  
ATOM   1589  CD2 PHE A1209      -9.868 -36.667-156.804  1.00  0.00           C  
ATOM   1590  CE1 PHE A1209     -10.533 -34.035-157.357  1.00  0.00           C  
ATOM   1591  CE2 PHE A1209      -8.875 -35.698-156.831  1.00  0.00           C  
ATOM   1592  CZ  PHE A1209      -9.202 -34.380-157.107  1.00  0.00           C  
ATOM   1593  N   SER A1210     -15.582 -37.525-156.148  1.00  0.00           N  
ATOM   1594  CA  SER A1210     -16.828 -38.275-156.145  1.00  0.00           C  
ATOM   1595  C   SER A1210     -16.763 -39.719-156.584  1.00  0.00           C  
ATOM   1596  O   SER A1210     -17.189 -40.592-155.833  1.00  0.00           O  
ATOM   1597  CB  SER A1210     -17.883 -37.526-156.967  1.00  0.00           C  
ATOM   1598  OG  SER A1210     -17.298 -36.843-158.066  1.00  0.00           O  
ATOM   1599  N   ASN A1211     -16.215 -39.982-157.772  1.00  0.00           N  
ATOM   1600  CA  ASN A1211     -16.159 -41.358-158.286  1.00  0.00           C  
ATOM   1601  C   ASN A1211     -15.294 -42.355-157.507  1.00  0.00           C  
ATOM   1602  O   ASN A1211     -15.259 -43.546-157.852  1.00  0.00           O  
ATOM   1603  CB  ASN A1211     -15.756 -41.371-159.766  1.00  0.00           C  
ATOM   1604  CG  ASN A1211     -14.378 -40.788-160.006  1.00  0.00           C  
ATOM   1605  OD1 ASN A1211     -13.933 -40.680-161.150  1.00  0.00           O  
ATOM   1606  ND2 ASN A1211     -13.692 -40.406-158.931  1.00  0.00           N  
ATOM   1607  N   SER A1280     -14.604 -41.875-156.470  1.00  0.00           N  
ATOM   1608  CA  SER A1280     -13.789 -42.742-155.629  1.00  0.00           C  
ATOM   1609  C   SER A1280     -14.772 -43.533-154.778  1.00  0.00           C  
ATOM   1610  O   SER A1280     -14.406 -44.499-154.111  1.00  0.00           O  
ATOM   1611  CB  SER A1280     -12.892 -41.915-154.694  1.00  0.00           C  
ATOM   1612  OG  SER A1280     -11.963 -41.092-155.394  1.00  0.00           O  
ATOM   1613  N   PHE A1281     -16.028 -43.092-154.804  1.00  0.00           N  
ATOM   1614  CA  PHE A1281     -17.103 -43.701-154.023  1.00  0.00           C  
ATOM   1615  C   PHE A1281     -18.290 -44.014-154.929  1.00  0.00           C  
ATOM   1616  O   PHE A1281     -19.255 -43.243-154.992  1.00  0.00           O  
ATOM   1617  CB  PHE A1281     -17.551 -42.734-152.924  1.00  0.00           C  
ATOM   1618  CG  PHE A1281     -16.439 -42.294-152.014  1.00  0.00           C  
ATOM   1619  CD1 PHE A1281     -15.975 -43.129-151.008  1.00  0.00           C  
ATOM   1620  CD2 PHE A1281     -15.824 -41.059-152.197  1.00  0.00           C  
ATOM   1621  CE1 PHE A1281     -14.915 -42.749-150.200  1.00  0.00           C  
ATOM   1622  CE2 PHE A1281     -14.758 -40.666-151.391  1.00  0.00           C  
ATOM   1623  CZ  PHE A1281     -14.303 -41.516-150.390  1.00  0.00           C  
ATOM   1624  N   PRO A1282     -18.233 -45.152-155.646  1.00  0.00           N  
ATOM   1625  CA  PRO A1282     -19.307 -45.565-156.557  1.00  0.00           C  
ATOM   1626  C   PRO A1282     -20.607 -45.914-155.826  1.00  0.00           C  
ATOM   1627  O   PRO A1282     -21.693 -45.633-156.325  1.00  0.00           O  
ATOM   1628  CB  PRO A1282     -18.711 -46.780-157.278  1.00  0.00           C  
ATOM   1629  CG  PRO A1282     -17.220 -46.607-157.119  1.00  0.00           C  
ATOM   1630  CD  PRO A1282     -17.104 -46.097-155.711  1.00  0.00           C  
ATOM   1631  N   GLN A1283     -20.499 -46.520-154.645  1.00  0.00           N  
ATOM   1632  CA  GLN A1283     -21.692 -46.893-153.898  1.00  0.00           C  
ATOM   1633  C   GLN A1283     -22.394 -45.682-153.301  1.00  0.00           C  
ATOM   1634  O   GLN A1283     -23.294 -45.829-152.476  1.00  0.00           O  
ATOM   1635  CB  GLN A1283     -21.351 -47.877-152.781  1.00  0.00           C  
ATOM   1636  CG  GLN A1283     -20.544 -49.076-153.242  1.00  0.00           C  
ATOM   1637  CD  GLN A1283     -19.045 -48.893-153.037  1.00  0.00           C  
ATOM   1638  OE1 GLN A1283     -18.491 -47.817-153.286  1.00  0.00           O  
ATOM   1639  NE2 GLN A1283     -18.381 -49.957-152.590  1.00  0.00           N  
ATOM   1640  N   ILE A1284     -21.985 -44.490-153.731  1.00  0.00           N  
ATOM   1641  CA  ILE A1284     -22.561 -43.243-153.240  1.00  0.00           C  
ATOM   1642  C   ILE A1284     -22.798 -42.269-154.379  1.00  0.00           C  
ATOM   1643  O   ILE A1284     -23.905 -41.768-154.559  1.00  0.00           O  
ATOM   1644  CB  ILE A1284     -21.627 -42.563-152.214  1.00  0.00           C  
ATOM   1645  CG1 ILE A1284     -21.565 -43.411-150.939  1.00  0.00           C  
ATOM   1646  CG2 ILE A1284     -22.092 -41.136-151.941  1.00  0.00           C  
ATOM   1647  CD1 ILE A1284     -20.529 -42.946-149.927  1.00  0.00           C  
ATOM   1648  N   PHE A1285     -21.750 -41.994-155.141  1.00  0.00           N  
ATOM   1649  CA  PHE A1285     -21.858 -41.070-156.259  1.00  0.00           C  
ATOM   1650  C   PHE A1285     -21.841 -41.846-157.571  1.00  0.00           C  
ATOM   1651  O   PHE A1285     -21.875 -41.258-158.651  1.00  0.00           O  
ATOM   1652  CB  PHE A1285     -20.699 -40.068-156.220  1.00  0.00           C  
ATOM   1653  CG  PHE A1285     -20.577 -39.328-154.913  1.00  0.00           C  
ATOM   1654  CD1 PHE A1285     -21.581 -38.455-154.493  1.00  0.00           C  
ATOM   1655  CD2 PHE A1285     -19.470 -39.516-154.093  1.00  0.00           C  
ATOM   1656  CE1 PHE A1285     -21.483 -37.781-153.273  1.00  0.00           C  
ATOM   1657  CE2 PHE A1285     -19.365 -38.849-152.875  1.00  0.00           C  
ATOM   1658  CZ  PHE A1285     -20.376 -37.980-152.466  1.00  0.00           C  
ATOM   1659  N   ARG A1286     -21.796 -43.170-157.454  1.00  0.00           N  
ATOM   1660  CA  ARG A1286     -21.765 -44.075-158.599  1.00  0.00           C  
ATOM   1661  C   ARG A1286     -21.392 -43.416-159.923  1.00  0.00           C  
ATOM   1662  O   ARG A1286     -22.254 -42.897-160.629  1.00  0.00           O  
ATOM   1663  CB  ARG A1286     -23.116 -44.794-158.741  1.00  0.00           C  
ATOM   1664  CG  ARG A1286     -24.317 -43.890-159.026  1.00  0.00           C  
ATOM   1665  CD  ARG A1286     -25.578 -44.719-159.259  1.00  0.00           C  
ATOM   1666  NE  ARG A1286     -26.604 -43.990-160.008  1.00  0.00           N  
ATOM   1667  CZ  ARG A1286     -27.767 -44.515-160.395  1.00  0.00           C  
ATOM   1668  NH1 ARG A1286     -28.058 -45.778-160.102  1.00  0.00           N  
ATOM   1669  NH2 ARG A1286     -28.640 -43.783-161.081  1.00  0.00           N  
ATOM   1670  N   ASP A1287     -20.099 -43.426-160.236  1.00  0.00           N  
ATOM   1671  CA  ASP A1287     -19.564 -42.870-161.485  1.00  0.00           C  
ATOM   1672  C   ASP A1287     -19.591 -41.347-161.682  1.00  0.00           C  
ATOM   1673  O   ASP A1287     -18.730 -40.797-162.378  1.00  0.00           O  
ATOM   1674  CB  ASP A1287     -20.232 -43.569-162.688  1.00  0.00           C  
ATOM   1675  CG  ASP A1287     -21.130 -42.640-163.505  1.00  0.00           C  
ATOM   1676  OD1 ASP A1287     -22.099 -42.075-162.946  1.00  0.00           O  
ATOM   1677  OD2 ASP A1287     -20.868 -42.486-164.720  1.00  0.00           O  
ATOM   1678  N   ARG A1288     -20.558 -40.661-161.080  1.00  0.00           N  
ATOM   1679  CA  ARG A1288     -20.649 -39.208-161.219  1.00  0.00           C  
ATOM   1680  C   ARG A1288     -19.312 -38.520-160.954  1.00  0.00           C  
ATOM   1681  O   ARG A1288     -18.518 -38.971-160.134  1.00  0.00           O  
ATOM   1682  CB  ARG A1288     -21.728 -38.674-160.286  1.00  0.00           C  
ATOM   1683  CG  ARG A1288     -23.127 -39.005-160.762  1.00  0.00           C  
ATOM   1684  CD  ARG A1288     -23.654 -37.888-161.629  1.00  0.00           C  
ATOM   1685  NE  ARG A1288     -23.863 -36.682-160.835  1.00  0.00           N  
ATOM   1686  CZ  ARG A1288     -24.397 -35.560-161.302  1.00  0.00           C  
ATOM   1687  NH1 ARG A1288     -24.776 -35.483-162.571  1.00  0.00           N  
ATOM   1688  NH2 ARG A1288     -24.567 -34.520-160.496  1.00  0.00           N  
ATOM   1689  N   THR A1289     -19.077 -37.413-161.644  1.00  0.00           N  
ATOM   1690  CA  THR A1289     -17.814 -36.702-161.519  1.00  0.00           C  
ATOM   1691  C   THR A1289     -17.940 -35.201-161.237  1.00  0.00           C  
ATOM   1692  O   THR A1289     -16.951 -34.531-160.918  1.00  0.00           O  
ATOM   1693  CB  THR A1289     -16.991 -36.905-162.813  1.00  0.00           C  
ATOM   1694  OG1 THR A1289     -16.754 -38.305-163.010  1.00  0.00           O  
ATOM   1695  CG2 THR A1289     -15.668 -36.177-162.738  1.00  0.00           C  
ATOM   1696  N   ASP A1290     -19.154 -34.671-161.337  1.00  0.00           N  
ATOM   1697  CA  ASP A1290     -19.356 -33.241-161.118  1.00  0.00           C  
ATOM   1698  C   ASP A1290     -19.788 -32.844-159.700  1.00  0.00           C  
ATOM   1699  O   ASP A1290     -20.126 -31.685-159.452  1.00  0.00           O  
ATOM   1700  CB  ASP A1290     -20.357 -32.708-162.152  1.00  0.00           C  
ATOM   1701  CG  ASP A1290     -21.711 -33.388-162.055  1.00  0.00           C  
ATOM   1702  OD1 ASP A1290     -21.741 -34.589-161.687  1.00  0.00           O  
ATOM   1703  OD2 ASP A1290     -22.734 -32.724-162.358  1.00  0.00           O  
ATOM   1704  N   ILE A1291     -19.777 -33.794-158.771  1.00  0.00           N  
ATOM   1705  CA  ILE A1291     -20.153 -33.488-157.397  1.00  0.00           C  
ATOM   1706  C   ILE A1291     -18.932 -33.008-156.604  1.00  0.00           C  
ATOM   1707  O   ILE A1291     -18.143 -33.798-156.087  1.00  0.00           O  
ATOM   1708  CB  ILE A1291     -20.789 -34.700-156.720  1.00  0.00           C  
ATOM   1709  CG1 ILE A1291     -21.994 -35.159-157.541  1.00  0.00           C  
ATOM   1710  CG2 ILE A1291     -21.227 -34.336-155.325  1.00  0.00           C  
ATOM   1711  CD1 ILE A1291     -22.822 -36.245-156.885  1.00  0.00           C  
ATOM   1712  N   GLN A1292     -18.788 -31.692-156.529  1.00  0.00           N  
ATOM   1713  CA  GLN A1292     -17.679 -31.059-155.840  1.00  0.00           C  
ATOM   1714  C   GLN A1292     -17.565 -31.482-154.384  1.00  0.00           C  
ATOM   1715  O   GLN A1292     -18.545 -31.898-153.766  1.00  0.00           O  
ATOM   1716  CB  GLN A1292     -17.829 -29.546-155.947  1.00  0.00           C  
ATOM   1717  CG  GLN A1292     -16.648 -28.752-155.458  1.00  0.00           C  
ATOM   1718  CD  GLN A1292     -16.574 -27.397-156.128  1.00  0.00           C  
ATOM   1719  OE1 GLN A1292     -17.604 -26.772-156.394  1.00  0.00           O  
ATOM   1720  NE2 GLN A1292     -15.352 -26.928-156.407  1.00  0.00           N  
ATOM   1721  N   CYS A1293     -16.353 -31.383-153.849  1.00  0.00           N  
ATOM   1722  CA  CYS A1293     -16.082 -31.753-152.465  1.00  0.00           C  
ATOM   1723  C   CYS A1293     -15.750 -30.535-151.607  1.00  0.00           C  
ATOM   1724  O   CYS A1293     -15.065 -29.602-152.053  1.00  0.00           O  
ATOM   1725  CB  CYS A1293     -14.906 -32.744-152.406  1.00  0.00           C  
ATOM   1726  SG  CYS A1293     -14.519 -33.444-150.750  1.00  0.00           S  
ATOM   1727  N   LEU A1294     -16.241 -30.551-150.372  1.00  0.00           N  
ATOM   1728  CA  LEU A1294     -15.967 -29.473-149.422  1.00  0.00           C  
ATOM   1729  C   LEU A1294     -15.158 -30.075-148.284  1.00  0.00           C  
ATOM   1730  O   LEU A1294     -15.561 -31.073-147.659  1.00  0.00           O  
ATOM   1731  CB  LEU A1294     -17.261 -28.871-148.859  1.00  0.00           C  
ATOM   1732  CG  LEU A1294     -17.009 -27.755-147.840  1.00  0.00           C  
ATOM   1733  CD1 LEU A1294     -16.168 -26.663-148.498  1.00  0.00           C  
ATOM   1734  CD2 LEU A1294     -18.328 -27.183-147.332  1.00  0.00           C  
ATOM   1735  N   ILE A1295     -14.028 -29.449-148.001  1.00  0.00           N  
ATOM   1736  CA  ILE A1295     -13.137 -29.935-146.971  1.00  0.00           C  
ATOM   1737  C   ILE A1295     -12.864 -28.941-145.858  1.00  0.00           C  
ATOM   1738  O   ILE A1295     -12.008 -28.068-146.006  1.00  0.00           O  
ATOM   1739  CB  ILE A1295     -11.753 -30.328-147.569  1.00  0.00           C  
ATOM   1740  CG1 ILE A1295     -11.936 -31.296-148.732  1.00  0.00           C  
ATOM   1741  CG2 ILE A1295     -10.887 -30.950-146.494  1.00  0.00           C  
ATOM   1742  CD1 ILE A1295     -10.619 -31.774-149.345  1.00  0.00           C  
ATOM   1743  N   PRO A1296     -13.574 -29.051-144.731  1.00  0.00           N  
ATOM   1744  CA  PRO A1296     -13.265 -28.085-143.675  1.00  0.00           C  
ATOM   1745  C   PRO A1296     -11.916 -28.502-143.079  1.00  0.00           C  
ATOM   1746  O   PRO A1296     -11.685 -29.684-142.867  1.00  0.00           O  
ATOM   1747  CB  PRO A1296     -14.439 -28.248-142.701  1.00  0.00           C  
ATOM   1748  CG  PRO A1296     -14.849 -29.682-142.897  1.00  0.00           C  
ATOM   1749  CD  PRO A1296     -14.752 -29.868-144.386  1.00  0.00           C  
ATOM   1750  N   CYS A1297     -11.028 -27.551-142.817  1.00  0.00           N  
ATOM   1751  CA  CYS A1297      -9.702 -27.889-142.280  1.00  0.00           C  
ATOM   1752  C   CYS A1297      -9.063 -26.719-141.560  1.00  0.00           C  
ATOM   1753  O   CYS A1297      -9.637 -25.628-141.487  1.00  0.00           O  
ATOM   1754  CB  CYS A1297      -8.772 -28.284-143.424  1.00  0.00           C  
ATOM   1755  SG  CYS A1297      -8.549 -26.938-144.669  1.00  0.00           S  
ATOM   1756  N   ALA A1298      -7.857 -26.931-141.049  1.00  0.00           N  
ATOM   1757  CA  ALA A1298      -7.145 -25.849-140.376  1.00  0.00           C  
ATOM   1758  C   ALA A1298      -6.503 -25.037-141.484  1.00  0.00           C  
ATOM   1759  O   ALA A1298      -6.191 -25.580-142.543  1.00  0.00           O  
ATOM   1760  CB  ALA A1298      -6.076 -26.402-139.440  1.00  0.00           C  
ATOM   1761  N   ILE A1299      -6.302 -23.747-141.246  1.00  0.00           N  
ATOM   1762  CA  ILE A1299      -5.717 -22.874-142.257  1.00  0.00           C  
ATOM   1763  C   ILE A1299      -4.307 -23.287-142.682  1.00  0.00           C  
ATOM   1764  O   ILE A1299      -3.991 -23.261-143.872  1.00  0.00           O  
ATOM   1765  CB  ILE A1299      -5.701 -21.389-141.782  1.00  0.00           C  
ATOM   1766  CG1 ILE A1299      -5.884 -20.462-142.989  1.00  0.00           C  
ATOM   1767  CG2 ILE A1299      -4.396 -21.057-141.041  1.00  0.00           C  
ATOM   1768  CD1 ILE A1299      -4.800 -20.536-144.023  1.00  0.00           C  
ATOM   1769  N   ASP A1300      -3.467 -23.672-141.721  1.00  0.00           N  
ATOM   1770  CA  ASP A1300      -2.103 -24.074-142.041  1.00  0.00           C  
ATOM   1771  C   ASP A1300      -2.038 -25.309-142.953  1.00  0.00           C  
ATOM   1772  O   ASP A1300      -1.048 -25.518-143.659  1.00  0.00           O  
ATOM   1773  CB  ASP A1300      -1.297 -24.330-140.757  1.00  0.00           C  
ATOM   1774  CG  ASP A1300      -1.910 -25.401-139.873  1.00  0.00           C  
ATOM   1775  OD1 ASP A1300      -2.423 -26.405-140.414  1.00  0.00           O  
ATOM   1776  OD2 ASP A1300      -1.861 -25.249-138.630  1.00  0.00           O  
ATOM   1777  N   GLN A1301      -3.095 -26.118-142.940  1.00  0.00           N  
ATOM   1778  CA  GLN A1301      -3.165 -27.331-143.753  1.00  0.00           C  
ATOM   1779  C   GLN A1301      -3.369 -27.023-145.225  1.00  0.00           C  
ATOM   1780  O   GLN A1301      -3.320 -27.920-146.059  1.00  0.00           O  
ATOM   1781  CB  GLN A1301      -4.326 -28.206-143.303  1.00  0.00           C  
ATOM   1782  CG  GLN A1301      -4.127 -28.968-142.023  1.00  0.00           C  
ATOM   1783  CD  GLN A1301      -5.343 -29.835-141.707  1.00  0.00           C  
ATOM   1784  OE1 GLN A1301      -6.415 -29.321-141.370  1.00  0.00           O  
ATOM   1785  NE2 GLN A1301      -5.187 -31.151-141.838  1.00  0.00           N  
ATOM   1786  N   ASP A1302      -3.615 -25.759-145.543  1.00  0.00           N  
ATOM   1787  CA  ASP A1302      -3.861 -25.347-146.921  1.00  0.00           C  
ATOM   1788  C   ASP A1302      -2.836 -25.827-147.939  1.00  0.00           C  
ATOM   1789  O   ASP A1302      -3.202 -26.266-149.032  1.00  0.00           O  
ATOM   1790  CB  ASP A1302      -3.962 -23.831-147.018  1.00  0.00           C  
ATOM   1791  CG  ASP A1302      -4.310 -23.380-148.409  1.00  0.00           C  
ATOM   1792  OD1 ASP A1302      -5.463 -23.635-148.821  1.00  0.00           O  
ATOM   1793  OD2 ASP A1302      -3.434 -22.794-149.093  1.00  0.00           O  
ATOM   1794  N   PRO A1303      -1.537 -25.724-147.613  1.00  0.00           N  
ATOM   1795  CA  PRO A1303      -0.516 -26.174-148.557  1.00  0.00           C  
ATOM   1796  C   PRO A1303      -0.703 -27.643-148.945  1.00  0.00           C  
ATOM   1797  O   PRO A1303      -0.420 -28.025-150.077  1.00  0.00           O  
ATOM   1798  CB  PRO A1303       0.788 -25.945-147.790  1.00  0.00           C  
ATOM   1799  CG  PRO A1303       0.464 -24.775-146.913  1.00  0.00           C  
ATOM   1800  CD  PRO A1303      -0.917 -25.120-146.420  1.00  0.00           C  
ATOM   1801  N   TYR A1304      -1.182 -28.465-148.014  1.00  0.00           N  
ATOM   1802  CA  TYR A1304      -1.377 -29.886-148.300  1.00  0.00           C  
ATOM   1803  C   TYR A1304      -2.498 -30.179-149.293  1.00  0.00           C  
ATOM   1804  O   TYR A1304      -2.366 -31.067-150.139  1.00  0.00           O  
ATOM   1805  CB  TYR A1304      -1.573 -30.659-146.989  1.00  0.00           C  
ATOM   1806  CG  TYR A1304      -0.378 -30.476-146.097  1.00  0.00           C  
ATOM   1807  CD1 TYR A1304       0.907 -30.721-146.585  1.00  0.00           C  
ATOM   1808  CD2 TYR A1304      -0.500 -29.925-144.826  1.00  0.00           C  
ATOM   1809  CE1 TYR A1304       2.043 -30.405-145.843  1.00  0.00           C  
ATOM   1810  CE2 TYR A1304       0.633 -29.604-144.066  1.00  0.00           C  
ATOM   1811  CZ  TYR A1304       1.903 -29.841-144.589  1.00  0.00           C  
ATOM   1812  OH  TYR A1304       3.034 -29.472-143.895  1.00  0.00           O  
ATOM   1813  N   PHE A1306      -3.600 -29.443-149.205  1.00  0.00           N  
ATOM   1814  CA  PHE A1306      -4.698 -29.649-150.147  1.00  0.00           C  
ATOM   1815  C   PHE A1306      -4.353 -28.912-151.447  1.00  0.00           C  
ATOM   1816  O   PHE A1306      -5.038 -29.053-152.455  1.00  0.00           O  
ATOM   1817  CB  PHE A1306      -6.018 -29.126-149.554  1.00  0.00           C  
ATOM   1818  CG  PHE A1306      -6.454 -29.848-148.294  1.00  0.00           C  
ATOM   1819  CD1 PHE A1306      -7.002 -31.116-148.360  1.00  0.00           C  
ATOM   1820  CD2 PHE A1306      -6.291 -29.254-147.045  1.00  0.00           C  
ATOM   1821  CE1 PHE A1306      -7.379 -31.785-147.206  1.00  0.00           C  
ATOM   1822  CE2 PHE A1306      -6.663 -29.910-145.882  1.00  0.00           C  
ATOM   1823  CZ  PHE A1306      -7.208 -31.179-145.962  1.00  0.00           C  
ATOM   1824  N   ARG A1310      -3.277 -28.127-151.411  1.00  0.00           N  
ATOM   1825  CA  ARG A1310      -2.800 -27.376-152.582  1.00  0.00           C  
ATOM   1826  C   ARG A1310      -2.510 -28.398-153.692  1.00  0.00           C  
ATOM   1827  O   ARG A1310      -2.897 -28.207-154.846  1.00  0.00           O  
ATOM   1828  CB  ARG A1310      -1.504 -26.629-152.227  1.00  0.00           C  
ATOM   1829  CG  ARG A1310      -1.140 -25.416-153.080  1.00  0.00           C  
ATOM   1830  CD  ARG A1310       0.386 -25.248-153.074  1.00  0.00           C  
ATOM   1831  NE  ARG A1310       0.868 -23.879-153.287  1.00  0.00           N  
ATOM   1832  CZ  ARG A1310       0.414 -23.059-154.227  1.00  0.00           C  
ATOM   1833  NH1 ARG A1310      -0.550 -23.457-155.047  1.00  0.00           N  
ATOM   1834  NH2 ARG A1310       0.934 -21.846-154.358  1.00  0.00           N  
ATOM   1835  N   MET A1312      -1.824 -29.482-153.323  1.00  0.00           N  
ATOM   1836  CA  MET A1312      -1.490 -30.552-154.258  1.00  0.00           C  
ATOM   1837  C   MET A1312      -2.746 -31.134-154.902  1.00  0.00           C  
ATOM   1838  O   MET A1312      -2.877 -31.176-156.125  1.00  0.00           O  
ATOM   1839  CB  MET A1312      -0.744 -31.676-153.545  1.00  0.00           C  
ATOM   1840  CG  MET A1312      -0.527 -32.908-154.432  1.00  0.00           C  
ATOM   1841  SD  MET A1312      -0.692 -34.493-153.535  1.00  0.00           S  
ATOM   1842  CE  MET A1312       0.816 -34.394-152.561  1.00  0.00           C  
ATOM   1843  N   THR A1314      -3.666 -31.592-154.070  1.00  0.00           N  
ATOM   1844  CA  THR A1314      -4.914 -32.165-154.549  1.00  0.00           C  
ATOM   1845  C   THR A1314      -5.686 -31.206-155.468  1.00  0.00           C  
ATOM   1846  O   THR A1314      -6.207 -31.617-156.505  1.00  0.00           O  
ATOM   1847  CB  THR A1314      -5.793 -32.526-153.364  1.00  0.00           C  
ATOM   1848  OG1 THR A1314      -5.009 -33.276-152.433  1.00  0.00           O  
ATOM   1849  CG2 THR A1314      -7.008 -33.333-153.802  1.00  0.00           C  
ATOM   1850  N   ARG A1316      -5.766 -29.934-155.086  1.00  0.00           N  
ATOM   1851  CA  ARG A1316      -6.489 -28.945-155.887  1.00  0.00           C  
ATOM   1852  C   ARG A1316      -5.801 -28.659-157.231  1.00  0.00           C  
ATOM   1853  O   ARG A1316      -6.468 -28.456-158.251  1.00  0.00           O  
ATOM   1854  CB  ARG A1316      -6.663 -27.642-155.088  1.00  0.00           C  
ATOM   1855  CG  ARG A1316      -7.768 -27.707-154.021  1.00  0.00           C  
ATOM   1856  CD  ARG A1316      -7.766 -26.468-153.094  1.00  0.00           C  
ATOM   1857  NE  ARG A1316      -7.881 -25.213-153.836  1.00  0.00           N  
ATOM   1858  CZ  ARG A1316      -8.958 -24.838-154.524  1.00  0.00           C  
ATOM   1859  NH1 ARG A1316     -10.041 -25.616-154.568  1.00  0.00           N  
ATOM   1860  NH2 ARG A1316      -8.937 -23.694-155.199  1.00  0.00           N  
ATOM   1861  N   ASP A1317      -4.469 -28.648-157.230  1.00  0.00           N  
ATOM   1862  CA  ASP A1317      -3.708 -28.403-158.455  1.00  0.00           C  
ATOM   1863  C   ASP A1317      -3.842 -29.542-159.482  1.00  0.00           C  
ATOM   1864  O   ASP A1317      -3.867 -29.282-160.690  1.00  0.00           O  
ATOM   1865  CB  ASP A1317      -2.230 -28.170-158.127  1.00  0.00           C  
ATOM   1866  CG  ASP A1317      -1.987 -26.828-157.456  1.00  0.00           C  
ATOM   1867  OD1 ASP A1317      -2.980 -26.101-157.192  1.00  0.00           O  
ATOM   1868  OD2 ASP A1317      -0.806 -26.498-157.193  1.00  0.00           O  
ATOM   1869  N   VAL A1318      -3.941 -30.791-159.020  1.00  0.00           N  
ATOM   1870  CA  VAL A1318      -4.076 -31.911-159.954  1.00  0.00           C  
ATOM   1871  C   VAL A1318      -5.509 -32.148-160.403  1.00  0.00           C  
ATOM   1872  O   VAL A1318      -5.730 -32.674-161.489  1.00  0.00           O  
ATOM   1873  CB  VAL A1318      -3.538 -33.249-159.373  1.00  0.00           C  
ATOM   1874  CG1 VAL A1318      -2.059 -33.114-159.014  1.00  0.00           C  
ATOM   1875  CG2 VAL A1318      -4.346 -33.662-158.176  1.00  0.00           C  
ATOM   1876  N   ALA A1319      -6.473 -31.753-159.573  1.00  0.00           N  
ATOM   1877  CA  ALA A1319      -7.897 -31.941-159.873  1.00  0.00           C  
ATOM   1878  C   ALA A1319      -8.283 -31.730-161.348  1.00  0.00           C  
ATOM   1879  O   ALA A1319      -8.792 -32.642-162.004  1.00  0.00           O  
ATOM   1880  CB  ALA A1319      -8.748 -31.024-158.975  1.00  0.00           C  
ATOM   1881  N   PRO A1321      -8.037 -30.526-161.891  1.00  0.00           N  
ATOM   1882  CA  PRO A1321      -8.401 -30.298-163.291  1.00  0.00           C  
ATOM   1883  C   PRO A1321      -7.649 -31.269-164.194  1.00  0.00           C  
ATOM   1884  O   PRO A1321      -8.251 -31.957-165.020  1.00  0.00           O  
ATOM   1885  CB  PRO A1321      -7.972 -28.850-163.537  1.00  0.00           C  
ATOM   1886  CG  PRO A1321      -7.826 -28.259-162.165  1.00  0.00           C  
ATOM   1887  CD  PRO A1321      -7.248 -29.396-161.379  1.00  0.00           C  
ATOM   1888  N   ARG A1322      -6.331 -31.324-164.019  1.00  0.00           N  
ATOM   1889  CA  ARG A1322      -5.484 -32.206-164.822  1.00  0.00           C  
ATOM   1890  C   ARG A1322      -5.958 -33.651-164.969  1.00  0.00           C  
ATOM   1891  O   ARG A1322      -5.499 -34.354-165.862  1.00  0.00           O  
ATOM   1892  CB  ARG A1322      -4.043 -32.173-164.305  1.00  0.00           C  
ATOM   1893  CG  ARG A1322      -3.289 -30.944-164.762  1.00  0.00           C  
ATOM   1894  CD  ARG A1322      -1.815 -31.158-164.606  1.00  0.00           C  
ATOM   1895  NE  ARG A1322      -1.371 -30.834-163.258  1.00  0.00           N  
ATOM   1896  CZ  ARG A1322      -0.265 -31.319-162.705  1.00  0.00           C  
ATOM   1897  NH1 ARG A1322       0.504 -32.161-163.388  1.00  0.00           N  
ATOM   1898  NH2 ARG A1322       0.075 -30.947-161.475  1.00  0.00           N  
ATOM   1899  N   ILE A1323      -6.852 -34.113-164.104  1.00  0.00           N  
ATOM   1900  CA  ILE A1323      -7.362 -35.466-164.258  1.00  0.00           C  
ATOM   1901  C   ILE A1323      -8.856 -35.367-164.486  1.00  0.00           C  
ATOM   1902  O   ILE A1323      -9.613 -36.297-164.201  1.00  0.00           O  
ATOM   1903  CB  ILE A1323      -7.078 -36.371-163.037  1.00  0.00           C  
ATOM   1904  CG1 ILE A1323      -7.661 -35.764-161.772  1.00  0.00           C  
ATOM   1905  CG2 ILE A1323      -5.581 -36.549-162.861  1.00  0.00           C  
ATOM   1906  CD1 ILE A1323      -7.462 -36.632-160.559  1.00  0.00           C  
ATOM   1907  N   GLY A1341      -9.262 -34.208-164.996  1.00  0.00           N  
ATOM   1908  CA  GLY A1341     -10.656 -33.939-165.310  1.00  0.00           C  
ATOM   1909  C   GLY A1341     -11.665 -33.875-164.181  1.00  0.00           C  
ATOM   1910  O   GLY A1341     -12.789 -34.347-164.357  1.00  0.00           O  
ATOM   1911  N   TYR A1342     -11.291 -33.301-163.036  1.00  0.00           N  
ATOM   1912  CA  TYR A1342     -12.213 -33.202-161.902  1.00  0.00           C  
ATOM   1913  C   TYR A1342     -12.236 -31.803-161.309  1.00  0.00           C  
ATOM   1914  O   TYR A1342     -11.319 -31.004-161.535  1.00  0.00           O  
ATOM   1915  CB  TYR A1342     -11.818 -34.130-160.754  1.00  0.00           C  
ATOM   1916  CG  TYR A1342     -11.723 -35.599-161.060  1.00  0.00           C  
ATOM   1917  CD1 TYR A1342     -12.582 -36.220-161.970  1.00  0.00           C  
ATOM   1918  CD2 TYR A1342     -10.822 -36.395-160.358  1.00  0.00           C  
ATOM   1919  CE1 TYR A1342     -12.546 -37.609-162.166  1.00  0.00           C  
ATOM   1920  CE2 TYR A1342     -10.778 -37.773-160.539  1.00  0.00           C  
ATOM   1921  CZ  TYR A1342     -11.636 -38.379-161.439  1.00  0.00           C  
ATOM   1922  OH  TYR A1342     -11.553 -39.747-161.583  1.00  0.00           O  
ATOM   1923  N   PRO A1344     -13.298 -31.489-160.537  1.00  0.00           N  
ATOM   1924  CA  PRO A1344     -13.426 -30.178-159.892  1.00  0.00           C  
ATOM   1925  C   PRO A1344     -12.555 -30.164-158.624  1.00  0.00           C  
ATOM   1926  O   PRO A1344     -12.586 -31.108-157.826  1.00  0.00           O  
ATOM   1927  CB  PRO A1344     -14.919 -30.099-159.571  1.00  0.00           C  
ATOM   1928  CG  PRO A1344     -15.276 -31.532-159.305  1.00  0.00           C  
ATOM   1929  CD  PRO A1344     -14.564 -32.245-160.431  1.00  0.00           C  
ATOM   1930  N   LYS A1345     -11.775 -29.102-158.456  1.00  0.00           N  
ATOM   1931  CA  LYS A1345     -10.906 -28.935-157.299  1.00  0.00           C  
ATOM   1932  C   LYS A1345     -11.772 -28.961-156.042  1.00  0.00           C  
ATOM   1933  O   LYS A1345     -12.897 -28.464-156.058  1.00  0.00           O  
ATOM   1934  CB  LYS A1345     -10.175 -27.595-157.432  1.00  0.00           C  
ATOM   1935  CG  LYS A1345      -9.589 -27.410-158.830  1.00  0.00           C  
ATOM   1936  CD  LYS A1345      -8.935 -26.060-159.065  1.00  0.00           C  
ATOM   1937  CE  LYS A1345      -7.758 -25.819-158.147  1.00  0.00           C  
ATOM   1938  NZ  LYS A1345      -7.036 -24.562-158.533  1.00  0.00           N  
ATOM   1939  N   PRO A1347     -11.289 -29.572-154.943  1.00  0.00           N  
ATOM   1940  CA  PRO A1347     -12.146 -29.577-153.747  1.00  0.00           C  
ATOM   1941  C   PRO A1347     -12.045 -28.242-153.022  1.00  0.00           C  
ATOM   1942  O   PRO A1347     -10.932 -27.745-152.804  1.00  0.00           O  
ATOM   1943  CB  PRO A1347     -11.569 -30.722-152.920  1.00  0.00           C  
ATOM   1944  CG  PRO A1347     -10.098 -30.616-153.216  1.00  0.00           C  
ATOM   1945  CD  PRO A1347     -10.087 -30.402-154.728  1.00  0.00           C  
ATOM   1946  N   ALA A1348     -13.190 -27.661-152.660  1.00  0.00           N  
ATOM   1947  CA  ALA A1348     -13.204 -26.376-151.943  1.00  0.00           C  
ATOM   1948  C   ALA A1348     -12.734 -26.557-150.499  1.00  0.00           C  
ATOM   1949  O   ALA A1348     -12.760 -27.658-149.962  1.00  0.00           O  
ATOM   1950  CB  ALA A1348     -14.600 -25.778-151.957  1.00  0.00           C  
ATOM   1951  N   LEU A1349     -12.301 -25.473-149.868  1.00  0.00           N  
ATOM   1952  CA  LEU A1349     -11.829 -25.551-148.489  1.00  0.00           C  
ATOM   1953  C   LEU A1349     -12.460 -24.493-147.586  1.00  0.00           C  
ATOM   1954  O   LEU A1349     -12.891 -23.432-148.062  1.00  0.00           O  
ATOM   1955  CB  LEU A1349     -10.312 -25.366-148.446  1.00  0.00           C  
ATOM   1956  CG  LEU A1349      -9.466 -26.167-149.436  1.00  0.00           C  
ATOM   1957  CD1 LEU A1349      -8.007 -25.691-149.365  1.00  0.00           C  
ATOM   1958  CD2 LEU A1349      -9.575 -27.649-149.115  1.00  0.00           C  
ATOM   1959  N   LEU A1350     -12.500 -24.799-146.285  1.00  0.00           N  
ATOM   1960  CA  LEU A1350     -12.986 -23.887-145.253  1.00  0.00           C  
ATOM   1961  C   LEU A1350     -11.914 -23.907-144.178  1.00  0.00           C  
ATOM   1962  O   LEU A1350     -11.759 -24.900-143.472  1.00  0.00           O  
ATOM   1963  CB  LEU A1350     -14.321 -24.359-144.681  1.00  0.00           C  
ATOM   1964  CG  LEU A1350     -15.516 -24.107-145.604  1.00  0.00           C  
ATOM   1965  CD1 LEU A1350     -16.767 -24.662-144.965  1.00  0.00           C  
ATOM   1966  CD2 LEU A1350     -15.672 -22.618-145.887  1.00  0.00           C  
ATOM   1967  N   HIS A1351     -11.152 -22.822-144.076  1.00  0.00           N  
ATOM   1968  CA  HIS A1351     -10.069 -22.731-143.100  1.00  0.00           C  
ATOM   1969  C   HIS A1351     -10.510 -22.277-141.709  1.00  0.00           C  
ATOM   1970  O   HIS A1351     -11.338 -21.385-141.565  1.00  0.00           O  
ATOM   1971  CB  HIS A1351      -8.986 -21.759-143.579  1.00  0.00           C  
ATOM   1972  CG  HIS A1351      -8.462 -22.052-144.947  1.00  0.00           C  
ATOM   1973  ND1 HIS A1351      -7.953 -23.281-145.302  1.00  0.00           N  
ATOM   1974  CD2 HIS A1351      -8.363 -21.269-146.047  1.00  0.00           C  
ATOM   1975  CE1 HIS A1351      -7.563 -23.244-146.565  1.00  0.00           C  
ATOM   1976  NE2 HIS A1351      -7.801 -22.035-147.040  1.00  0.00           N  
ATOM   1977  N   SER A1352      -9.926 -22.884-140.685  1.00  0.00           N  
ATOM   1978  CA  SER A1352     -10.240 -22.524-139.320  1.00  0.00           C  
ATOM   1979  C   SER A1352      -8.982 -21.902-138.746  1.00  0.00           C  
ATOM   1980  O   SER A1352      -7.910 -21.952-139.369  1.00  0.00           O  
ATOM   1981  CB  SER A1352     -10.615 -23.766-138.500  1.00  0.00           C  
ATOM   1982  OG  SER A1352      -9.486 -24.590-138.256  1.00  0.00           O  
ATOM   1983  N   THR A1356      -9.115 -21.298-137.571  1.00  0.00           N  
ATOM   1984  CA  THR A1356      -7.965 -20.703-136.912  1.00  0.00           C  
ATOM   1985  C   THR A1356      -7.346 -21.850-136.134  1.00  0.00           C  
ATOM   1986  O   THR A1356      -7.760 -23.003-136.298  1.00  0.00           O  
ATOM   1987  CB  THR A1356      -8.385 -19.599-135.947  1.00  0.00           C  
ATOM   1988  OG1 THR A1356      -9.169 -20.160-134.887  1.00  0.00           O  
ATOM   1989  CG2 THR A1356      -9.215 -18.559-136.683  1.00  0.00           C  
ATOM   1990  N   PHE A1360      -6.353 -21.554-135.305  1.00  0.00           N  
ATOM   1991  CA  PHE A1360      -5.715 -22.603-134.517  1.00  0.00           C  
ATOM   1992  C   PHE A1360      -6.477 -22.716-133.205  1.00  0.00           C  
ATOM   1993  O   PHE A1360      -6.980 -21.718-132.681  1.00  0.00           O  
ATOM   1994  CB  PHE A1360      -4.252 -22.240-134.206  1.00  0.00           C  
ATOM   1995  CG  PHE A1360      -3.434 -21.887-135.418  1.00  0.00           C  
ATOM   1996  CD1 PHE A1360      -2.924 -22.878-136.251  1.00  0.00           C  
ATOM   1997  CD2 PHE A1360      -3.182 -20.557-135.739  1.00  0.00           C  
ATOM   1998  CE1 PHE A1360      -2.177 -22.548-137.382  1.00  0.00           C  
ATOM   1999  CE2 PHE A1360      -2.436 -20.222-136.870  1.00  0.00           C  
ATOM   2000  CZ  PHE A1360      -1.935 -21.221-137.689  1.00  0.00           C  
ATOM   2001  N   PHE A1361      -6.594 -23.925-132.679  1.00  0.00           N  
ATOM   2002  CA  PHE A1361      -7.253 -24.068-131.396  1.00  0.00           C  
ATOM   2003  C   PHE A1361      -6.104 -23.879-130.412  1.00  0.00           C  
ATOM   2004  O   PHE A1361      -5.115 -24.613-130.455  1.00  0.00           O  
ATOM   2005  CB  PHE A1361      -7.863 -25.453-131.219  1.00  0.00           C  
ATOM   2006  CG  PHE A1361      -8.652 -25.598-129.947  1.00  0.00           C  
ATOM   2007  CD1 PHE A1361      -9.908 -25.007-129.823  1.00  0.00           C  
ATOM   2008  CD2 PHE A1361      -8.136 -26.306-128.867  1.00  0.00           C  
ATOM   2009  CE1 PHE A1361     -10.634 -25.123-128.647  1.00  0.00           C  
ATOM   2010  CE2 PHE A1361      -8.856 -26.430-127.677  1.00  0.00           C  
ATOM   2011  CZ  PHE A1361     -10.105 -25.839-127.566  1.00  0.00           C  
ATOM   2012  N   PRO A1365      -6.214 -22.882-129.522  1.00  0.00           N  
ATOM   2013  CA  PRO A1365      -5.198 -22.558-128.516  1.00  0.00           C  
ATOM   2014  C   PRO A1365      -4.762 -23.691-127.603  1.00  0.00           C  
ATOM   2015  O   PRO A1365      -5.577 -24.524-127.185  1.00  0.00           O  
ATOM   2016  CB  PRO A1365      -5.847 -21.429-127.730  1.00  0.00           C  
ATOM   2017  CG  PRO A1365      -6.683 -20.751-128.767  1.00  0.00           C  
ATOM   2018  CD  PRO A1365      -7.333 -21.930-129.445  1.00  0.00           C  
ATOM   2019  N   ALA A1366      -3.466 -23.719-127.302  1.00  0.00           N  
ATOM   2020  CA  ALA A1366      -2.921 -24.717-126.393  1.00  0.00           C  
ATOM   2021  C   ALA A1366      -3.350 -24.217-125.022  1.00  0.00           C  
ATOM   2022  O   ALA A1366      -3.512 -23.011-124.832  1.00  0.00           O  
ATOM   2023  CB  ALA A1366      -1.414 -24.751-126.488  1.00  0.00           C  
ATOM   2024  N   LEU A1368      -3.531 -25.133-124.074  1.00  0.00           N  
ATOM   2025  CA  LEU A1368      -3.975 -24.771-122.732  1.00  0.00           C  
ATOM   2026  C   LEU A1368      -3.164 -23.626-122.131  1.00  0.00           C  
ATOM   2027  O   LEU A1368      -3.730 -22.632-121.672  1.00  0.00           O  
ATOM   2028  CB  LEU A1368      -3.932 -26.001-121.824  1.00  0.00           C  
ATOM   2029  CG  LEU A1368      -4.894 -26.051-120.632  1.00  0.00           C  
ATOM   2030  CD1 LEU A1368      -6.236 -25.437-120.982  1.00  0.00           C  
ATOM   2031  CD2 LEU A1368      -5.063 -27.504-120.218  1.00  0.00           C  
ATOM   2032  N   GLN A1369      -1.841 -23.754-122.137  1.00  0.00           N  
ATOM   2033  CA  GLN A1369      -0.990 -22.703-121.595  1.00  0.00           C  
ATOM   2034  C   GLN A1369      -0.480 -21.811-122.715  1.00  0.00           C  
ATOM   2035  O   GLN A1369      -0.208 -22.282-123.816  1.00  0.00           O  
ATOM   2036  CB  GLN A1369       0.184 -23.303-120.814  1.00  0.00           C  
ATOM   2037  CG  GLN A1369       0.782 -24.560-121.419  1.00  0.00           C  
ATOM   2038  CD  GLN A1369      -0.120 -25.767-121.275  1.00  0.00           C  
ATOM   2039  OE1 GLN A1369      -0.504 -26.141-120.164  1.00  0.00           O  
ATOM   2040  NE2 GLN A1369      -0.463 -26.388-122.399  1.00  0.00           N  
ATOM   2041  N   GLY A1370      -0.361 -20.519-122.431  1.00  0.00           N  
ATOM   2042  CA  GLY A1370       0.101 -19.584-123.438  1.00  0.00           C  
ATOM   2043  C   GLY A1370      -0.874 -19.503-124.597  1.00  0.00           C  
ATOM   2044  O   GLY A1370      -1.410 -20.520-125.039  1.00  0.00           O  
ATOM   2045  N   ALA A1373      -1.115 -18.291-125.088  1.00  0.00           N  
ATOM   2046  CA  ALA A1373      -2.033 -18.095-126.206  1.00  0.00           C  
ATOM   2047  C   ALA A1373      -1.382 -18.516-127.525  1.00  0.00           C  
ATOM   2048  O   ALA A1373      -0.409 -17.904-127.976  1.00  0.00           O  
ATOM   2049  CB  ALA A1373      -2.470 -16.631-126.276  1.00  0.00           C  
ATOM   2050  N   GLN A1412      -1.921 -19.575-128.125  1.00  0.00           N  
ATOM   2051  CA  GLN A1412      -1.435 -20.111-129.398  1.00  0.00           C  
ATOM   2052  C   GLN A1412      -0.132 -20.916-129.360  1.00  0.00           C  
ATOM   2053  O   GLN A1412       0.791 -20.651-130.134  1.00  0.00           O  
ATOM   2054  CB  GLN A1412      -1.305 -18.984-130.426  1.00  0.00           C  
ATOM   2055  CG  GLN A1412      -2.634 -18.474-130.974  1.00  0.00           C  
ATOM   2056  CD  GLN A1412      -3.423 -19.553-131.701  1.00  0.00           C  
ATOM   2057  OE1 GLN A1412      -2.850 -20.400-132.389  1.00  0.00           O  
ATOM   2058  NE2 GLN A1412      -4.746 -19.515-131.564  1.00  0.00           N  
ATOM   2059  N   THR A1413      -0.064 -21.897-128.463  1.00  0.00           N  
ATOM   2060  CA  THR A1413       1.105 -22.770-128.349  1.00  0.00           C  
ATOM   2061  C   THR A1413       0.708 -24.076-129.050  1.00  0.00           C  
ATOM   2062  O   THR A1413      -0.451 -24.246-129.442  1.00  0.00           O  
ATOM   2063  CB  THR A1413       1.475 -23.046-126.854  1.00  0.00           C  
ATOM   2064  OG1 THR A1413       1.858 -21.820-126.218  1.00  0.00           O  
ATOM   2065  CG2 THR A1413       2.632 -24.031-126.750  1.00  0.00           C  
ATOM   2066  N   LYS A1414       1.657 -24.989-129.224  1.00  0.00           N  
ATOM   2067  CA  LYS A1414       1.369 -26.256-129.886  1.00  0.00           C  
ATOM   2068  C   LYS A1414       0.990 -27.341-128.882  1.00  0.00           C  
ATOM   2069  O   LYS A1414       1.645 -27.507-127.850  1.00  0.00           O  
ATOM   2070  CB  LYS A1414       2.578 -26.696-130.718  1.00  0.00           C  
ATOM   2071  CG  LYS A1414       2.945 -25.714-131.825  1.00  0.00           C  
ATOM   2072  CD  LYS A1414       4.167 -26.168-132.604  1.00  0.00           C  
ATOM   2073  CE  LYS A1414       4.524 -25.165-133.688  1.00  0.00           C  
ATOM   2074  NZ  LYS A1414       5.725 -25.580-134.461  1.00  0.00           N  
ATOM   2075  N   MET A1415      -0.078 -28.071-129.195  1.00  0.00           N  
ATOM   2076  CA  MET A1415      -0.572 -29.141-128.333  1.00  0.00           C  
ATOM   2077  C   MET A1415      -0.042 -30.503-128.764  1.00  0.00           C  
ATOM   2078  O   MET A1415       0.672 -30.624-129.761  1.00  0.00           O  
ATOM   2079  CB  MET A1415      -2.097 -29.191-128.367  1.00  0.00           C  
ATOM   2080  CG  MET A1415      -2.785 -27.873-128.119  1.00  0.00           C  
ATOM   2081  SD  MET A1415      -4.552 -28.065-128.349  1.00  0.00           S  
ATOM   2082  CE  MET A1415      -4.641 -28.183-130.140  1.00  0.00           C  
ATOM   2083  N   SER A1416      -0.418 -31.524-128.001  1.00  0.00           N  
ATOM   2084  CA  SER A1416      -0.018 -32.903-128.259  1.00  0.00           C  
ATOM   2085  C   SER A1416      -0.487 -33.763-127.092  1.00  0.00           C  
ATOM   2086  O   SER A1416      -1.030 -33.248-126.113  1.00  0.00           O  
ATOM   2087  CB  SER A1416       1.506 -33.011-128.404  1.00  0.00           C  
ATOM   2088  OG  SER A1416       2.171 -32.604-127.220  1.00  0.00           O  
ATOM   2089  N   ALA A1440      -0.287 -35.073-127.203  1.00  0.00           N  
ATOM   2090  CA  ALA A1440      -0.677 -35.997-126.143  1.00  0.00           C  
ATOM   2091  C   ALA A1440       0.563 -36.371-125.331  1.00  0.00           C  
ATOM   2092  O   ALA A1440       0.474 -37.093-124.337  1.00  0.00           O  
ATOM   2093  CB  ALA A1440      -1.319 -37.249-126.740  1.00  0.00           C  
ATOM   2094  N   SER A1441       1.717 -35.870-125.769  1.00  0.00           N  
ATOM   2095  CA  SER A1441       2.984 -36.129-125.094  1.00  0.00           C  
ATOM   2096  C   SER A1441       2.968 -35.475-123.714  1.00  0.00           C  
ATOM   2097  O   SER A1441       3.485 -36.029-122.741  1.00  0.00           O  
ATOM   2098  CB  SER A1441       4.143 -35.569-125.923  1.00  0.00           C  
ATOM   2099  OG  SER A1441       3.985 -34.177-126.145  1.00  0.00           O  
ATOM   2100  N   ASP A1442       2.368 -34.289-123.646  1.00  0.00           N  
ATOM   2101  CA  ASP A1442       2.251 -33.535-122.401  1.00  0.00           C  
ATOM   2102  C   ASP A1442       0.764 -33.500-122.041  1.00  0.00           C  
ATOM   2103  O   ASP A1442       0.013 -32.670-122.556  1.00  0.00           O  
ATOM   2104  CB  ASP A1442       2.774 -32.109-122.602  1.00  0.00           C  
ATOM   2105  CG  ASP A1442       4.104 -32.072-123.341  1.00  0.00           C  
ATOM   2106  OD1 ASP A1442       5.089 -32.652-122.835  1.00  0.00           O  
ATOM   2107  OD2 ASP A1442       4.163 -31.461-124.432  1.00  0.00           O  
ATOM   2108  N   PRO A1449       0.323 -34.401-121.145  1.00  0.00           N  
ATOM   2109  CA  PRO A1449      -1.080 -34.483-120.717  1.00  0.00           C  
ATOM   2110  C   PRO A1449      -1.695 -33.178-120.213  1.00  0.00           C  
ATOM   2111  O   PRO A1449      -2.876 -33.134-119.861  1.00  0.00           O  
ATOM   2112  CB  PRO A1449      -1.051 -35.573-119.642  1.00  0.00           C  
ATOM   2113  CG  PRO A1449       0.327 -35.449-119.074  1.00  0.00           C  
ATOM   2114  CD  PRO A1449       1.170 -35.278-120.315  1.00  0.00           C  
ATOM   2115  N   ASN A1450      -0.898 -32.117-120.188  1.00  0.00           N  
ATOM   2116  CA  ASN A1450      -1.383 -30.826-119.726  1.00  0.00           C  
ATOM   2117  C   ASN A1450      -1.267 -29.767-120.816  1.00  0.00           C  
ATOM   2118  O   ASN A1450      -0.862 -28.635-120.558  1.00  0.00           O  
ATOM   2119  CB  ASN A1450      -0.608 -30.395-118.479  1.00  0.00           C  
ATOM   2120  CG  ASN A1450      -0.764 -31.376-117.328  1.00  0.00           C  
ATOM   2121  OD1 ASN A1450      -0.367 -32.537-117.427  1.00  0.00           O  
ATOM   2122  ND2 ASN A1450      -1.348 -30.912-116.232  1.00  0.00           N  
ATOM   2123  N   SER A1452      -1.624 -30.148-122.037  1.00  0.00           N  
ATOM   2124  CA  SER A1452      -1.581 -29.234-123.172  1.00  0.00           C  
ATOM   2125  C   SER A1452      -3.007 -28.967-123.626  1.00  0.00           C  
ATOM   2126  O   SER A1452      -3.286 -27.974-124.299  1.00  0.00           O  
ATOM   2127  CB  SER A1452      -0.772 -29.844-124.319  1.00  0.00           C  
ATOM   2128  OG  SER A1452       0.582 -30.036-123.942  1.00  0.00           O  
ATOM   2129  N   SER A1455      -3.907 -29.869-123.251  1.00  0.00           N  
ATOM   2130  CA  SER A1455      -5.311 -29.731-123.602  1.00  0.00           C  
ATOM   2131  C   SER A1455      -6.145 -30.703-122.774  1.00  0.00           C  
ATOM   2132  O   SER A1455      -5.609 -31.617-122.145  1.00  0.00           O  
ATOM   2133  CB  SER A1455      -5.514 -30.002-125.101  1.00  0.00           C  
ATOM   2134  OG  SER A1455      -6.788 -29.553-125.548  1.00  0.00           O  
ATOM   2135  N   ILE A1456      -7.456 -30.486-122.763  1.00  0.00           N  
ATOM   2136  CA  ILE A1456      -8.372 -31.348-122.028  1.00  0.00           C  
ATOM   2137  C   ILE A1456      -8.781 -32.462-122.978  1.00  0.00           C  
ATOM   2138  O   ILE A1456      -9.220 -32.201-124.096  1.00  0.00           O  
ATOM   2139  CB  ILE A1456      -9.646 -30.587-121.578  1.00  0.00           C  
ATOM   2140  CG1 ILE A1456      -9.305 -29.553-120.503  1.00  0.00           C  
ATOM   2141  CG2 ILE A1456     -10.671 -31.564-121.035  1.00  0.00           C  
ATOM   2142  CD1 ILE A1456      -8.540 -28.363-121.008  1.00  0.00           C  
ATOM   2143  N   PHE A1457      -8.634 -33.702-122.537  1.00  0.00           N  
ATOM   2144  CA  PHE A1457      -8.982 -34.841-123.366  1.00  0.00           C  
ATOM   2145  C   PHE A1457     -10.455 -35.204-123.265  1.00  0.00           C  
ATOM   2146  O   PHE A1457     -11.078 -35.010-122.224  1.00  0.00           O  
ATOM   2147  CB  PHE A1457      -8.124 -36.039-122.967  1.00  0.00           C  
ATOM   2148  CG  PHE A1457      -6.654 -35.828-123.199  1.00  0.00           C  
ATOM   2149  CD1 PHE A1457      -6.183 -35.442-124.460  1.00  0.00           C  
ATOM   2150  CD2 PHE A1457      -5.734 -36.028-122.171  1.00  0.00           C  
ATOM   2151  CE1 PHE A1457      -4.824 -35.260-124.698  1.00  0.00           C  
ATOM   2152  CE2 PHE A1457      -4.368 -35.849-122.396  1.00  0.00           C  
ATOM   2153  CZ  PHE A1457      -3.913 -35.463-123.667  1.00  0.00           C  
ATOM   2154  N   LEU A1458     -11.015 -35.730-124.349  1.00  0.00           N  
ATOM   2155  CA  LEU A1458     -12.419 -36.131-124.349  1.00  0.00           C  
ATOM   2156  C   LEU A1458     -12.574 -37.318-123.430  1.00  0.00           C  
ATOM   2157  O   LEU A1458     -13.636 -37.938-123.377  1.00  0.00           O  
ATOM   2158  CB  LEU A1458     -12.868 -36.548-125.748  1.00  0.00           C  
ATOM   2159  CG  LEU A1458     -12.698 -35.493-126.827  1.00  0.00           C  
ATOM   2160  CD1 LEU A1458     -13.323 -35.988-128.105  1.00  0.00           C  
ATOM   2161  CD2 LEU A1458     -13.340 -34.207-126.363  1.00  0.00           C  
ATOM   2162  N   THR A1459     -11.502 -37.614-122.700  1.00  0.00           N  
ATOM   2163  CA  THR A1459     -11.458 -38.755-121.800  1.00  0.00           C  
ATOM   2164  C   THR A1459     -11.247 -38.379-120.331  1.00  0.00           C  
ATOM   2165  O   THR A1459     -11.238 -39.250-119.464  1.00  0.00           O  
ATOM   2166  CB  THR A1459     -10.349 -39.728-122.275  1.00  0.00           C  
ATOM   2167  OG1 THR A1459     -10.857 -41.065-122.261  1.00  0.00           O  
ATOM   2168  CG2 THR A1459      -9.093 -39.623-121.395  1.00  0.00           C  
ATOM   2169  N   ASP A1460     -11.081 -37.085-120.060  1.00  0.00           N  
ATOM   2170  CA  ASP A1460     -10.878 -36.591-118.699  1.00  0.00           C  
ATOM   2171  C   ASP A1460     -12.196 -36.456-117.934  1.00  0.00           C  
ATOM   2172  O   ASP A1460     -13.258 -36.211-118.518  1.00  0.00           O  
ATOM   2173  CB  ASP A1460     -10.186 -35.222-118.716  1.00  0.00           C  
ATOM   2174  CG  ASP A1460      -8.796 -35.268-119.330  1.00  0.00           C  
ATOM   2175  OD1 ASP A1460      -8.187 -36.360-119.345  1.00  0.00           O  
ATOM   2176  OD2 ASP A1460      -8.305 -34.206-119.779  1.00  0.00           O  
ATOM   2177  N   THR A1461     -12.117 -36.608-116.616  1.00  0.00           N  
ATOM   2178  CA  THR A1461     -13.291 -36.494-115.759  1.00  0.00           C  
ATOM   2179  C   THR A1461     -13.488 -35.044-115.361  1.00  0.00           C  
ATOM   2180  O   THR A1461     -12.631 -34.192-115.612  1.00  0.00           O  
ATOM   2181  CB  THR A1461     -13.136 -37.300-114.453  1.00  0.00           C  
ATOM   2182  OG1 THR A1461     -12.029 -36.778-113.696  1.00  0.00           O  
ATOM   2183  CG2 THR A1461     -12.913 -38.773-114.756  1.00  0.00           C  
ATOM   2184  N   ALA A1462     -14.619 -34.782-114.717  1.00  0.00           N  
ATOM   2185  CA  ALA A1462     -14.953 -33.444-114.263  1.00  0.00           C  
ATOM   2186  C   ALA A1462     -13.883 -32.883-113.324  1.00  0.00           C  
ATOM   2187  O   ALA A1462     -13.587 -31.688-113.350  1.00  0.00           O  
ATOM   2188  CB  ALA A1462     -16.310 -33.464-113.569  1.00  0.00           C  
ATOM   2189  N   LYS A1463     -13.297 -33.739-112.494  1.00  0.00           N  
ATOM   2190  CA  LYS A1463     -12.276 -33.266-111.568  1.00  0.00           C  
ATOM   2191  C   LYS A1463     -11.023 -32.890-112.344  1.00  0.00           C  
ATOM   2192  O   LYS A1463     -10.376 -31.887-112.042  1.00  0.00           O  
ATOM   2193  CB  LYS A1463     -11.955 -34.332-110.521  1.00  0.00           C  
ATOM   2194  CG  LYS A1463     -11.322 -33.753-109.265  1.00  0.00           C  
ATOM   2195  CD  LYS A1463     -11.276 -34.772-108.133  1.00  0.00           C  
ATOM   2196  CE  LYS A1463     -11.067 -34.085-106.782  1.00  0.00           C  
ATOM   2197  NZ  LYS A1463     -11.093 -35.052-105.638  1.00  0.00           N  
ATOM   2198  N   GLN A1465     -10.689 -33.692-113.351  1.00  0.00           N  
ATOM   2199  CA  GLN A1465      -9.521 -33.429-114.194  1.00  0.00           C  
ATOM   2200  C   GLN A1465      -9.693 -32.149-115.012  1.00  0.00           C  
ATOM   2201  O   GLN A1465      -8.767 -31.345-115.120  1.00  0.00           O  
ATOM   2202  CB  GLN A1465      -9.287 -34.603-115.132  1.00  0.00           C  
ATOM   2203  CG  GLN A1465      -8.632 -35.784-114.466  1.00  0.00           C  
ATOM   2204  CD  GLN A1465      -8.807 -37.051-115.261  1.00  0.00           C  
ATOM   2205  OE1 GLN A1465      -9.844 -37.711-115.172  1.00  0.00           O  
ATOM   2206  NE2 GLN A1465      -7.803 -37.393-116.061  1.00  0.00           N  
ATOM   2207  N   ILE A1467     -10.879 -31.966-115.588  1.00  0.00           N  
ATOM   2208  CA  ILE A1467     -11.158 -30.775-116.377  1.00  0.00           C  
ATOM   2209  C   ILE A1467     -11.086 -29.545-115.482  1.00  0.00           C  
ATOM   2210  O   ILE A1467     -10.451 -28.543-115.832  1.00  0.00           O  
ATOM   2211  CB  ILE A1467     -12.558 -30.824-116.999  1.00  0.00           C  
ATOM   2212  CG1 ILE A1467     -12.660 -32.003-117.971  1.00  0.00           C  
ATOM   2213  CG2 ILE A1467     -12.847 -29.509-117.692  1.00  0.00           C  
ATOM   2214  CD1 ILE A1467     -14.050 -32.232-118.522  1.00  0.00           C  
ATOM   2215  N   LYS A1506     -11.746 -29.636-114.329  1.00  0.00           N  
ATOM   2216  CA  LYS A1506     -11.782 -28.559-113.342  1.00  0.00           C  
ATOM   2217  C   LYS A1506     -10.360 -28.134-112.978  1.00  0.00           C  
ATOM   2218  O   LYS A1506      -9.972 -26.968-113.157  1.00  0.00           O  
ATOM   2219  CB  LYS A1506     -12.507 -29.041-112.078  1.00  0.00           C  
ATOM   2220  CG  LYS A1506     -12.656 -27.990-110.976  1.00  0.00           C  
ATOM   2221  CD  LYS A1506     -13.193 -28.596-109.668  1.00  0.00           C  
ATOM   2222  CE  LYS A1506     -12.138 -29.474-108.977  1.00  0.00           C  
ATOM   2223  NZ  LYS A1506     -12.648 -30.196-107.776  1.00  0.00           N  
ATOM   2224  N   THR A1507      -9.591 -29.093-112.466  1.00  0.00           N  
ATOM   2225  CA  THR A1507      -8.214 -28.843-112.061  1.00  0.00           C  
ATOM   2226  C   THR A1507      -7.374 -28.343-113.238  1.00  0.00           C  
ATOM   2227  O   THR A1507      -6.660 -27.338-113.120  1.00  0.00           O  
ATOM   2228  CB  THR A1507      -7.579 -30.120-111.469  1.00  0.00           C  
ATOM   2229  OG1 THR A1507      -7.625 -31.173-112.438  1.00  0.00           O  
ATOM   2230  CG2 THR A1507      -8.346 -30.568-110.218  1.00  0.00           C  
ATOM   2231  N   LYS A1508      -7.471 -29.029-114.376  1.00  0.00           N  
ATOM   2232  CA  LYS A1508      -6.715 -28.629-115.563  1.00  0.00           C  
ATOM   2233  C   LYS A1508      -6.926 -27.168-115.957  1.00  0.00           C  
ATOM   2234  O   LYS A1508      -5.962 -26.445-116.209  1.00  0.00           O  
ATOM   2235  CB  LYS A1508      -7.055 -29.531-116.756  1.00  0.00           C  
ATOM   2236  CG  LYS A1508      -6.272 -30.842-116.780  1.00  0.00           C  
ATOM   2237  CD  LYS A1508      -6.387 -31.537-118.130  1.00  0.00           C  
ATOM   2238  CE  LYS A1508      -5.566 -32.811-118.174  1.00  0.00           C  
ATOM   2239  NZ  LYS A1508      -5.727 -33.501-119.477  1.00  0.00           N  
ATOM   2240  N   VAL A1509      -8.181 -26.735-116.008  1.00  0.00           N  
ATOM   2241  CA  VAL A1509      -8.487 -25.358-116.379  1.00  0.00           C  
ATOM   2242  C   VAL A1509      -8.015 -24.342-115.336  1.00  0.00           C  
ATOM   2243  O   VAL A1509      -7.462 -23.298-115.686  1.00  0.00           O  
ATOM   2244  CB  VAL A1509      -9.999 -25.160-116.594  1.00  0.00           C  
ATOM   2245  CG1 VAL A1509     -10.276 -23.728-117.040  1.00  0.00           C  
ATOM   2246  CG2 VAL A1509     -10.510 -26.162-117.609  1.00  0.00           C  
ATOM   2247  N   ASN A1510      -8.241 -24.638-114.057  1.00  0.00           N  
ATOM   2248  CA  ASN A1510      -7.820 -23.725-112.995  1.00  0.00           C  
ATOM   2249  C   ASN A1510      -6.307 -23.580-112.935  1.00  0.00           C  
ATOM   2250  O   ASN A1510      -5.785 -22.468-112.853  1.00  0.00           O  
ATOM   2251  CB  ASN A1510      -8.316 -24.197-111.624  1.00  0.00           C  
ATOM   2252  CG  ASN A1510      -9.703 -23.689-111.296  1.00  0.00           C  
ATOM   2253  OD1 ASN A1510     -10.066 -22.565-111.654  1.00  0.00           O  
ATOM   2254  ND2 ASN A1510     -10.483 -24.506-110.593  1.00  0.00           N  
ATOM   2255  N   LYS A1511      -5.609 -24.711-112.990  1.00  0.00           N  
ATOM   2256  CA  LYS A1511      -4.155 -24.722-112.902  1.00  0.00           C  
ATOM   2257  C   LYS A1511      -3.347 -24.368-114.158  1.00  0.00           C  
ATOM   2258  O   LYS A1511      -2.373 -23.617-114.073  1.00  0.00           O  
ATOM   2259  CB  LYS A1511      -3.686 -26.091-112.386  1.00  0.00           C  
ATOM   2260  CG  LYS A1511      -2.174 -26.187-112.165  1.00  0.00           C  
ATOM   2261  CD  LYS A1511      -1.743 -27.604-111.790  1.00  0.00           C  
ATOM   2262  CE  LYS A1511      -0.232 -27.698-111.565  1.00  0.00           C  
ATOM   2263  NZ  LYS A1511       0.246 -29.096-111.330  1.00  0.00           N  
ATOM   2264  N   HIS A1516      -3.751 -24.884-115.318  1.00  0.00           N  
ATOM   2265  CA  HIS A1516      -2.983 -24.666-116.540  1.00  0.00           C  
ATOM   2266  C   HIS A1516      -3.411 -23.621-117.573  1.00  0.00           C  
ATOM   2267  O   HIS A1516      -2.558 -23.057-118.257  1.00  0.00           O  
ATOM   2268  CB  HIS A1516      -2.791 -26.017-117.220  1.00  0.00           C  
ATOM   2269  CG  HIS A1516      -2.196 -27.053-116.318  1.00  0.00           C  
ATOM   2270  ND1 HIS A1516      -0.884 -27.006-115.897  1.00  0.00           N  
ATOM   2271  CD2 HIS A1516      -2.745 -28.136-115.719  1.00  0.00           C  
ATOM   2272  CE1 HIS A1516      -0.651 -28.015-115.076  1.00  0.00           C  
ATOM   2273  NE2 HIS A1516      -1.764 -28.716-114.950  1.00  0.00           N  
ATOM   2274  N   ALA A1517      -4.706 -23.359-117.704  1.00  0.00           N  
ATOM   2275  CA  ALA A1517      -5.161 -22.363-118.671  1.00  0.00           C  
ATOM   2276  C   ALA A1517      -4.398 -21.054-118.473  1.00  0.00           C  
ATOM   2277  O   ALA A1517      -4.335 -20.527-117.363  1.00  0.00           O  
ATOM   2278  CB  ALA A1517      -6.658 -22.121-118.514  1.00  0.00           C  
ATOM   2279  N   PHE A1518      -3.803 -20.532-119.539  1.00  0.00           N  
ATOM   2280  CA  PHE A1518      -3.066 -19.280-119.425  1.00  0.00           C  
ATOM   2281  C   PHE A1518      -4.082 -18.186-119.116  1.00  0.00           C  
ATOM   2282  O   PHE A1518      -5.200 -18.233-119.610  1.00  0.00           O  
ATOM   2283  CB  PHE A1518      -2.325 -18.968-120.732  1.00  0.00           C  
ATOM   2284  CG  PHE A1518      -1.572 -17.669-120.702  1.00  0.00           C  
ATOM   2285  CD1 PHE A1518      -0.500 -17.490-119.827  1.00  0.00           C  
ATOM   2286  CD2 PHE A1518      -1.966 -16.602-121.509  1.00  0.00           C  
ATOM   2287  CE1 PHE A1518       0.167 -16.265-119.752  1.00  0.00           C  
ATOM   2288  CE2 PHE A1518      -1.308 -15.368-121.445  1.00  0.00           C  
ATOM   2289  CZ  PHE A1518      -0.240 -15.197-120.564  1.00  0.00           C  
ATOM   2290  N   SER A1526      -3.697 -17.211-118.296  1.00  0.00           N  
ATOM   2291  CA  SER A1526      -4.596 -16.116-117.921  1.00  0.00           C  
ATOM   2292  C   SER A1526      -4.238 -14.780-118.558  1.00  0.00           C  
ATOM   2293  O   SER A1526      -3.065 -14.426-118.667  1.00  0.00           O  
ATOM   2294  CB  SER A1526      -4.621 -15.941-116.398  1.00  0.00           C  
ATOM   2295  OG  SER A1526      -5.270 -14.730-116.037  1.00  0.00           O  
ATOM   2296  N   GLY A1527      -5.264 -14.043-118.968  1.00  0.00           N  
ATOM   2297  CA  GLY A1527      -5.060 -12.745-119.575  1.00  0.00           C  
ATOM   2298  C   GLY A1527      -5.505 -11.682-118.592  1.00  0.00           C  
ATOM   2299  O   GLY A1527      -5.898 -10.578-118.980  1.00  0.00           O  
ATOM   2300  N   GLY A1528      -5.443 -12.026-117.307  1.00  0.00           N  
ATOM   2301  CA  GLY A1528      -5.848 -11.100-116.264  1.00  0.00           C  
ATOM   2302  C   GLY A1528      -4.733 -10.766-115.290  1.00  0.00           C  
ATOM   2303  O   GLY A1528      -3.857 -11.590-115.033  1.00  0.00           O  
ATOM   2304  N   ARG A1530      -4.781  -9.551-114.748  1.00  0.00           N  
ATOM   2305  CA  ARG A1530      -3.791  -9.048-113.794  1.00  0.00           C  
ATOM   2306  C   ARG A1530      -3.432 -10.035-112.688  1.00  0.00           C  
ATOM   2307  O   ARG A1530      -4.154 -11.000-112.441  1.00  0.00           O  
ATOM   2308  CB  ARG A1530      -4.299  -7.754-113.159  1.00  0.00           C  
ATOM   2309  CG  ARG A1530      -4.682  -6.688-114.163  1.00  0.00           C  
ATOM   2310  CD  ARG A1530      -3.471  -6.200-114.924  1.00  0.00           C  
ATOM   2311  NE  ARG A1530      -3.831  -5.213-115.935  1.00  0.00           N  
ATOM   2312  CZ  ARG A1530      -2.954  -4.452-116.581  1.00  0.00           C  
ATOM   2313  NH1 ARG A1530      -1.656  -4.563-116.317  1.00  0.00           N  
ATOM   2314  NH2 ARG A1530      -3.374  -3.582-117.494  1.00  0.00           N  
ATOM   2315  N   ASP A1531      -2.315  -9.769-112.015  1.00  0.00           N  
ATOM   2316  CA  ASP A1531      -1.830 -10.627-110.938  1.00  0.00           C  
ATOM   2317  C   ASP A1531      -2.409 -10.215-109.589  1.00  0.00           C  
ATOM   2318  O   ASP A1531      -2.406 -10.996-108.640  1.00  0.00           O  
ATOM   2319  CB  ASP A1531      -0.303 -10.565-110.879  1.00  0.00           C  
ATOM   2320  CG  ASP A1531       0.340 -10.726-112.247  1.00  0.00           C  
ATOM   2321  OD1 ASP A1531       0.240 -11.827-112.830  1.00  0.00           O  
ATOM   2322  OD2 ASP A1531       0.941  -9.748-112.742  1.00  0.00           O  
ATOM   2323  N   THR A1532      -2.897  -8.980-109.510  1.00  0.00           N  
ATOM   2324  CA  THR A1532      -3.488  -8.458-108.278  1.00  0.00           C  
ATOM   2325  C   THR A1532      -4.956  -8.100-108.479  1.00  0.00           C  
ATOM   2326  O   THR A1532      -5.309  -7.405-109.434  1.00  0.00           O  
ATOM   2327  CB  THR A1532      -2.739  -7.200-107.776  1.00  0.00           C  
ATOM   2328  OG1 THR A1532      -2.545  -6.287-108.864  1.00  0.00           O  
ATOM   2329  CG2 THR A1532      -1.390  -7.581-107.183  1.00  0.00           C  
ATOM   2330  N   ILE A1533      -5.805  -8.576-107.572  1.00  0.00           N  
ATOM   2331  CA  ILE A1533      -7.235  -8.315-107.655  1.00  0.00           C  
ATOM   2332  C   ILE A1533      -7.527  -6.824-107.692  1.00  0.00           C  
ATOM   2333  O   ILE A1533      -8.484  -6.389-108.329  1.00  0.00           O  
ATOM   2334  CB  ILE A1533      -7.983  -8.936-106.470  1.00  0.00           C  
ATOM   2335  CG1 ILE A1533      -9.467  -8.573-106.549  1.00  0.00           C  
ATOM   2336  CG2 ILE A1533      -7.366  -8.464-105.171  1.00  0.00           C  
ATOM   2337  CD1 ILE A1533     -10.314  -9.239-105.500  1.00  0.00           C  
ATOM   2338  N   GLU A1534      -6.702  -6.041-107.008  1.00  0.00           N  
ATOM   2339  CA  GLU A1534      -6.889  -4.596-106.994  1.00  0.00           C  
ATOM   2340  C   GLU A1534      -6.647  -4.071-108.411  1.00  0.00           C  
ATOM   2341  O   GLU A1534      -7.425  -3.269-108.939  1.00  0.00           O  
ATOM   2342  CB  GLU A1534      -5.904  -3.924-106.024  1.00  0.00           C  
ATOM   2343  CG  GLU A1534      -5.982  -4.372-104.562  1.00  0.00           C  
ATOM   2344  CD  GLU A1534      -5.295  -5.703-104.313  1.00  0.00           C  
ATOM   2345  OE1 GLU A1534      -4.225  -5.939-104.912  1.00  0.00           O  
ATOM   2346  OE2 GLU A1534      -5.810  -6.507-103.508  1.00  0.00           O  
ATOM   2347  N   GLU A1535      -5.560  -4.540-109.016  1.00  0.00           N  
ATOM   2348  CA  GLU A1535      -5.179  -4.147-110.367  1.00  0.00           C  
ATOM   2349  C   GLU A1535      -6.169  -4.724-111.372  1.00  0.00           C  
ATOM   2350  O   GLU A1535      -6.558  -4.060-112.333  1.00  0.00           O  
ATOM   2351  CB  GLU A1535      -3.765  -4.658-110.665  1.00  0.00           C  
ATOM   2352  CG  GLU A1535      -3.183  -4.240-112.010  1.00  0.00           C  
ATOM   2353  CD  GLU A1535      -1.720  -4.650-112.169  1.00  0.00           C  
ATOM   2354  OE1 GLU A1535      -0.893  -4.240-111.325  1.00  0.00           O  
ATOM   2355  OE2 GLU A1535      -1.394  -5.378-113.134  1.00  0.00           O  
ATOM   2356  N   HIS A1540      -6.585  -5.961-111.129  1.00  0.00           N  
ATOM   2357  CA  HIS A1540      -7.527  -6.650-112.005  1.00  0.00           C  
ATOM   2358  C   HIS A1540      -8.898  -5.973-112.005  1.00  0.00           C  
ATOM   2359  O   HIS A1540      -9.744  -6.266-112.852  1.00  0.00           O  
ATOM   2360  CB  HIS A1540      -7.654  -8.119-111.573  1.00  0.00           C  
ATOM   2361  CG  HIS A1540      -8.424  -8.974-112.533  1.00  0.00           C  
ATOM   2362  ND1 HIS A1540      -8.291  -8.864-113.901  1.00  0.00           N  
ATOM   2363  CD2 HIS A1540      -9.310  -9.976-112.322  1.00  0.00           C  
ATOM   2364  CE1 HIS A1540      -9.062  -9.760-114.490  1.00  0.00           C  
ATOM   2365  NE2 HIS A1540      -9.691 -10.448-113.555  1.00  0.00           N  
ATOM   2366  N   ARG A1541      -9.108  -5.058-111.063  1.00  0.00           N  
ATOM   2367  CA  ARG A1541     -10.376  -4.348-110.967  1.00  0.00           C  
ATOM   2368  C   ARG A1541     -10.442  -3.113-111.857  1.00  0.00           C  
ATOM   2369  O   ARG A1541     -11.431  -2.902-112.556  1.00  0.00           O  
ATOM   2370  CB  ARG A1541     -10.651  -3.948-109.519  1.00  0.00           C  
ATOM   2371  CG  ARG A1541     -11.028  -5.105-108.614  1.00  0.00           C  
ATOM   2372  CD  ARG A1541     -12.230  -5.859-109.153  1.00  0.00           C  
ATOM   2373  NE  ARG A1541     -12.708  -6.860-108.207  1.00  0.00           N  
ATOM   2374  CZ  ARG A1541     -13.662  -7.742-108.477  1.00  0.00           C  
ATOM   2375  NH1 ARG A1541     -14.237  -7.747-109.671  1.00  0.00           N  
ATOM   2376  NH2 ARG A1541     -14.050  -8.610-107.553  1.00  0.00           N  
ATOM   2377  N   GLN A1542      -9.399  -2.292-111.836  1.00  0.00           N  
ATOM   2378  CA  GLN A1542      -9.404  -1.092-112.666  1.00  0.00           C  
ATOM   2379  C   GLN A1542      -8.773  -1.328-114.037  1.00  0.00           C  
ATOM   2380  O   GLN A1542      -9.098  -0.629-114.999  1.00  0.00           O  
ATOM   2381  CB  GLN A1542      -8.702   0.073-111.950  1.00  0.00           C  
ATOM   2382  CG  GLN A1542      -7.246  -0.170-111.584  1.00  0.00           C  
ATOM   2383  CD  GLN A1542      -6.595   1.044-110.934  1.00  0.00           C  
ATOM   2384  OE1 GLN A1542      -7.026   1.501-109.874  1.00  0.00           O  
ATOM   2385  NE2 GLN A1542      -5.552   1.572-111.570  1.00  0.00           N  
ATOM   2386  N   PHE A1543      -7.878  -2.309-114.128  1.00  0.00           N  
ATOM   2387  CA  PHE A1543      -7.228  -2.630-115.400  1.00  0.00           C  
ATOM   2388  C   PHE A1543      -8.054  -3.668-116.158  1.00  0.00           C  
ATOM   2389  O   PHE A1543      -8.310  -3.525-117.356  1.00  0.00           O  
ATOM   2390  CB  PHE A1543      -5.820  -3.192-115.172  1.00  0.00           C  
ATOM   2391  CG  PHE A1543      -4.850  -2.209-114.574  1.00  0.00           C  
ATOM   2392  CD1 PHE A1543      -5.007  -1.756-113.269  1.00  0.00           C  
ATOM   2393  CD2 PHE A1543      -3.756  -1.759-115.307  1.00  0.00           C  
ATOM   2394  CE1 PHE A1543      -4.087  -0.873-112.702  1.00  0.00           C  
ATOM   2395  CE2 PHE A1543      -2.832  -0.877-114.750  1.00  0.00           C  
ATOM   2396  CZ  PHE A1543      -2.999  -0.435-113.445  1.00  0.00           C  
ATOM   2397  N   GLY A1544      -8.467  -4.710-115.442  1.00  0.00           N  
ATOM   2398  CA  GLY A1544      -9.252  -5.768-116.047  1.00  0.00           C  
ATOM   2399  C   GLY A1544      -8.340  -6.768-116.722  1.00  0.00           C  
ATOM   2400  O   GLY A1544      -7.148  -6.833-116.423  1.00  0.00           O  
ATOM   2401  N   GLY A1545      -8.894  -7.556-117.631  1.00  0.00           N  
ATOM   2402  CA  GLY A1545      -8.081  -8.529-118.328  1.00  0.00           C  
ATOM   2403  C   GLY A1545      -8.410  -8.494-119.801  1.00  0.00           C  
ATOM   2404  O   GLY A1545      -9.462  -7.978-120.179  1.00  0.00           O  
ATOM   2405  N   ASN A1546      -7.513  -9.011-120.637  1.00  0.00           N  
ATOM   2406  CA  ASN A1546      -7.771  -9.045-122.073  1.00  0.00           C  
ATOM   2407  C   ASN A1546      -8.104 -10.481-122.456  1.00  0.00           C  
ATOM   2408  O   ASN A1546      -7.391 -11.429-122.113  1.00  0.00           O  
ATOM   2409  CB  ASN A1546      -6.565  -8.561-122.884  1.00  0.00           C  
ATOM   2410  CG  ASN A1546      -5.523  -9.639-123.079  1.00  0.00           C  
ATOM   2411  OD1 ASN A1546      -4.769  -9.965-122.161  1.00  0.00           O  
ATOM   2412  ND2 ASN A1546      -5.488 -10.216-124.275  1.00  0.00           N  
ATOM   2413  N   CYS A1547      -9.205 -10.630-123.170  1.00  0.00           N  
ATOM   2414  CA  CYS A1547      -9.676 -11.934-123.586  1.00  0.00           C  
ATOM   2415  C   CYS A1547      -8.797 -12.531-124.679  1.00  0.00           C  
ATOM   2416  O   CYS A1547      -8.550 -13.736-124.709  1.00  0.00           O  
ATOM   2417  CB  CYS A1547     -11.111 -11.797-124.089  1.00  0.00           C  
ATOM   2418  SG  CYS A1547     -12.137 -10.679-123.100  1.00  0.00           S  
ATOM   2419  N   ASP A1548      -8.317 -11.669-125.566  1.00  0.00           N  
ATOM   2420  CA  ASP A1548      -7.500 -12.084-126.695  1.00  0.00           C  
ATOM   2421  C   ASP A1548      -6.268 -12.942-126.410  1.00  0.00           C  
ATOM   2422  O   ASP A1548      -5.726 -13.562-127.324  1.00  0.00           O  
ATOM   2423  CB  ASP A1548      -7.127 -10.850-127.516  1.00  0.00           C  
ATOM   2424  CG  ASP A1548      -8.336 -10.237-128.210  1.00  0.00           C  
ATOM   2425  OD1 ASP A1548      -9.380 -10.057-127.541  1.00  0.00           O  
ATOM   2426  OD2 ASP A1548      -8.248  -9.933-129.421  1.00  0.00           O  
ATOM   2427  N   VAL A1549      -5.819 -12.994-125.161  1.00  0.00           N  
ATOM   2428  CA  VAL A1549      -4.664 -13.830-124.839  1.00  0.00           C  
ATOM   2429  C   VAL A1549      -5.017 -14.832-123.748  1.00  0.00           C  
ATOM   2430  O   VAL A1549      -4.250 -15.754-123.472  1.00  0.00           O  
ATOM   2431  CB  VAL A1549      -3.455 -12.997-124.362  1.00  0.00           C  
ATOM   2432  CG1 VAL A1549      -3.239 -11.815-125.300  1.00  0.00           C  
ATOM   2433  CG2 VAL A1549      -3.659 -12.548-122.924  1.00  0.00           C  
ATOM   2434  N   ASP A1563      -6.177 -14.644-123.124  1.00  0.00           N  
ATOM   2435  CA  ASP A1563      -6.620 -15.549-122.072  1.00  0.00           C  
ATOM   2436  C   ASP A1563      -7.176 -16.805-122.727  1.00  0.00           C  
ATOM   2437  O   ASP A1563      -8.209 -16.764-123.394  1.00  0.00           O  
ATOM   2438  CB  ASP A1563      -7.706 -14.895-121.213  1.00  0.00           C  
ATOM   2439  CG  ASP A1563      -8.047 -15.718-119.980  1.00  0.00           C  
ATOM   2440  OD1 ASP A1563      -8.419 -16.898-120.120  1.00  0.00           O  
ATOM   2441  OD2 ASP A1563      -7.942 -15.182-118.861  1.00  0.00           O  
ATOM   2442  N   VAL A1569      -6.484 -17.920-122.536  1.00  0.00           N  
ATOM   2443  CA  VAL A1569      -6.915 -19.176-123.127  1.00  0.00           C  
ATOM   2444  C   VAL A1569      -8.357 -19.500-122.763  1.00  0.00           C  
ATOM   2445  O   VAL A1569      -9.162 -19.811-123.646  1.00  0.00           O  
ATOM   2446  CB  VAL A1569      -5.989 -20.347-122.713  1.00  0.00           C  
ATOM   2447  CG1 VAL A1569      -6.515 -21.652-123.282  1.00  0.00           C  
ATOM   2448  CG2 VAL A1569      -4.584 -20.096-123.227  1.00  0.00           C  
ATOM   2449  N   SER A1594      -8.686 -19.419-121.475  1.00  0.00           N  
ATOM   2450  CA  SER A1594     -10.048 -19.703-121.033  1.00  0.00           C  
ATOM   2451  C   SER A1594     -11.101 -18.976-121.860  1.00  0.00           C  
ATOM   2452  O   SER A1594     -11.942 -19.619-122.483  1.00  0.00           O  
ATOM   2453  CB  SER A1594     -10.221 -19.373-119.554  1.00  0.00           C  
ATOM   2454  OG  SER A1594      -9.861 -20.491-118.755  1.00  0.00           O  
ATOM   2455  N   PHE A1595     -11.060 -17.651-121.897  1.00  0.00           N  
ATOM   2456  CA  PHE A1595     -12.050 -16.937-122.687  1.00  0.00           C  
ATOM   2457  C   PHE A1595     -12.047 -17.389-124.136  1.00  0.00           C  
ATOM   2458  O   PHE A1595     -13.079 -17.362-124.806  1.00  0.00           O  
ATOM   2459  CB  PHE A1595     -11.811 -15.439-122.695  1.00  0.00           C  
ATOM   2460  CG  PHE A1595     -12.838 -14.698-123.490  1.00  0.00           C  
ATOM   2461  CD1 PHE A1595     -14.089 -14.431-122.949  1.00  0.00           C  
ATOM   2462  CD2 PHE A1595     -12.593 -14.344-124.806  1.00  0.00           C  
ATOM   2463  CE1 PHE A1595     -15.087 -13.821-123.715  1.00  0.00           C  
ATOM   2464  CE2 PHE A1595     -13.577 -13.737-125.576  1.00  0.00           C  
ATOM   2465  CZ  PHE A1595     -14.830 -13.475-125.029  1.00  0.00           C  
ATOM   2466  N   MET A1601     -10.875 -17.771-124.630  1.00  0.00           N  
ATOM   2467  CA  MET A1601     -10.765 -18.216-126.005  1.00  0.00           C  
ATOM   2468  C   MET A1601     -11.530 -19.513-126.211  1.00  0.00           C  
ATOM   2469  O   MET A1601     -12.191 -19.693-127.238  1.00  0.00           O  
ATOM   2470  CB  MET A1601      -9.296 -18.376-126.390  1.00  0.00           C  
ATOM   2471  CG  MET A1601      -8.556 -17.041-126.395  1.00  0.00           C  
ATOM   2472  SD  MET A1601      -6.953 -17.085-127.202  1.00  0.00           S  
ATOM   2473  CE  MET A1601      -5.880 -17.635-125.867  1.00  0.00           C  
ATOM   2474  N   TYR A1602     -11.457 -20.408-125.232  1.00  0.00           N  
ATOM   2475  CA  TYR A1602     -12.180 -21.663-125.327  1.00  0.00           C  
ATOM   2476  C   TYR A1602     -13.687 -21.393-125.378  1.00  0.00           C  
ATOM   2477  O   TYR A1602     -14.416 -22.083-126.090  1.00  0.00           O  
ATOM   2478  CB  TYR A1602     -11.842 -22.557-124.138  1.00  0.00           C  
ATOM   2479  CG  TYR A1602     -10.614 -23.409-124.345  1.00  0.00           C  
ATOM   2480  CD1 TYR A1602      -9.489 -22.903-125.001  1.00  0.00           C  
ATOM   2481  CD2 TYR A1602     -10.566 -24.720-123.875  1.00  0.00           C  
ATOM   2482  CE1 TYR A1602      -8.349 -23.677-125.186  1.00  0.00           C  
ATOM   2483  CE2 TYR A1602      -9.420 -25.509-124.054  1.00  0.00           C  
ATOM   2484  CZ  TYR A1602      -8.317 -24.975-124.711  1.00  0.00           C  
ATOM   2485  OH  TYR A1602      -7.180 -25.738-124.886  1.00  0.00           O  
ATOM   2486  N   LEU A1603     -14.151 -20.387-124.637  1.00  0.00           N  
ATOM   2487  CA  LEU A1603     -15.571 -20.045-124.628  1.00  0.00           C  
ATOM   2488  C   LEU A1603     -15.998 -19.674-126.036  1.00  0.00           C  
ATOM   2489  O   LEU A1603     -17.119 -19.982-126.465  1.00  0.00           O  
ATOM   2490  CB  LEU A1603     -15.843 -18.873-123.688  1.00  0.00           C  
ATOM   2491  CG  LEU A1603     -15.511 -19.123-122.215  1.00  0.00           C  
ATOM   2492  CD1 LEU A1603     -15.784 -17.861-121.411  1.00  0.00           C  
ATOM   2493  CD2 LEU A1603     -16.336 -20.298-121.691  1.00  0.00           C  
ATOM   2494  N   THR A1604     -15.095 -19.009-126.749  1.00  0.00           N  
ATOM   2495  CA  THR A1604     -15.347 -18.593-128.119  1.00  0.00           C  
ATOM   2496  C   THR A1604     -15.767 -19.790-128.975  1.00  0.00           C  
ATOM   2497  O   THR A1604     -16.557 -19.635-129.909  1.00  0.00           O  
ATOM   2498  CB  THR A1604     -14.092 -17.960-128.723  1.00  0.00           C  
ATOM   2499  OG1 THR A1604     -13.825 -16.712-128.068  1.00  0.00           O  
ATOM   2500  CG2 THR A1604     -14.279 -17.722-130.201  1.00  0.00           C  
ATOM   2501  N   PHE A1613     -15.245 -20.974-128.644  1.00  0.00           N  
ATOM   2502  CA  PHE A1613     -15.557 -22.207-129.367  1.00  0.00           C  
ATOM   2503  C   PHE A1613     -16.751 -22.991-128.828  1.00  0.00           C  
ATOM   2504  O   PHE A1613     -17.564 -23.513-129.605  1.00  0.00           O  
ATOM   2505  CB  PHE A1613     -14.365 -23.181-129.359  1.00  0.00           C  
ATOM   2506  CG  PHE A1613     -13.200 -22.745-130.204  1.00  0.00           C  
ATOM   2507  CD1 PHE A1613     -12.287 -21.801-129.733  1.00  0.00           C  
ATOM   2508  CD2 PHE A1613     -13.014 -23.279-131.478  1.00  0.00           C  
ATOM   2509  CE1 PHE A1613     -11.199 -21.393-130.521  1.00  0.00           C  
ATOM   2510  CE2 PHE A1613     -11.933 -22.878-132.270  1.00  0.00           C  
ATOM   2511  CZ  PHE A1613     -11.023 -21.931-131.788  1.00  0.00           C  
ATOM   2512  N   PHE A1614     -16.862 -23.076-127.506  1.00  0.00           N  
ATOM   2513  CA  PHE A1614     -17.912 -23.885-126.905  1.00  0.00           C  
ATOM   2514  C   PHE A1614     -19.136 -23.241-126.246  1.00  0.00           C  
ATOM   2515  O   PHE A1614     -20.071 -23.954-125.863  1.00  0.00           O  
ATOM   2516  CB  PHE A1614     -17.254 -24.861-125.936  1.00  0.00           C  
ATOM   2517  CG  PHE A1614     -16.144 -25.654-126.554  1.00  0.00           C  
ATOM   2518  CD1 PHE A1614     -16.410 -26.560-127.587  1.00  0.00           C  
ATOM   2519  CD2 PHE A1614     -14.829 -25.482-126.130  1.00  0.00           C  
ATOM   2520  CE1 PHE A1614     -15.379 -27.288-128.188  1.00  0.00           C  
ATOM   2521  CE2 PHE A1614     -13.793 -26.205-126.726  1.00  0.00           C  
ATOM   2522  CZ  PHE A1614     -14.071 -27.111-127.757  1.00  0.00           C  
ATOM   2523  N   LEU A1615     -19.143 -21.919-126.101  1.00  0.00           N  
ATOM   2524  CA  LEU A1615     -20.297 -21.253-125.510  1.00  0.00           C  
ATOM   2525  C   LEU A1615     -21.252 -20.923-126.652  1.00  0.00           C  
ATOM   2526  O   LEU A1615     -20.945 -20.107-127.519  1.00  0.00           O  
ATOM   2527  CB  LEU A1615     -19.874 -19.984-124.772  1.00  0.00           C  
ATOM   2528  CG  LEU A1615     -21.000 -19.189-124.110  1.00  0.00           C  
ATOM   2529  CD1 LEU A1615     -21.896 -20.128-123.318  1.00  0.00           C  
ATOM   2530  CD2 LEU A1615     -20.412 -18.105-123.205  1.00  0.00           C  
ATOM   2531  N   GLU A1616     -22.413 -21.568-126.639  1.00  0.00           N  
ATOM   2532  CA  GLU A1616     -23.405 -21.395-127.692  1.00  0.00           C  
ATOM   2533  C   GLU A1616     -24.157 -20.060-127.678  1.00  0.00           C  
ATOM   2534  O   GLU A1616     -24.347 -19.448-128.732  1.00  0.00           O  
ATOM   2535  CB  GLU A1616     -24.404 -22.555-127.630  1.00  0.00           C  
ATOM   2536  CG  GLU A1616     -24.886 -23.059-128.987  1.00  0.00           C  
ATOM   2537  CD  GLU A1616     -24.451 -24.499-129.282  1.00  0.00           C  
ATOM   2538  OE1 GLU A1616     -24.787 -25.410-128.491  1.00  0.00           O  
ATOM   2539  OE2 GLU A1616     -23.775 -24.721-130.311  1.00  0.00           O  
ATOM   2540  N   ASP A1618     -24.586 -19.617-126.494  1.00  0.00           N  
ATOM   2541  CA  ASP A1618     -25.333 -18.362-126.351  1.00  0.00           C  
ATOM   2542  C   ASP A1618     -24.444 -17.129-126.468  1.00  0.00           C  
ATOM   2543  O   ASP A1618     -23.542 -16.921-125.655  1.00  0.00           O  
ATOM   2544  CB  ASP A1618     -26.082 -18.331-125.008  1.00  0.00           C  
ATOM   2545  CG  ASP A1618     -26.823 -17.009-124.770  1.00  0.00           C  
ATOM   2546  OD1 ASP A1618     -27.600 -16.569-125.652  1.00  0.00           O  
ATOM   2547  OD2 ASP A1618     -26.636 -16.408-123.690  1.00  0.00           O  
ATOM   2548  N   ASP A1619     -24.722 -16.307-127.478  1.00  0.00           N  
ATOM   2549  CA  ASP A1619     -23.949 -15.094-127.737  1.00  0.00           C  
ATOM   2550  C   ASP A1619     -23.924 -14.087-126.585  1.00  0.00           C  
ATOM   2551  O   ASP A1619     -22.857 -13.721-126.091  1.00  0.00           O  
ATOM   2552  CB  ASP A1619     -24.488 -14.385-128.983  1.00  0.00           C  
ATOM   2553  CG  ASP A1619     -24.465 -15.259-130.214  1.00  0.00           C  
ATOM   2554  OD1 ASP A1619     -23.359 -15.655-130.650  1.00  0.00           O  
ATOM   2555  OD2 ASP A1619     -25.561 -15.542-130.745  1.00  0.00           O  
ATOM   2556  N   ASP A1620     -25.112 -13.637-126.184  1.00  0.00           N  
ATOM   2557  CA  ASP A1620     -25.262 -12.648-125.122  1.00  0.00           C  
ATOM   2558  C   ASP A1620     -24.436 -12.971-123.880  1.00  0.00           C  
ATOM   2559  O   ASP A1620     -23.913 -12.068-123.223  1.00  0.00           O  
ATOM   2560  CB  ASP A1620     -26.739 -12.505-124.732  1.00  0.00           C  
ATOM   2561  CG  ASP A1620     -27.652 -12.271-125.935  1.00  0.00           C  
ATOM   2562  OD1 ASP A1620     -27.315 -11.435-126.805  1.00  0.00           O  
ATOM   2563  OD2 ASP A1620     -28.719 -12.920-126.001  1.00  0.00           O  
ATOM   2564  N   LYS A1621     -24.312 -14.256-123.562  1.00  0.00           N  
ATOM   2565  CA  LYS A1621     -23.544 -14.662-122.393  1.00  0.00           C  
ATOM   2566  C   LYS A1621     -22.049 -14.601-122.652  1.00  0.00           C  
ATOM   2567  O   LYS A1621     -21.278 -14.282-121.751  1.00  0.00           O  
ATOM   2568  CB  LYS A1621     -23.929 -16.074-121.954  1.00  0.00           C  
ATOM   2569  CG  LYS A1621     -23.251 -16.525-120.663  1.00  0.00           C  
ATOM   2570  CD  LYS A1621     -23.782 -17.884-120.216  1.00  0.00           C  
ATOM   2571  CE  LYS A1621     -22.972 -18.455-119.063  1.00  0.00           C  
ATOM   2572  NZ  LYS A1621     -23.014 -17.599-117.844  1.00  0.00           N  
ATOM   2573  N   LEU A1622     -21.633 -14.914-123.876  1.00  0.00           N  
ATOM   2574  CA  LEU A1622     -20.212 -14.864-124.192  1.00  0.00           C  
ATOM   2575  C   LEU A1622     -19.759 -13.420-124.178  1.00  0.00           C  
ATOM   2576  O   LEU A1622     -18.676 -13.108-123.691  1.00  0.00           O  
ATOM   2577  CB  LEU A1622     -19.902 -15.457-125.569  1.00  0.00           C  
ATOM   2578  CG  LEU A1622     -18.421 -15.247-125.934  1.00  0.00           C  
ATOM   2579  CD1 LEU A1622     -17.548 -16.250-125.164  1.00  0.00           C  
ATOM   2580  CD2 LEU A1622     -18.219 -15.391-127.431  1.00  0.00           C  
ATOM   2581  N   GLU A1632     -20.593 -12.544-124.727  1.00  0.00           N  
ATOM   2582  CA  GLU A1632     -20.272 -11.127-124.780  1.00  0.00           C  
ATOM   2583  C   GLU A1632     -20.210 -10.549-123.363  1.00  0.00           C  
ATOM   2584  O   GLU A1632     -19.304  -9.777-123.027  1.00  0.00           O  
ATOM   2585  CB  GLU A1632     -21.321 -10.384-125.614  1.00  0.00           C  
ATOM   2586  CG  GLU A1632     -20.941  -8.932-125.879  1.00  0.00           C  
ATOM   2587  CD  GLU A1632     -19.466  -8.777-126.272  1.00  0.00           C  
ATOM   2588  OE1 GLU A1632     -18.970  -9.611-127.067  1.00  0.00           O  
ATOM   2589  OE2 GLU A1632     -18.805  -7.824-125.793  1.00  0.00           O  
ATOM   2590  N   GLN A1635     -21.183 -10.942-122.544  1.00  0.00           N  
ATOM   2591  CA  GLN A1635     -21.270 -10.511-121.158  1.00  0.00           C  
ATOM   2592  C   GLN A1635     -19.950 -10.828-120.456  1.00  0.00           C  
ATOM   2593  O   GLN A1635     -19.369  -9.963-119.789  1.00  0.00           O  
ATOM   2594  CB  GLN A1635     -22.439 -11.237-120.466  1.00  0.00           C  
ATOM   2595  CG  GLN A1635     -22.554 -11.022-118.956  1.00  0.00           C  
ATOM   2596  CD  GLN A1635     -23.682 -11.850-118.325  1.00  0.00           C  
ATOM   2597  OE1 GLN A1635     -24.866 -11.501-118.420  1.00  0.00           O  
ATOM   2598  NE2 GLN A1635     -23.313 -12.962-117.687  1.00  0.00           N  
ATOM   2599  N   ILE A1636     -19.482 -12.065-120.607  1.00  0.00           N  
ATOM   2600  CA  ILE A1636     -18.229 -12.480-119.989  1.00  0.00           C  
ATOM   2601  C   ILE A1636     -17.092 -11.617-120.530  1.00  0.00           C  
ATOM   2602  O   ILE A1636     -16.230 -11.150-119.786  1.00  0.00           O  
ATOM   2603  CB  ILE A1636     -17.919 -13.963-120.287  1.00  0.00           C  
ATOM   2604  CG1 ILE A1636     -18.984 -14.852-119.636  1.00  0.00           C  
ATOM   2605  CG2 ILE A1636     -16.519 -14.314-119.791  1.00  0.00           C  
ATOM   2606  CD1 ILE A1636     -18.768 -16.345-119.819  1.00  0.00           C  
ATOM   2607  N   ARG A1637     -17.116 -11.409-121.837  1.00  0.00           N  
ATOM   2608  CA  ARG A1637     -16.115 -10.611-122.513  1.00  0.00           C  
ATOM   2609  C   ARG A1637     -16.090  -9.223-121.900  1.00  0.00           C  
ATOM   2610  O   ARG A1637     -15.045  -8.761-121.436  1.00  0.00           O  
ATOM   2611  CB  ARG A1637     -16.453 -10.494-123.999  1.00  0.00           C  
ATOM   2612  CG  ARG A1637     -15.324  -9.957-124.851  1.00  0.00           C  
ATOM   2613  CD  ARG A1637     -15.857  -9.172-126.034  1.00  0.00           C  
ATOM   2614  NE  ARG A1637     -16.314  -7.843-125.632  1.00  0.00           N  
ATOM   2615  CZ  ARG A1637     -15.519  -6.890-125.148  1.00  0.00           C  
ATOM   2616  NH1 ARG A1637     -14.216  -7.112-125.001  1.00  0.00           N  
ATOM   2617  NH2 ARG A1637     -16.025  -5.709-124.812  1.00  0.00           N  
ATOM   2618  N   LYS A1638     -17.243  -8.558-121.894  1.00  0.00           N  
ATOM   2619  CA  LYS A1638     -17.323  -7.212-121.344  1.00  0.00           C  
ATOM   2620  C   LYS A1638     -16.874  -7.124-119.884  1.00  0.00           C  
ATOM   2621  O   LYS A1638     -16.080  -6.251-119.529  1.00  0.00           O  
ATOM   2622  CB  LYS A1638     -18.741  -6.649-121.480  1.00  0.00           C  
ATOM   2623  CG  LYS A1638     -18.808  -5.141-121.207  1.00  0.00           C  
ATOM   2624  CD  LYS A1638     -20.161  -4.502-121.572  1.00  0.00           C  
ATOM   2625  CE  LYS A1638     -21.283  -4.909-120.617  1.00  0.00           C  
ATOM   2626  NZ  LYS A1638     -22.573  -4.217-120.927  1.00  0.00           N  
ATOM   2627  N   ASP A1639     -17.364  -8.035-119.047  1.00  0.00           N  
ATOM   2628  CA  ASP A1639     -17.009  -8.034-117.628  1.00  0.00           C  
ATOM   2629  C   ASP A1639     -15.571  -8.436-117.309  1.00  0.00           C  
ATOM   2630  O   ASP A1639     -14.975  -7.900-116.373  1.00  0.00           O  
ATOM   2631  CB  ASP A1639     -17.969  -8.924-116.827  1.00  0.00           C  
ATOM   2632  CG  ASP A1639     -19.367  -8.348-116.755  1.00  0.00           C  
ATOM   2633  OD1 ASP A1639     -19.493  -7.110-116.855  1.00  0.00           O  
ATOM   2634  OD2 ASP A1639     -20.332  -9.124-116.588  1.00  0.00           O  
ATOM   2635  N   TYR A1640     -15.011  -9.380-118.058  1.00  0.00           N  
ATOM   2636  CA  TYR A1640     -13.636  -9.782-117.789  1.00  0.00           C  
ATOM   2637  C   TYR A1640     -12.730  -8.608-118.129  1.00  0.00           C  
ATOM   2638  O   TYR A1640     -11.723  -8.358-117.459  1.00  0.00           O  
ATOM   2639  CB  TYR A1640     -13.236 -10.983-118.637  1.00  0.00           C  
ATOM   2640  CG  TYR A1640     -11.949 -11.608-118.169  1.00  0.00           C  
ATOM   2641  CD1 TYR A1640     -11.828 -12.077-116.862  1.00  0.00           C  
ATOM   2642  CD2 TYR A1640     -10.857 -11.751-119.026  1.00  0.00           C  
ATOM   2643  CE1 TYR A1640     -10.666 -12.678-116.416  1.00  0.00           C  
ATOM   2644  CE2 TYR A1640      -9.675 -12.356-118.586  1.00  0.00           C  
ATOM   2645  CZ  TYR A1640      -9.593 -12.819-117.278  1.00  0.00           C  
ATOM   2646  OH  TYR A1640      -8.461 -13.454-116.825  1.00  0.00           O  
ATOM   2647  N   THR A1641     -13.115  -7.891-119.179  1.00  0.00           N  
ATOM   2648  CA  THR A1641     -12.374  -6.734-119.654  1.00  0.00           C  
ATOM   2649  C   THR A1641     -12.511  -5.546-118.709  1.00  0.00           C  
ATOM   2650  O   THR A1641     -11.522  -4.885-118.393  1.00  0.00           O  
ATOM   2651  CB  THR A1641     -12.858  -6.320-121.054  1.00  0.00           C  
ATOM   2652  OG1 THR A1641     -12.630  -7.399-121.969  1.00  0.00           O  
ATOM   2653  CG2 THR A1641     -12.117  -5.078-121.538  1.00  0.00           C  
ATOM   2654  N   SER A1642     -13.733  -5.278-118.255  1.00  0.00           N  
ATOM   2655  CA  SER A1642     -13.969  -4.159-117.344  1.00  0.00           C  
ATOM   2656  C   SER A1642     -13.438  -4.441-115.935  1.00  0.00           C  
ATOM   2657  O   SER A1642     -13.448  -3.559-115.070  1.00  0.00           O  
ATOM   2658  CB  SER A1642     -15.469  -3.818-117.278  1.00  0.00           C  
ATOM   2659  OG  SER A1642     -16.214  -4.811-116.588  1.00  0.00           O  
ATOM   2660  N   GLY A1662     -12.964  -5.664-115.709  1.00  0.00           N  
ATOM   2661  CA  GLY A1662     -12.439  -6.017-114.402  1.00  0.00           C  
ATOM   2662  C   GLY A1662     -13.507  -6.609-113.506  1.00  0.00           C  
ATOM   2663  O   GLY A1662     -13.198  -7.320-112.547  1.00  0.00           O  
ATOM   2664  N   ALA A1663     -14.767  -6.312-113.820  1.00  0.00           N  
ATOM   2665  CA  ALA A1663     -15.919  -6.814-113.070  1.00  0.00           C  
ATOM   2666  C   ALA A1663     -15.860  -8.330-112.822  1.00  0.00           C  
ATOM   2667  O   ALA A1663     -16.327  -8.813-111.790  1.00  0.00           O  
ATOM   2668  CB  ALA A1663     -17.190  -6.460-113.804  1.00  0.00           C  
ATOM   2669  N   MET A1664     -15.295  -9.084-113.763  1.00  0.00           N  
ATOM   2670  CA  MET A1664     -15.188 -10.528-113.584  1.00  0.00           C  
ATOM   2671  C   MET A1664     -13.741 -10.910-113.308  1.00  0.00           C  
ATOM   2672  O   MET A1664     -12.825 -10.446-113.986  1.00  0.00           O  
ATOM   2673  CB  MET A1664     -15.700 -11.293-114.821  1.00  0.00           C  
ATOM   2674  CG  MET A1664     -15.880 -12.802-114.575  1.00  0.00           C  
ATOM   2675  SD  MET A1664     -16.448 -13.778-116.006  1.00  0.00           S  
ATOM   2676  CE  MET A1664     -18.112 -13.163-116.226  1.00  0.00           C  
ATOM   2677  N   LEU A1810     -13.546 -11.755-112.302  1.00  0.00           N  
ATOM   2678  CA  LEU A1810     -12.216 -12.205-111.933  1.00  0.00           C  
ATOM   2679  C   LEU A1810     -11.819 -13.430-112.746  1.00  0.00           C  
ATOM   2680  O   LEU A1810     -12.676 -14.169-113.234  1.00  0.00           O  
ATOM   2681  CB  LEU A1810     -12.150 -12.515-110.433  1.00  0.00           C  
ATOM   2682  CG  LEU A1810     -12.312 -11.331-109.468  1.00  0.00           C  
ATOM   2683  CD1 LEU A1810     -11.346 -11.521-108.305  1.00  0.00           C  
ATOM   2684  CD2 LEU A1810     -12.011 -10.005-110.160  1.00  0.00           C  
ATOM   2685  N   THR A1812     -10.512 -13.630-112.885  1.00  0.00           N  
ATOM   2686  CA  THR A1812      -9.969 -14.737-113.654  1.00  0.00           C  
ATOM   2687  C   THR A1812     -10.478 -16.106-113.185  1.00  0.00           C  
ATOM   2688  O   THR A1812     -10.671 -17.008-114.002  1.00  0.00           O  
ATOM   2689  CB  THR A1812      -8.415 -14.713-113.624  1.00  0.00           C  
ATOM   2690  OG1 THR A1812      -7.902 -15.715-114.507  1.00  0.00           O  
ATOM   2691  CG2 THR A1812      -7.899 -14.981-112.210  1.00  0.00           C  
ATOM   2692  N   GLY A1813     -10.698 -16.260-111.880  1.00  0.00           N  
ATOM   2693  CA  GLY A1813     -11.189 -17.527-111.358  1.00  0.00           C  
ATOM   2694  C   GLY A1813     -12.669 -17.748-111.643  1.00  0.00           C  
ATOM   2695  O   GLY A1813     -13.151 -18.878-111.692  1.00  0.00           O  
ATOM   2696  N   GLU A1814     -13.400 -16.657-111.829  1.00  0.00           N  
ATOM   2697  CA  GLU A1814     -14.824 -16.737-112.121  1.00  0.00           C  
ATOM   2698  C   GLU A1814     -14.990 -17.028-113.616  1.00  0.00           C  
ATOM   2699  O   GLU A1814     -16.034 -17.518-114.054  1.00  0.00           O  
ATOM   2700  CB  GLU A1814     -15.492 -15.421-111.722  1.00  0.00           C  
ATOM   2701  CG  GLU A1814     -15.068 -14.987-110.316  1.00  0.00           C  
ATOM   2702  CD  GLU A1814     -15.703 -13.688-109.847  1.00  0.00           C  
ATOM   2703  OE1 GLU A1814     -15.724 -12.705-110.624  1.00  0.00           O  
ATOM   2704  OE2 GLU A1814     -16.167 -13.651-108.684  1.00  0.00           O  
ATOM   2705  N   LEU A1815     -13.939 -16.742-114.385  1.00  0.00           N  
ATOM   2706  CA  LEU A1815     -13.934 -16.995-115.824  1.00  0.00           C  
ATOM   2707  C   LEU A1815     -13.624 -18.480-116.042  1.00  0.00           C  
ATOM   2708  O   LEU A1815     -14.231 -19.134-116.895  1.00  0.00           O  
ATOM   2709  CB  LEU A1815     -12.873 -16.141-116.519  1.00  0.00           C  
ATOM   2710  CG  LEU A1815     -13.085 -15.803-117.998  1.00  0.00           C  
ATOM   2711  CD1 LEU A1815     -11.830 -15.125-118.543  1.00  0.00           C  
ATOM   2712  CD2 LEU A1815     -13.386 -17.063-118.790  1.00  0.00           C  
ATOM   2713  N   LYS A1816     -12.674 -19.004-115.269  1.00  0.00           N  
ATOM   2714  CA  LYS A1816     -12.304 -20.414-115.360  1.00  0.00           C  
ATOM   2715  C   LYS A1816     -13.522 -21.266-115.039  1.00  0.00           C  
ATOM   2716  O   LYS A1816     -13.792 -22.279-115.698  1.00  0.00           O  
ATOM   2717  CB  LYS A1816     -11.204 -20.762-114.354  1.00  0.00           C  
ATOM   2718  CG  LYS A1816      -9.784 -20.724-114.888  1.00  0.00           C  
ATOM   2719  CD  LYS A1816      -9.287 -19.311-115.088  1.00  0.00           C  
ATOM   2720  CE  LYS A1816      -7.774 -19.291-115.271  1.00  0.00           C  
ATOM   2721  NZ  LYS A1816      -7.035 -19.794-114.067  1.00  0.00           N  
ATOM   2722  N   LYS A1817     -14.243 -20.843-114.004  1.00  0.00           N  
ATOM   2723  CA  LYS A1817     -15.437 -21.535-113.535  1.00  0.00           C  
ATOM   2724  C   LYS A1817     -16.491 -21.604-114.631  1.00  0.00           C  
ATOM   2725  O   LYS A1817     -17.067 -22.661-114.885  1.00  0.00           O  
ATOM   2726  CB  LYS A1817     -15.993 -20.805-112.313  1.00  0.00           C  
ATOM   2727  CG  LYS A1817     -16.906 -21.634-111.450  1.00  0.00           C  
ATOM   2728  CD  LYS A1817     -16.791 -21.192-109.998  1.00  0.00           C  
ATOM   2729  CE  LYS A1817     -15.383 -21.446-109.438  1.00  0.00           C  
ATOM   2730  NZ  LYS A1817     -15.263 -21.138-107.971  1.00  0.00           N  
ATOM   2731  N   ALA A1818     -16.732 -20.473-115.284  1.00  0.00           N  
ATOM   2732  CA  ALA A1818     -17.713 -20.411-116.359  1.00  0.00           C  
ATOM   2733  C   ALA A1818     -17.354 -21.405-117.471  1.00  0.00           C  
ATOM   2734  O   ALA A1818     -18.232 -22.097-118.000  1.00  0.00           O  
ATOM   2735  CB  ALA A1818     -17.780 -18.998-116.910  1.00  0.00           C  
ATOM   2736  N   LEU A1819     -16.063 -21.475-117.810  1.00  0.00           N  
ATOM   2737  CA  LEU A1819     -15.573 -22.392-118.838  1.00  0.00           C  
ATOM   2738  C   LEU A1819     -15.625 -23.843-118.368  1.00  0.00           C  
ATOM   2739  O   LEU A1819     -15.973 -24.736-119.141  1.00  0.00           O  
ATOM   2740  CB  LEU A1819     -14.136 -22.034-119.237  1.00  0.00           C  
ATOM   2741  CG  LEU A1819     -13.330 -23.009-120.111  1.00  0.00           C  
ATOM   2742  CD1 LEU A1819     -14.115 -23.466-121.327  1.00  0.00           C  
ATOM   2743  CD2 LEU A1819     -12.055 -22.302-120.542  1.00  0.00           C  
ATOM   2744  N   ILE A1820     -15.277 -24.084-117.108  1.00  0.00           N  
ATOM   2745  CA  ILE A1820     -15.309 -25.444-116.579  1.00  0.00           C  
ATOM   2746  C   ILE A1820     -16.753 -25.939-116.614  1.00  0.00           C  
ATOM   2747  O   ILE A1820     -17.015 -27.131-116.790  1.00  0.00           O  
ATOM   2748  CB  ILE A1820     -14.787 -25.498-115.122  1.00  0.00           C  
ATOM   2749  CG1 ILE A1820     -13.350 -24.987-115.065  1.00  0.00           C  
ATOM   2750  CG2 ILE A1820     -14.844 -26.926-114.591  1.00  0.00           C  
ATOM   2751  CD1 ILE A1820     -12.772 -24.961-113.657  1.00  0.00           C  
ATOM   2752  N   GLU A1821     -17.687 -25.007-116.455  1.00  0.00           N  
ATOM   2753  CA  GLU A1821     -19.102 -25.344-116.462  1.00  0.00           C  
ATOM   2754  C   GLU A1821     -19.579 -25.716-117.855  1.00  0.00           C  
ATOM   2755  O   GLU A1821     -20.593 -26.389-118.002  1.00  0.00           O  
ATOM   2756  CB  GLU A1821     -19.923 -24.174-115.905  1.00  0.00           C  
ATOM   2757  CG  GLU A1821     -19.836 -24.048-114.380  1.00  0.00           C  
ATOM   2758  CD  GLU A1821     -20.495 -22.785-113.857  1.00  0.00           C  
ATOM   2759  OE1 GLU A1821     -21.291 -22.189-114.614  1.00  0.00           O  
ATOM   2760  OE2 GLU A1821     -20.224 -22.393-112.693  1.00  0.00           O  
ATOM   2761  N   VAL A1822     -18.835 -25.279-118.872  1.00  0.00           N  
ATOM   2762  CA  VAL A1822     -19.158 -25.574-120.266  1.00  0.00           C  
ATOM   2763  C   VAL A1822     -18.483 -26.867-120.750  1.00  0.00           C  
ATOM   2764  O   VAL A1822     -19.090 -27.642-121.483  1.00  0.00           O  
ATOM   2765  CB  VAL A1822     -18.716 -24.419-121.207  1.00  0.00           C  
ATOM   2766  CG1 VAL A1822     -19.037 -24.771-122.661  1.00  0.00           C  
ATOM   2767  CG2 VAL A1822     -19.412 -23.126-120.814  1.00  0.00           C  
ATOM   2768  N   LEU A1823     -17.243 -27.104-120.319  1.00  0.00           N  
ATOM   2769  CA  LEU A1823     -16.471 -28.274-120.737  1.00  0.00           C  
ATOM   2770  C   LEU A1823     -16.881 -29.623-120.147  1.00  0.00           C  
ATOM   2771  O   LEU A1823     -16.902 -30.642-120.853  1.00  0.00           O  
ATOM   2772  CB  LEU A1823     -14.989 -28.032-120.442  1.00  0.00           C  
ATOM   2773  CG  LEU A1823     -14.378 -26.734-121.005  1.00  0.00           C  
ATOM   2774  CD1 LEU A1823     -12.923 -26.623-120.568  1.00  0.00           C  
ATOM   2775  CD2 LEU A1823     -14.485 -26.707-122.535  1.00  0.00           C  
ATOM   2776  N   GLN A1824     -17.183 -29.646-118.854  1.00  0.00           N  
ATOM   2777  CA  GLN A1824     -17.579 -30.887-118.195  1.00  0.00           C  
ATOM   2778  C   GLN A1824     -18.788 -31.545-118.858  1.00  0.00           C  
ATOM   2779  O   GLN A1824     -18.778 -32.751-119.108  1.00  0.00           O  
ATOM   2780  CB  GLN A1824     -17.846 -30.624-116.724  1.00  0.00           C  
ATOM   2781  CG  GLN A1824     -16.672 -29.958-116.056  1.00  0.00           C  
ATOM   2782  CD  GLN A1824     -16.777 -29.987-114.554  1.00  0.00           C  
ATOM   2783  OE1 GLN A1824     -17.845 -29.739-113.994  1.00  0.00           O  
ATOM   2784  NE2 GLN A1824     -15.665 -30.278-113.887  1.00  0.00           N  
ATOM   2785  N   PRO A1825     -19.850 -30.772-119.150  1.00  0.00           N  
ATOM   2786  CA  PRO A1825     -20.987 -31.435-119.798  1.00  0.00           C  
ATOM   2787  C   PRO A1825     -20.654 -31.832-121.245  1.00  0.00           C  
ATOM   2788  O   PRO A1825     -21.129 -32.862-121.742  1.00  0.00           O  
ATOM   2789  CB  PRO A1825     -22.112 -30.394-119.697  1.00  0.00           C  
ATOM   2790  CG  PRO A1825     -21.377 -29.090-119.672  1.00  0.00           C  
ATOM   2791  CD  PRO A1825     -20.189 -29.384-118.774  1.00  0.00           C  
ATOM   2792  N   LEU A1826     -19.831 -31.021-121.911  1.00  0.00           N  
ATOM   2793  CA  LEU A1826     -19.425 -31.301-123.289  1.00  0.00           C  
ATOM   2794  C   LEU A1826     -18.753 -32.672-123.352  1.00  0.00           C  
ATOM   2795  O   LEU A1826     -19.087 -33.531-124.178  1.00  0.00           O  
ATOM   2796  CB  LEU A1826     -18.424 -30.251-123.766  1.00  0.00           C  
ATOM   2797  CG  LEU A1826     -17.976 -30.327-125.234  1.00  0.00           C  
ATOM   2798  CD1 LEU A1826     -19.120 -29.906-126.172  1.00  0.00           C  
ATOM   2799  CD2 LEU A1826     -16.783 -29.404-125.432  1.00  0.00           C  
ATOM   2800  N   ILE A1827     -17.800 -32.866-122.453  1.00  0.00           N  
ATOM   2801  CA  ILE A1827     -17.053 -34.099-122.402  1.00  0.00           C  
ATOM   2802  C   ILE A1827     -17.828 -35.259-121.790  1.00  0.00           C  
ATOM   2803  O   ILE A1827     -17.652 -36.406-122.205  1.00  0.00           O  
ATOM   2804  CB  ILE A1827     -15.726 -33.862-121.663  1.00  0.00           C  
ATOM   2805  CG1 ILE A1827     -14.850 -32.952-122.526  1.00  0.00           C  
ATOM   2806  CG2 ILE A1827     -15.045 -35.191-121.337  1.00  0.00           C  
ATOM   2807  CD1 ILE A1827     -13.624 -32.481-121.862  1.00  0.00           C  
ATOM   2808  N   ALA A1828     -18.685 -34.981-120.810  1.00  0.00           N  
ATOM   2809  CA  ALA A1828     -19.473 -36.059-120.216  1.00  0.00           C  
ATOM   2810  C   ALA A1828     -20.471 -36.516-121.276  1.00  0.00           C  
ATOM   2811  O   ALA A1828     -20.733 -37.705-121.431  1.00  0.00           O  
ATOM   2812  CB  ALA A1828     -20.206 -35.572-118.974  1.00  0.00           C  
ATOM   2813  N   GLU A1829     -21.019 -35.552-122.006  1.00  0.00           N  
ATOM   2814  CA  GLU A1829     -21.973 -35.826-123.073  1.00  0.00           C  
ATOM   2815  C   GLU A1829     -21.362 -36.726-124.163  1.00  0.00           C  
ATOM   2816  O   GLU A1829     -21.962 -37.722-124.575  1.00  0.00           O  
ATOM   2817  CB  GLU A1829     -22.433 -34.494-123.677  1.00  0.00           C  
ATOM   2818  CG  GLU A1829     -22.551 -34.479-125.188  1.00  0.00           C  
ATOM   2819  CD  GLU A1829     -23.633 -35.400-125.696  1.00  0.00           C  
ATOM   2820  OE1 GLU A1829     -24.814 -35.166-125.352  1.00  0.00           O  
ATOM   2821  OE2 GLU A1829     -23.299 -36.355-126.434  1.00  0.00           O  
ATOM   2822  N   HIS A1830     -20.172 -36.362-124.636  1.00  0.00           N  
ATOM   2823  CA  HIS A1830     -19.496 -37.147-125.656  1.00  0.00           C  
ATOM   2824  C   HIS A1830     -19.111 -38.489-125.070  1.00  0.00           C  
ATOM   2825  O   HIS A1830     -19.300 -39.519-125.710  1.00  0.00           O  
ATOM   2826  CB  HIS A1830     -18.248 -36.415-126.157  1.00  0.00           C  
ATOM   2827  CG  HIS A1830     -17.446 -37.191-127.154  1.00  0.00           C  
ATOM   2828  ND1 HIS A1830     -16.508 -38.132-126.786  1.00  0.00           N  
ATOM   2829  CD2 HIS A1830     -17.446 -37.169-128.508  1.00  0.00           C  
ATOM   2830  CE1 HIS A1830     -15.962 -38.655-127.870  1.00  0.00           C  
ATOM   2831  NE2 HIS A1830     -16.514 -38.087-128.928  1.00  0.00           N  
ATOM   2832  N   GLN A1831     -18.581 -38.479-123.850  1.00  0.00           N  
ATOM   2833  CA  GLN A1831     -18.178 -39.726-123.203  1.00  0.00           C  
ATOM   2834  C   GLN A1831     -19.361 -40.673-123.027  1.00  0.00           C  
ATOM   2835  O   GLN A1831     -19.205 -41.896-123.061  1.00  0.00           O  
ATOM   2836  CB  GLN A1831     -17.540 -39.456-121.834  1.00  0.00           C  
ATOM   2837  CG  GLN A1831     -16.103 -38.983-121.902  1.00  0.00           C  
ATOM   2838  CD  GLN A1831     -15.508 -38.706-120.539  1.00  0.00           C  
ATOM   2839  OE1 GLN A1831     -16.006 -37.868-119.786  1.00  0.00           O  
ATOM   2840  NE2 GLN A1831     -14.430 -39.407-120.215  1.00  0.00           N  
ATOM   2841  N   ALA A1832     -20.544 -40.100-122.843  1.00  0.00           N  
ATOM   2842  CA  ALA A1832     -21.749 -40.889-122.649  1.00  0.00           C  
ATOM   2843  C   ALA A1832     -22.245 -41.380-123.990  1.00  0.00           C  
ATOM   2844  O   ALA A1832     -22.427 -42.575-124.201  1.00  0.00           O  
ATOM   2845  CB  ALA A1832     -22.827 -40.037-121.966  1.00  0.00           C  
ATOM   2846  N   ARG A1833     -22.456 -40.425-124.885  1.00  0.00           N  
ATOM   2847  CA  ARG A1833     -22.933 -40.673-126.232  1.00  0.00           C  
ATOM   2848  C   ARG A1833     -22.016 -41.667-126.955  1.00  0.00           C  
ATOM   2849  O   ARG A1833     -22.448 -42.359-127.877  1.00  0.00           O  
ATOM   2850  CB  ARG A1833     -22.989 -39.341-126.970  1.00  0.00           C  
ATOM   2851  CG  ARG A1833     -23.837 -39.321-128.203  1.00  0.00           C  
ATOM   2852  CD  ARG A1833     -24.191 -37.878-128.526  1.00  0.00           C  
ATOM   2853  NE  ARG A1833     -24.957 -37.729-129.762  1.00  0.00           N  
ATOM   2854  CZ  ARG A1833     -25.404 -36.564-130.228  1.00  0.00           C  
ATOM   2855  NH1 ARG A1833     -25.164 -35.440-129.555  1.00  0.00           N  
ATOM   2856  NH2 ARG A1833     -26.081 -36.521-131.373  1.00  0.00           N  
ATOM   2857  N   ARG A1834     -20.753 -41.735-126.536  1.00  0.00           N  
ATOM   2858  CA  ARG A1834     -19.798 -42.668-127.133  1.00  0.00           C  
ATOM   2859  C   ARG A1834     -20.103 -44.084-126.657  1.00  0.00           C  
ATOM   2860  O   ARG A1834     -20.233 -45.011-127.461  1.00  0.00           O  
ATOM   2861  CB  ARG A1834     -18.360 -42.328-126.726  1.00  0.00           C  
ATOM   2862  CG  ARG A1834     -17.322 -43.275-127.312  1.00  0.00           C  
ATOM   2863  CD  ARG A1834     -15.957 -43.058-126.679  1.00  0.00           C  
ATOM   2864  NE  ARG A1834     -14.857 -43.594-127.486  1.00  0.00           N  
ATOM   2865  CZ  ARG A1834     -14.532 -44.882-127.594  1.00  0.00           C  
ATOM   2866  NH1 ARG A1834     -15.214 -45.816-126.943  1.00  0.00           N  
ATOM   2867  NH2 ARG A1834     -13.516 -45.242-128.368  1.00  0.00           N  
ATOM   2868  N   LYS A2014     -20.204 -44.241-125.339  1.00  0.00           N  
ATOM   2869  CA  LYS A2014     -20.479 -45.537-124.730  1.00  0.00           C  
ATOM   2870  C   LYS A2014     -21.731 -46.218-125.276  1.00  0.00           C  
ATOM   2871  O   LYS A2014     -22.015 -47.357-124.930  1.00  0.00           O  
ATOM   2872  CB  LYS A2014     -20.595 -45.393-123.206  1.00  0.00           C  
ATOM   2873  CG  LYS A2014     -19.296 -44.985-122.503  1.00  0.00           C  
ATOM   2874  CD  LYS A2014     -19.419 -45.136-120.981  1.00  0.00           C  
ATOM   2875  CE  LYS A2014     -18.136 -44.724-120.257  1.00  0.00           C  
ATOM   2876  NZ  LYS A2014     -18.214 -44.976-118.785  1.00  0.00           N  
ATOM   2877  N   GLU A2026     -22.470 -45.524-126.133  1.00  0.00           N  
ATOM   2878  CA  GLU A2026     -23.689 -46.069-126.719  1.00  0.00           C  
ATOM   2879  C   GLU A2026     -23.480 -46.503-128.167  1.00  0.00           C  
ATOM   2880  O   GLU A2026     -24.441 -46.749-128.900  1.00  0.00           O  
ATOM   2881  CB  GLU A2026     -24.796 -45.019-126.667  1.00  0.00           C  
ATOM   2882  CG  GLU A2026     -25.091 -44.498-125.270  1.00  0.00           C  
ATOM   2883  CD  GLU A2026     -26.014 -43.301-125.296  1.00  0.00           C  
ATOM   2884  OE1 GLU A2026     -27.073 -43.395-125.955  1.00  0.00           O  
ATOM   2885  OE2 GLU A2026     -25.681 -42.273-124.663  1.00  0.00           O  
ATOM   2886  N   VAL A2027     -22.222 -46.578-128.587  1.00  0.00           N  
ATOM   2887  CA  VAL A2027     -21.915 -46.988-129.948  1.00  0.00           C  
ATOM   2888  C   VAL A2027     -21.662 -48.485-129.949  1.00  0.00           C  
ATOM   2889  O   VAL A2027     -20.676 -48.968-129.382  1.00  0.00           O  
ATOM   2890  CB  VAL A2027     -20.680 -46.255-130.503  1.00  0.00           C  
ATOM   2891  CG1 VAL A2027     -20.383 -46.745-131.907  1.00  0.00           C  
ATOM   2892  CG2 VAL A2027     -20.929 -44.748-130.516  1.00  0.00           C  
ATOM   2893  N   THR A2039     -22.581 -49.204-130.588  1.00  0.00           N  
ATOM   2894  CA  THR A2039     -22.537 -50.656-130.684  1.00  0.00           C  
ATOM   2895  C   THR A2039     -21.691 -51.115-131.864  1.00  0.00           C  
ATOM   2896  O   THR A2039     -21.625 -50.438-132.891  1.00  0.00           O  
ATOM   2897  CB  THR A2039     -23.962 -51.225-130.852  1.00  0.00           C  
ATOM   2898  OG1 THR A2039     -24.421 -51.003-132.190  1.00  0.00           O  
ATOM   2899  CG2 THR A2039     -24.919 -50.526-129.903  1.00  0.00           C  
ATOM   2900  N   ASP A2040     -21.045 -52.266-131.717  1.00  0.00           N  
ATOM   2901  CA  ASP A2040     -20.224 -52.797-132.791  1.00  0.00           C  
ATOM   2902  C   ASP A2040     -21.032 -52.859-134.083  1.00  0.00           C  
ATOM   2903  O   ASP A2040     -20.469 -52.798-135.174  1.00  0.00           O  
ATOM   2904  CB  ASP A2040     -19.702 -54.193-132.435  1.00  0.00           C  
ATOM   2905  CG  ASP A2040     -18.591 -54.158-131.395  1.00  0.00           C  
ATOM   2906  OD1 ASP A2040     -17.643 -53.363-131.560  1.00  0.00           O  
ATOM   2907  OD2 ASP A2040     -18.657 -54.932-130.418  1.00  0.00           O  
ATOM   2908  N   GLU A2041     -22.352 -52.976-133.958  1.00  0.00           N  
ATOM   2909  CA  GLU A2041     -23.229 -53.044-135.129  1.00  0.00           C  
ATOM   2910  C   GLU A2041     -23.280 -51.687-135.800  1.00  0.00           C  
ATOM   2911  O   GLU A2041     -23.300 -51.584-137.028  1.00  0.00           O  
ATOM   2912  CB  GLU A2041     -24.654 -53.458-134.732  1.00  0.00           C  
ATOM   2913  CG  GLU A2041     -24.756 -54.831-134.104  1.00  0.00           C  
ATOM   2914  CD  GLU A2041     -24.025 -54.918-132.777  1.00  0.00           C  
ATOM   2915  OE1 GLU A2041     -24.436 -54.218-131.827  1.00  0.00           O  
ATOM   2916  OE2 GLU A2041     -23.039 -55.680-132.686  1.00  0.00           O  
ATOM   2917  N   ILE A2042     -23.323 -50.649-134.971  1.00  0.00           N  
ATOM   2918  CA  ILE A2042     -23.360 -49.265-135.431  1.00  0.00           C  
ATOM   2919  C   ILE A2042     -22.055 -48.976-136.172  1.00  0.00           C  
ATOM   2920  O   ILE A2042     -22.061 -48.464-137.290  1.00  0.00           O  
ATOM   2921  CB  ILE A2042     -23.504 -48.304-134.227  1.00  0.00           C  
ATOM   2922  CG1 ILE A2042     -24.864 -48.525-133.549  1.00  0.00           C  
ATOM   2923  CG2 ILE A2042     -23.346 -46.860-134.684  1.00  0.00           C  
ATOM   2924  CD1 ILE A2042     -24.965 -47.955-132.132  1.00  0.00           C  
ATOM   2925  N   VAL A2043     -20.941 -49.319-135.525  1.00  0.00           N  
ATOM   2926  CA  VAL A2043     -19.616 -49.138-136.098  1.00  0.00           C  
ATOM   2927  C   VAL A2043     -19.581 -49.876-137.424  1.00  0.00           C  
ATOM   2928  O   VAL A2043     -19.344 -49.284-138.471  1.00  0.00           O  
ATOM   2929  CB  VAL A2043     -18.528 -49.739-135.192  1.00  0.00           C  
ATOM   2930  CG1 VAL A2043     -17.159 -49.543-135.822  1.00  0.00           C  
ATOM   2931  CG2 VAL A2043     -18.587 -49.107-133.821  1.00  0.00           C  
ATOM   2932  N   LYS A2044     -19.825 -51.180-137.361  1.00  0.00           N  
ATOM   2933  CA  LYS A2044     -19.832 -52.018-138.548  1.00  0.00           C  
ATOM   2934  C   LYS A2044     -20.725 -51.439-139.626  1.00  0.00           C  
ATOM   2935  O   LYS A2044     -20.407 -51.546-140.808  1.00  0.00           O  
ATOM   2936  CB  LYS A2044     -20.305 -53.432-138.202  1.00  0.00           C  
ATOM   2937  CG  LYS A2044     -20.688 -54.289-139.410  1.00  0.00           C  
ATOM   2938  CD  LYS A2044     -19.539 -54.439-140.403  1.00  0.00           C  
ATOM   2939  CE  LYS A2044     -19.911 -55.377-141.551  1.00  0.00           C  
ATOM   2940  NZ  LYS A2044     -21.010 -54.845-142.411  1.00  0.00           N  
ATOM   2941  N   GLU A2047     -21.839 -50.826-139.232  1.00  0.00           N  
ATOM   2942  CA  GLU A2047     -22.741 -50.259-140.227  1.00  0.00           C  
ATOM   2943  C   GLU A2047     -22.136 -49.028-140.876  1.00  0.00           C  
ATOM   2944  O   GLU A2047     -22.070 -48.956-142.093  1.00  0.00           O  
ATOM   2945  CB  GLU A2047     -24.107 -49.887-139.631  1.00  0.00           C  
ATOM   2946  CG  GLU A2047     -25.119 -49.504-140.730  1.00  0.00           C  
ATOM   2947  CD  GLU A2047     -26.522 -49.178-140.217  1.00  0.00           C  
ATOM   2948  OE1 GLU A2047     -26.968 -49.802-139.228  1.00  0.00           O  
ATOM   2949  OE2 GLU A2047     -27.191 -48.309-140.824  1.00  0.00           O  
ATOM   2950  N   PHE A2048     -21.698 -48.074-140.054  1.00  0.00           N  
ATOM   2951  CA  PHE A2048     -21.090 -46.824-140.519  1.00  0.00           C  
ATOM   2952  C   PHE A2048     -19.943 -47.026-141.507  1.00  0.00           C  
ATOM   2953  O   PHE A2048     -19.696 -46.175-142.360  1.00  0.00           O  
ATOM   2954  CB  PHE A2048     -20.550 -46.028-139.325  1.00  0.00           C  
ATOM   2955  CG  PHE A2048     -21.527 -45.042-138.740  1.00  0.00           C  
ATOM   2956  CD1 PHE A2048     -21.803 -43.850-139.388  1.00  0.00           C  
ATOM   2957  CD2 PHE A2048     -22.140 -45.291-137.515  1.00  0.00           C  
ATOM   2958  CE1 PHE A2048     -22.672 -42.917-138.821  1.00  0.00           C  
ATOM   2959  CE2 PHE A2048     -23.016 -44.354-136.941  1.00  0.00           C  
ATOM   2960  CZ  PHE A2048     -23.278 -43.170-137.594  1.00  0.00           C  
ATOM   2961  N   MET A2049     -19.243 -48.150-141.377  1.00  0.00           N  
ATOM   2962  CA  MET A2049     -18.097 -48.456-142.231  1.00  0.00           C  
ATOM   2963  C   MET A2049     -18.401 -49.427-143.374  1.00  0.00           C  
ATOM   2964  O   MET A2049     -17.491 -49.967-144.003  1.00  0.00           O  
ATOM   2965  CB  MET A2049     -16.954 -49.014-141.378  1.00  0.00           C  
ATOM   2966  CG  MET A2049     -16.603 -48.158-140.171  1.00  0.00           C  
ATOM   2967  SD  MET A2049     -15.131 -48.755-139.316  1.00  0.00           S  
ATOM   2968  CE  MET A2049     -15.434 -50.541-139.339  1.00  0.00           C  
ATOM   2969  N   THR A2050     -19.682 -49.650-143.632  1.00  0.00           N  
ATOM   2970  CA  THR A2050     -20.105 -50.533-144.703  1.00  0.00           C  
ATOM   2971  C   THR A2050     -20.470 -49.686-145.905  1.00  0.00           C  
ATOM   2972  O   THR A2050     -21.357 -48.842-145.822  1.00  0.00           O  
ATOM   2973  CB  THR A2050     -21.343 -51.335-144.303  1.00  0.00           C  
ATOM   2974  OG1 THR A2050     -21.007 -52.231-143.239  1.00  0.00           O  
ATOM   2975  CG2 THR A2050     -21.860 -52.123-145.483  1.00  0.00           C  
ATOM   2976  N   PRO A2051     -19.774 -49.875-147.035  1.00  0.00           N  
ATOM   2977  CA  PRO A2051     -20.160 -49.045-148.180  1.00  0.00           C  
ATOM   2978  C   PRO A2051     -21.614 -49.331-148.552  1.00  0.00           C  
ATOM   2979  O   PRO A2051     -22.050 -50.490-148.573  1.00  0.00           O  
ATOM   2980  CB  PRO A2051     -19.151 -49.442-149.269  1.00  0.00           C  
ATOM   2981  CG  PRO A2051     -18.623 -50.779-148.815  1.00  0.00           C  
ATOM   2982  CD  PRO A2051     -18.562 -50.659-147.321  1.00  0.00           C  
ATOM   2983  N   ARG A2085     -22.372 -48.275-148.820  1.00  0.00           N  
ATOM   2984  CA  ARG A2085     -23.772 -48.448-149.150  1.00  0.00           C  
ATOM   2985  C   ARG A2085     -24.357 -47.144-149.661  1.00  0.00           C  
ATOM   2986  O   ARG A2085     -23.775 -46.080-149.460  1.00  0.00           O  
ATOM   2987  CB  ARG A2085     -24.538 -48.882-147.901  1.00  0.00           C  
ATOM   2988  CG  ARG A2085     -24.866 -47.724-146.974  1.00  0.00           C  
ATOM   2989  CD  ARG A2085     -24.238 -47.854-145.595  1.00  0.00           C  
ATOM   2990  NE  ARG A2085     -24.033 -46.524-145.021  1.00  0.00           N  
ATOM   2991  CZ  ARG A2085     -23.494 -46.289-143.833  1.00  0.00           C  
ATOM   2992  NH1 ARG A2085     -23.107 -47.298-143.074  1.00  0.00           N  
ATOM   2993  NH2 ARG A2085     -23.328 -45.043-143.413  1.00  0.00           N  
ATOM   2994  N   LYS A2086     -25.514 -47.227-150.312  1.00  0.00           N  
ATOM   2995  CA  LYS A2086     -26.178 -46.035-150.824  1.00  0.00           C  
ATOM   2996  C   LYS A2086     -26.690 -45.220-149.639  1.00  0.00           C  
ATOM   2997  O   LYS A2086     -27.039 -45.779-148.597  1.00  0.00           O  
ATOM   2998  CB  LYS A2086     -27.353 -46.422-151.729  1.00  0.00           C  
ATOM   2999  CG  LYS A2086     -26.962 -47.279-152.931  1.00  0.00           C  
ATOM   3000  CD  LYS A2086     -28.153 -47.561-153.854  1.00  0.00           C  
ATOM   3001  CE  LYS A2086     -27.728 -48.398-155.061  1.00  0.00           C  
ATOM   3002  NZ  LYS A2086     -28.827 -48.618-156.044  1.00  0.00           N  
ATOM   3003  N   LEU A2087     -26.722 -43.901-149.795  1.00  0.00           N  
ATOM   3004  CA  LEU A2087     -27.206 -43.015-148.738  1.00  0.00           C  
ATOM   3005  C   LEU A2087     -27.913 -41.797-149.346  1.00  0.00           C  
ATOM   3006  O   LEU A2087     -27.522 -41.303-150.407  1.00  0.00           O  
ATOM   3007  CB  LEU A2087     -26.044 -42.594-147.821  1.00  0.00           C  
ATOM   3008  CG  LEU A2087     -24.864 -41.750-148.309  1.00  0.00           C  
ATOM   3009  CD1 LEU A2087     -23.739 -41.860-147.297  1.00  0.00           C  
ATOM   3010  CD2 LEU A2087     -24.381 -42.231-149.659  1.00  0.00           C  
ATOM   3011  N   SER A2088     -28.961 -41.329-148.670  1.00  0.00           N  
ATOM   3012  CA  SER A2088     -29.767 -40.204-149.148  1.00  0.00           C  
ATOM   3013  C   SER A2088     -29.329 -38.802-148.724  1.00  0.00           C  
ATOM   3014  O   SER A2088     -28.715 -38.607-147.675  1.00  0.00           O  
ATOM   3015  CB  SER A2088     -31.232 -40.423-148.757  1.00  0.00           C  
ATOM   3016  OG  SER A2088     -31.348 -40.796-147.395  1.00  0.00           O  
ATOM   3017  N   PHE A2089     -29.673 -37.826-149.558  1.00  0.00           N  
ATOM   3018  CA  PHE A2089     -29.318 -36.436-149.317  1.00  0.00           C  
ATOM   3019  C   PHE A2089     -29.991 -35.495-150.314  1.00  0.00           C  
ATOM   3020  O   PHE A2089     -30.573 -35.933-151.304  1.00  0.00           O  
ATOM   3021  CB  PHE A2089     -27.799 -36.267-149.411  1.00  0.00           C  
ATOM   3022  CG  PHE A2089     -27.184 -36.913-150.630  1.00  0.00           C  
ATOM   3023  CD1 PHE A2089     -26.880 -38.274-150.639  1.00  0.00           C  
ATOM   3024  CD2 PHE A2089     -26.909 -36.161-151.771  1.00  0.00           C  
ATOM   3025  CE1 PHE A2089     -26.310 -38.877-151.766  1.00  0.00           C  
ATOM   3026  CE2 PHE A2089     -26.339 -36.754-152.906  1.00  0.00           C  
ATOM   3027  CZ  PHE A2089     -26.039 -38.115-152.900  1.00  0.00           C  
ATOM   3028  N   ASP A2090     -29.894 -34.197-150.039  1.00  0.00           N  
ATOM   3029  CA  ASP A2090     -30.473 -33.158-150.891  1.00  0.00           C  
ATOM   3030  C   ASP A2090     -29.915 -33.210-152.314  1.00  0.00           C  
ATOM   3031  O   ASP A2090     -28.759 -33.569-152.528  1.00  0.00           O  
ATOM   3032  CB  ASP A2090     -30.201 -31.773-150.282  1.00  0.00           C  
ATOM   3033  CG  ASP A2090     -31.290 -31.327-149.316  1.00  0.00           C  
ATOM   3034  OD1 ASP A2090     -31.984 -32.197-148.743  1.00  0.00           O  
ATOM   3035  OD2 ASP A2090     -31.441 -30.100-149.125  1.00  0.00           O  
ATOM   3036  N   PHE A2091     -30.749 -32.846-153.282  1.00  0.00           N  
ATOM   3037  CA  PHE A2091     -30.359 -32.841-154.687  1.00  0.00           C  
ATOM   3038  C   PHE A2091     -29.642 -34.133-155.076  1.00  0.00           C  
ATOM   3039  O   PHE A2091     -28.478 -34.117-155.478  1.00  0.00           O  
ATOM   3040  CB  PHE A2091     -29.461 -31.633-154.984  1.00  0.00           C  
ATOM   3041  CG  PHE A2091     -30.007 -30.332-154.466  1.00  0.00           C  
ATOM   3042  CD1 PHE A2091     -29.770 -29.935-153.155  1.00  0.00           C  
ATOM   3043  CD2 PHE A2091     -30.789 -29.515-155.274  1.00  0.00           C  
ATOM   3044  CE1 PHE A2091     -30.304 -28.743-152.661  1.00  0.00           C  
ATOM   3045  CE2 PHE A2091     -31.324 -28.323-154.780  1.00  0.00           C  
ATOM   3046  CZ  PHE A2091     -31.080 -27.938-153.475  1.00  0.00           C  
ATOM   3047  N   GLN A2092     -30.350 -35.250-154.953  1.00  0.00           N  
ATOM   3048  CA  GLN A2092     -29.794 -36.551-155.297  1.00  0.00           C  
ATOM   3049  C   GLN A2092     -30.158 -36.922-156.736  1.00  0.00           C  
ATOM   3050  O   GLN A2092     -30.952 -36.178-157.351  1.00  0.00           O  
ATOM   3051  CB  GLN A2092     -30.320 -37.609-154.322  1.00  0.00           C  
ATOM   3052  CG  GLN A2092     -29.907 -39.030-154.645  1.00  0.00           C  
ATOM   3053  CD  GLN A2092     -29.302 -39.744-153.457  1.00  0.00           C  
ATOM   3054  OE1 GLN A2092     -29.786 -39.621-152.332  1.00  0.00           O  
ATOM   3055  NE2 GLN A2092     -28.243 -40.507-153.702  1.00  0.00           N  
ATOM   3056  OXT GLN A2092     -29.647 -37.947-157.239  1.00  0.00           O  
TER
END
