# Supplementary material for: Backbone Brackets and Arginine Tweezers delineate Class I and Class II aminoacyl tRNA synthetases
Source: PLoS Comput Biol. 2018 Apr 16;14(4):e1006101. doi: 10.1371/journal.pcbi.1006101 (PMC5919687; doi:10.1371/journal.pcbi.1006101)
Supplement: S11 File — All structures of Class I aaRS with residues renumbered according to the MSA. (GZ) [file pcbi.1006101.s023.tar.gz › 1obh_A_renum.pdb]

ATOM      1  N   MET A 209      38.155  21.516  -5.364  1.00  0.00           N  
ATOM      2  CA  MET A 209      38.833  21.677  -4.047  1.00  0.00           C  
ATOM      3  C   MET A 209      39.579  23.011  -3.997  1.00  0.00           C  
ATOM      4  O   MET A 209      40.336  23.351  -4.914  1.00  0.00           O  
ATOM      5  CB  MET A 209      39.805  20.515  -3.816  1.00  0.00           C  
ATOM      6  CG  MET A 209      40.429  20.483  -2.426  1.00  0.00           C  
ATOM      7  SD  MET A 209      41.406  18.987  -2.142  1.00  0.00           S  
ATOM      8  CE  MET A 209      43.013  19.473  -2.825  1.00  0.00           C  
ATOM      9  N   GLU A 210      39.355  23.767  -2.924  1.00  0.00           N  
ATOM     10  CA  GLU A 210      39.991  25.069  -2.756  1.00  0.00           C  
ATOM     11  C   GLU A 210      41.498  24.924  -2.566  1.00  0.00           C  
ATOM     12  O   GLU A 210      42.041  23.816  -2.572  1.00  0.00           O  
ATOM     13  CB  GLU A 210      39.401  25.804  -1.549  1.00  0.00           C  
ATOM     14  CG  GLU A 210      39.829  25.231  -0.197  1.00  0.00           C  
ATOM     15  CD  GLU A 210      39.163  23.905   0.141  1.00  0.00           C  
ATOM     16  OE1 GLU A 210      39.646  23.220   1.069  1.00  0.00           O  
ATOM     17  OE2 GLU A 210      38.151  23.555  -0.506  1.00  0.00           O  
ATOM     18  N   LYS A 211      42.169  26.056  -2.395  1.00  0.00           N  
ATOM     19  CA  LYS A 211      43.608  26.056  -2.199  1.00  0.00           C  
ATOM     20  C   LYS A 211      44.004  26.915  -1.008  1.00  0.00           C  
ATOM     21  O   LYS A 211      43.203  27.689  -0.484  1.00  0.00           O  
ATOM     22  CB  LYS A 211      44.317  26.552  -3.463  1.00  0.00           C  
ATOM     23  CG  LYS A 211      44.188  25.601  -4.647  1.00  0.00           C  
ATOM     24  CD  LYS A 211      45.014  26.065  -5.837  1.00  0.00           C  
ATOM     25  CE  LYS A 211      44.925  25.075  -6.998  1.00  0.00           C  
ATOM     26  NZ  LYS A 211      45.773  25.486  -8.161  1.00  0.00           N  
ATOM     27  N   TYR A 212      45.246  26.755  -0.576  1.00  0.00           N  
ATOM     28  CA  TYR A 212      45.770  27.513   0.549  1.00  0.00           C  
ATOM     29  C   TYR A 212      45.632  29.013   0.303  1.00  0.00           C  
ATOM     30  O   TYR A 212      46.026  29.523  -0.748  1.00  0.00           O  
ATOM     31  CB  TYR A 212      47.240  27.145   0.763  1.00  0.00           C  
ATOM     32  CG  TYR A 212      47.996  28.066   1.697  1.00  0.00           C  
ATOM     33  CD1 TYR A 212      47.558  28.289   3.005  1.00  0.00           C  
ATOM     34  CD2 TYR A 212      49.168  28.699   1.277  1.00  0.00           C  
ATOM     35  CE1 TYR A 212      48.274  29.121   3.877  1.00  0.00           C  
ATOM     36  CE2 TYR A 212      49.893  29.535   2.143  1.00  0.00           C  
ATOM     37  CZ  TYR A 212      49.440  29.739   3.437  1.00  0.00           C  
ATOM     38  OH  TYR A 212      50.148  30.565   4.280  1.00  0.00           O  
ATOM     39  N   ASN A 214      45.066  29.715   1.276  1.00  0.00           N  
ATOM     40  CA  ASN A 214      44.897  31.156   1.172  1.00  0.00           C  
ATOM     41  C   ASN A 214      45.208  31.793   2.522  1.00  0.00           C  
ATOM     42  O   ASN A 214      44.401  31.738   3.446  1.00  0.00           O  
ATOM     43  CB  ASN A 214      43.473  31.497   0.743  1.00  0.00           C  
ATOM     44  CG  ASN A 214      43.204  32.984   0.769  1.00  0.00           C  
ATOM     45  OD1 ASN A 214      44.039  33.790   0.350  1.00  0.00           O  
ATOM     46  ND2 ASN A 214      42.029  33.358   1.253  1.00  0.00           N  
ATOM     47  N   PRO A 215      46.388  32.421   2.642  1.00  0.00           N  
ATOM     48  CA  PRO A 215      46.867  33.083   3.859  1.00  0.00           C  
ATOM     49  C   PRO A 215      45.975  34.215   4.356  1.00  0.00           C  
ATOM     50  O   PRO A 215      45.835  34.419   5.558  1.00  0.00           O  
ATOM     51  CB  PRO A 215      48.245  33.574   3.450  1.00  0.00           C  
ATOM     52  CG  PRO A 215      48.033  33.928   2.019  1.00  0.00           C  
ATOM     53  CD  PRO A 215      47.276  32.733   1.507  1.00  0.00           C  
ATOM     54  N   HIS A 216      45.385  34.951   3.421  1.00  0.00           N  
ATOM     55  CA  HIS A 216      44.504  36.066   3.748  1.00  0.00           C  
ATOM     56  C   HIS A 216      43.339  35.639   4.645  1.00  0.00           C  
ATOM     57  O   HIS A 216      42.728  34.579   4.451  1.00  0.00           O  
ATOM     58  CB  HIS A 216      43.977  36.715   2.452  1.00  0.00           C  
ATOM     59  CG  HIS A 216      42.495  36.954   2.441  1.00  0.00           C  
ATOM     60  ND1 HIS A 216      41.575  35.930   2.337  1.00  0.00           N  
ATOM     61  CD2 HIS A 216      41.773  38.098   2.533  1.00  0.00           C  
ATOM     62  CE1 HIS A 216      40.353  36.433   2.366  1.00  0.00           C  
ATOM     63  NE2 HIS A 216      40.445  37.746   2.485  1.00  0.00           N  
ATOM     64  N   ALA A 217      43.060  36.480   5.634  1.00  0.00           N  
ATOM     65  CA  ALA A 217      41.981  36.264   6.592  1.00  0.00           C  
ATOM     66  C   ALA A 217      42.328  35.309   7.726  1.00  0.00           C  
ATOM     67  O   ALA A 217      42.166  35.664   8.900  1.00  0.00           O  
ATOM     68  CB  ALA A 217      40.706  35.784   5.877  1.00  0.00           C  
ATOM     69  N   ILE A 218      42.809  34.108   7.407  1.00  0.00           N  
ATOM     70  CA  ILE A 218      43.113  33.188   8.491  1.00  0.00           C  
ATOM     71  C   ILE A 218      44.212  33.705   9.414  1.00  0.00           C  
ATOM     72  O   ILE A 218      44.153  33.482  10.612  1.00  0.00           O  
ATOM     73  CB  ILE A 218      43.502  31.752   7.997  1.00  0.00           C  
ATOM     74  CG1 ILE A 218      44.903  31.741   7.397  1.00  0.00           C  
ATOM     75  CG2 ILE A 218      42.476  31.239   6.987  1.00  0.00           C  
ATOM     76  CD1 ILE A 218      45.460  30.323   7.217  1.00  0.00           C  
ATOM     77  N   GLU A 219      45.202  34.405   8.868  1.00  0.00           N  
ATOM     78  CA  GLU A 219      46.297  34.898   9.697  1.00  0.00           C  
ATOM     79  C   GLU A 219      45.858  35.954  10.707  1.00  0.00           C  
ATOM     80  O   GLU A 219      46.219  35.877  11.884  1.00  0.00           O  
ATOM     81  CB  GLU A 219      47.445  35.416   8.810  1.00  0.00           C  
ATOM     82  CG  GLU A 219      47.980  34.328   7.872  1.00  0.00           C  
ATOM     83  CD  GLU A 219      49.293  34.682   7.180  1.00  0.00           C  
ATOM     84  OE1 GLU A 219      49.535  35.870   6.888  1.00  0.00           O  
ATOM     85  OE2 GLU A 219      50.084  33.756   6.906  1.00  0.00           O  
ATOM     86  N   ALA A 220      45.072  36.932  10.262  1.00  0.00           N  
ATOM     87  CA  ALA A 220      44.588  37.968  11.174  1.00  0.00           C  
ATOM     88  C   ALA A 220      43.707  37.311  12.237  1.00  0.00           C  
ATOM     89  O   ALA A 220      43.707  37.721  13.404  1.00  0.00           O  
ATOM     90  CB  ALA A 220      43.797  39.032  10.405  1.00  0.00           C  
ATOM     91  N   LYS A 221      42.960  36.286  11.831  1.00  0.00           N  
ATOM     92  CA  LYS A 221      42.080  35.567  12.750  1.00  0.00           C  
ATOM     93  C   LYS A 221      42.866  34.915  13.887  1.00  0.00           C  
ATOM     94  O   LYS A 221      42.535  35.079  15.068  1.00  0.00           O  
ATOM     95  CB  LYS A 221      41.287  34.494  11.991  1.00  0.00           C  
ATOM     96  CG  LYS A 221      40.466  33.559  12.888  1.00  0.00           C  
ATOM     97  CD  LYS A 221      39.726  32.508  12.065  1.00  0.00           C  
ATOM     98  CE  LYS A 221      40.689  31.529  11.387  1.00  0.00           C  
ATOM     99  NZ  LYS A 221      40.082  30.883  10.175  1.00  0.00           N  
ATOM    100  N   TRP A 222      43.922  34.183  13.545  1.00  0.00           N  
ATOM    101  CA  TRP A 222      44.702  33.510  14.582  1.00  0.00           C  
ATOM    102  C   TRP A 222      45.576  34.451  15.397  1.00  0.00           C  
ATOM    103  O   TRP A 222      45.796  34.232  16.586  1.00  0.00           O  
ATOM    104  CB  TRP A 222      45.529  32.385  13.963  1.00  0.00           C  
ATOM    105  CG  TRP A 222      44.653  31.291  13.410  1.00  0.00           C  
ATOM    106  CD1 TRP A 222      44.662  30.795  12.137  1.00  0.00           C  
ATOM    107  CD2 TRP A 222      43.630  30.571  14.112  1.00  0.00           C  
ATOM    108  NE1 TRP A 222      43.710  29.813  12.003  1.00  0.00           N  
ATOM    109  CE2 TRP A 222      43.060  29.656  13.200  1.00  0.00           C  
ATOM    110  CE3 TRP A 222      43.137  30.615  15.425  1.00  0.00           C  
ATOM    111  CZ2 TRP A 222      42.018  28.789  13.555  1.00  0.00           C  
ATOM    112  CZ3 TRP A 222      42.097  29.749  15.781  1.00  0.00           C  
ATOM    113  CH2 TRP A 222      41.551  28.851  14.846  1.00  0.00           C  
ATOM    114  N   GLN A 223      46.068  35.505  14.766  1.00  0.00           N  
ATOM    115  CA  GLN A 223      46.884  36.468  15.479  1.00  0.00           C  
ATOM    116  C   GLN A 223      46.095  37.057  16.656  1.00  0.00           C  
ATOM    117  O   GLN A 223      46.628  37.184  17.762  1.00  0.00           O  
ATOM    118  CB  GLN A 223      47.353  37.568  14.519  1.00  0.00           C  
ATOM    119  CG  GLN A 223      48.594  37.159  13.724  1.00  0.00           C  
ATOM    120  CD  GLN A 223      48.763  37.918  12.425  1.00  0.00           C  
ATOM    121  OE1 GLN A 223      48.209  38.998  12.247  1.00  0.00           O  
ATOM    122  NE2 GLN A 223      49.554  37.357  11.507  1.00  0.00           N  
ATOM    123  N   ARG A 224      44.825  37.390  16.430  1.00  0.00           N  
ATOM    124  CA  ARG A 224      43.998  37.959  17.494  1.00  0.00           C  
ATOM    125  C   ARG A 224      43.672  36.891  18.529  1.00  0.00           C  
ATOM    126  O   ARG A 224      43.639  37.159  19.731  1.00  0.00           O  
ATOM    127  CB  ARG A 224      42.700  38.549  16.922  1.00  0.00           C  
ATOM    128  CG  ARG A 224      41.790  39.182  17.977  1.00  0.00           C  
ATOM    129  CD  ARG A 224      40.515  39.765  17.362  1.00  0.00           C  
ATOM    130  NE  ARG A 224      40.768  40.970  16.571  1.00  0.00           N  
ATOM    131  CZ  ARG A 224      41.118  42.147  17.088  1.00  0.00           C  
ATOM    132  NH1 ARG A 224      41.255  42.283  18.402  1.00  0.00           N  
ATOM    133  NH2 ARG A 224      41.342  43.188  16.293  1.00  0.00           N  
ATOM    134  N   PHE A 225      43.436  35.675  18.055  1.00  0.00           N  
ATOM    135  CA  PHE A 225      43.128  34.557  18.932  1.00  0.00           C  
ATOM    136  C   PHE A 225      44.259  34.295  19.932  1.00  0.00           C  
ATOM    137  O   PHE A 225      44.008  34.173  21.124  1.00  0.00           O  
ATOM    138  CB  PHE A 225      42.872  33.296  18.100  1.00  0.00           C  
ATOM    139  CG  PHE A 225      42.761  32.033  18.915  1.00  0.00           C  
ATOM    140  CD1 PHE A 225      41.645  31.794  19.714  1.00  0.00           C  
ATOM    141  CD2 PHE A 225      43.768  31.066  18.861  1.00  0.00           C  
ATOM    142  CE1 PHE A 225      41.529  30.605  20.447  1.00  0.00           C  
ATOM    143  CE2 PHE A 225      43.665  29.877  19.583  1.00  0.00           C  
ATOM    144  CZ  PHE A 225      42.541  29.643  20.381  1.00  0.00           C  
ATOM    145  N   TRP A 226      45.497  34.203  19.452  1.00  0.00           N  
ATOM    146  CA  TRP A 226      46.631  33.938  20.338  1.00  0.00           C  
ATOM    147  C   TRP A 226      46.822  35.062  21.354  1.00  0.00           C  
ATOM    148  O   TRP A 226      47.107  34.807  22.517  1.00  0.00           O  
ATOM    149  CB  TRP A 226      47.932  33.769  19.544  1.00  0.00           C  
ATOM    150  CG  TRP A 226      47.941  32.611  18.587  1.00  0.00           C  
ATOM    151  CD1 TRP A 226      47.469  31.344  18.813  1.00  0.00           C  
ATOM    152  CD2 TRP A 226      48.472  32.609  17.259  1.00  0.00           C  
ATOM    153  NE1 TRP A 226      47.672  30.554  17.698  1.00  0.00           N  
ATOM    154  CE2 TRP A 226      48.285  31.309  16.730  1.00  0.00           C  
ATOM    155  CE3 TRP A 226      49.089  33.581  16.461  1.00  0.00           C  
ATOM    156  CZ2 TRP A 226      48.690  30.959  15.439  1.00  0.00           C  
ATOM    157  CZ3 TRP A 226      49.494  33.232  15.179  1.00  0.00           C  
ATOM    158  CH2 TRP A 226      49.290  31.929  14.682  1.00  0.00           C  
ATOM    159  N   GLU A 227      46.676  36.303  20.904  1.00  0.00           N  
ATOM    160  CA  GLU A 227      46.827  37.456  21.782  1.00  0.00           C  
ATOM    161  C   GLU A 227      45.767  37.448  22.895  1.00  0.00           C  
ATOM    162  O   GLU A 227      46.105  37.493  24.083  1.00  0.00           O  
ATOM    163  CB  GLU A 227      46.732  38.749  20.959  1.00  0.00           C  
ATOM    164  CG  GLU A 227      47.054  40.017  21.732  1.00  0.00           C  
ATOM    165  CD  GLU A 227      48.400  39.940  22.447  1.00  0.00           C  
ATOM    166  OE1 GLU A 227      49.398  39.539  21.800  1.00  0.00           O  
ATOM    167  OE2 GLU A 227      48.462  40.286  23.652  1.00  0.00           O  
ATOM    168  N   GLU A 228      44.495  37.362  22.514  1.00  0.00           N  
ATOM    169  CA  GLU A 228      43.404  37.351  23.495  1.00  0.00           C  
ATOM    170  C   GLU A 228      43.521  36.213  24.501  1.00  0.00           C  
ATOM    171  O   GLU A 228      43.154  36.362  25.671  1.00  0.00           O  
ATOM    172  CB  GLU A 228      42.049  37.233  22.796  1.00  0.00           C  
ATOM    173  CG  GLU A 228      41.727  38.370  21.849  1.00  0.00           C  
ATOM    174  CD  GLU A 228      40.350  38.216  21.228  1.00  0.00           C  
ATOM    175  OE1 GLU A 228      39.970  37.066  20.895  1.00  0.00           O  
ATOM    176  OE2 GLU A 228      39.658  39.246  21.065  1.00  0.00           O  
ATOM    177  N   LYS A 229      44.003  35.066  24.039  1.00  0.00           N  
ATOM    178  CA  LYS A 229      44.156  33.908  24.906  1.00  0.00           C  
ATOM    179  C   LYS A 229      45.357  34.078  25.838  1.00  0.00           C  
ATOM    180  O   LYS A 229      45.472  33.373  26.837  1.00  0.00           O  
ATOM    181  CB  LYS A 229      44.335  32.643  24.062  1.00  0.00           C  
ATOM    182  CG  LYS A 229      43.132  32.280  23.202  1.00  0.00           C  
ATOM    183  CD  LYS A 229      41.961  31.753  24.030  1.00  0.00           C  
ATOM    184  CE  LYS A 229      42.310  30.441  24.710  1.00  0.00           C  
ATOM    185  NZ  LYS A 229      41.134  29.826  25.380  1.00  0.00           N  
ATOM    186  N   GLY A 230      46.247  35.013  25.502  1.00  0.00           N  
ATOM    187  CA  GLY A 230      47.432  35.249  26.315  1.00  0.00           C  
ATOM    188  C   GLY A 230      48.333  34.033  26.474  1.00  0.00           C  
ATOM    189  O   GLY A 230      48.943  33.841  27.529  1.00  0.00           O  
ATOM    190  N   PHE A 232      48.431  33.206  25.436  1.00  0.00           N  
ATOM    191  CA  PHE A 232      49.268  32.010  25.505  1.00  0.00           C  
ATOM    192  C   PHE A 232      50.732  32.310  25.825  1.00  0.00           C  
ATOM    193  O   PHE A 232      51.394  31.522  26.499  1.00  0.00           O  
ATOM    194  CB  PHE A 232      49.197  31.224  24.187  1.00  0.00           C  
ATOM    195  CG  PHE A 232      47.878  30.531  23.958  1.00  0.00           C  
ATOM    196  CD1 PHE A 232      47.434  29.549  24.836  1.00  0.00           C  
ATOM    197  CD2 PHE A 232      47.087  30.853  22.858  1.00  0.00           C  
ATOM    198  CE1 PHE A 232      46.212  28.891  24.624  1.00  0.00           C  
ATOM    199  CE2 PHE A 232      45.867  30.203  22.635  1.00  0.00           C  
ATOM    200  CZ  PHE A 232      45.432  29.218  23.522  1.00  0.00           C  
ATOM    201  N   MET A 233      51.242  33.439  25.343  1.00  0.00           N  
ATOM    202  CA  MET A 233      52.636  33.786  25.589  1.00  0.00           C  
ATOM    203  C   MET A 233      52.875  34.764  26.735  1.00  0.00           C  
ATOM    204  O   MET A 233      53.894  35.449  26.777  1.00  0.00           O  
ATOM    205  CB  MET A 233      53.290  34.302  24.300  1.00  0.00           C  
ATOM    206  CG  MET A 233      53.581  33.184  23.287  1.00  0.00           C  
ATOM    207  SD  MET A 233      54.666  31.844  23.930  1.00  0.00           S  
ATOM    208  CE  MET A 233      55.980  32.806  24.616  1.00  0.00           C  
ATOM    209  N   LYS A 234      51.932  34.820  27.671  1.00  0.00           N  
ATOM    210  CA  LYS A 234      52.073  35.675  28.840  1.00  0.00           C  
ATOM    211  C   LYS A 234      53.016  34.926  29.781  1.00  0.00           C  
ATOM    212  O   LYS A 234      52.863  33.722  29.986  1.00  0.00           O  
ATOM    213  CB  LYS A 234      50.719  35.873  29.515  1.00  0.00           C  
ATOM    214  CG  LYS A 234      50.770  36.756  30.750  1.00  0.00           C  
ATOM    215  CD  LYS A 234      49.372  37.055  31.255  1.00  0.00           C  
ATOM    216  CE  LYS A 234      49.384  38.150  32.310  1.00  0.00           C  
ATOM    217  NZ  LYS A 234      47.999  38.524  32.724  1.00  0.00           N  
ATOM    218  N   ALA A 235      53.993  35.629  30.341  1.00  0.00           N  
ATOM    219  CA  ALA A 235      54.953  35.000  31.245  1.00  0.00           C  
ATOM    220  C   ALA A 235      54.576  35.177  32.716  1.00  0.00           C  
ATOM    221  O   ALA A 235      54.186  36.267  33.134  1.00  0.00           O  
ATOM    222  CB  ALA A 235      56.346  35.573  30.998  1.00  0.00           C  
ATOM    223  N   LYS A 236      54.700  34.104  33.491  1.00  0.00           N  
ATOM    224  CA  LYS A 236      54.385  34.148  34.917  1.00  0.00           C  
ATOM    225  C   LYS A 236      55.393  35.014  35.657  1.00  0.00           C  
ATOM    226  O   LYS A 236      56.553  35.107  35.257  1.00  0.00           O  
ATOM    227  CB  LYS A 236      54.408  32.738  35.521  1.00  0.00           C  
ATOM    228  CG  LYS A 236      53.216  31.871  35.151  1.00  0.00           C  
ATOM    229  CD  LYS A 236      53.196  30.579  35.965  1.00  0.00           C  
ATOM    230  CE  LYS A 236      51.936  29.760  35.676  1.00  0.00           C  
ATOM    231  NZ  LYS A 236      51.903  28.462  36.421  1.00  0.00           N  
ATOM    232  N   ASP A 237      54.951  35.642  36.740  1.00  0.00           N  
ATOM    233  CA  ASP A 237      55.831  36.489  37.536  1.00  0.00           C  
ATOM    234  C   ASP A 237      56.972  35.667  38.117  1.00  0.00           C  
ATOM    235  O   ASP A 237      58.111  36.131  38.180  1.00  0.00           O  
ATOM    236  CB  ASP A 237      55.047  37.160  38.667  1.00  0.00           C  
ATOM    237  CG  ASP A 237      54.136  38.268  38.168  1.00  0.00           C  
ATOM    238  OD1 ASP A 237      53.363  38.813  38.982  1.00  0.00           O  
ATOM    239  OD2 ASP A 237      54.194  38.600  36.963  1.00  0.00           O  
ATOM    240  N   LEU A 238      56.664  34.441  38.528  1.00  0.00           N  
ATOM    241  CA  LEU A 238      57.673  33.557  39.102  1.00  0.00           C  
ATOM    242  C   LEU A 238      57.531  32.132  38.594  1.00  0.00           C  
ATOM    243  O   LEU A 238      56.625  31.408  38.999  1.00  0.00           O  
ATOM    244  CB  LEU A 238      57.579  33.545  40.631  1.00  0.00           C  
ATOM    245  CG  LEU A 238      57.846  34.850  41.385  1.00  0.00           C  
ATOM    246  CD1 LEU A 238      57.630  34.616  42.871  1.00  0.00           C  
ATOM    247  CD2 LEU A 238      59.267  35.334  41.125  1.00  0.00           C  
ATOM    248  N   PRO A 240      58.431  31.710  37.698  1.00  0.00           N  
ATOM    249  CA  PRO A 240      58.401  30.355  37.139  1.00  0.00           C  
ATOM    250  C   PRO A 240      58.559  29.333  38.261  1.00  0.00           C  
ATOM    251  O   PRO A 240      59.307  29.565  39.220  1.00  0.00           O  
ATOM    252  CB  PRO A 240      59.603  30.341  36.203  1.00  0.00           C  
ATOM    253  CG  PRO A 240      59.762  31.768  35.828  1.00  0.00           C  
ATOM    254  CD  PRO A 240      59.532  32.490  37.117  1.00  0.00           C  
ATOM    255  N   GLY A 241      57.868  28.204  38.133  1.00  0.00           N  
ATOM    256  CA  GLY A 241      57.960  27.177  39.153  1.00  0.00           C  
ATOM    257  C   GLY A 241      58.273  25.793  38.617  1.00  0.00           C  
ATOM    258  O   GLY A 241      57.551  25.272  37.766  1.00  0.00           O  
ATOM    259  N   GLY A 243      59.356  25.207  39.124  1.00  0.00           N  
ATOM    260  CA  GLY A 243      59.774  23.871  38.721  1.00  0.00           C  
ATOM    261  C   GLY A 243      59.583  23.525  37.255  1.00  0.00           C  
ATOM    262  O   GLY A 243      58.499  23.104  36.839  1.00  0.00           O  
ATOM    263  N   GLY A 245      60.225  23.783  34.619  1.00  0.00           N  
ATOM    264  CA  GLY A 245      61.356  24.615  34.246  1.00  0.00           C  
ATOM    265  C   GLY A 245      60.934  25.866  33.496  1.00  0.00           C  
ATOM    266  O   GLY A 245      59.752  26.070  33.219  1.00  0.00           O  
ATOM    267  N   LYS A 265      61.901  26.711  33.157  1.00  0.00           N  
ATOM    268  CA  LYS A 265      61.600  27.945  32.450  1.00  0.00           C  
ATOM    269  C   LYS A 265      62.542  28.173  31.275  1.00  0.00           C  
ATOM    270  O   LYS A 265      63.603  27.558  31.184  1.00  0.00           O  
ATOM    271  CB  LYS A 265      61.680  29.131  33.421  1.00  0.00           C  
ATOM    272  CG  LYS A 265      63.062  29.377  34.026  1.00  0.00           C  
ATOM    273  CD  LYS A 265      63.989  30.088  33.045  1.00  0.00           C  
ATOM    274  CE  LYS A 265      65.414  30.143  33.559  1.00  0.00           C  
ATOM    275  NZ  LYS A 265      66.290  30.908  32.640  1.00  0.00           N  
ATOM    276  N   GLN A 266      62.139  29.055  30.370  1.00  0.00           N  
ATOM    277  CA  GLN A 266      62.960  29.392  29.216  1.00  0.00           C  
ATOM    278  C   GLN A 266      62.820  30.883  28.964  1.00  0.00           C  
ATOM    279  O   GLN A 266      61.717  31.403  28.818  1.00  0.00           O  
ATOM    280  CB  GLN A 266      62.522  28.614  27.966  1.00  0.00           C  
ATOM    281  CG  GLN A 266      62.824  27.108  27.970  1.00  0.00           C  
ATOM    282  CD  GLN A 266      64.316  26.779  27.913  1.00  0.00           C  
ATOM    283  OE1 GLN A 266      65.115  27.527  27.352  1.00  0.00           O  
ATOM    284  NE2 GLN A 266      64.686  25.641  28.475  1.00  0.00           N  
ATOM    285  N   TYR A 267      63.952  31.569  28.935  1.00  0.00           N  
ATOM    286  CA  TYR A 267      63.978  32.996  28.697  1.00  0.00           C  
ATOM    287  C   TYR A 267      64.569  33.184  27.301  1.00  0.00           C  
ATOM    288  O   TYR A 267      65.779  33.048  27.108  1.00  0.00           O  
ATOM    289  CB  TYR A 267      64.855  33.686  29.753  1.00  0.00           C  
ATOM    290  CG  TYR A 267      64.825  35.202  29.727  1.00  0.00           C  
ATOM    291  CD1 TYR A 267      64.245  35.898  28.665  1.00  0.00           C  
ATOM    292  CD2 TYR A 267      65.415  35.944  30.755  1.00  0.00           C  
ATOM    293  CE1 TYR A 267      64.256  37.297  28.625  1.00  0.00           C  
ATOM    294  CE2 TYR A 267      65.431  37.340  30.723  1.00  0.00           C  
ATOM    295  CZ  TYR A 267      64.851  38.007  29.652  1.00  0.00           C  
ATOM    296  OH  TYR A 267      64.877  39.380  29.601  1.00  0.00           O  
ATOM    297  N   VAL A 268      63.700  33.476  26.337  1.00  0.00           N  
ATOM    298  CA  VAL A 268      64.104  33.676  24.951  1.00  0.00           C  
ATOM    299  C   VAL A 268      64.118  35.172  24.658  1.00  0.00           C  
ATOM    300  O   VAL A 268      63.071  35.821  24.600  1.00  0.00           O  
ATOM    301  CB  VAL A 268      63.129  32.965  23.997  1.00  0.00           C  
ATOM    302  CG1 VAL A 268      63.558  33.175  22.557  1.00  0.00           C  
ATOM    303  CG2 VAL A 268      63.087  31.477  24.322  1.00  0.00           C  
ATOM    304  N   LEU A 269      65.310  35.714  24.454  1.00  0.00           N  
ATOM    305  CA  LEU A 269      65.445  37.136  24.224  1.00  0.00           C  
ATOM    306  C   LEU A 269      66.037  37.513  22.880  1.00  0.00           C  
ATOM    307  O   LEU A 269      67.026  36.936  22.432  1.00  0.00           O  
ATOM    308  CB  LEU A 269      66.301  37.762  25.339  1.00  0.00           C  
ATOM    309  CG  LEU A 269      66.622  39.259  25.258  1.00  0.00           C  
ATOM    310  CD1 LEU A 269      65.355  40.077  25.458  1.00  0.00           C  
ATOM    311  CD2 LEU A 269      67.651  39.614  26.325  1.00  0.00           C  
ATOM    312  N   VAL A 270      65.423  38.502  22.247  1.00  0.00           N  
ATOM    313  CA  VAL A 270      65.907  39.005  20.978  1.00  0.00           C  
ATOM    314  C   VAL A 270      66.306  40.450  21.221  1.00  0.00           C  
ATOM    315  O   VAL A 270      65.632  41.161  21.962  1.00  0.00           O  
ATOM    316  CB  VAL A 270      64.813  38.975  19.904  1.00  0.00           C  
ATOM    317  CG1 VAL A 270      65.410  39.344  18.578  1.00  0.00           C  
ATOM    318  CG2 VAL A 270      64.178  37.593  19.841  1.00  0.00           C  
ATOM    319  N   MET A 271      67.401  40.883  20.611  1.00  0.00           N  
ATOM    320  CA  MET A 271      67.868  42.255  20.773  1.00  0.00           C  
ATOM    321  C   MET A 271      66.787  43.250  20.384  1.00  0.00           C  
ATOM    322  O   MET A 271      66.330  43.242  19.242  1.00  0.00           O  
ATOM    323  CB  MET A 271      69.102  42.491  19.909  1.00  0.00           C  
ATOM    324  CG  MET A 271      70.360  41.850  20.454  1.00  0.00           C  
ATOM    325  SD  MET A 271      71.765  42.126  19.371  1.00  0.00           S  
ATOM    326  CE  MET A 271      72.730  40.669  19.754  1.00  0.00           C  
ATOM    327  N   PHE A 272      66.384  44.115  21.316  1.00  0.00           N  
ATOM    328  CA  PHE A 272      65.339  45.080  20.997  1.00  0.00           C  
ATOM    329  C   PHE A 272      65.838  46.111  19.993  1.00  0.00           C  
ATOM    330  O   PHE A 272      67.000  46.507  20.013  1.00  0.00           O  
ATOM    331  CB  PHE A 272      64.740  45.714  22.278  1.00  0.00           C  
ATOM    332  CG  PHE A 272      65.688  46.572  23.088  1.00  0.00           C  
ATOM    333  CD1 PHE A 272      67.070  46.473  22.957  1.00  0.00           C  
ATOM    334  CD2 PHE A 272      65.169  47.464  24.033  1.00  0.00           C  
ATOM    335  CE1 PHE A 272      67.916  47.241  23.748  1.00  0.00           C  
ATOM    336  CE2 PHE A 272      66.012  48.240  24.836  1.00  0.00           C  
ATOM    337  CZ  PHE A 272      67.389  48.126  24.690  1.00  0.00           C  
ATOM    338  N   PRO A 273      64.960  46.539  19.074  1.00  0.00           N  
ATOM    339  CA  PRO A 273      65.337  47.513  18.051  1.00  0.00           C  
ATOM    340  C   PRO A 273      65.195  48.987  18.401  1.00  0.00           C  
ATOM    341  O   PRO A 273      64.536  49.357  19.372  1.00  0.00           O  
ATOM    342  CB  PRO A 273      64.420  47.137  16.896  1.00  0.00           C  
ATOM    343  CG  PRO A 273      63.130  46.867  17.628  1.00  0.00           C  
ATOM    344  CD  PRO A 273      63.576  46.068  18.861  1.00  0.00           C  
ATOM    345  N   TYR A 274      65.833  49.814  17.579  1.00  0.00           N  
ATOM    346  CA  TYR A 274      65.743  51.257  17.702  1.00  0.00           C  
ATOM    347  C   TYR A 274      64.407  51.557  17.024  1.00  0.00           C  
ATOM    348  O   TYR A 274      64.149  51.057  15.926  1.00  0.00           O  
ATOM    349  CB  TYR A 274      66.855  51.942  16.901  1.00  0.00           C  
ATOM    350  CG  TYR A 274      68.258  51.643  17.367  1.00  0.00           C  
ATOM    351  CD1 TYR A 274      68.672  51.986  18.653  1.00  0.00           C  
ATOM    352  CD2 TYR A 274      69.178  51.022  16.520  1.00  0.00           C  
ATOM    353  CE1 TYR A 274      69.959  51.720  19.090  1.00  0.00           C  
ATOM    354  CE2 TYR A 274      70.477  50.748  16.950  1.00  0.00           C  
ATOM    355  CZ  TYR A 274      70.857  51.099  18.239  1.00  0.00           C  
ATOM    356  OH  TYR A 274      72.125  50.811  18.687  1.00  0.00           O  
ATOM    357  N   PRO A 275      63.532  52.342  17.671  1.00  0.00           N  
ATOM    358  CA  PRO A 275      62.241  52.663  17.055  1.00  0.00           C  
ATOM    359  C   PRO A 275      62.478  53.624  15.887  1.00  0.00           C  
ATOM    360  O   PRO A 275      62.418  54.839  16.057  1.00  0.00           O  
ATOM    361  CB  PRO A 275      61.469  53.335  18.191  1.00  0.00           C  
ATOM    362  CG  PRO A 275      62.112  52.787  19.430  1.00  0.00           C  
ATOM    363  CD  PRO A 275      63.569  52.803  19.067  1.00  0.00           C  
ATOM    364  N   SER A 276      62.762  53.084  14.708  1.00  0.00           N  
ATOM    365  CA  SER A 276      63.016  53.924  13.541  1.00  0.00           C  
ATOM    366  C   SER A 276      62.025  53.724  12.389  1.00  0.00           C  
ATOM    367  O   SER A 276      62.308  54.099  11.251  1.00  0.00           O  
ATOM    368  CB  SER A 276      64.449  53.709  13.038  1.00  0.00           C  
ATOM    369  OG  SER A 276      65.397  54.207  13.970  1.00  0.00           O  
ATOM    370  N   GLY A 277      60.868  53.135  12.685  1.00  0.00           N  
ATOM    371  CA  GLY A 277      59.865  52.938  11.655  1.00  0.00           C  
ATOM    372  C   GLY A 277      59.490  51.496  11.375  1.00  0.00           C  
ATOM    373  O   GLY A 277      59.585  50.639  12.258  1.00  0.00           O  
ATOM    374  N   ASP A 279      59.048  51.234  10.144  1.00  0.00           N  
ATOM    375  CA  ASP A 279      58.664  49.885   9.743  1.00  0.00           C  
ATOM    376  C   ASP A 279      59.922  49.036   9.560  1.00  0.00           C  
ATOM    377  O   ASP A 279      60.962  49.513   9.093  1.00  0.00           O  
ATOM    378  CB  ASP A 279      57.841  49.920   8.447  1.00  0.00           C  
ATOM    379  CG  ASP A 279      57.279  48.549   8.063  1.00  0.00           C  
ATOM    380  OD1 ASP A 279      58.015  47.733   7.468  1.00  0.00           O  
ATOM    381  OD2 ASP A 279      56.097  48.280   8.363  1.00  0.00           O  
ATOM    382  N   LEU A 280      59.817  47.775   9.951  1.00  0.00           N  
ATOM    383  CA  LEU A 280      60.925  46.845   9.865  1.00  0.00           C  
ATOM    384  C   LEU A 280      60.912  46.088   8.542  1.00  0.00           C  
ATOM    385  O   LEU A 280      59.885  46.025   7.863  1.00  0.00           O  
ATOM    386  CB  LEU A 280      60.823  45.859  11.022  1.00  0.00           C  
ATOM    387  CG  LEU A 280      60.705  46.521  12.398  1.00  0.00           C  
ATOM    388  CD1 LEU A 280      60.206  45.512  13.413  1.00  0.00           C  
ATOM    389  CD2 LEU A 280      62.062  47.091  12.808  1.00  0.00           C  
ATOM    390  N   HIS A 281      62.058  45.532   8.166  1.00  0.00           N  
ATOM    391  CA  HIS A 281      62.136  44.750   6.940  1.00  0.00           C  
ATOM    392  C   HIS A 281      62.491  43.319   7.325  1.00  0.00           C  
ATOM    393  O   HIS A 281      62.721  43.024   8.503  1.00  0.00           O  
ATOM    394  CB  HIS A 281      63.173  45.331   5.967  1.00  0.00           C  
ATOM    395  CG  HIS A 281      64.530  45.517   6.565  1.00  0.00           C  
ATOM    396  ND1 HIS A 281      65.283  44.496   7.103  1.00  0.00           N  
ATOM    397  CD2 HIS A 281      65.275  46.642   6.712  1.00  0.00           C  
ATOM    398  CE1 HIS A 281      66.437  45.023   7.551  1.00  0.00           C  
ATOM    399  NE2 HIS A 281      66.480  46.323   7.336  1.00  0.00           N  
ATOM    400  N   MET A 282      62.528  42.434   6.337  1.00  0.00           N  
ATOM    401  CA  MET A 282      62.818  41.031   6.580  1.00  0.00           C  
ATOM    402  C   MET A 282      64.141  40.777   7.291  1.00  0.00           C  
ATOM    403  O   MET A 282      64.324  39.726   7.906  1.00  0.00           O  
ATOM    404  CB  MET A 282      62.747  40.250   5.263  1.00  0.00           C  
ATOM    405  CG  MET A 282      61.329  40.175   4.689  1.00  0.00           C  
ATOM    406  SD  MET A 282      60.089  39.632   5.921  1.00  0.00           S  
ATOM    407  CE  MET A 282      58.554  40.089   5.068  1.00  0.00           C  
ATOM    408  N   GLY A 283      65.053  41.743   7.217  1.00  0.00           N  
ATOM    409  CA  GLY A 283      66.328  41.605   7.896  1.00  0.00           C  
ATOM    410  C   GLY A 283      66.086  41.587   9.392  1.00  0.00           C  
ATOM    411  O   GLY A 283      66.585  40.710  10.102  1.00  0.00           O  
ATOM    412  N   HIS A 284      65.314  42.555   9.881  1.00  0.00           N  
ATOM    413  CA  HIS A 284      64.997  42.608  11.310  1.00  0.00           C  
ATOM    414  C   HIS A 284      64.163  41.386  11.666  1.00  0.00           C  
ATOM    415  O   HIS A 284      64.430  40.692  12.645  1.00  0.00           O  
ATOM    416  CB  HIS A 284      64.160  43.845  11.660  1.00  0.00           C  
ATOM    417  CG  HIS A 284      64.792  45.149  11.286  1.00  0.00           C  
ATOM    418  ND1 HIS A 284      64.402  45.917  10.210  1.00  0.00           N  
ATOM    419  CD2 HIS A 284      65.800  45.835  11.884  1.00  0.00           C  
ATOM    420  CE1 HIS A 284      65.167  47.017  10.189  1.00  0.00           C  
ATOM    421  NE2 HIS A 284      66.032  47.012  11.188  1.00  0.00           N  
ATOM    422  N   LEU A 285      63.144  41.122  10.852  1.00  0.00           N  
ATOM    423  CA  LEU A 285      62.245  40.007  11.120  1.00  0.00           C  
ATOM    424  C   LEU A 285      62.898  38.648  11.195  1.00  0.00           C  
ATOM    425  O   LEU A 285      62.338  37.725  11.797  1.00  0.00           O  
ATOM    426  CB  LEU A 285      61.100  39.992  10.104  1.00  0.00           C  
ATOM    427  CG  LEU A 285      59.821  40.666  10.618  1.00  0.00           C  
ATOM    428  CD1 LEU A 285      59.269  39.859  11.794  1.00  0.00           C  
ATOM    429  CD2 LEU A 285      60.111  42.093  11.052  1.00  0.00           C  
ATOM    430  N   LYS A 286      64.073  38.494  10.599  1.00  0.00           N  
ATOM    431  CA  LYS A 286      64.724  37.198  10.694  1.00  0.00           C  
ATOM    432  C   LYS A 286      65.004  36.895  12.168  1.00  0.00           C  
ATOM    433  O   LYS A 286      64.763  35.783  12.641  1.00  0.00           O  
ATOM    434  CB  LYS A 286      66.044  37.163   9.917  1.00  0.00           C  
ATOM    435  CG  LYS A 286      66.809  35.854  10.131  1.00  0.00           C  
ATOM    436  CD  LYS A 286      68.160  35.817   9.392  1.00  0.00           C  
ATOM    437  CE  LYS A 286      69.000  34.627   9.861  1.00  0.00           C  
ATOM    438  NZ  LYS A 286      70.346  34.572   9.208  1.00  0.00           N  
ATOM    439  N   ASN A 288      65.493  37.891  12.900  1.00  0.00           N  
ATOM    440  CA  ASN A 288      65.812  37.693  14.314  1.00  0.00           C  
ATOM    441  C   ASN A 288      64.562  37.454  15.148  1.00  0.00           C  
ATOM    442  O   ASN A 288      64.523  36.559  15.993  1.00  0.00           O  
ATOM    443  CB  ASN A 288      66.552  38.909  14.876  1.00  0.00           C  
ATOM    444  CG  ASN A 288      67.802  39.240  14.096  1.00  0.00           C  
ATOM    445  OD1 ASN A 288      67.793  40.123  13.236  1.00  0.00           O  
ATOM    446  ND2 ASN A 288      68.884  38.525  14.380  1.00  0.00           N  
ATOM    447  N   TYR A 289      63.543  38.268  14.905  1.00  0.00           N  
ATOM    448  CA  TYR A 289      62.297  38.164  15.648  1.00  0.00           C  
ATOM    449  C   TYR A 289      61.535  36.881  15.332  1.00  0.00           C  
ATOM    450  O   TYR A 289      60.859  36.326  16.203  1.00  0.00           O  
ATOM    451  CB  TYR A 289      61.470  39.423  15.389  1.00  0.00           C  
ATOM    452  CG  TYR A 289      62.250  40.656  15.795  1.00  0.00           C  
ATOM    453  CD1 TYR A 289      62.394  41.748  14.936  1.00  0.00           C  
ATOM    454  CD2 TYR A 289      62.932  40.685  17.012  1.00  0.00           C  
ATOM    455  CE1 TYR A 289      63.217  42.833  15.282  1.00  0.00           C  
ATOM    456  CE2 TYR A 289      63.746  41.753  17.366  1.00  0.00           C  
ATOM    457  CZ  TYR A 289      63.894  42.819  16.505  1.00  0.00           C  
ATOM    458  OH  TYR A 289      64.747  43.842  16.872  1.00  0.00           O  
ATOM    459  N   THR A 290      61.662  36.393  14.099  1.00  0.00           N  
ATOM    460  CA  THR A 290      60.997  35.147  13.728  1.00  0.00           C  
ATOM    461  C   THR A 290      61.729  34.020  14.449  1.00  0.00           C  
ATOM    462  O   THR A 290      61.105  33.103  14.983  1.00  0.00           O  
ATOM    463  CB  THR A 290      61.050  34.892  12.205  1.00  0.00           C  
ATOM    464  OG1 THR A 290      60.413  35.973  11.522  1.00  0.00           O  
ATOM    465  CG2 THR A 290      60.334  33.601  11.852  1.00  0.00           C  
ATOM    466  N   MET A 291      63.056  34.095  14.478  1.00  0.00           N  
ATOM    467  CA  MET A 291      63.852  33.073  15.160  1.00  0.00           C  
ATOM    468  C   MET A 291      63.399  32.961  16.610  1.00  0.00           C  
ATOM    469  O   MET A 291      63.225  31.861  17.133  1.00  0.00           O  
ATOM    470  CB  MET A 291      65.344  33.429  15.134  1.00  0.00           C  
ATOM    471  CG  MET A 291      66.010  33.362  13.766  1.00  0.00           C  
ATOM    472  SD  MET A 291      66.255  31.669  13.198  1.00  0.00           S  
ATOM    473  CE  MET A 291      66.572  31.938  11.444  1.00  0.00           C  
ATOM    474  N   GLY A 292      63.222  34.110  17.259  1.00  0.00           N  
ATOM    475  CA  GLY A 292      62.795  34.121  18.645  1.00  0.00           C  
ATOM    476  C   GLY A 292      61.418  33.521  18.822  1.00  0.00           C  
ATOM    477  O   GLY A 292      61.185  32.758  19.764  1.00  0.00           O  
ATOM    478  N   ASP A 293      60.503  33.850  17.914  1.00  0.00           N  
ATOM    479  CA  ASP A 293      59.138  33.325  17.992  1.00  0.00           C  
ATOM    480  C   ASP A 293      59.116  31.806  17.839  1.00  0.00           C  
ATOM    481  O   ASP A 293      58.375  31.118  18.537  1.00  0.00           O  
ATOM    482  CB  ASP A 293      58.250  33.974  16.918  1.00  0.00           C  
ATOM    483  CG  ASP A 293      56.761  33.679  17.126  1.00  0.00           C  
ATOM    484  OD1 ASP A 293      56.174  32.916  16.321  1.00  0.00           O  
ATOM    485  OD2 ASP A 293      56.178  34.209  18.101  1.00  0.00           O  
ATOM    486  N   VAL A 294      59.927  31.281  16.924  1.00  0.00           N  
ATOM    487  CA  VAL A 294      59.987  29.835  16.708  1.00  0.00           C  
ATOM    488  C   VAL A 294      60.429  29.123  17.999  1.00  0.00           C  
ATOM    489  O   VAL A 294      59.794  28.161  18.446  1.00  0.00           O  
ATOM    490  CB  VAL A 294      60.981  29.486  15.551  1.00  0.00           C  
ATOM    491  CG1 VAL A 294      61.215  27.988  15.478  1.00  0.00           C  
ATOM    492  CG2 VAL A 294      60.429  29.993  14.223  1.00  0.00           C  
ATOM    493  N   LEU A 295      61.516  29.602  18.595  1.00  0.00           N  
ATOM    494  CA  LEU A 295      62.037  29.006  19.817  1.00  0.00           C  
ATOM    495  C   LEU A 295      61.001  29.112  20.940  1.00  0.00           C  
ATOM    496  O   LEU A 295      60.735  28.138  21.646  1.00  0.00           O  
ATOM    497  CB  LEU A 295      63.316  29.727  20.253  1.00  0.00           C  
ATOM    498  CG  LEU A 295      64.553  28.904  20.621  1.00  0.00           C  
ATOM    499  CD1 LEU A 295      65.440  29.751  21.535  1.00  0.00           C  
ATOM    500  CD2 LEU A 295      64.171  27.611  21.311  1.00  0.00           C  
ATOM    501  N   ALA A 296      60.430  30.302  21.102  1.00  0.00           N  
ATOM    502  CA  ALA A 296      59.429  30.533  22.138  1.00  0.00           C  
ATOM    503  C   ALA A 296      58.229  29.592  22.022  1.00  0.00           C  
ATOM    504  O   ALA A 296      57.855  28.935  23.000  1.00  0.00           O  
ATOM    505  CB  ALA A 296      58.967  31.989  22.103  1.00  0.00           C  
ATOM    506  N   ARG A 297      57.623  29.523  20.838  1.00  0.00           N  
ATOM    507  CA  ARG A 297      56.471  28.638  20.639  1.00  0.00           C  
ATOM    508  C   ARG A 297      56.841  27.185  20.944  1.00  0.00           C  
ATOM    509  O   ARG A 297      56.103  26.474  21.628  1.00  0.00           O  
ATOM    510  CB  ARG A 297      55.949  28.741  19.202  1.00  0.00           C  
ATOM    511  CG  ARG A 297      55.252  30.062  18.860  1.00  0.00           C  
ATOM    512  CD  ARG A 297      54.772  30.051  17.407  1.00  0.00           C  
ATOM    513  NE  ARG A 297      54.132  31.295  16.980  1.00  0.00           N  
ATOM    514  CZ  ARG A 297      52.829  31.550  17.090  1.00  0.00           C  
ATOM    515  NH1 ARG A 297      52.010  30.656  17.622  1.00  0.00           N  
ATOM    516  NH2 ARG A 297      52.338  32.690  16.635  1.00  0.00           N  
ATOM    517  N   PHE A 298      57.994  26.751  20.443  1.00  0.00           N  
ATOM    518  CA  PHE A 298      58.459  25.386  20.669  1.00  0.00           C  
ATOM    519  C   PHE A 298      58.615  25.093  22.163  1.00  0.00           C  
ATOM    520  O   PHE A 298      58.123  24.081  22.655  1.00  0.00           O  
ATOM    521  CB  PHE A 298      59.792  25.164  19.945  1.00  0.00           C  
ATOM    522  CG  PHE A 298      60.538  23.926  20.386  1.00  0.00           C  
ATOM    523  CD1 PHE A 298      59.958  22.663  20.282  1.00  0.00           C  
ATOM    524  CD2 PHE A 298      61.836  24.028  20.886  1.00  0.00           C  
ATOM    525  CE1 PHE A 298      60.661  21.512  20.666  1.00  0.00           C  
ATOM    526  CE2 PHE A 298      62.551  22.884  21.272  1.00  0.00           C  
ATOM    527  CZ  PHE A 298      61.961  21.624  21.161  1.00  0.00           C  
ATOM    528  N   ARG A 299      59.308  25.971  22.880  1.00  0.00           N  
ATOM    529  CA  ARG A 299      59.504  25.774  24.310  1.00  0.00           C  
ATOM    530  C   ARG A 299      58.170  25.808  25.039  1.00  0.00           C  
ATOM    531  O   ARG A 299      57.960  25.080  26.001  1.00  0.00           O  
ATOM    532  CB  ARG A 299      60.430  26.853  24.885  1.00  0.00           C  
ATOM    533  CG  ARG A 299      61.877  26.738  24.424  1.00  0.00           C  
ATOM    534  CD  ARG A 299      62.404  25.318  24.628  1.00  0.00           C  
ATOM    535  NE  ARG A 299      63.844  25.227  24.413  1.00  0.00           N  
ATOM    536  CZ  ARG A 299      64.532  24.091  24.458  1.00  0.00           C  
ATOM    537  NH1 ARG A 299      63.912  22.944  24.703  1.00  0.00           N  
ATOM    538  NH2 ARG A 299      65.844  24.102  24.274  1.00  0.00           N  
ATOM    539  N   ARG A 300      57.263  26.659  24.576  1.00  0.00           N  
ATOM    540  CA  ARG A 300      55.958  26.766  25.207  1.00  0.00           C  
ATOM    541  C   ARG A 300      55.218  25.440  25.056  1.00  0.00           C  
ATOM    542  O   ARG A 300      54.644  24.933  26.015  1.00  0.00           O  
ATOM    543  CB  ARG A 300      55.160  27.909  24.570  1.00  0.00           C  
ATOM    544  CG  ARG A 300      53.900  28.308  25.331  1.00  0.00           C  
ATOM    545  CD  ARG A 300      54.204  28.728  26.767  1.00  0.00           C  
ATOM    546  NE  ARG A 300      53.026  29.279  27.437  1.00  0.00           N  
ATOM    547  CZ  ARG A 300      52.943  29.514  28.746  1.00  0.00           C  
ATOM    548  NH1 ARG A 300      53.970  29.244  29.541  1.00  0.00           N  
ATOM    549  NH2 ARG A 300      51.836  30.030  29.263  1.00  0.00           N  
ATOM    550  N   MET A 301      55.252  24.868  23.856  1.00  0.00           N  
ATOM    551  CA  MET A 301      54.573  23.598  23.605  1.00  0.00           C  
ATOM    552  C   MET A 301      55.128  22.465  24.455  1.00  0.00           C  
ATOM    553  O   MET A 301      54.392  21.547  24.830  1.00  0.00           O  
ATOM    554  CB  MET A 301      54.681  23.212  22.129  1.00  0.00           C  
ATOM    555  CG  MET A 301      53.878  24.099  21.181  1.00  0.00           C  
ATOM    556  SD  MET A 301      54.275  23.670  19.481  1.00  0.00           S  
ATOM    557  CE  MET A 301      52.995  22.464  19.142  1.00  0.00           C  
ATOM    558  N   GLN A 302      56.424  22.521  24.747  1.00  0.00           N  
ATOM    559  CA  GLN A 302      57.060  21.493  25.562  1.00  0.00           C  
ATOM    560  C   GLN A 302      56.640  21.528  27.027  1.00  0.00           C  
ATOM    561  O   GLN A 302      56.897  20.575  27.766  1.00  0.00           O  
ATOM    562  CB  GLN A 302      58.585  21.607  25.488  1.00  0.00           C  
ATOM    563  CG  GLN A 302      59.184  21.114  24.193  1.00  0.00           C  
ATOM    564  CD  GLN A 302      60.683  21.201  24.201  1.00  0.00           C  
ATOM    565  OE1 GLN A 302      61.248  22.259  24.477  1.00  0.00           O  
ATOM    566  NE2 GLN A 302      61.344  20.091  23.896  1.00  0.00           N  
ATOM    567  N   GLY A 303      56.014  22.622  27.452  1.00  0.00           N  
ATOM    568  CA  GLY A 303      55.582  22.724  28.834  1.00  0.00           C  
ATOM    569  C   GLY A 303      56.375  23.701  29.688  1.00  0.00           C  
ATOM    570  O   GLY A 303      56.085  23.863  30.874  1.00  0.00           O  
ATOM    571  N   TYR A 304      57.376  24.348  29.100  1.00  0.00           N  
ATOM    572  CA  TYR A 304      58.192  25.323  29.825  1.00  0.00           C  
ATOM    573  C   TYR A 304      57.435  26.634  30.035  1.00  0.00           C  
ATOM    574  O   TYR A 304      56.511  26.945  29.285  1.00  0.00           O  
ATOM    575  CB  TYR A 304      59.463  25.651  29.034  1.00  0.00           C  
ATOM    576  CG  TYR A 304      60.521  24.573  29.010  1.00  0.00           C  
ATOM    577  CD1 TYR A 304      61.393  24.402  30.085  1.00  0.00           C  
ATOM    578  CD2 TYR A 304      60.671  23.744  27.899  1.00  0.00           C  
ATOM    579  CE1 TYR A 304      62.394  23.435  30.050  1.00  0.00           C  
ATOM    580  CE2 TYR A 304      61.663  22.774  27.852  1.00  0.00           C  
ATOM    581  CZ  TYR A 304      62.523  22.625  28.931  1.00  0.00           C  
ATOM    582  OH  TYR A 304      63.512  21.667  28.887  1.00  0.00           O  
ATOM    583  N   GLU A 305      57.824  27.391  31.060  1.00  0.00           N  
ATOM    584  CA  GLU A 305      57.237  28.706  31.308  1.00  0.00           C  
ATOM    585  C   GLU A 305      58.163  29.568  30.453  1.00  0.00           C  
ATOM    586  O   GLU A 305      59.370  29.575  30.670  1.00  0.00           O  
ATOM    587  CB  GLU A 305      57.380  29.123  32.773  1.00  0.00           C  
ATOM    588  CG  GLU A 305      56.644  28.259  33.798  1.00  0.00           C  
ATOM    589  CD  GLU A 305      55.144  28.221  33.580  1.00  0.00           C  
ATOM    590  OE1 GLU A 305      54.573  29.230  33.103  1.00  0.00           O  
ATOM    591  OE2 GLU A 305      54.532  27.182  33.902  1.00  0.00           O  
ATOM    592  N   VAL A 306      57.614  30.294  29.488  1.00  0.00           N  
ATOM    593  CA  VAL A 306      58.456  31.082  28.598  1.00  0.00           C  
ATOM    594  C   VAL A 306      58.348  32.595  28.701  1.00  0.00           C  
ATOM    595  O   VAL A 306      57.255  33.156  28.761  1.00  0.00           O  
ATOM    596  CB  VAL A 306      58.198  30.681  27.113  1.00  0.00           C  
ATOM    597  CG1 VAL A 306      59.121  31.449  26.188  1.00  0.00           C  
ATOM    598  CG2 VAL A 306      58.409  29.179  26.935  1.00  0.00           C  
ATOM    599  N   LEU A 307      59.510  33.245  28.718  1.00  0.00           N  
ATOM    600  CA  LEU A 307      59.601  34.699  28.754  1.00  0.00           C  
ATOM    601  C   LEU A 307      60.232  35.107  27.417  1.00  0.00           C  
ATOM    602  O   LEU A 307      61.402  34.802  27.141  1.00  0.00           O  
ATOM    603  CB  LEU A 307      60.478  35.165  29.921  1.00  0.00           C  
ATOM    604  CG  LEU A 307      60.784  36.666  30.012  1.00  0.00           C  
ATOM    605  CD1 LEU A 307      59.488  37.472  30.045  1.00  0.00           C  
ATOM    606  CD2 LEU A 307      61.606  36.933  31.268  1.00  0.00           C  
ATOM    607  N   HIS A 308      59.436  35.786  26.593  1.00  0.00           N  
ATOM    608  CA  HIS A 308      59.837  36.248  25.261  1.00  0.00           C  
ATOM    609  C   HIS A 308      59.281  37.669  25.205  1.00  0.00           C  
ATOM    610  O   HIS A 308      58.138  37.885  24.805  1.00  0.00           O  
ATOM    611  CB  HIS A 308      59.171  35.335  24.214  1.00  0.00           C  
ATOM    612  CG  HIS A 308      59.521  35.649  22.791  1.00  0.00           C  
ATOM    613  ND1 HIS A 308      58.565  35.727  21.798  1.00  0.00           N  
ATOM    614  CD2 HIS A 308      60.717  35.812  22.175  1.00  0.00           C  
ATOM    615  CE1 HIS A 308      59.158  35.921  20.633  1.00  0.00           C  
ATOM    616  NE2 HIS A 308      60.462  35.976  20.833  1.00  0.00           N  
ATOM    617  N   PRO A 309      60.085  38.660  25.626  1.00  0.00           N  
ATOM    618  CA  PRO A 309      59.658  40.064  25.638  1.00  0.00           C  
ATOM    619  C   PRO A 309      60.195  40.948  24.521  1.00  0.00           C  
ATOM    620  O   PRO A 309      61.236  40.664  23.923  1.00  0.00           O  
ATOM    621  CB  PRO A 309      60.153  40.532  26.997  1.00  0.00           C  
ATOM    622  CG  PRO A 309      61.528  39.881  27.033  1.00  0.00           C  
ATOM    623  CD  PRO A 309      61.308  38.486  26.433  1.00  0.00           C  
ATOM    624  N   MET A 310      59.478  42.035  24.258  1.00  0.00           N  
ATOM    625  CA  MET A 310      59.882  42.990  23.239  1.00  0.00           C  
ATOM    626  C   MET A 310      59.832  44.385  23.853  1.00  0.00           C  
ATOM    627  O   MET A 310      59.025  44.655  24.742  1.00  0.00           O  
ATOM    628  CB  MET A 310      58.960  42.908  22.017  1.00  0.00           C  
ATOM    629  CG  MET A 310      59.320  43.884  20.900  1.00  0.00           C  
ATOM    630  SD  MET A 310      61.085  43.886  20.486  1.00  0.00           S  
ATOM    631  CE  MET A 310      61.364  42.158  20.166  1.00  0.00           C  
ATOM    632  N   GLY A 311      60.703  45.266  23.378  1.00  0.00           N  
ATOM    633  CA  GLY A 311      60.759  46.612  23.915  1.00  0.00           C  
ATOM    634  C   GLY A 311      61.440  47.510  22.912  1.00  0.00           C  
ATOM    635  O   GLY A 311      61.736  47.072  21.803  1.00  0.00           O  
ATOM    636  N   TRP A 312      61.723  48.749  23.301  1.00  0.00           N  
ATOM    637  CA  TRP A 312      62.320  49.697  22.378  1.00  0.00           C  
ATOM    638  C   TRP A 312      63.522  50.482  22.894  1.00  0.00           C  
ATOM    639  O   TRP A 312      63.469  51.100  23.953  1.00  0.00           O  
ATOM    640  CB  TRP A 312      61.240  50.682  21.912  1.00  0.00           C  
ATOM    641  CG  TRP A 312      59.928  50.017  21.703  1.00  0.00           C  
ATOM    642  CD1 TRP A 312      58.900  49.919  22.603  1.00  0.00           C  
ATOM    643  CD2 TRP A 312      59.544  49.241  20.566  1.00  0.00           C  
ATOM    644  NE1 TRP A 312      57.901  49.121  22.094  1.00  0.00           N  
ATOM    645  CE2 TRP A 312      58.273  48.691  20.845  1.00  0.00           C  
ATOM    646  CE3 TRP A 312      60.157  48.949  19.336  1.00  0.00           C  
ATOM    647  CZ2 TRP A 312      57.600  47.865  19.940  1.00  0.00           C  
ATOM    648  CZ3 TRP A 312      59.491  48.130  18.438  1.00  0.00           C  
ATOM    649  CH2 TRP A 312      58.221  47.595  18.747  1.00  0.00           C  
ATOM    650  N   ASP A 313      64.596  50.458  22.113  1.00  0.00           N  
ATOM    651  CA  ASP A 313      65.823  51.180  22.423  1.00  0.00           C  
ATOM    652  C   ASP A 313      65.498  52.576  21.884  1.00  0.00           C  
ATOM    653  O   ASP A 313      66.023  52.979  20.845  1.00  0.00           O  
ATOM    654  CB  ASP A 313      66.973  50.561  21.622  1.00  0.00           C  
ATOM    655  CG  ASP A 313      68.338  50.851  22.215  1.00  0.00           C  
ATOM    656  OD1 ASP A 313      68.507  51.891  22.883  1.00  0.00           O  
ATOM    657  OD2 ASP A 313      69.254  50.034  21.991  1.00  0.00           O  
ATOM    658  N   ALA A 314      64.630  53.299  22.593  1.00  0.00           N  
ATOM    659  CA  ALA A 314      64.150  54.617  22.161  1.00  0.00           C  
ATOM    660  C   ALA A 314      65.058  55.850  22.207  1.00  0.00           C  
ATOM    661  O   ALA A 314      64.880  56.760  21.403  1.00  0.00           O  
ATOM    662  CB  ALA A 314      62.840  54.926  22.874  1.00  0.00           C  
ATOM    663  N   PHE A 315      66.005  55.919  23.136  1.00  0.00           N  
ATOM    664  CA  PHE A 315      66.888  57.082  23.179  1.00  0.00           C  
ATOM    665  C   PHE A 315      67.920  56.980  22.069  1.00  0.00           C  
ATOM    666  O   PHE A 315      68.005  55.959  21.389  1.00  0.00           O  
ATOM    667  CB  PHE A 315      67.607  57.188  24.525  1.00  0.00           C  
ATOM    668  CG  PHE A 315      66.868  58.003  25.552  1.00  0.00           C  
ATOM    669  CD1 PHE A 315      66.233  59.194  25.196  1.00  0.00           C  
ATOM    670  CD2 PHE A 315      66.851  57.611  26.887  1.00  0.00           C  
ATOM    671  CE1 PHE A 315      65.594  59.984  26.158  1.00  0.00           C  
ATOM    672  CE2 PHE A 315      66.215  58.395  27.858  1.00  0.00           C  
ATOM    673  CZ  PHE A 315      65.587  59.583  27.492  1.00  0.00           C  
ATOM    674  N   GLY A 316      68.697  58.040  21.877  1.00  0.00           N  
ATOM    675  CA  GLY A 316      69.717  58.021  20.843  1.00  0.00           C  
ATOM    676  C   GLY A 316      69.611  59.138  19.823  1.00  0.00           C  
ATOM    677  O   GLY A 316      68.676  59.938  19.857  1.00  0.00           O  
ATOM    678  N   LEU A 317      70.575  59.179  18.906  1.00  0.00           N  
ATOM    679  CA  LEU A 317      70.635  60.193  17.853  1.00  0.00           C  
ATOM    680  C   LEU A 317      69.528  60.129  16.797  1.00  0.00           C  
ATOM    681  O   LEU A 317      69.016  61.163  16.364  1.00  0.00           O  
ATOM    682  CB  LEU A 317      71.994  60.129  17.146  1.00  0.00           C  
ATOM    683  CG  LEU A 317      73.210  60.566  17.967  1.00  0.00           C  
ATOM    684  CD1 LEU A 317      74.493  60.246  17.211  1.00  0.00           C  
ATOM    685  CD2 LEU A 317      73.109  62.057  18.265  1.00  0.00           C  
ATOM    686  N   PRO A 333      69.150  58.915  16.358  1.00  0.00           N  
ATOM    687  CA  PRO A 333      68.097  58.769  15.345  1.00  0.00           C  
ATOM    688  C   PRO A 333      66.907  59.704  15.543  1.00  0.00           C  
ATOM    689  O   PRO A 333      66.517  60.429  14.624  1.00  0.00           O  
ATOM    690  CB  PRO A 333      67.712  57.302  15.470  1.00  0.00           C  
ATOM    691  CG  PRO A 333      69.028  56.664  15.759  1.00  0.00           C  
ATOM    692  CD  PRO A 333      69.627  57.592  16.801  1.00  0.00           C  
ATOM    693  N   ALA A 334      66.338  59.689  16.745  1.00  0.00           N  
ATOM    694  CA  ALA A 334      65.194  60.538  17.051  1.00  0.00           C  
ATOM    695  C   ALA A 334      65.551  62.024  16.970  1.00  0.00           C  
ATOM    696  O   ALA A 334      64.707  62.855  16.632  1.00  0.00           O  
ATOM    697  CB  ALA A 334      64.654  60.202  18.438  1.00  0.00           C  
ATOM    698  N   GLU A 336      66.800  62.357  17.282  1.00  0.00           N  
ATOM    699  CA  GLU A 336      67.247  63.744  17.236  1.00  0.00           C  
ATOM    700  C   GLU A 336      67.429  64.242  15.809  1.00  0.00           C  
ATOM    701  O   GLU A 336      67.054  65.370  15.491  1.00  0.00           O  
ATOM    702  CB  GLU A 336      68.551  63.911  18.020  1.00  0.00           C  
ATOM    703  CG  GLU A 336      68.338  64.272  19.479  1.00  0.00           C  
ATOM    704  CD  GLU A 336      69.631  64.348  20.261  1.00  0.00           C  
ATOM    705  OE1 GLU A 336      70.640  64.831  19.704  1.00  0.00           O  
ATOM    706  OE2 GLU A 336      69.634  63.936  21.439  1.00  0.00           O  
ATOM    707  N   ASN A 340      68.005  63.407  14.949  1.00  0.00           N  
ATOM    708  CA  ASN A 340      68.210  63.795  13.558  1.00  0.00           C  
ATOM    709  C   ASN A 340      66.856  63.975  12.881  1.00  0.00           C  
ATOM    710  O   ASN A 340      66.688  64.842  12.024  1.00  0.00           O  
ATOM    711  CB  ASN A 340      69.028  62.733  12.817  1.00  0.00           C  
ATOM    712  CG  ASN A 340      70.451  62.631  13.329  1.00  0.00           C  
ATOM    713  OD1 ASN A 340      70.679  62.327  14.498  1.00  0.00           O  
ATOM    714  ND2 ASN A 340      71.418  62.888  12.455  1.00  0.00           N  
ATOM    715  N   ALA A 341      65.892  63.149  13.277  1.00  0.00           N  
ATOM    716  CA  ALA A 341      64.550  63.217  12.717  1.00  0.00           C  
ATOM    717  C   ALA A 341      63.914  64.558  13.068  1.00  0.00           C  
ATOM    718  O   ALA A 341      63.302  65.208  12.219  1.00  0.00           O  
ATOM    719  CB  ALA A 341      63.699  62.076  13.261  1.00  0.00           C  
ATOM    720  N   ALA A 342      64.064  64.964  14.324  1.00  0.00           N  
ATOM    721  CA  ALA A 342      63.510  66.227  14.794  1.00  0.00           C  
ATOM    722  C   ALA A 342      64.055  67.394  13.971  1.00  0.00           C  
ATOM    723  O   ALA A 342      63.305  68.282  13.564  1.00  0.00           O  
ATOM    724  CB  ALA A 342      63.840  66.422  16.271  1.00  0.00           C  
ATOM    725  N   LEU A 343      65.362  67.388  13.729  1.00  0.00           N  
ATOM    726  CA  LEU A 343      65.996  68.444  12.949  1.00  0.00           C  
ATOM    727  C   LEU A 343      65.614  68.365  11.473  1.00  0.00           C  
ATOM    728  O   LEU A 343      65.791  69.330  10.727  1.00  0.00           O  
ATOM    729  CB  LEU A 343      67.520  68.367  13.086  1.00  0.00           C  
ATOM    730  CG  LEU A 343      68.164  69.007  14.320  1.00  0.00           C  
ATOM    731  CD1 LEU A 343      67.562  68.450  15.600  1.00  0.00           C  
ATOM    732  CD2 LEU A 343      69.662  68.754  14.273  1.00  0.00           C  
ATOM    733  N   LYS A 344      65.091  67.216  11.055  1.00  0.00           N  
ATOM    734  CA  LYS A 344      64.696  67.034   9.663  1.00  0.00           C  
ATOM    735  C   LYS A 344      63.227  67.365   9.427  1.00  0.00           C  
ATOM    736  O   LYS A 344      62.904  68.220   8.602  1.00  0.00           O  
ATOM    737  CB  LYS A 344      64.970  65.596   9.205  1.00  0.00           C  
ATOM    738  CG  LYS A 344      64.585  65.343   7.751  1.00  0.00           C  
ATOM    739  CD  LYS A 344      64.813  63.899   7.324  1.00  0.00           C  
ATOM    740  CE  LYS A 344      66.290  63.537   7.291  1.00  0.00           C  
ATOM    741  NZ  LYS A 344      66.490  62.141   6.809  1.00  0.00           N  
ATOM    742  N   PHE A 345      62.340  66.689  10.152  1.00  0.00           N  
ATOM    743  CA  PHE A 345      60.907  66.910   9.999  1.00  0.00           C  
ATOM    744  C   PHE A 345      60.368  67.982  10.938  1.00  0.00           C  
ATOM    745  O   PHE A 345      59.194  68.344  10.867  1.00  0.00           O  
ATOM    746  CB  PHE A 345      60.140  65.606  10.230  1.00  0.00           C  
ATOM    747  CG  PHE A 345      60.621  64.459   9.388  1.00  0.00           C  
ATOM    748  CD1 PHE A 345      61.734  63.716   9.771  1.00  0.00           C  
ATOM    749  CD2 PHE A 345      59.968  64.127   8.205  1.00  0.00           C  
ATOM    750  CE1 PHE A 345      62.190  62.655   8.989  1.00  0.00           C  
ATOM    751  CE2 PHE A 345      60.417  63.069   7.415  1.00  0.00           C  
ATOM    752  CZ  PHE A 345      61.530  62.332   7.808  1.00  0.00           C  
ATOM    753  N   GLY A 407      61.223  68.491  11.816  1.00  0.00           N  
ATOM    754  CA  GLY A 407      60.783  69.514  12.745  1.00  0.00           C  
ATOM    755  C   GLY A 407      59.676  69.006  13.647  1.00  0.00           C  
ATOM    756  O   GLY A 407      58.692  69.703  13.898  1.00  0.00           O  
ATOM    757  N   VAL A 408      59.841  67.779  14.132  1.00  0.00           N  
ATOM    758  CA  VAL A 408      58.864  67.157  15.014  1.00  0.00           C  
ATOM    759  C   VAL A 408      59.540  66.753  16.319  1.00  0.00           C  
ATOM    760  O   VAL A 408      60.732  66.450  16.341  1.00  0.00           O  
ATOM    761  CB  VAL A 408      58.252  65.891  14.367  1.00  0.00           C  
ATOM    762  CG1 VAL A 408      57.141  65.337  15.248  1.00  0.00           C  
ATOM    763  CG2 VAL A 408      57.721  66.221  12.982  1.00  0.00           C  
ATOM    764  N   HIS A 418      58.778  66.753  17.406  1.00  0.00           N  
ATOM    765  CA  HIS A 418      59.318  66.372  18.703  1.00  0.00           C  
ATOM    766  C   HIS A 418      59.812  64.925  18.608  1.00  0.00           C  
ATOM    767  O   HIS A 418      59.130  64.064  18.048  1.00  0.00           O  
ATOM    768  CB  HIS A 418      58.229  66.487  19.774  1.00  0.00           C  
ATOM    769  CG  HIS A 418      58.748  66.432  21.180  1.00  0.00           C  
ATOM    770  ND1 HIS A 418      59.505  65.385  21.658  1.00  0.00           N  
ATOM    771  CD2 HIS A 418      58.603  67.295  22.216  1.00  0.00           C  
ATOM    772  CE1 HIS A 418      59.805  65.603  22.927  1.00  0.00           C  
ATOM    773  NE2 HIS A 418      59.269  66.754  23.290  1.00  0.00           N  
ATOM    774  N   PRO A 419      61.010  64.641  19.147  1.00  0.00           N  
ATOM    775  CA  PRO A 419      61.563  63.283  19.104  1.00  0.00           C  
ATOM    776  C   PRO A 419      60.644  62.255  19.759  1.00  0.00           C  
ATOM    777  O   PRO A 419      60.598  61.098  19.346  1.00  0.00           O  
ATOM    778  CB  PRO A 419      62.900  63.430  19.832  1.00  0.00           C  
ATOM    779  CG  PRO A 419      62.642  64.557  20.784  1.00  0.00           C  
ATOM    780  CD  PRO A 419      61.892  65.535  19.915  1.00  0.00           C  
ATOM    781  N   LYS A 420      59.912  62.689  20.778  1.00  0.00           N  
ATOM    782  CA  LYS A 420      58.983  61.818  21.488  1.00  0.00           C  
ATOM    783  C   LYS A 420      57.866  61.326  20.567  1.00  0.00           C  
ATOM    784  O   LYS A 420      57.494  60.153  20.597  1.00  0.00           O  
ATOM    785  CB  LYS A 420      58.367  62.572  22.667  1.00  0.00           C  
ATOM    786  CG  LYS A 420      57.099  61.947  23.229  1.00  0.00           C  
ATOM    787  CD  LYS A 420      56.391  62.904  24.182  1.00  0.00           C  
ATOM    788  CE  LYS A 420      55.011  62.385  24.571  1.00  0.00           C  
ATOM    789  NZ  LYS A 420      54.251  63.362  25.407  1.00  0.00           N  
ATOM    790  N   ASP A 421      57.333  62.232  19.755  1.00  0.00           N  
ATOM    791  CA  ASP A 421      56.247  61.893  18.847  1.00  0.00           C  
ATOM    792  C   ASP A 421      56.714  60.988  17.723  1.00  0.00           C  
ATOM    793  O   ASP A 421      56.029  60.039  17.355  1.00  0.00           O  
ATOM    794  CB  ASP A 421      55.637  63.163  18.255  1.00  0.00           C  
ATOM    795  CG  ASP A 421      55.108  64.096  19.316  1.00  0.00           C  
ATOM    796  OD1 ASP A 421      54.410  63.609  20.230  1.00  0.00           O  
ATOM    797  OD2 ASP A 421      55.385  65.312  19.231  1.00  0.00           O  
ATOM    798  N   TRP A 422      57.880  61.297  17.174  1.00  0.00           N  
ATOM    799  CA  TRP A 422      58.444  60.509  16.093  1.00  0.00           C  
ATOM    800  C   TRP A 422      58.692  59.080  16.573  1.00  0.00           C  
ATOM    801  O   TRP A 422      58.474  58.114  15.840  1.00  0.00           O  
ATOM    802  CB  TRP A 422      59.758  61.129  15.635  1.00  0.00           C  
ATOM    803  CG  TRP A 422      60.319  60.482  14.426  1.00  0.00           C  
ATOM    804  CD1 TRP A 422      59.863  60.599  13.145  1.00  0.00           C  
ATOM    805  CD2 TRP A 422      61.448  59.607  14.373  1.00  0.00           C  
ATOM    806  NE1 TRP A 422      60.641  59.851  12.294  1.00  0.00           N  
ATOM    807  CE2 TRP A 422      61.623  59.230  13.023  1.00  0.00           C  
ATOM    808  CE3 TRP A 422      62.331  59.102  15.337  1.00  0.00           C  
ATOM    809  CZ2 TRP A 422      62.648  58.371  12.609  1.00  0.00           C  
ATOM    810  CZ3 TRP A 422      63.350  58.247  14.927  1.00  0.00           C  
ATOM    811  CH2 TRP A 422      63.499  57.892  13.572  1.00  0.00           C  
ATOM    812  N   THR A 423      59.145  58.958  17.815  1.00  0.00           N  
ATOM    813  CA  THR A 423      59.433  57.662  18.407  1.00  0.00           C  
ATOM    814  C   THR A 423      58.178  56.819  18.629  1.00  0.00           C  
ATOM    815  O   THR A 423      58.140  55.644  18.261  1.00  0.00           O  
ATOM    816  CB  THR A 423      60.173  57.833  19.751  1.00  0.00           C  
ATOM    817  OG1 THR A 423      61.490  58.338  19.499  1.00  0.00           O  
ATOM    818  CG2 THR A 423      60.267  56.511  20.495  1.00  0.00           C  
ATOM    819  N   TYR A 424      57.160  57.410  19.238  1.00  0.00           N  
ATOM    820  CA  TYR A 424      55.930  56.676  19.500  1.00  0.00           C  
ATOM    821  C   TYR A 424      55.184  56.265  18.235  1.00  0.00           C  
ATOM    822  O   TYR A 424      54.452  55.273  18.242  1.00  0.00           O  
ATOM    823  CB  TYR A 424      55.017  57.486  20.419  1.00  0.00           C  
ATOM    824  CG  TYR A 424      55.413  57.373  21.876  1.00  0.00           C  
ATOM    825  CD1 TYR A 424      55.278  56.164  22.558  1.00  0.00           C  
ATOM    826  CD2 TYR A 424      55.946  58.460  22.565  1.00  0.00           C  
ATOM    827  CE1 TYR A 424      55.664  56.037  23.886  1.00  0.00           C  
ATOM    828  CE2 TYR A 424      56.340  58.343  23.901  1.00  0.00           C  
ATOM    829  CZ  TYR A 424      56.195  57.127  24.551  1.00  0.00           C  
ATOM    830  OH  TYR A 424      56.586  56.990  25.863  1.00  0.00           O  
ATOM    831  N   ALA A 425      55.367  57.022  17.157  1.00  0.00           N  
ATOM    832  CA  ALA A 425      54.723  56.702  15.888  1.00  0.00           C  
ATOM    833  C   ALA A 425      55.436  55.486  15.300  1.00  0.00           C  
ATOM    834  O   ALA A 425      54.792  54.542  14.843  1.00  0.00           O  
ATOM    835  CB  ALA A 425      54.818  57.888  14.920  1.00  0.00           C  
ATOM    836  N   ASN A 426      56.769  55.521  15.316  1.00  0.00           N  
ATOM    837  CA  ASN A 426      57.567  54.414  14.802  1.00  0.00           C  
ATOM    838  C   ASN A 426      57.314  53.139  15.597  1.00  0.00           C  
ATOM    839  O   ASN A 426      57.349  52.040  15.048  1.00  0.00           O  
ATOM    840  CB  ASN A 426      59.055  54.750  14.849  1.00  0.00           C  
ATOM    841  CG  ASN A 426      59.479  55.669  13.724  1.00  0.00           C  
ATOM    842  OD1 ASN A 426      58.792  55.782  12.707  1.00  0.00           O  
ATOM    843  ND2 ASN A 426      60.629  56.317  13.889  1.00  0.00           N  
ATOM    844  N   ILE A 427      57.056  53.291  16.891  1.00  0.00           N  
ATOM    845  CA  ILE A 427      56.789  52.148  17.750  1.00  0.00           C  
ATOM    846  C   ILE A 427      55.494  51.468  17.327  1.00  0.00           C  
ATOM    847  O   ILE A 427      55.401  50.241  17.302  1.00  0.00           O  
ATOM    848  CB  ILE A 427      56.685  52.581  19.227  1.00  0.00           C  
ATOM    849  CG1 ILE A 427      58.088  52.887  19.768  1.00  0.00           C  
ATOM    850  CG2 ILE A 427      55.992  51.500  20.058  1.00  0.00           C  
ATOM    851  CD1 ILE A 427      58.111  53.363  21.219  1.00  0.00           C  
ATOM    852  N   ARG A 429      54.493  52.275  16.997  1.00  0.00           N  
ATOM    853  CA  ARG A 429      53.205  51.746  16.577  1.00  0.00           C  
ATOM    854  C   ARG A 429      53.351  50.935  15.288  1.00  0.00           C  
ATOM    855  O   ARG A 429      52.766  49.863  15.157  1.00  0.00           O  
ATOM    856  CB  ARG A 429      52.211  52.890  16.374  1.00  0.00           C  
ATOM    857  CG  ARG A 429      50.818  52.423  16.005  1.00  0.00           C  
ATOM    858  CD  ARG A 429      49.833  53.576  15.976  1.00  0.00           C  
ATOM    859  NE  ARG A 429      48.509  53.134  15.548  1.00  0.00           N  
ATOM    860  CZ  ARG A 429      47.457  53.936  15.429  1.00  0.00           C  
ATOM    861  NH1 ARG A 429      47.573  55.229  15.710  1.00  0.00           N  
ATOM    862  NH2 ARG A 429      46.291  53.448  15.025  1.00  0.00           N  
ATOM    863  N   GLN A 431      54.134  51.452  14.346  1.00  0.00           N  
ATOM    864  CA  GLN A 431      54.364  50.765  13.079  1.00  0.00           C  
ATOM    865  C   GLN A 431      55.128  49.455  13.261  1.00  0.00           C  
ATOM    866  O   GLN A 431      54.707  48.408  12.760  1.00  0.00           O  
ATOM    867  CB  GLN A 431      55.145  51.661  12.120  1.00  0.00           C  
ATOM    868  CG  GLN A 431      54.429  52.941  11.747  1.00  0.00           C  
ATOM    869  CD  GLN A 431      55.155  53.701  10.661  1.00  0.00           C  
ATOM    870  OE1 GLN A 431      55.302  53.212   9.538  1.00  0.00           O  
ATOM    871  NE2 GLN A 431      55.622  54.902  10.989  1.00  0.00           N  
ATOM    872  N   ALA A 432      56.249  49.516  13.977  1.00  0.00           N  
ATOM    873  CA  ALA A 432      57.067  48.328  14.211  1.00  0.00           C  
ATOM    874  C   ALA A 432      56.257  47.246  14.909  1.00  0.00           C  
ATOM    875  O   ALA A 432      56.370  46.059  14.596  1.00  0.00           O  
ATOM    876  CB  ALA A 432      58.295  48.690  15.048  1.00  0.00           C  
ATOM    877  N   LYS A 433      55.427  47.670  15.850  1.00  0.00           N  
ATOM    878  CA  LYS A 433      54.589  46.756  16.610  1.00  0.00           C  
ATOM    879  C   LYS A 433      53.628  46.010  15.680  1.00  0.00           C  
ATOM    880  O   LYS A 433      53.431  44.800  15.810  1.00  0.00           O  
ATOM    881  CB  LYS A 433      53.809  47.559  17.651  1.00  0.00           C  
ATOM    882  CG  LYS A 433      53.471  46.824  18.927  1.00  0.00           C  
ATOM    883  CD  LYS A 433      53.112  47.834  20.011  1.00  0.00           C  
ATOM    884  CE  LYS A 433      52.789  47.163  21.332  1.00  0.00           C  
ATOM    885  NZ  LYS A 433      52.470  48.172  22.389  1.00  0.00           N  
ATOM    886  N   GLU A 434      53.034  46.738  14.738  1.00  0.00           N  
ATOM    887  CA  GLU A 434      52.100  46.143  13.792  1.00  0.00           C  
ATOM    888  C   GLU A 434      52.841  45.151  12.893  1.00  0.00           C  
ATOM    889  O   GLU A 434      52.331  44.071  12.600  1.00  0.00           O  
ATOM    890  CB  GLU A 434      51.429  47.241  12.951  1.00  0.00           C  
ATOM    891  CG  GLU A 434      50.250  46.779  12.087  1.00  0.00           C  
ATOM    892  CD  GLU A 434      49.151  46.079  12.896  1.00  0.00           C  
ATOM    893  OE1 GLU A 434      48.982  46.402  14.095  1.00  0.00           O  
ATOM    894  OE2 GLU A 434      48.445  45.213  12.328  1.00  0.00           O  
ATOM    895  N   SER A 435      54.049  45.517  12.471  1.00  0.00           N  
ATOM    896  CA  SER A 435      54.850  44.642  11.618  1.00  0.00           C  
ATOM    897  C   SER A 435      55.125  43.332  12.329  1.00  0.00           C  
ATOM    898  O   SER A 435      55.032  42.257  11.728  1.00  0.00           O  
ATOM    899  CB  SER A 435      56.185  45.302  11.245  1.00  0.00           C  
ATOM    900  OG  SER A 435      56.020  46.225  10.181  1.00  0.00           O  
ATOM    901  N   LEU A 436      55.461  43.423  13.612  1.00  0.00           N  
ATOM    902  CA  LEU A 436      55.750  42.232  14.391  1.00  0.00           C  
ATOM    903  C   LEU A 436      54.505  41.368  14.524  1.00  0.00           C  
ATOM    904  O   LEU A 436      54.552  40.151  14.334  1.00  0.00           O  
ATOM    905  CB  LEU A 436      56.264  42.625  15.774  1.00  0.00           C  
ATOM    906  CG  LEU A 436      57.629  43.315  15.776  1.00  0.00           C  
ATOM    907  CD1 LEU A 436      57.852  44.006  17.106  1.00  0.00           C  
ATOM    908  CD2 LEU A 436      58.722  42.291  15.507  1.00  0.00           C  
ATOM    909  N   ARG A 437      53.389  42.013  14.851  1.00  0.00           N  
ATOM    910  CA  ARG A 437      52.122  41.320  15.025  1.00  0.00           C  
ATOM    911  C   ARG A 437      51.664  40.601  13.750  1.00  0.00           C  
ATOM    912  O   ARG A 437      51.164  39.476  13.809  1.00  0.00           O  
ATOM    913  CB  ARG A 437      51.048  42.313  15.473  1.00  0.00           C  
ATOM    914  CG  ARG A 437      49.669  41.690  15.584  1.00  0.00           C  
ATOM    915  CD  ARG A 437      48.602  42.690  16.002  1.00  0.00           C  
ATOM    916  NE  ARG A 437      47.318  42.022  16.215  1.00  0.00           N  
ATOM    917  CZ  ARG A 437      46.212  42.628  16.641  1.00  0.00           C  
ATOM    918  NH1 ARG A 437      46.219  43.931  16.906  1.00  0.00           N  
ATOM    919  NH2 ARG A 437      45.094  41.927  16.804  1.00  0.00           N  
ATOM    920  N   LEU A 438      51.846  41.257  12.608  1.00  0.00           N  
ATOM    921  CA  LEU A 438      51.456  40.709  11.308  1.00  0.00           C  
ATOM    922  C   LEU A 438      52.276  39.495  10.871  1.00  0.00           C  
ATOM    923  O   LEU A 438      51.852  38.745   9.995  1.00  0.00           O  
ATOM    924  CB  LEU A 438      51.565  41.787  10.231  1.00  0.00           C  
ATOM    925  CG  LEU A 438      50.588  42.960  10.285  1.00  0.00           C  
ATOM    926  CD1 LEU A 438      50.985  43.988   9.234  1.00  0.00           C  
ATOM    927  CD2 LEU A 438      49.167  42.465  10.040  1.00  0.00           C  
ATOM    928  N   MET A 439      53.453  39.312  11.463  1.00  0.00           N  
ATOM    929  CA  MET A 439      54.299  38.172  11.128  1.00  0.00           C  
ATOM    930  C   MET A 439      53.954  37.011  12.046  1.00  0.00           C  
ATOM    931  O   MET A 439      54.579  35.953  11.995  1.00  0.00           O  
ATOM    932  CB  MET A 439      55.779  38.539  11.281  1.00  0.00           C  
ATOM    933  CG  MET A 439      56.335  39.313  10.103  1.00  0.00           C  
ATOM    934  SD  MET A 439      56.463  38.275   8.596  1.00  0.00           S  
ATOM    935  CE  MET A 439      57.908  37.339   9.001  1.00  0.00           C  
ATOM    936  N   GLY A 444      52.951  37.219  12.891  1.00  0.00           N  
ATOM    937  CA  GLY A 444      52.549  36.181  13.814  1.00  0.00           C  
ATOM    938  C   GLY A 444      53.482  36.039  15.000  1.00  0.00           C  
ATOM    939  O   GLY A 444      53.452  35.025  15.694  1.00  0.00           O  
ATOM    940  N   ILE A 445      54.322  37.039  15.242  1.00  0.00           N  
ATOM    941  CA  ILE A 445      55.237  36.975  16.383  1.00  0.00           C  
ATOM    942  C   ILE A 445      54.422  37.236  17.658  1.00  0.00           C  
ATOM    943  O   ILE A 445      53.599  38.147  17.689  1.00  0.00           O  
ATOM    944  CB  ILE A 445      56.359  38.049  16.289  1.00  0.00           C  
ATOM    945  CG1 ILE A 445      57.004  38.034  14.904  1.00  0.00           C  
ATOM    946  CG2 ILE A 445      57.422  37.783  17.365  1.00  0.00           C  
ATOM    947  CD1 ILE A 445      57.723  36.766  14.567  1.00  0.00           C  
ATOM    948  N   LEU A 457      54.640  36.431  18.695  1.00  0.00           N  
ATOM    949  CA  LEU A 457      53.918  36.597  19.963  1.00  0.00           C  
ATOM    950  C   LEU A 457      54.836  36.894  21.151  1.00  0.00           C  
ATOM    951  O   LEU A 457      55.695  36.083  21.498  1.00  0.00           O  
ATOM    952  CB  LEU A 457      53.105  35.341  20.275  1.00  0.00           C  
ATOM    953  CG  LEU A 457      51.950  35.032  19.319  1.00  0.00           C  
ATOM    954  CD1 LEU A 457      51.442  33.613  19.549  1.00  0.00           C  
ATOM    955  CD2 LEU A 457      50.846  36.061  19.532  1.00  0.00           C  
ATOM    956  N   TYR A 461      54.639  38.054  21.771  1.00  0.00           N  
ATOM    957  CA  TYR A 461      55.417  38.474  22.941  1.00  0.00           C  
ATOM    958  C   TYR A 461      54.500  38.669  24.142  1.00  0.00           C  
ATOM    959  O   TYR A 461      53.276  38.618  24.023  1.00  0.00           O  
ATOM    960  CB  TYR A 461      56.101  39.820  22.686  1.00  0.00           C  
ATOM    961  CG  TYR A 461      57.138  39.828  21.587  1.00  0.00           C  
ATOM    962  CD1 TYR A 461      58.399  39.260  21.783  1.00  0.00           C  
ATOM    963  CD2 TYR A 461      56.863  40.415  20.357  1.00  0.00           C  
ATOM    964  CE1 TYR A 461      59.362  39.284  20.778  1.00  0.00           C  
ATOM    965  CE2 TYR A 461      57.816  40.441  19.346  1.00  0.00           C  
ATOM    966  CZ  TYR A 461      59.057  39.875  19.563  1.00  0.00           C  
ATOM    967  OH  TYR A 461      59.988  39.896  18.560  1.00  0.00           O  
ATOM    968  N   ASP A 463      55.097  38.880  25.311  1.00  0.00           N  
ATOM    969  CA  ASP A 463      54.303  39.169  26.503  1.00  0.00           C  
ATOM    970  C   ASP A 463      54.373  40.689  26.520  1.00  0.00           C  
ATOM    971  O   ASP A 463      55.290  41.267  27.112  1.00  0.00           O  
ATOM    972  CB  ASP A 463      54.957  38.620  27.771  1.00  0.00           C  
ATOM    973  CG  ASP A 463      54.129  38.904  29.021  1.00  0.00           C  
ATOM    974  OD1 ASP A 463      53.259  39.802  28.968  1.00  0.00           O  
ATOM    975  OD2 ASP A 463      54.352  38.237  30.053  1.00  0.00           O  
ATOM    976  N   TRP A 471      53.426  41.340  25.852  1.00  0.00           N  
ATOM    977  CA  TRP A 471      53.446  42.791  25.780  1.00  0.00           C  
ATOM    978  C   TRP A 471      53.253  43.534  27.094  1.00  0.00           C  
ATOM    979  O   TRP A 471      53.486  44.742  27.157  1.00  0.00           O  
ATOM    980  CB  TRP A 471      52.442  43.283  24.740  1.00  0.00           C  
ATOM    981  CG  TRP A 471      52.902  42.995  23.352  1.00  0.00           C  
ATOM    982  CD1 TRP A 471      52.470  41.989  22.536  1.00  0.00           C  
ATOM    983  CD2 TRP A 471      53.935  43.684  22.633  1.00  0.00           C  
ATOM    984  NE1 TRP A 471      53.171  42.008  21.353  1.00  0.00           N  
ATOM    985  CE2 TRP A 471      54.076  43.036  21.385  1.00  0.00           C  
ATOM    986  CE3 TRP A 471      54.755  44.784  22.922  1.00  0.00           C  
ATOM    987  CZ2 TRP A 471      55.005  43.453  20.423  1.00  0.00           C  
ATOM    988  CZ3 TRP A 471      55.683  45.200  21.964  1.00  0.00           C  
ATOM    989  CH2 TRP A 471      55.798  44.533  20.729  1.00  0.00           C  
ATOM    990  N   ASP A 472      52.832  42.826  28.137  1.00  0.00           N  
ATOM    991  CA  ASP A 472      52.659  43.467  29.437  1.00  0.00           C  
ATOM    992  C   ASP A 472      54.032  43.890  29.966  1.00  0.00           C  
ATOM    993  O   ASP A 472      54.141  44.803  30.780  1.00  0.00           O  
ATOM    994  CB  ASP A 472      52.007  42.509  30.441  1.00  0.00           C  
ATOM    995  CG  ASP A 472      50.610  42.079  30.021  1.00  0.00           C  
ATOM    996  OD1 ASP A 472      49.850  42.939  29.513  1.00  0.00           O  
ATOM    997  OD2 ASP A 472      50.272  40.887  30.208  1.00  0.00           O  
ATOM    998  N   ARG A 473      55.079  43.223  29.486  1.00  0.00           N  
ATOM    999  CA  ARG A 473      56.439  43.521  29.918  1.00  0.00           C  
ATOM   1000  C   ARG A 473      57.171  44.487  28.999  1.00  0.00           C  
ATOM   1001  O   ARG A 473      58.394  44.613  29.062  1.00  0.00           O  
ATOM   1002  CB  ARG A 473      57.225  42.219  30.044  1.00  0.00           C  
ATOM   1003  CG  ARG A 473      56.748  41.361  31.200  1.00  0.00           C  
ATOM   1004  CD  ARG A 473      57.100  39.925  30.998  1.00  0.00           C  
ATOM   1005  NE  ARG A 473      56.489  39.071  32.009  1.00  0.00           N  
ATOM   1006  CZ  ARG A 473      56.959  38.900  33.240  1.00  0.00           C  
ATOM   1007  NH1 ARG A 473      58.061  39.528  33.632  1.00  0.00           N  
ATOM   1008  NH2 ARG A 473      56.332  38.079  34.070  1.00  0.00           N  
ATOM   1009  N   GLU A 474      56.422  45.178  28.152  1.00  0.00           N  
ATOM   1010  CA  GLU A 474      57.012  46.133  27.223  1.00  0.00           C  
ATOM   1011  C   GLU A 474      57.780  47.232  27.956  1.00  0.00           C  
ATOM   1012  O   GLU A 474      57.364  47.681  29.024  1.00  0.00           O  
ATOM   1013  CB  GLU A 474      55.905  46.767  26.371  1.00  0.00           C  
ATOM   1014  CG  GLU A 474      56.383  47.832  25.394  1.00  0.00           C  
ATOM   1015  CD  GLU A 474      55.245  48.429  24.560  1.00  0.00           C  
ATOM   1016  OE1 GLU A 474      54.065  48.288  24.954  1.00  0.00           O  
ATOM   1017  OE2 GLU A 474      55.535  49.054  23.515  1.00  0.00           O  
ATOM   1018  N   VAL A 475      58.906  47.657  27.389  1.00  0.00           N  
ATOM   1019  CA  VAL A 475      59.688  48.741  27.976  1.00  0.00           C  
ATOM   1020  C   VAL A 475      60.015  49.732  26.875  1.00  0.00           C  
ATOM   1021  O   VAL A 475      60.258  49.349  25.722  1.00  0.00           O  
ATOM   1022  CB  VAL A 475      61.036  48.263  28.603  1.00  0.00           C  
ATOM   1023  CG1 VAL A 475      60.785  47.170  29.636  1.00  0.00           C  
ATOM   1024  CG2 VAL A 475      61.984  47.790  27.516  1.00  0.00           C  
ATOM   1025  N   THR A 476      60.020  51.008  27.237  1.00  0.00           N  
ATOM   1026  CA  THR A 476      60.330  52.074  26.303  1.00  0.00           C  
ATOM   1027  C   THR A 476      61.371  52.885  27.063  1.00  0.00           C  
ATOM   1028  O   THR A 476      61.035  53.596  28.011  1.00  0.00           O  
ATOM   1029  CB  THR A 476      59.064  52.904  26.011  1.00  0.00           C  
ATOM   1030  OG1 THR A 476      57.974  52.009  25.746  1.00  0.00           O  
ATOM   1031  CG2 THR A 476      59.269  53.800  24.801  1.00  0.00           C  
ATOM   1032  N   THR A 477      62.631  52.768  26.645  1.00  0.00           N  
ATOM   1033  CA  THR A 477      63.740  53.428  27.331  1.00  0.00           C  
ATOM   1034  C   THR A 477      63.695  54.948  27.475  1.00  0.00           C  
ATOM   1035  O   THR A 477      64.242  55.502  28.429  1.00  0.00           O  
ATOM   1036  CB  THR A 477      65.086  53.049  26.686  1.00  0.00           C  
ATOM   1037  OG1 THR A 477      65.137  53.543  25.344  1.00  0.00           O  
ATOM   1038  CG2 THR A 477      65.248  51.543  26.676  1.00  0.00           C  
ATOM   1039  N   CYS A 478      63.047  55.623  26.538  1.00  0.00           N  
ATOM   1040  CA  CYS A 478      62.976  57.076  26.597  1.00  0.00           C  
ATOM   1041  C   CYS A 478      61.951  57.560  27.628  1.00  0.00           C  
ATOM   1042  O   CYS A 478      61.776  58.758  27.826  1.00  0.00           O  
ATOM   1043  CB  CYS A 478      62.656  57.624  25.206  1.00  0.00           C  
ATOM   1044  SG  CYS A 478      61.055  57.068  24.598  1.00  0.00           S  
ATOM   1045  N   GLU A 479      61.284  56.623  28.292  1.00  0.00           N  
ATOM   1046  CA  GLU A 479      60.299  56.964  29.311  1.00  0.00           C  
ATOM   1047  C   GLU A 479      60.943  57.076  30.699  1.00  0.00           C  
ATOM   1048  O   GLU A 479      61.774  56.246  31.086  1.00  0.00           O  
ATOM   1049  CB  GLU A 479      59.189  55.907  29.364  1.00  0.00           C  
ATOM   1050  CG  GLU A 479      58.276  55.890  28.150  1.00  0.00           C  
ATOM   1051  CD  GLU A 479      57.165  54.849  28.252  1.00  0.00           C  
ATOM   1052  OE1 GLU A 479      56.335  54.773  27.319  1.00  0.00           O  
ATOM   1053  OE2 GLU A 479      57.118  54.107  29.257  1.00  0.00           O  
ATOM   1054  N   PRO A 482      60.560  58.111  31.467  1.00  0.00           N  
ATOM   1055  CA  PRO A 482      61.070  58.366  32.818  1.00  0.00           C  
ATOM   1056  C   PRO A 482      60.924  57.131  33.695  1.00  0.00           C  
ATOM   1057  O   PRO A 482      61.762  56.859  34.559  1.00  0.00           O  
ATOM   1058  CB  PRO A 482      60.190  59.517  33.301  1.00  0.00           C  
ATOM   1059  CG  PRO A 482      59.949  60.283  32.038  1.00  0.00           C  
ATOM   1060  CD  PRO A 482      59.636  59.181  31.048  1.00  0.00           C  
ATOM   1061  N   GLU A 485      59.848  56.387  33.470  1.00  0.00           N  
ATOM   1062  CA  GLU A 485      59.591  55.177  34.233  1.00  0.00           C  
ATOM   1063  C   GLU A 485      60.734  54.182  34.061  1.00  0.00           C  
ATOM   1064  O   GLU A 485      60.874  53.242  34.850  1.00  0.00           O  
ATOM   1065  CB  GLU A 485      58.278  54.525  33.791  1.00  0.00           C  
ATOM   1066  CG  GLU A 485      57.010  55.233  34.278  1.00  0.00           C  
ATOM   1067  CD  GLU A 485      56.656  56.473  33.474  1.00  0.00           C  
ATOM   1068  OE1 GLU A 485      55.618  57.094  33.789  1.00  0.00           O  
ATOM   1069  OE2 GLU A 485      57.397  56.829  32.531  1.00  0.00           O  
ATOM   1070  N   TYR A 486      61.542  54.382  33.025  1.00  0.00           N  
ATOM   1071  CA  TYR A 486      62.670  53.490  32.792  1.00  0.00           C  
ATOM   1072  C   TYR A 486      64.011  54.140  33.076  1.00  0.00           C  
ATOM   1073  O   TYR A 486      64.828  53.570  33.791  1.00  0.00           O  
ATOM   1074  CB  TYR A 486      62.684  52.950  31.352  1.00  0.00           C  
ATOM   1075  CG  TYR A 486      63.844  52.001  31.073  1.00  0.00           C  
ATOM   1076  CD1 TYR A 486      65.099  52.481  30.680  1.00  0.00           C  
ATOM   1077  CD2 TYR A 486      63.691  50.626  31.232  1.00  0.00           C  
ATOM   1078  CE1 TYR A 486      66.172  51.609  30.452  1.00  0.00           C  
ATOM   1079  CE2 TYR A 486      64.754  49.747  31.012  1.00  0.00           C  
ATOM   1080  CZ  TYR A 486      65.988  50.243  30.623  1.00  0.00           C  
ATOM   1081  OH  TYR A 486      67.029  49.367  30.416  1.00  0.00           O  
ATOM   1082  N   TYR A 489      64.248  55.325  32.529  1.00  0.00           N  
ATOM   1083  CA  TYR A 489      65.546  55.936  32.745  1.00  0.00           C  
ATOM   1084  C   TYR A 489      65.802  56.435  34.161  1.00  0.00           C  
ATOM   1085  O   TYR A 489      66.908  56.877  34.477  1.00  0.00           O  
ATOM   1086  CB  TYR A 489      65.825  57.030  31.705  1.00  0.00           C  
ATOM   1087  CG  TYR A 489      65.035  58.312  31.814  1.00  0.00           C  
ATOM   1088  CD1 TYR A 489      64.081  58.648  30.850  1.00  0.00           C  
ATOM   1089  CD2 TYR A 489      65.318  59.244  32.814  1.00  0.00           C  
ATOM   1090  CE1 TYR A 489      63.439  59.887  30.870  1.00  0.00           C  
ATOM   1091  CE2 TYR A 489      64.681  60.485  32.845  1.00  0.00           C  
ATOM   1092  CZ  TYR A 489      63.747  60.805  31.869  1.00  0.00           C  
ATOM   1093  OH  TYR A 489      63.158  62.054  31.874  1.00  0.00           O  
ATOM   1094  N   ARG A 490      64.794  56.343  35.021  1.00  0.00           N  
ATOM   1095  CA  ARG A 490      64.961  56.761  36.404  1.00  0.00           C  
ATOM   1096  C   ARG A 490      65.848  55.698  37.029  1.00  0.00           C  
ATOM   1097  O   ARG A 490      66.597  55.960  37.971  1.00  0.00           O  
ATOM   1098  CB  ARG A 490      63.623  56.777  37.147  1.00  0.00           C  
ATOM   1099  CG  ARG A 490      63.069  55.394  37.453  1.00  0.00           C  
ATOM   1100  CD  ARG A 490      61.826  55.470  38.326  1.00  0.00           C  
ATOM   1101  NE  ARG A 490      62.112  55.933  39.683  1.00  0.00           N  
ATOM   1102  CZ  ARG A 490      61.204  56.000  40.656  1.00  0.00           C  
ATOM   1103  NH1 ARG A 490      59.949  55.635  40.424  1.00  0.00           N  
ATOM   1104  NH2 ARG A 490      61.547  56.425  41.865  1.00  0.00           N  
ATOM   1105  N   TRP A 494      65.747  54.489  36.487  1.00  0.00           N  
ATOM   1106  CA  TRP A 494      66.516  53.369  36.985  1.00  0.00           C  
ATOM   1107  C   TRP A 494      67.928  53.363  36.428  1.00  0.00           C  
ATOM   1108  O   TRP A 494      68.807  52.695  36.975  1.00  0.00           O  
ATOM   1109  CB  TRP A 494      65.782  52.066  36.681  1.00  0.00           C  
ATOM   1110  CG  TRP A 494      64.455  51.989  37.389  1.00  0.00           C  
ATOM   1111  CD1 TRP A 494      63.243  51.690  36.833  1.00  0.00           C  
ATOM   1112  CD2 TRP A 494      64.206  52.234  38.781  1.00  0.00           C  
ATOM   1113  NE1 TRP A 494      62.255  51.737  37.789  1.00  0.00           N  
ATOM   1114  CE2 TRP A 494      62.818  52.067  38.993  1.00  0.00           C  
ATOM   1115  CE3 TRP A 494      65.020  52.580  39.869  1.00  0.00           C  
ATOM   1116  CZ2 TRP A 494      62.224  52.234  40.250  1.00  0.00           C  
ATOM   1117  CZ3 TRP A 494      64.429  52.748  41.121  1.00  0.00           C  
ATOM   1118  CH2 TRP A 494      63.042  52.574  41.298  1.00  0.00           C  
ATOM   1119  N   ASN A 495      68.147  54.107  35.346  1.00  0.00           N  
ATOM   1120  CA  ASN A 495      69.482  54.209  34.778  1.00  0.00           C  
ATOM   1121  C   ASN A 495      70.255  55.106  35.754  1.00  0.00           C  
ATOM   1122  O   ASN A 495      71.413  54.845  36.084  1.00  0.00           O  
ATOM   1123  CB  ASN A 495      69.464  54.872  33.390  1.00  0.00           C  
ATOM   1124  CG  ASN A 495      69.016  53.924  32.279  1.00  0.00           C  
ATOM   1125  OD1 ASN A 495      69.212  52.708  32.356  1.00  0.00           O  
ATOM   1126  ND2 ASN A 495      68.436  54.486  31.227  1.00  0.00           N  
ATOM   1127  N   GLN A 496      69.586  56.164  36.206  1.00  0.00           N  
ATOM   1128  CA  GLN A 496      70.162  57.123  37.142  1.00  0.00           C  
ATOM   1129  C   GLN A 496      70.404  56.430  38.478  1.00  0.00           C  
ATOM   1130  O   GLN A 496      71.436  56.630  39.113  1.00  0.00           O  
ATOM   1131  CB  GLN A 496      69.211  58.317  37.302  1.00  0.00           C  
ATOM   1132  CG  GLN A 496      68.834  58.953  35.961  1.00  0.00           C  
ATOM   1133  CD  GLN A 496      67.825  60.083  36.082  1.00  0.00           C  
ATOM   1134  OE1 GLN A 496      66.851  59.984  36.832  1.00  0.00           O  
ATOM   1135  NE2 GLN A 496      68.043  61.156  35.325  1.00  0.00           N  
ATOM   1136  N   TRP A 498      69.458  55.597  38.892  1.00  0.00           N  
ATOM   1137  CA  TRP A 498      69.594  54.857  40.143  1.00  0.00           C  
ATOM   1138  C   TRP A 498      70.871  54.020  40.106  1.00  0.00           C  
ATOM   1139  O   TRP A 498      71.708  54.098  41.009  1.00  0.00           O  
ATOM   1140  CB  TRP A 498      68.405  53.928  40.328  1.00  0.00           C  
ATOM   1141  CG  TRP A 498      68.326  53.278  41.671  1.00  0.00           C  
ATOM   1142  CD1 TRP A 498      67.673  53.752  42.772  1.00  0.00           C  
ATOM   1143  CD2 TRP A 498      68.856  51.997  42.040  1.00  0.00           C  
ATOM   1144  NE1 TRP A 498      67.752  52.842  43.801  1.00  0.00           N  
ATOM   1145  CE2 TRP A 498      68.473  51.756  43.379  1.00  0.00           C  
ATOM   1146  CE3 TRP A 498      69.616  51.029  41.368  1.00  0.00           C  
ATOM   1147  CZ2 TRP A 498      68.822  50.585  44.060  1.00  0.00           C  
ATOM   1148  CZ3 TRP A 498      69.963  49.863  42.046  1.00  0.00           C  
ATOM   1149  CH2 TRP A 498      69.563  49.653  43.380  1.00  0.00           C  
ATOM   1150  N   ILE A 499      71.009  53.212  39.057  1.00  0.00           N  
ATOM   1151  CA  ILE A 499      72.176  52.358  38.893  1.00  0.00           C  
ATOM   1152  C   ILE A 499      73.443  53.200  38.838  1.00  0.00           C  
ATOM   1153  O   ILE A 499      74.473  52.820  39.392  1.00  0.00           O  
ATOM   1154  CB  ILE A 499      72.066  51.499  37.605  1.00  0.00           C  
ATOM   1155  CG1 ILE A 499      70.888  50.528  37.730  1.00  0.00           C  
ATOM   1156  CG2 ILE A 499      73.354  50.725  37.377  1.00  0.00           C  
ATOM   1157  CD1 ILE A 499      70.596  49.757  36.460  1.00  0.00           C  
ATOM   1158  N   PHE A 500      73.363  54.349  38.176  1.00  0.00           N  
ATOM   1159  CA  PHE A 500      74.510  55.238  38.070  1.00  0.00           C  
ATOM   1160  C   PHE A 500      74.982  55.724  39.448  1.00  0.00           C  
ATOM   1161  O   PHE A 500      76.182  55.891  39.677  1.00  0.00           O  
ATOM   1162  CB  PHE A 500      74.167  56.433  37.183  1.00  0.00           C  
ATOM   1163  CG  PHE A 500      75.279  57.437  37.056  1.00  0.00           C  
ATOM   1164  CD1 PHE A 500      75.485  58.397  38.043  1.00  0.00           C  
ATOM   1165  CD2 PHE A 500      76.124  57.421  35.951  1.00  0.00           C  
ATOM   1166  CE1 PHE A 500      76.517  59.333  37.930  1.00  0.00           C  
ATOM   1167  CE2 PHE A 500      77.161  58.353  35.827  1.00  0.00           C  
ATOM   1168  CZ  PHE A 500      77.356  59.311  36.821  1.00  0.00           C  
ATOM   1169  N   LEU A 501      74.039  55.955  40.359  1.00  0.00           N  
ATOM   1170  CA  LEU A 501      74.384  56.407  41.699  1.00  0.00           C  
ATOM   1171  C   LEU A 501      75.060  55.282  42.463  1.00  0.00           C  
ATOM   1172  O   LEU A 501      76.049  55.507  43.157  1.00  0.00           O  
ATOM   1173  CB  LEU A 501      73.136  56.867  42.460  1.00  0.00           C  
ATOM   1174  CG  LEU A 501      72.450  58.119  41.904  1.00  0.00           C  
ATOM   1175  CD1 LEU A 501      71.251  58.477  42.771  1.00  0.00           C  
ATOM   1176  CD2 LEU A 501      73.445  59.268  41.856  1.00  0.00           C  
ATOM   1177  N   LYS A 502      74.528  54.072  42.330  1.00  0.00           N  
ATOM   1178  CA  LYS A 502      75.100  52.925  43.015  1.00  0.00           C  
ATOM   1179  C   LYS A 502      76.535  52.693  42.572  1.00  0.00           C  
ATOM   1180  O   LYS A 502      77.359  52.234  43.358  1.00  0.00           O  
ATOM   1181  CB  LYS A 502      74.269  51.671  42.752  1.00  0.00           C  
ATOM   1182  CG  LYS A 502      72.885  51.716  43.368  1.00  0.00           C  
ATOM   1183  CD  LYS A 502      72.950  51.754  44.886  1.00  0.00           C  
ATOM   1184  CE  LYS A 502      71.559  51.890  45.488  1.00  0.00           C  
ATOM   1185  NZ  LYS A 502      71.567  51.810  46.974  1.00  0.00           N  
ATOM   1186  N   MET A 503      76.835  53.008  41.315  1.00  0.00           N  
ATOM   1187  CA  MET A 503      78.188  52.826  40.811  1.00  0.00           C  
ATOM   1188  C   MET A 503      79.083  53.906  41.399  1.00  0.00           C  
ATOM   1189  O   MET A 503      80.236  53.655  41.740  1.00  0.00           O  
ATOM   1190  CB  MET A 503      78.206  52.871  39.279  1.00  0.00           C  
ATOM   1191  CG  MET A 503      77.528  51.662  38.640  1.00  0.00           C  
ATOM   1192  SD  MET A 503      77.725  51.546  36.847  1.00  0.00           S  
ATOM   1193  CE  MET A 503      77.034  49.896  36.543  1.00  0.00           C  
ATOM   1194  N   TRP A 504      78.537  55.111  41.517  1.00  0.00           N  
ATOM   1195  CA  TRP A 504      79.261  56.237  42.095  1.00  0.00           C  
ATOM   1196  C   TRP A 504      79.605  55.888  43.539  1.00  0.00           C  
ATOM   1197  O   TRP A 504      80.733  56.078  43.985  1.00  0.00           O  
ATOM   1198  CB  TRP A 504      78.387  57.497  42.036  1.00  0.00           C  
ATOM   1199  CG  TRP A 504      78.759  58.586  43.018  1.00  0.00           C  
ATOM   1200  CD1 TRP A 504      78.435  58.646  44.350  1.00  0.00           C  
ATOM   1201  CD2 TRP A 504      79.507  59.772  42.737  1.00  0.00           C  
ATOM   1202  NE1 TRP A 504      78.934  59.797  44.910  1.00  0.00           N  
ATOM   1203  CE2 TRP A 504      79.597  60.506  43.943  1.00  0.00           C  
ATOM   1204  CE3 TRP A 504      80.110  60.287  41.584  1.00  0.00           C  
ATOM   1205  CZ2 TRP A 504      80.265  61.727  44.026  1.00  0.00           C  
ATOM   1206  CZ3 TRP A 504      80.774  61.500  41.666  1.00  0.00           C  
ATOM   1207  CH2 TRP A 504      80.847  62.209  42.881  1.00  0.00           C  
ATOM   1208  N   GLU A 505      78.614  55.360  44.249  1.00  0.00           N  
ATOM   1209  CA  GLU A 505      78.759  54.957  45.641  1.00  0.00           C  
ATOM   1210  C   GLU A 505      79.769  53.824  45.833  1.00  0.00           C  
ATOM   1211  O   GLU A 505      80.274  53.616  46.937  1.00  0.00           O  
ATOM   1212  CB  GLU A 505      77.404  54.511  46.195  1.00  0.00           C  
ATOM   1213  CG  GLU A 505      76.409  55.637  46.424  1.00  0.00           C  
ATOM   1214  CD  GLU A 505      75.012  55.122  46.753  1.00  0.00           C  
ATOM   1215  OE1 GLU A 505      74.897  54.044  47.380  1.00  0.00           O  
ATOM   1216  OE2 GLU A 505      74.026  55.803  46.395  1.00  0.00           O  
ATOM   1217  N   LYS A 506      80.056  53.086  44.767  1.00  0.00           N  
ATOM   1218  CA  LYS A 506      80.994  51.978  44.858  1.00  0.00           C  
ATOM   1219  C   LYS A 506      82.317  52.275  44.171  1.00  0.00           C  
ATOM   1220  O   LYS A 506      83.122  51.374  43.961  1.00  0.00           O  
ATOM   1221  CB  LYS A 506      80.376  50.714  44.262  1.00  0.00           C  
ATOM   1222  CG  LYS A 506      79.133  50.235  44.991  1.00  0.00           C  
ATOM   1223  CD  LYS A 506      79.433  49.911  46.442  1.00  0.00           C  
ATOM   1224  CE  LYS A 506      78.168  49.548  47.202  1.00  0.00           C  
ATOM   1225  NZ  LYS A 506      78.439  49.299  48.644  1.00  0.00           N  
ATOM   1226  N   GLY A 507      82.536  53.541  43.826  1.00  0.00           N  
ATOM   1227  CA  GLY A 507      83.775  53.931  43.175  1.00  0.00           C  
ATOM   1228  C   GLY A 507      83.926  53.459  41.739  1.00  0.00           C  
ATOM   1229  O   GLY A 507      85.045  53.393  41.215  1.00  0.00           O  
ATOM   1230  N   LEU A 508      82.809  53.138  41.091  1.00  0.00           N  
ATOM   1231  CA  LEU A 508      82.847  52.669  39.708  1.00  0.00           C  
ATOM   1232  C   LEU A 508      82.479  53.743  38.696  1.00  0.00           C  
ATOM   1233  O   LEU A 508      82.560  53.516  37.493  1.00  0.00           O  
ATOM   1234  CB  LEU A 508      81.931  51.460  39.537  1.00  0.00           C  
ATOM   1235  CG  LEU A 508      82.408  50.192  40.246  1.00  0.00           C  
ATOM   1236  CD1 LEU A 508      81.405  49.082  40.035  1.00  0.00           C  
ATOM   1237  CD2 LEU A 508      83.773  49.785  39.708  1.00  0.00           C  
ATOM   1238  N   ALA A 509      82.079  54.911  39.185  1.00  0.00           N  
ATOM   1239  CA  ALA A 509      81.713  56.023  38.314  1.00  0.00           C  
ATOM   1240  C   ALA A 509      82.463  57.271  38.763  1.00  0.00           C  
ATOM   1241  O   ALA A 509      82.382  57.666  39.929  1.00  0.00           O  
ATOM   1242  CB  ALA A 509      80.210  56.262  38.369  1.00  0.00           C  
ATOM   1243  N   TYR A 510      83.189  57.893  37.839  1.00  0.00           N  
ATOM   1244  CA  TYR A 510      83.961  59.085  38.164  1.00  0.00           C  
ATOM   1245  C   TYR A 510      84.001  60.084  37.018  1.00  0.00           C  
ATOM   1246  O   TYR A 510      83.646  59.765  35.887  1.00  0.00           O  
ATOM   1247  CB  TYR A 510      85.395  58.690  38.533  1.00  0.00           C  
ATOM   1248  CG  TYR A 510      86.201  58.116  37.382  1.00  0.00           C  
ATOM   1249  CD1 TYR A 510      86.773  58.947  36.420  1.00  0.00           C  
ATOM   1250  CD2 TYR A 510      86.376  56.737  37.248  1.00  0.00           C  
ATOM   1251  CE1 TYR A 510      87.499  58.422  35.354  1.00  0.00           C  
ATOM   1252  CE2 TYR A 510      87.100  56.201  36.185  1.00  0.00           C  
ATOM   1253  CZ  TYR A 510      87.657  57.047  35.244  1.00  0.00           C  
ATOM   1254  OH  TYR A 510      88.371  56.520  34.194  1.00  0.00           O  
ATOM   1255  N   ARG A 511      84.456  61.295  37.326  1.00  0.00           N  
ATOM   1256  CA  ARG A 511      84.570  62.360  36.339  1.00  0.00           C  
ATOM   1257  C   ARG A 511      86.054  62.560  36.039  1.00  0.00           C  
ATOM   1258  O   ARG A 511      86.881  62.526  36.952  1.00  0.00           O  
ATOM   1259  CB  ARG A 511      83.971  63.645  36.904  1.00  0.00           C  
ATOM   1260  CG  ARG A 511      83.617  64.681  35.861  1.00  0.00           C  
ATOM   1261  CD  ARG A 511      83.213  65.980  36.524  1.00  0.00           C  
ATOM   1262  NE  ARG A 511      82.719  66.957  35.562  1.00  0.00           N  
ATOM   1263  CZ  ARG A 511      82.648  68.261  35.802  1.00  0.00           C  
ATOM   1264  NH1 ARG A 511      83.046  68.741  36.973  1.00  0.00           N  
ATOM   1265  NH2 ARG A 511      82.172  69.084  34.877  1.00  0.00           N  
ATOM   1266  N   ALA A 512      86.394  62.764  34.769  1.00  0.00           N  
ATOM   1267  CA  ALA A 512      87.790  62.946  34.380  1.00  0.00           C  
ATOM   1268  C   ALA A 512      87.938  63.880  33.183  1.00  0.00           C  
ATOM   1269  O   ALA A 512      87.126  63.858  32.257  1.00  0.00           O  
ATOM   1270  CB  ALA A 512      88.423  61.595  34.066  1.00  0.00           C  
ATOM   1271  N   LYS A 513      88.989  64.695  33.213  1.00  0.00           N  
ATOM   1272  CA  LYS A 513      89.264  65.652  32.145  1.00  0.00           C  
ATOM   1273  C   LYS A 513      89.891  64.983  30.923  1.00  0.00           C  
ATOM   1274  O   LYS A 513      91.025  64.483  31.083  1.00  0.00           O  
ATOM   1275  CB  LYS A 513      90.180  66.757  32.675  1.00  0.00           C  
ATOM   1276  CG  LYS A 513      90.368  67.929  31.736  1.00  0.00           C  
ATOM   1277  CD  LYS A 513      91.209  69.019  32.389  1.00  0.00           C  
ATOM   1278  CE  LYS A 513      91.326  70.241  31.484  1.00  0.00           C  
ATOM   1279  NZ  LYS A 513      92.136  71.340  32.106  1.00  0.00           N  
ATOM   1280  N   GLU A 833      86.644  66.695  30.387  1.00  0.00           N  
ATOM   1281  CA  GLU A 833      85.980  66.662  31.724  1.00  0.00           C  
ATOM   1282  C   GLU A 833      84.600  66.016  31.600  1.00  0.00           C  
ATOM   1283  O   GLU A 833      83.572  66.678  31.759  1.00  0.00           O  
ATOM   1284  CB  GLU A 833      85.842  68.083  32.275  1.00  0.00           C  
ATOM   1285  CG  GLU A 833      85.667  68.161  33.789  1.00  0.00           C  
ATOM   1286  CD  GLU A 833      86.899  67.685  34.551  1.00  0.00           C  
ATOM   1287  OE1 GLU A 833      88.018  68.139  34.223  1.00  0.00           O  
ATOM   1288  OE2 GLU A 833      86.749  66.865  35.484  1.00  0.00           O  
ATOM   1289  N   GLN A 834      84.590  64.715  31.322  1.00  0.00           N  
ATOM   1290  CA  GLN A 834      83.354  63.961  31.156  1.00  0.00           C  
ATOM   1291  C   GLN A 834      83.267  62.803  32.142  1.00  0.00           C  
ATOM   1292  O   GLN A 834      84.216  62.532  32.879  1.00  0.00           O  
ATOM   1293  CB  GLN A 834      83.276  63.425  29.731  1.00  0.00           C  
ATOM   1294  CG  GLN A 834      83.219  64.506  28.672  1.00  0.00           C  
ATOM   1295  CD  GLN A 834      83.691  64.014  27.322  1.00  0.00           C  
ATOM   1296  OE1 GLN A 834      84.869  63.700  27.142  1.00  0.00           O  
ATOM   1297  NE2 GLN A 834      82.773  63.938  26.364  1.00  0.00           N  
ATOM   1298  N   TRP A 835      82.129  62.115  32.151  1.00  0.00           N  
ATOM   1299  CA  TRP A 835      81.942  60.987  33.056  1.00  0.00           C  
ATOM   1300  C   TRP A 835      82.380  59.652  32.461  1.00  0.00           C  
ATOM   1301  O   TRP A 835      82.220  59.409  31.263  1.00  0.00           O  
ATOM   1302  CB  TRP A 835      80.481  60.891  33.498  1.00  0.00           C  
ATOM   1303  CG  TRP A 835      80.053  62.014  34.389  1.00  0.00           C  
ATOM   1304  CD1 TRP A 835      79.508  63.209  34.008  1.00  0.00           C  
ATOM   1305  CD2 TRP A 835      80.149  62.052  35.815  1.00  0.00           C  
ATOM   1306  NE1 TRP A 835      79.255  63.988  35.113  1.00  0.00           N  
ATOM   1307  CE2 TRP A 835      79.639  63.302  36.235  1.00  0.00           C  
ATOM   1308  CE3 TRP A 835      80.618  61.151  36.782  1.00  0.00           C  
ATOM   1309  CZ2 TRP A 835      79.583  63.674  37.583  1.00  0.00           C  
ATOM   1310  CZ3 TRP A 835      80.561  61.521  38.125  1.00  0.00           C  
ATOM   1311  CH2 TRP A 835      80.047  62.773  38.510  1.00  0.00           C  
ATOM   1312  N   TYR A 836      82.931  58.790  33.312  1.00  0.00           N  
ATOM   1313  CA  TYR A 836      83.394  57.471  32.894  1.00  0.00           C  
ATOM   1314  C   TYR A 836      82.960  56.397  33.883  1.00  0.00           C  
ATOM   1315  O   TYR A 836      82.687  56.684  35.048  1.00  0.00           O  
ATOM   1316  CB  TYR A 836      84.926  57.433  32.794  1.00  0.00           C  
ATOM   1317  CG  TYR A 836      85.532  58.322  31.735  1.00  0.00           C  
ATOM   1318  CD1 TYR A 836      85.614  59.703  31.913  1.00  0.00           C  
ATOM   1319  CD2 TYR A 836      86.028  57.781  30.552  1.00  0.00           C  
ATOM   1320  CE1 TYR A 836      86.175  60.525  30.934  1.00  0.00           C  
ATOM   1321  CE2 TYR A 836      86.589  58.591  29.569  1.00  0.00           C  
ATOM   1322  CZ  TYR A 836      86.657  59.962  29.766  1.00  0.00           C  
ATOM   1323  OH  TYR A 836      87.185  60.765  28.781  1.00  0.00           O  
ATOM   1324  N   LEU A 837      82.888  55.158  33.412  1.00  0.00           N  
ATOM   1325  CA  LEU A 837      82.536  54.038  34.272  1.00  0.00           C  
ATOM   1326  C   LEU A 837      83.773  53.155  34.327  1.00  0.00           C  
ATOM   1327  O   LEU A 837      84.271  52.713  33.293  1.00  0.00           O  
ATOM   1328  CB  LEU A 837      81.348  53.260  33.703  1.00  0.00           C  
ATOM   1329  CG  LEU A 837      79.997  53.977  33.707  1.00  0.00           C  
ATOM   1330  CD1 LEU A 837      78.940  53.121  33.003  1.00  0.00           C  
ATOM   1331  CD2 LEU A 837      79.590  54.265  35.147  1.00  0.00           C  
ATOM   1332  N   ARG A 838      84.276  52.915  35.533  1.00  0.00           N  
ATOM   1333  CA  ARG A 838      85.480  52.108  35.725  1.00  0.00           C  
ATOM   1334  C   ARG A 838      85.244  50.636  35.379  1.00  0.00           C  
ATOM   1335  O   ARG A 838      85.288  49.769  36.254  1.00  0.00           O  
ATOM   1336  CB  ARG A 838      85.962  52.225  37.182  1.00  0.00           C  
ATOM   1337  CG  ARG A 838      87.426  51.813  37.396  1.00  0.00           C  
ATOM   1338  CD  ARG A 838      87.754  51.626  38.875  1.00  0.00           C  
ATOM   1339  NE  ARG A 838      87.466  52.814  39.675  1.00  0.00           N  
ATOM   1340  CZ  ARG A 838      88.141  53.954  39.598  1.00  0.00           C  
ATOM   1341  NH1 ARG A 838      89.156  54.072  38.753  1.00  0.00           N  
ATOM   1342  NH2 ARG A 838      87.800  54.978  40.370  1.00  0.00           N  
ATOM   1343  N   ILE A 839      84.997  50.355  34.104  1.00  0.00           N  
ATOM   1344  CA  ILE A 839      84.753  48.982  33.671  1.00  0.00           C  
ATOM   1345  C   ILE A 839      86.032  48.153  33.786  1.00  0.00           C  
ATOM   1346  O   ILE A 839      85.980  46.936  33.954  1.00  0.00           O  
ATOM   1347  CB  ILE A 839      84.238  48.948  32.216  1.00  0.00           C  
ATOM   1348  CG1 ILE A 839      83.982  47.499  31.786  1.00  0.00           C  
ATOM   1349  CG2 ILE A 839      85.237  49.631  31.303  1.00  0.00           C  
ATOM   1350  CD1 ILE A 839      83.283  47.367  30.447  1.00  0.00           C  
ATOM   1351  N   THR A 840      87.179  48.822  33.694  1.00  0.00           N  
ATOM   1352  CA  THR A 840      88.474  48.155  33.809  1.00  0.00           C  
ATOM   1353  C   THR A 840      88.626  47.445  35.154  1.00  0.00           C  
ATOM   1354  O   THR A 840      89.439  46.530  35.291  1.00  0.00           O  
ATOM   1355  CB  THR A 840      89.633  49.156  33.661  1.00  0.00           C  
ATOM   1356  OG1 THR A 840      89.459  50.223  34.600  1.00  0.00           O  
ATOM   1357  CG2 THR A 840      89.670  49.731  32.250  1.00  0.00           C  
ATOM   1358  N   ALA A 841      87.842  47.860  36.142  1.00  0.00           N  
ATOM   1359  CA  ALA A 841      87.906  47.243  37.461  1.00  0.00           C  
ATOM   1360  C   ALA A 841      87.358  45.826  37.415  1.00  0.00           C  
ATOM   1361  O   ALA A 841      87.525  45.056  38.367  1.00  0.00           O  
ATOM   1362  CB  ALA A 841      87.120  48.071  38.476  1.00  0.00           C  
ATOM   1363  N   TYR A 844      86.694  45.489  36.310  1.00  0.00           N  
ATOM   1364  CA  TYR A 844      86.129  44.157  36.127  1.00  0.00           C  
ATOM   1365  C   TYR A 844      86.822  43.412  34.972  1.00  0.00           C  
ATOM   1366  O   TYR A 844      86.416  42.309  34.589  1.00  0.00           O  
ATOM   1367  CB  TYR A 844      84.623  44.257  35.849  1.00  0.00           C  
ATOM   1368  CG  TYR A 844      83.771  44.599  37.056  1.00  0.00           C  
ATOM   1369  CD1 TYR A 844      83.729  45.898  37.575  1.00  0.00           C  
ATOM   1370  CD2 TYR A 844      83.009  43.616  37.684  1.00  0.00           C  
ATOM   1371  CE1 TYR A 844      82.940  46.199  38.699  1.00  0.00           C  
ATOM   1372  CE2 TYR A 844      82.226  43.903  38.796  1.00  0.00           C  
ATOM   1373  CZ  TYR A 844      82.196  45.191  39.301  1.00  0.00           C  
ATOM   1374  OH  TYR A 844      81.426  45.447  40.416  1.00  0.00           O  
ATOM   1375  N   ALA A 845      87.870  44.022  34.426  1.00  0.00           N  
ATOM   1376  CA  ALA A 845      88.611  43.447  33.304  1.00  0.00           C  
ATOM   1377  C   ALA A 845      88.998  41.978  33.478  1.00  0.00           C  
ATOM   1378  O   ALA A 845      88.812  41.164  32.568  1.00  0.00           O  
ATOM   1379  CB  ALA A 845      89.855  44.280  33.037  1.00  0.00           C  
ATOM   1380  N   GLU A 846      89.537  41.650  34.645  1.00  0.00           N  
ATOM   1381  CA  GLU A 846      89.965  40.289  34.951  1.00  0.00           C  
ATOM   1382  C   GLU A 846      88.810  39.286  34.952  1.00  0.00           C  
ATOM   1383  O   GLU A 846      88.917  38.205  34.368  1.00  0.00           O  
ATOM   1384  CB  GLU A 846      90.683  40.272  36.306  1.00  0.00           C  
ATOM   1385  CG  GLU A 846      91.183  38.909  36.748  1.00  0.00           C  
ATOM   1386  CD  GLU A 846      91.925  38.968  38.079  1.00  0.00           C  
ATOM   1387  OE1 GLU A 846      91.326  39.406  39.089  1.00  0.00           O  
ATOM   1388  OE2 GLU A 846      93.111  38.575  38.113  1.00  0.00           O  
ATOM   1389  N   ARG A 847      87.711  39.637  35.613  1.00  0.00           N  
ATOM   1390  CA  ARG A 847      86.544  38.755  35.671  1.00  0.00           C  
ATOM   1391  C   ARG A 847      85.865  38.648  34.300  1.00  0.00           C  
ATOM   1392  O   ARG A 847      85.384  37.582  33.918  1.00  0.00           O  
ATOM   1393  CB  ARG A 847      85.540  39.275  36.704  1.00  0.00           C  
ATOM   1394  CG  ARG A 847      86.099  39.365  38.120  1.00  0.00           C  
ATOM   1395  CD  ARG A 847      85.239  40.251  39.014  1.00  0.00           C  
ATOM   1396  NE  ARG A 847      83.946  39.649  39.331  1.00  0.00           N  
ATOM   1397  CZ  ARG A 847      82.997  40.256  40.040  1.00  0.00           C  
ATOM   1398  NH1 ARG A 847      83.195  41.486  40.503  1.00  0.00           N  
ATOM   1399  NH2 ARG A 847      81.853  39.635  40.291  1.00  0.00           N  
ATOM   1400  N   LEU A 848      85.828  39.756  33.565  1.00  0.00           N  
ATOM   1401  CA  LEU A 848      85.210  39.769  32.243  1.00  0.00           C  
ATOM   1402  C   LEU A 848      85.965  38.833  31.314  1.00  0.00           C  
ATOM   1403  O   LEU A 848      85.411  38.324  30.342  1.00  0.00           O  
ATOM   1404  CB  LEU A 848      85.216  41.187  31.656  1.00  0.00           C  
ATOM   1405  CG  LEU A 848      84.209  42.189  32.239  1.00  0.00           C  
ATOM   1406  CD1 LEU A 848      84.485  43.581  31.687  1.00  0.00           C  
ATOM   1407  CD2 LEU A 848      82.786  41.751  31.893  1.00  0.00           C  
ATOM   1408  N   LEU A 849      87.235  38.605  31.628  1.00  0.00           N  
ATOM   1409  CA  LEU A 849      88.085  37.736  30.825  1.00  0.00           C  
ATOM   1410  C   LEU A 849      88.024  36.291  31.325  1.00  0.00           C  
ATOM   1411  O   LEU A 849      87.838  35.353  30.548  1.00  0.00           O  
ATOM   1412  CB  LEU A 849      89.528  38.251  30.871  1.00  0.00           C  
ATOM   1413  CG  LEU A 849      90.585  37.470  30.090  1.00  0.00           C  
ATOM   1414  CD1 LEU A 849      90.216  37.442  28.606  1.00  0.00           C  
ATOM   1415  CD2 LEU A 849      91.949  38.120  30.294  1.00  0.00           C  
ATOM   1416  N   LYS A 850      88.172  36.125  32.632  1.00  0.00           N  
ATOM   1417  CA  LYS A 850      88.146  34.807  33.255  1.00  0.00           C  
ATOM   1418  C   LYS A 850      86.809  34.084  33.098  1.00  0.00           C  
ATOM   1419  O   LYS A 850      86.771  32.906  32.746  1.00  0.00           O  
ATOM   1420  CB  LYS A 850      88.469  34.936  34.747  1.00  0.00           C  
ATOM   1421  CG  LYS A 850      88.539  33.614  35.501  1.00  0.00           C  
ATOM   1422  CD  LYS A 850      89.779  32.822  35.114  1.00  0.00           C  
ATOM   1423  CE  LYS A 850      89.912  31.560  35.952  1.00  0.00           C  
ATOM   1424  NZ  LYS A 850      91.181  30.832  35.654  1.00  0.00           N  
ATOM   1425  N   ASP A 851      85.713  34.787  33.366  1.00  0.00           N  
ATOM   1426  CA  ASP A 851      84.389  34.182  33.279  1.00  0.00           C  
ATOM   1427  C   ASP A 851      83.971  33.707  31.882  1.00  0.00           C  
ATOM   1428  O   ASP A 851      82.932  33.060  31.724  1.00  0.00           O  
ATOM   1429  CB  ASP A 851      83.344  35.141  33.855  1.00  0.00           C  
ATOM   1430  CG  ASP A 851      83.589  35.449  35.328  1.00  0.00           C  
ATOM   1431  OD1 ASP A 851      84.118  34.563  36.034  1.00  0.00           O  
ATOM   1432  OD2 ASP A 851      83.247  36.562  35.786  1.00  0.00           O  
ATOM   1433  N   LEU A 852      84.776  34.020  30.871  1.00  0.00           N  
ATOM   1434  CA  LEU A 852      84.480  33.581  29.511  1.00  0.00           C  
ATOM   1435  C   LEU A 852      84.659  32.072  29.381  1.00  0.00           C  
ATOM   1436  O   LEU A 852      83.929  31.412  28.648  1.00  0.00           O  
ATOM   1437  CB  LEU A 852      85.405  34.271  28.510  1.00  0.00           C  
ATOM   1438  CG  LEU A 852      85.111  35.727  28.169  1.00  0.00           C  
ATOM   1439  CD1 LEU A 852      86.183  36.253  27.233  1.00  0.00           C  
ATOM   1440  CD2 LEU A 852      83.739  35.833  27.530  1.00  0.00           C  
ATOM   1441  N   GLU A 853      85.634  31.534  30.105  1.00  0.00           N  
ATOM   1442  CA  GLU A 853      85.937  30.109  30.063  1.00  0.00           C  
ATOM   1443  C   GLU A 853      84.712  29.216  30.255  1.00  0.00           C  
ATOM   1444  O   GLU A 853      84.477  28.297  29.468  1.00  0.00           O  
ATOM   1445  CB  GLU A 853      87.000  29.781  31.116  1.00  0.00           C  
ATOM   1446  CG  GLU A 853      88.240  30.660  31.010  1.00  0.00           C  
ATOM   1447  CD  GLU A 853      89.294  30.323  32.049  1.00  0.00           C  
ATOM   1448  OE1 GLU A 853      88.934  30.146  33.234  1.00  0.00           O  
ATOM   1449  OE2 GLU A 853      90.486  30.249  31.681  1.00  0.00           O  
ATOM   1450  N   GLY A 854      83.930  29.484  31.295  1.00  0.00           N  
ATOM   1451  CA  GLY A 854      82.746  28.679  31.537  1.00  0.00           C  
ATOM   1452  C   GLY A 854      81.555  29.127  30.707  1.00  0.00           C  
ATOM   1453  O   GLY A 854      80.424  28.686  30.928  1.00  0.00           O  
ATOM   1454  N   LEU A 855      81.807  30.000  29.738  1.00  0.00           N  
ATOM   1455  CA  LEU A 855      80.745  30.519  28.889  1.00  0.00           C  
ATOM   1456  C   LEU A 855      80.568  29.656  27.643  1.00  0.00           C  
ATOM   1457  O   LEU A 855      81.521  29.412  26.904  1.00  0.00           O  
ATOM   1458  CB  LEU A 855      81.066  31.962  28.494  1.00  0.00           C  
ATOM   1459  CG  LEU A 855      79.893  32.930  28.350  1.00  0.00           C  
ATOM   1460  CD1 LEU A 855      79.029  32.871  29.602  1.00  0.00           C  
ATOM   1461  CD2 LEU A 855      80.427  34.342  28.123  1.00  0.00           C  
ATOM   1462  N   ASN A 859      79.342  29.196  27.415  1.00  0.00           N  
ATOM   1463  CA  ASN A 859      79.051  28.352  26.263  1.00  0.00           C  
ATOM   1464  C   ASN A 859      78.567  29.175  25.067  1.00  0.00           C  
ATOM   1465  O   ASN A 859      77.394  29.125  24.695  1.00  0.00           O  
ATOM   1466  CB  ASN A 859      78.004  27.304  26.645  1.00  0.00           C  
ATOM   1467  CG  ASN A 859      77.791  26.277  25.560  1.00  0.00           C  
ATOM   1468  OD1 ASN A 859      78.739  25.630  25.105  1.00  0.00           O  
ATOM   1469  ND2 ASN A 859      76.542  26.117  25.134  1.00  0.00           N  
ATOM   1470  N   TRP A 860      79.492  29.926  24.473  1.00  0.00           N  
ATOM   1471  CA  TRP A 860      79.215  30.788  23.322  1.00  0.00           C  
ATOM   1472  C   TRP A 860      80.037  30.353  22.109  1.00  0.00           C  
ATOM   1473  O   TRP A 860      80.919  29.500  22.219  1.00  0.00           O  
ATOM   1474  CB  TRP A 860      79.627  32.232  23.625  1.00  0.00           C  
ATOM   1475  CG  TRP A 860      78.766  33.011  24.560  1.00  0.00           C  
ATOM   1476  CD1 TRP A 860      77.698  32.564  25.276  1.00  0.00           C  
ATOM   1477  CD2 TRP A 860      78.908  34.401  24.868  1.00  0.00           C  
ATOM   1478  NE1 TRP A 860      77.158  33.595  26.009  1.00  0.00           N  
ATOM   1479  CE2 TRP A 860      77.880  34.732  25.776  1.00  0.00           C  
ATOM   1480  CE3 TRP A 860      79.803  35.398  24.460  1.00  0.00           C  
ATOM   1481  CZ2 TRP A 860      77.722  36.020  26.288  1.00  0.00           C  
ATOM   1482  CZ3 TRP A 860      79.648  36.681  24.971  1.00  0.00           C  
ATOM   1483  CH2 TRP A 860      78.610  36.980  25.876  1.00  0.00           C  
ATOM   1484  N   PRO A 861      79.755  30.941  20.932  1.00  0.00           N  
ATOM   1485  CA  PRO A 861      80.526  30.578  19.739  1.00  0.00           C  
ATOM   1486  C   PRO A 861      81.944  31.075  20.019  1.00  0.00           C  
ATOM   1487  O   PRO A 861      82.120  32.163  20.571  1.00  0.00           O  
ATOM   1488  CB  PRO A 861      79.856  31.388  18.632  1.00  0.00           C  
ATOM   1489  CG  PRO A 861      78.440  31.522  19.119  1.00  0.00           C  
ATOM   1490  CD  PRO A 861      78.630  31.824  20.579  1.00  0.00           C  
ATOM   1491  N   GLU A 862      82.949  30.291  19.650  1.00  0.00           N  
ATOM   1492  CA  GLU A 862      84.330  30.683  19.903  1.00  0.00           C  
ATOM   1493  C   GLU A 862      84.688  32.041  19.304  1.00  0.00           C  
ATOM   1494  O   GLU A 862      85.404  32.830  19.919  1.00  0.00           O  
ATOM   1495  CB  GLU A 862      85.283  29.620  19.361  1.00  0.00           C  
ATOM   1496  CG  GLU A 862      86.648  29.645  20.016  1.00  0.00           C  
ATOM   1497  CD  GLU A 862      86.559  29.424  21.514  1.00  0.00           C  
ATOM   1498  OE1 GLU A 862      85.862  28.470  21.930  1.00  0.00           O  
ATOM   1499  OE2 GLU A 862      87.187  30.198  22.272  1.00  0.00           O  
ATOM   1500  N   LYS A 863      84.187  32.316  18.106  1.00  0.00           N  
ATOM   1501  CA  LYS A 863      84.474  33.579  17.437  1.00  0.00           C  
ATOM   1502  C   LYS A 863      84.037  34.799  18.257  1.00  0.00           C  
ATOM   1503  O   LYS A 863      84.645  35.867  18.171  1.00  0.00           O  
ATOM   1504  CB  LYS A 863      83.790  33.599  16.068  1.00  0.00           C  
ATOM   1505  CG  LYS A 863      84.194  34.764  15.171  1.00  0.00           C  
ATOM   1506  CD  LYS A 863      83.609  34.598  13.764  1.00  0.00           C  
ATOM   1507  CE  LYS A 863      84.000  35.751  12.845  1.00  0.00           C  
ATOM   1508  NZ  LYS A 863      83.501  35.553  11.446  1.00  0.00           N  
ATOM   1509  N   VAL A 864      82.982  34.646  19.050  1.00  0.00           N  
ATOM   1510  CA  VAL A 864      82.497  35.755  19.860  1.00  0.00           C  
ATOM   1511  C   VAL A 864      83.367  35.900  21.104  1.00  0.00           C  
ATOM   1512  O   VAL A 864      83.759  37.007  21.467  1.00  0.00           O  
ATOM   1513  CB  VAL A 864      81.019  35.546  20.280  1.00  0.00           C  
ATOM   1514  CG1 VAL A 864      80.497  36.793  20.972  1.00  0.00           C  
ATOM   1515  CG2 VAL A 864      80.169  35.226  19.052  1.00  0.00           C  
ATOM   1516  N   LYS A 865      83.670  34.777  21.749  1.00  0.00           N  
ATOM   1517  CA  LYS A 865      84.526  34.783  22.930  1.00  0.00           C  
ATOM   1518  C   LYS A 865      85.900  35.358  22.572  1.00  0.00           C  
ATOM   1519  O   LYS A 865      86.497  36.093  23.358  1.00  0.00           O  
ATOM   1520  CB  LYS A 865      84.688  33.362  23.477  1.00  0.00           C  
ATOM   1521  CG  LYS A 865      83.394  32.743  23.973  1.00  0.00           C  
ATOM   1522  CD  LYS A 865      83.566  31.276  24.377  1.00  0.00           C  
ATOM   1523  CE  LYS A 865      84.477  31.121  25.582  1.00  0.00           C  
ATOM   1524  NZ  LYS A 865      84.478  29.718  26.103  1.00  0.00           N  
ATOM   1525  N   ALA A 866      86.395  35.031  21.380  1.00  0.00           N  
ATOM   1526  CA  ALA A 866      87.698  35.526  20.936  1.00  0.00           C  
ATOM   1527  C   ALA A 866      87.683  37.040  20.759  1.00  0.00           C  
ATOM   1528  O   ALA A 866      88.668  37.715  21.067  1.00  0.00           O  
ATOM   1529  CB  ALA A 866      88.106  34.853  19.629  1.00  0.00           C  
ATOM   1530  N   MET A 867      86.571  37.577  20.259  1.00  0.00           N  
ATOM   1531  CA  MET A 867      86.466  39.019  20.070  1.00  0.00           C  
ATOM   1532  C   MET A 867      86.425  39.724  21.426  1.00  0.00           C  
ATOM   1533  O   MET A 867      86.869  40.864  21.552  1.00  0.00           O  
ATOM   1534  CB  MET A 867      85.220  39.372  19.254  1.00  0.00           C  
ATOM   1535  CG  MET A 867      85.274  38.925  17.794  1.00  0.00           C  
ATOM   1536  SD  MET A 867      83.911  39.631  16.826  1.00  0.00           S  
ATOM   1537  CE  MET A 867      82.635  38.411  17.116  1.00  0.00           C  
ATOM   1538  N   GLN A 868      85.877  39.044  22.431  1.00  0.00           N  
ATOM   1539  CA  GLN A 868      85.805  39.585  23.787  1.00  0.00           C  
ATOM   1540  C   GLN A 868      87.226  39.616  24.356  1.00  0.00           C  
ATOM   1541  O   GLN A 868      87.651  40.612  24.944  1.00  0.00           O  
ATOM   1542  CB  GLN A 868      84.937  38.694  24.677  1.00  0.00           C  
ATOM   1543  CG  GLN A 868      83.451  38.752  24.379  1.00  0.00           C  
ATOM   1544  CD  GLN A 868      82.798  39.989  24.944  1.00  0.00           C  
ATOM   1545  OE1 GLN A 868      82.641  40.120  26.161  1.00  0.00           O  
ATOM   1546  NE2 GLN A 868      82.426  40.916  24.067  1.00  0.00           N  
ATOM   1547  N   ARG A 869      87.948  38.510  24.176  1.00  0.00           N  
ATOM   1548  CA  ARG A 869      89.321  38.398  24.657  1.00  0.00           C  
ATOM   1549  C   ARG A 869      90.206  39.459  24.028  1.00  0.00           C  
ATOM   1550  O   ARG A 869      90.947  40.147  24.722  1.00  0.00           O  
ATOM   1551  CB  ARG A 869      89.900  37.017  24.338  1.00  0.00           C  
ATOM   1552  CG  ARG A 869      89.220  35.873  25.071  1.00  0.00           C  
ATOM   1553  CD  ARG A 869      90.046  34.592  25.017  1.00  0.00           C  
ATOM   1554  NE  ARG A 869      89.458  33.540  25.847  1.00  0.00           N  
ATOM   1555  CZ  ARG A 869      88.495  32.713  25.448  1.00  0.00           C  
ATOM   1556  NH1 ARG A 869      88.008  32.803  24.218  1.00  0.00           N  
ATOM   1557  NH2 ARG A 869      88.011  31.803  26.288  1.00  0.00           N  
ATOM   1558  N   ALA A 870      90.120  39.589  22.709  1.00  0.00           N  
ATOM   1559  CA  ALA A 870      90.933  40.558  21.985  1.00  0.00           C  
ATOM   1560  C   ALA A 870      90.615  41.997  22.360  1.00  0.00           C  
ATOM   1561  O   ALA A 870      91.505  42.848  22.380  1.00  0.00           O  
ATOM   1562  CB  ALA A 870      90.764  40.366  20.478  1.00  0.00           C  
ATOM   1563  N   TRP A 872      89.353  42.281  22.658  1.00  0.00           N  
ATOM   1564  CA  TRP A 872      88.983  43.642  23.016  1.00  0.00           C  
ATOM   1565  C   TRP A 872      89.518  44.013  24.399  1.00  0.00           C  
ATOM   1566  O   TRP A 872      89.980  45.134  24.618  1.00  0.00           O  
ATOM   1567  CB  TRP A 872      87.462  43.822  22.966  1.00  0.00           C  
ATOM   1568  CG  TRP A 872      87.076  45.251  23.111  1.00  0.00           C  
ATOM   1569  CD1 TRP A 872      86.751  45.898  24.265  1.00  0.00           C  
ATOM   1570  CD2 TRP A 872      87.105  46.249  22.085  1.00  0.00           C  
ATOM   1571  NE1 TRP A 872      86.583  47.243  24.024  1.00  0.00           N  
ATOM   1572  CE2 TRP A 872      86.796  47.485  22.694  1.00  0.00           C  
ATOM   1573  CE3 TRP A 872      87.369  46.220  20.708  1.00  0.00           C  
ATOM   1574  CZ2 TRP A 872      86.743  48.684  21.976  1.00  0.00           C  
ATOM   1575  CZ3 TRP A 872      87.317  47.415  19.992  1.00  0.00           C  
ATOM   1576  CH2 TRP A 872      87.006  48.630  20.631  1.00  0.00           C  
ATOM   1577  N   ILE A 873      89.455  43.069  25.330  1.00  0.00           N  
ATOM   1578  CA  ILE A 873      89.955  43.302  26.677  1.00  0.00           C  
ATOM   1579  C   ILE A 873      91.480  43.447  26.599  1.00  0.00           C  
ATOM   1580  O   ILE A 873      92.067  44.340  27.218  1.00  0.00           O  
ATOM   1581  CB  ILE A 873      89.571  42.137  27.604  1.00  0.00           C  
ATOM   1582  CG1 ILE A 873      88.041  42.066  27.725  1.00  0.00           C  
ATOM   1583  CG2 ILE A 873      90.199  42.331  28.965  1.00  0.00           C  
ATOM   1584  CD1 ILE A 873      87.518  40.828  28.427  1.00  0.00           C  
ATOM   1585  N   GLY A 874      92.103  42.564  25.823  1.00  0.00           N  
ATOM   1586  CA  GLY A 874      93.541  42.604  25.619  1.00  0.00           C  
ATOM   1587  C   GLY A 874      94.446  42.499  26.832  1.00  0.00           C  
ATOM   1588  O   GLY A 874      95.125  43.460  27.186  1.00  0.00           O  
ATOM   1589  N   ARG A 875      94.460  41.335  27.468  1.00  0.00           N  
ATOM   1590  CA  ARG A 875      95.315  41.118  28.626  1.00  0.00           C  
ATOM   1591  C   ARG A 875      96.731  40.970  28.092  1.00  0.00           C  
ATOM   1592  O   ARG A 875      96.969  40.195  27.164  1.00  0.00           O  
ATOM   1593  CB  ARG A 875      94.911  39.837  29.354  1.00  0.00           C  
ATOM   1594  CG  ARG A 875      95.780  39.475  30.554  1.00  0.00           C  
ATOM   1595  CD  ARG A 875      95.477  38.053  31.003  1.00  0.00           C  
ATOM   1596  NE  ARG A 875      96.281  37.629  32.147  1.00  0.00           N  
ATOM   1597  CZ  ARG A 875      96.119  38.077  33.389  1.00  0.00           C  
ATOM   1598  NH1 ARG A 875      95.177  38.972  33.654  1.00  0.00           N  
ATOM   1599  NH2 ARG A 875      96.891  37.625  34.372  1.00  0.00           N  
ATOM   1600  N   SER A 876      97.667  41.711  28.672  1.00  0.00           N  
ATOM   1601  CA  SER A 876      99.055  41.643  28.237  1.00  0.00           C  
ATOM   1602  C   SER A 876     100.038  41.485  29.398  1.00  0.00           C  
ATOM   1603  O   SER A 876      99.834  42.032  30.484  1.00  0.00           O  
ATOM   1604  CB  SER A 876      99.410  42.894  27.435  1.00  0.00           C  
ATOM   1605  OG  SER A 876     100.756  42.848  27.002  1.00  0.00           O  
ATOM   1606  N   GLU A 877     101.100  40.722  29.155  1.00  0.00           N  
ATOM   1607  CA  GLU A 877     102.145  40.493  30.148  1.00  0.00           C  
ATOM   1608  C   GLU A 877     103.119  41.669  30.103  1.00  0.00           C  
ATOM   1609  O   GLU A 877     103.738  41.939  29.071  1.00  0.00           O  
ATOM   1610  CB  GLU A 877     102.900  39.201  29.831  1.00  0.00           C  
ATOM   1611  CG  GLU A 877     102.120  37.929  30.106  1.00  0.00           C  
ATOM   1612  CD  GLU A 877     102.080  37.592  31.581  1.00  0.00           C  
ATOM   1613  OE1 GLU A 877     103.164  37.357  32.162  1.00  0.00           O  
ATOM   1614  OE2 GLU A 877     100.972  37.563  32.160  1.00  0.00           O  
ATOM   1615  N   GLY A 878     103.246  42.371  31.220  1.00  0.00           N  
ATOM   1616  CA  GLY A 878     104.148  43.504  31.270  1.00  0.00           C  
ATOM   1617  C   GLY A 878     105.073  43.407  32.464  1.00  0.00           C  
ATOM   1618  O   GLY A 878     105.214  42.338  33.065  1.00  0.00           O  
ATOM   1619  N   ALA A 879     105.700  44.524  32.815  1.00  0.00           N  
ATOM   1620  CA  ALA A 879     106.612  44.551  33.949  1.00  0.00           C  
ATOM   1621  C   ALA A 879     106.889  45.959  34.444  1.00  0.00           C  
ATOM   1622  O   ALA A 879     106.922  46.913  33.666  1.00  0.00           O  
ATOM   1623  CB  ALA A 879     107.933  43.879  33.575  1.00  0.00           C  
ATOM   1624  N   GLU A 880     107.073  46.080  35.753  1.00  0.00           N  
ATOM   1625  CA  GLU A 880     107.412  47.366  36.343  1.00  0.00           C  
ATOM   1626  C   GLU A 880     108.896  47.254  36.697  1.00  0.00           C  
ATOM   1627  O   GLU A 880     109.298  46.377  37.463  1.00  0.00           O  
ATOM   1628  CB  GLU A 880     106.587  47.641  37.600  1.00  0.00           C  
ATOM   1629  CG  GLU A 880     106.817  49.033  38.164  1.00  0.00           C  
ATOM   1630  CD  GLU A 880     105.958  49.326  39.383  1.00  0.00           C  
ATOM   1631  OE1 GLU A 880     106.116  48.623  40.406  1.00  0.00           O  
ATOM   1632  OE2 GLU A 880     105.125  50.258  39.317  1.00  0.00           O  
ATOM   1633  N   ILE A 881     109.703  48.130  36.113  1.00  0.00           N  
ATOM   1634  CA  ILE A 881     111.139  48.117  36.339  1.00  0.00           C  
ATOM   1635  C   ILE A 881     111.585  49.350  37.119  1.00  0.00           C  
ATOM   1636  O   ILE A 881     111.159  50.469  36.829  1.00  0.00           O  
ATOM   1637  CB  ILE A 881     111.885  48.051  34.994  1.00  0.00           C  
ATOM   1638  CG1 ILE A 881     111.326  46.889  34.162  1.00  0.00           C  
ATOM   1639  CG2 ILE A 881     113.381  47.861  35.233  1.00  0.00           C  
ATOM   1640  CD1 ILE A 881     111.953  46.745  32.798  1.00  0.00           C  
ATOM   1641  N   LEU A 882     112.450  49.136  38.107  1.00  0.00           N  
ATOM   1642  CA  LEU A 882     112.948  50.223  38.949  1.00  0.00           C  
ATOM   1643  C   LEU A 882     114.311  50.741  38.513  1.00  0.00           C  
ATOM   1644  O   LEU A 882     115.274  49.981  38.426  1.00  0.00           O  
ATOM   1645  CB  LEU A 882     113.035  49.754  40.402  1.00  0.00           C  
ATOM   1646  CG  LEU A 882     111.731  49.236  41.004  1.00  0.00           C  
ATOM   1647  CD1 LEU A 882     112.019  48.559  42.334  1.00  0.00           C  
ATOM   1648  CD2 LEU A 882     110.749  50.389  41.171  1.00  0.00           C  
ATOM   1649  N   PHE A 883     114.389  52.037  38.238  1.00  0.00           N  
ATOM   1650  CA  PHE A 883     115.647  52.647  37.833  1.00  0.00           C  
ATOM   1651  C   PHE A 883     116.223  53.504  38.960  1.00  0.00           C  
ATOM   1652  O   PHE A 883     115.650  54.530  39.333  1.00  0.00           O  
ATOM   1653  CB  PHE A 883     115.461  53.514  36.581  1.00  0.00           C  
ATOM   1654  CG  PHE A 883     115.246  52.724  35.319  1.00  0.00           C  
ATOM   1655  CD1 PHE A 883     114.013  52.146  35.041  1.00  0.00           C  
ATOM   1656  CD2 PHE A 883     116.288  52.544  34.414  1.00  0.00           C  
ATOM   1657  CE1 PHE A 883     113.820  51.400  33.876  1.00  0.00           C  
ATOM   1658  CE2 PHE A 883     116.104  51.799  33.247  1.00  0.00           C  
ATOM   1659  CZ  PHE A 883     114.867  51.226  32.980  1.00  0.00           C  
ATOM   1660  N   PRO A 884     117.361  53.080  39.527  1.00  0.00           N  
ATOM   1661  CA  PRO A 884     117.999  53.833  40.611  1.00  0.00           C  
ATOM   1662  C   PRO A 884     118.522  55.163  40.071  1.00  0.00           C  
ATOM   1663  O   PRO A 884     119.041  55.226  38.953  1.00  0.00           O  
ATOM   1664  CB  PRO A 884     119.139  52.911  41.049  1.00  0.00           C  
ATOM   1665  CG  PRO A 884     118.628  51.539  40.705  1.00  0.00           C  
ATOM   1666  CD  PRO A 884     118.012  51.770  39.346  1.00  0.00           C  
ATOM   1667  N   VAL A 885     118.374  56.228  40.849  1.00  0.00           N  
ATOM   1668  CA  VAL A 885     118.855  57.531  40.414  1.00  0.00           C  
ATOM   1669  C   VAL A 885     120.193  57.819  41.073  1.00  0.00           C  
ATOM   1670  O   VAL A 885     120.315  57.788  42.299  1.00  0.00           O  
ATOM   1671  CB  VAL A 885     117.875  58.662  40.776  1.00  0.00           C  
ATOM   1672  CG1 VAL A 885     118.455  60.006  40.341  1.00  0.00           C  
ATOM   1673  CG2 VAL A 885     116.537  58.429  40.100  1.00  0.00           C  
ATOM   1674  N   GLU A 886     121.194  58.096  40.245  1.00  0.00           N  
ATOM   1675  CA  GLU A 886     122.537  58.392  40.718  1.00  0.00           C  
ATOM   1676  C   GLU A 886     122.553  59.501  41.764  1.00  0.00           C  
ATOM   1677  O   GLU A 886     122.088  60.613  41.515  1.00  0.00           O  
ATOM   1678  CB  GLU A 886     123.418  58.792  39.541  1.00  0.00           C  
ATOM   1679  CG  GLU A 886     124.871  58.990  39.895  1.00  0.00           C  
ATOM   1680  CD  GLU A 886     125.679  59.458  38.706  1.00  0.00           C  
ATOM   1681  OE1 GLU A 886     125.458  60.602  38.251  1.00  0.00           O  
ATOM   1682  OE2 GLU A 886     126.525  58.677  38.221  1.00  0.00           O  
ATOM   1683  N   GLY A 887     123.086  59.177  42.939  1.00  0.00           N  
ATOM   1684  CA  GLY A 887     123.181  60.140  44.024  1.00  0.00           C  
ATOM   1685  C   GLY A 887     121.889  60.479  44.743  1.00  0.00           C  
ATOM   1686  O   GLY A 887     121.871  61.373  45.587  1.00  0.00           O  
ATOM   1687  N   LYS A 888     120.807  59.775  44.435  1.00  0.00           N  
ATOM   1688  CA  LYS A 888     119.531  60.073  45.076  1.00  0.00           C  
ATOM   1689  C   LYS A 888     118.906  58.827  45.669  1.00  0.00           C  
ATOM   1690  O   LYS A 888     119.198  57.711  45.244  1.00  0.00           O  
ATOM   1691  CB  LYS A 888     118.562  60.697  44.066  1.00  0.00           C  
ATOM   1692  CG  LYS A 888     119.175  61.815  43.234  1.00  0.00           C  
ATOM   1693  CD  LYS A 888     119.529  63.044  44.066  1.00  0.00           C  
ATOM   1694  CE  LYS A 888     118.282  63.769  44.553  1.00  0.00           C  
ATOM   1695  NZ  LYS A 888     118.611  65.096  45.148  1.00  0.00           N  
ATOM   1696  N   GLU A 889     118.036  59.032  46.650  1.00  0.00           N  
ATOM   1697  CA  GLU A 889     117.362  57.932  47.324  1.00  0.00           C  
ATOM   1698  C   GLU A 889     116.262  57.305  46.480  1.00  0.00           C  
ATOM   1699  O   GLU A 889     116.091  56.082  46.467  1.00  0.00           O  
ATOM   1700  CB  GLU A 889     116.733  58.421  48.626  1.00  0.00           C  
ATOM   1701  CG  GLU A 889     116.083  57.304  49.430  1.00  0.00           C  
ATOM   1702  CD  GLU A 889     115.285  57.820  50.611  1.00  0.00           C  
ATOM   1703  OE1 GLU A 889     115.688  58.843  51.204  1.00  0.00           O  
ATOM   1704  OE2 GLU A 889     114.261  57.194  50.957  1.00  0.00           O  
ATOM   1705  N   VAL A 890     115.509  58.160  45.795  1.00  0.00           N  
ATOM   1706  CA  VAL A 890     114.386  57.729  44.973  1.00  0.00           C  
ATOM   1707  C   VAL A 890     114.763  56.856  43.778  1.00  0.00           C  
ATOM   1708  O   VAL A 890     115.773  57.080  43.113  1.00  0.00           O  
ATOM   1709  CB  VAL A 890     113.594  58.952  44.459  1.00  0.00           C  
ATOM   1710  CG1 VAL A 890     114.424  59.719  43.429  1.00  0.00           C  
ATOM   1711  CG2 VAL A 890     112.262  58.503  43.869  1.00  0.00           C  
ATOM   1712  N   ARG A 891     113.940  55.846  43.524  1.00  0.00           N  
ATOM   1713  CA  ARG A 891     114.145  54.951  42.391  1.00  0.00           C  
ATOM   1714  C   ARG A 891     112.922  55.142  41.509  1.00  0.00           C  
ATOM   1715  O   ARG A 891     111.791  55.024  41.978  1.00  0.00           O  
ATOM   1716  CB  ARG A 891     114.252  53.496  42.864  1.00  0.00           C  
ATOM   1717  CG  ARG A 891     115.503  53.219  43.700  1.00  0.00           C  
ATOM   1718  CD  ARG A 891     115.547  51.782  44.189  1.00  0.00           C  
ATOM   1719  NE  ARG A 891     114.441  51.482  45.095  1.00  0.00           N  
ATOM   1720  CZ  ARG A 891     114.128  50.261  45.516  1.00  0.00           C  
ATOM   1721  NH1 ARG A 891     114.838  49.215  45.112  1.00  0.00           N  
ATOM   1722  NH2 ARG A 891     113.099  50.083  46.336  1.00  0.00           N  
ATOM   1723  N   ILE A 892     113.147  55.453  40.238  1.00  0.00           N  
ATOM   1724  CA  ILE A 892     112.051  55.692  39.303  1.00  0.00           C  
ATOM   1725  C   ILE A 892     111.381  54.430  38.754  1.00  0.00           C  
ATOM   1726  O   ILE A 892     112.016  53.618  38.077  1.00  0.00           O  
ATOM   1727  CB  ILE A 892     112.540  56.521  38.109  1.00  0.00           C  
ATOM   1728  CG1 ILE A 892     113.201  57.804  38.612  1.00  0.00           C  
ATOM   1729  CG2 ILE A 892     111.372  56.842  37.181  1.00  0.00           C  
ATOM   1730  CD1 ILE A 892     113.837  58.632  37.515  1.00  0.00           C  
ATOM   1731  N   PRO A 893     110.083  54.248  39.045  1.00  0.00           N  
ATOM   1732  CA  PRO A 893     109.364  53.069  38.548  1.00  0.00           C  
ATOM   1733  C   PRO A 893     108.968  53.305  37.085  1.00  0.00           C  
ATOM   1734  O   PRO A 893     108.575  54.412  36.711  1.00  0.00           O  
ATOM   1735  CB  PRO A 893     108.128  52.991  39.454  1.00  0.00           C  
ATOM   1736  CG  PRO A 893     108.475  53.871  40.649  1.00  0.00           C  
ATOM   1737  CD  PRO A 893     109.266  54.983  40.023  1.00  0.00           C  
ATOM   1738  N   VAL A 894     109.075  52.266  36.265  1.00  0.00           N  
ATOM   1739  CA  VAL A 894     108.714  52.364  34.856  1.00  0.00           C  
ATOM   1740  C   VAL A 894     107.966  51.115  34.432  1.00  0.00           C  
ATOM   1741  O   VAL A 894     108.362  49.996  34.777  1.00  0.00           O  
ATOM   1742  CB  VAL A 894     109.962  52.500  33.956  1.00  0.00           C  
ATOM   1743  CG1 VAL A 894     109.569  52.347  32.509  1.00  0.00           C  
ATOM   1744  CG2 VAL A 894     110.617  53.852  34.165  1.00  0.00           C  
ATOM   1745  N   PHE A 895     106.875  51.297  33.700  1.00  0.00           N  
ATOM   1746  CA  PHE A 895     106.122  50.149  33.220  1.00  0.00           C  
ATOM   1747  C   PHE A 895     106.404  49.962  31.739  1.00  0.00           C  
ATOM   1748  O   PHE A 895     106.544  50.937  31.002  1.00  0.00           O  
ATOM   1749  CB  PHE A 895     104.619  50.332  33.404  1.00  0.00           C  
ATOM   1750  CG  PHE A 895     103.817  49.198  32.829  1.00  0.00           C  
ATOM   1751  CD1 PHE A 895     103.853  47.936  33.419  1.00  0.00           C  
ATOM   1752  CD2 PHE A 895     103.074  49.373  31.662  1.00  0.00           C  
ATOM   1753  CE1 PHE A 895     103.165  46.864  32.854  1.00  0.00           C  
ATOM   1754  CE2 PHE A 895     102.382  48.310  31.089  1.00  0.00           C  
ATOM   1755  CZ  PHE A 895     102.427  47.051  31.685  1.00  0.00           C  
ATOM   1756  N   THR A 896     106.481  48.710  31.303  1.00  0.00           N  
ATOM   1757  CA  THR A 896     106.743  48.421  29.896  1.00  0.00           C  
ATOM   1758  C   THR A 896     106.294  47.021  29.536  1.00  0.00           C  
ATOM   1759  O   THR A 896     106.338  46.114  30.371  1.00  0.00           O  
ATOM   1760  CB  THR A 896     108.258  48.539  29.562  1.00  0.00           C  
ATOM   1761  OG1 THR A 896     108.465  48.331  28.159  1.00  0.00           O  
ATOM   1762  CG2 THR A 896     109.063  47.495  30.337  1.00  0.00           C  
ATOM   1763  N   THR A 897     105.850  46.849  28.293  1.00  0.00           N  
ATOM   1764  CA  THR A 897     105.438  45.536  27.812  1.00  0.00           C  
ATOM   1765  C   THR A 897     106.592  44.915  27.021  1.00  0.00           C  
ATOM   1766  O   THR A 897     106.471  43.809  26.496  1.00  0.00           O  
ATOM   1767  CB  THR A 897     104.180  45.620  26.909  1.00  0.00           C  
ATOM   1768  OG1 THR A 897     104.280  46.761  26.047  1.00  0.00           O  
ATOM   1769  CG2 THR A 897     102.917  45.728  27.763  1.00  0.00           C  
ATOM   1770  N   ARG A 898     107.711  45.636  26.947  1.00  0.00           N  
ATOM   1771  CA  ARG A 898     108.897  45.158  26.238  1.00  0.00           C  
ATOM   1772  C   ARG A 898     110.109  45.028  27.179  1.00  0.00           C  
ATOM   1773  O   ARG A 898     111.178  45.589  26.918  1.00  0.00           O  
ATOM   1774  CB  ARG A 898     109.267  46.105  25.083  1.00  0.00           C  
ATOM   1775  CG  ARG A 898     108.268  46.176  23.914  1.00  0.00           C  
ATOM   1776  CD  ARG A 898     107.971  44.809  23.291  1.00  0.00           C  
ATOM   1777  NE  ARG A 898     109.141  44.123  22.735  1.00  0.00           N  
ATOM   1778  CZ  ARG A 898     109.766  44.456  21.607  1.00  0.00           C  
ATOM   1779  NH1 ARG A 898     109.353  45.490  20.877  1.00  0.00           N  
ATOM   1780  NH2 ARG A 898     110.804  43.735  21.197  1.00  0.00           N  
ATOM   1781  N   PRO A 899     109.957  44.296  28.293  1.00  0.00           N  
ATOM   1782  CA  PRO A 899     111.092  44.148  29.206  1.00  0.00           C  
ATOM   1783  C   PRO A 899     112.243  43.423  28.502  1.00  0.00           C  
ATOM   1784  O   PRO A 899     113.405  43.520  28.904  1.00  0.00           O  
ATOM   1785  CB  PRO A 899     110.500  43.344  30.357  1.00  0.00           C  
ATOM   1786  CG  PRO A 899     109.445  42.517  29.680  1.00  0.00           C  
ATOM   1787  CD  PRO A 899     108.797  43.526  28.769  1.00  0.00           C  
ATOM   1788  N   ASP A 900     111.897  42.704  27.438  1.00  0.00           N  
ATOM   1789  CA  ASP A 900     112.871  41.974  26.641  1.00  0.00           C  
ATOM   1790  C   ASP A 900     113.872  42.931  25.982  1.00  0.00           C  
ATOM   1791  O   ASP A 900     114.904  42.497  25.478  1.00  0.00           O  
ATOM   1792  CB  ASP A 900     112.153  41.132  25.570  1.00  0.00           C  
ATOM   1793  CG  ASP A 900     111.302  41.972  24.614  1.00  0.00           C  
ATOM   1794  OD1 ASP A 900     110.475  42.780  25.084  1.00  0.00           O  
ATOM   1795  OD2 ASP A 900     111.452  41.813  23.383  1.00  0.00           O  
ATOM   1796  N   THR A 901     113.574  44.230  25.998  1.00  0.00           N  
ATOM   1797  CA  THR A 901     114.471  45.223  25.403  1.00  0.00           C  
ATOM   1798  C   THR A 901     115.189  46.080  26.460  1.00  0.00           C  
ATOM   1799  O   THR A 901     115.805  47.096  26.121  1.00  0.00           O  
ATOM   1800  CB  THR A 901     113.708  46.193  24.476  1.00  0.00           C  
ATOM   1801  OG1 THR A 901     112.831  47.010  25.264  1.00  0.00           O  
ATOM   1802  CG2 THR A 901     112.890  45.427  23.443  1.00  0.00           C  
ATOM   1803  N   LEU A 902     115.110  45.671  27.726  1.00  0.00           N  
ATOM   1804  CA  LEU A 902     115.727  46.419  28.821  1.00  0.00           C  
ATOM   1805  C   LEU A 902     117.191  46.802  28.605  1.00  0.00           C  
ATOM   1806  O   LEU A 902     117.579  47.942  28.862  1.00  0.00           O  
ATOM   1807  CB  LEU A 902     115.585  45.649  30.143  1.00  0.00           C  
ATOM   1808  CG  LEU A 902     116.202  46.312  31.385  1.00  0.00           C  
ATOM   1809  CD1 LEU A 902     115.727  47.756  31.495  1.00  0.00           C  
ATOM   1810  CD2 LEU A 902     115.827  45.522  32.643  1.00  0.00           C  
ATOM   1811  N   PHE A 903     118.008  45.869  28.126  1.00  0.00           N  
ATOM   1812  CA  PHE A 903     119.418  46.183  27.903  1.00  0.00           C  
ATOM   1813  C   PHE A 903     119.592  47.298  26.873  1.00  0.00           C  
ATOM   1814  O   PHE A 903     120.668  47.892  26.767  1.00  0.00           O  
ATOM   1815  CB  PHE A 903     120.195  44.940  27.456  1.00  0.00           C  
ATOM   1816  CG  PHE A 903     120.370  43.906  28.535  1.00  0.00           C  
ATOM   1817  CD1 PHE A 903     119.286  43.160  28.991  1.00  0.00           C  
ATOM   1818  CD2 PHE A 903     121.624  43.675  29.091  1.00  0.00           C  
ATOM   1819  CE1 PHE A 903     119.445  42.194  29.986  1.00  0.00           C  
ATOM   1820  CE2 PHE A 903     121.801  42.712  30.087  1.00  0.00           C  
ATOM   1821  CZ  PHE A 903     120.707  41.966  30.538  1.00  0.00           C  
ATOM   1822  N   GLY A 904     118.531  47.589  26.124  1.00  0.00           N  
ATOM   1823  CA  GLY A 904     118.602  48.636  25.118  1.00  0.00           C  
ATOM   1824  C   GLY A 904     118.088  49.991  25.581  1.00  0.00           C  
ATOM   1825  O   GLY A 904     118.002  50.925  24.785  1.00  0.00           O  
ATOM   1826  N   ALA A 905     117.739  50.108  26.862  1.00  0.00           N  
ATOM   1827  CA  ALA A 905     117.235  51.370  27.393  1.00  0.00           C  
ATOM   1828  C   ALA A 905     118.404  52.344  27.566  1.00  0.00           C  
ATOM   1829  O   ALA A 905     119.241  52.167  28.449  1.00  0.00           O  
ATOM   1830  CB  ALA A 905     116.525  51.129  28.731  1.00  0.00           C  
ATOM   1831  N   THR A 906     118.452  53.372  26.722  1.00  0.00           N  
ATOM   1832  CA  THR A 906     119.533  54.348  26.764  1.00  0.00           C  
ATOM   1833  C   THR A 906     119.193  55.637  27.497  1.00  0.00           C  
ATOM   1834  O   THR A 906     120.044  56.516  27.644  1.00  0.00           O  
ATOM   1835  CB  THR A 906     120.025  54.686  25.345  1.00  0.00           C  
ATOM   1836  OG1 THR A 906     118.920  55.132  24.544  1.00  0.00           O  
ATOM   1837  CG2 THR A 906     120.659  53.449  24.699  1.00  0.00           C  
ATOM   1838  N   PHE A 907     117.947  55.762  27.939  1.00  0.00           N  
ATOM   1839  CA  PHE A 907     117.530  56.927  28.710  1.00  0.00           C  
ATOM   1840  C   PHE A 907     116.102  56.818  29.207  1.00  0.00           C  
ATOM   1841  O   PHE A 907     115.347  55.948  28.771  1.00  0.00           O  
ATOM   1842  CB  PHE A 907     117.718  58.232  27.924  1.00  0.00           C  
ATOM   1843  CG  PHE A 907     116.915  58.322  26.659  1.00  0.00           C  
ATOM   1844  CD1 PHE A 907     117.300  57.625  25.518  1.00  0.00           C  
ATOM   1845  CD2 PHE A 907     115.801  59.158  26.591  1.00  0.00           C  
ATOM   1846  CE1 PHE A 907     116.590  57.763  24.318  1.00  0.00           C  
ATOM   1847  CE2 PHE A 907     115.082  59.307  25.396  1.00  0.00           C  
ATOM   1848  CZ  PHE A 907     115.481  58.606  24.254  1.00  0.00           C  
ATOM   1849  N   LEU A 908     115.745  57.692  30.144  1.00  0.00           N  
ATOM   1850  CA  LEU A 908     114.404  57.703  30.713  1.00  0.00           C  
ATOM   1851  C   LEU A 908     113.697  58.986  30.316  1.00  0.00           C  
ATOM   1852  O   LEU A 908     114.342  59.985  30.009  1.00  0.00           O  
ATOM   1853  CB  LEU A 908     114.458  57.612  32.247  1.00  0.00           C  
ATOM   1854  CG  LEU A 908     115.028  56.340  32.882  1.00  0.00           C  
ATOM   1855  CD1 LEU A 908     114.829  56.377  34.394  1.00  0.00           C  
ATOM   1856  CD2 LEU A 908     114.324  55.125  32.298  1.00  0.00           C  
ATOM   1857  N   VAL A 909     112.370  58.953  30.313  1.00  0.00           N  
ATOM   1858  CA  VAL A 909     111.595  60.138  29.973  1.00  0.00           C  
ATOM   1859  C   VAL A 909     110.403  60.257  30.906  1.00  0.00           C  
ATOM   1860  O   VAL A 909     109.520  59.396  30.929  1.00  0.00           O  
ATOM   1861  CB  VAL A 909     111.084  60.100  28.518  1.00  0.00           C  
ATOM   1862  CG1 VAL A 909     110.332  61.382  28.209  1.00  0.00           C  
ATOM   1863  CG2 VAL A 909     112.252  59.940  27.553  1.00  0.00           C  
ATOM   1864  N   LEU A 910     110.392  61.332  31.682  1.00  0.00           N  
ATOM   1865  CA  LEU A 910     109.315  61.593  32.622  1.00  0.00           C  
ATOM   1866  C   LEU A 910     108.335  62.588  32.029  1.00  0.00           C  
ATOM   1867  O   LEU A 910     108.725  63.487  31.277  1.00  0.00           O  
ATOM   1868  CB  LEU A 910     109.876  62.168  33.927  1.00  0.00           C  
ATOM   1869  CG  LEU A 910     110.564  61.219  34.912  1.00  0.00           C  
ATOM   1870  CD1 LEU A 910     111.640  60.407  34.211  1.00  0.00           C  
ATOM   1871  CD2 LEU A 910     111.157  62.036  36.050  1.00  0.00           C  
ATOM   1872  N   ALA A 911     107.060  62.421  32.355  1.00  0.00           N  
ATOM   1873  CA  ALA A 911     106.049  63.353  31.880  1.00  0.00           C  
ATOM   1874  C   ALA A 911     106.306  64.654  32.642  1.00  0.00           C  
ATOM   1875  O   ALA A 911     106.736  64.625  33.793  1.00  0.00           O  
ATOM   1876  CB  ALA A 911     104.655  62.827  32.193  1.00  0.00           C  
ATOM   1877  N   PRO A 912     106.063  65.810  32.005  1.00  0.00           N  
ATOM   1878  CA  PRO A 912     106.279  67.104  32.662  1.00  0.00           C  
ATOM   1879  C   PRO A 912     105.567  67.212  34.015  1.00  0.00           C  
ATOM   1880  O   PRO A 912     106.074  67.835  34.942  1.00  0.00           O  
ATOM   1881  CB  PRO A 912     105.739  68.098  31.637  1.00  0.00           C  
ATOM   1882  CG  PRO A 912     106.079  67.430  30.333  1.00  0.00           C  
ATOM   1883  CD  PRO A 912     105.665  65.998  30.596  1.00  0.00           C  
ATOM   1884  N   GLU A 913     104.394  66.597  34.122  1.00  0.00           N  
ATOM   1885  CA  GLU A 913     103.625  66.632  35.363  1.00  0.00           C  
ATOM   1886  C   GLU A 913     104.130  65.636  36.410  1.00  0.00           C  
ATOM   1887  O   GLU A 913     103.527  65.497  37.472  1.00  0.00           O  
ATOM   1888  CB  GLU A 913     102.144  66.340  35.091  1.00  0.00           C  
ATOM   1889  CG  GLU A 913     101.527  67.162  33.976  1.00  0.00           C  
ATOM   1890  CD  GLU A 913     101.550  66.440  32.641  1.00  0.00           C  
ATOM   1891  OE1 GLU A 913     102.652  66.082  32.170  1.00  0.00           O  
ATOM   1892  OE2 GLU A 913     100.459  66.229  32.065  1.00  0.00           O  
ATOM   1893  N   HIS A 914     105.226  64.942  36.115  1.00  0.00           N  
ATOM   1894  CA  HIS A 914     105.763  63.967  37.059  1.00  0.00           C  
ATOM   1895  C   HIS A 914     106.415  64.671  38.241  1.00  0.00           C  
ATOM   1896  O   HIS A 914     107.271  65.541  38.069  1.00  0.00           O  
ATOM   1897  CB  HIS A 914     106.783  63.046  36.379  1.00  0.00           C  
ATOM   1898  CG  HIS A 914     107.042  61.777  37.132  1.00  0.00           C  
ATOM   1899  ND1 HIS A 914     107.550  61.727  38.411  1.00  0.00           N  
ATOM   1900  CD2 HIS A 914     106.812  60.486  36.779  1.00  0.00           C  
ATOM   1901  CE1 HIS A 914     107.603  60.439  38.787  1.00  0.00           C  
ATOM   1902  NE2 HIS A 914     107.166  59.644  37.829  1.00  0.00           N  
ATOM   1903  N   PRO A 915     106.013  64.298  39.465  1.00  0.00           N  
ATOM   1904  CA  PRO A 915     106.536  64.876  40.706  1.00  0.00           C  
ATOM   1905  C   PRO A 915     108.056  64.877  40.814  1.00  0.00           C  
ATOM   1906  O   PRO A 915     108.609  65.581  41.650  1.00  0.00           O  
ATOM   1907  CB  PRO A 915     105.888  64.011  41.784  1.00  0.00           C  
ATOM   1908  CG  PRO A 915     104.565  63.656  41.170  1.00  0.00           C  
ATOM   1909  CD  PRO A 915     104.970  63.296  39.757  1.00  0.00           C  
ATOM   1910  N   LEU A 916     108.732  64.094  39.977  1.00  0.00           N  
ATOM   1911  CA  LEU A 916     110.190  64.023  40.028  1.00  0.00           C  
ATOM   1912  C   LEU A 916     110.888  64.884  38.987  1.00  0.00           C  
ATOM   1913  O   LEU A 916     112.102  65.071  39.050  1.00  0.00           O  
ATOM   1914  CB  LEU A 916     110.649  62.572  39.869  1.00  0.00           C  
ATOM   1915  CG  LEU A 916     110.211  61.603  40.970  1.00  0.00           C  
ATOM   1916  CD1 LEU A 916     110.600  60.175  40.593  1.00  0.00           C  
ATOM   1917  CD2 LEU A 916     110.854  62.017  42.292  1.00  0.00           C  
ATOM   1918  N   THR A 917     110.126  65.417  38.037  1.00  0.00           N  
ATOM   1919  CA  THR A 917     110.704  66.244  36.980  1.00  0.00           C  
ATOM   1920  C   THR A 917     111.407  67.488  37.511  1.00  0.00           C  
ATOM   1921  O   THR A 917     112.543  67.770  37.134  1.00  0.00           O  
ATOM   1922  CB  THR A 917     109.634  66.685  35.955  1.00  0.00           C  
ATOM   1923  OG1 THR A 917     108.919  65.536  35.483  1.00  0.00           O  
ATOM   1924  CG2 THR A 917     110.290  67.377  34.769  1.00  0.00           C  
ATOM   1925  N   LEU A 918     110.733  68.236  38.380  1.00  0.00           N  
ATOM   1926  CA  LEU A 918     111.323  69.452  38.943  1.00  0.00           C  
ATOM   1927  C   LEU A 918     112.259  69.154  40.113  1.00  0.00           C  
ATOM   1928  O   LEU A 918     113.270  69.832  40.306  1.00  0.00           O  
ATOM   1929  CB  LEU A 918     110.224  70.419  39.402  1.00  0.00           C  
ATOM   1930  CG  LEU A 918     109.384  71.107  38.319  1.00  0.00           C  
ATOM   1931  CD1 LEU A 918     108.531  70.084  37.578  1.00  0.00           C  
ATOM   1932  CD2 LEU A 918     108.498  72.159  38.967  1.00  0.00           C  
ATOM   1933  N   GLU A 919     111.915  68.125  40.880  1.00  0.00           N  
ATOM   1934  CA  GLU A 919     112.693  67.710  42.039  1.00  0.00           C  
ATOM   1935  C   GLU A 919     114.090  67.237  41.646  1.00  0.00           C  
ATOM   1936  O   GLU A 919     115.071  67.544  42.325  1.00  0.00           O  
ATOM   1937  CB  GLU A 919     111.950  66.591  42.771  1.00  0.00           C  
ATOM   1938  CG  GLU A 919     112.504  66.242  44.136  1.00  0.00           C  
ATOM   1939  CD  GLU A 919     111.706  65.140  44.808  1.00  0.00           C  
ATOM   1940  OE1 GLU A 919     110.466  65.280  44.901  1.00  0.00           O  
ATOM   1941  OE2 GLU A 919     112.317  64.137  45.244  1.00  0.00           O  
ATOM   1942  N   LEU A 920     114.176  66.490  40.549  1.00  0.00           N  
ATOM   1943  CA  LEU A 920     115.456  65.977  40.076  1.00  0.00           C  
ATOM   1944  C   LEU A 920     116.179  66.983  39.196  1.00  0.00           C  
ATOM   1945  O   LEU A 920     117.366  66.825  38.910  1.00  0.00           O  
ATOM   1946  CB  LEU A 920     115.249  64.679  39.294  1.00  0.00           C  
ATOM   1947  CG  LEU A 920     114.712  63.481  40.077  1.00  0.00           C  
ATOM   1948  CD1 LEU A 920     114.404  62.344  39.123  1.00  0.00           C  
ATOM   1949  CD2 LEU A 920     115.737  63.055  41.121  1.00  0.00           C  
ATOM   1950  N   ALA A 921     115.459  68.016  38.768  1.00  0.00           N  
ATOM   1951  CA  ALA A 921     116.025  69.045  37.902  1.00  0.00           C  
ATOM   1952  C   ALA A 921     117.224  69.736  38.539  1.00  0.00           C  
ATOM   1953  O   ALA A 921     117.097  70.393  39.572  1.00  0.00           O  
ATOM   1954  CB  ALA A 921     114.957  70.076  37.550  1.00  0.00           C  
ATOM   1955  N   ALA A 922     118.387  69.583  37.916  1.00  0.00           N  
ATOM   1956  CA  ALA A 922     119.604  70.203  38.418  1.00  0.00           C  
ATOM   1957  C   ALA A 922     119.406  71.715  38.546  1.00  0.00           C  
ATOM   1958  O   ALA A 922     118.484  72.279  37.955  1.00  0.00           O  
ATOM   1959  CB  ALA A 922     120.763  69.902  37.481  1.00  0.00           C  
ATOM   1960  N   PRO A 923     120.268  72.388  39.328  1.00  0.00           N  
ATOM   1961  CA  PRO A 923     120.204  73.838  39.547  1.00  0.00           C  
ATOM   1962  C   PRO A 923     120.190  74.668  38.264  1.00  0.00           C  
ATOM   1963  O   PRO A 923     119.346  75.548  38.094  1.00  0.00           O  
ATOM   1964  CB  PRO A 923     121.447  74.109  40.389  1.00  0.00           C  
ATOM   1965  CG  PRO A 923     121.570  72.857  41.197  1.00  0.00           C  
ATOM   1966  CD  PRO A 923     121.327  71.786  40.159  1.00  0.00           C  
ATOM   1967  N   GLU A 924     121.128  74.380  37.367  1.00  0.00           N  
ATOM   1968  CA  GLU A 924     121.240  75.101  36.103  1.00  0.00           C  
ATOM   1969  C   GLU A 924     120.247  74.613  35.049  1.00  0.00           C  
ATOM   1970  O   GLU A 924     120.449  74.829  33.854  1.00  0.00           O  
ATOM   1971  CB  GLU A 924     122.654  74.955  35.544  1.00  0.00           C  
ATOM   1972  CG  GLU A 924     122.948  73.561  35.014  1.00  0.00           C  
ATOM   1973  CD  GLU A 924     124.286  73.470  34.309  1.00  0.00           C  
ATOM   1974  OE1 GLU A 924     124.492  74.203  33.317  1.00  0.00           O  
ATOM   1975  OE2 GLU A 924     125.130  72.660  34.747  1.00  0.00           O  
ATOM   1976  N   LYS A 925     119.178  73.959  35.488  1.00  0.00           N  
ATOM   1977  CA  LYS A 925     118.175  73.441  34.562  1.00  0.00           C  
ATOM   1978  C   LYS A 925     116.757  73.708  35.051  1.00  0.00           C  
ATOM   1979  O   LYS A 925     115.802  73.602  34.279  1.00  0.00           O  
ATOM   1980  CB  LYS A 925     118.349  71.927  34.379  1.00  0.00           C  
ATOM   1981  CG  LYS A 925     119.666  71.485  33.765  1.00  0.00           C  
ATOM   1982  CD  LYS A 925     119.710  71.745  32.271  1.00  0.00           C  
ATOM   1983  CE  LYS A 925     120.997  71.202  31.664  1.00  0.00           C  
ATOM   1984  NZ  LYS A 925     121.044  71.371  30.186  1.00  0.00           N  
ATOM   1985  N   ARG A 926     116.617  74.054  36.328  1.00  0.00           N  
ATOM   1986  CA  ARG A 926     115.293  74.290  36.893  1.00  0.00           C  
ATOM   1987  C   ARG A 926     114.472  75.346  36.162  1.00  0.00           C  
ATOM   1988  O   ARG A 926     113.257  75.199  36.014  1.00  0.00           O  
ATOM   1989  CB  ARG A 926     115.385  74.658  38.375  1.00  0.00           C  
ATOM   1990  CG  ARG A 926     114.019  74.664  39.043  1.00  0.00           C  
ATOM   1991  CD  ARG A 926     114.080  74.918  40.534  1.00  0.00           C  
ATOM   1992  NE  ARG A 926     112.754  74.790  41.133  1.00  0.00           N  
ATOM   1993  CZ  ARG A 926     112.470  75.062  42.403  1.00  0.00           C  
ATOM   1994  NH1 ARG A 926     113.425  75.484  43.225  1.00  0.00           N  
ATOM   1995  NH2 ARG A 926     111.229  74.908  42.853  1.00  0.00           N  
ATOM   1996  N   GLU A 927     115.125  76.411  35.708  1.00  0.00           N  
ATOM   1997  CA  GLU A 927     114.416  77.466  34.994  1.00  0.00           C  
ATOM   1998  C   GLU A 927     113.807  76.912  33.705  1.00  0.00           C  
ATOM   1999  O   GLU A 927     112.592  76.979  33.503  1.00  0.00           O  
ATOM   2000  CB  GLU A 927     115.366  78.622  34.670  1.00  0.00           C  
ATOM   2001  CG  GLU A 927     114.692  79.796  33.970  1.00  0.00           C  
ATOM   2002  CD  GLU A 927     115.625  80.980  33.774  1.00  0.00           C  
ATOM   2003  OE1 GLU A 927     116.700  80.801  33.160  1.00  0.00           O  
ATOM   2004  OE2 GLU A 927     115.279  82.092  34.233  1.00  0.00           O  
ATOM   2005  N   GLU A 928     114.658  76.356  32.846  1.00  0.00           N  
ATOM   2006  CA  GLU A 928     114.209  75.783  31.580  1.00  0.00           C  
ATOM   2007  C   GLU A 928     113.135  74.713  31.792  1.00  0.00           C  
ATOM   2008  O   GLU A 928     112.122  74.688  31.087  1.00  0.00           O  
ATOM   2009  CB  GLU A 928     115.400  75.186  30.822  1.00  0.00           C  
ATOM   2010  CG  GLU A 928     115.024  74.500  29.514  1.00  0.00           C  
ATOM   2011  CD  GLU A 928     116.232  73.995  28.739  1.00  0.00           C  
ATOM   2012  OE1 GLU A 928     117.069  73.281  29.331  1.00  0.00           O  
ATOM   2013  OE2 GLU A 928     116.341  74.304  27.534  1.00  0.00           O  
ATOM   2014  N   VAL A 929     113.359  73.837  32.767  1.00  0.00           N  
ATOM   2015  CA  VAL A 929     112.412  72.767  33.069  1.00  0.00           C  
ATOM   2016  C   VAL A 929     111.078  73.311  33.570  1.00  0.00           C  
ATOM   2017  O   VAL A 929     110.010  72.855  33.155  1.00  0.00           O  
ATOM   2018  CB  VAL A 929     112.983  71.800  34.136  1.00  0.00           C  
ATOM   2019  CG1 VAL A 929     111.939  70.755  34.514  1.00  0.00           C  
ATOM   2020  CG2 VAL A 929     114.237  71.125  33.602  1.00  0.00           C  
ATOM   2021  N   LEU A 930     111.142  74.285  34.469  1.00  0.00           N  
ATOM   2022  CA  LEU A 930     109.934  74.875  35.025  1.00  0.00           C  
ATOM   2023  C   LEU A 930     109.051  75.432  33.910  1.00  0.00           C  
ATOM   2024  O   LEU A 930     107.841  75.191  33.880  1.00  0.00           O  
ATOM   2025  CB  LEU A 930     110.307  75.981  36.015  1.00  0.00           C  
ATOM   2026  CG  LEU A 930     109.165  76.617  36.808  1.00  0.00           C  
ATOM   2027  CD1 LEU A 930     108.335  75.540  37.497  1.00  0.00           C  
ATOM   2028  CD2 LEU A 930     109.750  77.583  37.829  1.00  0.00           C  
ATOM   2029  N   ALA A 931     109.664  76.173  32.993  1.00  0.00           N  
ATOM   2030  CA  ALA A 931     108.937  76.757  31.872  1.00  0.00           C  
ATOM   2031  C   ALA A 931     108.277  75.658  31.046  1.00  0.00           C  
ATOM   2032  O   ALA A 931     107.071  75.705  30.788  1.00  0.00           O  
ATOM   2033  CB  ALA A 931     109.887  77.573  30.998  1.00  0.00           C  
ATOM   2034  N   TYR A 932     109.074  74.669  30.641  1.00  0.00           N  
ATOM   2035  CA  TYR A 932     108.576  73.553  29.841  1.00  0.00           C  
ATOM   2036  C   TYR A 932     107.378  72.879  30.512  1.00  0.00           C  
ATOM   2037  O   TYR A 932     106.384  72.576  29.851  1.00  0.00           O  
ATOM   2038  CB  TYR A 932     109.700  72.534  29.600  1.00  0.00           C  
ATOM   2039  CG  TYR A 932     109.366  71.450  28.591  1.00  0.00           C  
ATOM   2040  CD1 TYR A 932     108.594  70.346  28.950  1.00  0.00           C  
ATOM   2041  CD2 TYR A 932     109.807  71.540  27.267  1.00  0.00           C  
ATOM   2042  CE1 TYR A 932     108.268  69.360  28.019  1.00  0.00           C  
ATOM   2043  CE2 TYR A 932     109.483  70.559  26.327  1.00  0.00           C  
ATOM   2044  CZ  TYR A 932     108.712  69.473  26.710  1.00  0.00           C  
ATOM   2045  OH  TYR A 932     108.368  68.508  25.786  1.00  0.00           O  
ATOM   2046  N   VAL A 933     107.462  72.656  31.821  1.00  0.00           N  
ATOM   2047  CA  VAL A 933     106.362  72.021  32.544  1.00  0.00           C  
ATOM   2048  C   VAL A 933     105.084  72.850  32.451  1.00  0.00           C  
ATOM   2049  O   VAL A 933     103.994  72.309  32.247  1.00  0.00           O  
ATOM   2050  CB  VAL A 933     106.703  71.813  34.039  1.00  0.00           C  
ATOM   2051  CG1 VAL A 933     105.493  71.251  34.772  1.00  0.00           C  
ATOM   2052  CG2 VAL A 933     107.889  70.868  34.179  1.00  0.00           C  
ATOM   2053  N   GLU A 934     105.220  74.163  32.608  1.00  0.00           N  
ATOM   2054  CA  GLU A 934     104.069  75.058  32.537  1.00  0.00           C  
ATOM   2055  C   GLU A 934     103.479  75.080  31.131  1.00  0.00           C  
ATOM   2056  O   GLU A 934     102.260  75.021  30.959  1.00  0.00           O  
ATOM   2057  CB  GLU A 934     104.471  76.477  32.950  1.00  0.00           C  
ATOM   2058  CG  GLU A 934     104.828  76.611  34.424  1.00  0.00           C  
ATOM   2059  CD  GLU A 934     105.237  78.024  34.804  1.00  0.00           C  
ATOM   2060  OE1 GLU A 934     105.542  78.254  35.995  1.00  0.00           O  
ATOM   2061  OE2 GLU A 934     105.256  78.903  33.913  1.00  0.00           O  
ATOM   2062  N   ALA A 935     104.352  75.165  30.131  1.00  0.00           N  
ATOM   2063  CA  ALA A 935     103.925  75.189  28.736  1.00  0.00           C  
ATOM   2064  C   ALA A 935     103.207  73.893  28.382  1.00  0.00           C  
ATOM   2065  O   ALA A 935     102.314  73.875  27.533  1.00  0.00           O  
ATOM   2066  CB  ALA A 935     105.131  75.384  27.823  1.00  0.00           C  
ATOM   2067  N   ALA A 936     103.602  72.810  29.045  1.00  0.00           N  
ATOM   2068  CA  ALA A 936     103.010  71.502  28.805  1.00  0.00           C  
ATOM   2069  C   ALA A 936     101.570  71.433  29.293  1.00  0.00           C  
ATOM   2070  O   ALA A 936     100.730  70.784  28.670  1.00  0.00           O  
ATOM   2071  CB  ALA A 936     103.843  70.424  29.483  1.00  0.00           C  
ATOM   2072  N   LYS A 937     101.284  72.099  30.408  1.00  0.00           N  
ATOM   2073  CA  LYS A 937      99.934  72.094  30.962  1.00  0.00           C  
ATOM   2074  C   LYS A 937      98.975  72.890  30.084  1.00  0.00           C  
ATOM   2075  O   LYS A 937      97.809  72.520  29.932  1.00  0.00           O  
ATOM   2076  CB  LYS A 937      99.922  72.679  32.377  1.00  0.00           C  
ATOM   2077  CG  LYS A 937      98.529  72.699  33.004  1.00  0.00           C  
ATOM   2078  CD  LYS A 937      98.499  73.477  34.313  1.00  0.00           C  
ATOM   2079  CE  LYS A 937      97.088  73.538  34.887  1.00  0.00           C  
ATOM   2080  NZ  LYS A 937      97.040  74.338  36.143  1.00  0.00           N  
ATOM   2081  N   ARG A 938      99.470  73.984  29.513  1.00  0.00           N  
ATOM   2082  CA  ARG A 938      98.656  74.832  28.646  1.00  0.00           C  
ATOM   2083  C   ARG A 938      98.186  74.069  27.413  1.00  0.00           C  
ATOM   2084  O   ARG A 938      97.315  74.538  26.681  1.00  0.00           O  
ATOM   2085  CB  ARG A 938      99.451  76.069  28.221  1.00  0.00           C  
ATOM   2086  CG  ARG A 938      99.749  77.023  29.366  1.00  0.00           C  
ATOM   2087  CD  ARG A 938     100.880  77.973  29.016  1.00  0.00           C  
ATOM   2088  NE  ARG A 938     101.262  78.798  30.159  1.00  0.00           N  
ATOM   2089  CZ  ARG A 938     102.430  79.424  30.271  1.00  0.00           C  
ATOM   2090  NH1 ARG A 938     103.337  79.320  29.308  1.00  0.00           N  
ATOM   2091  NH2 ARG A 938     102.693  80.152  31.350  1.00  0.00           N  
ATOM   2092  N   LYS A 939      98.764  72.892  27.189  1.00  0.00           N  
ATOM   2093  CA  LYS A 939      98.398  72.061  26.046  1.00  0.00           C  
ATOM   2094  C   LYS A 939      97.405  70.983  26.461  1.00  0.00           C  
ATOM   2095  O   LYS A 939      96.979  70.931  27.614  1.00  0.00           O  
ATOM   2096  CB  LYS A 939      99.644  71.406  25.444  1.00  0.00           C  
ATOM   2097  CG  LYS A 939     100.694  72.397  24.972  1.00  0.00           C  
ATOM   2098  CD  LYS A 939     101.832  71.697  24.252  1.00  0.00           C  
ATOM   2099  CE  LYS A 939     102.867  72.701  23.768  1.00  0.00           C  
ATOM   2100  NZ  LYS A 939     103.972  72.038  23.018  1.00  0.00           N  
ATOM   2101  N   THR A 940      97.028  70.131  25.515  1.00  0.00           N  
ATOM   2102  CA  THR A 940      96.095  69.049  25.800  1.00  0.00           C  
ATOM   2103  C   THR A 940      96.755  67.724  25.440  1.00  0.00           C  
ATOM   2104  O   THR A 940      97.614  67.672  24.558  1.00  0.00           O  
ATOM   2105  CB  THR A 940      94.791  69.195  24.991  1.00  0.00           C  
ATOM   2106  OG1 THR A 940      95.098  69.225  23.593  1.00  0.00           O  
ATOM   2107  CG2 THR A 940      94.061  70.477  25.377  1.00  0.00           C  
ATOM   2108  N   GLU A 941      96.355  66.658  26.126  1.00  0.00           N  
ATOM   2109  CA  GLU A 941      96.919  65.333  25.883  1.00  0.00           C  
ATOM   2110  C   GLU A 941      96.803  64.887  24.429  1.00  0.00           C  
ATOM   2111  O   GLU A 941      97.580  64.050  23.964  1.00  0.00           O  
ATOM   2112  CB  GLU A 941      96.251  64.298  26.793  1.00  0.00           C  
ATOM   2113  CG  GLU A 941      96.602  64.462  28.268  1.00  0.00           C  
ATOM   2114  CD  GLU A 941      96.134  63.297  29.118  1.00  0.00           C  
ATOM   2115  OE1 GLU A 941      96.548  63.216  30.294  1.00  0.00           O  
ATOM   2116  OE2 GLU A 941      95.353  62.462  28.615  1.00  0.00           O  
ATOM   2117  N   ILE A 942      95.836  65.453  23.714  1.00  0.00           N  
ATOM   2118  CA  ILE A 942      95.625  65.104  22.316  1.00  0.00           C  
ATOM   2119  C   ILE A 942      96.703  65.710  21.419  1.00  0.00           C  
ATOM   2120  O   ILE A 942      97.277  65.017  20.577  1.00  0.00           O  
ATOM   2121  CB  ILE A 942      94.215  65.560  21.833  1.00  0.00           C  
ATOM   2122  CG1 ILE A 942      94.011  65.172  20.366  1.00  0.00           C  
ATOM   2123  CG2 ILE A 942      94.048  67.063  22.028  1.00  0.00           C  
ATOM   2124  CD1 ILE A 942      92.628  65.497  19.831  1.00  0.00           C  
ATOM   2125  N   GLU A 943      96.989  66.995  21.609  1.00  0.00           N  
ATOM   2126  CA  GLU A 943      98.002  67.667  20.805  1.00  0.00           C  
ATOM   2127  C   GLU A 943      99.425  67.317  21.233  1.00  0.00           C  
ATOM   2128  O   GLU A 943     100.378  67.541  20.485  1.00  0.00           O  
ATOM   2129  CB  GLU A 943      97.791  69.182  20.848  1.00  0.00           C  
ATOM   2130  CG  GLU A 943      97.649  69.768  22.239  1.00  0.00           C  
ATOM   2131  CD  GLU A 943      97.245  71.234  22.208  1.00  0.00           C  
ATOM   2132  OE1 GLU A 943      97.034  71.820  23.292  1.00  0.00           O  
ATOM   2133  OE2 GLU A 943      97.137  71.803  21.098  1.00  0.00           O  
ATOM   2134  N   ARG A 944      99.566  66.763  22.433  1.00  0.00           N  
ATOM   2135  CA  ARG A 944     100.877  66.365  22.934  1.00  0.00           C  
ATOM   2136  C   ARG A 944     101.247  65.011  22.345  1.00  0.00           C  
ATOM   2137  O   ARG A 944     102.403  64.765  21.998  1.00  0.00           O  
ATOM   2138  CB  ARG A 944     100.865  66.284  24.463  1.00  0.00           C  
ATOM   2139  CG  ARG A 944     100.868  67.639  25.149  1.00  0.00           C  
ATOM   2140  CD  ARG A 944     100.610  67.525  26.646  1.00  0.00           C  
ATOM   2141  NE  ARG A 944     101.613  66.718  27.337  1.00  0.00           N  
ATOM   2142  CZ  ARG A 944     101.629  66.516  28.652  1.00  0.00           C  
ATOM   2143  NH1 ARG A 944     100.696  67.063  29.419  1.00  0.00           N  
ATOM   2144  NH2 ARG A 944     102.574  65.767  29.200  1.00  0.00           N  
ATOM   2145  N   GLN A 945     100.252  64.139  22.224  1.00  0.00           N  
ATOM   2146  CA  GLN A 945     100.468  62.807  21.676  1.00  0.00           C  
ATOM   2147  C   GLN A 945     100.119  62.802  20.189  1.00  0.00           C  
ATOM   2148  O   GLN A 945      99.991  61.744  19.573  1.00  0.00           O  
ATOM   2149  CB  GLN A 945      99.599  61.787  22.418  1.00  0.00           C  
ATOM   2150  CG  GLN A 945     100.012  60.337  22.195  1.00  0.00           C  
ATOM   2151  CD  GLN A 945      99.035  59.341  22.805  1.00  0.00           C  
ATOM   2152  OE1 GLN A 945      99.268  58.131  22.784  1.00  0.00           O  
ATOM   2153  NE2 GLN A 945      97.931  59.849  23.345  1.00  0.00           N  
ATOM   2154  N   ALA A 946      99.971  63.996  19.621  1.00  0.00           N  
ATOM   2155  CA  ALA A 946      99.632  64.143  18.209  1.00  0.00           C  
ATOM   2156  C   ALA A 946     100.813  63.810  17.305  1.00  0.00           C  
ATOM   2157  O   ALA A 946     101.912  64.335  17.482  1.00  0.00           O  
ATOM   2158  CB  ALA A 946      99.153  65.565  17.935  1.00  0.00           C  
ATOM   2159  N   GLU A 947     100.576  62.933  16.334  1.00  0.00           N  
ATOM   2160  CA  GLU A 947     101.612  62.523  15.391  1.00  0.00           C  
ATOM   2161  C   GLU A 947     101.936  63.649  14.412  1.00  0.00           C  
ATOM   2162  O   GLU A 947     101.035  64.262  13.838  1.00  0.00           O  
ATOM   2163  CB  GLU A 947     101.153  61.289  14.609  1.00  0.00           C  
ATOM   2164  CG  GLU A 947     102.071  60.906  13.456  1.00  0.00           C  
ATOM   2165  CD  GLU A 947     101.504  59.784  12.602  1.00  0.00           C  
ATOM   2166  OE1 GLU A 947     102.131  59.440  11.576  1.00  0.00           O  
ATOM   2167  OE2 GLU A 947     100.433  59.246  12.958  1.00  0.00           O  
ATOM   2168  N   GLY A 948     103.225  63.917  14.226  1.00  0.00           N  
ATOM   2169  CA  GLY A 948     103.633  64.965  13.307  1.00  0.00           C  
ATOM   2170  C   GLY A 948     104.353  66.125  13.966  1.00  0.00           C  
ATOM   2171  O   GLY A 948     105.323  66.649  13.417  1.00  0.00           O  
ATOM   2172  N   ARG A 949     103.880  66.531  15.142  1.00  0.00           N  
ATOM   2173  CA  ARG A 949     104.489  67.642  15.865  1.00  0.00           C  
ATOM   2174  C   ARG A 949     105.963  67.379  16.147  1.00  0.00           C  
ATOM   2175  O   ARG A 949     106.384  66.229  16.288  1.00  0.00           O  
ATOM   2176  CB  ARG A 949     103.757  67.890  17.188  1.00  0.00           C  
ATOM   2177  CG  ARG A 949     103.788  66.715  18.152  1.00  0.00           C  
ATOM   2178  CD  ARG A 949     103.412  67.152  19.562  1.00  0.00           C  
ATOM   2179  NE  ARG A 949     104.384  68.100  20.105  1.00  0.00           N  
ATOM   2180  CZ  ARG A 949     104.319  68.631  21.323  1.00  0.00           C  
ATOM   2181  NH1 ARG A 949     103.322  68.310  22.137  1.00  0.00           N  
ATOM   2182  NH2 ARG A 949     105.253  69.482  21.728  1.00  0.00           N  
ATOM   2183  N   GLU A 950     106.743  68.454  16.225  1.00  0.00           N  
ATOM   2184  CA  GLU A 950     108.171  68.346  16.498  1.00  0.00           C  
ATOM   2185  C   GLU A 950     108.398  67.778  17.896  1.00  0.00           C  
ATOM   2186  O   GLU A 950     107.600  68.004  18.808  1.00  0.00           O  
ATOM   2187  CB  GLU A 950     108.839  69.721  16.393  1.00  0.00           C  
ATOM   2188  CG  GLU A 950     108.276  70.760  17.357  1.00  0.00           C  
ATOM   2189  CD  GLU A 950     109.030  72.078  17.309  1.00  0.00           C  
ATOM   2190  OE1 GLU A 950     110.229  72.091  17.664  1.00  0.00           O  
ATOM   2191  OE2 GLU A 950     108.424  73.100  16.916  1.00  0.00           O  
ATOM   2192  N   LYS A 951     109.490  67.043  18.060  1.00  0.00           N  
ATOM   2193  CA  LYS A 951     109.818  66.450  19.349  1.00  0.00           C  
ATOM   2194  C   LYS A 951     110.564  67.444  20.239  1.00  0.00           C  
ATOM   2195  O   LYS A 951     111.662  67.890  19.909  1.00  0.00           O  
ATOM   2196  CB  LYS A 951     110.659  65.185  19.144  1.00  0.00           C  
ATOM   2197  CG  LYS A 951     109.872  64.006  18.582  1.00  0.00           C  
ATOM   2198  CD  LYS A 951     108.885  63.465  19.615  1.00  0.00           C  
ATOM   2199  CE  LYS A 951     107.910  62.463  19.007  1.00  0.00           C  
ATOM   2200  NZ  LYS A 951     106.963  63.112  18.055  1.00  0.00           N  
ATOM   2201  N   THR A 952     109.952  67.794  21.365  1.00  0.00           N  
ATOM   2202  CA  THR A 952     110.560  68.728  22.307  1.00  0.00           C  
ATOM   2203  C   THR A 952     110.829  68.021  23.626  1.00  0.00           C  
ATOM   2204  O   THR A 952     110.207  67.003  23.938  1.00  0.00           O  
ATOM   2205  CB  THR A 952     109.644  69.942  22.585  1.00  0.00           C  
ATOM   2206  OG1 THR A 952     108.431  69.501  23.209  1.00  0.00           O  
ATOM   2207  CG2 THR A 952     109.308  70.663  21.291  1.00  0.00           C  
ATOM   2208  N   GLY A 953     111.758  68.572  24.399  1.00  0.00           N  
ATOM   2209  CA  GLY A 953     112.093  67.983  25.680  1.00  0.00           C  
ATOM   2210  C   GLY A 953     113.261  68.684  26.340  1.00  0.00           C  
ATOM   2211  O   GLY A 953     113.953  69.483  25.711  1.00  0.00           O  
ATOM   2212  N   VAL A 954     113.487  68.381  27.614  1.00  0.00           N  
ATOM   2213  CA  VAL A 954     114.576  69.001  28.350  1.00  0.00           C  
ATOM   2214  C   VAL A 954     115.341  67.980  29.181  1.00  0.00           C  
ATOM   2215  O   VAL A 954     114.744  67.114  29.823  1.00  0.00           O  
ATOM   2216  CB  VAL A 954     114.050  70.092  29.313  1.00  0.00           C  
ATOM   2217  CG1 VAL A 954     115.221  70.845  29.924  1.00  0.00           C  
ATOM   2218  CG2 VAL A 954     113.112  71.043  28.577  1.00  0.00           C  
ATOM   2219  N   PHE A 955     116.664  68.083  29.164  1.00  0.00           N  
ATOM   2220  CA  PHE A 955     117.497  67.191  29.953  1.00  0.00           C  
ATOM   2221  C   PHE A 955     117.525  67.746  31.377  1.00  0.00           C  
ATOM   2222  O   PHE A 955     117.921  68.893  31.593  1.00  0.00           O  
ATOM   2223  CB  PHE A 955     118.910  67.132  29.375  1.00  0.00           C  
ATOM   2224  CG  PHE A 955     119.885  66.377  30.233  1.00  0.00           C  
ATOM   2225  CD1 PHE A 955     119.532  65.158  30.803  1.00  0.00           C  
ATOM   2226  CD2 PHE A 955     121.165  66.877  30.456  1.00  0.00           C  
ATOM   2227  CE1 PHE A 955     120.441  64.445  31.586  1.00  0.00           C  
ATOM   2228  CE2 PHE A 955     122.081  66.174  31.234  1.00  0.00           C  
ATOM   2229  CZ  PHE A 955     121.717  64.952  31.801  1.00  0.00           C  
ATOM   2230  N   LEU A 956     117.091  66.929  32.337  1.00  0.00           N  
ATOM   2231  CA  LEU A 956     117.034  67.327  33.740  1.00  0.00           C  
ATOM   2232  C   LEU A 956     118.397  67.536  34.391  1.00  0.00           C  
ATOM   2233  O   LEU A 956     118.497  68.173  35.442  1.00  0.00           O  
ATOM   2234  CB  LEU A 956     116.255  66.284  34.543  1.00  0.00           C  
ATOM   2235  CG  LEU A 956     114.827  65.988  34.083  1.00  0.00           C  
ATOM   2236  CD1 LEU A 956     114.182  64.987  35.033  1.00  0.00           C  
ATOM   2237  CD2 LEU A 956     114.023  67.282  34.037  1.00  0.00           C  
ATOM   2238  N   GLY A 957     119.442  67.002  33.771  1.00  0.00           N  
ATOM   2239  CA  GLY A 957     120.770  67.135  34.337  1.00  0.00           C  
ATOM   2240  C   GLY A 957     121.019  66.051  35.375  1.00  0.00           C  
ATOM   2241  O   GLY A 957     122.055  66.043  36.040  1.00  0.00           O  
ATOM   2242  N   ALA A 958     120.061  65.137  35.516  1.00  0.00           N  
ATOM   2243  CA  ALA A 958     120.159  64.028  36.465  1.00  0.00           C  
ATOM   2244  C   ALA A 958     120.302  62.709  35.705  1.00  0.00           C  
ATOM   2245  O   ALA A 958     119.874  62.595  34.556  1.00  0.00           O  
ATOM   2246  CB  ALA A 958     118.920  63.987  37.355  1.00  0.00           C  
ATOM   2247  N   TYR A 959     120.908  61.716  36.348  1.00  0.00           N  
ATOM   2248  CA  TYR A 959     121.106  60.422  35.717  1.00  0.00           C  
ATOM   2249  C   TYR A 959     120.504  59.278  36.504  1.00  0.00           C  
ATOM   2250  O   TYR A 959     120.300  59.369  37.716  1.00  0.00           O  
ATOM   2251  CB  TYR A 959     122.592  60.128  35.521  1.00  0.00           C  
ATOM   2252  CG  TYR A 959     123.272  60.969  34.474  1.00  0.00           C  
ATOM   2253  CD1 TYR A 959     123.699  62.267  34.761  1.00  0.00           C  
ATOM   2254  CD2 TYR A 959     123.496  60.466  33.187  1.00  0.00           C  
ATOM   2255  CE1 TYR A 959     124.337  63.049  33.791  1.00  0.00           C  
ATOM   2256  CE2 TYR A 959     124.129  61.240  32.209  1.00  0.00           C  
ATOM   2257  CZ  TYR A 959     124.548  62.530  32.521  1.00  0.00           C  
ATOM   2258  OH  TYR A 959     125.177  63.297  31.569  1.00  0.00           O  
ATOM   2259  N   ALA A 960     120.230  58.192  35.788  1.00  0.00           N  
ATOM   2260  CA  ALA A 960     119.673  56.984  36.378  1.00  0.00           C  
ATOM   2261  C   ALA A 960     120.591  55.831  35.995  1.00  0.00           C  
ATOM   2262  O   ALA A 960     121.461  55.979  35.136  1.00  0.00           O  
ATOM   2263  CB  ALA A 960     118.268  56.737  35.845  1.00  0.00           C  
ATOM   2264  N   LEU A 961     120.407  54.688  36.639  1.00  0.00           N  
ATOM   2265  CA  LEU A 961     121.221  53.517  36.335  1.00  0.00           C  
ATOM   2266  C   LEU A 961     120.353  52.425  35.734  1.00  0.00           C  
ATOM   2267  O   LEU A 961     119.343  52.039  36.321  1.00  0.00           O  
ATOM   2268  CB  LEU A 961     121.897  52.968  37.601  1.00  0.00           C  
ATOM   2269  CG  LEU A 961     123.004  53.762  38.306  1.00  0.00           C  
ATOM   2270  CD1 LEU A 961     124.079  54.170  37.290  1.00  0.00           C  
ATOM   2271  CD2 LEU A 961     122.406  54.988  38.987  1.00  0.00           C  
ATOM   2272  N   ASN A 962     120.746  51.937  34.562  1.00  0.00           N  
ATOM   2273  CA  ASN A 962     120.025  50.861  33.895  1.00  0.00           C  
ATOM   2274  C   ASN A 962     120.292  49.609  34.746  1.00  0.00           C  
ATOM   2275  O   ASN A 962     121.428  49.149  34.843  1.00  0.00           O  
ATOM   2276  CB  ASN A 962     120.575  50.680  32.477  1.00  0.00           C  
ATOM   2277  CG  ASN A 962     119.843  49.600  31.689  1.00  0.00           C  
ATOM   2278  OD1 ASN A 962     119.644  48.491  32.176  1.00  0.00           O  
ATOM   2279  ND2 ASN A 962     119.453  49.921  30.459  1.00  0.00           N  
ATOM   2280  N   PRO A 963     119.245  49.047  35.370  1.00  0.00           N  
ATOM   2281  CA  PRO A 963     119.332  47.857  36.228  1.00  0.00           C  
ATOM   2282  C   PRO A 963     119.974  46.627  35.585  1.00  0.00           C  
ATOM   2283  O   PRO A 963     120.601  45.817  36.271  1.00  0.00           O  
ATOM   2284  CB  PRO A 963     117.873  47.584  36.599  1.00  0.00           C  
ATOM   2285  CG  PRO A 963     117.194  48.895  36.407  1.00  0.00           C  
ATOM   2286  CD  PRO A 963     117.838  49.441  35.175  1.00  0.00           C  
ATOM   2287  N   ALA A 964     119.812  46.481  34.273  1.00  0.00           N  
ATOM   2288  CA  ALA A 964     120.365  45.328  33.573  1.00  0.00           C  
ATOM   2289  C   ALA A 964     121.856  45.423  33.263  1.00  0.00           C  
ATOM   2290  O   ALA A 964     122.598  44.466  33.470  1.00  0.00           O  
ATOM   2291  CB  ALA A 964     119.585  45.080  32.279  1.00  0.00           C  
ATOM   2292  N   THR A 965     122.294  46.572  32.762  1.00  0.00           N  
ATOM   2293  CA  THR A 965     123.696  46.748  32.399  1.00  0.00           C  
ATOM   2294  C   THR A 965     124.495  47.543  33.425  1.00  0.00           C  
ATOM   2295  O   THR A 965     125.726  47.508  33.423  1.00  0.00           O  
ATOM   2296  CB  THR A 965     123.824  47.480  31.052  1.00  0.00           C  
ATOM   2297  OG1 THR A 965     123.356  48.824  31.206  1.00  0.00           O  
ATOM   2298  CG2 THR A 965     122.999  46.785  29.980  1.00  0.00           C  
ATOM   2299  N   GLY A 966     123.798  48.263  34.296  1.00  0.00           N  
ATOM   2300  CA  GLY A 966     124.484  49.070  35.284  1.00  0.00           C  
ATOM   2301  C   GLY A 966     125.075  50.312  34.632  1.00  0.00           C  
ATOM   2302  O   GLY A 966     125.855  51.038  35.245  1.00  0.00           O  
ATOM   2303  N   GLU A 967     124.708  50.558  33.379  1.00  0.00           N  
ATOM   2304  CA  GLU A 967     125.210  51.724  32.665  1.00  0.00           C  
ATOM   2305  C   GLU A 967     124.449  52.982  33.084  1.00  0.00           C  
ATOM   2306  O   GLU A 967     123.286  52.926  33.494  1.00  0.00           O  
ATOM   2307  CB  GLU A 967     125.102  51.517  31.145  1.00  0.00           C  
ATOM   2308  CG  GLU A 967     123.687  51.579  30.574  1.00  0.00           C  
ATOM   2309  CD  GLU A 967     123.631  51.213  29.092  1.00  0.00           C  
ATOM   2310  OE1 GLU A 967     122.525  51.275  28.501  1.00  0.00           O  
ATOM   2311  OE2 GLU A 967     124.690  50.860  28.522  1.00  0.00           O  
ATOM   2312  N   ARG A 968     125.128  54.114  32.973  1.00  0.00           N  
ATOM   2313  CA  ARG A 968     124.590  55.418  33.340  1.00  0.00           C  
ATOM   2314  C   ARG A 968     123.785  56.027  32.183  1.00  0.00           C  
ATOM   2315  O   ARG A 968     124.326  56.252  31.101  1.00  0.00           O  
ATOM   2316  CB  ARG A 968     125.767  56.332  33.692  1.00  0.00           C  
ATOM   2317  CG  ARG A 968     125.409  57.686  34.230  1.00  0.00           C  
ATOM   2318  CD  ARG A 968     126.640  58.583  34.249  1.00  0.00           C  
ATOM   2319  NE  ARG A 968     126.446  59.747  35.107  1.00  0.00           N  
ATOM   2320  CZ  ARG A 968     127.077  60.903  34.944  1.00  0.00           C  
ATOM   2321  NH1 ARG A 968     127.941  61.053  33.947  1.00  0.00           N  
ATOM   2322  NH2 ARG A 968     126.850  61.904  35.784  1.00  0.00           N  
ATOM   2323  N   ILE A 969     122.503  56.304  32.411  1.00  0.00           N  
ATOM   2324  CA  ILE A 969     121.660  56.889  31.365  1.00  0.00           C  
ATOM   2325  C   ILE A 969     121.000  58.181  31.833  1.00  0.00           C  
ATOM   2326  O   ILE A 969     120.518  58.271  32.962  1.00  0.00           O  
ATOM   2327  CB  ILE A 969     120.550  55.907  30.900  1.00  0.00           C  
ATOM   2328  CG1 ILE A 969     119.623  55.561  32.071  1.00  0.00           C  
ATOM   2329  CG2 ILE A 969     121.182  54.646  30.328  1.00  0.00           C  
ATOM   2330  CD1 ILE A 969     118.405  54.716  31.666  1.00  0.00           C  
ATOM   2331  N   PRO A 970     120.958  59.199  30.955  1.00  0.00           N  
ATOM   2332  CA  PRO A 970     120.359  60.502  31.269  1.00  0.00           C  
ATOM   2333  C   PRO A 970     118.851  60.471  31.459  1.00  0.00           C  
ATOM   2334  O   PRO A 970     118.155  59.671  30.835  1.00  0.00           O  
ATOM   2335  CB  PRO A 970     120.767  61.362  30.080  1.00  0.00           C  
ATOM   2336  CG  PRO A 970     120.778  60.383  28.961  1.00  0.00           C  
ATOM   2337  CD  PRO A 970     121.468  59.181  29.572  1.00  0.00           C  
ATOM   2338  N   ILE A 971     118.358  61.350  32.328  1.00  0.00           N  
ATOM   2339  CA  ILE A 971     116.930  61.451  32.601  1.00  0.00           C  
ATOM   2340  C   ILE A 971     116.385  62.710  31.933  1.00  0.00           C  
ATOM   2341  O   ILE A 971     116.897  63.804  32.150  1.00  0.00           O  
ATOM   2342  CB  ILE A 971     116.639  61.542  34.113  1.00  0.00           C  
ATOM   2343  CG1 ILE A 971     117.212  60.319  34.839  1.00  0.00           C  
ATOM   2344  CG2 ILE A 971     115.139  61.648  34.335  1.00  0.00           C  
ATOM   2345  CD1 ILE A 971     117.020  60.340  36.360  1.00  0.00           C  
ATOM   2346  N   TRP A 972     115.344  62.548  31.124  1.00  0.00           N  
ATOM   2347  CA  TRP A 972     114.735  63.670  30.420  1.00  0.00           C  
ATOM   2348  C   TRP A 972     113.251  63.802  30.729  1.00  0.00           C  
ATOM   2349  O   TRP A 972     112.640  62.921  31.334  1.00  0.00           O  
ATOM   2350  CB  TRP A 972     114.871  63.495  28.901  1.00  0.00           C  
ATOM   2351  CG  TRP A 972     116.237  63.728  28.335  1.00  0.00           C  
ATOM   2352  CD1 TRP A 972     117.386  63.051  28.635  1.00  0.00           C  
ATOM   2353  CD2 TRP A 972     116.590  64.695  27.343  1.00  0.00           C  
ATOM   2354  NE1 TRP A 972     118.432  63.540  27.887  1.00  0.00           N  
ATOM   2355  CE2 TRP A 972     117.968  64.550  27.085  1.00  0.00           C  
ATOM   2356  CE3 TRP A 972     115.871  65.673  26.643  1.00  0.00           C  
ATOM   2357  CZ2 TRP A 972     118.647  65.346  26.157  1.00  0.00           C  
ATOM   2358  CZ3 TRP A 972     116.546  66.468  25.717  1.00  0.00           C  
ATOM   2359  CH2 TRP A 972     117.919  66.297  25.485  1.00  0.00           C  
ATOM   2360  N   THR A 973     112.686  64.922  30.296  1.00  0.00           N  
ATOM   2361  CA  THR A 973     111.262  65.187  30.435  1.00  0.00           C  
ATOM   2362  C   THR A 973     110.807  65.586  29.025  1.00  0.00           C  
ATOM   2363  O   THR A 973     111.504  66.326  28.328  1.00  0.00           O  
ATOM   2364  CB  THR A 973     110.980  66.332  31.420  1.00  0.00           C  
ATOM   2365  OG1 THR A 973     109.565  66.508  31.546  1.00  0.00           O  
ATOM   2366  CG2 THR A 973     111.615  67.629  30.940  1.00  0.00           C  
ATOM   2367  N   ALA A 974     109.657  65.080  28.597  1.00  0.00           N  
ATOM   2368  CA  ALA A 974     109.157  65.385  27.262  1.00  0.00           C  
ATOM   2369  C   ALA A 974     107.643  65.371  27.203  1.00  0.00           C  
ATOM   2370  O   ALA A 974     106.983  64.592  27.893  1.00  0.00           O  
ATOM   2371  CB  ALA A 974     109.721  64.395  26.255  1.00  0.00           C  
ATOM   2372  N   ASP A 975     107.108  66.237  26.352  1.00  0.00           N  
ATOM   2373  CA  ASP A 975     105.674  66.381  26.155  1.00  0.00           C  
ATOM   2374  C   ASP A 975     104.960  65.155  25.600  1.00  0.00           C  
ATOM   2375  O   ASP A 975     103.777  64.944  25.884  1.00  0.00           O  
ATOM   2376  CB  ASP A 975     105.410  67.564  25.220  1.00  0.00           C  
ATOM   2377  CG  ASP A 975     104.774  68.730  25.931  1.00  0.00           C  
ATOM   2378  OD1 ASP A 975     104.716  69.827  25.335  1.00  0.00           O  
ATOM   2379  OD2 ASP A 975     104.327  68.543  27.086  1.00  0.00           O  
ATOM   2380  N   TYR A 976     105.657  64.349  24.807  1.00  0.00           N  
ATOM   2381  CA  TYR A 976     105.006  63.186  24.221  1.00  0.00           C  
ATOM   2382  C   TYR A 976     104.680  62.102  25.233  1.00  0.00           C  
ATOM   2383  O   TYR A 976     103.975  61.141  24.920  1.00  0.00           O  
ATOM   2384  CB  TYR A 976     105.841  62.629  23.062  1.00  0.00           C  
ATOM   2385  CG  TYR A 976     107.019  61.752  23.428  1.00  0.00           C  
ATOM   2386  CD1 TYR A 976     106.876  60.369  23.523  1.00  0.00           C  
ATOM   2387  CD2 TYR A 976     108.295  62.292  23.581  1.00  0.00           C  
ATOM   2388  CE1 TYR A 976     107.975  59.543  23.744  1.00  0.00           C  
ATOM   2389  CE2 TYR A 976     109.399  61.476  23.807  1.00  0.00           C  
ATOM   2390  CZ  TYR A 976     109.233  60.101  23.882  1.00  0.00           C  
ATOM   2391  OH  TYR A 976     110.326  59.280  24.061  1.00  0.00           O  
ATOM   2392  N   VAL A 977     105.182  62.262  26.453  1.00  0.00           N  
ATOM   2393  CA  VAL A 977     104.910  61.300  27.515  1.00  0.00           C  
ATOM   2394  C   VAL A 977     103.858  61.901  28.450  1.00  0.00           C  
ATOM   2395  O   VAL A 977     104.011  63.019  28.939  1.00  0.00           O  
ATOM   2396  CB  VAL A 977     106.197  60.964  28.310  1.00  0.00           C  
ATOM   2397  CG1 VAL A 977     105.872  60.049  29.478  1.00  0.00           C  
ATOM   2398  CG2 VAL A 977     107.211  60.298  27.388  1.00  0.00           C  
ATOM   2399  N   LEU A 978     102.782  61.154  28.678  1.00  0.00           N  
ATOM   2400  CA  LEU A 978     101.694  61.611  29.534  1.00  0.00           C  
ATOM   2401  C   LEU A 978     101.773  60.967  30.913  1.00  0.00           C  
ATOM   2402  O   LEU A 978     102.277  59.854  31.058  1.00  0.00           O  
ATOM   2403  CB  LEU A 978     100.351  61.280  28.881  1.00  0.00           C  
ATOM   2404  CG  LEU A 978     100.199  61.740  27.426  1.00  0.00           C  
ATOM   2405  CD1 LEU A 978      98.837  61.309  26.901  1.00  0.00           C  
ATOM   2406  CD2 LEU A 978     100.358  63.250  27.337  1.00  0.00           C  
ATOM   2407  N   PHE A 979     101.260  61.663  31.920  1.00  0.00           N  
ATOM   2408  CA  PHE A 979     101.299  61.156  33.286  1.00  0.00           C  
ATOM   2409  C   PHE A 979     100.221  60.114  33.577  1.00  0.00           C  
ATOM   2410  O   PHE A 979     100.418  59.222  34.404  1.00  0.00           O  
ATOM   2411  CB  PHE A 979     101.165  62.314  34.279  1.00  0.00           C  
ATOM   2412  CG  PHE A 979     101.535  61.946  35.687  1.00  0.00           C  
ATOM   2413  CD1 PHE A 979     102.865  61.720  36.033  1.00  0.00           C  
ATOM   2414  CD2 PHE A 979     100.554  61.792  36.660  1.00  0.00           C  
ATOM   2415  CE1 PHE A 979     103.214  61.342  37.329  1.00  0.00           C  
ATOM   2416  CE2 PHE A 979     100.891  61.414  37.960  1.00  0.00           C  
ATOM   2417  CZ  PHE A 979     102.225  61.188  38.295  1.00  0.00           C  
ATOM   2418  N   GLY A 980      99.091  60.220  32.888  1.00  0.00           N  
ATOM   2419  CA  GLY A 980      97.995  59.296  33.114  1.00  0.00           C  
ATOM   2420  C   GLY A 980      98.229  57.834  32.781  1.00  0.00           C  
ATOM   2421  O   GLY A 980      97.577  56.957  33.350  1.00  0.00           O  
ATOM   2422  N   TYR A 981      99.150  57.553  31.866  1.00  0.00           N  
ATOM   2423  CA  TYR A 981      99.414  56.172  31.483  1.00  0.00           C  
ATOM   2424  C   TYR A 981     100.634  55.586  32.194  1.00  0.00           C  
ATOM   2425  O   TYR A 981     101.664  56.245  32.342  1.00  0.00           O  
ATOM   2426  CB  TYR A 981      99.590  56.075  29.961  1.00  0.00           C  
ATOM   2427  N   GLY A 982     100.505  54.338  32.631  1.00  0.00           N  
ATOM   2428  CA  GLY A 982     101.597  53.679  33.323  1.00  0.00           C  
ATOM   2429  C   GLY A 982     101.985  54.392  34.606  1.00  0.00           C  
ATOM   2430  O   GLY A 982     101.138  54.661  35.456  1.00  0.00           O  
ATOM   2431  N   THR A 983     103.269  54.706  34.738  1.00  0.00           N  
ATOM   2432  CA  THR A 983     103.777  55.381  35.925  1.00  0.00           C  
ATOM   2433  C   THR A 983     104.070  56.845  35.629  1.00  0.00           C  
ATOM   2434  O   THR A 983     104.596  57.566  36.480  1.00  0.00           O  
ATOM   2435  CB  THR A 983     105.078  54.719  36.426  1.00  0.00           C  
ATOM   2436  OG1 THR A 983     106.133  54.959  35.483  1.00  0.00           O  
ATOM   2437  CG2 THR A 983     104.883  53.217  36.581  1.00  0.00           C  
ATOM   2438  N   GLY A 984     103.729  57.280  34.420  1.00  0.00           N  
ATOM   2439  CA  GLY A 984     103.979  58.659  34.042  1.00  0.00           C  
ATOM   2440  C   GLY A 984     105.424  58.832  33.624  1.00  0.00           C  
ATOM   2441  O   GLY A 984     105.899  59.946  33.389  1.00  0.00           O  
ATOM   2442  N   ALA A 985     106.125  57.709  33.538  1.00  0.00           N  
ATOM   2443  CA  ALA A 985     107.523  57.701  33.138  1.00  0.00           C  
ATOM   2444  C   ALA A 985     107.785  56.457  32.302  1.00  0.00           C  
ATOM   2445  O   ALA A 985     107.170  55.414  32.520  1.00  0.00           O  
ATOM   2446  CB  ALA A 985     108.424  57.708  34.369  1.00  0.00           C  
ATOM   2447  N   ILE A 986     108.694  56.564  31.343  1.00  0.00           N  
ATOM   2448  CA  ILE A 986     109.014  55.420  30.499  1.00  0.00           C  
ATOM   2449  C   ILE A 986     110.509  55.285  30.290  1.00  0.00           C  
ATOM   2450  O   ILE A 986     111.261  56.250  30.435  1.00  0.00           O  
ATOM   2451  CB  ILE A 986     108.389  55.537  29.076  1.00  0.00           C  
ATOM   2452  CG1 ILE A 986     108.954  56.771  28.366  1.00  0.00           C  
ATOM   2453  CG2 ILE A 986     106.865  55.585  29.159  1.00  0.00           C  
ATOM   2454  CD1 ILE A 986     108.637  56.825  26.880  1.00  0.00           C  
ATOM   2455  N   MET A 987     110.931  54.073  29.960  1.00  0.00           N  
ATOM   2456  CA  MET A 987     112.325  53.827  29.649  1.00  0.00           C  
ATOM   2457  C   MET A 987     112.320  53.920  28.127  1.00  0.00           C  
ATOM   2458  O   MET A 987     111.417  53.392  27.472  1.00  0.00           O  
ATOM   2459  CB  MET A 987     112.758  52.429  30.097  1.00  0.00           C  
ATOM   2460  CG  MET A 987     112.103  51.285  29.344  1.00  0.00           C  
ATOM   2461  SD  MET A 987     112.761  49.712  29.900  1.00  0.00           S  
ATOM   2462  CE  MET A 987     112.193  48.622  28.642  1.00  0.00           C  
ATOM   2463  N   ALA A 988     113.305  54.612  27.567  1.00  0.00           N  
ATOM   2464  CA  ALA A 988     113.386  54.776  26.124  1.00  0.00           C  
ATOM   2465  C   ALA A 988     114.348  53.798  25.457  1.00  0.00           C  
ATOM   2466  O   ALA A 988     115.526  53.714  25.818  1.00  0.00           O  
ATOM   2467  CB  ALA A 988     113.787  56.200  25.790  1.00  0.00           C  
ATOM   2468  N   VAL A 989     113.830  53.068  24.473  1.00  0.00           N  
ATOM   2469  CA  VAL A 989     114.617  52.104  23.716  1.00  0.00           C  
ATOM   2470  C   VAL A 989     114.530  52.506  22.245  1.00  0.00           C  
ATOM   2471  O   VAL A 989     113.762  51.931  21.475  1.00  0.00           O  
ATOM   2472  CB  VAL A 989     114.066  50.680  23.901  1.00  0.00           C  
ATOM   2473  CG1 VAL A 989     114.897  49.686  23.095  1.00  0.00           C  
ATOM   2474  CG2 VAL A 989     114.063  50.319  25.389  1.00  0.00           C  
ATOM   2475  N   PRO A 990     115.318  53.516  21.844  1.00  0.00           N  
ATOM   2476  CA  PRO A 990     115.387  54.063  20.483  1.00  0.00           C  
ATOM   2477  C   PRO A 990     115.407  53.030  19.359  1.00  0.00           C  
ATOM   2478  O   PRO A 990     114.741  53.196  18.334  1.00  0.00           O  
ATOM   2479  CB  PRO A 990     116.678  54.882  20.508  1.00  0.00           C  
ATOM   2480  CG  PRO A 990     116.743  55.358  21.910  1.00  0.00           C  
ATOM   2481  CD  PRO A 990     116.343  54.138  22.703  1.00  0.00           C  
ATOM   2482  N   ALA A 991     116.171  51.963  19.551  1.00  0.00           N  
ATOM   2483  CA  ALA A 991     116.299  50.947  18.518  1.00  0.00           C  
ATOM   2484  C   ALA A 991     115.049  50.109  18.285  1.00  0.00           C  
ATOM   2485  O   ALA A 991     114.912  49.473  17.242  1.00  0.00           O  
ATOM   2486  CB  ALA A 991     117.481  50.030  18.842  1.00  0.00           C  
ATOM   2487  N   HIS A 992     114.123  50.121  19.237  1.00  0.00           N  
ATOM   2488  CA  HIS A 992     112.948  49.289  19.093  1.00  0.00           C  
ATOM   2489  C   HIS A 992     111.609  49.948  19.343  1.00  0.00           C  
ATOM   2490  O   HIS A 992     110.617  49.267  19.589  1.00  0.00           O  
ATOM   2491  CB  HIS A 992     113.132  48.061  19.977  1.00  0.00           C  
ATOM   2492  CG  HIS A 992     114.456  47.396  19.772  1.00  0.00           C  
ATOM   2493  ND1 HIS A 992     114.854  46.904  18.547  1.00  0.00           N  
ATOM   2494  CD2 HIS A 992     115.505  47.215  20.610  1.00  0.00           C  
ATOM   2495  CE1 HIS A 992     116.093  46.450  18.641  1.00  0.00           C  
ATOM   2496  NE2 HIS A 992     116.511  46.628  19.881  1.00  0.00           N  
ATOM   2497  N   ASP A 993     111.593  51.273  19.273  1.00  0.00           N  
ATOM   2498  CA  ASP A 993     110.379  52.066  19.440  1.00  0.00           C  
ATOM   2499  C   ASP A 993     110.589  53.313  18.583  1.00  0.00           C  
ATOM   2500  O   ASP A 993     111.484  54.121  18.851  1.00  0.00           O  
ATOM   2501  CB  ASP A 993     110.162  52.442  20.905  1.00  0.00           C  
ATOM   2502  CG  ASP A 993     108.977  53.375  21.092  1.00  0.00           C  
ATOM   2503  OD1 ASP A 993     109.090  54.563  20.717  1.00  0.00           O  
ATOM   2504  OD2 ASP A 993     107.929  52.918  21.598  1.00  0.00           O  
ATOM   2505  N   GLN A 994     109.766  53.455  17.547  1.00  0.00           N  
ATOM   2506  CA  GLN A 994     109.891  54.561  16.601  1.00  0.00           C  
ATOM   2507  C   GLN A 994     109.826  55.961  17.200  1.00  0.00           C  
ATOM   2508  O   GLN A 994     110.524  56.860  16.733  1.00  0.00           O  
ATOM   2509  CB  GLN A 994     108.846  54.410  15.488  1.00  0.00           C  
ATOM   2510  CG  GLN A 994     109.044  55.339  14.292  1.00  0.00           C  
ATOM   2511  CD  GLN A 994     110.427  55.237  13.661  1.00  0.00           C  
ATOM   2512  OE1 GLN A 994     110.960  54.144  13.461  1.00  0.00           O  
ATOM   2513  NE2 GLN A 994     111.004  56.383  13.325  1.00  0.00           N  
ATOM   2514  N   ARG A 995     108.991  56.164  18.214  1.00  0.00           N  
ATOM   2515  CA  ARG A 995     108.911  57.482  18.840  1.00  0.00           C  
ATOM   2516  C   ARG A 995     110.226  57.777  19.558  1.00  0.00           C  
ATOM   2517  O   ARG A 995     110.791  58.863  19.419  1.00  0.00           O  
ATOM   2518  CB  ARG A 995     107.757  57.556  19.845  1.00  0.00           C  
ATOM   2519  CG  ARG A 995     106.415  57.947  19.249  1.00  0.00           C  
ATOM   2520  CD  ARG A 995     105.391  58.204  20.348  1.00  0.00           C  
ATOM   2521  NE  ARG A 995     104.068  58.527  19.815  1.00  0.00           N  
ATOM   2522  CZ  ARG A 995     103.021  58.878  20.561  1.00  0.00           C  
ATOM   2523  NH1 ARG A 995     103.131  58.956  21.884  1.00  0.00           N  
ATOM   2524  NH2 ARG A 995     101.857  59.150  19.982  1.00  0.00           N  
ATOM   2525  N   ASP A 996     110.711  56.809  20.327  1.00  0.00           N  
ATOM   2526  CA  ASP A 996     111.966  56.988  21.040  1.00  0.00           C  
ATOM   2527  C   ASP A 996     113.106  57.184  20.038  1.00  0.00           C  
ATOM   2528  O   ASP A 996     114.053  57.926  20.302  1.00  0.00           O  
ATOM   2529  CB  ASP A 996     112.254  55.777  21.941  1.00  0.00           C  
ATOM   2530  CG  ASP A 996     111.183  55.566  23.003  1.00  0.00           C  
ATOM   2531  OD1 ASP A 996     110.496  56.551  23.364  1.00  0.00           O  
ATOM   2532  OD2 ASP A 996     111.040  54.421  23.488  1.00  0.00           O  
ATOM   2533  N   TYR A 997     113.010  56.522  18.885  1.00  0.00           N  
ATOM   2534  CA  TYR A 997     114.041  56.634  17.854  1.00  0.00           C  
ATOM   2535  C   TYR A 997     114.174  58.068  17.361  1.00  0.00           C  
ATOM   2536  O   TYR A 997     115.275  58.619  17.292  1.00  0.00           O  
ATOM   2537  CB  TYR A 997     113.717  55.714  16.671  1.00  0.00           C  
ATOM   2538  CG  TYR A 997     114.743  55.760  15.556  1.00  0.00           C  
ATOM   2539  CD1 TYR A 997     114.643  56.690  14.520  1.00  0.00           C  
ATOM   2540  CD2 TYR A 997     115.844  54.906  15.567  1.00  0.00           C  
ATOM   2541  CE1 TYR A 997     115.623  56.768  13.525  1.00  0.00           C  
ATOM   2542  CE2 TYR A 997     116.824  54.976  14.587  1.00  0.00           C  
ATOM   2543  CZ  TYR A 997     116.711  55.908  13.572  1.00  0.00           C  
ATOM   2544  OH  TYR A 997     117.697  55.988  12.624  1.00  0.00           O  
ATOM   2545  N   GLU A 998     113.043  58.669  17.009  1.00  0.00           N  
ATOM   2546  CA  GLU A 998     113.032  60.040  16.521  1.00  0.00           C  
ATOM   2547  C   GLU A 998     113.545  60.990  17.599  1.00  0.00           C  
ATOM   2548  O   GLU A 998     114.311  61.909  17.315  1.00  0.00           O  
ATOM   2549  CB  GLU A 998     111.613  60.431  16.100  1.00  0.00           C  
ATOM   2550  CG  GLU A 998     111.195  59.878  14.745  1.00  0.00           C  
ATOM   2551  CD  GLU A 998     109.685  59.777  14.591  1.00  0.00           C  
ATOM   2552  OE1 GLU A 998     108.972  60.708  15.031  1.00  0.00           O  
ATOM   2553  OE2 GLU A 998     109.214  58.764  14.024  1.00  0.00           O  
ATOM   2554  N   PHE A 999     113.119  60.764  18.836  1.00  0.00           N  
ATOM   2555  CA  PHE A 999     113.548  61.609  19.940  1.00  0.00           C  
ATOM   2556  C   PHE A 999     115.059  61.510  20.125  1.00  0.00           C  
ATOM   2557  O   PHE A 999     115.741  62.528  20.255  1.00  0.00           O  
ATOM   2558  CB  PHE A 999     112.823  61.207  21.228  1.00  0.00           C  
ATOM   2559  CG  PHE A 999     113.047  62.159  22.371  1.00  0.00           C  
ATOM   2560  CD1 PHE A 999     114.185  62.061  23.169  1.00  0.00           C  
ATOM   2561  CD2 PHE A 999     112.132  63.174  22.633  1.00  0.00           C  
ATOM   2562  CE1 PHE A 999     114.410  62.961  24.211  1.00  0.00           C  
ATOM   2563  CE2 PHE A 999     112.346  64.080  23.670  1.00  0.00           C  
ATOM   2564  CZ  PHE A 999     113.489  63.972  24.462  1.00  0.00           C  
ATOM   2565  N   ALA A1000     115.580  60.283  20.122  1.00  0.00           N  
ATOM   2566  CA  ALA A1000     117.013  60.064  20.286  1.00  0.00           C  
ATOM   2567  C   ALA A1000     117.795  60.707  19.146  1.00  0.00           C  
ATOM   2568  O   ALA A1000     118.824  61.353  19.364  1.00  0.00           O  
ATOM   2569  CB  ALA A1000     117.314  58.572  20.340  1.00  0.00           C  
ATOM   2570  N   ARG A1001     117.312  60.523  17.925  1.00  0.00           N  
ATOM   2571  CA  ARG A1001     117.980  61.093  16.764  1.00  0.00           C  
ATOM   2572  C   ARG A1001     118.017  62.616  16.843  1.00  0.00           C  
ATOM   2573  O   ARG A1001     119.052  63.232  16.597  1.00  0.00           O  
ATOM   2574  CB  ARG A1001     117.266  60.655  15.486  1.00  0.00           C  
ATOM   2575  CG  ARG A1001     117.376  59.164  15.197  1.00  0.00           C  
ATOM   2576  CD  ARG A1001     118.795  58.764  14.803  1.00  0.00           C  
ATOM   2577  NE  ARG A1001     119.284  59.556  13.677  1.00  0.00           N  
ATOM   2578  CZ  ARG A1001     120.378  59.270  12.978  1.00  0.00           C  
ATOM   2579  NH1 ARG A1001     121.104  58.201  13.289  1.00  0.00           N  
ATOM   2580  NH2 ARG A1001     120.752  60.055  11.972  1.00  0.00           N  
ATOM   2581  N   LYS A1002     116.889  63.219  17.200  1.00  0.00           N  
ATOM   2582  CA  LYS A1002     116.810  64.669  17.295  1.00  0.00           C  
ATOM   2583  C   LYS A1002     117.712  65.260  18.374  1.00  0.00           C  
ATOM   2584  O   LYS A1002     118.296  66.322  18.182  1.00  0.00           O  
ATOM   2585  CB  LYS A1002     115.369  65.115  17.554  1.00  0.00           C  
ATOM   2586  CG  LYS A1002     115.198  66.636  17.535  1.00  0.00           C  
ATOM   2587  CD  LYS A1002     113.764  67.048  17.831  1.00  0.00           C  
ATOM   2588  CE  LYS A1002     113.572  68.550  17.674  1.00  0.00           C  
ATOM   2589  NZ  LYS A1002     113.732  68.985  16.257  1.00  0.00           N  
ATOM   2590  N   PHE A1003     117.830  64.582  19.508  1.00  0.00           N  
ATOM   2591  CA  PHE A1003     118.660  65.101  20.589  1.00  0.00           C  
ATOM   2592  C   PHE A1003     120.027  64.448  20.760  1.00  0.00           C  
ATOM   2593  O   PHE A1003     120.721  64.709  21.740  1.00  0.00           O  
ATOM   2594  CB  PHE A1003     117.875  65.044  21.895  1.00  0.00           C  
ATOM   2595  CG  PHE A1003     116.702  65.980  21.922  1.00  0.00           C  
ATOM   2596  CD1 PHE A1003     116.901  67.361  21.942  1.00  0.00           C  
ATOM   2597  CD2 PHE A1003     115.401  65.490  21.900  1.00  0.00           C  
ATOM   2598  CE1 PHE A1003     115.816  68.243  21.940  1.00  0.00           C  
ATOM   2599  CE2 PHE A1003     114.310  66.359  21.896  1.00  0.00           C  
ATOM   2600  CZ  PHE A1003     114.518  67.740  21.916  1.00  0.00           C  
ATOM   2601  N   GLY A1004     120.416  63.609  19.804  1.00  0.00           N  
ATOM   2602  CA  GLY A1004     121.713  62.952  19.866  1.00  0.00           C  
ATOM   2603  C   GLY A1004     121.915  61.983  21.018  1.00  0.00           C  
ATOM   2604  O   GLY A1004     122.983  61.946  21.627  1.00  0.00           O  
ATOM   2605  N   LEU A1005     120.889  61.199  21.324  1.00  0.00           N  
ATOM   2606  CA  LEU A1005     120.972  60.224  22.399  1.00  0.00           C  
ATOM   2607  C   LEU A1005     121.352  58.865  21.813  1.00  0.00           C  
ATOM   2608  O   LEU A1005     120.995  58.548  20.679  1.00  0.00           O  
ATOM   2609  CB  LEU A1005     119.634  60.144  23.127  1.00  0.00           C  
ATOM   2610  CG  LEU A1005     119.230  61.434  23.848  1.00  0.00           C  
ATOM   2611  CD1 LEU A1005     117.820  61.308  24.405  1.00  0.00           C  
ATOM   2612  CD2 LEU A1005     120.225  61.717  24.969  1.00  0.00           C  
ATOM   2613  N   PRO A1006     122.090  58.046  22.579  1.00  0.00           N  
ATOM   2614  CA  PRO A1006     122.531  56.718  22.140  1.00  0.00           C  
ATOM   2615  C   PRO A1006     121.408  55.764  21.719  1.00  0.00           C  
ATOM   2616  O   PRO A1006     120.314  55.776  22.287  1.00  0.00           O  
ATOM   2617  CB  PRO A1006     123.299  56.193  23.353  1.00  0.00           C  
ATOM   2618  CG  PRO A1006     123.808  57.443  23.999  1.00  0.00           C  
ATOM   2619  CD  PRO A1006     122.600  58.339  23.928  1.00  0.00           C  
ATOM   2620  N   ILE A1007     121.698  54.931  20.723  1.00  0.00           N  
ATOM   2621  CA  ILE A1007     120.739  53.950  20.227  1.00  0.00           C  
ATOM   2622  C   ILE A1007     121.411  52.588  20.286  1.00  0.00           C  
ATOM   2623  O   ILE A1007     122.425  52.362  19.627  1.00  0.00           O  
ATOM   2624  CB  ILE A1007     120.326  54.269  18.783  1.00  0.00           C  
ATOM   2625  CG1 ILE A1007     119.687  55.660  18.739  1.00  0.00           C  
ATOM   2626  CG2 ILE A1007     119.355  53.214  18.269  1.00  0.00           C  
ATOM   2627  CD1 ILE A1007     119.311  56.131  17.350  1.00  0.00           C  
ATOM   2628  N   LYS A1008     120.844  51.682  21.078  1.00  0.00           N  
ATOM   2629  CA  LYS A1008     121.418  50.352  21.261  1.00  0.00           C  
ATOM   2630  C   LYS A1008     120.489  49.219  20.825  1.00  0.00           C  
ATOM   2631  O   LYS A1008     119.377  49.085  21.341  1.00  0.00           O  
ATOM   2632  CB  LYS A1008     121.808  50.173  22.738  1.00  0.00           C  
ATOM   2633  CG  LYS A1008     122.455  48.835  23.078  1.00  0.00           C  
ATOM   2634  CD  LYS A1008     122.872  48.780  24.552  1.00  0.00           C  
ATOM   2635  CE  LYS A1008     123.427  47.408  24.937  1.00  0.00           C  
ATOM   2636  NZ  LYS A1008     123.749  47.313  26.391  1.00  0.00           N  
ATOM   2637  N   LYS A1009     120.965  48.400  19.888  1.00  0.00           N  
ATOM   2638  CA  LYS A1009     120.204  47.266  19.360  1.00  0.00           C  
ATOM   2639  C   LYS A1009     120.252  46.076  20.303  1.00  0.00           C  
ATOM   2640  O   LYS A1009     121.331  45.643  20.701  1.00  0.00           O  
ATOM   2641  CB  LYS A1009     120.774  46.817  18.013  1.00  0.00           C  
ATOM   2642  CG  LYS A1009     120.959  47.922  16.992  1.00  0.00           C  
ATOM   2643  CD  LYS A1009     121.721  47.390  15.785  1.00  0.00           C  
ATOM   2644  CE  LYS A1009     122.142  48.504  14.844  1.00  0.00           C  
ATOM   2645  NZ  LYS A1009     122.909  47.965  13.684  1.00  0.00           N  
ATOM   2646  N   VAL A1010     119.090  45.533  20.649  1.00  0.00           N  
ATOM   2647  CA  VAL A1010     119.048  44.379  21.536  1.00  0.00           C  
ATOM   2648  C   VAL A1010     118.100  43.304  21.025  1.00  0.00           C  
ATOM   2649  O   VAL A1010     117.952  42.240  21.636  1.00  0.00           O  
ATOM   2650  CB  VAL A1010     118.655  44.786  22.975  1.00  0.00           C  
ATOM   2651  CG1 VAL A1010     119.799  45.587  23.607  1.00  0.00           C  
ATOM   2652  CG2 VAL A1010     117.361  45.599  22.965  1.00  0.00           C  
ATOM   2653  N   ILE A1011     117.456  43.582  19.897  1.00  0.00           N  
ATOM   2654  CA  ILE A1011     116.551  42.619  19.285  1.00  0.00           C  
ATOM   2655  C   ILE A1011     116.835  42.594  17.790  1.00  0.00           C  
ATOM   2656  O   ILE A1011     116.984  43.641  17.155  1.00  0.00           O  
ATOM   2657  CB  ILE A1011     115.062  42.989  19.467  1.00  0.00           C  
ATOM   2658  CG1 ILE A1011     114.716  43.195  20.948  1.00  0.00           C  
ATOM   2659  CG2 ILE A1011     114.201  41.871  18.912  1.00  0.00           C  
ATOM   2660  CD1 ILE A1011     114.692  41.928  21.765  1.00  0.00           C  
ATOM   2661  N   GLU A1012     116.909  41.395  17.229  1.00  0.00           N  
ATOM   2662  CA  GLU A1012     117.163  41.247  15.806  1.00  0.00           C  
ATOM   2663  C   GLU A1012     116.190  40.263  15.193  1.00  0.00           C  
ATOM   2664  O   GLU A1012     115.600  39.437  15.897  1.00  0.00           O  
ATOM   2665  CB  GLU A1012     118.588  40.744  15.560  1.00  0.00           C  
ATOM   2666  CG  GLU A1012     119.655  41.815  15.597  1.00  0.00           C  
ATOM   2667  CD  GLU A1012     120.997  41.312  15.080  1.00  0.00           C  
ATOM   2668  OE1 GLU A1012     121.857  42.160  14.748  1.00  0.00           O  
ATOM   2669  OE2 GLU A1012     121.193  40.074  15.013  1.00  0.00           O  
ATOM   2670  N   ARG A1013     116.013  40.359  13.880  1.00  0.00           N  
ATOM   2671  CA  ARG A1013     115.141  39.425  13.185  1.00  0.00           C  
ATOM   2672  C   ARG A1013     115.853  38.072  13.263  1.00  0.00           C  
ATOM   2673  O   ARG A1013     117.077  38.010  13.306  1.00  0.00           O  
ATOM   2674  CB  ARG A1013     114.965  39.825  11.720  1.00  0.00           C  
ATOM   2675  CG  ARG A1013     114.167  41.092  11.472  1.00  0.00           C  
ATOM   2676  CD  ARG A1013     113.708  41.127  10.012  1.00  0.00           C  
ATOM   2677  NE  ARG A1013     112.788  42.224   9.713  1.00  0.00           N  
ATOM   2678  CZ  ARG A1013     113.162  43.489   9.543  1.00  0.00           C  
ATOM   2679  NH1 ARG A1013     114.442  43.823   9.641  1.00  0.00           N  
ATOM   2680  NH2 ARG A1013     112.258  44.420   9.267  1.00  0.00           N  
ATOM   2681  N   PRO A1014     115.095  36.971  13.275  1.00  0.00           N  
ATOM   2682  CA  PRO A1014     115.702  35.639  13.353  1.00  0.00           C  
ATOM   2683  C   PRO A1014     116.597  35.264  12.172  1.00  0.00           C  
ATOM   2684  O   PRO A1014     117.641  34.636  12.353  1.00  0.00           O  
ATOM   2685  CB  PRO A1014     114.489  34.713  13.450  1.00  0.00           C  
ATOM   2686  CG  PRO A1014     113.425  35.585  14.072  1.00  0.00           C  
ATOM   2687  CD  PRO A1014     113.626  36.887  13.349  1.00  0.00           C  
ATOM   2688  N   GLY A1015     116.186  35.643  10.966  1.00  0.00           N  
ATOM   2689  CA  GLY A1015     116.955  35.283   9.787  1.00  0.00           C  
ATOM   2690  C   GLY A1015     117.997  36.258   9.279  1.00  0.00           C  
ATOM   2691  O   GLY A1015     118.639  35.989   8.271  1.00  0.00           O  
ATOM   2692  N   GLU A1016     118.195  37.378   9.961  1.00  0.00           N  
ATOM   2693  CA  GLU A1016     119.174  38.344   9.488  1.00  0.00           C  
ATOM   2694  C   GLU A1016     119.513  39.410  10.518  1.00  0.00           C  
ATOM   2695  O   GLU A1016     118.680  39.776  11.347  1.00  0.00           O  
ATOM   2696  CB  GLU A1016     118.643  39.039   8.231  1.00  0.00           C  
ATOM   2697  CG  GLU A1016     117.388  39.880   8.484  1.00  0.00           C  
ATOM   2698  CD  GLU A1016     116.778  40.438   7.204  1.00  0.00           C  
ATOM   2699  OE1 GLU A1016     116.641  41.678   7.100  1.00  0.00           O  
ATOM   2700  OE2 GLU A1016     116.433  39.636   6.307  1.00  0.00           O  
ATOM   2701  N   PRO A1017     120.749  39.925  10.474  1.00  0.00           N  
ATOM   2702  CA  PRO A1017     121.168  40.963  11.416  1.00  0.00           C  
ATOM   2703  C   PRO A1017     120.576  42.297  10.974  1.00  0.00           C  
ATOM   2704  O   PRO A1017     120.258  42.475   9.798  1.00  0.00           O  
ATOM   2705  CB  PRO A1017     122.693  40.932  11.305  1.00  0.00           C  
ATOM   2706  CG  PRO A1017     122.909  40.576   9.874  1.00  0.00           C  
ATOM   2707  CD  PRO A1017     121.884  39.476   9.646  1.00  0.00           C  
ATOM   2708  N   LEU A1018     120.416  43.224  11.915  1.00  0.00           N  
ATOM   2709  CA  LEU A1018     119.863  44.533  11.602  1.00  0.00           C  
ATOM   2710  C   LEU A1018     120.877  45.376  10.841  1.00  0.00           C  
ATOM   2711  O   LEU A1018     122.088  45.205  10.997  1.00  0.00           O  
ATOM   2712  CB  LEU A1018     119.453  45.263  12.884  1.00  0.00           C  
ATOM   2713  CG  LEU A1018     118.205  44.780  13.629  1.00  0.00           C  
ATOM   2714  CD1 LEU A1018     118.058  45.579  14.911  1.00  0.00           C  
ATOM   2715  CD2 LEU A1018     116.975  44.948  12.757  1.00  0.00           C  
ATOM   2716  N   PRO A1019     120.392  46.303  10.003  1.00  0.00           N  
ATOM   2717  CA  PRO A1019     121.272  47.173   9.219  1.00  0.00           C  
ATOM   2718  C   PRO A1019     122.131  48.103  10.085  1.00  0.00           C  
ATOM   2719  O   PRO A1019     121.780  48.404  11.228  1.00  0.00           O  
ATOM   2720  CB  PRO A1019     120.292  47.935   8.327  1.00  0.00           C  
ATOM   2721  CG  PRO A1019     119.055  48.000   9.169  1.00  0.00           C  
ATOM   2722  CD  PRO A1019     118.975  46.612   9.743  1.00  0.00           C  
ATOM   2723  N   GLU A1020     123.258  48.543   9.530  1.00  0.00           N  
ATOM   2724  CA  GLU A1020     124.178  49.441  10.227  1.00  0.00           C  
ATOM   2725  C   GLU A1020     124.668  50.567   9.317  1.00  0.00           C  
ATOM   2726  O   GLU A1020     125.283  50.318   8.277  1.00  0.00           O  
ATOM   2727  CB  GLU A1020     125.384  48.665  10.760  1.00  0.00           C  
ATOM   2728  CG  GLU A1020     125.482  48.668  12.273  1.00  0.00           C  
ATOM   2729  CD  GLU A1020     125.437  50.073  12.853  1.00  0.00           C  
ATOM   2730  OE1 GLU A1020     126.388  50.849  12.616  1.00  0.00           O  
ATOM   2731  OE2 GLU A1020     124.446  50.402  13.542  1.00  0.00           O  
ATOM   2732  N   PRO A1021     124.405  51.828   9.703  1.00  0.00           N  
ATOM   2733  CA  PRO A1021     123.683  52.194  10.926  1.00  0.00           C  
ATOM   2734  C   PRO A1021     122.189  51.880  10.843  1.00  0.00           C  
ATOM   2735  O   PRO A1021     121.704  51.372   9.829  1.00  0.00           O  
ATOM   2736  CB  PRO A1021     123.955  53.689  11.046  1.00  0.00           C  
ATOM   2737  CG  PRO A1021     123.997  54.120   9.615  1.00  0.00           C  
ATOM   2738  CD  PRO A1021     124.838  53.033   8.972  1.00  0.00           C  
ATOM   2739  N   LEU A1022     121.468  52.185  11.918  1.00  0.00           N  
ATOM   2740  CA  LEU A1022     120.032  51.940  11.978  1.00  0.00           C  
ATOM   2741  C   LEU A1022     119.293  53.143  11.384  1.00  0.00           C  
ATOM   2742  O   LEU A1022     119.536  54.284  11.779  1.00  0.00           O  
ATOM   2743  CB  LEU A1022     119.619  51.715  13.435  1.00  0.00           C  
ATOM   2744  CG  LEU A1022     118.460  50.761  13.728  1.00  0.00           C  
ATOM   2745  CD1 LEU A1022     118.757  49.386  13.157  1.00  0.00           C  
ATOM   2746  CD2 LEU A1022     118.261  50.663  15.229  1.00  0.00           C  
ATOM   2747  N   GLU A1023     118.397  52.887  10.434  1.00  0.00           N  
ATOM   2748  CA  GLU A1023     117.644  53.958   9.779  1.00  0.00           C  
ATOM   2749  C   GLU A1023     116.303  54.222  10.468  1.00  0.00           C  
ATOM   2750  O   GLU A1023     115.707  55.289  10.311  1.00  0.00           O  
ATOM   2751  CB  GLU A1023     117.396  53.597   8.310  1.00  0.00           C  
ATOM   2752  CG  GLU A1023     118.652  53.271   7.509  1.00  0.00           C  
ATOM   2753  CD  GLU A1023     119.544  54.480   7.301  1.00  0.00           C  
ATOM   2754  OE1 GLU A1023     119.058  55.490   6.746  1.00  0.00           O  
ATOM   2755  OE2 GLU A1023     120.732  54.422   7.688  1.00  0.00           O  
ATOM   2756  N   ARG A1024     115.832  53.237  11.225  1.00  0.00           N  
ATOM   2757  CA  ARG A1024     114.567  53.339  11.942  1.00  0.00           C  
ATOM   2758  C   ARG A1024     114.525  52.231  12.981  1.00  0.00           C  
ATOM   2759  O   ARG A1024     115.372  51.340  12.975  1.00  0.00           O  
ATOM   2760  CB  ARG A1024     113.385  53.193  10.975  1.00  0.00           C  
ATOM   2761  CG  ARG A1024     113.377  51.898  10.165  1.00  0.00           C  
ATOM   2762  CD  ARG A1024     112.196  51.868   9.190  1.00  0.00           C  
ATOM   2763  NE  ARG A1024     112.171  53.032   8.299  1.00  0.00           N  
ATOM   2764  CZ  ARG A1024     113.088  53.291   7.368  1.00  0.00           C  
ATOM   2765  NH1 ARG A1024     114.114  52.466   7.190  1.00  0.00           N  
ATOM   2766  NH2 ARG A1024     112.986  54.382   6.617  1.00  0.00           N  
ATOM   2767  N   ALA A1025     113.538  52.282  13.868  1.00  0.00           N  
ATOM   2768  CA  ALA A1025     113.416  51.278  14.915  1.00  0.00           C  
ATOM   2769  C   ALA A1025     112.839  49.964  14.416  1.00  0.00           C  
ATOM   2770  O   ALA A1025     112.035  49.938  13.489  1.00  0.00           O  
ATOM   2771  CB  ALA A1025     112.550  51.811  16.043  1.00  0.00           C  
ATOM   2772  N   TYR A1026     113.271  48.869  15.032  1.00  0.00           N  
ATOM   2773  CA  TYR A1026     112.756  47.551  14.694  1.00  0.00           C  
ATOM   2774  C   TYR A1026     111.869  47.198  15.886  1.00  0.00           C  
ATOM   2775  O   TYR A1026     112.359  46.852  16.963  1.00  0.00           O  
ATOM   2776  CB  TYR A1026     113.890  46.537  14.542  1.00  0.00           C  
ATOM   2777  CG  TYR A1026     113.391  45.124  14.362  1.00  0.00           C  
ATOM   2778  CD1 TYR A1026     112.585  44.781  13.273  1.00  0.00           C  
ATOM   2779  CD2 TYR A1026     113.664  44.148  15.313  1.00  0.00           C  
ATOM   2780  CE1 TYR A1026     112.056  43.500  13.146  1.00  0.00           C  
ATOM   2781  CE2 TYR A1026     113.143  42.865  15.196  1.00  0.00           C  
ATOM   2782  CZ  TYR A1026     112.336  42.548  14.113  1.00  0.00           C  
ATOM   2783  OH  TYR A1026     111.786  41.288  14.022  1.00  0.00           O  
ATOM   2784  N   GLU A1027     110.559  47.282  15.679  1.00  0.00           N  
ATOM   2785  CA  GLU A1027     109.596  47.049  16.747  1.00  0.00           C  
ATOM   2786  C   GLU A1027     108.999  45.658  16.883  1.00  0.00           C  
ATOM   2787  O   GLU A1027     108.254  45.408  17.820  1.00  0.00           O  
ATOM   2788  CB  GLU A1027     108.460  48.064  16.610  1.00  0.00           C  
ATOM   2789  CG  GLU A1027     108.942  49.490  16.361  1.00  0.00           C  
ATOM   2790  CD  GLU A1027     107.798  50.469  16.178  1.00  0.00           C  
ATOM   2791  OE1 GLU A1027     106.978  50.248  15.265  1.00  0.00           O  
ATOM   2792  OE2 GLU A1027     107.717  51.460  16.938  1.00  0.00           O  
ATOM   2793  N   GLU A1028     109.317  44.753  15.965  1.00  0.00           N  
ATOM   2794  CA  GLU A1028     108.761  43.400  16.018  1.00  0.00           C  
ATOM   2795  C   GLU A1028     109.582  42.411  16.838  1.00  0.00           C  
ATOM   2796  O   GLU A1028     110.737  42.669  17.179  1.00  0.00           O  
ATOM   2797  CB  GLU A1028     108.589  42.839  14.600  1.00  0.00           C  
ATOM   2798  CG  GLU A1028     107.364  43.358  13.854  1.00  0.00           C  
ATOM   2799  CD  GLU A1028     107.482  44.815  13.482  1.00  0.00           C  
ATOM   2800  OE1 GLU A1028     108.327  45.140  12.618  1.00  0.00           O  
ATOM   2801  OE2 GLU A1028     106.733  45.636  14.056  1.00  0.00           O  
ATOM   2802  N   PRO A1029     108.982  41.257  17.169  1.00  0.00           N  
ATOM   2803  CA  PRO A1029     109.661  40.217  17.947  1.00  0.00           C  
ATOM   2804  C   PRO A1029     110.868  39.690  17.176  1.00  0.00           C  
ATOM   2805  O   PRO A1029     110.971  39.868  15.962  1.00  0.00           O  
ATOM   2806  CB  PRO A1029     108.584  39.147  18.116  1.00  0.00           C  
ATOM   2807  CG  PRO A1029     107.307  39.944  18.097  1.00  0.00           C  
ATOM   2808  CD  PRO A1029     107.562  40.913  16.964  1.00  0.00           C  
ATOM   2809  N   GLY A1030     111.779  39.038  17.881  1.00  0.00           N  
ATOM   2810  CA  GLY A1030     112.958  38.507  17.228  1.00  0.00           C  
ATOM   2811  C   GLY A1030     113.844  37.778  18.213  1.00  0.00           C  
ATOM   2812  O   GLY A1030     113.352  37.069  19.084  1.00  0.00           O  
ATOM   2813  N   ILE A1031     115.154  37.959  18.076  1.00  0.00           N  
ATOM   2814  CA  ILE A1031     116.122  37.319  18.953  1.00  0.00           C  
ATOM   2815  C   ILE A1031     116.856  38.368  19.778  1.00  0.00           C  
ATOM   2816  O   ILE A1031     117.196  39.446  19.279  1.00  0.00           O  
ATOM   2817  CB  ILE A1031     117.169  36.523  18.143  1.00  0.00           C  
ATOM   2818  CG1 ILE A1031     116.468  35.528  17.215  1.00  0.00           C  
ATOM   2819  CG2 ILE A1031     118.123  35.802  19.086  1.00  0.00           C  
ATOM   2820  CD1 ILE A1031     115.498  34.599  17.915  1.00  0.00           C  
ATOM   2821  N   MET A1032     117.097  38.048  21.046  1.00  0.00           N  
ATOM   2822  CA  MET A1032     117.801  38.959  21.935  1.00  0.00           C  
ATOM   2823  C   MET A1032     119.304  38.905  21.676  1.00  0.00           C  
ATOM   2824  O   MET A1032     119.877  37.829  21.525  1.00  0.00           O  
ATOM   2825  CB  MET A1032     117.519  38.599  23.398  1.00  0.00           C  
ATOM   2826  CG  MET A1032     116.064  38.801  23.821  1.00  0.00           C  
ATOM   2827  SD  MET A1032     115.749  38.317  25.542  1.00  0.00           S  
ATOM   2828  CE  MET A1032     116.395  39.737  26.412  1.00  0.00           C  
ATOM   2829  N   VAL A1033     119.928  40.075  21.606  1.00  0.00           N  
ATOM   2830  CA  VAL A1033     121.369  40.186  21.399  1.00  0.00           C  
ATOM   2831  C   VAL A1033     121.854  41.310  22.304  1.00  0.00           C  
ATOM   2832  O   VAL A1033     121.060  42.143  22.734  1.00  0.00           O  
ATOM   2833  CB  VAL A1033     121.721  40.542  19.928  1.00  0.00           C  
ATOM   2834  CG1 VAL A1033     121.255  39.429  18.989  1.00  0.00           C  
ATOM   2835  CG2 VAL A1033     121.079  41.869  19.544  1.00  0.00           C  
ATOM   2836  N   ASN A1034     123.153  41.339  22.590  1.00  0.00           N  
ATOM   2837  CA  ASN A1034     123.717  42.378  23.450  1.00  0.00           C  
ATOM   2838  C   ASN A1034     122.892  42.476  24.719  1.00  0.00           C  
ATOM   2839  O   ASN A1034     122.638  43.571  25.224  1.00  0.00           O  
ATOM   2840  CB  ASN A1034     123.711  43.736  22.737  1.00  0.00           C  
ATOM   2841  CG  ASN A1034     124.589  43.749  21.501  1.00  0.00           C  
ATOM   2842  OD1 ASN A1034     125.744  43.325  21.544  1.00  0.00           O  
ATOM   2843  ND2 ASN A1034     124.049  44.247  20.392  1.00  0.00           N  
ATOM   2844  N   SER A1035     122.473  41.322  25.227  1.00  0.00           N  
ATOM   2845  CA  SER A1035     121.650  41.267  26.428  1.00  0.00           C  
ATOM   2846  C   SER A1035     122.233  40.302  27.442  1.00  0.00           C  
ATOM   2847  O   SER A1035     121.507  39.544  28.081  1.00  0.00           O  
ATOM   2848  CB  SER A1035     120.226  40.833  26.065  1.00  0.00           C  
ATOM   2849  OG  SER A1035     119.619  41.771  25.190  1.00  0.00           O  
ATOM   2850  N   GLY A1036     123.554  40.323  27.573  1.00  0.00           N  
ATOM   2851  CA  GLY A1036     124.214  39.452  28.527  1.00  0.00           C  
ATOM   2852  C   GLY A1036     123.818  37.989  28.463  1.00  0.00           C  
ATOM   2853  O   GLY A1036     123.922  37.360  27.412  1.00  0.00           O  
ATOM   2854  N   PRO A1037     123.322  37.423  29.572  1.00  0.00           N  
ATOM   2855  CA  PRO A1037     122.920  36.014  29.635  1.00  0.00           C  
ATOM   2856  C   PRO A1037     121.687  35.624  28.823  1.00  0.00           C  
ATOM   2857  O   PRO A1037     121.387  34.440  28.680  1.00  0.00           O  
ATOM   2858  CB  PRO A1037     122.713  35.799  31.124  1.00  0.00           C  
ATOM   2859  CG  PRO A1037     122.094  37.108  31.534  1.00  0.00           C  
ATOM   2860  CD  PRO A1037     122.972  38.123  30.823  1.00  0.00           C  
ATOM   2861  N   PHE A1038     120.980  36.607  28.281  1.00  0.00           N  
ATOM   2862  CA  PHE A1038     119.775  36.314  27.516  1.00  0.00           C  
ATOM   2863  C   PHE A1038     119.998  36.148  26.013  1.00  0.00           C  
ATOM   2864  O   PHE A1038     119.078  35.764  25.286  1.00  0.00           O  
ATOM   2865  CB  PHE A1038     118.745  37.410  27.773  1.00  0.00           C  
ATOM   2866  CG  PHE A1038     118.331  37.516  29.216  1.00  0.00           C  
ATOM   2867  CD1 PHE A1038     117.484  36.567  29.779  1.00  0.00           C  
ATOM   2868  CD2 PHE A1038     118.803  38.553  30.015  1.00  0.00           C  
ATOM   2869  CE1 PHE A1038     117.106  36.647  31.123  1.00  0.00           C  
ATOM   2870  CE2 PHE A1038     118.431  38.644  31.359  1.00  0.00           C  
ATOM   2871  CZ  PHE A1038     117.581  37.688  31.913  1.00  0.00           C  
ATOM   2872  N   ASP A1039     121.219  36.426  25.560  1.00  0.00           N  
ATOM   2873  CA  ASP A1039     121.567  36.327  24.143  1.00  0.00           C  
ATOM   2874  C   ASP A1039     121.061  35.061  23.479  1.00  0.00           C  
ATOM   2875  O   ASP A1039     121.222  33.957  24.006  1.00  0.00           O  
ATOM   2876  CB  ASP A1039     123.086  36.414  23.951  1.00  0.00           C  
ATOM   2877  CG  ASP A1039     123.621  37.822  24.129  1.00  0.00           C  
ATOM   2878  OD1 ASP A1039     122.820  38.743  24.392  1.00  0.00           O  
ATOM   2879  OD2 ASP A1039     124.851  38.010  23.999  1.00  0.00           O  
ATOM   2880  N   GLY A1040     120.451  35.233  22.310  1.00  0.00           N  
ATOM   2881  CA  GLY A1040     119.933  34.099  21.569  1.00  0.00           C  
ATOM   2882  C   GLY A1040     118.530  33.690  21.970  1.00  0.00           C  
ATOM   2883  O   GLY A1040     117.925  32.834  21.329  1.00  0.00           O  
ATOM   2884  N   THR A1041     118.000  34.297  23.027  1.00  0.00           N  
ATOM   2885  CA  THR A1041     116.660  33.951  23.477  1.00  0.00           C  
ATOM   2886  C   THR A1041     115.582  34.590  22.614  1.00  0.00           C  
ATOM   2887  O   THR A1041     115.644  35.775  22.283  1.00  0.00           O  
ATOM   2888  CB  THR A1041     116.412  34.380  24.931  1.00  0.00           C  
ATOM   2889  OG1 THR A1041     117.392  33.778  25.779  1.00  0.00           O  
ATOM   2890  CG2 THR A1041     115.012  33.936  25.384  1.00  0.00           C  
ATOM   2891  N   GLU A1058     114.595  33.783  22.248  1.00  0.00           N  
ATOM   2892  CA  GLU A1058     113.476  34.250  21.451  1.00  0.00           C  
ATOM   2893  C   GLU A1058     112.760  35.362  22.237  1.00  0.00           C  
ATOM   2894  O   GLU A1058     112.475  35.223  23.428  1.00  0.00           O  
ATOM   2895  CB  GLU A1058     112.553  33.064  21.154  1.00  0.00           C  
ATOM   2896  CG  GLU A1058     111.158  33.416  20.680  1.00  0.00           C  
ATOM   2897  CD  GLU A1058     110.090  33.019  21.698  1.00  0.00           C  
ATOM   2898  OE1 GLU A1058     110.035  31.825  22.082  1.00  0.00           O  
ATOM   2899  OE2 GLU A1058     109.309  33.901  22.114  1.00  0.00           O  
ATOM   2900  N   SER A1059     112.503  36.465  21.545  1.00  0.00           N  
ATOM   2901  CA  SER A1059     111.865  37.668  22.081  1.00  0.00           C  
ATOM   2902  C   SER A1059     110.705  37.500  23.084  1.00  0.00           C  
ATOM   2903  O   SER A1059     110.792  37.947  24.230  1.00  0.00           O  
ATOM   2904  CB  SER A1059     111.400  38.526  20.901  1.00  0.00           C  
ATOM   2905  OG  SER A1059     111.147  39.851  21.297  1.00  0.00           O  
ATOM   2906  N   GLU A1060     109.614  36.880  22.650  1.00  0.00           N  
ATOM   2907  CA  GLU A1060     108.460  36.694  23.525  1.00  0.00           C  
ATOM   2908  C   GLU A1060     108.807  35.947  24.806  1.00  0.00           C  
ATOM   2909  O   GLU A1060     108.456  36.386  25.899  1.00  0.00           O  
ATOM   2910  CB  GLU A1060     107.334  35.967  22.779  1.00  0.00           C  
ATOM   2911  CG  GLU A1060     106.593  36.834  21.765  1.00  0.00           C  
ATOM   2912  CD  GLU A1060     105.941  38.053  22.403  1.00  0.00           C  
ATOM   2913  OE1 GLU A1060     105.154  37.881  23.367  1.00  0.00           O  
ATOM   2914  OE2 GLU A1060     106.216  39.182  21.938  1.00  0.00           O  
ATOM   2915  N   GLU A1061     109.491  34.818  24.668  1.00  0.00           N  
ATOM   2916  CA  GLU A1061     109.891  34.021  25.820  1.00  0.00           C  
ATOM   2917  C   GLU A1061     110.861  34.832  26.678  1.00  0.00           C  
ATOM   2918  O   GLU A1061     110.881  34.709  27.906  1.00  0.00           O  
ATOM   2919  CB  GLU A1061     110.573  32.737  25.346  1.00  0.00           C  
ATOM   2920  CG  GLU A1061     110.992  31.796  26.463  1.00  0.00           C  
ATOM   2921  CD  GLU A1061     111.931  30.701  25.979  1.00  0.00           C  
ATOM   2922  OE1 GLU A1061     111.642  30.086  24.929  1.00  0.00           O  
ATOM   2923  OE2 GLU A1061     112.954  30.449  26.652  1.00  0.00           O  
ATOM   2924  N   GLY A1062     111.659  35.663  26.012  1.00  0.00           N  
ATOM   2925  CA  GLY A1062     112.635  36.492  26.697  1.00  0.00           C  
ATOM   2926  C   GLY A1062     112.032  37.457  27.700  1.00  0.00           C  
ATOM   2927  O   GLY A1062     112.675  37.806  28.698  1.00  0.00           O  
ATOM   2928  N   LYS A1063     110.806  37.904  27.432  1.00  0.00           N  
ATOM   2929  CA  LYS A1063     110.121  38.824  28.335  1.00  0.00           C  
ATOM   2930  C   LYS A1063     109.955  38.146  29.692  1.00  0.00           C  
ATOM   2931  O   LYS A1063     110.212  38.740  30.739  1.00  0.00           O  
ATOM   2932  CB  LYS A1063     108.738  39.192  27.790  1.00  0.00           C  
ATOM   2933  CG  LYS A1063     108.746  40.020  26.524  1.00  0.00           C  
ATOM   2934  CD  LYS A1063     107.327  40.315  26.067  1.00  0.00           C  
ATOM   2935  CE  LYS A1063     107.312  41.117  24.774  1.00  0.00           C  
ATOM   2936  NZ  LYS A1063     105.920  41.468  24.371  1.00  0.00           N  
ATOM   2937  N   ARG A1064     109.524  36.890  29.654  1.00  0.00           N  
ATOM   2938  CA  ARG A1064     109.309  36.116  30.866  1.00  0.00           C  
ATOM   2939  C   ARG A1064     110.613  35.890  31.611  1.00  0.00           C  
ATOM   2940  O   ARG A1064     110.662  35.992  32.838  1.00  0.00           O  
ATOM   2941  CB  ARG A1064     108.653  34.776  30.519  1.00  0.00           C  
ATOM   2942  CG  ARG A1064     107.211  34.913  30.035  1.00  0.00           C  
ATOM   2943  CD  ARG A1064     106.613  33.578  29.596  1.00  0.00           C  
ATOM   2944  NE  ARG A1064     107.182  33.103  28.336  1.00  0.00           N  
ATOM   2945  CZ  ARG A1064     106.820  31.976  27.728  1.00  0.00           C  
ATOM   2946  NH1 ARG A1064     105.886  31.200  28.266  1.00  0.00           N  
ATOM   2947  NH2 ARG A1064     107.390  31.623  26.582  1.00  0.00           N  
ATOM   2948  N   LYS A1065     111.673  35.588  30.870  1.00  0.00           N  
ATOM   2949  CA  LYS A1065     112.969  35.356  31.486  1.00  0.00           C  
ATOM   2950  C   LYS A1065     113.474  36.611  32.179  1.00  0.00           C  
ATOM   2951  O   LYS A1065     113.992  36.543  33.291  1.00  0.00           O  
ATOM   2952  CB  LYS A1065     113.992  34.901  30.446  1.00  0.00           C  
ATOM   2953  CG  LYS A1065     113.826  33.467  29.981  1.00  0.00           C  
ATOM   2954  CD  LYS A1065     115.030  33.046  29.147  1.00  0.00           C  
ATOM   2955  CE  LYS A1065     114.969  31.574  28.760  1.00  0.00           C  
ATOM   2956  NZ  LYS A1065     116.145  31.177  27.928  1.00  0.00           N  
ATOM   2957  N   VAL A1066     113.323  37.756  31.522  1.00  0.00           N  
ATOM   2958  CA  VAL A1066     113.775  39.018  32.095  1.00  0.00           C  
ATOM   2959  C   VAL A1066     112.953  39.383  33.325  1.00  0.00           C  
ATOM   2960  O   VAL A1066     113.504  39.814  34.336  1.00  0.00           O  
ATOM   2961  CB  VAL A1066     113.688  40.173  31.077  1.00  0.00           C  
ATOM   2962  CG1 VAL A1066     114.077  41.486  31.746  1.00  0.00           C  
ATOM   2963  CG2 VAL A1066     114.608  39.889  29.893  1.00  0.00           C  
ATOM   2964  N   ILE A1067     111.636  39.223  33.236  1.00  0.00           N  
ATOM   2965  CA  ILE A1067     110.778  39.526  34.371  1.00  0.00           C  
ATOM   2966  C   ILE A1067     111.186  38.644  35.558  1.00  0.00           C  
ATOM   2967  O   ILE A1067     111.482  39.148  36.641  1.00  0.00           O  
ATOM   2968  CB  ILE A1067     109.288  39.279  34.031  1.00  0.00           C  
ATOM   2969  CG1 ILE A1067     108.802  40.346  33.043  1.00  0.00           C  
ATOM   2970  CG2 ILE A1067     108.445  39.306  35.307  1.00  0.00           C  
ATOM   2971  CD1 ILE A1067     107.389  40.116  32.526  1.00  0.00           C  
ATOM   2972  N   ALA A1068     111.208  37.332  35.343  1.00  0.00           N  
ATOM   2973  CA  ALA A1068     111.586  36.396  36.392  1.00  0.00           C  
ATOM   2974  C   ALA A1068     112.946  36.774  36.957  1.00  0.00           C  
ATOM   2975  O   ALA A1068     113.180  36.672  38.160  1.00  0.00           O  
ATOM   2976  CB  ALA A1068     111.630  34.983  35.840  1.00  0.00           C  
ATOM   2977  N   TRP A1069     113.837  37.217  36.078  1.00  0.00           N  
ATOM   2978  CA  TRP A1069     115.181  37.621  36.473  1.00  0.00           C  
ATOM   2979  C   TRP A1069     115.142  38.863  37.365  1.00  0.00           C  
ATOM   2980  O   TRP A1069     115.847  38.941  38.371  1.00  0.00           O  
ATOM   2981  CB  TRP A1069     116.017  37.905  35.225  1.00  0.00           C  
ATOM   2982  CG  TRP A1069     117.415  38.374  35.498  1.00  0.00           C  
ATOM   2983  CD1 TRP A1069     118.432  37.650  36.053  1.00  0.00           C  
ATOM   2984  CD2 TRP A1069     117.960  39.661  35.187  1.00  0.00           C  
ATOM   2985  NE1 TRP A1069     119.579  38.406  36.102  1.00  0.00           N  
ATOM   2986  CE2 TRP A1069     119.317  39.644  35.576  1.00  0.00           C  
ATOM   2987  CE3 TRP A1069     117.434  40.827  34.614  1.00  0.00           C  
ATOM   2988  CZ2 TRP A1069     120.158  40.749  35.410  1.00  0.00           C  
ATOM   2989  CZ3 TRP A1069     118.269  41.926  34.448  1.00  0.00           C  
ATOM   2990  CH2 TRP A1069     119.617  41.878  34.845  1.00  0.00           C  
ATOM   2991  N   LEU A1070     114.311  39.830  36.987  1.00  0.00           N  
ATOM   2992  CA  LEU A1070     114.171  41.073  37.740  1.00  0.00           C  
ATOM   2993  C   LEU A1070     113.583  40.853  39.132  1.00  0.00           C  
ATOM   2994  O   LEU A1070     113.979  41.514  40.092  1.00  0.00           O  
ATOM   2995  CB  LEU A1070     113.288  42.060  36.972  1.00  0.00           C  
ATOM   2996  CG  LEU A1070     113.849  42.668  35.684  1.00  0.00           C  
ATOM   2997  CD1 LEU A1070     112.774  43.517  35.023  1.00  0.00           C  
ATOM   2998  CD2 LEU A1070     115.085  43.506  35.996  1.00  0.00           C  
ATOM   2999  N   GLU A1071     112.631  39.930  39.235  1.00  0.00           N  
ATOM   3000  CA  GLU A1071     111.994  39.643  40.515  1.00  0.00           C  
ATOM   3001  C   GLU A1071     112.992  39.019  41.481  1.00  0.00           C  
ATOM   3002  O   GLU A1071     112.989  39.326  42.672  1.00  0.00           O  
ATOM   3003  CB  GLU A1071     110.793  38.715  40.311  1.00  0.00           C  
ATOM   3004  CG  GLU A1071     109.733  39.323  39.411  1.00  0.00           C  
ATOM   3005  CD  GLU A1071     108.499  38.460  39.276  1.00  0.00           C  
ATOM   3006  OE1 GLU A1071     108.648  37.235  39.079  1.00  0.00           O  
ATOM   3007  OE2 GLU A1071     107.380  39.012  39.348  1.00  0.00           O  
ATOM   3008  N   GLU A1072     113.853  38.155  40.954  1.00  0.00           N  
ATOM   3009  CA  GLU A1072     114.867  37.492  41.762  1.00  0.00           C  
ATOM   3010  C   GLU A1072     115.889  38.489  42.312  1.00  0.00           C  
ATOM   3011  O   GLU A1072     116.255  38.429  43.483  1.00  0.00           O  
ATOM   3012  CB  GLU A1072     115.577  36.429  40.927  1.00  0.00           C  
ATOM   3013  CG  GLU A1072     116.645  35.664  41.680  1.00  0.00           C  
ATOM   3014  CD  GLU A1072     117.313  34.611  40.818  1.00  0.00           C  
ATOM   3015  OE1 GLU A1072     117.865  34.976  39.755  1.00  0.00           O  
ATOM   3016  OE2 GLU A1072     117.285  33.419  41.201  1.00  0.00           O  
ATOM   3017  N   LYS A1073     116.346  39.406  41.466  1.00  0.00           N  
ATOM   3018  CA  LYS A1073     117.327  40.404  41.881  1.00  0.00           C  
ATOM   3019  C   LYS A1073     116.646  41.580  42.576  1.00  0.00           C  
ATOM   3020  O   LYS A1073     117.310  42.498  43.059  1.00  0.00           O  
ATOM   3021  CB  LYS A1073     118.107  40.919  40.666  1.00  0.00           C  
ATOM   3022  CG  LYS A1073     118.726  39.830  39.794  1.00  0.00           C  
ATOM   3023  CD  LYS A1073     119.789  39.031  40.540  1.00  0.00           C  
ATOM   3024  CE  LYS A1073     120.378  37.934  39.654  1.00  0.00           C  
ATOM   3025  NZ  LYS A1073     121.418  37.119  40.352  1.00  0.00           N  
ATOM   3026  N   GLY A1074     115.318  41.550  42.623  1.00  0.00           N  
ATOM   3027  CA  GLY A1074     114.580  42.627  43.256  1.00  0.00           C  
ATOM   3028  C   GLY A1074     114.748  43.950  42.530  1.00  0.00           C  
ATOM   3029  O   GLY A1074     114.905  44.997  43.158  1.00  0.00           O  
ATOM   3030  N   LEU A1075     114.707  43.907  41.201  1.00  0.00           N  
ATOM   3031  CA  LEU A1075     114.859  45.107  40.382  1.00  0.00           C  
ATOM   3032  C   LEU A1075     113.550  45.470  39.677  1.00  0.00           C  
ATOM   3033  O   LEU A1075     113.422  46.545  39.083  1.00  0.00           O  
ATOM   3034  CB  LEU A1075     115.961  44.880  39.347  1.00  0.00           C  
ATOM   3035  CG  LEU A1075     117.354  44.584  39.914  1.00  0.00           C  
ATOM   3036  CD1 LEU A1075     118.246  44.012  38.822  1.00  0.00           C  
ATOM   3037  CD2 LEU A1075     117.950  45.859  40.502  1.00  0.00           C  
ATOM   3038  N   GLY A1076     112.580  44.564  39.747  1.00  0.00           N  
ATOM   3039  CA  GLY A1076     111.295  44.799  39.115  1.00  0.00           C  
ATOM   3040  C   GLY A1076     110.332  43.647  39.336  1.00  0.00           C  
ATOM   3041  O   GLY A1076     110.697  42.625  39.914  1.00  0.00           O  
ATOM   3042  N   LYS A1077     109.097  43.806  38.870  1.00  0.00           N  
ATOM   3043  CA  LYS A1077     108.088  42.764  39.031  1.00  0.00           C  
ATOM   3044  C   LYS A1077     107.154  42.681  37.828  1.00  0.00           C  
ATOM   3045  O   LYS A1077     106.941  43.669  37.120  1.00  0.00           O  
ATOM   3046  CB  LYS A1077     107.266  43.029  40.296  1.00  0.00           C  
ATOM   3047  CG  LYS A1077     106.649  44.425  40.334  1.00  0.00           C  
ATOM   3048  CD  LYS A1077     105.995  44.720  41.680  1.00  0.00           C  
ATOM   3049  CE  LYS A1077     105.463  46.148  41.736  1.00  0.00           C  
ATOM   3050  NZ  LYS A1077     104.918  46.503  43.080  1.00  0.00           N  
ATOM   3051  N   GLY A1078     106.607  41.491  37.599  1.00  0.00           N  
ATOM   3052  CA  GLY A1078     105.679  41.310  36.500  1.00  0.00           C  
ATOM   3053  C   GLY A1078     104.392  42.041  36.831  1.00  0.00           C  
ATOM   3054  O   GLY A1078     103.948  42.028  37.979  1.00  0.00           O  
ATOM   3055  N   ARG A1079     103.795  42.688  35.836  1.00  0.00           N  
ATOM   3056  CA  ARG A1079     102.557  43.431  36.040  1.00  0.00           C  
ATOM   3057  C   ARG A1079     101.609  43.224  34.862  1.00  0.00           C  
ATOM   3058  O   ARG A1079     101.990  43.413  33.706  1.00  0.00           O  
ATOM   3059  CB  ARG A1079     102.869  44.921  36.195  1.00  0.00           C  
ATOM   3060  CG  ARG A1079     101.674  45.789  36.556  1.00  0.00           C  
ATOM   3061  CD  ARG A1079     102.098  47.242  36.694  1.00  0.00           C  
ATOM   3062  NE  ARG A1079     101.085  48.057  37.358  1.00  0.00           N  
ATOM   3063  CZ  ARG A1079     101.229  49.350  37.635  1.00  0.00           C  
ATOM   3064  NH1 ARG A1079     102.349  49.983  37.304  1.00  0.00           N  
ATOM   3065  NH2 ARG A1079     100.254  50.011  38.250  1.00  0.00           N  
ATOM   3066  N   VAL A1080     100.372  42.839  35.160  1.00  0.00           N  
ATOM   3067  CA  VAL A1080      99.379  42.610  34.118  1.00  0.00           C  
ATOM   3068  C   VAL A1080      98.689  43.905  33.703  1.00  0.00           C  
ATOM   3069  O   VAL A1080      98.294  44.708  34.548  1.00  0.00           O  
ATOM   3070  CB  VAL A1080      98.302  41.608  34.582  1.00  0.00           C  
ATOM   3071  CG1 VAL A1080      97.334  41.324  33.445  1.00  0.00           C  
ATOM   3072  CG2 VAL A1080      98.961  40.318  35.056  1.00  0.00           C  
ATOM   3073  N   THR A1081      98.554  44.103  32.397  1.00  0.00           N  
ATOM   3074  CA  THR A1081      97.897  45.288  31.858  1.00  0.00           C  
ATOM   3075  C   THR A1081      96.773  44.865  30.903  1.00  0.00           C  
ATOM   3076  O   THR A1081      96.757  43.736  30.416  1.00  0.00           O  
ATOM   3077  CB  THR A1081      98.894  46.173  31.094  1.00  0.00           C  
ATOM   3078  OG1 THR A1081      98.233  47.360  30.636  1.00  0.00           O  
ATOM   3079  CG2 THR A1081      99.462  45.421  29.901  1.00  0.00           C  
ATOM   3080  N   TYR A1082      95.834  45.769  30.646  1.00  0.00           N  
ATOM   3081  CA  TYR A1082      94.715  45.477  29.753  1.00  0.00           C  
ATOM   3082  C   TYR A1082      94.552  46.597  28.741  1.00  0.00           C  
ATOM   3083  O   TYR A1082      94.695  47.771  29.083  1.00  0.00           O  
ATOM   3084  CB  TYR A1082      93.419  45.348  30.552  1.00  0.00           C  
ATOM   3085  CG  TYR A1082      93.420  44.230  31.562  1.00  0.00           C  
ATOM   3086  CD1 TYR A1082      93.172  42.913  31.175  1.00  0.00           C  
ATOM   3087  CD2 TYR A1082      93.686  44.483  32.908  1.00  0.00           C  
ATOM   3088  CE1 TYR A1082      93.190  41.874  32.105  1.00  0.00           C  
ATOM   3089  CE2 TYR A1082      93.708  43.457  33.842  1.00  0.00           C  
ATOM   3090  CZ  TYR A1082      93.461  42.157  33.436  1.00  0.00           C  
ATOM   3091  OH  TYR A1082      93.493  41.138  34.361  1.00  0.00           O  
ATOM   3092  N   ARG A1083      94.248  46.243  27.497  1.00  0.00           N  
ATOM   3093  CA  ARG A1083      94.045  47.261  26.472  1.00  0.00           C  
ATOM   3094  C   ARG A1083      92.717  47.976  26.758  1.00  0.00           C  
ATOM   3095  O   ARG A1083      92.535  49.144  26.408  1.00  0.00           O  
ATOM   3096  CB  ARG A1083      93.997  46.624  25.079  1.00  0.00           C  
ATOM   3097  CG  ARG A1083      94.197  47.621  23.939  1.00  0.00           C  
ATOM   3098  CD  ARG A1083      93.603  47.118  22.624  1.00  0.00           C  
ATOM   3099  NE  ARG A1083      92.142  47.066  22.679  1.00  0.00           N  
ATOM   3100  CZ  ARG A1083      91.356  48.133  22.804  1.00  0.00           C  
ATOM   3101  NH1 ARG A1083      91.883  49.348  22.882  1.00  0.00           N  
ATOM   3102  NH2 ARG A1083      90.039  47.985  22.865  1.00  0.00           N  
ATOM   3103  N   LEU A1084      91.800  47.261  27.407  1.00  0.00           N  
ATOM   3104  CA  LEU A1084      90.486  47.798  27.746  1.00  0.00           C  
ATOM   3105  C   LEU A1084      90.589  49.104  28.521  1.00  0.00           C  
ATOM   3106  O   LEU A1084      91.278  49.177  29.537  1.00  0.00           O  
ATOM   3107  CB  LEU A1084      89.698  46.780  28.577  1.00  0.00           C  
ATOM   3108  CG  LEU A1084      88.288  47.190  29.029  1.00  0.00           C  
ATOM   3109  CD1 LEU A1084      87.347  47.233  27.834  1.00  0.00           C  
ATOM   3110  CD2 LEU A1084      87.772  46.203  30.052  1.00  0.00           C  
ATOM   3111  N   ARG A1085      89.902  50.133  28.032  1.00  0.00           N  
ATOM   3112  CA  ARG A1085      89.892  51.444  28.677  1.00  0.00           C  
ATOM   3113  C   ARG A1085      88.568  51.604  29.414  1.00  0.00           C  
ATOM   3114  O   ARG A1085      87.662  50.780  29.264  1.00  0.00           O  
ATOM   3115  CB  ARG A1085      90.013  52.558  27.635  1.00  0.00           C  
ATOM   3116  CG  ARG A1085      91.269  52.510  26.775  1.00  0.00           C  
ATOM   3117  CD  ARG A1085      92.522  52.848  27.570  1.00  0.00           C  
ATOM   3118  NE  ARG A1085      92.898  51.792  28.507  1.00  0.00           N  
ATOM   3119  CZ  ARG A1085      93.932  51.868  29.341  1.00  0.00           C  
ATOM   3120  NH1 ARG A1085      94.695  52.954  29.360  1.00  0.00           N  
ATOM   3121  NH2 ARG A1085      94.208  50.857  30.156  1.00  0.00           N  
ATOM   3122  N   ASP A1087      88.448  52.660  30.209  1.00  0.00           N  
ATOM   3123  CA  ASP A1087      87.205  52.884  30.926  1.00  0.00           C  
ATOM   3124  C   ASP A1087      86.140  53.365  29.947  1.00  0.00           C  
ATOM   3125  O   ASP A1087      86.455  53.895  28.882  1.00  0.00           O  
ATOM   3126  CB  ASP A1087      87.400  53.883  32.068  1.00  0.00           C  
ATOM   3127  CG  ASP A1087      88.104  53.262  33.268  1.00  0.00           C  
ATOM   3128  OD1 ASP A1087      87.877  52.061  33.537  1.00  0.00           O  
ATOM   3129  OD2 ASP A1087      88.873  53.973  33.951  1.00  0.00           O  
ATOM   3130  N   TRP A1088      84.881  53.168  30.325  1.00  0.00           N  
ATOM   3131  CA  TRP A1088      83.730  53.509  29.493  1.00  0.00           C  
ATOM   3132  C   TRP A1088      83.250  54.955  29.606  1.00  0.00           C  
ATOM   3133  O   TRP A1088      82.677  55.353  30.620  1.00  0.00           O  
ATOM   3134  CB  TRP A1088      82.593  52.534  29.839  1.00  0.00           C  
ATOM   3135  CG  TRP A1088      81.296  52.683  29.077  1.00  0.00           C  
ATOM   3136  CD1 TRP A1088      81.025  53.543  28.046  1.00  0.00           C  
ATOM   3137  CD2 TRP A1088      80.089  51.952  29.319  1.00  0.00           C  
ATOM   3138  NE1 TRP A1088      79.720  53.393  27.639  1.00  0.00           N  
ATOM   3139  CE2 TRP A1088      79.124  52.422  28.404  1.00  0.00           C  
ATOM   3140  CE3 TRP A1088      79.730  50.941  30.224  1.00  0.00           C  
ATOM   3141  CZ2 TRP A1088      77.821  51.919  28.366  1.00  0.00           C  
ATOM   3142  CZ3 TRP A1088      78.435  50.440  30.186  1.00  0.00           C  
ATOM   3143  CH2 TRP A1088      77.495  50.930  29.264  1.00  0.00           C  
ATOM   3144  N   LEU A1089      83.478  55.730  28.551  1.00  0.00           N  
ATOM   3145  CA  LEU A1089      83.058  57.129  28.512  1.00  0.00           C  
ATOM   3146  C   LEU A1089      81.549  57.157  28.246  1.00  0.00           C  
ATOM   3147  O   LEU A1089      81.107  56.865  27.135  1.00  0.00           O  
ATOM   3148  CB  LEU A1089      83.790  57.862  27.382  1.00  0.00           C  
ATOM   3149  CG  LEU A1089      83.874  59.396  27.399  1.00  0.00           C  
ATOM   3150  CD1 LEU A1089      84.423  59.880  26.058  1.00  0.00           C  
ATOM   3151  CD2 LEU A1089      82.512  60.012  27.650  1.00  0.00           C  
ATOM   3152  N   ILE A1090      80.761  57.518  29.254  1.00  0.00           N  
ATOM   3153  CA  ILE A1090      79.312  57.544  29.094  1.00  0.00           C  
ATOM   3154  C   ILE A1090      78.705  58.929  28.922  1.00  0.00           C  
ATOM   3155  O   ILE A1090      77.545  59.059  28.540  1.00  0.00           O  
ATOM   3156  CB  ILE A1090      78.613  56.873  30.281  1.00  0.00           C  
ATOM   3157  CG1 ILE A1090      78.926  57.639  31.566  1.00  0.00           C  
ATOM   3158  CG2 ILE A1090      79.054  55.424  30.388  1.00  0.00           C  
ATOM   3159  CD1 ILE A1090      78.152  57.144  32.763  1.00  0.00           C  
ATOM   3160  N   SER A1091      79.488  59.963  29.201  1.00  0.00           N  
ATOM   3161  CA  SER A1091      79.005  61.334  29.080  1.00  0.00           C  
ATOM   3162  C   SER A1091      78.722  61.703  27.622  1.00  0.00           C  
ATOM   3163  O   SER A1091      79.515  61.402  26.731  1.00  0.00           O  
ATOM   3164  CB  SER A1091      80.038  62.297  29.679  1.00  0.00           C  
ATOM   3165  OG  SER A1091      79.551  63.625  29.713  1.00  0.00           O  
ATOM   3166  N   ARG A1093      77.579  62.348  27.389  1.00  0.00           N  
ATOM   3167  CA  ARG A1093      77.180  62.782  26.051  1.00  0.00           C  
ATOM   3168  C   ARG A1093      76.531  64.164  26.098  1.00  0.00           C  
ATOM   3169  O   ARG A1093      75.745  64.456  27.001  1.00  0.00           O  
ATOM   3170  CB  ARG A1093      76.187  61.788  25.433  1.00  0.00           C  
ATOM   3171  CG  ARG A1093      76.787  60.446  25.026  1.00  0.00           C  
ATOM   3172  CD  ARG A1093      77.820  60.602  23.913  1.00  0.00           C  
ATOM   3173  NE  ARG A1093      78.318  59.312  23.440  1.00  0.00           N  
ATOM   3174  CZ  ARG A1093      79.088  58.491  24.150  1.00  0.00           C  
ATOM   3175  NH1 ARG A1093      79.464  58.818  25.379  1.00  0.00           N  
ATOM   3176  NH2 ARG A1093      79.476  57.335  23.631  1.00  0.00           N  
ATOM   3177  N   GLN A1094      76.859  65.013  25.128  1.00  0.00           N  
ATOM   3178  CA  GLN A1094      76.277  66.353  25.066  1.00  0.00           C  
ATOM   3179  C   GLN A1094      75.111  66.345  24.081  1.00  0.00           C  
ATOM   3180  O   GLN A1094      75.192  66.928  22.999  1.00  0.00           O  
ATOM   3181  CB  GLN A1094      77.318  67.393  24.621  1.00  0.00           C  
ATOM   3182  CG  GLN A1094      78.486  67.590  25.589  1.00  0.00           C  
ATOM   3183  CD  GLN A1094      79.523  66.483  25.494  1.00  0.00           C  
ATOM   3184  OE1 GLN A1094      80.128  66.278  24.442  1.00  0.00           O  
ATOM   3185  NE2 GLN A1094      79.733  65.766  26.593  1.00  0.00           N  
ATOM   3186  N   ARG A1099      74.030  65.670  24.465  1.00  0.00           N  
ATOM   3187  CA  ARG A1099      72.844  65.567  23.624  1.00  0.00           C  
ATOM   3188  C   ARG A1099      71.586  65.631  24.478  1.00  0.00           C  
ATOM   3189  O   ARG A1099      71.635  65.417  25.688  1.00  0.00           O  
ATOM   3190  CB  ARG A1099      72.876  64.254  22.840  1.00  0.00           C  
ATOM   3191  CG  ARG A1099      74.060  64.147  21.901  1.00  0.00           C  
ATOM   3192  CD  ARG A1099      74.388  62.704  21.586  1.00  0.00           C  
ATOM   3193  NE  ARG A1099      75.640  62.583  20.843  1.00  0.00           N  
ATOM   3194  CZ  ARG A1099      76.234  61.427  20.559  1.00  0.00           C  
ATOM   3195  NH1 ARG A1099      75.691  60.281  20.958  1.00  0.00           N  
ATOM   3196  NH2 ARG A1099      77.374  61.414  19.876  1.00  0.00           N  
ATOM   3197  N   TYR A1101      70.459  65.918  23.838  1.00  0.00           N  
ATOM   3198  CA  TYR A1101      69.189  66.028  24.539  1.00  0.00           C  
ATOM   3199  C   TYR A1101      68.482  64.703  24.784  1.00  0.00           C  
ATOM   3200  O   TYR A1101      68.131  64.382  25.918  1.00  0.00           O  
ATOM   3201  CB  TYR A1101      68.240  66.952  23.767  1.00  0.00           C  
ATOM   3202  CG  TYR A1101      66.858  67.022  24.373  1.00  0.00           C  
ATOM   3203  CD1 TYR A1101      66.655  67.593  25.629  1.00  0.00           C  
ATOM   3204  CD2 TYR A1101      65.759  66.470  23.715  1.00  0.00           C  
ATOM   3205  CE1 TYR A1101      65.391  67.609  26.221  1.00  0.00           C  
ATOM   3206  CE2 TYR A1101      64.490  66.480  24.299  1.00  0.00           C  
ATOM   3207  CZ  TYR A1101      64.314  67.048  25.553  1.00  0.00           C  
ATOM   3208  OH  TYR A1101      63.073  67.033  26.151  1.00  0.00           O  
ATOM   3209  N   TRP A1102      68.262  63.947  23.712  1.00  0.00           N  
ATOM   3210  CA  TRP A1102      67.556  62.670  23.793  1.00  0.00           C  
ATOM   3211  C   TRP A1102      68.405  61.591  24.463  1.00  0.00           C  
ATOM   3212  O   TRP A1102      69.005  60.746  23.792  1.00  0.00           O  
ATOM   3213  CB  TRP A1102      67.149  62.220  22.385  1.00  0.00           C  
ATOM   3214  CG  TRP A1102      65.905  61.385  22.340  1.00  0.00           C  
ATOM   3215  CD1 TRP A1102      65.724  60.221  21.651  1.00  0.00           C  
ATOM   3216  CD2 TRP A1102      64.657  61.666  22.987  1.00  0.00           C  
ATOM   3217  NE1 TRP A1102      64.443  59.759  21.826  1.00  0.00           N  
ATOM   3218  CE2 TRP A1102      63.766  60.625  22.641  1.00  0.00           C  
ATOM   3219  CE3 TRP A1102      64.205  62.696  23.824  1.00  0.00           C  
ATOM   3220  CZ2 TRP A1102      62.446  60.585  23.103  1.00  0.00           C  
ATOM   3221  CZ3 TRP A1102      62.894  62.656  24.285  1.00  0.00           C  
ATOM   3222  CH2 TRP A1102      62.028  61.606  23.921  1.00  0.00           C  
ATOM   3223  N   GLY A1103      68.446  61.627  25.791  1.00  0.00           N  
ATOM   3224  CA  GLY A1103      69.225  60.663  26.547  1.00  0.00           C  
ATOM   3225  C   GLY A1103      68.956  60.798  28.031  1.00  0.00           C  
ATOM   3226  O   GLY A1103      68.295  61.743  28.454  1.00  0.00           O  
ATOM   3227  N   THR A1104      69.460  59.859  28.823  1.00  0.00           N  
ATOM   3228  CA  THR A1104      69.249  59.889  30.266  1.00  0.00           C  
ATOM   3229  C   THR A1104      70.136  60.932  30.945  1.00  0.00           C  
ATOM   3230  O   THR A1104      71.357  60.923  30.789  1.00  0.00           O  
ATOM   3231  CB  THR A1104      69.537  58.514  30.896  1.00  0.00           C  
ATOM   3232  OG1 THR A1104      68.736  57.517  30.249  1.00  0.00           O  
ATOM   3233  CG2 THR A1104      69.214  58.529  32.389  1.00  0.00           C  
ATOM   3234  N   PRO A1105      69.526  61.863  31.695  1.00  0.00           N  
ATOM   3235  CA  PRO A1105      70.300  62.901  32.386  1.00  0.00           C  
ATOM   3236  C   PRO A1105      71.093  62.319  33.555  1.00  0.00           C  
ATOM   3237  O   PRO A1105      70.570  61.527  34.339  1.00  0.00           O  
ATOM   3238  CB  PRO A1105      69.225  63.881  32.865  1.00  0.00           C  
ATOM   3239  CG  PRO A1105      68.107  63.678  31.877  1.00  0.00           C  
ATOM   3240  CD  PRO A1105      68.087  62.175  31.737  1.00  0.00           C  
ATOM   3241  N   ILE A1106      72.356  62.713  33.666  1.00  0.00           N  
ATOM   3242  CA  ILE A1106      73.206  62.242  34.754  1.00  0.00           C  
ATOM   3243  C   ILE A1106      72.727  62.887  36.052  1.00  0.00           C  
ATOM   3244  O   ILE A1106      72.738  64.109  36.187  1.00  0.00           O  
ATOM   3245  CB  ILE A1106      74.670  62.601  34.481  1.00  0.00           C  
ATOM   3246  CG1 ILE A1106      75.118  61.907  33.191  1.00  0.00           C  
ATOM   3247  CG2 ILE A1106      75.541  62.184  35.657  1.00  0.00           C  
ATOM   3248  CD1 ILE A1106      76.499  62.280  32.721  1.00  0.00           C  
ATOM   3249  N   PRO A1107      72.302  62.064  37.026  1.00  0.00           N  
ATOM   3250  CA  PRO A1107      71.797  62.506  38.330  1.00  0.00           C  
ATOM   3251  C   PRO A1107      72.853  63.095  39.266  1.00  0.00           C  
ATOM   3252  O   PRO A1107      73.003  62.639  40.396  1.00  0.00           O  
ATOM   3253  CB  PRO A1107      71.182  61.233  38.895  1.00  0.00           C  
ATOM   3254  CG  PRO A1107      72.177  60.198  38.451  1.00  0.00           C  
ATOM   3255  CD  PRO A1107      72.455  60.596  37.003  1.00  0.00           C  
ATOM   3256  N   MET A1108      73.570  64.110  38.794  1.00  0.00           N  
ATOM   3257  CA  MET A1108      74.608  64.758  39.594  1.00  0.00           C  
ATOM   3258  C   MET A1108      74.449  66.280  39.586  1.00  0.00           C  
ATOM   3259  O   MET A1108      73.934  66.857  38.625  1.00  0.00           O  
ATOM   3260  CB  MET A1108      76.000  64.396  39.058  1.00  0.00           C  
ATOM   3261  CG  MET A1108      76.341  62.916  39.100  1.00  0.00           C  
ATOM   3262  SD  MET A1108      76.314  62.198  40.756  1.00  0.00           S  
ATOM   3263  CE  MET A1108      77.803  62.917  41.457  1.00  0.00           C  
ATOM   3264  N   VAL A1109      74.906  66.923  40.658  1.00  0.00           N  
ATOM   3265  CA  VAL A1109      74.829  68.376  40.785  1.00  0.00           C  
ATOM   3266  C   VAL A1109      76.216  68.976  41.031  1.00  0.00           C  
ATOM   3267  O   VAL A1109      77.024  68.412  41.771  1.00  0.00           O  
ATOM   3268  CB  VAL A1109      73.904  68.785  41.952  1.00  0.00           C  
ATOM   3269  CG1 VAL A1109      73.709  70.291  41.952  1.00  0.00           C  
ATOM   3270  CG2 VAL A1109      72.567  68.070  41.835  1.00  0.00           C  
ATOM   3271  N   HIS A1110      76.482  70.120  40.408  1.00  0.00           N  
ATOM   3272  CA  HIS A1110      77.765  70.799  40.554  1.00  0.00           C  
ATOM   3273  C   HIS A1110      77.648  72.026  41.464  1.00  0.00           C  
ATOM   3274  O   HIS A1110      77.369  73.133  40.999  1.00  0.00           O  
ATOM   3275  CB  HIS A1110      78.290  71.223  39.178  1.00  0.00           C  
ATOM   3276  CG  HIS A1110      78.484  70.082  38.226  1.00  0.00           C  
ATOM   3277  ND1 HIS A1110      79.340  69.032  38.485  1.00  0.00           N  
ATOM   3278  CD2 HIS A1110      77.937  69.831  37.012  1.00  0.00           C  
ATOM   3279  CE1 HIS A1110      79.312  68.184  37.472  1.00  0.00           C  
ATOM   3280  NE2 HIS A1110      78.469  68.645  36.566  1.00  0.00           N  
ATOM   3281  N   CYS A1111      77.870  71.820  42.761  1.00  0.00           N  
ATOM   3282  CA  CYS A1111      77.786  72.893  43.751  1.00  0.00           C  
ATOM   3283  C   CYS A1111      78.984  73.836  43.670  1.00  0.00           C  
ATOM   3284  O   CYS A1111      80.092  73.426  43.319  1.00  0.00           O  
ATOM   3285  CB  CYS A1111      77.696  72.293  45.156  1.00  0.00           C  
ATOM   3286  SG  CYS A1111      76.337  71.095  45.351  1.00  0.00           S  
ATOM   3287  N   VAL A1123      80.787  68.464  43.230  1.00  0.00           N  
ATOM   3288  CA  VAL A1123      80.043  67.390  42.580  1.00  0.00           C  
ATOM   3289  C   VAL A1123      79.301  66.553  43.613  1.00  0.00           C  
ATOM   3290  O   VAL A1123      79.903  65.748  44.320  1.00  0.00           O  
ATOM   3291  CB  VAL A1123      80.982  66.465  41.788  1.00  0.00           C  
ATOM   3292  CG1 VAL A1123      80.165  65.450  40.999  1.00  0.00           C  
ATOM   3293  CG2 VAL A1123      81.862  67.290  40.863  1.00  0.00           C  
ATOM   3294  N   VAL A1124      77.991  66.744  43.695  1.00  0.00           N  
ATOM   3295  CA  VAL A1124      77.183  66.010  44.660  1.00  0.00           C  
ATOM   3296  C   VAL A1124      76.121  65.154  43.976  1.00  0.00           C  
ATOM   3297  O   VAL A1124      75.526  65.561  42.980  1.00  0.00           O  
ATOM   3298  CB  VAL A1124      76.482  66.980  45.637  1.00  0.00           C  
ATOM   3299  CG1 VAL A1124      75.770  66.198  46.737  1.00  0.00           C  
ATOM   3300  CG2 VAL A1124      77.502  67.940  46.230  1.00  0.00           C  
ATOM   3301  N   PRO A1125      75.878  63.946  44.504  1.00  0.00           N  
ATOM   3302  CA  PRO A1125      74.876  63.048  43.927  1.00  0.00           C  
ATOM   3303  C   PRO A1125      73.451  63.425  44.320  1.00  0.00           C  
ATOM   3304  O   PRO A1125      73.176  63.728  45.483  1.00  0.00           O  
ATOM   3305  CB  PRO A1125      75.280  61.688  44.484  1.00  0.00           C  
ATOM   3306  CG  PRO A1125      75.803  62.040  45.839  1.00  0.00           C  
ATOM   3307  CD  PRO A1125      76.659  63.252  45.545  1.00  0.00           C  
ATOM   3308  N   VAL A1126      72.549  63.413  43.345  1.00  0.00           N  
ATOM   3309  CA  VAL A1126      71.153  63.726  43.612  1.00  0.00           C  
ATOM   3310  C   VAL A1126      70.590  62.649  44.533  1.00  0.00           C  
ATOM   3311  O   VAL A1126      70.935  61.475  44.415  1.00  0.00           O  
ATOM   3312  CB  VAL A1126      70.315  63.745  42.310  1.00  0.00           C  
ATOM   3313  CG1 VAL A1126      68.836  63.839  42.645  1.00  0.00           C  
ATOM   3314  CG2 VAL A1126      70.730  64.915  41.436  1.00  0.00           C  
ATOM   3315  N   PRO A1127      69.732  63.039  45.483  1.00  0.00           N  
ATOM   3316  CA  PRO A1127      69.147  62.059  46.401  1.00  0.00           C  
ATOM   3317  C   PRO A1127      68.366  60.987  45.638  1.00  0.00           C  
ATOM   3318  O   PRO A1127      67.758  61.266  44.604  1.00  0.00           O  
ATOM   3319  CB  PRO A1127      68.248  62.916  47.284  1.00  0.00           C  
ATOM   3320  CG  PRO A1127      69.002  64.209  47.351  1.00  0.00           C  
ATOM   3321  CD  PRO A1127      69.421  64.414  45.912  1.00  0.00           C  
ATOM   3322  N   GLU A1128      68.390  59.765  46.159  1.00  0.00           N  
ATOM   3323  CA  GLU A1128      67.701  58.638  45.541  1.00  0.00           C  
ATOM   3324  C   GLU A1128      66.193  58.858  45.425  1.00  0.00           C  
ATOM   3325  O   GLU A1128      65.571  58.427  44.454  1.00  0.00           O  
ATOM   3326  CB  GLU A1128      67.978  57.363  46.345  1.00  0.00           C  
ATOM   3327  CG  GLU A1128      67.317  56.117  45.795  1.00  0.00           C  
ATOM   3328  CD  GLU A1128      67.663  54.876  46.596  1.00  0.00           C  
ATOM   3329  OE1 GLU A1128      68.867  54.567  46.725  1.00  0.00           O  
ATOM   3330  OE2 GLU A1128      66.730  54.207  47.092  1.00  0.00           O  
ATOM   3331  N   GLU A1129      65.609  59.531  46.415  1.00  0.00           N  
ATOM   3332  CA  GLU A1129      64.173  59.795  46.420  1.00  0.00           C  
ATOM   3333  C   GLU A1129      63.759  60.952  45.513  1.00  0.00           C  
ATOM   3334  O   GLU A1129      62.577  61.111  45.206  1.00  0.00           O  
ATOM   3335  CB  GLU A1129      63.679  60.052  47.850  1.00  0.00           C  
ATOM   3336  CG  GLU A1129      64.597  60.924  48.697  1.00  0.00           C  
ATOM   3337  CD  GLU A1129      65.867  60.195  49.117  1.00  0.00           C  
ATOM   3338  OE1 GLU A1129      65.757  59.141  49.782  1.00  0.00           O  
ATOM   3339  OE2 GLU A1129      66.973  60.676  48.783  1.00  0.00           O  
ATOM   3340  N   GLU A1130      64.721  61.761  45.084  1.00  0.00           N  
ATOM   3341  CA  GLU A1130      64.416  62.878  44.200  1.00  0.00           C  
ATOM   3342  C   GLU A1130      64.397  62.429  42.742  1.00  0.00           C  
ATOM   3343  O   GLU A1130      64.018  63.194  41.853  1.00  0.00           O  
ATOM   3344  CB  GLU A1130      65.437  64.004  44.374  1.00  0.00           C  
ATOM   3345  CG  GLU A1130      65.117  64.968  45.509  1.00  0.00           C  
ATOM   3346  CD  GLU A1130      66.072  66.148  45.557  1.00  0.00           C  
ATOM   3347  OE1 GLU A1130      66.330  66.746  44.487  1.00  0.00           O  
ATOM   3348  OE2 GLU A1130      66.556  66.483  46.662  1.00  0.00           O  
ATOM   3349  N   LEU A1131      64.813  61.189  42.497  1.00  0.00           N  
ATOM   3350  CA  LEU A1131      64.830  60.653  41.140  1.00  0.00           C  
ATOM   3351  C   LEU A1131      63.405  60.379  40.669  1.00  0.00           C  
ATOM   3352  O   LEU A1131      62.529  60.064  41.473  1.00  0.00           O  
ATOM   3353  CB  LEU A1131      65.655  59.361  41.077  1.00  0.00           C  
ATOM   3354  CG  LEU A1131      67.168  59.508  41.245  1.00  0.00           C  
ATOM   3355  CD1 LEU A1131      67.829  58.157  41.033  1.00  0.00           C  
ATOM   3356  CD2 LEU A1131      67.709  60.521  40.245  1.00  0.00           C  
ATOM   3357  N   PRO A1132      63.167  60.452  39.350  1.00  0.00           N  
ATOM   3358  CA  PRO A1132      64.151  60.766  38.311  1.00  0.00           C  
ATOM   3359  C   PRO A1132      64.373  62.242  38.016  1.00  0.00           C  
ATOM   3360  O   PRO A1132      63.552  63.090  38.350  1.00  0.00           O  
ATOM   3361  CB  PRO A1132      63.583  60.053  37.096  1.00  0.00           C  
ATOM   3362  CG  PRO A1132      62.113  60.302  37.267  1.00  0.00           C  
ATOM   3363  CD  PRO A1132      61.898  60.006  38.742  1.00  0.00           C  
ATOM   3364  N   VAL A1133      65.498  62.532  37.376  1.00  0.00           N  
ATOM   3365  CA  VAL A1133      65.822  63.885  36.966  1.00  0.00           C  
ATOM   3366  C   VAL A1133      65.280  63.942  35.543  1.00  0.00           C  
ATOM   3367  O   VAL A1133      65.917  63.471  34.599  1.00  0.00           O  
ATOM   3368  CB  VAL A1133      67.346  64.130  36.961  1.00  0.00           C  
ATOM   3369  CG1 VAL A1133      67.660  65.501  36.372  1.00  0.00           C  
ATOM   3370  CG2 VAL A1133      67.885  64.031  38.376  1.00  0.00           C  
ATOM   3371  N   LEU A1134      64.084  64.503  35.408  1.00  0.00           N  
ATOM   3372  CA  LEU A1134      63.404  64.602  34.127  1.00  0.00           C  
ATOM   3373  C   LEU A1134      64.077  65.528  33.130  1.00  0.00           C  
ATOM   3374  O   LEU A1134      64.765  66.471  33.511  1.00  0.00           O  
ATOM   3375  CB  LEU A1134      61.967  65.059  34.360  1.00  0.00           C  
ATOM   3376  CG  LEU A1134      61.206  64.180  35.354  1.00  0.00           C  
ATOM   3377  CD1 LEU A1134      59.901  64.849  35.753  1.00  0.00           C  
ATOM   3378  CD2 LEU A1134      60.957  62.816  34.729  1.00  0.00           C  
ATOM   3379  N   LEU A1135      63.885  65.243  31.845  1.00  0.00           N  
ATOM   3380  CA  LEU A1135      64.448  66.069  30.784  1.00  0.00           C  
ATOM   3381  C   LEU A1135      63.606  67.340  30.648  1.00  0.00           C  
ATOM   3382  O   LEU A1135      62.412  67.340  30.945  1.00  0.00           O  
ATOM   3383  CB  LEU A1135      64.437  65.311  29.461  1.00  0.00           C  
ATOM   3384  CG  LEU A1135      65.631  64.450  29.049  1.00  0.00           C  
ATOM   3385  CD1 LEU A1135      65.214  63.559  27.892  1.00  0.00           C  
ATOM   3386  CD2 LEU A1135      66.807  65.330  28.645  1.00  0.00           C  
ATOM   3387  N   PRO A1136      64.221  68.442  30.194  1.00  0.00           N  
ATOM   3388  CA  PRO A1136      63.552  69.736  30.012  1.00  0.00           C  
ATOM   3389  C   PRO A1136      62.360  69.658  29.067  1.00  0.00           C  
ATOM   3390  O   PRO A1136      62.340  68.843  28.150  1.00  0.00           O  
ATOM   3391  CB  PRO A1136      64.667  70.610  29.466  1.00  0.00           C  
ATOM   3392  CG  PRO A1136      65.865  70.049  30.155  1.00  0.00           C  
ATOM   3393  CD  PRO A1136      65.665  68.576  29.940  1.00  0.00           C  
ATOM   3394  N   ASP A1137      61.366  70.511  29.272  1.00  0.00           N  
ATOM   3395  CA  ASP A1137      60.185  70.459  28.411  1.00  0.00           C  
ATOM   3396  C   ASP A1137      60.275  71.468  27.279  1.00  0.00           C  
ATOM   3397  O   ASP A1137      59.701  72.538  27.390  1.00  0.00           O  
ATOM   3398  CB  ASP A1137      58.936  70.764  29.218  1.00  0.00           C  
ATOM   3399  CG  ASP A1137      58.746  69.804  30.357  1.00  0.00           C  
ATOM   3400  OD1 ASP A1137      58.561  68.604  30.077  1.00  0.00           O  
ATOM   3401  OD2 ASP A1137      58.805  70.246  31.520  1.00  0.00           O  
ATOM   3402  N   LEU A1138      60.928  71.121  26.172  1.00  0.00           N  
ATOM   3403  CA  LEU A1138      61.115  72.039  25.028  1.00  0.00           C  
ATOM   3404  C   LEU A1138      60.007  73.045  24.668  1.00  0.00           C  
ATOM   3405  O   LEU A1138      58.933  73.114  25.274  1.00  0.00           O  
ATOM   3406  CB  LEU A1138      61.411  71.252  23.756  1.00  0.00           C  
ATOM   3407  CG  LEU A1138      62.358  70.059  23.846  1.00  0.00           C  
ATOM   3408  CD1 LEU A1138      61.592  68.845  24.368  1.00  0.00           C  
ATOM   3409  CD2 LEU A1138      62.937  69.754  22.476  1.00  0.00           C  
ATOM   3410  N   LYS A1139      60.312  73.846  23.653  1.00  0.00           N  
ATOM   3411  CA  LYS A1139      59.406  74.862  23.106  1.00  0.00           C  
ATOM   3412  C   LYS A1139      59.747  74.965  21.623  1.00  0.00           C  
ATOM   3413  O   LYS A1139      58.953  75.433  20.795  1.00  0.00           O  
ATOM   3414  CB  LYS A1139      59.637  76.227  23.765  1.00  0.00           C  
ATOM   3415  CG  LYS A1139      58.960  76.421  25.115  1.00  0.00           C  
ATOM   3416  CD  LYS A1139      59.191  77.837  25.635  1.00  0.00           C  
ATOM   3417  CE  LYS A1139      58.557  78.048  27.002  1.00  0.00           C  
ATOM   3418  NZ  LYS A1139      58.832  79.418  27.518  1.00  0.00           N  
ATOM   3419  N   ASP A1140      60.954  74.508  21.316  1.00  0.00           N  
ATOM   3420  CA  ASP A1140      61.474  74.527  19.965  1.00  0.00           C  
ATOM   3421  C   ASP A1140      62.128  73.183  19.665  1.00  0.00           C  
ATOM   3422  O   ASP A1140      62.609  72.499  20.570  1.00  0.00           O  
ATOM   3423  CB  ASP A1140      62.508  75.646  19.835  1.00  0.00           C  
ATOM   3424  CG  ASP A1140      62.986  75.836  18.411  1.00  0.00           C  
ATOM   3425  OD1 ASP A1140      63.990  76.554  18.215  1.00  0.00           O  
ATOM   3426  OD2 ASP A1140      62.357  75.275  17.486  1.00  0.00           O  
ATOM   3427  N   VAL A1141      62.137  72.810  18.391  1.00  0.00           N  
ATOM   3428  CA  VAL A1141      62.743  71.558  17.961  1.00  0.00           C  
ATOM   3429  C   VAL A1141      64.224  71.798  17.681  1.00  0.00           C  
ATOM   3430  O   VAL A1141      65.059  70.921  17.896  1.00  0.00           O  
ATOM   3431  CB  VAL A1141      62.062  71.025  16.686  1.00  0.00           C  
ATOM   3432  CG1 VAL A1141      62.672  69.692  16.287  1.00  0.00           C  
ATOM   3433  CG2 VAL A1141      60.567  70.878  16.924  1.00  0.00           C  
ATOM   3434  N   GLU A1142      64.540  72.995  17.196  1.00  0.00           N  
ATOM   3435  CA  GLU A1142      65.920  73.372  16.902  1.00  0.00           C  
ATOM   3436  C   GLU A1142      66.646  73.580  18.226  1.00  0.00           C  
ATOM   3437  O   GLU A1142      67.877  73.620  18.284  1.00  0.00           O  
ATOM   3438  CB  GLU A1142      65.951  74.673  16.098  1.00  0.00           C  
ATOM   3439  CG  GLU A1142      65.388  74.565  14.689  1.00  0.00           C  
ATOM   3440  CD  GLU A1142      65.183  75.925  14.042  1.00  0.00           C  
ATOM   3441  OE1 GLU A1142      64.974  75.977  12.809  1.00  0.00           O  
ATOM   3442  OE2 GLU A1142      65.222  76.941  14.770  1.00  0.00           O  
ATOM   3443  N   ASP A1143      65.858  73.705  19.287  1.00  0.00           N  
ATOM   3444  CA  ASP A1143      66.373  73.920  20.630  1.00  0.00           C  
ATOM   3445  C   ASP A1143      67.331  72.808  21.059  1.00  0.00           C  
ATOM   3446  O   ASP A1143      68.018  72.927  22.075  1.00  0.00           O  
ATOM   3447  CB  ASP A1143      65.201  74.014  21.611  1.00  0.00           C  
ATOM   3448  CG  ASP A1143      65.554  74.772  22.874  1.00  0.00           C  
ATOM   3449  OD1 ASP A1143      64.660  74.939  23.733  1.00  0.00           O  
ATOM   3450  OD2 ASP A1143      66.719  75.205  23.007  1.00  0.00           O  
ATOM   3451  N   ILE A1146      67.376  71.726  20.287  1.00  0.00           N  
ATOM   3452  CA  ILE A1146      68.260  70.613  20.603  1.00  0.00           C  
ATOM   3453  C   ILE A1146      69.463  70.615  19.668  1.00  0.00           C  
ATOM   3454  O   ILE A1146      70.388  69.823  19.831  1.00  0.00           O  
ATOM   3455  CB  ILE A1146      67.531  69.256  20.480  1.00  0.00           C  
ATOM   3456  CG1 ILE A1146      67.158  68.987  19.023  1.00  0.00           C  
ATOM   3457  CG2 ILE A1146      66.277  69.258  21.347  1.00  0.00           C  
ATOM   3458  CD1 ILE A1146      66.535  67.625  18.801  1.00  0.00           C  
ATOM   3459  N   SER A1152      75.956  72.555  24.666  1.00  0.00           N  
ATOM   3460  CA  SER A1152      75.079  71.408  25.044  1.00  0.00           C  
ATOM   3461  C   SER A1152      73.614  71.833  25.112  1.00  0.00           C  
ATOM   3462  O   SER A1152      73.299  72.923  25.587  1.00  0.00           O  
ATOM   3463  CB  SER A1152      75.509  70.839  26.399  1.00  0.00           C  
ATOM   3464  OG  SER A1152      74.633  69.805  26.818  1.00  0.00           O  
ATOM   3465  N   PRO A1153      72.701  70.972  24.634  1.00  0.00           N  
ATOM   3466  CA  PRO A1153      71.261  71.251  24.636  1.00  0.00           C  
ATOM   3467  C   PRO A1153      70.704  71.562  26.023  1.00  0.00           C  
ATOM   3468  O   PRO A1153      69.871  72.452  26.183  1.00  0.00           O  
ATOM   3469  CB  PRO A1153      70.666  69.975  24.045  1.00  0.00           C  
ATOM   3470  CG  PRO A1153      71.728  69.531  23.096  1.00  0.00           C  
ATOM   3471  CD  PRO A1153      72.981  69.713  23.921  1.00  0.00           C  
ATOM   3472  N   LEU A1154      71.162  70.821  27.024  1.00  0.00           N  
ATOM   3473  CA  LEU A1154      70.700  71.036  28.386  1.00  0.00           C  
ATOM   3474  C   LEU A1154      71.216  72.359  28.950  1.00  0.00           C  
ATOM   3475  O   LEU A1154      70.676  72.876  29.927  1.00  0.00           O  
ATOM   3476  CB  LEU A1154      71.146  69.876  29.278  1.00  0.00           C  
ATOM   3477  CG  LEU A1154      70.541  68.507  28.955  1.00  0.00           C  
ATOM   3478  CD1 LEU A1154      71.163  67.442  29.841  1.00  0.00           C  
ATOM   3479  CD2 LEU A1154      69.038  68.556  29.161  1.00  0.00           C  
ATOM   3480  N   GLU A1155      72.261  72.902  28.330  1.00  0.00           N  
ATOM   3481  CA  GLU A1155      72.848  74.168  28.766  1.00  0.00           C  
ATOM   3482  C   GLU A1155      71.949  75.358  28.446  1.00  0.00           C  
ATOM   3483  O   GLU A1155      71.925  76.342  29.183  1.00  0.00           O  
ATOM   3484  CB  GLU A1155      74.215  74.382  28.102  1.00  0.00           C  
ATOM   3485  CG  GLU A1155      75.365  73.604  28.728  1.00  0.00           C  
ATOM   3486  CD  GLU A1155      75.743  74.120  30.109  1.00  0.00           C  
ATOM   3487  OE1 GLU A1155      76.687  73.567  30.713  1.00  0.00           O  
ATOM   3488  OE2 GLU A1155      75.099  75.077  30.592  1.00  0.00           O  
ATOM   3489  N   ALA A1156      71.213  75.265  27.343  1.00  0.00           N  
ATOM   3490  CA  ALA A1156      70.323  76.341  26.924  1.00  0.00           C  
ATOM   3491  C   ALA A1156      69.009  76.342  27.698  1.00  0.00           C  
ATOM   3492  O   ALA A1156      68.031  76.954  27.269  1.00  0.00           O  
ATOM   3493  CB  ALA A1156      70.048  76.232  25.429  1.00  0.00           C  
ATOM   3494  N   HIS A1157      68.985  75.659  28.837  1.00  0.00           N  
ATOM   3495  CA  HIS A1157      67.779  75.597  29.657  1.00  0.00           C  
ATOM   3496  C   HIS A1157      68.037  76.008  31.100  1.00  0.00           C  
ATOM   3497  O   HIS A1157      68.180  75.161  31.984  1.00  0.00           O  
ATOM   3498  CB  HIS A1157      67.185  74.186  29.628  1.00  0.00           C  
ATOM   3499  CG  HIS A1157      66.487  73.853  28.347  1.00  0.00           C  
ATOM   3500  ND1 HIS A1157      65.476  74.633  27.828  1.00  0.00           N  
ATOM   3501  CD2 HIS A1157      66.640  72.815  27.490  1.00  0.00           C  
ATOM   3502  CE1 HIS A1157      65.036  74.091  26.707  1.00  0.00           C  
ATOM   3503  NE2 HIS A1157      65.725  72.987  26.479  1.00  0.00           N  
ATOM   3504  N   PRO A1158      68.095  77.323  31.357  1.00  0.00           N  
ATOM   3505  CA  PRO A1158      68.337  77.843  32.704  1.00  0.00           C  
ATOM   3506  C   PRO A1158      67.388  77.260  33.748  1.00  0.00           C  
ATOM   3507  O   PRO A1158      67.815  76.884  34.838  1.00  0.00           O  
ATOM   3508  CB  PRO A1158      68.157  79.344  32.523  1.00  0.00           C  
ATOM   3509  CG  PRO A1158      68.674  79.561  31.136  1.00  0.00           C  
ATOM   3510  CD  PRO A1158      68.028  78.423  30.379  1.00  0.00           C  
ATOM   3511  N   GLU A1159      66.104  77.176  33.414  1.00  0.00           N  
ATOM   3512  CA  GLU A1159      65.120  76.640  34.346  1.00  0.00           C  
ATOM   3513  C   GLU A1159      65.363  75.165  34.650  1.00  0.00           C  
ATOM   3514  O   GLU A1159      64.633  74.557  35.434  1.00  0.00           O  
ATOM   3515  CB  GLU A1159      63.696  76.829  33.805  1.00  0.00           C  
ATOM   3516  CG  GLU A1159      63.362  76.064  32.529  1.00  0.00           C  
ATOM   3517  CD  GLU A1159      63.976  76.680  31.284  1.00  0.00           C  
ATOM   3518  OE1 GLU A1159      65.209  76.576  31.109  1.00  0.00           O  
ATOM   3519  OE2 GLU A1159      63.222  77.276  30.481  1.00  0.00           O  
ATOM   3520  N   PHE A1160      66.391  74.593  34.030  1.00  0.00           N  
ATOM   3521  CA  PHE A1160      66.722  73.191  34.248  1.00  0.00           C  
ATOM   3522  C   PHE A1160      67.899  73.005  35.199  1.00  0.00           C  
ATOM   3523  O   PHE A1160      67.739  72.470  36.298  1.00  0.00           O  
ATOM   3524  CB  PHE A1160      67.039  72.495  32.920  1.00  0.00           C  
ATOM   3525  CG  PHE A1160      67.616  71.111  33.084  1.00  0.00           C  
ATOM   3526  CD1 PHE A1160      66.905  70.121  33.759  1.00  0.00           C  
ATOM   3527  CD2 PHE A1160      68.883  70.807  32.593  1.00  0.00           C  
ATOM   3528  CE1 PHE A1160      67.447  68.852  33.942  1.00  0.00           C  
ATOM   3529  CE2 PHE A1160      69.435  69.539  32.772  1.00  0.00           C  
ATOM   3530  CZ  PHE A1160      68.716  68.561  33.449  1.00  0.00           C  
ATOM   3531  N   TYR A1161      69.079  73.445  34.771  1.00  0.00           N  
ATOM   3532  CA  TYR A1161      70.283  73.296  35.578  1.00  0.00           C  
ATOM   3533  C   TYR A1161      70.320  74.164  36.829  1.00  0.00           C  
ATOM   3534  O   TYR A1161      71.018  73.836  37.791  1.00  0.00           O  
ATOM   3535  CB  TYR A1161      71.524  73.556  34.722  1.00  0.00           C  
ATOM   3536  CG  TYR A1161      71.580  74.919  34.080  1.00  0.00           C  
ATOM   3537  CD1 TYR A1161      71.861  76.058  34.834  1.00  0.00           C  
ATOM   3538  CD2 TYR A1161      71.375  75.070  32.710  1.00  0.00           C  
ATOM   3539  CE1 TYR A1161      71.941  77.313  34.239  1.00  0.00           C  
ATOM   3540  CE2 TYR A1161      71.451  76.319  32.105  1.00  0.00           C  
ATOM   3541  CZ  TYR A1161      71.736  77.436  32.875  1.00  0.00           C  
ATOM   3542  OH  TYR A1161      71.818  78.673  32.280  1.00  0.00           O  
ATOM   3543  N   GLU A1162      69.579  75.268  36.822  1.00  0.00           N  
ATOM   3544  CA  GLU A1162      69.540  76.142  37.986  1.00  0.00           C  
ATOM   3545  C   GLU A1162      68.793  75.457  39.124  1.00  0.00           C  
ATOM   3546  O   GLU A1162      67.567  75.347  39.100  1.00  0.00           O  
ATOM   3547  CB  GLU A1162      68.855  77.468  37.646  1.00  0.00           C  
ATOM   3548  CG  GLU A1162      69.754  78.483  36.950  1.00  0.00           C  
ATOM   3549  CD  GLU A1162      69.041  79.793  36.667  1.00  0.00           C  
ATOM   3550  OE1 GLU A1162      68.384  80.322  37.589  1.00  0.00           O  
ATOM   3551  OE2 GLU A1162      69.141  80.298  35.527  1.00  0.00           O  
ATOM   3552  N   THR A1163      69.542  74.989  40.116  1.00  0.00           N  
ATOM   3553  CA  THR A1163      68.958  74.317  41.268  1.00  0.00           C  
ATOM   3554  C   THR A1163      69.824  74.561  42.498  1.00  0.00           C  
ATOM   3555  O   THR A1163      70.942  75.067  42.392  1.00  0.00           O  
ATOM   3556  CB  THR A1163      68.840  72.795  41.030  1.00  0.00           C  
ATOM   3557  OG1 THR A1163      68.276  72.166  42.189  1.00  0.00           O  
ATOM   3558  CG2 THR A1163      70.208  72.196  40.749  1.00  0.00           C  
ATOM   3559  N   THR A1164      69.300  74.199  43.663  1.00  0.00           N  
ATOM   3560  CA  THR A1164      70.025  74.379  44.911  1.00  0.00           C  
ATOM   3561  C   THR A1164      70.822  73.132  45.275  1.00  0.00           C  
ATOM   3562  O   THR A1164      70.365  72.008  45.070  1.00  0.00           O  
ATOM   3563  CB  THR A1164      69.061  74.701  46.064  1.00  0.00           C  
ATOM   3564  OG1 THR A1164      68.094  73.649  46.186  1.00  0.00           O  
ATOM   3565  CG2 THR A1164      68.347  76.020  45.805  1.00  0.00           C  
ATOM   3566  N   CYS A1165      72.015  73.340  45.820  1.00  0.00           N  
ATOM   3567  CA  CYS A1165      72.887  72.245  46.220  1.00  0.00           C  
ATOM   3568  C   CYS A1165      72.252  71.419  47.340  1.00  0.00           C  
ATOM   3569  O   CYS A1165      71.770  71.966  48.330  1.00  0.00           O  
ATOM   3570  CB  CYS A1165      74.231  72.809  46.687  1.00  0.00           C  
ATOM   3571  SG  CYS A1165      75.486  71.567  47.134  1.00  0.00           S  
ATOM   3572  N   PRO A1166      72.235  70.086  47.192  1.00  0.00           N  
ATOM   3573  CA  PRO A1166      71.650  69.212  48.212  1.00  0.00           C  
ATOM   3574  C   PRO A1166      72.544  69.088  49.443  1.00  0.00           C  
ATOM   3575  O   PRO A1166      72.204  68.398  50.403  1.00  0.00           O  
ATOM   3576  CB  PRO A1166      71.490  67.889  47.473  1.00  0.00           C  
ATOM   3577  CG  PRO A1166      72.675  67.890  46.562  1.00  0.00           C  
ATOM   3578  CD  PRO A1166      72.669  69.303  46.020  1.00  0.00           C  
ATOM   3579  N   LYS A1191      74.139  73.819  40.331  1.00  0.00           N  
ATOM   3580  CA  LYS A1191      73.877  73.613  38.908  1.00  0.00           C  
ATOM   3581  C   LYS A1191      73.842  72.125  38.537  1.00  0.00           C  
ATOM   3582  O   LYS A1191      74.718  71.355  38.932  1.00  0.00           O  
ATOM   3583  CB  LYS A1191      74.944  74.326  38.069  1.00  0.00           C  
ATOM   3584  CG  LYS A1191      74.670  74.311  36.573  1.00  0.00           C  
ATOM   3585  CD  LYS A1191      75.793  74.977  35.786  1.00  0.00           C  
ATOM   3586  CE  LYS A1191      75.467  75.024  34.297  1.00  0.00           C  
ATOM   3587  NZ  LYS A1191      76.569  75.610  33.480  1.00  0.00           N  
ATOM   3588  N   ARG A1192      72.823  71.729  37.777  1.00  0.00           N  
ATOM   3589  CA  ARG A1192      72.668  70.342  37.344  1.00  0.00           C  
ATOM   3590  C   ARG A1192      73.653  69.993  36.235  1.00  0.00           C  
ATOM   3591  O   ARG A1192      74.030  70.851  35.434  1.00  0.00           O  
ATOM   3592  CB  ARG A1192      71.244  70.091  36.828  1.00  0.00           C  
ATOM   3593  CG  ARG A1192      70.153  70.085  37.890  1.00  0.00           C  
ATOM   3594  CD  ARG A1192      68.811  69.683  37.283  1.00  0.00           C  
ATOM   3595  NE  ARG A1192      67.724  69.710  38.258  1.00  0.00           N  
ATOM   3596  CZ  ARG A1192      67.652  68.920  39.325  1.00  0.00           C  
ATOM   3597  NH1 ARG A1192      68.603  68.026  39.564  1.00  0.00           N  
ATOM   3598  NH2 ARG A1192      66.630  69.032  40.164  1.00  0.00           N  
ATOM   3599  N   ASP A1193      74.069  68.729  36.191  1.00  0.00           N  
ATOM   3600  CA  ASP A1193      74.991  68.274  35.154  1.00  0.00           C  
ATOM   3601  C   ASP A1193      74.237  68.418  33.837  1.00  0.00           C  
ATOM   3602  O   ASP A1193      73.036  68.161  33.783  1.00  0.00           O  
ATOM   3603  CB  ASP A1193      75.370  66.805  35.384  1.00  0.00           C  
ATOM   3604  CG  ASP A1193      76.486  66.335  34.461  1.00  0.00           C  
ATOM   3605  OD1 ASP A1193      77.655  66.718  34.685  1.00  0.00           O  
ATOM   3606  OD2 ASP A1193      76.192  65.587  33.504  1.00  0.00           O  
ATOM   3607  N   THR A1194      74.929  68.833  32.782  1.00  0.00           N  
ATOM   3608  CA  THR A1194      74.279  69.015  31.489  1.00  0.00           C  
ATOM   3609  C   THR A1194      74.602  67.925  30.472  1.00  0.00           C  
ATOM   3610  O   THR A1194      74.582  68.167  29.265  1.00  0.00           O  
ATOM   3611  CB  THR A1194      74.650  70.377  30.871  1.00  0.00           C  
ATOM   3612  OG1 THR A1194      76.067  70.439  30.662  1.00  0.00           O  
ATOM   3613  CG2 THR A1194      74.217  71.511  31.790  1.00  0.00           C  
ATOM   3614  N   ASP A1195      74.896  66.724  30.953  1.00  0.00           N  
ATOM   3615  CA  ASP A1195      75.206  65.620  30.056  1.00  0.00           C  
ATOM   3616  C   ASP A1195      74.203  64.484  30.195  1.00  0.00           C  
ATOM   3617  O   ASP A1195      73.590  64.303  31.248  1.00  0.00           O  
ATOM   3618  CB  ASP A1195      76.614  65.078  30.322  1.00  0.00           C  
ATOM   3619  CG  ASP A1195      77.702  66.076  29.975  1.00  0.00           C  
ATOM   3620  OD1 ASP A1195      77.622  66.699  28.894  1.00  0.00           O  
ATOM   3621  OD2 ASP A1195      78.648  66.225  30.778  1.00  0.00           O  
ATOM   3622  N   THR A1196      74.035  63.726  29.115  1.00  0.00           N  
ATOM   3623  CA  THR A1196      73.131  62.584  29.117  1.00  0.00           C  
ATOM   3624  C   THR A1196      73.968  61.318  28.961  1.00  0.00           C  
ATOM   3625  O   THR A1196      75.111  61.371  28.495  1.00  0.00           O  
ATOM   3626  CB  THR A1196      72.098  62.672  27.973  1.00  0.00           C  
ATOM   3627  OG1 THR A1196      72.773  62.894  26.731  1.00  0.00           O  
ATOM   3628  CG2 THR A1196      71.122  63.805  28.228  1.00  0.00           C  
ATOM   3629  N   MET A1198      73.399  60.184  29.353  1.00  0.00           N  
ATOM   3630  CA  MET A1198      74.108  58.915  29.277  1.00  0.00           C  
ATOM   3631  C   MET A1198      74.077  58.250  27.906  1.00  0.00           C  
ATOM   3632  O   MET A1198      73.059  58.266  27.207  1.00  0.00           O  
ATOM   3633  CB  MET A1198      73.530  57.933  30.288  1.00  0.00           C  
ATOM   3634  CG  MET A1198      73.494  58.421  31.700  1.00  0.00           C  
ATOM   3635  SD  MET A1198      72.795  57.136  32.730  1.00  0.00           S  
ATOM   3636  CE  MET A1198      72.617  57.992  34.301  1.00  0.00           C  
ATOM   3637  N   ASP A1199      75.212  57.663  27.538  1.00  0.00           N  
ATOM   3638  CA  ASP A1199      75.355  56.926  26.290  1.00  0.00           C  
ATOM   3639  C   ASP A1199      74.227  55.891  26.340  1.00  0.00           C  
ATOM   3640  O   ASP A1199      74.049  55.221  27.363  1.00  0.00           O  
ATOM   3641  CB  ASP A1199      76.717  56.234  26.282  1.00  0.00           C  
ATOM   3642  CG  ASP A1199      76.885  55.260  25.130  1.00  0.00           C  
ATOM   3643  OD1 ASP A1199      77.862  54.481  25.176  1.00  0.00           O  
ATOM   3644  OD2 ASP A1199      76.062  55.275  24.186  1.00  0.00           O  
ATOM   3645  N   THR A1200      73.462  55.771  25.257  1.00  0.00           N  
ATOM   3646  CA  THR A1200      72.338  54.833  25.222  1.00  0.00           C  
ATOM   3647  C   THR A1200      72.734  53.382  25.468  1.00  0.00           C  
ATOM   3648  O   THR A1200      71.879  52.543  25.739  1.00  0.00           O  
ATOM   3649  CB  THR A1200      71.564  54.929  23.891  1.00  0.00           C  
ATOM   3650  OG1 THR A1200      72.461  54.731  22.792  1.00  0.00           O  
ATOM   3651  CG2 THR A1200      70.904  56.296  23.770  1.00  0.00           C  
ATOM   3652  N   PHE A1201      74.028  53.088  25.372  1.00  0.00           N  
ATOM   3653  CA  PHE A1201      74.516  51.739  25.632  1.00  0.00           C  
ATOM   3654  C   PHE A1201      74.274  51.432  27.097  1.00  0.00           C  
ATOM   3655  O   PHE A1201      74.190  50.274  27.503  1.00  0.00           O  
ATOM   3656  CB  PHE A1201      76.010  51.632  25.320  1.00  0.00           C  
ATOM   3657  CG  PHE A1201      76.302  51.231  23.905  1.00  0.00           C  
ATOM   3658  CD1 PHE A1201      75.838  50.017  23.406  1.00  0.00           C  
ATOM   3659  CD2 PHE A1201      77.043  52.054  23.073  1.00  0.00           C  
ATOM   3660  CE1 PHE A1201      76.112  49.628  22.095  1.00  0.00           C  
ATOM   3661  CE2 PHE A1201      77.323  51.675  21.760  1.00  0.00           C  
ATOM   3662  CZ  PHE A1201      76.855  50.458  21.272  1.00  0.00           C  
ATOM   3663  N   PHE A1202      74.155  52.487  27.893  1.00  0.00           N  
ATOM   3664  CA  PHE A1202      73.906  52.334  29.318  1.00  0.00           C  
ATOM   3665  C   PHE A1202      72.525  51.703  29.439  1.00  0.00           C  
ATOM   3666  O   PHE A1202      72.337  50.734  30.168  1.00  0.00           O  
ATOM   3667  CB  PHE A1202      73.944  53.709  30.009  1.00  0.00           C  
ATOM   3668  CG  PHE A1202      73.908  53.645  31.519  1.00  0.00           C  
ATOM   3669  CD1 PHE A1202      72.794  53.147  32.189  1.00  0.00           C  
ATOM   3670  CD2 PHE A1202      74.984  54.113  32.271  1.00  0.00           C  
ATOM   3671  CE1 PHE A1202      72.746  53.115  33.587  1.00  0.00           C  
ATOM   3672  CE2 PHE A1202      74.949  54.087  33.668  1.00  0.00           C  
ATOM   3673  CZ  PHE A1202      73.828  53.589  34.326  1.00  0.00           C  
ATOM   3674  N   ASP A1203      71.570  52.252  28.693  1.00  0.00           N  
ATOM   3675  CA  ASP A1203      70.190  51.762  28.703  1.00  0.00           C  
ATOM   3676  C   ASP A1203      70.099  50.271  28.364  1.00  0.00           C  
ATOM   3677  O   ASP A1203      69.392  49.516  29.024  1.00  0.00           O  
ATOM   3678  CB  ASP A1203      69.328  52.512  27.671  1.00  0.00           C  
ATOM   3679  CG  ASP A1203      69.620  54.003  27.605  1.00  0.00           C  
ATOM   3680  OD1 ASP A1203      69.003  54.675  26.749  1.00  0.00           O  
ATOM   3681  OD2 ASP A1203      70.450  54.513  28.387  1.00  0.00           O  
ATOM   3682  N   SER A1204      70.810  49.851  27.325  1.00  0.00           N  
ATOM   3683  CA  SER A1204      70.742  48.459  26.891  1.00  0.00           C  
ATOM   3684  C   SER A1204      71.594  47.459  27.654  1.00  0.00           C  
ATOM   3685  O   SER A1204      71.561  46.271  27.353  1.00  0.00           O  
ATOM   3686  CB  SER A1204      71.076  48.368  25.400  1.00  0.00           C  
ATOM   3687  OG  SER A1204      72.316  48.988  25.121  1.00  0.00           O  
ATOM   3688  N   SER A1205      72.344  47.922  28.649  1.00  0.00           N  
ATOM   3689  CA  SER A1205      73.194  47.021  29.411  1.00  0.00           C  
ATOM   3690  C   SER A1205      72.453  46.240  30.478  1.00  0.00           C  
ATOM   3691  O   SER A1205      73.022  45.339  31.091  1.00  0.00           O  
ATOM   3692  CB  SER A1205      74.347  47.792  30.047  1.00  0.00           C  
ATOM   3693  OG  SER A1205      75.230  48.270  29.050  1.00  0.00           O  
ATOM   3694  N   TRP A1206      71.179  46.559  30.691  1.00  0.00           N  
ATOM   3695  CA  TRP A1206      70.408  45.855  31.707  1.00  0.00           C  
ATOM   3696  C   TRP A1206      68.918  45.701  31.391  1.00  0.00           C  
ATOM   3697  O   TRP A1206      68.165  45.165  32.216  1.00  0.00           O  
ATOM   3698  CB  TRP A1206      70.558  46.568  33.064  1.00  0.00           C  
ATOM   3699  CG  TRP A1206      69.804  47.879  33.156  1.00  0.00           C  
ATOM   3700  CD1 TRP A1206      70.149  49.067  32.576  1.00  0.00           C  
ATOM   3701  CD2 TRP A1206      68.544  48.103  33.810  1.00  0.00           C  
ATOM   3702  NE1 TRP A1206      69.183  50.015  32.824  1.00  0.00           N  
ATOM   3703  CE2 TRP A1206      68.186  49.449  33.581  1.00  0.00           C  
ATOM   3704  CE3 TRP A1206      67.683  47.294  34.565  1.00  0.00           C  
ATOM   3705  CZ2 TRP A1206      67.002  50.009  34.077  1.00  0.00           C  
ATOM   3706  CZ3 TRP A1206      66.493  47.854  35.064  1.00  0.00           C  
ATOM   3707  CH2 TRP A1206      66.170  49.197  34.815  1.00  0.00           C  
ATOM   3708  N   TYR A1207      68.483  46.150  30.210  1.00  0.00           N  
ATOM   3709  CA  TYR A1207      67.056  46.061  29.876  1.00  0.00           C  
ATOM   3710  C   TYR A1207      66.488  44.652  30.033  1.00  0.00           C  
ATOM   3711  O   TYR A1207      65.318  44.486  30.389  1.00  0.00           O  
ATOM   3712  CB  TYR A1207      66.784  46.590  28.460  1.00  0.00           C  
ATOM   3713  CG  TYR A1207      67.152  45.659  27.328  1.00  0.00           C  
ATOM   3714  CD1 TYR A1207      68.482  45.419  26.996  1.00  0.00           C  
ATOM   3715  CD2 TYR A1207      66.162  45.037  26.573  1.00  0.00           C  
ATOM   3716  CE1 TYR A1207      68.820  44.584  25.933  1.00  0.00           C  
ATOM   3717  CE2 TYR A1207      66.483  44.198  25.507  1.00  0.00           C  
ATOM   3718  CZ  TYR A1207      67.810  43.978  25.190  1.00  0.00           C  
ATOM   3719  OH  TYR A1207      68.125  43.176  24.121  1.00  0.00           O  
ATOM   3720  N   TYR A1208      67.322  43.641  29.794  1.00  0.00           N  
ATOM   3721  CA  TYR A1208      66.900  42.246  29.923  1.00  0.00           C  
ATOM   3722  C   TYR A1208      66.520  41.889  31.365  1.00  0.00           C  
ATOM   3723  O   TYR A1208      65.815  40.908  31.606  1.00  0.00           O  
ATOM   3724  CB  TYR A1208      68.016  41.320  29.420  1.00  0.00           C  
ATOM   3725  CG  TYR A1208      69.383  41.665  29.973  1.00  0.00           C  
ATOM   3726  CD1 TYR A1208      69.824  41.141  31.191  1.00  0.00           C  
ATOM   3727  CD2 TYR A1208      70.217  42.556  29.300  1.00  0.00           C  
ATOM   3728  CE1 TYR A1208      71.066  41.504  31.725  1.00  0.00           C  
ATOM   3729  CE2 TYR A1208      71.455  42.926  29.824  1.00  0.00           C  
ATOM   3730  CZ  TYR A1208      71.873  42.398  31.036  1.00  0.00           C  
ATOM   3731  OH  TYR A1208      73.084  42.787  31.564  1.00  0.00           O  
ATOM   3732  N   LEU A1209      66.999  42.677  32.324  1.00  0.00           N  
ATOM   3733  CA  LEU A1209      66.668  42.449  33.732  1.00  0.00           C  
ATOM   3734  C   LEU A1209      65.348  43.142  34.058  1.00  0.00           C  
ATOM   3735  O   LEU A1209      64.536  42.637  34.837  1.00  0.00           O  
ATOM   3736  CB  LEU A1209      67.782  42.990  34.632  1.00  0.00           C  
ATOM   3737  CG  LEU A1209      69.045  42.128  34.613  1.00  0.00           C  
ATOM   3738  CD1 LEU A1209      70.247  42.919  35.107  1.00  0.00           C  
ATOM   3739  CD2 LEU A1209      68.806  40.900  35.461  1.00  0.00           C  
ATOM   3740  N   ARG A1210      65.135  44.304  33.454  1.00  0.00           N  
ATOM   3741  CA  ARG A1210      63.902  45.050  33.668  1.00  0.00           C  
ATOM   3742  C   ARG A1210      62.706  44.217  33.199  1.00  0.00           C  
ATOM   3743  O   ARG A1210      61.647  44.224  33.834  1.00  0.00           O  
ATOM   3744  CB  ARG A1210      63.953  46.374  32.908  1.00  0.00           C  
ATOM   3745  CG  ARG A1210      62.742  47.278  33.146  1.00  0.00           C  
ATOM   3746  CD  ARG A1210      62.616  47.681  34.610  1.00  0.00           C  
ATOM   3747  NE  ARG A1210      61.537  48.645  34.814  1.00  0.00           N  
ATOM   3748  CZ  ARG A1210      61.135  49.090  36.004  1.00  0.00           C  
ATOM   3749  NH1 ARG A1210      61.723  48.662  37.118  1.00  0.00           N  
ATOM   3750  NH2 ARG A1210      60.134  49.960  36.082  1.00  0.00           N  
ATOM   3751  N   TYR A1211      62.876  43.487  32.098  1.00  0.00           N  
ATOM   3752  CA  TYR A1211      61.795  42.643  31.588  1.00  0.00           C  
ATOM   3753  C   TYR A1211      61.277  41.681  32.657  1.00  0.00           C  
ATOM   3754  O   TYR A1211      60.119  41.257  32.607  1.00  0.00           O  
ATOM   3755  CB  TYR A1211      62.252  41.810  30.383  1.00  0.00           C  
ATOM   3756  CG  TYR A1211      62.401  42.557  29.084  1.00  0.00           C  
ATOM   3757  CD1 TYR A1211      61.431  43.470  28.659  1.00  0.00           C  
ATOM   3758  CD2 TYR A1211      63.465  42.281  28.226  1.00  0.00           C  
ATOM   3759  CE1 TYR A1211      61.514  44.081  27.407  1.00  0.00           C  
ATOM   3760  CE2 TYR A1211      63.558  42.884  26.971  1.00  0.00           C  
ATOM   3761  CZ  TYR A1211      62.577  43.781  26.569  1.00  0.00           C  
ATOM   3762  OH  TYR A1211      62.655  44.352  25.319  1.00  0.00           O  
ATOM   3763  N   THR A1212      62.126  41.324  33.617  1.00  0.00           N  
ATOM   3764  CA  THR A1212      61.695  40.400  34.667  1.00  0.00           C  
ATOM   3765  C   THR A1212      60.804  41.069  35.709  1.00  0.00           C  
ATOM   3766  O   THR A1212      60.159  40.388  36.500  1.00  0.00           O  
ATOM   3767  CB  THR A1212      62.895  39.748  35.400  1.00  0.00           C  
ATOM   3768  OG1 THR A1212      63.578  40.732  36.190  1.00  0.00           O  
ATOM   3769  CG2 THR A1212      63.862  39.131  34.390  1.00  0.00           C  
ATOM   3770  N   ASP A1213      60.755  42.398  35.706  1.00  0.00           N  
ATOM   3771  CA  ASP A1213      59.932  43.127  36.677  1.00  0.00           C  
ATOM   3772  C   ASP A1213      59.783  44.564  36.174  1.00  0.00           C  
ATOM   3773  O   ASP A1213      60.179  45.515  36.843  1.00  0.00           O  
ATOM   3774  CB  ASP A1213      60.625  43.090  38.042  1.00  0.00           C  
ATOM   3775  CG  ASP A1213      59.717  43.530  39.178  1.00  0.00           C  
ATOM   3776  OD1 ASP A1213      58.477  43.422  39.042  1.00  0.00           O  
ATOM   3777  OD2 ASP A1213      60.256  43.966  40.217  1.00  0.00           O  
ATOM   3778  N   PRO A1227      59.157  44.727  34.993  1.00  0.00           N  
ATOM   3779  CA  PRO A1227      58.900  45.974  34.271  1.00  0.00           C  
ATOM   3780  C   PRO A1227      58.086  47.066  34.943  1.00  0.00           C  
ATOM   3781  O   PRO A1227      58.142  48.225  34.522  1.00  0.00           O  
ATOM   3782  CB  PRO A1227      58.234  45.480  32.996  1.00  0.00           C  
ATOM   3783  CG  PRO A1227      57.364  44.397  33.528  1.00  0.00           C  
ATOM   3784  CD  PRO A1227      58.310  43.647  34.446  1.00  0.00           C  
ATOM   3785  N   HIS A1228      57.334  46.721  35.977  1.00  0.00           N  
ATOM   3786  CA  HIS A1228      56.514  47.728  36.635  1.00  0.00           C  
ATOM   3787  C   HIS A1228      56.956  48.115  38.050  1.00  0.00           C  
ATOM   3788  O   HIS A1228      56.239  48.823  38.759  1.00  0.00           O  
ATOM   3789  CB  HIS A1228      55.057  47.257  36.633  1.00  0.00           C  
ATOM   3790  CG  HIS A1228      54.511  47.031  35.257  1.00  0.00           C  
ATOM   3791  ND1 HIS A1228      53.746  45.931  34.930  1.00  0.00           N  
ATOM   3792  CD2 HIS A1228      54.632  47.756  34.120  1.00  0.00           C  
ATOM   3793  CE1 HIS A1228      53.421  45.989  33.651  1.00  0.00           C  
ATOM   3794  NE2 HIS A1228      53.947  47.087  33.136  1.00  0.00           N  
ATOM   3795  N   ASN A1275      58.145  47.672  38.448  1.00  0.00           N  
ATOM   3796  CA  ASN A1275      58.658  47.985  39.776  1.00  0.00           C  
ATOM   3797  C   ASN A1275      59.055  49.457  39.851  1.00  0.00           C  
ATOM   3798  O   ASN A1275      59.899  49.918  39.087  1.00  0.00           O  
ATOM   3799  CB  ASN A1275      59.868  47.106  40.100  1.00  0.00           C  
ATOM   3800  CG  ASN A1275      60.208  47.105  41.582  1.00  0.00           C  
ATOM   3801  OD1 ASN A1275      60.359  48.162  42.198  1.00  0.00           O  
ATOM   3802  ND2 ASN A1275      60.329  45.915  42.160  1.00  0.00           N  
ATOM   3803  N   ASP A1276      58.443  50.201  40.768  1.00  0.00           N  
ATOM   3804  CA  ASP A1276      58.767  51.617  40.903  1.00  0.00           C  
ATOM   3805  C   ASP A1276      59.580  51.905  42.165  1.00  0.00           C  
ATOM   3806  O   ASP A1276      59.761  53.060  42.546  1.00  0.00           O  
ATOM   3807  CB  ASP A1276      57.485  52.457  40.888  1.00  0.00           C  
ATOM   3808  CG  ASP A1276      56.560  52.128  42.037  1.00  0.00           C  
ATOM   3809  OD1 ASP A1276      56.420  50.930  42.370  1.00  0.00           O  
ATOM   3810  OD2 ASP A1276      55.963  53.068  42.598  1.00  0.00           O  
ATOM   3811  N   ARG A1278      60.080  50.845  42.795  1.00  0.00           N  
ATOM   3812  CA  ARG A1278      60.891  50.962  44.006  1.00  0.00           C  
ATOM   3813  C   ARG A1278      62.344  50.537  43.750  1.00  0.00           C  
ATOM   3814  O   ARG A1278      63.267  51.015  44.411  1.00  0.00           O  
ATOM   3815  CB  ARG A1278      60.290  50.106  45.127  1.00  0.00           C  
ATOM   3816  CG  ARG A1278      58.978  50.647  45.684  1.00  0.00           C  
ATOM   3817  CD  ARG A1278      58.401  49.742  46.769  1.00  0.00           C  
ATOM   3818  NE  ARG A1278      57.932  48.464  46.231  1.00  0.00           N  
ATOM   3819  CZ  ARG A1278      57.381  47.495  46.962  1.00  0.00           C  
ATOM   3820  NH1 ARG A1278      57.229  47.650  48.273  1.00  0.00           N  
ATOM   3821  NH2 ARG A1278      56.976  46.371  46.381  1.00  0.00           N  
ATOM   3822  N   LEU A1279      62.533  49.644  42.781  1.00  0.00           N  
ATOM   3823  CA  LEU A1279      63.854  49.140  42.415  1.00  0.00           C  
ATOM   3824  C   LEU A1279      63.924  48.878  40.912  1.00  0.00           C  
ATOM   3825  O   LEU A1279      62.892  48.770  40.244  1.00  0.00           O  
ATOM   3826  CB  LEU A1279      64.137  47.822  43.145  1.00  0.00           C  
ATOM   3827  CG  LEU A1279      64.388  47.830  44.652  1.00  0.00           C  
ATOM   3828  CD1 LEU A1279      64.378  46.397  45.171  1.00  0.00           C  
ATOM   3829  CD2 LEU A1279      65.718  48.507  44.951  1.00  0.00           C  
ATOM   3830  N   PRO A1280      65.145  48.786  40.354  1.00  0.00           N  
ATOM   3831  CA  PRO A1280      65.246  48.521  38.915  1.00  0.00           C  
ATOM   3832  C   PRO A1280      64.548  47.193  38.655  1.00  0.00           C  
ATOM   3833  O   PRO A1280      63.998  46.958  37.580  1.00  0.00           O  
ATOM   3834  CB  PRO A1280      66.751  48.452  38.689  1.00  0.00           C  
ATOM   3835  CG  PRO A1280      67.258  49.483  39.661  1.00  0.00           C  
ATOM   3836  CD  PRO A1280      66.461  49.145  40.913  1.00  0.00           C  
ATOM   3837  N   PHE A1281      64.557  46.343  39.679  1.00  0.00           N  
ATOM   3838  CA  PHE A1281      63.916  45.038  39.622  1.00  0.00           C  
ATOM   3839  C   PHE A1281      64.078  44.299  40.948  1.00  0.00           C  
ATOM   3840  O   PHE A1281      65.027  44.537  41.690  1.00  0.00           O  
ATOM   3841  CB  PHE A1281      64.516  44.203  38.483  1.00  0.00           C  
ATOM   3842  CG  PHE A1281      65.996  43.960  38.617  1.00  0.00           C  
ATOM   3843  CD1 PHE A1281      66.477  42.896  39.376  1.00  0.00           C  
ATOM   3844  CD2 PHE A1281      66.906  44.811  38.003  1.00  0.00           C  
ATOM   3845  CE1 PHE A1281      67.843  42.683  39.518  1.00  0.00           C  
ATOM   3846  CE2 PHE A1281      68.272  44.610  38.137  1.00  0.00           C  
ATOM   3847  CZ  PHE A1281      68.745  43.543  38.897  1.00  0.00           C  
ATOM   3848  N   ASP A1282      63.145  43.401  41.237  1.00  0.00           N  
ATOM   3849  CA  ASP A1282      63.188  42.606  42.455  1.00  0.00           C  
ATOM   3850  C   ASP A1282      64.076  41.383  42.224  1.00  0.00           C  
ATOM   3851  O   ASP A1282      63.775  40.534  41.383  1.00  0.00           O  
ATOM   3852  CB  ASP A1282      61.778  42.151  42.830  1.00  0.00           C  
ATOM   3853  CG  ASP A1282      61.766  41.184  43.999  1.00  0.00           C  
ATOM   3854  OD1 ASP A1282      60.729  40.515  44.204  1.00  0.00           O  
ATOM   3855  OD2 ASP A1282      62.787  41.094  44.716  1.00  0.00           O  
ATOM   3856  N   PRO A1283      65.181  41.274  42.978  1.00  0.00           N  
ATOM   3857  CA  PRO A1283      66.111  40.150  42.850  1.00  0.00           C  
ATOM   3858  C   PRO A1283      65.418  38.804  42.707  1.00  0.00           C  
ATOM   3859  O   PRO A1283      65.840  37.958  41.917  1.00  0.00           O  
ATOM   3860  CB  PRO A1283      66.931  40.245  44.129  1.00  0.00           C  
ATOM   3861  CG  PRO A1283      67.043  41.730  44.308  1.00  0.00           C  
ATOM   3862  CD  PRO A1283      65.616  42.186  44.053  1.00  0.00           C  
ATOM   3863  N   GLU A1284      64.351  38.607  43.469  1.00  0.00           N  
ATOM   3864  CA  GLU A1284      63.627  37.351  43.420  1.00  0.00           C  
ATOM   3865  C   GLU A1284      63.070  37.077  42.023  1.00  0.00           C  
ATOM   3866  O   GLU A1284      63.175  35.958  41.522  1.00  0.00           O  
ATOM   3867  CB  GLU A1284      62.490  37.348  44.443  1.00  0.00           C  
ATOM   3868  CG  GLU A1284      61.650  36.086  44.394  1.00  0.00           C  
ATOM   3869  CD  GLU A1284      60.529  36.090  45.410  1.00  0.00           C  
ATOM   3870  OE1 GLU A1284      59.910  37.160  45.606  1.00  0.00           O  
ATOM   3871  OE2 GLU A1284      60.255  35.020  45.998  1.00  0.00           O  
ATOM   3872  N   LYS A1285      62.470  38.091  41.404  1.00  0.00           N  
ATOM   3873  CA  LYS A1285      61.914  37.933  40.062  1.00  0.00           C  
ATOM   3874  C   LYS A1285      63.031  37.725  39.042  1.00  0.00           C  
ATOM   3875  O   LYS A1285      62.975  36.810  38.221  1.00  0.00           O  
ATOM   3876  CB  LYS A1285      61.072  39.154  39.680  1.00  0.00           C  
ATOM   3877  CG  LYS A1285      59.704  39.166  40.343  1.00  0.00           C  
ATOM   3878  CD  LYS A1285      58.887  40.380  39.944  1.00  0.00           C  
ATOM   3879  CE  LYS A1285      57.526  40.357  40.635  1.00  0.00           C  
ATOM   3880  NZ  LYS A1285      56.683  41.536  40.287  1.00  0.00           N  
ATOM   3881  N   ALA A1286      64.052  38.570  39.111  1.00  0.00           N  
ATOM   3882  CA  ALA A1286      65.183  38.463  38.204  1.00  0.00           C  
ATOM   3883  C   ALA A1286      65.867  37.094  38.308  1.00  0.00           C  
ATOM   3884  O   ALA A1286      66.132  36.445  37.295  1.00  0.00           O  
ATOM   3885  CB  ALA A1286      66.181  39.568  38.498  1.00  0.00           C  
ATOM   3886  N   ASN A1287      66.143  36.652  39.530  1.00  0.00           N  
ATOM   3887  CA  ASN A1287      66.811  35.372  39.731  1.00  0.00           C  
ATOM   3888  C   ASN A1287      65.966  34.211  39.261  1.00  0.00           C  
ATOM   3889  O   ASN A1287      66.493  33.155  38.915  1.00  0.00           O  
ATOM   3890  CB  ASN A1287      67.173  35.164  41.207  1.00  0.00           C  
ATOM   3891  CG  ASN A1287      68.267  36.098  41.674  1.00  0.00           C  
ATOM   3892  OD1 ASN A1287      69.240  36.338  40.959  1.00  0.00           O  
ATOM   3893  ND2 ASN A1287      68.123  36.621  42.885  1.00  0.00           N  
ATOM   3894  N   ALA A1288      64.652  34.398  39.252  1.00  0.00           N  
ATOM   3895  CA  ALA A1288      63.771  33.328  38.815  1.00  0.00           C  
ATOM   3896  C   ALA A1288      63.813  33.177  37.291  1.00  0.00           C  
ATOM   3897  O   ALA A1288      63.742  32.063  36.774  1.00  0.00           O  
ATOM   3898  CB  ALA A1288      62.346  33.591  39.285  1.00  0.00           C  
ATOM   3899  N   TRP A1289      63.945  34.289  36.575  1.00  0.00           N  
ATOM   3900  CA  TRP A1289      63.987  34.236  35.116  1.00  0.00           C  
ATOM   3901  C   TRP A1289      65.380  34.153  34.495  1.00  0.00           C  
ATOM   3902  O   TRP A1289      65.546  33.574  33.419  1.00  0.00           O  
ATOM   3903  CB  TRP A1289      63.237  35.429  34.527  1.00  0.00           C  
ATOM   3904  CG  TRP A1289      61.766  35.202  34.476  1.00  0.00           C  
ATOM   3905  CD1 TRP A1289      60.805  35.867  35.181  1.00  0.00           C  
ATOM   3906  CD2 TRP A1289      61.083  34.230  33.680  1.00  0.00           C  
ATOM   3907  NE1 TRP A1289      59.559  35.368  34.873  1.00  0.00           N  
ATOM   3908  CE2 TRP A1289      59.701  34.362  33.951  1.00  0.00           C  
ATOM   3909  CE3 TRP A1289      61.503  33.258  32.764  1.00  0.00           C  
ATOM   3910  CZ2 TRP A1289      58.734  33.558  33.334  1.00  0.00           C  
ATOM   3911  CZ3 TRP A1289      60.537  32.454  32.149  1.00  0.00           C  
ATOM   3912  CH2 TRP A1289      59.172  32.612  32.438  1.00  0.00           C  
ATOM   3913  N   MET A1290      66.380  34.723  35.165  1.00  0.00           N  
ATOM   3914  CA  MET A1290      67.742  34.702  34.646  1.00  0.00           C  
ATOM   3915  C   MET A1290      68.377  33.329  34.808  1.00  0.00           C  
ATOM   3916  O   MET A1290      67.959  32.536  35.639  1.00  0.00           O  
ATOM   3917  CB  MET A1290      68.594  35.751  35.356  1.00  0.00           C  
ATOM   3918  CG  MET A1290      68.208  37.187  35.044  1.00  0.00           C  
ATOM   3919  SD  MET A1290      68.497  37.622  33.320  1.00  0.00           S  
ATOM   3920  CE  MET A1290      70.216  38.132  33.355  1.00  0.00           C  
ATOM   3921  N   PRO A1291      69.394  33.023  33.995  1.00  0.00           N  
ATOM   3922  CA  PRO A1291      69.929  33.913  32.962  1.00  0.00           C  
ATOM   3923  C   PRO A1291      69.150  33.707  31.666  1.00  0.00           C  
ATOM   3924  O   PRO A1291      68.307  32.805  31.572  1.00  0.00           O  
ATOM   3925  CB  PRO A1291      71.364  33.438  32.826  1.00  0.00           C  
ATOM   3926  CG  PRO A1291      71.188  31.943  32.930  1.00  0.00           C  
ATOM   3927  CD  PRO A1291      70.200  31.789  34.090  1.00  0.00           C  
ATOM   3928  N   VAL A1292      69.436  34.544  30.675  1.00  0.00           N  
ATOM   3929  CA  VAL A1292      68.792  34.428  29.373  1.00  0.00           C  
ATOM   3930  C   VAL A1292      69.290  33.120  28.760  1.00  0.00           C  
ATOM   3931  O   VAL A1292      70.498  32.917  28.631  1.00  0.00           O  
ATOM   3932  CB  VAL A1292      69.191  35.607  28.459  1.00  0.00           C  
ATOM   3933  CG1 VAL A1292      68.714  35.363  27.032  1.00  0.00           C  
ATOM   3934  CG2 VAL A1292      68.608  36.902  29.012  1.00  0.00           C  
ATOM   3935  N   ASP A1293      68.369  32.229  28.404  1.00  0.00           N  
ATOM   3936  CA  ASP A1293      68.750  30.952  27.818  1.00  0.00           C  
ATOM   3937  C   ASP A1293      69.291  31.102  26.394  1.00  0.00           C  
ATOM   3938  O   ASP A1293      70.239  30.415  26.022  1.00  0.00           O  
ATOM   3939  CB  ASP A1293      67.571  29.983  27.856  1.00  0.00           C  
ATOM   3940  CG  ASP A1293      67.160  29.630  29.277  1.00  0.00           C  
ATOM   3941  OD1 ASP A1293      66.409  30.411  29.902  1.00  0.00           O  
ATOM   3942  OD2 ASP A1293      67.607  28.574  29.777  1.00  0.00           O  
ATOM   3943  N   GLN A1294      68.688  31.983  25.598  1.00  0.00           N  
ATOM   3944  CA  GLN A1294      69.175  32.245  24.241  1.00  0.00           C  
ATOM   3945  C   GLN A1294      68.983  33.713  23.907  1.00  0.00           C  
ATOM   3946  O   GLN A1294      67.861  34.220  23.909  1.00  0.00           O  
ATOM   3947  CB  GLN A1294      68.442  31.411  23.172  1.00  0.00           C  
ATOM   3948  CG  GLN A1294      68.765  29.923  23.135  1.00  0.00           C  
ATOM   3949  CD  GLN A1294      70.259  29.636  23.023  1.00  0.00           C  
ATOM   3950  OE1 GLN A1294      71.034  30.448  22.503  1.00  0.00           O  
ATOM   3951  NE2 GLN A1294      70.666  28.466  23.503  1.00  0.00           N  
ATOM   3952  N   TYR A1295      70.082  34.401  23.640  1.00  0.00           N  
ATOM   3953  CA  TYR A1295      70.020  35.802  23.264  1.00  0.00           C  
ATOM   3954  C   TYR A1295      70.216  35.765  21.749  1.00  0.00           C  
ATOM   3955  O   TYR A1295      71.206  35.232  21.260  1.00  0.00           O  
ATOM   3956  CB  TYR A1295      71.143  36.586  23.952  1.00  0.00           C  
ATOM   3957  CG  TYR A1295      71.032  38.094  23.843  1.00  0.00           C  
ATOM   3958  CD1 TYR A1295      69.790  38.722  23.725  1.00  0.00           C  
ATOM   3959  CD2 TYR A1295      72.168  38.900  23.921  1.00  0.00           C  
ATOM   3960  CE1 TYR A1295      69.686  40.118  23.694  1.00  0.00           C  
ATOM   3961  CE2 TYR A1295      72.073  40.290  23.891  1.00  0.00           C  
ATOM   3962  CZ  TYR A1295      70.831  40.893  23.780  1.00  0.00           C  
ATOM   3963  OH  TYR A1295      70.735  42.271  23.772  1.00  0.00           O  
ATOM   3964  N   ILE A1296      69.258  36.318  21.018  1.00  0.00           N  
ATOM   3965  CA  ILE A1296      69.293  36.309  19.566  1.00  0.00           C  
ATOM   3966  C   ILE A1296      69.655  37.642  18.927  1.00  0.00           C  
ATOM   3967  O   ILE A1296      69.119  38.682  19.292  1.00  0.00           O  
ATOM   3968  CB  ILE A1296      67.921  35.861  19.033  1.00  0.00           C  
ATOM   3969  CG1 ILE A1296      67.596  34.481  19.606  1.00  0.00           C  
ATOM   3970  CG2 ILE A1296      67.913  35.855  17.505  1.00  0.00           C  
ATOM   3971  CD1 ILE A1296      66.164  34.073  19.436  1.00  0.00           C  
ATOM   3972  N   GLY A1297      70.556  37.602  17.954  1.00  0.00           N  
ATOM   3973  CA  GLY A1297      70.948  38.819  17.266  1.00  0.00           C  
ATOM   3974  C   GLY A1297      72.298  38.696  16.594  1.00  0.00           C  
ATOM   3975  O   GLY A1297      72.987  37.687  16.745  1.00  0.00           O  
ATOM   3976  N   GLY A1298      72.672  39.724  15.840  1.00  0.00           N  
ATOM   3977  CA  GLY A1298      73.962  39.715  15.172  1.00  0.00           C  
ATOM   3978  C   GLY A1298      75.026  40.102  16.179  1.00  0.00           C  
ATOM   3979  O   GLY A1298      74.819  41.019  16.966  1.00  0.00           O  
ATOM   3980  N   VAL A1299      76.161  39.414  16.165  1.00  0.00           N  
ATOM   3981  CA  VAL A1299      77.226  39.716  17.116  1.00  0.00           C  
ATOM   3982  C   VAL A1299      78.422  40.420  16.482  1.00  0.00           C  
ATOM   3983  O   VAL A1299      79.157  41.137  17.162  1.00  0.00           O  
ATOM   3984  CB  VAL A1299      77.722  38.435  17.817  1.00  0.00           C  
ATOM   3985  CG1 VAL A1299      76.573  37.786  18.578  1.00  0.00           C  
ATOM   3986  CG2 VAL A1299      78.297  37.470  16.787  1.00  0.00           C  
ATOM   3987  N   GLU A1300      78.613  40.213  15.185  1.00  0.00           N  
ATOM   3988  CA  GLU A1300      79.723  40.832  14.468  1.00  0.00           C  
ATOM   3989  C   GLU A1300      79.990  42.263  14.927  1.00  0.00           C  
ATOM   3990  O   GLU A1300      81.140  42.708  14.949  1.00  0.00           O  
ATOM   3991  CB  GLU A1300      79.453  40.827  12.959  1.00  0.00           C  
ATOM   3992  CG  GLU A1300      79.699  39.484  12.285  1.00  0.00           C  
ATOM   3993  CD  GLU A1300      81.171  39.096  12.263  1.00  0.00           C  
ATOM   3994  OE1 GLU A1300      81.482  37.967  11.823  1.00  0.00           O  
ATOM   3995  OE2 GLU A1300      82.018  39.919  12.679  1.00  0.00           O  
ATOM   3996  N   HIS A1301      78.935  42.979  15.300  1.00  0.00           N  
ATOM   3997  CA  HIS A1301      79.098  44.357  15.740  1.00  0.00           C  
ATOM   3998  C   HIS A1301      78.444  44.622  17.088  1.00  0.00           C  
ATOM   3999  O   HIS A1301      77.842  45.671  17.299  1.00  0.00           O  
ATOM   4000  CB  HIS A1301      78.530  45.301  14.678  1.00  0.00           C  
ATOM   4001  CG  HIS A1301      79.180  45.150  13.337  1.00  0.00           C  
ATOM   4002  ND1 HIS A1301      80.503  45.468  13.112  1.00  0.00           N  
ATOM   4003  CD2 HIS A1301      78.701  44.681  12.161  1.00  0.00           C  
ATOM   4004  CE1 HIS A1301      80.810  45.201  11.855  1.00  0.00           C  
ATOM   4005  NE2 HIS A1301      79.735  44.721  11.256  1.00  0.00           N  
ATOM   4006  N   ALA A1302      78.576  43.671  18.004  1.00  0.00           N  
ATOM   4007  CA  ALA A1302      77.989  43.810  19.327  1.00  0.00           C  
ATOM   4008  C   ALA A1302      78.996  43.529  20.441  1.00  0.00           C  
ATOM   4009  O   ALA A1302      78.609  43.190  21.556  1.00  0.00           O  
ATOM   4010  CB  ALA A1302      76.792  42.880  19.455  1.00  0.00           C  
ATOM   4011  N   VAL A1303      80.285  43.677  20.138  1.00  0.00           N  
ATOM   4012  CA  VAL A1303      81.348  43.440  21.123  1.00  0.00           C  
ATOM   4013  C   VAL A1303      81.156  44.281  22.385  1.00  0.00           C  
ATOM   4014  O   VAL A1303      81.221  43.762  23.498  1.00  0.00           O  
ATOM   4015  CB  VAL A1303      82.745  43.764  20.537  1.00  0.00           C  
ATOM   4016  CG1 VAL A1303      83.824  43.596  21.604  1.00  0.00           C  
ATOM   4017  CG2 VAL A1303      83.030  42.852  19.353  1.00  0.00           C  
ATOM   4018  N   LEU A1304      80.918  45.578  22.208  1.00  0.00           N  
ATOM   4019  CA  LEU A1304      80.719  46.475  23.337  1.00  0.00           C  
ATOM   4020  C   LEU A1304      79.450  46.137  24.107  1.00  0.00           C  
ATOM   4021  O   LEU A1304      79.496  45.912  25.317  1.00  0.00           O  
ATOM   4022  CB  LEU A1304      80.663  47.930  22.859  1.00  0.00           C  
ATOM   4023  CG  LEU A1304      81.942  48.469  22.203  1.00  0.00           C  
ATOM   4024  CD1 LEU A1304      81.716  49.902  21.750  1.00  0.00           C  
ATOM   4025  CD2 LEU A1304      83.106  48.393  23.187  1.00  0.00           C  
ATOM   4026  N   HIS A1306      78.321  46.094  23.405  1.00  0.00           N  
ATOM   4027  CA  HIS A1306      77.043  45.783  24.037  1.00  0.00           C  
ATOM   4028  C   HIS A1306      77.133  44.541  24.920  1.00  0.00           C  
ATOM   4029  O   HIS A1306      76.623  44.534  26.042  1.00  0.00           O  
ATOM   4030  CB  HIS A1306      75.949  45.596  22.975  1.00  0.00           C  
ATOM   4031  CG  HIS A1306      74.671  45.033  23.517  1.00  0.00           C  
ATOM   4032  ND1 HIS A1306      74.015  45.583  24.595  1.00  0.00           N  
ATOM   4033  CD2 HIS A1306      73.949  43.946  23.152  1.00  0.00           C  
ATOM   4034  CE1 HIS A1306      72.946  44.858  24.876  1.00  0.00           C  
ATOM   4035  NE2 HIS A1306      72.884  43.858  24.017  1.00  0.00           N  
ATOM   4036  N   LEU A1310      77.782  43.493  24.416  1.00  0.00           N  
ATOM   4037  CA  LEU A1310      77.932  42.254  25.176  1.00  0.00           C  
ATOM   4038  C   LEU A1310      78.849  42.464  26.376  1.00  0.00           C  
ATOM   4039  O   LEU A1310      78.598  41.946  27.464  1.00  0.00           O  
ATOM   4040  CB  LEU A1310      78.501  41.146  24.289  1.00  0.00           C  
ATOM   4041  CG  LEU A1310      77.606  40.636  23.156  1.00  0.00           C  
ATOM   4042  CD1 LEU A1310      78.366  39.594  22.329  1.00  0.00           C  
ATOM   4043  CD2 LEU A1310      76.327  40.041  23.744  1.00  0.00           C  
ATOM   4044  N   LEU A1312      79.917  43.225  26.167  1.00  0.00           N  
ATOM   4045  CA  LEU A1312      80.877  43.513  27.225  1.00  0.00           C  
ATOM   4046  C   LEU A1312      80.212  44.367  28.306  1.00  0.00           C  
ATOM   4047  O   LEU A1312      80.287  44.050  29.500  1.00  0.00           O  
ATOM   4048  CB  LEU A1312      82.073  44.268  26.648  1.00  0.00           C  
ATOM   4049  CG  LEU A1312      83.289  44.382  27.561  1.00  0.00           C  
ATOM   4050  CD1 LEU A1312      84.032  43.050  27.575  1.00  0.00           C  
ATOM   4051  CD2 LEU A1312      84.202  45.489  27.054  1.00  0.00           C  
ATOM   4052  N   TYR A1314      79.556  45.448  27.880  1.00  0.00           N  
ATOM   4053  CA  TYR A1314      78.880  46.346  28.813  1.00  0.00           C  
ATOM   4054  C   TYR A1314      77.827  45.622  29.646  1.00  0.00           C  
ATOM   4055  O   TYR A1314      77.717  45.847  30.858  1.00  0.00           O  
ATOM   4056  CB  TYR A1314      78.213  47.501  28.071  1.00  0.00           C  
ATOM   4057  CG  TYR A1314      79.154  48.451  27.349  1.00  0.00           C  
ATOM   4058  CD1 TYR A1314      80.498  48.568  27.714  1.00  0.00           C  
ATOM   4059  CD2 TYR A1314      78.678  49.276  26.331  1.00  0.00           C  
ATOM   4060  CE1 TYR A1314      81.343  49.493  27.078  1.00  0.00           C  
ATOM   4061  CE2 TYR A1314      79.506  50.198  25.695  1.00  0.00           C  
ATOM   4062  CZ  TYR A1314      80.832  50.303  26.069  1.00  0.00           C  
ATOM   4063  OH  TYR A1314      81.632  51.217  25.421  1.00  0.00           O  
ATOM   4064  N   SER A1315      77.060  44.753  28.995  1.00  0.00           N  
ATOM   4065  CA  SER A1315      76.015  44.000  29.668  1.00  0.00           C  
ATOM   4066  C   SER A1315      76.602  43.070  30.729  1.00  0.00           C  
ATOM   4067  O   SER A1315      76.081  42.978  31.844  1.00  0.00           O  
ATOM   4068  CB  SER A1315      75.212  43.178  28.648  1.00  0.00           C  
ATOM   4069  OG  SER A1315      74.518  44.023  27.738  1.00  0.00           O  
ATOM   4070  N   ARG A1316      77.675  42.369  30.370  1.00  0.00           N  
ATOM   4071  CA  ARG A1316      78.326  41.450  31.299  1.00  0.00           C  
ATOM   4072  C   ARG A1316      78.837  42.253  32.495  1.00  0.00           C  
ATOM   4073  O   ARG A1316      78.769  41.805  33.639  1.00  0.00           O  
ATOM   4074  CB  ARG A1316      79.470  40.715  30.592  1.00  0.00           C  
ATOM   4075  CG  ARG A1316      78.979  39.821  29.450  1.00  0.00           C  
ATOM   4076  CD  ARG A1316      80.125  39.161  28.697  1.00  0.00           C  
ATOM   4077  NE  ARG A1316      80.852  38.232  29.549  1.00  0.00           N  
ATOM   4078  CZ  ARG A1316      82.177  38.212  29.666  1.00  0.00           C  
ATOM   4079  NH1 ARG A1316      82.921  39.071  28.984  1.00  0.00           N  
ATOM   4080  NH2 ARG A1316      82.756  37.336  30.477  1.00  0.00           N  
ATOM   4081  N   PHE A1317      79.333  43.450  32.212  1.00  0.00           N  
ATOM   4082  CA  PHE A1317      79.818  44.357  33.238  1.00  0.00           C  
ATOM   4083  C   PHE A1317      78.673  44.716  34.204  1.00  0.00           C  
ATOM   4084  O   PHE A1317      78.798  44.542  35.418  1.00  0.00           O  
ATOM   4085  CB  PHE A1317      80.378  45.608  32.556  1.00  0.00           C  
ATOM   4086  CG  PHE A1317      80.602  46.765  33.480  1.00  0.00           C  
ATOM   4087  CD1 PHE A1317      81.236  46.589  34.708  1.00  0.00           C  
ATOM   4088  CD2 PHE A1317      80.214  48.048  33.105  1.00  0.00           C  
ATOM   4089  CE1 PHE A1317      81.477  47.675  35.546  1.00  0.00           C  
ATOM   4090  CE2 PHE A1317      80.451  49.139  33.935  1.00  0.00           C  
ATOM   4091  CZ  PHE A1317      81.086  48.952  35.158  1.00  0.00           C  
ATOM   4092  N   PHE A1318      77.557  45.206  33.664  1.00  0.00           N  
ATOM   4093  CA  PHE A1318      76.411  45.568  34.493  1.00  0.00           C  
ATOM   4094  C   PHE A1318      75.929  44.405  35.352  1.00  0.00           C  
ATOM   4095  O   PHE A1318      75.618  44.581  36.528  1.00  0.00           O  
ATOM   4096  CB  PHE A1318      75.249  46.059  33.620  1.00  0.00           C  
ATOM   4097  CG  PHE A1318      75.204  47.550  33.450  1.00  0.00           C  
ATOM   4098  CD1 PHE A1318      76.308  48.245  32.973  1.00  0.00           C  
ATOM   4099  CD2 PHE A1318      74.046  48.256  33.751  1.00  0.00           C  
ATOM   4100  CE1 PHE A1318      76.258  49.630  32.793  1.00  0.00           C  
ATOM   4101  CE2 PHE A1318      73.978  49.639  33.577  1.00  0.00           C  
ATOM   4102  CZ  PHE A1318      75.085  50.329  33.095  1.00  0.00           C  
ATOM   4103  N   THR A1319      75.850  43.217  34.763  1.00  0.00           N  
ATOM   4104  CA  THR A1319      75.393  42.055  35.508  1.00  0.00           C  
ATOM   4105  C   THR A1319      76.340  41.729  36.667  1.00  0.00           C  
ATOM   4106  O   THR A1319      75.899  41.487  37.790  1.00  0.00           O  
ATOM   4107  CB  THR A1319      75.251  40.825  34.585  1.00  0.00           C  
ATOM   4108  OG1 THR A1319      74.194  41.056  33.643  1.00  0.00           O  
ATOM   4109  CG2 THR A1319      74.922  39.576  35.395  1.00  0.00           C  
ATOM   4110  N   LYS A1321      77.638  41.723  36.396  1.00  0.00           N  
ATOM   4111  CA  LYS A1321      78.613  41.435  37.437  1.00  0.00           C  
ATOM   4112  C   LYS A1321      78.516  42.475  38.558  1.00  0.00           C  
ATOM   4113  O   LYS A1321      78.626  42.140  39.735  1.00  0.00           O  
ATOM   4114  CB  LYS A1321      80.022  41.405  36.844  1.00  0.00           C  
ATOM   4115  CG  LYS A1321      80.247  40.232  35.904  1.00  0.00           C  
ATOM   4116  CD  LYS A1321      81.635  40.252  35.267  1.00  0.00           C  
ATOM   4117  CE  LYS A1321      81.717  39.224  34.150  1.00  0.00           C  
ATOM   4118  NZ  LYS A1321      81.245  37.873  34.587  1.00  0.00           N  
ATOM   4119  N   PHE A1322      78.298  43.732  38.193  1.00  0.00           N  
ATOM   4120  CA  PHE A1322      78.167  44.779  39.193  1.00  0.00           C  
ATOM   4121  C   PHE A1322      76.911  44.563  40.029  1.00  0.00           C  
ATOM   4122  O   PHE A1322      76.956  44.585  41.264  1.00  0.00           O  
ATOM   4123  CB  PHE A1322      78.087  46.154  38.539  1.00  0.00           C  
ATOM   4124  CG  PHE A1322      77.752  47.254  39.504  1.00  0.00           C  
ATOM   4125  CD1 PHE A1322      78.626  47.581  40.539  1.00  0.00           C  
ATOM   4126  CD2 PHE A1322      76.547  47.943  39.402  1.00  0.00           C  
ATOM   4127  CE1 PHE A1322      78.305  48.580  41.463  1.00  0.00           C  
ATOM   4128  CE2 PHE A1322      76.215  48.941  40.319  1.00  0.00           C  
ATOM   4129  CZ  PHE A1322      77.097  49.260  41.352  1.00  0.00           C  
ATOM   4130  N   LEU A1323      75.788  44.355  39.349  1.00  0.00           N  
ATOM   4131  CA  LEU A1323      74.525  44.147  40.036  1.00  0.00           C  
ATOM   4132  C   LEU A1323      74.597  42.888  40.892  1.00  0.00           C  
ATOM   4133  O   LEU A1323      73.873  42.747  41.886  1.00  0.00           O  
ATOM   4134  CB  LEU A1323      73.380  44.063  39.019  1.00  0.00           C  
ATOM   4135  CG  LEU A1323      73.090  45.396  38.312  1.00  0.00           C  
ATOM   4136  CD1 LEU A1323      72.029  45.198  37.237  1.00  0.00           C  
ATOM   4137  CD2 LEU A1323      72.629  46.434  39.339  1.00  0.00           C  
ATOM   4138  N   HIS A1324      75.479  41.973  40.509  1.00  0.00           N  
ATOM   4139  CA  HIS A1324      75.648  40.749  41.276  1.00  0.00           C  
ATOM   4140  C   HIS A1324      76.396  41.088  42.565  1.00  0.00           C  
ATOM   4141  O   HIS A1324      76.080  40.563  43.631  1.00  0.00           O  
ATOM   4142  CB  HIS A1324      76.437  39.711  40.476  1.00  0.00           C  
ATOM   4143  CG  HIS A1324      76.914  38.553  41.295  1.00  0.00           C  
ATOM   4144  ND1 HIS A1324      78.132  38.552  41.947  1.00  0.00           N  
ATOM   4145  CD2 HIS A1324      76.335  37.362  41.582  1.00  0.00           C  
ATOM   4146  CE1 HIS A1324      78.281  37.410  42.595  1.00  0.00           C  
ATOM   4147  NE2 HIS A1324      77.204  36.670  42.392  1.00  0.00           N  
ATOM   4148  N   ASP A1326      77.383  41.974  42.456  1.00  0.00           N  
ATOM   4149  CA  ASP A1326      78.164  42.375  43.614  1.00  0.00           C  
ATOM   4150  C   ASP A1326      77.274  43.100  44.624  1.00  0.00           C  
ATOM   4151  O   ASP A1326      77.551  43.080  45.824  1.00  0.00           O  
ATOM   4152  CB  ASP A1326      79.340  43.275  43.195  1.00  0.00           C  
ATOM   4153  CG  ASP A1326      80.411  42.521  42.407  1.00  0.00           C  
ATOM   4154  OD1 ASP A1326      80.403  41.272  42.434  1.00  0.00           O  
ATOM   4155  OD2 ASP A1326      81.267  43.179  41.768  1.00  0.00           O  
ATOM   4156  N   LEU A1327      76.204  43.730  44.140  1.00  0.00           N  
ATOM   4157  CA  LEU A1327      75.280  44.435  45.024  1.00  0.00           C  
ATOM   4158  C   LEU A1327      74.313  43.450  45.649  1.00  0.00           C  
ATOM   4159  O   LEU A1327      73.458  43.831  46.447  1.00  0.00           O  
ATOM   4160  CB  LEU A1327      74.485  45.495  44.261  1.00  0.00           C  
ATOM   4161  CG  LEU A1327      75.213  46.767  43.823  1.00  0.00           C  
ATOM   4162  CD1 LEU A1327      74.231  47.689  43.108  1.00  0.00           C  
ATOM   4163  CD2 LEU A1327      75.801  47.468  45.039  1.00  0.00           C  
ATOM   4164  N   GLY A1328      74.446  42.181  45.276  1.00  0.00           N  
ATOM   4165  CA  GLY A1328      73.571  41.157  45.813  1.00  0.00           C  
ATOM   4166  C   GLY A1328      72.199  41.105  45.164  1.00  0.00           C  
ATOM   4167  O   GLY A1328      71.285  40.481  45.699  1.00  0.00           O  
ATOM   4168  N   MET A1329      72.046  41.741  44.005  1.00  0.00           N  
ATOM   4169  CA  MET A1329      70.753  41.747  43.320  1.00  0.00           C  
ATOM   4170  C   MET A1329      70.534  40.643  42.281  1.00  0.00           C  
ATOM   4171  O   MET A1329      69.389  40.303  41.978  1.00  0.00           O  
ATOM   4172  CB  MET A1329      70.520  43.108  42.669  1.00  0.00           C  
ATOM   4173  CG  MET A1329      70.479  44.249  43.672  1.00  0.00           C  
ATOM   4174  SD  MET A1329      70.087  45.824  42.906  1.00  0.00           S  
ATOM   4175  CE  MET A1329      68.273  45.723  42.856  1.00  0.00           C  
ATOM   4176  N   VAL A1330      71.616  40.084  41.745  1.00  0.00           N  
ATOM   4177  CA  VAL A1330      71.517  39.027  40.737  1.00  0.00           C  
ATOM   4178  C   VAL A1330      72.384  37.833  41.116  1.00  0.00           C  
ATOM   4179  O   VAL A1330      73.558  37.993  41.433  1.00  0.00           O  
ATOM   4180  CB  VAL A1330      71.990  39.520  39.344  1.00  0.00           C  
ATOM   4181  CG1 VAL A1330      71.654  38.480  38.287  1.00  0.00           C  
ATOM   4182  CG2 VAL A1330      71.354  40.854  39.013  1.00  0.00           C  
ATOM   4183  N   LYS A1339      71.811  36.636  41.062  1.00  0.00           N  
ATOM   4184  CA  LYS A1339      72.548  35.426  41.406  1.00  0.00           C  
ATOM   4185  C   LYS A1339      73.644  35.092  40.391  1.00  0.00           C  
ATOM   4186  O   LYS A1339      74.770  34.766  40.772  1.00  0.00           O  
ATOM   4187  CB  LYS A1339      71.587  34.244  41.533  1.00  0.00           C  
ATOM   4188  CG  LYS A1339      72.278  32.908  41.770  1.00  0.00           C  
ATOM   4189  CD  LYS A1339      71.297  31.750  41.632  1.00  0.00           C  
ATOM   4190  CE  LYS A1339      72.009  30.397  41.651  1.00  0.00           C  
ATOM   4191  NZ  LYS A1339      72.707  30.123  42.943  1.00  0.00           N  
ATOM   4192  N   VAL A1340      73.324  35.179  39.100  1.00  0.00           N  
ATOM   4193  CA  VAL A1340      74.310  34.868  38.068  1.00  0.00           C  
ATOM   4194  C   VAL A1340      75.259  36.031  37.795  1.00  0.00           C  
ATOM   4195  O   VAL A1340      74.972  37.182  38.134  1.00  0.00           O  
ATOM   4196  CB  VAL A1340      73.628  34.480  36.735  1.00  0.00           C  
ATOM   4197  CG1 VAL A1340      72.758  33.255  36.930  1.00  0.00           C  
ATOM   4198  CG2 VAL A1340      72.800  35.642  36.218  1.00  0.00           C  
ATOM   4199  N   GLU A1341      76.395  35.725  37.178  1.00  0.00           N  
ATOM   4200  CA  GLU A1341      77.370  36.754  36.838  1.00  0.00           C  
ATOM   4201  C   GLU A1341      77.505  36.897  35.320  1.00  0.00           C  
ATOM   4202  O   GLU A1341      78.232  37.759  34.823  1.00  0.00           O  
ATOM   4203  CB  GLU A1341      78.724  36.429  37.478  1.00  0.00           C  
ATOM   4204  CG  GLU A1341      78.696  36.539  39.003  1.00  0.00           C  
ATOM   4205  CD  GLU A1341      80.074  36.424  39.633  1.00  0.00           C  
ATOM   4206  OE1 GLU A1341      80.966  37.223  39.277  1.00  0.00           O  
ATOM   4207  OE2 GLU A1341      80.263  35.534  40.486  1.00  0.00           O  
ATOM   4208  N   GLU A1342      76.798  36.036  34.592  1.00  0.00           N  
ATOM   4209  CA  GLU A1342      76.797  36.071  33.133  1.00  0.00           C  
ATOM   4210  C   GLU A1342      75.330  36.144  32.705  1.00  0.00           C  
ATOM   4211  O   GLU A1342      74.576  35.181  32.849  1.00  0.00           O  
ATOM   4212  CB  GLU A1342      77.461  34.819  32.553  1.00  0.00           C  
ATOM   4213  CG  GLU A1342      78.988  34.796  32.615  1.00  0.00           C  
ATOM   4214  CD  GLU A1342      79.652  35.967  31.885  1.00  0.00           C  
ATOM   4215  OE1 GLU A1342      79.166  36.377  30.810  1.00  0.00           O  
ATOM   4216  OE2 GLU A1342      80.683  36.472  32.378  1.00  0.00           O  
ATOM   4217  N   PRO A1344      74.912  37.295  32.164  1.00  0.00           N  
ATOM   4218  CA  PRO A1344      73.528  37.513  31.718  1.00  0.00           C  
ATOM   4219  C   PRO A1344      73.016  36.594  30.613  1.00  0.00           C  
ATOM   4220  O   PRO A1344      71.856  36.167  30.644  1.00  0.00           O  
ATOM   4221  CB  PRO A1344      73.531  38.982  31.301  1.00  0.00           C  
ATOM   4222  CG  PRO A1344      74.941  39.180  30.800  1.00  0.00           C  
ATOM   4223  CD  PRO A1344      75.768  38.447  31.828  1.00  0.00           C  
ATOM   4224  N   PHE A1345      73.871  36.277  29.646  1.00  0.00           N  
ATOM   4225  CA  PHE A1345      73.452  35.422  28.535  1.00  0.00           C  
ATOM   4226  C   PHE A1345      74.128  34.053  28.557  1.00  0.00           C  
ATOM   4227  O   PHE A1345      75.308  33.921  28.233  1.00  0.00           O  
ATOM   4228  CB  PHE A1345      73.733  36.129  27.202  1.00  0.00           C  
ATOM   4229  CG  PHE A1345      73.418  37.605  27.219  1.00  0.00           C  
ATOM   4230  CD1 PHE A1345      72.174  38.061  27.640  1.00  0.00           C  
ATOM   4231  CD2 PHE A1345      74.380  38.538  26.853  1.00  0.00           C  
ATOM   4232  CE1 PHE A1345      71.894  39.432  27.700  1.00  0.00           C  
ATOM   4233  CE2 PHE A1345      74.111  39.909  26.909  1.00  0.00           C  
ATOM   4234  CZ  PHE A1345      72.865  40.354  27.335  1.00  0.00           C  
ATOM   4235  N   GLN A1347      73.375  33.030  28.940  1.00  0.00           N  
ATOM   4236  CA  GLN A1347      73.918  31.682  28.994  1.00  0.00           C  
ATOM   4237  C   GLN A1347      74.219  31.170  27.580  1.00  0.00           C  
ATOM   4238  O   GLN A1347      75.147  30.384  27.378  1.00  0.00           O  
ATOM   4239  CB  GLN A1347      72.928  30.750  29.688  1.00  0.00           C  
ATOM   4240  CG  GLN A1347      73.489  29.371  30.007  1.00  0.00           C  
ATOM   4241  CD  GLN A1347      72.501  28.521  30.784  1.00  0.00           C  
ATOM   4242  OE1 GLN A1347      71.487  28.067  30.241  1.00  0.00           O  
ATOM   4243  NE2 GLN A1347      72.781  28.315  32.068  1.00  0.00           N  
ATOM   4244  N   GLY A1348      73.436  31.620  26.604  1.00  0.00           N  
ATOM   4245  CA  GLY A1348      73.656  31.190  25.235  1.00  0.00           C  
ATOM   4246  C   GLY A1348      73.432  32.294  24.222  1.00  0.00           C  
ATOM   4247  O   GLY A1348      72.550  33.134  24.403  1.00  0.00           O  
ATOM   4248  N   LEU A1349      74.245  32.296  23.170  1.00  0.00           N  
ATOM   4249  CA  LEU A1349      74.144  33.273  22.091  1.00  0.00           C  
ATOM   4250  C   LEU A1349      73.680  32.577  20.811  1.00  0.00           C  
ATOM   4251  O   LEU A1349      74.329  31.655  20.310  1.00  0.00           O  
ATOM   4252  CB  LEU A1349      75.498  33.949  21.845  1.00  0.00           C  
ATOM   4253  CG  LEU A1349      75.668  35.397  22.315  1.00  0.00           C  
ATOM   4254  CD1 LEU A1349      75.217  35.531  23.759  1.00  0.00           C  
ATOM   4255  CD2 LEU A1349      77.127  35.817  22.160  1.00  0.00           C  
ATOM   4256  N   PHE A1350      72.540  33.023  20.299  1.00  0.00           N  
ATOM   4257  CA  PHE A1350      71.941  32.471  19.085  1.00  0.00           C  
ATOM   4258  C   PHE A1350      72.238  33.497  17.989  1.00  0.00           C  
ATOM   4259  O   PHE A1350      71.381  34.312  17.639  1.00  0.00           O  
ATOM   4260  CB  PHE A1350      70.427  32.325  19.308  1.00  0.00           C  
ATOM   4261  CG  PHE A1350      69.705  31.533  18.245  1.00  0.00           C  
ATOM   4262  CD1 PHE A1350      70.348  31.119  17.080  1.00  0.00           C  
ATOM   4263  CD2 PHE A1350      68.360  31.208  18.414  1.00  0.00           C  
ATOM   4264  CE1 PHE A1350      69.659  30.393  16.103  1.00  0.00           C  
ATOM   4265  CE2 PHE A1350      67.664  30.485  17.443  1.00  0.00           C  
ATOM   4266  CZ  PHE A1350      68.315  30.077  16.287  1.00  0.00           C  
ATOM   4267  N   THR A1351      73.464  33.472  17.472  1.00  0.00           N  
ATOM   4268  CA  THR A1351      73.875  34.419  16.441  1.00  0.00           C  
ATOM   4269  C   THR A1351      73.111  34.244  15.136  1.00  0.00           C  
ATOM   4270  O   THR A1351      72.796  33.126  14.719  1.00  0.00           O  
ATOM   4271  CB  THR A1351      75.383  34.317  16.154  1.00  0.00           C  
ATOM   4272  OG1 THR A1351      75.701  32.995  15.705  1.00  0.00           O  
ATOM   4273  CG2 THR A1351      76.174  34.623  17.419  1.00  0.00           C  
ATOM   4274  N   GLN A1352      72.816  35.370  14.499  1.00  0.00           N  
ATOM   4275  CA  GLN A1352      72.074  35.387  13.249  1.00  0.00           C  
ATOM   4276  C   GLN A1352      72.882  36.122  12.197  1.00  0.00           C  
ATOM   4277  O   GLN A1352      73.362  37.229  12.444  1.00  0.00           O  
ATOM   4278  CB  GLN A1352      70.738  36.110  13.452  1.00  0.00           C  
ATOM   4279  CG  GLN A1352      69.896  35.533  14.578  1.00  0.00           C  
ATOM   4280  CD  GLN A1352      69.231  34.221  14.206  1.00  0.00           C  
ATOM   4281  OE1 GLN A1352      68.970  33.376  15.063  1.00  0.00           O  
ATOM   4282  NE2 GLN A1352      68.933  34.056  12.926  1.00  0.00           N  
ATOM   4283  N   GLY A1356      73.030  35.505  11.027  1.00  0.00           N  
ATOM   4284  CA  GLY A1356      73.758  36.141   9.948  1.00  0.00           C  
ATOM   4285  C   GLY A1356      72.849  37.162   9.295  1.00  0.00           C  
ATOM   4286  O   GLY A1356      71.627  37.124   9.479  1.00  0.00           O  
ATOM   4287  N   MET A1360      73.432  38.075   8.532  1.00  0.00           N  
ATOM   4288  CA  MET A1360      72.665  39.117   7.865  1.00  0.00           C  
ATOM   4289  C   MET A1360      71.797  38.598   6.717  1.00  0.00           C  
ATOM   4290  O   MET A1360      72.155  37.634   6.028  1.00  0.00           O  
ATOM   4291  CB  MET A1360      73.609  40.184   7.296  1.00  0.00           C  
ATOM   4292  CG  MET A1360      74.349  41.039   8.328  1.00  0.00           C  
ATOM   4293  SD  MET A1360      73.265  42.208   9.177  1.00  0.00           S  
ATOM   4294  CE  MET A1360      72.924  41.285  10.707  1.00  0.00           C  
ATOM   4295  N   VAL A1361      70.657  39.255   6.522  1.00  0.00           N  
ATOM   4296  CA  VAL A1361      69.754  38.936   5.429  1.00  0.00           C  
ATOM   4297  C   VAL A1361      70.170  39.853   4.283  1.00  0.00           C  
ATOM   4298  O   VAL A1361      70.247  41.065   4.464  1.00  0.00           O  
ATOM   4299  CB  VAL A1361      68.282  39.257   5.773  1.00  0.00           C  
ATOM   4300  CG1 VAL A1361      67.434  39.255   4.496  1.00  0.00           C  
ATOM   4301  CG2 VAL A1361      67.749  38.242   6.756  1.00  0.00           C  
ATOM   4302  N   LEU A1365      70.426  39.282   3.111  1.00  0.00           N  
ATOM   4303  CA  LEU A1365      70.835  40.079   1.957  1.00  0.00           C  
ATOM   4304  C   LEU A1365      69.736  40.123   0.895  1.00  0.00           C  
ATOM   4305  O   LEU A1365      68.702  39.461   1.016  1.00  0.00           O  
ATOM   4306  CB  LEU A1365      72.113  39.491   1.346  1.00  0.00           C  
ATOM   4307  CG  LEU A1365      73.236  39.098   2.317  1.00  0.00           C  
ATOM   4308  CD1 LEU A1365      74.417  38.497   1.548  1.00  0.00           C  
ATOM   4309  CD2 LEU A1365      73.680  40.315   3.095  1.00  0.00           C  
ATOM   4310  N   ALA A1366      69.968  40.906  -0.150  1.00  0.00           N  
ATOM   4311  CA  ALA A1366      69.016  41.031  -1.245  1.00  0.00           C  
ATOM   4312  C   ALA A1366      69.755  41.460  -2.509  1.00  0.00           C  
ATOM   4313  O   ALA A1366      70.624  42.331  -2.457  1.00  0.00           O  
ATOM   4314  CB  ALA A1366      67.943  42.054  -0.896  1.00  0.00           C  
ATOM   4315  N   TRP A1368      69.421  40.839  -3.637  1.00  0.00           N  
ATOM   4316  CA  TRP A1368      70.064  41.185  -4.897  1.00  0.00           C  
ATOM   4317  C   TRP A1368      69.867  42.661  -5.189  1.00  0.00           C  
ATOM   4318  O   TRP A1368      68.739  43.147  -5.282  1.00  0.00           O  
ATOM   4319  CB  TRP A1368      69.518  40.332  -6.047  1.00  0.00           C  
ATOM   4320  CG  TRP A1368      70.106  38.960  -6.056  1.00  0.00           C  
ATOM   4321  CD1 TRP A1368      69.579  37.835  -5.492  1.00  0.00           C  
ATOM   4322  CD2 TRP A1368      71.375  38.580  -6.602  1.00  0.00           C  
ATOM   4323  NE1 TRP A1368      70.444  36.774  -5.650  1.00  0.00           N  
ATOM   4324  CE2 TRP A1368      71.554  37.205  -6.331  1.00  0.00           C  
ATOM   4325  CE3 TRP A1368      72.380  39.269  -7.294  1.00  0.00           C  
ATOM   4326  CZ2 TRP A1368      72.698  36.502  -6.727  1.00  0.00           C  
ATOM   4327  CZ3 TRP A1368      73.517  38.570  -7.688  1.00  0.00           C  
ATOM   4328  CH2 TRP A1368      73.664  37.200  -7.403  1.00  0.00           C  
ATOM   4329  N   THR A1369      70.985  43.364  -5.340  1.00  0.00           N  
ATOM   4330  CA  THR A1369      70.969  44.792  -5.585  1.00  0.00           C  
ATOM   4331  C   THR A1369      71.672  45.166  -6.889  1.00  0.00           C  
ATOM   4332  O   THR A1369      72.744  44.643  -7.202  1.00  0.00           O  
ATOM   4333  CB  THR A1369      71.645  45.513  -4.402  1.00  0.00           C  
ATOM   4334  OG1 THR A1369      71.016  45.092  -3.187  1.00  0.00           O  
ATOM   4335  CG2 THR A1369      71.530  47.026  -4.533  1.00  0.00           C  
ATOM   4336  N   ASP A1370      71.046  46.064  -7.645  1.00  0.00           N  
ATOM   4337  CA  ASP A1370      71.581  46.555  -8.912  1.00  0.00           C  
ATOM   4338  C   ASP A1370      72.496  47.732  -8.562  1.00  0.00           C  
ATOM   4339  O   ASP A1370      72.023  48.762  -8.076  1.00  0.00           O  
ATOM   4340  CB  ASP A1370      70.443  47.048  -9.812  1.00  0.00           C  
ATOM   4341  CG  ASP A1370      70.924  47.438 -11.204  1.00  0.00           C  
ATOM   4342  OD1 ASP A1370      72.136  47.700 -11.369  1.00  0.00           O  
ATOM   4343  OD2 ASP A1370      70.090  47.492 -12.133  1.00  0.00           O  
ATOM   4344  N   PHE A1373      73.796  47.582  -8.801  1.00  0.00           N  
ATOM   4345  CA  PHE A1373      74.740  48.645  -8.471  1.00  0.00           C  
ATOM   4346  C   PHE A1373      75.034  49.625  -9.604  1.00  0.00           C  
ATOM   4347  O   PHE A1373      75.638  50.666  -9.384  1.00  0.00           O  
ATOM   4348  CB  PHE A1373      76.035  48.027  -7.930  1.00  0.00           C  
ATOM   4349  CG  PHE A1373      75.911  47.527  -6.516  1.00  0.00           C  
ATOM   4350  CD1 PHE A1373      76.123  48.386  -5.438  1.00  0.00           C  
ATOM   4351  CD2 PHE A1373      75.529  46.210  -6.258  1.00  0.00           C  
ATOM   4352  CE1 PHE A1373      75.954  47.941  -4.121  1.00  0.00           C  
ATOM   4353  CE2 PHE A1373      75.357  45.753  -4.949  1.00  0.00           C  
ATOM   4354  CZ  PHE A1373      75.568  46.616  -3.877  1.00  0.00           C  
ATOM   4355  N   GLY A1374      74.599  49.299 -10.813  1.00  0.00           N  
ATOM   4356  CA  GLY A1374      74.821  50.196 -11.929  1.00  0.00           C  
ATOM   4357  C   GLY A1374      75.460  49.561 -13.147  1.00  0.00           C  
ATOM   4358  O   GLY A1374      75.853  48.390 -13.126  1.00  0.00           O  
ATOM   4359  N   PRO A1375      75.576  50.319 -14.243  1.00  0.00           N  
ATOM   4360  CA  PRO A1375      76.186  49.774 -15.460  1.00  0.00           C  
ATOM   4361  C   PRO A1375      77.698  49.625 -15.321  1.00  0.00           C  
ATOM   4362  O   PRO A1375      78.328  50.266 -14.475  1.00  0.00           O  
ATOM   4363  CB  PRO A1375      75.815  50.808 -16.523  1.00  0.00           C  
ATOM   4364  CG  PRO A1375      75.835  52.092 -15.744  1.00  0.00           C  
ATOM   4365  CD  PRO A1375      75.130  51.710 -14.448  1.00  0.00           C  
ATOM   4366  N   VAL A1376      78.266  48.764 -16.152  1.00  0.00           N  
ATOM   4367  CA  VAL A1376      79.701  48.535 -16.177  1.00  0.00           C  
ATOM   4368  C   VAL A1376      80.074  48.329 -17.632  1.00  0.00           C  
ATOM   4369  O   VAL A1376      79.201  48.181 -18.488  1.00  0.00           O  
ATOM   4370  CB  VAL A1376      80.113  47.282 -15.372  1.00  0.00           C  
ATOM   4371  CG1 VAL A1376      79.752  47.468 -13.905  1.00  0.00           C  
ATOM   4372  CG2 VAL A1376      79.454  46.042 -15.957  1.00  0.00           C  
ATOM   4373  N   GLU A1377      81.369  48.322 -17.912  1.00  0.00           N  
ATOM   4374  CA  GLU A1377      81.840  48.131 -19.273  1.00  0.00           C  
ATOM   4375  C   GLU A1377      82.841  46.992 -19.253  1.00  0.00           C  
ATOM   4376  O   GLU A1377      83.810  47.021 -18.494  1.00  0.00           O  
ATOM   4377  CB  GLU A1377      82.499  49.410 -19.782  1.00  0.00           C  
ATOM   4378  CG  GLU A1377      82.498  49.548 -21.292  1.00  0.00           C  
ATOM   4379  CD  GLU A1377      83.145  50.840 -21.751  1.00  0.00           C  
ATOM   4380  OE1 GLU A1377      82.810  51.906 -21.180  1.00  0.00           O  
ATOM   4381  OE2 GLU A1377      83.982  50.785 -22.681  1.00  0.00           O  
ATOM   4382  N   VAL A1378      82.604  45.984 -20.084  1.00  0.00           N  
ATOM   4383  CA  VAL A1378      83.485  44.830 -20.122  1.00  0.00           C  
ATOM   4384  C   VAL A1378      84.336  44.746 -21.381  1.00  0.00           C  
ATOM   4385  O   VAL A1378      83.865  44.997 -22.489  1.00  0.00           O  
ATOM   4386  CB  VAL A1378      82.683  43.514 -20.000  1.00  0.00           C  
ATOM   4387  CG1 VAL A1378      83.637  42.331 -19.895  1.00  0.00           C  
ATOM   4388  CG2 VAL A1378      81.756  43.574 -18.792  1.00  0.00           C  
ATOM   4389  N   GLU A1379      85.602  44.394 -21.193  1.00  0.00           N  
ATOM   4390  CA  GLU A1379      86.520  44.223 -22.307  1.00  0.00           C  
ATOM   4391  C   GLU A1379      87.471  43.099 -21.927  1.00  0.00           C  
ATOM   4392  O   GLU A1379      88.333  43.259 -21.061  1.00  0.00           O  
ATOM   4393  CB  GLU A1379      87.292  45.510 -22.586  1.00  0.00           C  
ATOM   4394  CG  GLU A1379      87.872  45.552 -23.996  1.00  0.00           C  
ATOM   4395  CD  GLU A1379      86.810  45.328 -25.073  1.00  0.00           C  
ATOM   4396  OE1 GLU A1379      85.864  46.144 -25.166  1.00  0.00           O  
ATOM   4397  OE2 GLU A1379      86.918  44.333 -25.826  1.00  0.00           O  
ATOM   4398  N   GLY A1380      87.300  41.949 -22.570  1.00  0.00           N  
ATOM   4399  CA  GLY A1380      88.142  40.817 -22.248  1.00  0.00           C  
ATOM   4400  C   GLY A1380      87.752  40.329 -20.867  1.00  0.00           C  
ATOM   4401  O   GLY A1380      86.568  40.130 -20.595  1.00  0.00           O  
ATOM   4402  N   SER A1381      88.733  40.158 -19.986  1.00  0.00           N  
ATOM   4403  CA  SER A1381      88.456  39.684 -18.636  1.00  0.00           C  
ATOM   4404  C   SER A1381      88.391  40.830 -17.632  1.00  0.00           C  
ATOM   4405  O   SER A1381      88.308  40.596 -16.427  1.00  0.00           O  
ATOM   4406  CB  SER A1381      89.541  38.705 -18.191  1.00  0.00           C  
ATOM   4407  OG  SER A1381      90.783  39.377 -18.036  1.00  0.00           O  
ATOM   4408  N   VAL A1382      88.419  42.064 -18.125  1.00  0.00           N  
ATOM   4409  CA  VAL A1382      88.400  43.220 -17.242  1.00  0.00           C  
ATOM   4410  C   VAL A1382      87.104  44.011 -17.299  1.00  0.00           C  
ATOM   4411  O   VAL A1382      86.629  44.368 -18.374  1.00  0.00           O  
ATOM   4412  CB  VAL A1382      89.585  44.162 -17.556  1.00  0.00           C  
ATOM   4413  CG1 VAL A1382      89.494  45.422 -16.711  1.00  0.00           C  
ATOM   4414  CG2 VAL A1382      90.903  43.439 -17.281  1.00  0.00           C  
ATOM   4415  N   VAL A1383      86.546  44.279 -16.121  1.00  0.00           N  
ATOM   4416  CA  VAL A1383      85.299  45.026 -15.977  1.00  0.00           C  
ATOM   4417  C   VAL A1383      85.566  46.441 -15.459  1.00  0.00           C  
ATOM   4418  O   VAL A1383      86.056  46.622 -14.341  1.00  0.00           O  
ATOM   4419  CB  VAL A1383      84.355  44.325 -14.976  1.00  0.00           C  
ATOM   4420  CG1 VAL A1383      82.996  45.020 -14.952  1.00  0.00           C  
ATOM   4421  CG2 VAL A1383      84.218  42.868 -15.344  1.00  0.00           C  
ATOM   4422  N   ARG A1384      85.254  47.440 -16.276  1.00  0.00           N  
ATOM   4423  CA  ARG A1384      85.449  48.827 -15.881  1.00  0.00           C  
ATOM   4424  C   ARG A1384      84.213  49.301 -15.118  1.00  0.00           C  
ATOM   4425  O   ARG A1384      83.079  49.102 -15.565  1.00  0.00           O  
ATOM   4426  CB  ARG A1384      85.655  49.709 -17.111  1.00  0.00           C  
ATOM   4427  CG  ARG A1384      85.888  51.175 -16.782  1.00  0.00           C  
ATOM   4428  CD  ARG A1384      86.072  52.014 -18.043  1.00  0.00           C  
ATOM   4429  NE  ARG A1384      84.803  52.430 -18.640  1.00  0.00           N  
ATOM   4430  CZ  ARG A1384      84.030  53.404 -18.163  1.00  0.00           C  
ATOM   4431  NH1 ARG A1384      84.388  54.077 -17.073  1.00  0.00           N  
ATOM   4432  NH2 ARG A1384      82.897  53.711 -18.782  1.00  0.00           N  
ATOM   4433  N   LEU A1385      84.431  49.922 -13.967  1.00  0.00           N  
ATOM   4434  CA  LEU A1385      83.325  50.417 -13.169  1.00  0.00           C  
ATOM   4435  C   LEU A1385      83.222  51.936 -13.218  1.00  0.00           C  
ATOM   4436  O   LEU A1385      84.118  52.642 -12.756  1.00  0.00           O  
ATOM   4437  CB  LEU A1385      83.480  49.988 -11.706  1.00  0.00           C  
ATOM   4438  CG  LEU A1385      83.596  48.498 -11.367  1.00  0.00           C  
ATOM   4439  CD1 LEU A1385      83.720  48.353  -9.861  1.00  0.00           C  
ATOM   4440  CD2 LEU A1385      82.387  47.735 -11.870  1.00  0.00           C  
ATOM   4441  N   PRO A1386      82.131  52.465 -13.795  1.00  0.00           N  
ATOM   4442  CA  PRO A1386      81.979  53.922 -13.853  1.00  0.00           C  
ATOM   4443  C   PRO A1386      81.941  54.418 -12.404  1.00  0.00           C  
ATOM   4444  O   PRO A1386      81.544  53.666 -11.510  1.00  0.00           O  
ATOM   4445  CB  PRO A1386      80.636  54.097 -14.560  1.00  0.00           C  
ATOM   4446  CG  PRO A1386      80.575  52.893 -15.465  1.00  0.00           C  
ATOM   4447  CD  PRO A1386      81.075  51.788 -14.571  1.00  0.00           C  
ATOM   4448  N   GLU A1387      82.345  55.665 -12.167  1.00  0.00           N  
ATOM   4449  CA  GLU A1387      82.357  56.217 -10.808  1.00  0.00           C  
ATOM   4450  C   GLU A1387      81.066  55.983 -10.012  1.00  0.00           C  
ATOM   4451  O   GLU A1387      81.116  55.556  -8.857  1.00  0.00           O  
ATOM   4452  CB  GLU A1387      82.677  57.721 -10.835  1.00  0.00           C  
ATOM   4453  CG  GLU A1387      84.171  58.057 -10.812  1.00  0.00           C  
ATOM   4454  CD  GLU A1387      84.899  57.396  -9.657  1.00  0.00           C  
ATOM   4455  OE1 GLU A1387      85.559  56.365  -9.888  1.00  0.00           O  
ATOM   4456  OE2 GLU A1387      84.808  57.891  -8.516  1.00  0.00           O  
ATOM   4457  N   PRO A1388      79.895  56.275 -10.608  1.00  0.00           N  
ATOM   4458  CA  PRO A1388      78.641  56.058  -9.874  1.00  0.00           C  
ATOM   4459  C   PRO A1388      78.509  54.607  -9.411  1.00  0.00           C  
ATOM   4460  O   PRO A1388      78.155  54.343  -8.266  1.00  0.00           O  
ATOM   4461  CB  PRO A1388      77.568  56.449 -10.894  1.00  0.00           C  
ATOM   4462  CG  PRO A1388      78.259  57.503 -11.717  1.00  0.00           C  
ATOM   4463  CD  PRO A1388      79.638  56.897 -11.919  1.00  0.00           C  
ATOM   4464  N   THR A1389      78.817  53.669 -10.301  1.00  0.00           N  
ATOM   4465  CA  THR A1389      78.747  52.253  -9.961  1.00  0.00           C  
ATOM   4466  C   THR A1389      79.738  51.895  -8.851  1.00  0.00           C  
ATOM   4467  O   THR A1389      79.374  51.239  -7.870  1.00  0.00           O  
ATOM   4468  CB  THR A1389      79.036  51.373 -11.189  1.00  0.00           C  
ATOM   4469  OG1 THR A1389      78.041  51.613 -12.192  1.00  0.00           O  
ATOM   4470  CG2 THR A1389      79.011  49.905 -10.807  1.00  0.00           C  
ATOM   4471  N   ARG A1390      80.987  52.324  -9.001  1.00  0.00           N  
ATOM   4472  CA  ARG A1390      82.008  52.041  -7.997  1.00  0.00           C  
ATOM   4473  C   ARG A1390      81.638  52.631  -6.637  1.00  0.00           C  
ATOM   4474  O   ARG A1390      81.853  52.004  -5.595  1.00  0.00           O  
ATOM   4475  CB  ARG A1390      83.366  52.604  -8.431  1.00  0.00           C  
ATOM   4476  CG  ARG A1390      84.494  52.286  -7.452  1.00  0.00           C  
ATOM   4477  CD  ARG A1390      85.799  52.971  -7.854  1.00  0.00           C  
ATOM   4478  NE  ARG A1390      85.751  54.415  -7.642  1.00  0.00           N  
ATOM   4479  CZ  ARG A1390      85.853  54.998  -6.454  1.00  0.00           C  
ATOM   4480  NH1 ARG A1390      86.014  54.261  -5.364  1.00  0.00           N  
ATOM   4481  NH2 ARG A1390      85.793  56.321  -6.356  1.00  0.00           N  
ATOM   4482  N   ILE A1391      81.089  53.841  -6.642  1.00  0.00           N  
ATOM   4483  CA  ILE A1391      80.714  54.491  -5.390  1.00  0.00           C  
ATOM   4484  C   ILE A1391      79.623  53.717  -4.654  1.00  0.00           C  
ATOM   4485  O   ILE A1391      79.703  53.530  -3.443  1.00  0.00           O  
ATOM   4486  CB  ILE A1391      80.253  55.940  -5.637  1.00  0.00           C  
ATOM   4487  CG1 ILE A1391      81.439  56.767  -6.145  1.00  0.00           C  
ATOM   4488  CG2 ILE A1391      79.700  56.545  -4.341  1.00  0.00           C  
ATOM   4489  CD1 ILE A1391      81.065  58.141  -6.666  1.00  0.00           C  
ATOM   4490  N   ARG A1392      78.607  53.260  -5.381  1.00  0.00           N  
ATOM   4491  CA  ARG A1392      77.536  52.499  -4.744  1.00  0.00           C  
ATOM   4492  C   ARG A1392      78.091  51.219  -4.133  1.00  0.00           C  
ATOM   4493  O   ARG A1392      77.685  50.818  -3.044  1.00  0.00           O  
ATOM   4494  CB  ARG A1392      76.435  52.151  -5.750  1.00  0.00           C  
ATOM   4495  CG  ARG A1392      75.747  53.362  -6.364  1.00  0.00           C  
ATOM   4496  CD  ARG A1392      74.423  52.998  -7.024  1.00  0.00           C  
ATOM   4497  NE  ARG A1392      73.932  54.085  -7.868  1.00  0.00           N  
ATOM   4498  CZ  ARG A1392      74.277  54.265  -9.141  1.00  0.00           C  
ATOM   4499  NH1 ARG A1392      75.114  53.425  -9.736  1.00  0.00           N  
ATOM   4500  NH2 ARG A1392      73.797  55.300  -9.820  1.00  0.00           N  
ATOM   4501  N   LEU A1393      79.027  50.583  -4.834  1.00  0.00           N  
ATOM   4502  CA  LEU A1393      79.638  49.346  -4.349  1.00  0.00           C  
ATOM   4503  C   LEU A1393      80.541  49.576  -3.150  1.00  0.00           C  
ATOM   4504  O   LEU A1393      80.812  48.654  -2.387  1.00  0.00           O  
ATOM   4505  CB  LEU A1393      80.451  48.682  -5.458  1.00  0.00           C  
ATOM   4506  CG  LEU A1393      79.700  47.764  -6.417  1.00  0.00           C  
ATOM   4507  CD1 LEU A1393      80.624  47.384  -7.579  1.00  0.00           C  
ATOM   4508  CD2 LEU A1393      79.223  46.520  -5.655  1.00  0.00           C  
ATOM   4509  N   GLU A1394      81.026  50.802  -3.003  1.00  0.00           N  
ATOM   4510  CA  GLU A1394      81.899  51.156  -1.890  1.00  0.00           C  
ATOM   4511  C   GLU A1394      83.228  50.398  -1.883  1.00  0.00           C  
ATOM   4512  O   GLU A1394      83.679  49.922  -0.838  1.00  0.00           O  
ATOM   4513  CB  GLU A1394      81.166  50.935  -0.567  1.00  0.00           C  
ATOM   4514  CG  GLU A1394      79.919  51.797  -0.425  1.00  0.00           C  
ATOM   4515  CD  GLU A1394      79.197  51.578   0.892  1.00  0.00           C  
ATOM   4516  OE1 GLU A1394      78.634  50.480   1.098  1.00  0.00           O  
ATOM   4517  OE2 GLU A1394      79.197  52.507   1.726  1.00  0.00           O  
ATOM   4518  N   ILE A1395      83.848  50.283  -3.056  1.00  0.00           N  
ATOM   4519  CA  ILE A1395      85.139  49.616  -3.171  1.00  0.00           C  
ATOM   4520  C   ILE A1395      86.109  50.556  -3.877  1.00  0.00           C  
ATOM   4521  O   ILE A1395      85.692  51.457  -4.612  1.00  0.00           O  
ATOM   4522  CB  ILE A1395      85.046  48.302  -3.977  1.00  0.00           C  
ATOM   4523  CG1 ILE A1395      84.471  48.577  -5.367  1.00  0.00           C  
ATOM   4524  CG2 ILE A1395      84.212  47.290  -3.213  1.00  0.00           C  
ATOM   4525  CD1 ILE A1395      84.531  47.391  -6.299  1.00  0.00           C  
ATOM   4526  N   PRO A1396      87.421  50.364  -3.659  1.00  0.00           N  
ATOM   4527  CA  PRO A1396      88.449  51.208  -4.286  1.00  0.00           C  
ATOM   4528  C   PRO A1396      88.770  50.907  -5.758  1.00  0.00           C  
ATOM   4529  O   PRO A1396      89.299  51.761  -6.471  1.00  0.00           O  
ATOM   4530  CB  PRO A1396      89.663  50.999  -3.375  1.00  0.00           C  
ATOM   4531  CG  PRO A1396      89.494  49.574  -2.927  1.00  0.00           C  
ATOM   4532  CD  PRO A1396      88.009  49.502  -2.616  1.00  0.00           C  
ATOM   4533  N   GLU A1397      88.445  49.704  -6.221  1.00  0.00           N  
ATOM   4534  CA  GLU A1397      88.748  49.333  -7.598  1.00  0.00           C  
ATOM   4535  C   GLU A1397      87.879  49.974  -8.677  1.00  0.00           C  
ATOM   4536  O   GLU A1397      86.647  49.955  -8.597  1.00  0.00           O  
ATOM   4537  CB  GLU A1397      88.665  47.811  -7.777  1.00  0.00           C  
ATOM   4538  CG  GLU A1397      89.650  47.003  -6.969  1.00  0.00           C  
ATOM   4539  CD  GLU A1397      89.171  46.724  -5.563  1.00  0.00           C  
ATOM   4540  OE1 GLU A1397      88.040  47.130  -5.223  1.00  0.00           O  
ATOM   4541  OE2 GLU A1397      89.931  46.090  -4.799  1.00  0.00           O  
ATOM   4542  N   SER A1398      88.528  50.530  -9.698  1.00  0.00           N  
ATOM   4543  CA  SER A1398      87.810  51.111 -10.826  1.00  0.00           C  
ATOM   4544  C   SER A1398      87.749  50.033 -11.904  1.00  0.00           C  
ATOM   4545  O   SER A1398      87.082  50.187 -12.931  1.00  0.00           O  
ATOM   4546  CB  SER A1398      88.533  52.346 -11.361  1.00  0.00           C  
ATOM   4547  OG  SER A1398      88.376  53.428 -10.460  1.00  0.00           O  
ATOM   4548  N   ALA A1399      88.446  48.933 -11.644  1.00  0.00           N  
ATOM   4549  CA  ALA A1399      88.486  47.803 -12.563  1.00  0.00           C  
ATOM   4550  C   ALA A1399      88.490  46.492 -11.787  1.00  0.00           C  
ATOM   4551  O   ALA A1399      89.178  46.357 -10.781  1.00  0.00           O  
ATOM   4552  CB  ALA A1399      89.732  47.883 -13.461  1.00  0.00           C  
ATOM   4553  N   LEU A1400      87.712  45.528 -12.268  1.00  0.00           N  
ATOM   4554  CA  LEU A1400      87.627  44.214 -11.637  1.00  0.00           C  
ATOM   4555  C   LEU A1400      87.747  43.160 -12.721  1.00  0.00           C  
ATOM   4556  O   LEU A1400      87.315  43.381 -13.848  1.00  0.00           O  
ATOM   4557  CB  LEU A1400      86.270  44.038 -10.937  1.00  0.00           C  
ATOM   4558  CG  LEU A1400      85.962  44.903  -9.712  1.00  0.00           C  
ATOM   4559  CD1 LEU A1400      84.522  44.656  -9.268  1.00  0.00           C  
ATOM   4560  CD2 LEU A1400      86.946  44.567  -8.588  1.00  0.00           C  
ATOM   4561  N   SER A1401      88.327  42.015 -12.393  1.00  0.00           N  
ATOM   4562  CA  SER A1401      88.419  40.949 -13.383  1.00  0.00           C  
ATOM   4563  C   SER A1401      87.100  40.177 -13.323  1.00  0.00           C  
ATOM   4564  O   SER A1401      86.366  40.263 -12.336  1.00  0.00           O  
ATOM   4565  CB  SER A1401      89.580  40.001 -13.067  1.00  0.00           C  
ATOM   4566  OG  SER A1401      89.293  39.168 -11.955  1.00  0.00           O  
ATOM   4567  N   LEU A1402      86.785  39.435 -14.377  1.00  0.00           N  
ATOM   4568  CA  LEU A1402      85.562  38.646 -14.374  1.00  0.00           C  
ATOM   4569  C   LEU A1402      85.594  37.722 -13.163  1.00  0.00           C  
ATOM   4570  O   LEU A1402      84.561  37.430 -12.557  1.00  0.00           O  
ATOM   4571  CB  LEU A1402      85.460  37.807 -15.648  1.00  0.00           C  
ATOM   4572  CG  LEU A1402      85.210  38.586 -16.936  1.00  0.00           C  
ATOM   4573  CD1 LEU A1402      85.166  37.623 -18.118  1.00  0.00           C  
ATOM   4574  CD2 LEU A1402      83.902  39.355 -16.814  1.00  0.00           C  
ATOM   4575  N   GLU A1403      86.791  37.273 -12.808  1.00  0.00           N  
ATOM   4576  CA  GLU A1403      86.967  36.373 -11.673  1.00  0.00           C  
ATOM   4577  C   GLU A1403      86.715  37.102 -10.347  1.00  0.00           C  
ATOM   4578  O   GLU A1403      86.197  36.507  -9.393  1.00  0.00           O  
ATOM   4579  CB  GLU A1403      88.381  35.780 -11.703  1.00  0.00           C  
ATOM   4580  CG  GLU A1403      88.579  34.551 -10.830  1.00  0.00           C  
ATOM   4581  CD  GLU A1403      87.621  33.417 -11.180  1.00  0.00           C  
ATOM   4582  OE1 GLU A1403      87.484  33.087 -12.384  1.00  0.00           O  
ATOM   4583  OE2 GLU A1403      87.010  32.853 -10.245  1.00  0.00           O  
ATOM   4584  N   ASP A1404      87.081  38.384 -10.280  1.00  0.00           N  
ATOM   4585  CA  ASP A1404      86.850  39.157  -9.055  1.00  0.00           C  
ATOM   4586  C   ASP A1404      85.345  39.305  -8.852  1.00  0.00           C  
ATOM   4587  O   ASP A1404      84.838  39.187  -7.737  1.00  0.00           O  
ATOM   4588  CB  ASP A1404      87.454  40.563  -9.142  1.00  0.00           C  
ATOM   4589  CG  ASP A1404      88.968  40.564  -9.127  1.00  0.00           C  
ATOM   4590  OD1 ASP A1404      89.573  39.742  -8.402  1.00  0.00           O  
ATOM   4591  OD2 ASP A1404      89.549  41.415  -9.833  1.00  0.00           O  
ATOM   4592  N   VAL A1405      84.643  39.586  -9.943  1.00  0.00           N  
ATOM   4593  CA  VAL A1405      83.200  39.758  -9.896  1.00  0.00           C  
ATOM   4594  C   VAL A1405      82.525  38.501  -9.350  1.00  0.00           C  
ATOM   4595  O   VAL A1405      81.692  38.574  -8.455  1.00  0.00           O  
ATOM   4596  CB  VAL A1405      82.654  40.091 -11.295  1.00  0.00           C  
ATOM   4597  CG1 VAL A1405      81.116  40.025 -11.303  1.00  0.00           C  
ATOM   4598  CG2 VAL A1405      83.135  41.490 -11.699  1.00  0.00           C  
ATOM   4599  N   ARG A1406      82.911  37.348  -9.879  1.00  0.00           N  
ATOM   4600  CA  ARG A1406      82.348  36.083  -9.440  1.00  0.00           C  
ATOM   4601  C   ARG A1406      82.657  35.825  -7.968  1.00  0.00           C  
ATOM   4602  O   ARG A1406      81.771  35.485  -7.184  1.00  0.00           O  
ATOM   4603  CB  ARG A1406      82.914  34.938 -10.286  1.00  0.00           C  
ATOM   4604  CG  ARG A1406      82.275  33.575 -10.014  1.00  0.00           C  
ATOM   4605  CD  ARG A1406      83.017  32.445 -10.737  1.00  0.00           C  
ATOM   4606  NE  ARG A1406      84.339  32.197 -10.163  1.00  0.00           N  
ATOM   4607  CZ  ARG A1406      84.546  31.801  -8.910  1.00  0.00           C  
ATOM   4608  NH1 ARG A1406      83.519  31.603  -8.092  1.00  0.00           N  
ATOM   4609  NH2 ARG A1406      85.783  31.608  -8.468  1.00  0.00           N  
ATOM   4610  N   LYS A1407      83.918  36.003  -7.598  1.00  0.00           N  
ATOM   4611  CA  LYS A1407      84.356  35.757  -6.233  1.00  0.00           C  
ATOM   4612  C   LYS A1407      83.599  36.562  -5.180  1.00  0.00           C  
ATOM   4613  O   LYS A1407      83.406  36.089  -4.061  1.00  0.00           O  
ATOM   4614  CB  LYS A1407      85.862  36.009  -6.117  1.00  0.00           C  
ATOM   4615  CG  LYS A1407      86.463  35.636  -4.768  1.00  0.00           C  
ATOM   4616  CD  LYS A1407      87.988  35.692  -4.803  1.00  0.00           C  
ATOM   4617  CE  LYS A1407      88.605  35.329  -3.449  1.00  0.00           C  
ATOM   4618  NZ  LYS A1407      88.312  36.321  -2.366  1.00  0.00           N  
ATOM   4619  N   MET A1408      83.164  37.770  -5.521  1.00  0.00           N  
ATOM   4620  CA  MET A1408      82.432  38.571  -4.553  1.00  0.00           C  
ATOM   4621  C   MET A1408      80.944  38.215  -4.559  1.00  0.00           C  
ATOM   4622  O   MET A1408      80.153  38.801  -3.827  1.00  0.00           O  
ATOM   4623  CB  MET A1408      82.632  40.074  -4.819  1.00  0.00           C  
ATOM   4624  CG  MET A1408      82.128  40.592  -6.154  1.00  0.00           C  
ATOM   4625  SD  MET A1408      82.394  42.394  -6.355  1.00  0.00           S  
ATOM   4626  CE  MET A1408      84.143  42.427  -6.731  1.00  0.00           C  
ATOM   4627  N   GLY A1409      80.571  37.243  -5.384  1.00  0.00           N  
ATOM   4628  CA  GLY A1409      79.180  36.836  -5.456  1.00  0.00           C  
ATOM   4629  C   GLY A1409      78.334  37.730  -6.346  1.00  0.00           C  
ATOM   4630  O   GLY A1409      77.105  37.749  -6.231  1.00  0.00           O  
ATOM   4631  N   ALA A1410      78.982  38.465  -7.244  1.00  0.00           N  
ATOM   4632  CA  ALA A1410      78.258  39.358  -8.140  1.00  0.00           C  
ATOM   4633  C   ALA A1410      78.039  38.710  -9.503  1.00  0.00           C  
ATOM   4634  O   ALA A1410      78.621  37.670  -9.807  1.00  0.00           O  
ATOM   4635  CB  ALA A1410      79.021  40.664  -8.310  1.00  0.00           C  
ATOM   4636  N   GLU A1411      77.189  39.335 -10.310  1.00  0.00           N  
ATOM   4637  CA  GLU A1411      76.885  38.860 -11.653  1.00  0.00           C  
ATOM   4638  C   GLU A1411      76.556  40.045 -12.544  1.00  0.00           C  
ATOM   4639  O   GLU A1411      75.930  41.003 -12.104  1.00  0.00           O  
ATOM   4640  CB  GLU A1411      75.692  37.906 -11.638  1.00  0.00           C  
ATOM   4641  CG  GLU A1411      75.944  36.643 -10.863  1.00  0.00           C  
ATOM   4642  CD  GLU A1411      75.437  35.425 -11.582  1.00  0.00           C  
ATOM   4643  OE1 GLU A1411      74.230  35.385 -11.894  1.00  0.00           O  
ATOM   4644  OE2 GLU A1411      76.250  34.510 -11.840  1.00  0.00           O  
ATOM   4645  N   LEU A1412      76.984  39.976 -13.796  1.00  0.00           N  
ATOM   4646  CA  LEU A1412      76.715  41.041 -14.747  1.00  0.00           C  
ATOM   4647  C   LEU A1412      75.432  40.639 -15.456  1.00  0.00           C  
ATOM   4648  O   LEU A1412      75.322  39.532 -15.994  1.00  0.00           O  
ATOM   4649  CB  LEU A1412      77.883  41.174 -15.735  1.00  0.00           C  
ATOM   4650  CG  LEU A1412      79.238  41.299 -15.018  1.00  0.00           C  
ATOM   4651  CD1 LEU A1412      80.368  41.424 -16.038  1.00  0.00           C  
ATOM   4652  CD2 LEU A1412      79.203  42.520 -14.082  1.00  0.00           C  
ATOM   4653  N   ARG A1414      74.454  41.530 -15.447  1.00  0.00           N  
ATOM   4654  CA  ARG A1414      73.173  41.220 -16.055  1.00  0.00           C  
ATOM   4655  C   ARG A1414      72.741  42.246 -17.090  1.00  0.00           C  
ATOM   4656  O   ARG A1414      72.785  43.450 -16.840  1.00  0.00           O  
ATOM   4657  CB  ARG A1414      72.113  41.093 -14.959  1.00  0.00           C  
ATOM   4658  CG  ARG A1414      72.494  40.102 -13.863  1.00  0.00           C  
ATOM   4659  CD  ARG A1414      71.276  39.300 -13.411  1.00  0.00           C  
ATOM   4660  NE  ARG A1414      70.273  40.143 -12.775  1.00  0.00           N  
ATOM   4661  CZ  ARG A1414      68.962  39.915 -12.809  1.00  0.00           C  
ATOM   4662  NH1 ARG A1414      68.476  38.865 -13.458  1.00  0.00           N  
ATOM   4663  NH2 ARG A1414      68.135  40.738 -12.181  1.00  0.00           N  
ATOM   4664  N   PRO A1415      72.301  41.774 -18.268  1.00  0.00           N  
ATOM   4665  CA  PRO A1415      71.861  42.671 -19.339  1.00  0.00           C  
ATOM   4666  C   PRO A1415      70.648  43.480 -18.923  1.00  0.00           C  
ATOM   4667  O   PRO A1415      69.693  42.954 -18.346  1.00  0.00           O  
ATOM   4668  CB  PRO A1415      71.570  41.715 -20.493  1.00  0.00           C  
ATOM   4669  CG  PRO A1415      71.103  40.481 -19.785  1.00  0.00           C  
ATOM   4670  CD  PRO A1415      72.107  40.365 -18.655  1.00  0.00           C  
ATOM   4671  N   HIS A1416      70.705  44.772 -19.215  1.00  0.00           N  
ATOM   4672  CA  HIS A1416      69.637  45.695 -18.878  1.00  0.00           C  
ATOM   4673  C   HIS A1416      68.948  46.078 -20.180  1.00  0.00           C  
ATOM   4674  O   HIS A1416      69.532  45.944 -21.260  1.00  0.00           O  
ATOM   4675  CB  HIS A1416      70.237  46.938 -18.232  1.00  0.00           C  
ATOM   4676  CG  HIS A1416      69.304  47.665 -17.319  1.00  0.00           C  
ATOM   4677  ND1 HIS A1416      69.031  47.275 -16.026  1.00  0.00           N  
ATOM   4678  CD2 HIS A1416      68.600  48.809 -17.517  1.00  0.00           C  
ATOM   4679  CE1 HIS A1416      68.196  48.179 -15.489  1.00  0.00           C  
ATOM   4680  NE2 HIS A1416      67.903  49.131 -16.355  1.00  0.00           N  
ATOM   4681  N   GLU A1417      67.710  46.552 -20.086  1.00  0.00           N  
ATOM   4682  CA  GLU A1417      66.985  46.957 -21.283  1.00  0.00           C  
ATOM   4683  C   GLU A1417      67.657  48.173 -21.917  1.00  0.00           C  
ATOM   4684  O   GLU A1417      67.419  48.480 -23.085  1.00  0.00           O  
ATOM   4685  CB  GLU A1417      65.529  47.282 -20.949  1.00  0.00           C  
ATOM   4686  CG  GLU A1417      65.359  48.238 -19.790  1.00  0.00           C  
ATOM   4687  CD  GLU A1417      63.906  48.581 -19.544  1.00  0.00           C  
ATOM   4688  OE1 GLU A1417      63.080  47.642 -19.446  1.00  0.00           O  
ATOM   4689  OE2 GLU A1417      63.593  49.788 -19.446  1.00  0.00           O  
ATOM   4690  N   ASP A1418      68.506  48.854 -21.144  1.00  0.00           N  
ATOM   4691  CA  ASP A1418      69.219  50.027 -21.640  1.00  0.00           C  
ATOM   4692  C   ASP A1418      70.305  49.608 -22.629  1.00  0.00           C  
ATOM   4693  O   ASP A1418      71.009  50.450 -23.181  1.00  0.00           O  
ATOM   4694  CB  ASP A1418      69.838  50.827 -20.478  1.00  0.00           C  
ATOM   4695  CG  ASP A1418      71.008  50.105 -19.808  1.00  0.00           C  
ATOM   4696  OD1 ASP A1418      71.593  50.671 -18.858  1.00  0.00           O  
ATOM   4697  OD2 ASP A1418      71.350  48.978 -20.221  1.00  0.00           O  
ATOM   4698  N   GLY A1419      70.436  48.301 -22.845  1.00  0.00           N  
ATOM   4699  CA  GLY A1419      71.430  47.796 -23.777  1.00  0.00           C  
ATOM   4700  C   GLY A1419      72.821  47.609 -23.195  1.00  0.00           C  
ATOM   4701  O   GLY A1419      73.754  47.242 -23.909  1.00  0.00           O  
ATOM   4702  N   THR A1420      72.965  47.854 -21.897  1.00  0.00           N  
ATOM   4703  CA  THR A1420      74.257  47.713 -21.232  1.00  0.00           C  
ATOM   4704  C   THR A1420      74.203  46.688 -20.103  1.00  0.00           C  
ATOM   4705  O   THR A1420      73.125  46.291 -19.657  1.00  0.00           O  
ATOM   4706  CB  THR A1420      74.703  49.042 -20.618  1.00  0.00           C  
ATOM   4707  OG1 THR A1420      73.834  49.368 -19.526  1.00  0.00           O  
ATOM   4708  CG2 THR A1420      74.641  50.158 -21.657  1.00  0.00           C  
ATOM   4709  N   LEU A1421      75.373  46.260 -19.644  1.00  0.00           N  
ATOM   4710  CA  LEU A1421      75.445  45.308 -18.547  1.00  0.00           C  
ATOM   4711  C   LEU A1421      75.512  46.051 -17.216  1.00  0.00           C  
ATOM   4712  O   LEU A1421      76.156  47.094 -17.096  1.00  0.00           O  
ATOM   4713  CB  LEU A1421      76.679  44.420 -18.677  1.00  0.00           C  
ATOM   4714  CG  LEU A1421      76.693  43.315 -19.729  1.00  0.00           C  
ATOM   4715  CD1 LEU A1421      78.082  42.684 -19.747  1.00  0.00           C  
ATOM   4716  CD2 LEU A1421      75.628  42.268 -19.415  1.00  0.00           C  
ATOM   4717  N   HIS A1422      74.826  45.511 -16.219  1.00  0.00           N  
ATOM   4718  CA  HIS A1422      74.827  46.095 -14.889  1.00  0.00           C  
ATOM   4719  C   HIS A1422      75.410  45.065 -13.942  1.00  0.00           C  
ATOM   4720  O   HIS A1422      75.284  43.857 -14.164  1.00  0.00           O  
ATOM   4721  CB  HIS A1422      73.408  46.442 -14.431  1.00  0.00           C  
ATOM   4722  CG  HIS A1422      72.865  47.701 -15.029  1.00  0.00           C  
ATOM   4723  ND1 HIS A1422      72.086  48.585 -14.312  1.00  0.00           N  
ATOM   4724  CD2 HIS A1422      72.981  48.226 -16.271  1.00  0.00           C  
ATOM   4725  CE1 HIS A1422      71.749  49.600 -15.086  1.00  0.00           C  
ATOM   4726  NE2 HIS A1422      72.280  49.406 -16.281  1.00  0.00           N  
ATOM   4727  N   LEU A1423      76.060  45.540 -12.891  1.00  0.00           N  
ATOM   4728  CA  LEU A1423      76.627  44.636 -11.907  1.00  0.00           C  
ATOM   4729  C   LEU A1423      75.633  44.487 -10.751  1.00  0.00           C  
ATOM   4730  O   LEU A1423      75.263  45.470 -10.102  1.00  0.00           O  
ATOM   4731  CB  LEU A1423      77.967  45.179 -11.405  1.00  0.00           C  
ATOM   4732  CG  LEU A1423      78.770  44.294 -10.448  1.00  0.00           C  
ATOM   4733  CD1 LEU A1423      80.224  44.761 -10.412  1.00  0.00           C  
ATOM   4734  CD2 LEU A1423      78.157  44.347  -9.051  1.00  0.00           C  
ATOM   4735  N   TRP A1425      75.193  43.255 -10.521  1.00  0.00           N  
ATOM   4736  CA  TRP A1425      74.252  42.949  -9.448  1.00  0.00           C  
ATOM   4737  C   TRP A1425      74.969  42.123  -8.388  1.00  0.00           C  
ATOM   4738  O   TRP A1425      75.868  41.342  -8.704  1.00  0.00           O  
ATOM   4739  CB  TRP A1425      73.065  42.131  -9.979  1.00  0.00           C  
ATOM   4740  CG  TRP A1425      72.094  42.889 -10.817  1.00  0.00           C  
ATOM   4741  CD1 TRP A1425      72.308  43.397 -12.068  1.00  0.00           C  
ATOM   4742  CD2 TRP A1425      70.737  43.201 -10.482  1.00  0.00           C  
ATOM   4743  NE1 TRP A1425      71.169  44.003 -12.533  1.00  0.00           N  
ATOM   4744  CE2 TRP A1425      70.187  43.901 -11.578  1.00  0.00           C  
ATOM   4745  CE3 TRP A1425      69.931  42.962  -9.356  1.00  0.00           C  
ATOM   4746  CZ2 TRP A1425      68.857  44.364 -11.590  1.00  0.00           C  
ATOM   4747  CZ3 TRP A1425      68.608  43.424  -9.363  1.00  0.00           C  
ATOM   4748  CH2 TRP A1425      68.088  44.118 -10.474  1.00  0.00           C  
ATOM   4749  N   LYS A1426      74.558  42.273  -7.136  1.00  0.00           N  
ATOM   4750  CA  LYS A1426      75.196  41.524  -6.062  1.00  0.00           C  
ATOM   4751  C   LYS A1426      74.337  41.533  -4.806  1.00  0.00           C  
ATOM   4752  O   LYS A1426      73.642  42.506  -4.528  1.00  0.00           O  
ATOM   4753  CB  LYS A1426      76.569  42.137  -5.741  1.00  0.00           C  
ATOM   4754  CG  LYS A1426      77.360  41.394  -4.670  1.00  0.00           C  
ATOM   4755  CD  LYS A1426      78.721  42.036  -4.426  1.00  0.00           C  
ATOM   4756  CE  LYS A1426      78.618  43.299  -3.589  1.00  0.00           C  
ATOM   4757  NZ  LYS A1426      78.424  42.993  -2.140  1.00  0.00           N  
ATOM   4758  N   PRO A1427      74.354  40.430  -4.043  1.00  0.00           N  
ATOM   4759  CA  PRO A1427      73.555  40.398  -2.817  1.00  0.00           C  
ATOM   4760  C   PRO A1427      74.170  41.418  -1.852  1.00  0.00           C  
ATOM   4761  O   PRO A1427      75.374  41.380  -1.586  1.00  0.00           O  
ATOM   4762  CB  PRO A1427      73.739  38.964  -2.322  1.00  0.00           C  
ATOM   4763  CG  PRO A1427      74.008  38.191  -3.590  1.00  0.00           C  
ATOM   4764  CD  PRO A1427      74.935  39.108  -4.330  1.00  0.00           C  
ATOM   4765  N   ALA A1428      73.354  42.331  -1.344  1.00  0.00           N  
ATOM   4766  CA  ALA A1428      73.841  43.348  -0.418  1.00  0.00           C  
ATOM   4767  C   ALA A1428      72.970  43.367   0.829  1.00  0.00           C  
ATOM   4768  O   ALA A1428      71.758  43.137   0.747  1.00  0.00           O  
ATOM   4769  CB  ALA A1428      73.816  44.721  -1.084  1.00  0.00           C  
ATOM   4770  N   VAL A1433      73.594  43.640   1.974  1.00  0.00           N  
ATOM   4771  CA  VAL A1433      72.888  43.702   3.244  1.00  0.00           C  
ATOM   4772  C   VAL A1433      71.597  44.480   3.071  1.00  0.00           C  
ATOM   4773  O   VAL A1433      71.587  45.572   2.508  1.00  0.00           O  
ATOM   4774  CB  VAL A1433      73.753  44.380   4.339  1.00  0.00           C  
ATOM   4775  CG1 VAL A1433      72.927  44.599   5.606  1.00  0.00           C  
ATOM   4776  CG2 VAL A1433      74.970  43.506   4.650  1.00  0.00           C  
ATOM   4777  N   MET A1434      70.503  43.897   3.541  1.00  0.00           N  
ATOM   4778  CA  MET A1434      69.205  44.536   3.434  1.00  0.00           C  
ATOM   4779  C   MET A1434      69.124  45.670   4.447  1.00  0.00           C  
ATOM   4780  O   MET A1434      69.257  45.448   5.647  1.00  0.00           O  
ATOM   4781  CB  MET A1434      68.097  43.514   3.699  1.00  0.00           C  
ATOM   4782  CG  MET A1434      66.700  44.002   3.357  1.00  0.00           C  
ATOM   4783  SD  MET A1434      65.424  42.746   3.665  1.00  0.00           S  
ATOM   4784  CE  MET A1434      65.524  41.760   2.146  1.00  0.00           C  
ATOM   4785  N   SER A1435      68.921  46.884   3.950  1.00  0.00           N  
ATOM   4786  CA  SER A1435      68.815  48.067   4.795  1.00  0.00           C  
ATOM   4787  C   SER A1435      68.044  49.162   4.059  1.00  0.00           C  
ATOM   4788  O   SER A1435      68.054  49.219   2.827  1.00  0.00           O  
ATOM   4789  CB  SER A1435      70.209  48.574   5.184  1.00  0.00           C  
ATOM   4790  OG  SER A1435      70.974  48.896   4.038  1.00  0.00           O  
ATOM   4791  N   LYS A1441      67.376  50.023   4.823  1.00  0.00           N  
ATOM   4792  CA  LYS A1441      66.579  51.111   4.258  1.00  0.00           C  
ATOM   4793  C   LYS A1441      67.428  51.997   3.343  1.00  0.00           C  
ATOM   4794  O   LYS A1441      66.985  52.394   2.263  1.00  0.00           O  
ATOM   4795  CB  LYS A1441      65.964  51.945   5.394  1.00  0.00           C  
ATOM   4796  CG  LYS A1441      64.604  52.570   5.084  1.00  0.00           C  
ATOM   4797  CD  LYS A1441      64.706  53.764   4.141  1.00  0.00           C  
ATOM   4798  CE  LYS A1441      63.338  54.414   3.936  1.00  0.00           C  
ATOM   4799  NZ  LYS A1441      63.399  55.633   3.078  1.00  0.00           N  
ATOM   4800  N   SER A1442      68.650  52.293   3.777  1.00  0.00           N  
ATOM   4801  CA  SER A1442      69.562  53.126   2.997  1.00  0.00           C  
ATOM   4802  C   SER A1442      69.851  52.525   1.622  1.00  0.00           C  
ATOM   4803  O   SER A1442      69.715  53.203   0.601  1.00  0.00           O  
ATOM   4804  CB  SER A1442      70.877  53.323   3.757  1.00  0.00           C  
ATOM   4805  OG  SER A1442      71.502  52.082   4.036  1.00  0.00           O  
ATOM   4806  N   LYS A1444      70.250  51.256   1.602  1.00  0.00           N  
ATOM   4807  CA  LYS A1444      70.557  50.561   0.353  1.00  0.00           C  
ATOM   4808  C   LYS A1444      69.357  50.516  -0.588  1.00  0.00           C  
ATOM   4809  O   LYS A1444      69.509  50.249  -1.781  1.00  0.00           O  
ATOM   4810  CB  LYS A1444      71.016  49.130   0.643  1.00  0.00           C  
ATOM   4811  CG  LYS A1444      72.410  48.999   1.243  1.00  0.00           C  
ATOM   4812  CD  LYS A1444      73.487  49.129   0.178  1.00  0.00           C  
ATOM   4813  CE  LYS A1444      74.866  48.835   0.755  1.00  0.00           C  
ATOM   4814  NZ  LYS A1444      75.935  48.917  -0.282  1.00  0.00           N  
ATOM   4815  N   GLY A1450      68.168  50.767  -0.048  1.00  0.00           N  
ATOM   4816  CA  GLY A1450      66.964  50.741  -0.863  1.00  0.00           C  
ATOM   4817  C   GLY A1450      66.639  49.356  -1.402  1.00  0.00           C  
ATOM   4818  O   GLY A1450      66.035  49.220  -2.468  1.00  0.00           O  
ATOM   4819  N   ASN A1452      67.038  48.325  -0.661  1.00  0.00           N  
ATOM   4820  CA  ASN A1452      66.801  46.937  -1.059  1.00  0.00           C  
ATOM   4821  C   ASN A1452      65.985  46.201   0.008  1.00  0.00           C  
ATOM   4822  O   ASN A1452      65.868  44.975  -0.015  1.00  0.00           O  
ATOM   4823  CB  ASN A1452      68.139  46.225  -1.255  1.00  0.00           C  
ATOM   4824  CG  ASN A1452      68.981  46.227   0.005  1.00  0.00           C  
ATOM   4825  OD1 ASN A1452      68.623  46.859   1.001  1.00  0.00           O  
ATOM   4826  ND2 ASN A1452      70.107  45.524  -0.031  1.00  0.00           N  
ATOM   4827  N   GLY A1455      65.427  46.956   0.946  1.00  0.00           N  
ATOM   4828  CA  GLY A1455      64.640  46.345   1.998  1.00  0.00           C  
ATOM   4829  C   GLY A1455      63.286  45.816   1.552  1.00  0.00           C  
ATOM   4830  O   GLY A1455      62.624  46.394   0.693  1.00  0.00           O  
ATOM   4831  N   VAL A1456      62.890  44.685   2.124  1.00  0.00           N  
ATOM   4832  CA  VAL A1456      61.596  44.082   1.836  1.00  0.00           C  
ATOM   4833  C   VAL A1456      60.792  44.358   3.092  1.00  0.00           C  
ATOM   4834  O   VAL A1456      60.991  43.718   4.126  1.00  0.00           O  
ATOM   4835  CB  VAL A1456      61.713  42.564   1.601  1.00  0.00           C  
ATOM   4836  CG1 VAL A1456      60.322  41.921   1.545  1.00  0.00           C  
ATOM   4837  CG2 VAL A1456      62.453  42.317   0.301  1.00  0.00           C  
ATOM   4838  N   MET A1457      59.896  45.333   2.999  1.00  0.00           N  
ATOM   4839  CA  MET A1457      59.084  45.738   4.137  1.00  0.00           C  
ATOM   4840  C   MET A1457      58.017  44.716   4.511  1.00  0.00           C  
ATOM   4841  O   MET A1457      57.323  44.178   3.652  1.00  0.00           O  
ATOM   4842  CB  MET A1457      58.451  47.102   3.850  1.00  0.00           C  
ATOM   4843  CG  MET A1457      59.442  48.133   3.289  1.00  0.00           C  
ATOM   4844  SD  MET A1457      61.118  48.057   4.013  1.00  0.00           S  
ATOM   4845  CE  MET A1457      60.822  48.776   5.610  1.00  0.00           C  
ATOM   4846  N   VAL A1458      57.894  44.457   5.809  1.00  0.00           N  
ATOM   4847  CA  VAL A1458      56.939  43.485   6.317  1.00  0.00           C  
ATOM   4848  C   VAL A1458      55.480  43.763   5.956  1.00  0.00           C  
ATOM   4849  O   VAL A1458      54.802  42.900   5.379  1.00  0.00           O  
ATOM   4850  CB  VAL A1458      57.077  43.355   7.846  1.00  0.00           C  
ATOM   4851  CG1 VAL A1458      55.985  42.468   8.403  1.00  0.00           C  
ATOM   4852  CG2 VAL A1458      58.441  42.776   8.183  1.00  0.00           C  
ATOM   4853  N   GLY A1459      55.002  44.959   6.296  1.00  0.00           N  
ATOM   4854  CA  GLY A1459      53.622  45.324   6.018  1.00  0.00           C  
ATOM   4855  C   GLY A1459      53.189  45.007   4.602  1.00  0.00           C  
ATOM   4856  O   GLY A1459      52.241  44.249   4.393  1.00  0.00           O  
ATOM   4857  N   PRO A1460      53.868  45.582   3.600  1.00  0.00           N  
ATOM   4858  CA  PRO A1460      53.528  45.338   2.196  1.00  0.00           C  
ATOM   4859  C   PRO A1460      53.627  43.857   1.809  1.00  0.00           C  
ATOM   4860  O   PRO A1460      52.711  43.303   1.199  1.00  0.00           O  
ATOM   4861  CB  PRO A1460      54.546  46.193   1.440  1.00  0.00           C  
ATOM   4862  CG  PRO A1460      54.827  47.307   2.394  1.00  0.00           C  
ATOM   4863  CD  PRO A1460      54.928  46.598   3.715  1.00  0.00           C  
ATOM   4864  N   PHE A1461      54.736  43.213   2.161  1.00  0.00           N  
ATOM   4865  CA  PHE A1461      54.901  41.810   1.795  1.00  0.00           C  
ATOM   4866  C   PHE A1461      53.821  40.902   2.365  1.00  0.00           C  
ATOM   4867  O   PHE A1461      53.240  40.094   1.646  1.00  0.00           O  
ATOM   4868  CB  PHE A1461      56.263  41.271   2.231  1.00  0.00           C  
ATOM   4869  CG  PHE A1461      56.513  39.868   1.769  1.00  0.00           C  
ATOM   4870  CD1 PHE A1461      57.117  39.624   0.540  1.00  0.00           C  
ATOM   4871  CD2 PHE A1461      56.076  38.784   2.527  1.00  0.00           C  
ATOM   4872  CE1 PHE A1461      57.280  38.324   0.073  1.00  0.00           C  
ATOM   4873  CE2 PHE A1461      56.235  37.482   2.064  1.00  0.00           C  
ATOM   4874  CZ  PHE A1461      56.835  37.250   0.841  1.00  0.00           C  
ATOM   4875  N   VAL A1462      53.563  41.015   3.660  1.00  0.00           N  
ATOM   4876  CA  VAL A1462      52.551  40.174   4.278  1.00  0.00           C  
ATOM   4877  C   VAL A1462      51.173  40.412   3.654  1.00  0.00           C  
ATOM   4878  O   VAL A1462      50.370  39.487   3.528  1.00  0.00           O  
ATOM   4879  CB  VAL A1462      52.470  40.423   5.802  1.00  0.00           C  
ATOM   4880  CG1 VAL A1462      51.289  39.677   6.391  1.00  0.00           C  
ATOM   4881  CG2 VAL A1462      53.743  39.953   6.468  1.00  0.00           C  
ATOM   4882  N   LYS A1463      50.905  41.650   3.257  1.00  0.00           N  
ATOM   4883  CA  LYS A1463      49.615  41.986   2.662  1.00  0.00           C  
ATOM   4884  C   LYS A1463      49.458  41.360   1.284  1.00  0.00           C  
ATOM   4885  O   LYS A1463      48.376  40.901   0.923  1.00  0.00           O  
ATOM   4886  CB  LYS A1463      49.457  43.503   2.547  1.00  0.00           C  
ATOM   4887  CG  LYS A1463      48.069  43.932   2.109  1.00  0.00           C  
ATOM   4888  CD  LYS A1463      47.970  45.438   1.911  1.00  0.00           C  
ATOM   4889  CE  LYS A1463      46.522  45.859   1.699  1.00  0.00           C  
ATOM   4890  NZ  LYS A1463      45.858  45.077   0.614  1.00  0.00           N  
ATOM   4891  N   GLU A1465      50.542  41.342   0.520  1.00  0.00           N  
ATOM   4892  CA  GLU A1465      50.515  40.778  -0.823  1.00  0.00           C  
ATOM   4893  C   GLU A1465      50.752  39.268  -0.833  1.00  0.00           C  
ATOM   4894  O   GLU A1465      50.259  38.572  -1.713  1.00  0.00           O  
ATOM   4895  CB  GLU A1465      51.568  41.465  -1.698  1.00  0.00           C  
ATOM   4896  CG  GLU A1465      51.548  41.025  -3.155  1.00  0.00           C  
ATOM   4897  CD  GLU A1465      52.734  41.560  -3.948  1.00  0.00           C  
ATOM   4898  OE1 GLU A1465      53.885  41.189  -3.618  1.00  0.00           O  
ATOM   4899  OE2 GLU A1465      52.516  42.349  -4.898  1.00  0.00           O  
ATOM   4900  N   GLN A1467      51.515  38.765   0.137  1.00  0.00           N  
ATOM   4901  CA  GLN A1467      51.811  37.335   0.218  1.00  0.00           C  
ATOM   4902  C   GLN A1467      51.248  36.745   1.506  1.00  0.00           C  
ATOM   4903  O   GLN A1467      50.113  36.289   1.541  1.00  0.00           O  
ATOM   4904  CB  GLN A1467      53.322  37.094   0.173  1.00  0.00           C  
ATOM   4905  CG  GLN A1467      54.035  37.698  -1.028  1.00  0.00           C  
ATOM   4906  CD  GLN A1467      53.506  37.183  -2.345  1.00  0.00           C  
ATOM   4907  OE1 GLN A1467      53.470  35.976  -2.586  1.00  0.00           O  
ATOM   4908  NE2 GLN A1467      53.093  38.100  -3.214  1.00  0.00           N  
ATOM   4909  N   GLY A1506      52.049  36.743   2.565  1.00  0.00           N  
ATOM   4910  CA  GLY A1506      51.566  36.211   3.827  1.00  0.00           C  
ATOM   4911  C   GLY A1506      52.658  36.061   4.854  1.00  0.00           C  
ATOM   4912  O   GLY A1506      53.843  36.072   4.520  1.00  0.00           O  
ATOM   4913  N   ALA A1507      52.251  35.913   6.108  1.00  0.00           N  
ATOM   4914  CA  ALA A1507      53.180  35.755   7.217  1.00  0.00           C  
ATOM   4915  C   ALA A1507      53.918  34.424   7.158  1.00  0.00           C  
ATOM   4916  O   ALA A1507      55.152  34.396   7.181  1.00  0.00           O  
ATOM   4917  CB  ALA A1507      52.429  35.885   8.558  1.00  0.00           C  
ATOM   4918  N   ASP A1508      53.175  33.322   7.096  1.00  0.00           N  
ATOM   4919  CA  ASP A1508      53.815  32.011   7.053  1.00  0.00           C  
ATOM   4920  C   ASP A1508      54.754  31.903   5.867  1.00  0.00           C  
ATOM   4921  O   ASP A1508      55.807  31.271   5.954  1.00  0.00           O  
ATOM   4922  CB  ASP A1508      52.777  30.880   7.003  1.00  0.00           C  
ATOM   4923  CG  ASP A1508      52.092  30.647   8.349  1.00  0.00           C  
ATOM   4924  OD1 ASP A1508      52.651  31.058   9.395  1.00  0.00           O  
ATOM   4925  OD2 ASP A1508      50.997  30.042   8.362  1.00  0.00           O  
ATOM   4926  N   ILE A1509      54.386  32.521   4.755  1.00  0.00           N  
ATOM   4927  CA  ILE A1509      55.247  32.476   3.587  1.00  0.00           C  
ATOM   4928  C   ILE A1509      56.575  33.168   3.896  1.00  0.00           C  
ATOM   4929  O   ILE A1509      57.650  32.649   3.577  1.00  0.00           O  
ATOM   4930  CB  ILE A1509      54.562  33.147   2.385  1.00  0.00           C  
ATOM   4931  CG1 ILE A1509      53.459  32.222   1.849  1.00  0.00           C  
ATOM   4932  CG2 ILE A1509      55.581  33.434   1.296  1.00  0.00           C  
ATOM   4933  CD1 ILE A1509      52.376  32.950   1.071  1.00  0.00           C  
ATOM   4934  N   ALA A1510      56.502  34.340   4.523  1.00  0.00           N  
ATOM   4935  CA  ALA A1510      57.713  35.075   4.874  1.00  0.00           C  
ATOM   4936  C   ALA A1510      58.547  34.265   5.872  1.00  0.00           C  
ATOM   4937  O   ALA A1510      59.761  34.125   5.721  1.00  0.00           O  
ATOM   4938  CB  ALA A1510      57.345  36.441   5.483  1.00  0.00           C
[truncated: 107,253 more chars]
