# Supplementary material for: Backbone Brackets and Arginine Tweezers delineate Class I and Class II aminoacyl tRNA synthetases
Source: PLoS Comput Biol. 2018 Apr 16;14(4):e1006101. doi: 10.1371/journal.pcbi.1006101 (PMC5919687; doi:10.1371/journal.pcbi.1006101)
Supplement: S11 File — All structures of Class I aaRS with residues renumbered according to the MSA. (GZ) [file pcbi.1006101.s023.tar.gz › 1p7p_A_renum.pdb]

ATOM      1  N   ALA A 244     -15.981   5.231  31.276  1.00  0.00           N  
ATOM      2  CA  ALA A 244     -14.601   4.704  31.069  1.00  0.00           C  
ATOM      3  C   ALA A 244     -13.939   5.361  29.864  1.00  0.00           C  
ATOM      4  O   ALA A 244     -14.328   5.124  28.720  1.00  0.00           O  
ATOM      5  CB  ALA A 244     -14.641   3.193  30.877  1.00  0.00           C  
ATOM      6  N   LYS A 245     -12.938   6.192  30.130  1.00  0.00           N  
ATOM      7  CA  LYS A 245     -12.215   6.874  29.068  1.00  0.00           C  
ATOM      8  C   LYS A 245     -11.279   5.887  28.390  1.00  0.00           C  
ATOM      9  O   LYS A 245     -10.835   4.920  29.008  1.00  0.00           O  
ATOM     10  CB  LYS A 245     -11.357   8.005  29.639  1.00  0.00           C  
ATOM     11  CG  LYS A 245     -12.093   9.123  30.345  1.00  0.00           C  
ATOM     12  CD  LYS A 245     -11.149   9.794  31.335  1.00  0.00           C  
ATOM     13  CE  LYS A 245     -11.506  11.248  31.578  1.00  0.00           C  
ATOM     14  NZ  LYS A 245     -11.155  12.088  30.401  1.00  0.00           N  
ATOM     15  N   LYS A 265     -11.002   6.131  27.115  1.00  0.00           N  
ATOM     16  CA  LYS A 265     -10.063   5.319  26.351  1.00  0.00           C  
ATOM     17  C   LYS A 265      -8.871   6.250  26.195  1.00  0.00           C  
ATOM     18  O   LYS A 265      -8.989   7.330  25.610  1.00  0.00           O  
ATOM     19  CB  LYS A 265     -10.624   4.952  24.976  1.00  0.00           C  
ATOM     20  CG  LYS A 265     -11.775   3.962  25.021  1.00  0.00           C  
ATOM     21  CD  LYS A 265     -12.075   3.415  23.636  1.00  0.00           C  
ATOM     22  CE  LYS A 265     -13.171   2.363  23.681  1.00  0.00           C  
ATOM     23  NZ  LYS A 265     -13.341   1.705  22.357  1.00  0.00           N  
ATOM     24  N   ILE A 266      -7.726   5.836  26.725  1.00  0.00           N  
ATOM     25  CA  ILE A 266      -6.533   6.670  26.684  1.00  0.00           C  
ATOM     26  C   ILE A 266      -5.319   5.957  26.105  1.00  0.00           C  
ATOM     27  O   ILE A 266      -5.035   4.817  26.467  1.00  0.00           O  
ATOM     28  CB  ILE A 266      -6.165   7.137  28.115  1.00  0.00           C  
ATOM     29  CG1 ILE A 266      -7.333   7.913  28.731  1.00  0.00           C  
ATOM     30  CG2 ILE A 266      -4.918   7.993  28.080  1.00  0.00           C  
ATOM     31  CD1 ILE A 266      -7.172   8.177  30.222  1.00  0.00           C  
ATOM     32  N   LEU A 267      -4.615   6.625  25.196  1.00  0.00           N  
ATOM     33  CA  LEU A 267      -3.395   6.070  24.614  1.00  0.00           C  
ATOM     34  C   LEU A 267      -2.282   7.017  25.056  1.00  0.00           C  
ATOM     35  O   LEU A 267      -2.295   8.203  24.719  1.00  0.00           O  
ATOM     36  CB  LEU A 267      -3.473   6.026  23.078  1.00  0.00           C  
ATOM     37  CG  LEU A 267      -2.438   5.127  22.374  1.00  0.00           C  
ATOM     38  CD1 LEU A 267      -2.776   5.020  20.893  1.00  0.00           C  
ATOM     39  CD2 LEU A 267      -1.031   5.685  22.552  1.00  0.00           C  
ATOM     40  N   VAL A 268      -1.331   6.492  25.821  1.00  0.00           N  
ATOM     41  CA  VAL A 268      -0.219   7.285  26.328  1.00  0.00           C  
ATOM     42  C   VAL A 268       1.113   6.776  25.801  1.00  0.00           C  
ATOM     43  O   VAL A 268       1.340   5.572  25.746  1.00  0.00           O  
ATOM     44  CB  VAL A 268      -0.174   7.233  27.870  1.00  0.00           C  
ATOM     45  CG1 VAL A 268       1.080   7.941  28.386  1.00  0.00           C  
ATOM     46  CG2 VAL A 268      -1.436   7.859  28.440  1.00  0.00           C  
ATOM     47  N   THR A 269       1.996   7.695  25.422  1.00  0.00           N  
ATOM     48  CA  THR A 269       3.312   7.309  24.925  1.00  0.00           C  
ATOM     49  C   THR A 269       4.426   8.085  25.617  1.00  0.00           C  
ATOM     50  O   THR A 269       4.187   9.114  26.254  1.00  0.00           O  
ATOM     51  CB  THR A 269       3.475   7.604  23.412  1.00  0.00           C  
ATOM     52  OG1 THR A 269       3.553   9.023  23.210  1.00  0.00           O  
ATOM     53  CG2 THR A 269       2.307   7.041  22.614  1.00  0.00           C  
ATOM     54  N   CYS A 270       5.639   7.551  25.494  1.00  0.00           N  
ATOM     55  CA  CYS A 270       6.857   8.187  25.976  1.00  0.00           C  
ATOM     56  C   CYS A 270       7.655   8.284  24.685  1.00  0.00           C  
ATOM     57  O   CYS A 270       7.388   7.525  23.749  1.00  0.00           O  
ATOM     58  CB  CYS A 270       7.610   7.301  26.967  1.00  0.00           C  
ATOM     59  SG  CYS A 270       6.942   7.369  28.624  1.00  0.00           S  
ATOM     60  N   ALA A 271       8.608   9.209  24.610  1.00  0.00           N  
ATOM     61  CA  ALA A 271       9.414   9.330  23.403  1.00  0.00           C  
ATOM     62  C   ALA A 271      10.146   8.016  23.149  1.00  0.00           C  
ATOM     63  O   ALA A 271      10.514   7.299  24.085  1.00  0.00           O  
ATOM     64  CB  ALA A 271      10.414  10.463  23.541  1.00  0.00           C  
ATOM     65  N   LEU A 272      10.359   7.702  21.879  1.00  0.00           N  
ATOM     66  CA  LEU A 272      11.033   6.465  21.512  1.00  0.00           C  
ATOM     67  C   LEU A 272      12.550   6.607  21.677  1.00  0.00           C  
ATOM     68  O   LEU A 272      13.192   7.368  20.961  1.00  0.00           O  
ATOM     69  CB  LEU A 272      10.671   6.108  20.069  1.00  0.00           C  
ATOM     70  CG  LEU A 272       9.172   6.224  19.747  1.00  0.00           C  
ATOM     71  CD1 LEU A 272       8.932   5.751  18.313  1.00  0.00           C  
ATOM     72  CD2 LEU A 272       8.343   5.393  20.728  1.00  0.00           C  
ATOM     73  N   PRO A 273      13.142   5.871  22.632  1.00  0.00           N  
ATOM     74  CA  PRO A 273      14.589   5.950  22.863  1.00  0.00           C  
ATOM     75  C   PRO A 273      15.397   5.539  21.641  1.00  0.00           C  
ATOM     76  O   PRO A 273      15.102   4.526  21.013  1.00  0.00           O  
ATOM     77  CB  PRO A 273      14.809   4.985  24.032  1.00  0.00           C  
ATOM     78  CG  PRO A 273      13.479   4.980  24.737  1.00  0.00           C  
ATOM     79  CD  PRO A 273      12.517   4.934  23.581  1.00  0.00           C  
ATOM     80  N   TYR A 274      16.421   6.319  21.304  1.00  0.00           N  
ATOM     81  CA  TYR A 274      17.245   5.974  20.153  1.00  0.00           C  
ATOM     82  C   TYR A 274      17.968   4.658  20.460  1.00  0.00           C  
ATOM     83  O   TYR A 274      18.431   4.433  21.580  1.00  0.00           O  
ATOM     84  CB  TYR A 274      18.259   7.079  19.850  1.00  0.00           C  
ATOM     85  CG  TYR A 274      18.580   7.195  18.372  1.00  0.00           C  
ATOM     86  CD1 TYR A 274      19.842   7.599  17.940  1.00  0.00           C  
ATOM     87  CD2 TYR A 274      17.617   6.896  17.402  1.00  0.00           C  
ATOM     88  CE1 TYR A 274      20.145   7.701  16.582  1.00  0.00           C  
ATOM     89  CE2 TYR A 274      17.908   6.996  16.038  1.00  0.00           C  
ATOM     90  CZ  TYR A 274      19.175   7.397  15.638  1.00  0.00           C  
ATOM     91  OH  TYR A 274      19.483   7.485  14.297  1.00  0.00           O  
ATOM     92  N   ALA A 275      18.060   3.793  19.457  1.00  0.00           N  
ATOM     93  CA  ALA A 275      18.680   2.485  19.624  1.00  0.00           C  
ATOM     94  C   ALA A 275      20.201   2.473  19.683  1.00  0.00           C  
ATOM     95  O   ALA A 275      20.799   1.403  19.736  1.00  0.00           O  
ATOM     96  CB  ALA A 275      18.206   1.545  18.511  1.00  0.00           C  
ATOM     97  N   ASN A 276      20.836   3.640  19.692  1.00  0.00           N  
ATOM     98  CA  ASN A 276      22.293   3.663  19.718  1.00  0.00           C  
ATOM     99  C   ASN A 276      22.893   4.114  21.045  1.00  0.00           C  
ATOM    100  O   ASN A 276      24.029   4.579  21.083  1.00  0.00           O  
ATOM    101  CB  ASN A 276      22.818   4.545  18.580  1.00  0.00           C  
ATOM    102  CG  ASN A 276      22.660   6.026  18.864  1.00  0.00           C  
ATOM    103  OD1 ASN A 276      21.743   6.445  19.573  1.00  0.00           O  
ATOM    104  ND2 ASN A 276      23.555   6.832  18.300  1.00  0.00           N  
ATOM    105  N   GLY A 277      22.133   3.968  22.126  1.00  0.00           N  
ATOM    106  CA  GLY A 277      22.621   4.367  23.437  1.00  0.00           C  
ATOM    107  C   GLY A 277      21.865   3.700  24.576  1.00  0.00           C  
ATOM    108  O   GLY A 277      20.705   3.320  24.420  1.00  0.00           O  
ATOM    109  N   SER A 279      22.517   3.558  25.725  1.00  0.00           N  
ATOM    110  CA  SER A 279      21.881   2.933  26.879  1.00  0.00           C  
ATOM    111  C   SER A 279      20.934   3.910  27.571  1.00  0.00           C  
ATOM    112  O   SER A 279      21.112   5.124  27.496  1.00  0.00           O  
ATOM    113  CB  SER A 279      22.939   2.459  27.876  1.00  0.00           C  
ATOM    114  OG  SER A 279      23.805   1.510  27.280  1.00  0.00           O  
ATOM    115  N   ILE A 280      19.922   3.373  28.236  1.00  0.00           N  
ATOM    116  CA  ILE A 280      18.961   4.203  28.949  1.00  0.00           C  
ATOM    117  C   ILE A 280      19.653   4.848  30.143  1.00  0.00           C  
ATOM    118  O   ILE A 280      20.373   4.175  30.887  1.00  0.00           O  
ATOM    119  CB  ILE A 280      17.769   3.349  29.448  1.00  0.00           C  
ATOM    120  CG1 ILE A 280      17.072   2.690  28.250  1.00  0.00           C  
ATOM    121  CG2 ILE A 280      16.788   4.214  30.251  1.00  0.00           C  
ATOM    122  CD1 ILE A 280      16.588   3.672  27.182  1.00  0.00           C  
ATOM    123  N   HIS A 281      19.458   6.153  30.320  1.00  0.00           N  
ATOM    124  CA  HIS A 281      20.066   6.844  31.451  1.00  0.00           C  
ATOM    125  C   HIS A 281      19.017   7.556  32.304  1.00  0.00           C  
ATOM    126  O   HIS A 281      17.821   7.508  32.002  1.00  0.00           O  
ATOM    127  CB  HIS A 281      21.143   7.827  30.968  1.00  0.00           C  
ATOM    128  CG  HIS A 281      20.655   8.816  29.957  1.00  0.00           C  
ATOM    129  ND1 HIS A 281      19.699   9.765  30.247  1.00  0.00           N  
ATOM    130  CD2 HIS A 281      20.981   8.995  28.655  1.00  0.00           C  
ATOM    131  CE1 HIS A 281      19.454  10.485  29.165  1.00  0.00           C  
ATOM    132  NE2 HIS A 281      20.218  10.037  28.185  1.00  0.00           N  
ATOM    133  N   LEU A 282      19.459   8.206  33.377  1.00  0.00           N  
ATOM    134  CA  LEU A 282      18.528   8.899  34.268  1.00  0.00           C  
ATOM    135  C   LEU A 282      17.614   9.910  33.582  1.00  0.00           C  
ATOM    136  O   LEU A 282      16.514  10.180  34.072  1.00  0.00           O  
ATOM    137  CB  LEU A 282      19.283   9.591  35.400  1.00  0.00           C  
ATOM    138  CG  LEU A 282      19.931   8.682  36.443  1.00  0.00           C  
ATOM    139  CD1 LEU A 282      20.573   9.550  37.516  1.00  0.00           C  
ATOM    140  CD2 LEU A 282      18.896   7.759  37.057  1.00  0.00           C  
ATOM    141  N   GLY A 283      18.073  10.475  32.467  1.00  0.00           N  
ATOM    142  CA  GLY A 283      17.260  11.428  31.728  1.00  0.00           C  
ATOM    143  C   GLY A 283      16.037  10.720  31.170  1.00  0.00           C  
ATOM    144  O   GLY A 283      14.906  11.206  31.297  1.00  0.00           O  
ATOM    145  N   HIS A 284      16.257   9.564  30.549  1.00  0.00           N  
ATOM    146  CA  HIS A 284      15.153   8.776  30.007  1.00  0.00           C  
ATOM    147  C   HIS A 284      14.211   8.385  31.140  1.00  0.00           C  
ATOM    148  O   HIS A 284      12.989   8.484  31.017  1.00  0.00           O  
ATOM    149  CB  HIS A 284      15.642   7.469  29.365  1.00  0.00           C  
ATOM    150  CG  HIS A 284      16.416   7.649  28.096  1.00  0.00           C  
ATOM    151  ND1 HIS A 284      17.793   7.658  28.058  1.00  0.00           N  
ATOM    152  CD2 HIS A 284      16.002   7.788  26.813  1.00  0.00           C  
ATOM    153  CE1 HIS A 284      18.195   7.791  26.806  1.00  0.00           C  
ATOM    154  NE2 HIS A 284      17.128   7.872  26.031  1.00  0.00           N  
ATOM    155  N   MET A 285      14.784   7.936  32.252  1.00  0.00           N  
ATOM    156  CA  MET A 285      13.964   7.485  33.364  1.00  0.00           C  
ATOM    157  C   MET A 285      13.006   8.528  33.920  1.00  0.00           C  
ATOM    158  O   MET A 285      11.902   8.184  34.326  1.00  0.00           O  
ATOM    159  CB  MET A 285      14.844   6.904  34.475  1.00  0.00           C  
ATOM    160  CG  MET A 285      15.564   5.624  34.049  1.00  0.00           C  
ATOM    161  SD  MET A 285      14.514   4.464  33.110  1.00  0.00           S  
ATOM    162  CE  MET A 285      13.081   4.303  34.223  1.00  0.00           C  
ATOM    163  N   LEU A 286      13.412   9.794  33.937  1.00  0.00           N  
ATOM    164  CA  LEU A 286      12.521  10.843  34.426  1.00  0.00           C  
ATOM    165  C   LEU A 286      11.216  10.808  33.631  1.00  0.00           C  
ATOM    166  O   LEU A 286      10.121  10.872  34.189  1.00  0.00           O  
ATOM    167  CB  LEU A 286      13.154  12.225  34.252  1.00  0.00           C  
ATOM    168  CG  LEU A 286      12.249  13.399  34.649  1.00  0.00           C  
ATOM    169  CD1 LEU A 286      11.969  13.342  36.148  1.00  0.00           C  
ATOM    170  CD2 LEU A 286      12.918  14.723  34.279  1.00  0.00           C  
ATOM    171  N   GLU A 288      11.347  10.709  32.317  1.00  0.00           N  
ATOM    172  CA  GLU A 288      10.191  10.687  31.436  1.00  0.00           C  
ATOM    173  C   GLU A 288       9.302   9.461  31.571  1.00  0.00           C  
ATOM    174  O   GLU A 288       8.081   9.581  31.672  1.00  0.00           O  
ATOM    175  CB  GLU A 288      10.652  10.803  29.989  1.00  0.00           C  
ATOM    176  CG  GLU A 288       9.531  10.757  28.977  1.00  0.00           C  
ATOM    177  CD  GLU A 288      10.041  11.054  27.587  1.00  0.00           C  
ATOM    178  OE1 GLU A 288      10.376  12.227  27.319  1.00  0.00           O  
ATOM    179  OE2 GLU A 288      10.128  10.112  26.772  1.00  0.00           O  
ATOM    180  N   HIS A 289       9.916   8.284  31.557  1.00  0.00           N  
ATOM    181  CA  HIS A 289       9.162   7.040  31.643  1.00  0.00           C  
ATOM    182  C   HIS A 289       8.519   6.835  33.001  1.00  0.00           C  
ATOM    183  O   HIS A 289       7.442   6.241  33.099  1.00  0.00           O  
ATOM    184  CB  HIS A 289      10.064   5.863  31.271  1.00  0.00           C  
ATOM    185  CG  HIS A 289      10.447   5.852  29.825  1.00  0.00           C  
ATOM    186  ND1 HIS A 289       9.953   4.928  28.931  1.00  0.00           N  
ATOM    187  CD2 HIS A 289      11.224   6.694  29.104  1.00  0.00           C  
ATOM    188  CE1 HIS A 289      10.407   5.202  27.720  1.00  0.00           C  
ATOM    189  NE2 HIS A 289      11.181   6.269  27.798  1.00  0.00           N  
ATOM    190  N   ILE A 290       9.174   7.338  34.042  1.00  0.00           N  
ATOM    191  CA  ILE A 290       8.637   7.248  35.393  1.00  0.00           C  
ATOM    192  C   ILE A 290       7.468   8.222  35.502  1.00  0.00           C  
ATOM    193  O   ILE A 290       6.406   7.876  36.023  1.00  0.00           O  
ATOM    194  CB  ILE A 290       9.720   7.597  36.438  1.00  0.00           C  
ATOM    195  CG1 ILE A 290      10.714   6.437  36.526  1.00  0.00           C  
ATOM    196  CG2 ILE A 290       9.088   7.888  37.802  1.00  0.00           C  
ATOM    197  CD1 ILE A 290      11.921   6.718  37.406  1.00  0.00           C  
ATOM    198  N   GLN A 291       7.646   9.438  34.992  1.00  0.00           N  
ATOM    199  CA  GLN A 291       6.559  10.414  35.054  1.00  0.00           C  
ATOM    200  C   GLN A 291       5.319   9.865  34.362  1.00  0.00           C  
ATOM    201  O   GLN A 291       4.209   9.949  34.889  1.00  0.00           O  
ATOM    202  CB  GLN A 291       6.955  11.738  34.390  1.00  0.00           C  
ATOM    203  CG  GLN A 291       5.820  12.765  34.372  1.00  0.00           C  
ATOM    204  CD  GLN A 291       6.173  14.036  33.604  1.00  0.00           C  
ATOM    205  OE1 GLN A 291       6.785  13.982  32.532  1.00  0.00           O  
ATOM    206  NE2 GLN A 291       5.770  15.186  34.141  1.00  0.00           N  
ATOM    207  N   ALA A 292       5.507   9.296  33.179  1.00  0.00           N  
ATOM    208  CA  ALA A 292       4.379   8.758  32.434  1.00  0.00           C  
ATOM    209  C   ALA A 292       3.774   7.544  33.131  1.00  0.00           C  
ATOM    210  O   ALA A 292       2.554   7.411  33.196  1.00  0.00           O  
ATOM    211  CB  ALA A 292       4.811   8.393  31.014  1.00  0.00           C  
ATOM    212  N   ASP A 293       4.623   6.660  33.651  1.00  0.00           N  
ATOM    213  CA  ASP A 293       4.134   5.461  34.321  1.00  0.00           C  
ATOM    214  C   ASP A 293       3.305   5.785  35.562  1.00  0.00           C  
ATOM    215  O   ASP A 293       2.324   5.104  35.849  1.00  0.00           O  
ATOM    216  CB  ASP A 293       5.290   4.542  34.715  1.00  0.00           C  
ATOM    217  CG  ASP A 293       4.805   3.207  35.227  1.00  0.00           C  
ATOM    218  OD1 ASP A 293       4.226   2.459  34.414  1.00  0.00           O  
ATOM    219  OD2 ASP A 293       4.984   2.913  36.431  1.00  0.00           O  
ATOM    220  N   VAL A 294       3.702   6.809  36.309  1.00  0.00           N  
ATOM    221  CA  VAL A 294       2.941   7.188  37.495  1.00  0.00           C  
ATOM    222  C   VAL A 294       1.554   7.650  37.048  1.00  0.00           C  
ATOM    223  O   VAL A 294       0.542   7.261  37.628  1.00  0.00           O  
ATOM    224  CB  VAL A 294       3.642   8.327  38.282  1.00  0.00           C  
ATOM    225  CG1 VAL A 294       2.702   8.887  39.349  1.00  0.00           C  
ATOM    226  CG2 VAL A 294       4.903   7.793  38.949  1.00  0.00           C  
ATOM    227  N   TRP A 295       1.511   8.463  35.993  1.00  0.00           N  
ATOM    228  CA  TRP A 295       0.240   8.969  35.482  1.00  0.00           C  
ATOM    229  C   TRP A 295      -0.620   7.809  34.970  1.00  0.00           C  
ATOM    230  O   TRP A 295      -1.814   7.721  35.277  1.00  0.00           O  
ATOM    231  CB  TRP A 295       0.487   9.967  34.342  1.00  0.00           C  
ATOM    232  CG  TRP A 295      -0.692  10.847  34.037  1.00  0.00           C  
ATOM    233  CD1 TRP A 295      -1.181  11.861  34.811  1.00  0.00           C  
ATOM    234  CD2 TRP A 295      -1.528  10.789  32.876  1.00  0.00           C  
ATOM    235  NE1 TRP A 295      -2.273  12.439  34.204  1.00  0.00           N  
ATOM    236  CE2 TRP A 295      -2.507  11.802  33.015  1.00  0.00           C  
ATOM    237  CE3 TRP A 295      -1.548   9.980  31.731  1.00  0.00           C  
ATOM    238  CZ2 TRP A 295      -3.501  12.028  32.049  1.00  0.00           C  
ATOM    239  CZ3 TRP A 295      -2.542  10.207  30.765  1.00  0.00           C  
ATOM    240  CH2 TRP A 295      -3.501  11.224  30.937  1.00  0.00           C  
ATOM    241  N   VAL A 296      -0.003   6.924  34.191  1.00  0.00           N  
ATOM    242  CA  VAL A 296      -0.693   5.770  33.625  1.00  0.00           C  
ATOM    243  C   VAL A 296      -1.268   4.849  34.698  1.00  0.00           C  
ATOM    244  O   VAL A 296      -2.411   4.394  34.586  1.00  0.00           O  
ATOM    245  CB  VAL A 296       0.257   4.955  32.713  1.00  0.00           C  
ATOM    246  CG1 VAL A 296      -0.346   3.587  32.397  1.00  0.00           C  
ATOM    247  CG2 VAL A 296       0.509   5.724  31.423  1.00  0.00           C  
ATOM    248  N   ARG A 297      -0.483   4.569  35.737  1.00  0.00           N  
ATOM    249  CA  ARG A 297      -0.961   3.692  36.797  1.00  0.00           C  
ATOM    250  C   ARG A 297      -2.130   4.358  37.508  1.00  0.00           C  
ATOM    251  O   ARG A 297      -3.088   3.691  37.892  1.00  0.00           O  
ATOM    252  CB  ARG A 297       0.164   3.361  37.792  1.00  0.00           C  
ATOM    253  CG  ARG A 297       1.190   2.371  37.248  1.00  0.00           C  
ATOM    254  CD  ARG A 297       2.299   2.056  38.257  1.00  0.00           C  
ATOM    255  NE  ARG A 297       3.306   1.144  37.709  1.00  0.00           N  
ATOM    256  CZ  ARG A 297       3.234  -0.184  37.753  1.00  0.00           C  
ATOM    257  NH1 ARG A 297       2.197  -0.780  38.325  1.00  0.00           N  
ATOM    258  NH2 ARG A 297       4.210  -0.921  37.234  1.00  0.00           N  
ATOM    259  N   TYR A 298      -2.071   5.679  37.664  1.00  0.00           N  
ATOM    260  CA  TYR A 298      -3.171   6.371  38.319  1.00  0.00           C  
ATOM    261  C   TYR A 298      -4.433   6.234  37.468  1.00  0.00           C  
ATOM    262  O   TYR A 298      -5.505   5.928  37.988  1.00  0.00           O  
ATOM    263  CB  TYR A 298      -2.854   7.850  38.532  1.00  0.00           C  
ATOM    264  CG  TYR A 298      -4.053   8.610  39.045  1.00  0.00           C  
ATOM    265  CD1 TYR A 298      -4.549   8.377  40.326  1.00  0.00           C  
ATOM    266  CD2 TYR A 298      -4.737   9.504  38.225  1.00  0.00           C  
ATOM    267  CE1 TYR A 298      -5.709   9.011  40.782  1.00  0.00           C  
ATOM    268  CE2 TYR A 298      -5.902  10.146  38.672  1.00  0.00           C  
ATOM    269  CZ  TYR A 298      -6.380   9.890  39.950  1.00  0.00           C  
ATOM    270  OH  TYR A 298      -7.547  10.483  40.390  1.00  0.00           O  
ATOM    271  N   GLN A 299      -4.306   6.446  36.160  1.00  0.00           N  
ATOM    272  CA  GLN A 299      -5.464   6.331  35.268  1.00  0.00           C  
ATOM    273  C   GLN A 299      -6.071   4.929  35.324  1.00  0.00           C  
ATOM    274  O   GLN A 299      -7.293   4.773  35.279  1.00  0.00           O  
ATOM    275  CB  GLN A 299      -5.075   6.677  33.826  1.00  0.00           C  
ATOM    276  CG  GLN A 299      -4.612   8.119  33.653  1.00  0.00           C  
ATOM    277  CD  GLN A 299      -5.668   9.134  34.064  1.00  0.00           C  
ATOM    278  OE1 GLN A 299      -5.354  10.292  34.344  1.00  0.00           O  
ATOM    279  NE2 GLN A 299      -6.925   8.707  34.093  1.00  0.00           N  
ATOM    280  N   ARG A 300      -5.227   3.906  35.419  1.00  0.00           N  
ATOM    281  CA  ARG A 300      -5.739   2.542  35.508  1.00  0.00           C  
ATOM    282  C   ARG A 300      -6.482   2.350  36.829  1.00  0.00           C  
ATOM    283  O   ARG A 300      -7.497   1.648  36.884  1.00  0.00           O  
ATOM    284  CB  ARG A 300      -4.608   1.515  35.410  1.00  0.00           C  
ATOM    285  CG  ARG A 300      -3.940   1.441  34.043  1.00  0.00           C  
ATOM    286  CD  ARG A 300      -3.166   0.134  33.900  1.00  0.00           C  
ATOM    287  NE  ARG A 300      -2.360   0.095  32.684  1.00  0.00           N  
ATOM    288  CZ  ARG A 300      -1.030   0.151  32.662  1.00  0.00           C  
ATOM    289  NH1 ARG A 300      -0.341   0.250  33.793  1.00  0.00           N  
ATOM    290  NH2 ARG A 300      -0.385   0.102  31.506  1.00  0.00           N  
ATOM    291  N   MET A 301      -5.980   2.974  37.892  1.00  0.00           N  
ATOM    292  CA  MET A 301      -6.626   2.864  39.196  1.00  0.00           C  
ATOM    293  C   MET A 301      -8.020   3.478  39.180  1.00  0.00           C  
ATOM    294  O   MET A 301      -8.905   3.044  39.919  1.00  0.00           O  
ATOM    295  CB  MET A 301      -5.783   3.536  40.286  1.00  0.00           C  
ATOM    296  CG  MET A 301      -4.588   2.707  40.746  1.00  0.00           C  
ATOM    297  SD  MET A 301      -3.772   3.406  42.208  1.00  0.00           S  
ATOM    298  CE  MET A 301      -4.891   2.892  43.508  1.00  0.00           C  
ATOM    299  N   ARG A 302      -8.220   4.487  38.338  1.00  0.00           N  
ATOM    300  CA  ARG A 302      -9.523   5.132  38.259  1.00  0.00           C  
ATOM    301  C   ARG A 302     -10.458   4.433  37.270  1.00  0.00           C  
ATOM    302  O   ARG A 302     -11.510   4.971  36.914  1.00  0.00           O  
ATOM    303  CB  ARG A 302      -9.376   6.621  37.914  1.00  0.00           C  
ATOM    304  CG  ARG A 302      -8.580   7.438  38.954  1.00  0.00           C  
ATOM    305  CD  ARG A 302      -8.958   7.074  40.398  1.00  0.00           C  
ATOM    306  NE  ARG A 302     -10.370   7.307  40.707  1.00  0.00           N  
ATOM    307  CZ  ARG A 302     -10.870   8.471  41.114  1.00  0.00           C  
ATOM    308  NH1 ARG A 302     -10.082   9.528  41.270  1.00  0.00           N  
ATOM    309  NH2 ARG A 302     -12.165   8.579  41.374  1.00  0.00           N  
ATOM    310  N   GLY A 303     -10.055   3.243  36.824  1.00  0.00           N  
ATOM    311  CA  GLY A 303     -10.879   2.434  35.938  1.00  0.00           C  
ATOM    312  C   GLY A 303     -10.938   2.709  34.445  1.00  0.00           C  
ATOM    313  O   GLY A 303     -11.805   2.176  33.758  1.00  0.00           O  
ATOM    314  N   HIS A 304     -10.030   3.521  33.927  1.00  0.00           N  
ATOM    315  CA  HIS A 304     -10.042   3.830  32.505  1.00  0.00           C  
ATOM    316  C   HIS A 304      -9.341   2.773  31.667  1.00  0.00           C  
ATOM    317  O   HIS A 304      -8.550   1.990  32.185  1.00  0.00           O  
ATOM    318  CB  HIS A 304      -9.383   5.186  32.281  1.00  0.00           C  
ATOM    319  CG  HIS A 304     -10.064   6.298  33.009  1.00  0.00           C  
ATOM    320  ND1 HIS A 304      -9.374   7.303  33.651  1.00  0.00           N  
ATOM    321  CD2 HIS A 304     -11.378   6.545  33.223  1.00  0.00           C  
ATOM    322  CE1 HIS A 304     -10.234   8.120  34.234  1.00  0.00           C  
ATOM    323  NE2 HIS A 304     -11.456   7.682  33.990  1.00  0.00           N  
ATOM    324  N   GLU A 305      -9.663   2.738  30.375  1.00  0.00           N  
ATOM    325  CA  GLU A 305      -9.017   1.809  29.452  1.00  0.00           C  
ATOM    326  C   GLU A 305      -7.770   2.558  29.022  1.00  0.00           C  
ATOM    327  O   GLU A 305      -7.856   3.582  28.333  1.00  0.00           O  
ATOM    328  CB  GLU A 305      -9.897   1.530  28.230  1.00  0.00           C  
ATOM    329  CG  GLU A 305      -9.142   0.865  27.078  1.00  0.00           C  
ATOM    330  CD  GLU A 305     -10.037   0.472  25.914  1.00  0.00           C  
ATOM    331  OE1 GLU A 305      -9.563   0.541  24.759  1.00  0.00           O  
ATOM    332  OE2 GLU A 305     -11.204   0.083  26.151  1.00  0.00           O  
ATOM    333  N   VAL A 306      -6.614   2.053  29.436  1.00  0.00           N  
ATOM    334  CA  VAL A 306      -5.352   2.705  29.135  1.00  0.00           C  
ATOM    335  C   VAL A 306      -4.413   1.846  28.305  1.00  0.00           C  
ATOM    336  O   VAL A 306      -4.283   0.644  28.537  1.00  0.00           O  
ATOM    337  CB  VAL A 306      -4.622   3.088  30.445  1.00  0.00           C  
ATOM    338  CG1 VAL A 306      -3.346   3.847  30.131  1.00  0.00           C  
ATOM    339  CG2 VAL A 306      -5.541   3.925  31.324  1.00  0.00           C  
ATOM    340  N   ASN A 307      -3.761   2.483  27.339  1.00  0.00           N  
ATOM    341  CA  ASN A 307      -2.800   1.810  26.481  1.00  0.00           C  
ATOM    342  C   ASN A 307      -1.507   2.610  26.533  1.00  0.00           C  
ATOM    343  O   ASN A 307      -1.404   3.687  25.943  1.00  0.00           O  
ATOM    344  CB  ASN A 307      -3.342   1.719  25.052  1.00  0.00           C  
ATOM    345  CG  ASN A 307      -4.330   0.582  24.883  1.00  0.00           C  
ATOM    346  OD1 ASN A 307      -3.956  -0.590  24.946  1.00  0.00           O  
ATOM    347  ND2 ASN A 307      -5.599   0.918  24.679  1.00  0.00           N  
ATOM    348  N   PHE A 308      -0.530   2.074  27.258  1.00  0.00           N  
ATOM    349  CA  PHE A 308       0.780   2.705  27.439  1.00  0.00           C  
ATOM    350  C   PHE A 308       1.696   2.119  26.365  1.00  0.00           C  
ATOM    351  O   PHE A 308       2.058   0.938  26.405  1.00  0.00           O  
ATOM    352  CB  PHE A 308       1.275   2.399  28.860  1.00  0.00           C  
ATOM    353  CG  PHE A 308       2.459   3.221  29.305  1.00  0.00           C  
ATOM    354  CD1 PHE A 308       2.885   4.334  28.584  1.00  0.00           C  
ATOM    355  CD2 PHE A 308       3.140   2.878  30.469  1.00  0.00           C  
ATOM    356  CE1 PHE A 308       3.980   5.091  29.019  1.00  0.00           C  
ATOM    357  CE2 PHE A 308       4.233   3.626  30.913  1.00  0.00           C  
ATOM    358  CZ  PHE A 308       4.652   4.736  30.182  1.00  0.00           C  
ATOM    359  N   ILE A 309       2.075   2.973  25.417  1.00  0.00           N  
ATOM    360  CA  ILE A 309       2.853   2.582  24.249  1.00  0.00           C  
ATOM    361  C   ILE A 309       4.233   3.230  24.102  1.00  0.00           C  
ATOM    362  O   ILE A 309       4.410   4.410  24.385  1.00  0.00           O  
ATOM    363  CB  ILE A 309       2.028   2.925  22.973  1.00  0.00           C  
ATOM    364  CG1 ILE A 309       0.629   2.315  23.086  1.00  0.00           C  
ATOM    365  CG2 ILE A 309       2.734   2.443  21.723  1.00  0.00           C  
ATOM    366  CD1 ILE A 309       0.617   0.797  23.100  1.00  0.00           C  
ATOM    367  N   CYS A 310       5.206   2.444  23.654  1.00  0.00           N  
ATOM    368  CA  CYS A 310       6.547   2.953  23.406  1.00  0.00           C  
ATOM    369  C   CYS A 310       7.247   2.024  22.418  1.00  0.00           C  
ATOM    370  O   CYS A 310       6.635   1.093  21.893  1.00  0.00           O  
ATOM    371  CB  CYS A 310       7.359   3.083  24.701  1.00  0.00           C  
ATOM    372  SG  CYS A 310       8.810   4.212  24.534  1.00  0.00           S  
ATOM    373  N   ALA A 311       8.523   2.286  22.162  1.00  0.00           N  
ATOM    374  CA  ALA A 311       9.298   1.496  21.216  1.00  0.00           C  
ATOM    375  C   ALA A 311      10.655   2.160  21.058  1.00  0.00           C  
ATOM    376  O   ALA A 311      10.847   3.289  21.491  1.00  0.00           O  
ATOM    377  CB  ALA A 311       8.593   1.463  19.861  1.00  0.00           C  
ATOM    378  N   ASP A 312      11.586   1.442  20.438  1.00  0.00           N  
ATOM    379  CA  ASP A 312      12.928   1.950  20.175  1.00  0.00           C  
ATOM    380  C   ASP A 312      12.918   2.670  18.825  1.00  0.00           C  
ATOM    381  O   ASP A 312      12.267   2.212  17.887  1.00  0.00           O  
ATOM    382  CB  ASP A 312      13.921   0.786  20.102  1.00  0.00           C  
ATOM    383  CG  ASP A 312      14.758   0.636  21.361  1.00  0.00           C  
ATOM    384  OD1 ASP A 312      14.368   1.153  22.426  1.00  0.00           O  
ATOM    385  OD2 ASP A 312      15.817  -0.019  21.278  1.00  0.00           O  
ATOM    386  N   ASP A 313      13.623   3.799  18.749  1.00  0.00           N  
ATOM    387  CA  ASP A 313      13.759   4.585  17.519  1.00  0.00           C  
ATOM    388  C   ASP A 313      15.022   3.966  16.907  1.00  0.00           C  
ATOM    389  O   ASP A 313      16.138   4.259  17.339  1.00  0.00           O  
ATOM    390  CB  ASP A 313      13.988   6.055  17.876  1.00  0.00           C  
ATOM    391  CG  ASP A 313      13.874   6.972  16.681  1.00  0.00           C  
ATOM    392  OD1 ASP A 313      13.903   6.475  15.536  1.00  0.00           O  
ATOM    393  OD2 ASP A 313      13.767   8.197  16.891  1.00  0.00           O  
ATOM    394  N   ALA A 314      14.841   3.118  15.898  1.00  0.00           N  
ATOM    395  CA  ALA A 314      15.961   2.370  15.325  1.00  0.00           C  
ATOM    396  C   ALA A 314      16.547   2.708  13.956  1.00  0.00           C  
ATOM    397  O   ALA A 314      17.387   1.953  13.450  1.00  0.00           O  
ATOM    398  CB  ALA A 314      15.602   0.891  15.354  1.00  0.00           C  
ATOM    399  N   HIS A 315      16.141   3.818  13.354  1.00  0.00           N  
ATOM    400  CA  HIS A 315      16.663   4.171  12.034  1.00  0.00           C  
ATOM    401  C   HIS A 315      17.668   5.317  12.059  1.00  0.00           C  
ATOM    402  O   HIS A 315      17.822   5.997  13.068  1.00  0.00           O  
ATOM    403  CB  HIS A 315      15.502   4.535  11.101  1.00  0.00           C  
ATOM    404  CG  HIS A 315      14.635   3.369  10.737  1.00  0.00           C  
ATOM    405  ND1 HIS A 315      13.376   3.516  10.194  1.00  0.00           N  
ATOM    406  CD2 HIS A 315      14.856   2.035  10.818  1.00  0.00           C  
ATOM    407  CE1 HIS A 315      12.859   2.322   9.955  1.00  0.00           C  
ATOM    408  NE2 HIS A 315      13.737   1.406  10.325  1.00  0.00           N  
ATOM    409  N   GLY A 316      18.361   5.518  10.943  1.00  0.00           N  
ATOM    410  CA  GLY A 316      19.309   6.614  10.868  1.00  0.00           C  
ATOM    411  C   GLY A 316      20.741   6.278  10.511  1.00  0.00           C  
ATOM    412  O   GLY A 316      21.212   5.156  10.713  1.00  0.00           O  
ATOM    413  N   THR A 317      21.432   7.278   9.973  1.00  0.00           N  
ATOM    414  CA  THR A 317      22.825   7.143   9.569  1.00  0.00           C  
ATOM    415  C   THR A 317      23.721   6.756  10.743  1.00  0.00           C  
ATOM    416  O   THR A 317      24.564   5.872  10.613  1.00  0.00           O  
ATOM    417  CB  THR A 317      23.340   8.454   8.947  1.00  0.00           C  
ATOM    418  OG1 THR A 317      22.556   8.764   7.790  1.00  0.00           O  
ATOM    419  CG2 THR A 317      24.808   8.323   8.542  1.00  0.00           C  
ATOM    420  N   PRO A 318      23.547   7.408  11.904  1.00  0.00           N  
ATOM    421  CA  PRO A 318      24.377   7.082  13.071  1.00  0.00           C  
ATOM    422  C   PRO A 318      24.322   5.592  13.398  1.00  0.00           C  
ATOM    423  O   PRO A 318      25.345   4.967  13.689  1.00  0.00           O  
ATOM    424  CB  PRO A 318      23.764   7.935  14.178  1.00  0.00           C  
ATOM    425  CG  PRO A 318      23.229   9.125  13.427  1.00  0.00           C  
ATOM    426  CD  PRO A 318      22.577   8.465  12.237  1.00  0.00           C  
ATOM    427  N   ILE A 334      23.118   5.033  13.345  1.00  0.00           N  
ATOM    428  CA  ILE A 334      22.911   3.619  13.631  1.00  0.00           C  
ATOM    429  C   ILE A 334      23.547   2.749  12.552  1.00  0.00           C  
ATOM    430  O   ILE A 334      24.175   1.736  12.854  1.00  0.00           O  
ATOM    431  CB  ILE A 334      21.395   3.302  13.744  1.00  0.00           C  
ATOM    432  CG1 ILE A 334      20.867   3.838  15.076  1.00  0.00           C  
ATOM    433  CG2 ILE A 334      21.147   1.807  13.602  1.00  0.00           C  
ATOM    434  CD1 ILE A 334      19.386   3.627  15.302  1.00  0.00           C  
ATOM    435  N   MET A 336      23.392   3.154  11.296  1.00  0.00           N  
ATOM    436  CA  MET A 336      23.955   2.398  10.182  1.00  0.00           C  
ATOM    437  C   MET A 336      25.469   2.274  10.319  1.00  0.00           C  
ATOM    438  O   MET A 336      26.027   1.182  10.212  1.00  0.00           O  
ATOM    439  CB  MET A 336      23.624   3.083   8.851  1.00  0.00           C  
ATOM    440  CG  MET A 336      24.160   2.342   7.631  1.00  0.00           C  
ATOM    441  SD  MET A 336      23.933   3.262   6.093  1.00  0.00           S  
ATOM    442  CE  MET A 336      25.362   4.354   6.152  1.00  0.00           C  
ATOM    443  N   LEU A 340      26.127   3.400  10.564  1.00  0.00           N  
ATOM    444  CA  LEU A 340      27.577   3.421  10.697  1.00  0.00           C  
ATOM    445  C   LEU A 340      28.082   2.640  11.901  1.00  0.00           C  
ATOM    446  O   LEU A 340      29.053   1.891  11.789  1.00  0.00           O  
ATOM    447  CB  LEU A 340      28.074   4.866  10.760  1.00  0.00           C  
ATOM    448  CG  LEU A 340      27.853   5.658   9.466  1.00  0.00           C  
ATOM    449  CD1 LEU A 340      28.288   7.101   9.656  1.00  0.00           C  
ATOM    450  CD2 LEU A 340      28.627   5.006   8.332  1.00  0.00           C  
ATOM    451  N   LYS A 341      27.430   2.802  13.049  1.00  0.00           N  
ATOM    452  CA  LYS A 341      27.855   2.083  14.243  1.00  0.00           C  
ATOM    453  C   LYS A 341      27.829   0.578  14.002  1.00  0.00           C  
ATOM    454  O   LYS A 341      28.752  -0.133  14.393  1.00  0.00           O  
ATOM    455  CB  LYS A 341      26.970   2.434  15.441  1.00  0.00           C  
ATOM    456  CG  LYS A 341      27.457   1.808  16.741  1.00  0.00           C  
ATOM    457  CD  LYS A 341      26.737   2.363  17.956  1.00  0.00           C  
ATOM    458  CE  LYS A 341      27.304   1.760  19.238  1.00  0.00           C  
ATOM    459  NZ  LYS A 341      26.686   2.335  20.466  1.00  0.00           N  
ATOM    460  N   ALA A 342      26.775   0.092  13.355  1.00  0.00           N  
ATOM    461  CA  ALA A 342      26.670  -1.332  13.067  1.00  0.00           C  
ATOM    462  C   ALA A 342      27.855  -1.753  12.201  1.00  0.00           C  
ATOM    463  O   ALA A 342      28.493  -2.772  12.457  1.00  0.00           O  
ATOM    464  CB  ALA A 342      25.361  -1.632  12.349  1.00  0.00           C  
ATOM    465  N   GLN A 343      28.146  -0.957  11.177  1.00  0.00           N  
ATOM    466  CA  GLN A 343      29.255  -1.250  10.279  1.00  0.00           C  
ATOM    467  C   GLN A 343      30.595  -1.313  11.006  1.00  0.00           C  
ATOM    468  O   GLN A 343      31.458  -2.117  10.655  1.00  0.00           O  
ATOM    469  CB  GLN A 343      29.326  -0.206   9.164  1.00  0.00           C  
ATOM    470  CG  GLN A 343      28.346  -0.451   8.032  1.00  0.00           C  
ATOM    471  CD  GLN A 343      28.488   0.563   6.916  1.00  0.00           C  
ATOM    472  OE1 GLN A 343      29.597   0.862   6.474  1.00  0.00           O  
ATOM    473  NE2 GLN A 343      27.363   1.091   6.447  1.00  0.00           N  
ATOM    474  N   GLN A 344      30.767  -0.464  12.015  1.00  0.00           N  
ATOM    475  CA  GLN A 344      32.008  -0.438  12.781  1.00  0.00           C  
ATOM    476  C   GLN A 344      32.125  -1.701  13.623  1.00  0.00           C  
ATOM    477  O   GLN A 344      33.176  -2.341  13.654  1.00  0.00           O  
ATOM    478  CB  GLN A 344      32.049   0.784  13.701  1.00  0.00           C  
ATOM    479  CG  GLN A 344      31.727   2.097  13.016  1.00  0.00           C  
ATOM    480  CD  GLN A 344      31.800   3.276  13.965  1.00  0.00           C  
ATOM    481  OE1 GLN A 344      31.450   3.162  15.140  1.00  0.00           O  
ATOM    482  NE2 GLN A 344      32.243   4.421  13.456  1.00  0.00           N  
ATOM    483  N   LEU A 406      31.037  -2.051  14.304  1.00  0.00           N  
ATOM    484  CA  LEU A 406      30.999  -3.235  15.155  1.00  0.00           C  
ATOM    485  C   LEU A 406      31.036  -4.526  14.347  1.00  0.00           C  
ATOM    486  O   LEU A 406      31.184  -5.611  14.908  1.00  0.00           O  
ATOM    487  CB  LEU A 406      29.744  -3.209  16.034  1.00  0.00           C  
ATOM    488  CG  LEU A 406      29.810  -2.420  17.348  1.00  0.00           C  
ATOM    489  CD1 LEU A 406      30.577  -3.229  18.380  1.00  0.00           C  
ATOM    490  CD2 LEU A 406      30.466  -1.064  17.129  1.00  0.00           C  
ATOM    491  N   GLY A 407      30.892  -4.406  13.032  1.00  0.00           N  
ATOM    492  CA  GLY A 407      30.929  -5.573  12.170  1.00  0.00           C  
ATOM    493  C   GLY A 407      29.669  -6.418  12.142  1.00  0.00           C  
ATOM    494  O   GLY A 407      29.710  -7.578  11.726  1.00  0.00           O  
ATOM    495  N   ILE A 408      28.547  -5.849  12.572  1.00  0.00           N  
ATOM    496  CA  ILE A 408      27.288  -6.585  12.579  1.00  0.00           C  
ATOM    497  C   ILE A 408      26.188  -5.844  11.826  1.00  0.00           C  
ATOM    498  O   ILE A 408      26.291  -4.644  11.584  1.00  0.00           O  
ATOM    499  CB  ILE A 408      26.808  -6.854  14.021  1.00  0.00           C  
ATOM    500  CG1 ILE A 408      26.682  -5.533  14.783  1.00  0.00           C  
ATOM    501  CG2 ILE A 408      27.778  -7.793  14.722  1.00  0.00           C  
ATOM    502  CD1 ILE A 408      26.128  -5.686  16.186  1.00  0.00           C  
ATOM    503  N   THR A 418      25.138  -6.566  11.451  1.00  0.00           N  
ATOM    504  CA  THR A 418      24.022  -5.966  10.733  1.00  0.00           C  
ATOM    505  C   THR A 418      23.307  -4.975  11.646  1.00  0.00           C  
ATOM    506  O   THR A 418      23.301  -5.134  12.868  1.00  0.00           O  
ATOM    507  CB  THR A 418      23.001  -7.026  10.298  1.00  0.00           C  
ATOM    508  OG1 THR A 418      22.399  -7.607  11.459  1.00  0.00           O  
ATOM    509  CG2 THR A 418      23.679  -8.122   9.488  1.00  0.00           C  
ATOM    510  N   PRO A 419      22.703  -3.927  11.066  1.00  0.00           N  
ATOM    511  CA  PRO A 419      22.000  -2.954  11.905  1.00  0.00           C  
ATOM    512  C   PRO A 419      20.873  -3.662  12.653  1.00  0.00           C  
ATOM    513  O   PRO A 419      20.535  -3.297  13.779  1.00  0.00           O  
ATOM    514  CB  PRO A 419      21.485  -1.938  10.892  1.00  0.00           C  
ATOM    515  CG  PRO A 419      22.537  -1.982   9.817  1.00  0.00           C  
ATOM    516  CD  PRO A 419      22.765  -3.467   9.667  1.00  0.00           C  
ATOM    517  N   GLU A 420      20.309  -4.686  12.017  1.00  0.00           N  
ATOM    518  CA  GLU A 420      19.228  -5.463  12.612  1.00  0.00           C  
ATOM    519  C   GLU A 420      19.679  -6.127  13.909  1.00  0.00           C  
ATOM    520  O   GLU A 420      18.968  -6.092  14.913  1.00  0.00           O  
ATOM    521  CB  GLU A 420      18.733  -6.540  11.636  1.00  0.00           C  
ATOM    522  CG  GLU A 420      17.968  -6.017  10.422  1.00  0.00           C  
ATOM    523  CD  GLU A 420      18.873  -5.467   9.333  1.00  0.00           C  
ATOM    524  OE1 GLU A 420      20.110  -5.495   9.505  1.00  0.00           O  
ATOM    525  OE2 GLU A 420      18.344  -5.007   8.298  1.00  0.00           O  
ATOM    526  N   GLN A 421      20.858  -6.740  13.890  1.00  0.00           N  
ATOM    527  CA  GLN A 421      21.362  -7.405  15.084  1.00  0.00           C  
ATOM    528  C   GLN A 421      21.644  -6.398  16.194  1.00  0.00           C  
ATOM    529  O   GLN A 421      21.309  -6.631  17.356  1.00  0.00           O  
ATOM    530  CB  GLN A 421      22.645  -8.184  14.775  1.00  0.00           C  
ATOM    531  CG  GLN A 421      23.301  -8.772  16.020  1.00  0.00           C  
ATOM    532  CD  GLN A 421      24.604  -9.489  15.727  1.00  0.00           C  
ATOM    533  OE1 GLN A 421      25.367  -9.804  16.639  1.00  0.00           O  
ATOM    534  NE2 GLN A 421      24.862  -9.756  14.452  1.00  0.00           N  
ATOM    535  N   MET A 422      22.261  -5.278  15.830  1.00  0.00           N  
ATOM    536  CA  MET A 422      22.599  -4.248  16.800  1.00  0.00           C  
ATOM    537  C   MET A 422      21.369  -3.655  17.487  1.00  0.00           C  
ATOM    538  O   MET A 422      21.341  -3.530  18.711  1.00  0.00           O  
ATOM    539  CB  MET A 422      23.393  -3.129  16.126  1.00  0.00           C  
ATOM    540  CG  MET A 422      23.950  -2.107  17.106  1.00  0.00           C  
ATOM    541  SD  MET A 422      24.803  -0.743  16.289  1.00  0.00           S  
ATOM    542  CE  MET A 422      23.451   0.414  16.084  1.00  0.00           C  
ATOM    543  N   ILE A 423      20.359  -3.277  16.709  1.00  0.00           N  
ATOM    544  CA  ILE A 423      19.161  -2.697  17.310  1.00  0.00           C  
ATOM    545  C   ILE A 423      18.409  -3.750  18.112  1.00  0.00           C  
ATOM    546  O   ILE A 423      17.768  -3.441  19.112  1.00  0.00           O  
ATOM    547  CB  ILE A 423      18.207  -2.094  16.245  1.00  0.00           C  
ATOM    548  CG1 ILE A 423      17.624  -3.198  15.363  1.00  0.00           C  
ATOM    549  CG2 ILE A 423      18.956  -1.068  15.400  1.00  0.00           C  
ATOM    550  CD1 ILE A 423      16.540  -2.711  14.407  1.00  0.00           C  
ATOM    551  N   GLY A 424      18.479  -4.998  17.665  1.00  0.00           N  
ATOM    552  CA  GLY A 424      17.796  -6.055  18.384  1.00  0.00           C  
ATOM    553  C   GLY A 424      18.384  -6.178  19.777  1.00  0.00           C  
ATOM    554  O   GLY A 424      17.664  -6.346  20.761  1.00  0.00           O  
ATOM    555  N   GLU A 425      19.706  -6.086  19.861  1.00  0.00           N  
ATOM    556  CA  GLU A 425      20.382  -6.190  21.145  1.00  0.00           C  
ATOM    557  C   GLU A 425      20.061  -4.981  22.021  1.00  0.00           C  
ATOM    558  O   GLU A 425      19.797  -5.127  23.209  1.00  0.00           O  
ATOM    559  CB  GLU A 425      21.893  -6.315  20.937  1.00  0.00           C  
ATOM    560  CG  GLU A 425      22.276  -7.469  20.022  1.00  0.00           C  
ATOM    561  CD  GLU A 425      23.766  -7.761  20.025  1.00  0.00           C  
ATOM    562  OE1 GLU A 425      24.565  -6.824  20.236  1.00  0.00           O  
ATOM    563  OE2 GLU A 425      24.139  -8.931  19.804  1.00  0.00           O  
ATOM    564  N   MET A 426      20.070  -3.790  21.433  1.00  0.00           N  
ATOM    565  CA  MET A 426      19.758  -2.586  22.200  1.00  0.00           C  
ATOM    566  C   MET A 426      18.304  -2.580  22.670  1.00  0.00           C  
ATOM    567  O   MET A 426      18.002  -2.088  23.755  1.00  0.00           O  
ATOM    568  CB  MET A 426      20.030  -1.330  21.374  1.00  0.00           C  
ATOM    569  CG  MET A 426      21.501  -0.980  21.220  1.00  0.00           C  
ATOM    570  SD  MET A 426      22.374  -0.677  22.780  1.00  0.00           S  
ATOM    571  CE  MET A 426      21.066   0.041  23.821  1.00  0.00           C  
ATOM    572  N   SER A 427      17.403  -3.117  21.850  1.00  0.00           N  
ATOM    573  CA  SER A 427      15.986  -3.172  22.215  1.00  0.00           C  
ATOM    574  C   SER A 427      15.827  -4.013  23.478  1.00  0.00           C  
ATOM    575  O   SER A 427      15.100  -3.648  24.405  1.00  0.00           O  
ATOM    576  CB  SER A 427      15.167  -3.795  21.084  1.00  0.00           C  
ATOM    577  OG  SER A 427      13.810  -3.952  21.464  1.00  0.00           O  
ATOM    578  N   GLN A 429      16.518  -5.147  23.510  1.00  0.00           N  
ATOM    579  CA  GLN A 429      16.460  -6.031  24.665  1.00  0.00           C  
ATOM    580  C   GLN A 429      17.062  -5.330  25.878  1.00  0.00           C  
ATOM    581  O   GLN A 429      16.528  -5.425  26.982  1.00  0.00           O  
ATOM    582  CB  GLN A 429      17.223  -7.329  24.383  1.00  0.00           C  
ATOM    583  CG  GLN A 429      16.587  -8.205  23.309  1.00  0.00           C  
ATOM    584  CD  GLN A 429      15.401  -9.011  23.816  1.00  0.00           C  
ATOM    585  OE1 GLN A 429      14.444  -8.462  24.369  1.00  0.00           O  
ATOM    586  NE2 GLN A 429      15.459 -10.328  23.622  1.00  0.00           N  
ATOM    587  N   GLU A 431      18.172  -4.627  25.674  1.00  0.00           N  
ATOM    588  CA  GLU A 431      18.812  -3.924  26.780  1.00  0.00           C  
ATOM    589  C   GLU A 431      17.857  -2.874  27.343  1.00  0.00           C  
ATOM    590  O   GLU A 431      17.643  -2.802  28.548  1.00  0.00           O  
ATOM    591  CB  GLU A 431      20.102  -3.242  26.323  1.00  0.00           C  
ATOM    592  CG  GLU A 431      20.889  -2.633  27.468  1.00  0.00           C  
ATOM    593  CD  GLU A 431      22.097  -1.852  27.000  1.00  0.00           C  
ATOM    594  OE1 GLU A 431      22.938  -2.425  26.270  1.00  0.00           O  
ATOM    595  OE2 GLU A 431      22.204  -0.662  27.368  1.00  0.00           O  
ATOM    596  N   HIS A 432      17.293  -2.054  26.465  1.00  0.00           N  
ATOM    597  CA  HIS A 432      16.359  -1.021  26.897  1.00  0.00           C  
ATOM    598  C   HIS A 432      15.172  -1.586  27.667  1.00  0.00           C  
ATOM    599  O   HIS A 432      14.806  -1.071  28.726  1.00  0.00           O  
ATOM    600  CB  HIS A 432      15.845  -0.232  25.689  1.00  0.00           C  
ATOM    601  CG  HIS A 432      16.876   0.663  25.077  1.00  0.00           C  
ATOM    602  ND1 HIS A 432      16.640   1.402  23.938  1.00  0.00           N  
ATOM    603  CD2 HIS A 432      18.149   0.937  25.447  1.00  0.00           C  
ATOM    604  CE1 HIS A 432      17.724   2.092  23.632  1.00  0.00           C  
ATOM    605  NE2 HIS A 432      18.655   1.828  24.531  1.00  0.00           N  
ATOM    606  N   GLN A 433      14.570  -2.649  27.148  1.00  0.00           N  
ATOM    607  CA  GLN A 433      13.407  -3.215  27.819  1.00  0.00           C  
ATOM    608  C   GLN A 433      13.725  -3.872  29.152  1.00  0.00           C  
ATOM    609  O   GLN A 433      12.877  -3.900  30.042  1.00  0.00           O  
ATOM    610  CB  GLN A 433      12.679  -4.189  26.890  1.00  0.00           C  
ATOM    611  CG  GLN A 433      12.083  -3.487  25.674  1.00  0.00           C  
ATOM    612  CD  GLN A 433      11.340  -4.430  24.755  1.00  0.00           C  
ATOM    613  OE1 GLN A 433      10.282  -4.956  25.108  1.00  0.00           O  
ATOM    614  NE2 GLN A 433      11.893  -4.659  23.567  1.00  0.00           N  
ATOM    615  N   THR A 434      14.941  -4.390  29.305  1.00  0.00           N  
ATOM    616  CA  THR A 434      15.311  -5.001  30.575  1.00  0.00           C  
ATOM    617  C   THR A 434      15.428  -3.894  31.627  1.00  0.00           C  
ATOM    618  O   THR A 434      14.998  -4.059  32.772  1.00  0.00           O  
ATOM    619  CB  THR A 434      16.658  -5.748  30.472  1.00  0.00           C  
ATOM    620  OG1 THR A 434      16.506  -6.886  29.616  1.00  0.00           O  
ATOM    621  CG2 THR A 434      17.121  -6.206  31.850  1.00  0.00           C  
ATOM    622  N   ASP A 435      16.007  -2.764  31.231  1.00  0.00           N  
ATOM    623  CA  ASP A 435      16.169  -1.636  32.140  1.00  0.00           C  
ATOM    624  C   ASP A 435      14.810  -1.058  32.533  1.00  0.00           C  
ATOM    625  O   ASP A 435      14.525  -0.873  33.717  1.00  0.00           O  
ATOM    626  CB  ASP A 435      17.042  -0.556  31.485  1.00  0.00           C  
ATOM    627  CG  ASP A 435      18.495  -0.978  31.367  1.00  0.00           C  
ATOM    628  OD1 ASP A 435      19.271  -0.288  30.674  1.00  0.00           O  
ATOM    629  OD2 ASP A 435      18.866  -1.998  31.981  1.00  0.00           O  
ATOM    630  N   PHE A 436      13.967  -0.774  31.547  1.00  0.00           N  
ATOM    631  CA  PHE A 436      12.644  -0.229  31.843  1.00  0.00           C  
ATOM    632  C   PHE A 436      11.844  -1.194  32.725  1.00  0.00           C  
ATOM    633  O   PHE A 436      11.117  -0.769  33.626  1.00  0.00           O  
ATOM    634  CB  PHE A 436      11.894   0.075  30.540  1.00  0.00           C  
ATOM    635  CG  PHE A 436      12.442   1.266  29.787  1.00  0.00           C  
ATOM    636  CD1 PHE A 436      12.609   1.214  28.408  1.00  0.00           C  
ATOM    637  CD2 PHE A 436      12.757   2.448  30.455  1.00  0.00           C  
ATOM    638  CE1 PHE A 436      13.080   2.320  27.697  1.00  0.00           C  
ATOM    639  CE2 PHE A 436      13.230   3.563  29.754  1.00  0.00           C  
ATOM    640  CZ  PHE A 436      13.391   3.499  28.374  1.00  0.00           C  
ATOM    641  N   ALA A 437      11.992  -2.490  32.473  1.00  0.00           N  
ATOM    642  CA  ALA A 437      11.303  -3.507  33.264  1.00  0.00           C  
ATOM    643  C   ALA A 437      11.776  -3.430  34.715  1.00  0.00           C  
ATOM    644  O   ALA A 437      10.993  -3.629  35.649  1.00  0.00           O  
ATOM    645  CB  ALA A 437      11.592  -4.890  32.702  1.00  0.00           C  
ATOM    646  N   GLY A 438      13.064  -3.151  34.888  1.00  0.00           N  
ATOM    647  CA  GLY A 438      13.641  -3.046  36.221  1.00  0.00           C  
ATOM    648  C   GLY A 438      13.075  -1.873  37.002  1.00  0.00           C  
ATOM    649  O   GLY A 438      13.116  -1.857  38.239  1.00  0.00           O  
ATOM    650  N   PHE A 439      12.564  -0.874  36.288  1.00  0.00           N  
ATOM    651  CA  PHE A 439      11.964   0.277  36.948  1.00  0.00           C  
ATOM    652  C   PHE A 439      10.453   0.162  36.950  1.00  0.00           C  
ATOM    653  O   PHE A 439       9.749   1.106  37.312  1.00  0.00           O  
ATOM    654  CB  PHE A 439      12.371   1.582  36.279  1.00  0.00           C  
ATOM    655  CG  PHE A 439      13.720   2.068  36.696  1.00  0.00           C  
ATOM    656  CD1 PHE A 439      14.862   1.618  36.048  1.00  0.00           C  
ATOM    657  CD2 PHE A 439      13.852   2.958  37.760  1.00  0.00           C  
ATOM    658  CE1 PHE A 439      16.120   2.047  36.450  1.00  0.00           C  
ATOM    659  CE2 PHE A 439      15.107   3.392  38.169  1.00  0.00           C  
ATOM    660  CZ  PHE A 439      16.243   2.936  37.513  1.00  0.00           C  
ATOM    661  N   ASN A 444       9.971  -1.008  36.542  1.00  0.00           N  
ATOM    662  CA  ASN A 444       8.547  -1.296  36.503  1.00  0.00           C  
ATOM    663  C   ASN A 444       7.709  -0.320  35.683  1.00  0.00           C  
ATOM    664  O   ASN A 444       6.641   0.116  36.114  1.00  0.00           O  
ATOM    665  CB  ASN A 444       8.010  -1.397  37.933  1.00  0.00           C  
ATOM    666  CG  ASN A 444       8.652  -2.534  38.702  1.00  0.00           C  
ATOM    667  OD1 ASN A 444       8.574  -3.692  38.287  1.00  0.00           O  
ATOM    668  ND2 ASN A 444       9.304  -2.212  39.816  1.00  0.00           N  
ATOM    669  N   ILE A 445       8.203   0.029  34.502  1.00  0.00           N  
ATOM    670  CA  ILE A 445       7.455   0.907  33.610  1.00  0.00           C  
ATOM    671  C   ILE A 445       6.468  -0.051  32.940  1.00  0.00           C  
ATOM    672  O   ILE A 445       6.861  -0.936  32.178  1.00  0.00           O  
ATOM    673  CB  ILE A 445       8.367   1.559  32.562  1.00  0.00           C  
ATOM    674  CG1 ILE A 445       9.552   2.245  33.251  1.00  0.00           C  
ATOM    675  CG2 ILE A 445       7.556   2.561  31.734  1.00  0.00           C  
ATOM    676  CD1 ILE A 445       9.169   3.300  34.289  1.00  0.00           C  
ATOM    677  N   SER A 460       5.188   0.133  33.246  1.00  0.00           N  
ATOM    678  CA  SER A 460       4.114  -0.745  32.780  1.00  0.00           C  
ATOM    679  C   SER A 460       3.594  -0.647  31.349  1.00  0.00           C  
ATOM    680  O   SER A 460       2.380  -0.585  31.144  1.00  0.00           O  
ATOM    681  CB  SER A 460       2.925  -0.602  33.735  1.00  0.00           C  
ATOM    682  OG  SER A 460       2.390   0.711  33.680  1.00  0.00           O  
ATOM    683  N   TYR A 461       4.477  -0.669  30.356  1.00  0.00           N  
ATOM    684  CA  TYR A 461       4.013  -0.579  28.972  1.00  0.00           C  
ATOM    685  C   TYR A 461       3.042  -1.699  28.623  1.00  0.00           C  
ATOM    686  O   TYR A 461       3.157  -2.816  29.124  1.00  0.00           O  
ATOM    687  CB  TYR A 461       5.165  -0.682  27.968  1.00  0.00           C  
ATOM    688  CG  TYR A 461       6.376   0.151  28.277  1.00  0.00           C  
ATOM    689  CD1 TYR A 461       7.553  -0.449  28.721  1.00  0.00           C  
ATOM    690  CD2 TYR A 461       6.356   1.536  28.116  1.00  0.00           C  
ATOM    691  CE1 TYR A 461       8.679   0.305  28.996  1.00  0.00           C  
ATOM    692  CE2 TYR A 461       7.483   2.302  28.389  1.00  0.00           C  
ATOM    693  CZ  TYR A 461       8.639   1.678  28.829  1.00  0.00           C  
ATOM    694  OH  TYR A 461       9.757   2.421  29.125  1.00  0.00           O  
ATOM    695  N   ASP A 463       2.090  -1.392  27.752  1.00  0.00           N  
ATOM    696  CA  ASP A 463       1.160  -2.399  27.274  1.00  0.00           C  
ATOM    697  C   ASP A 463       1.822  -2.965  26.019  1.00  0.00           C  
ATOM    698  O   ASP A 463       1.536  -4.082  25.597  1.00  0.00           O  
ATOM    699  CB  ASP A 463      -0.192  -1.764  26.969  1.00  0.00           C  
ATOM    700  CG  ASP A 463      -0.939  -1.399  28.228  1.00  0.00           C  
ATOM    701  OD1 ASP A 463      -1.449  -2.324  28.899  1.00  0.00           O  
ATOM    702  OD2 ASP A 463      -0.999  -0.200  28.562  1.00  0.00           O  
ATOM    703  N   ASN A 473       2.733  -2.187  25.436  1.00  0.00           N  
ATOM    704  CA  ASN A 473       3.479  -2.633  24.267  1.00  0.00           C  
ATOM    705  C   ASN A 473       4.734  -1.789  24.047  1.00  0.00           C  
ATOM    706  O   ASN A 473       4.710  -0.559  24.166  1.00  0.00           O  
ATOM    707  CB  ASN A 473       2.617  -2.600  22.992  1.00  0.00           C  
ATOM    708  CG  ASN A 473       3.139  -3.550  21.909  1.00  0.00           C  
ATOM    709  OD1 ASN A 473       3.175  -3.217  20.718  1.00  0.00           O  
ATOM    710  ND2 ASN A 473       3.538  -4.744  22.323  1.00  0.00           N  
ATOM    711  N   TYR A 474       5.837  -2.473  23.764  1.00  0.00           N  
ATOM    712  CA  TYR A 474       7.114  -1.829  23.475  1.00  0.00           C  
ATOM    713  C   TYR A 474       7.550  -2.447  22.149  1.00  0.00           C  
ATOM    714  O   TYR A 474       7.958  -3.608  22.104  1.00  0.00           O  
ATOM    715  CB  TYR A 474       8.145  -2.137  24.563  1.00  0.00           C  
ATOM    716  CG  TYR A 474       9.336  -1.208  24.509  1.00  0.00           C  
ATOM    717  CD1 TYR A 474       9.410  -0.087  25.334  1.00  0.00           C  
ATOM    718  CD2 TYR A 474      10.361  -1.416  23.590  1.00  0.00           C  
ATOM    719  CE1 TYR A 474      10.477   0.804  25.243  1.00  0.00           C  
ATOM    720  CE2 TYR A 474      11.429  -0.533  23.487  1.00  0.00           C  
ATOM    721  CZ  TYR A 474      11.483   0.574  24.314  1.00  0.00           C  
ATOM    722  OH  TYR A 474      12.547   1.442  24.211  1.00  0.00           O  
ATOM    723  N   HIS A 475       7.461  -1.672  21.072  1.00  0.00           N  
ATOM    724  CA  HIS A 475       7.792  -2.171  19.736  1.00  0.00           C  
ATOM    725  C   HIS A 475       9.079  -1.569  19.171  1.00  0.00           C  
ATOM    726  O   HIS A 475      10.055  -1.372  19.902  1.00  0.00           O  
ATOM    727  CB  HIS A 475       6.593  -1.891  18.815  1.00  0.00           C  
ATOM    728  CG  HIS A 475       6.538  -2.755  17.593  1.00  0.00           C  
ATOM    729  ND1 HIS A 475       6.837  -4.100  17.615  1.00  0.00           N  
ATOM    730  CD2 HIS A 475       6.151  -2.477  16.327  1.00  0.00           C  
ATOM    731  CE1 HIS A 475       6.632  -4.614  16.415  1.00  0.00           C  
ATOM    732  NE2 HIS A 475       6.215  -3.651  15.615  1.00  0.00           N  
ATOM    733  N   SER A 476       9.088  -1.295  17.868  1.00  0.00           N  
ATOM    734  CA  SER A 476      10.251  -0.713  17.205  1.00  0.00           C  
ATOM    735  C   SER A 476       9.819   0.072  15.975  1.00  0.00           C  
ATOM    736  O   SER A 476       8.819  -0.265  15.333  1.00  0.00           O  
ATOM    737  CB  SER A 476      11.223  -1.819  16.765  1.00  0.00           C  
ATOM    738  OG  SER A 476      12.287  -1.284  15.992  1.00  0.00           O  
ATOM    739  N   THR A 477      10.563   1.123  15.646  1.00  0.00           N  
ATOM    740  CA  THR A 477      10.241   1.898  14.461  1.00  0.00           C  
ATOM    741  C   THR A 477      10.627   1.065  13.245  1.00  0.00           C  
ATOM    742  O   THR A 477      10.164   1.325  12.140  1.00  0.00           O  
ATOM    743  CB  THR A 477      11.000   3.231  14.407  1.00  0.00           C  
ATOM    744  OG1 THR A 477      12.405   2.989  14.545  1.00  0.00           O  
ATOM    745  CG2 THR A 477      10.511   4.172  15.516  1.00  0.00           C  
ATOM    746  N   HIS A 478      11.495   0.075  13.451  1.00  0.00           N  
ATOM    747  CA  HIS A 478      11.902  -0.806  12.355  1.00  0.00           C  
ATOM    748  C   HIS A 478      11.005  -2.038  12.441  1.00  0.00           C  
ATOM    749  O   HIS A 478      11.381  -3.066  13.009  1.00  0.00           O  
ATOM    750  CB  HIS A 478      13.373  -1.220  12.486  1.00  0.00           C  
ATOM    751  CG  HIS A 478      13.915  -1.895  11.262  1.00  0.00           C  
ATOM    752  ND1 HIS A 478      14.002  -1.260  10.041  1.00  0.00           N  
ATOM    753  CD2 HIS A 478      14.386  -3.150  11.067  1.00  0.00           C  
ATOM    754  CE1 HIS A 478      14.505  -2.094   9.147  1.00  0.00           C  
ATOM    755  NE2 HIS A 478      14.746  -3.248   9.744  1.00  0.00           N  
ATOM    756  N   SER A 479       9.806  -1.911  11.881  1.00  0.00           N  
ATOM    757  CA  SER A 479       8.817  -2.976  11.902  1.00  0.00           C  
ATOM    758  C   SER A 479       7.917  -2.857  10.677  1.00  0.00           C  
ATOM    759  O   SER A 479       7.869  -1.808  10.028  1.00  0.00           O  
ATOM    760  CB  SER A 479       7.970  -2.866  13.172  1.00  0.00           C  
ATOM    761  OG  SER A 479       7.267  -1.633  13.202  1.00  0.00           O  
ATOM    762  N   GLU A 482       7.202  -3.929  10.360  1.00  0.00           N  
ATOM    763  CA  GLU A 482       6.318  -3.923   9.202  1.00  0.00           C  
ATOM    764  C   GLU A 482       5.159  -2.958   9.433  1.00  0.00           C  
ATOM    765  O   GLU A 482       4.708  -2.286   8.505  1.00  0.00           O  
ATOM    766  CB  GLU A 482       5.784  -5.333   8.937  1.00  0.00           C  
ATOM    767  CG  GLU A 482       5.098  -5.499   7.591  1.00  0.00           C  
ATOM    768  CD  GLU A 482       6.011  -5.157   6.424  1.00  0.00           C  
ATOM    769  OE1 GLU A 482       7.153  -5.662   6.389  1.00  0.00           O  
ATOM    770  OE2 GLU A 482       5.585  -4.385   5.538  1.00  0.00           O  
ATOM    771  N   GLU A 485       4.680  -2.883  10.672  1.00  0.00           N  
ATOM    772  CA  GLU A 485       3.581  -1.976  10.977  1.00  0.00           C  
ATOM    773  C   GLU A 485       4.008  -0.534  10.708  1.00  0.00           C  
ATOM    774  O   GLU A 485       3.259   0.242  10.113  1.00  0.00           O  
ATOM    775  CB  GLU A 485       3.143  -2.105  12.440  1.00  0.00           C  
ATOM    776  CG  GLU A 485       2.511  -3.441  12.825  1.00  0.00           C  
ATOM    777  CD  GLU A 485       3.526  -4.452  13.324  1.00  0.00           C  
ATOM    778  OE1 GLU A 485       3.111  -5.498  13.865  1.00  0.00           O  
ATOM    779  OE2 GLU A 485       4.739  -4.201  13.178  1.00  0.00           O  
ATOM    780  N   ASN A 486       5.210  -0.171  11.144  1.00  0.00           N  
ATOM    781  CA  ASN A 486       5.671   1.193  10.928  1.00  0.00           C  
ATOM    782  C   ASN A 486       5.970   1.442   9.457  1.00  0.00           C  
ATOM    783  O   ASN A 486       5.726   2.531   8.944  1.00  0.00           O  
ATOM    784  CB  ASN A 486       6.915   1.502  11.760  1.00  0.00           C  
ATOM    785  CG  ASN A 486       7.097   2.998  11.983  1.00  0.00           C  
ATOM    786  OD1 ASN A 486       8.219   3.499  12.096  1.00  0.00           O  
ATOM    787  ND2 ASN A 486       5.982   3.717  12.061  1.00  0.00           N  
ATOM    788  N   ARG A 489       6.500   0.435   8.770  1.00  0.00           N  
ATOM    789  CA  ARG A 489       6.791   0.603   7.353  1.00  0.00           C  
ATOM    790  C   ARG A 489       5.503   0.899   6.587  1.00  0.00           C  
ATOM    791  O   ARG A 489       5.445   1.838   5.799  1.00  0.00           O  
ATOM    792  CB  ARG A 489       7.455  -0.651   6.770  1.00  0.00           C  
ATOM    793  CG  ARG A 489       7.854  -0.491   5.301  1.00  0.00           C  
ATOM    794  CD  ARG A 489       8.357  -1.797   4.695  1.00  0.00           C  
ATOM    795  NE  ARG A 489       9.661  -2.209   5.216  1.00  0.00           N  
ATOM    796  CZ  ARG A 489      10.829  -1.690   4.838  1.00  0.00           C  
ATOM    797  NH1 ARG A 489      10.878  -0.725   3.925  1.00  0.00           N  
ATOM    798  NH2 ARG A 489      11.955  -2.142   5.374  1.00  0.00           N  
ATOM    799  N   GLN A 490       4.461   0.112   6.827  1.00  0.00           N  
ATOM    800  CA  GLN A 490       3.202   0.327   6.119  1.00  0.00           C  
ATOM    801  C   GLN A 490       2.539   1.653   6.468  1.00  0.00           C  
ATOM    802  O   GLN A 490       2.017   2.335   5.587  1.00  0.00           O  
ATOM    803  CB  GLN A 490       2.229  -0.834   6.367  1.00  0.00           C  
ATOM    804  CG  GLN A 490       2.758  -2.179   5.873  1.00  0.00           C  
ATOM    805  CD  GLN A 490       1.693  -3.265   5.818  1.00  0.00           C  
ATOM    806  OE1 GLN A 490       0.614  -3.129   6.400  1.00  0.00           O  
ATOM    807  NE2 GLN A 490       2.001  -4.358   5.127  1.00  0.00           N  
ATOM    808  N   LEU A 494       2.562   2.028   7.744  1.00  0.00           N  
ATOM    809  CA  LEU A 494       1.957   3.287   8.156  1.00  0.00           C  
ATOM    810  C   LEU A 494       2.744   4.492   7.631  1.00  0.00           C  
ATOM    811  O   LEU A 494       2.160   5.522   7.286  1.00  0.00           O  
ATOM    812  CB  LEU A 494       1.835   3.340   9.685  1.00  0.00           C  
ATOM    813  CG  LEU A 494       0.768   2.391  10.245  1.00  0.00           C  
ATOM    814  CD1 LEU A 494       0.843   2.335  11.770  1.00  0.00           C  
ATOM    815  CD2 LEU A 494      -0.605   2.862   9.787  1.00  0.00           C  
ATOM    816  N   SER A 495       4.067   4.370   7.562  1.00  0.00           N  
ATOM    817  CA  SER A 495       4.882   5.468   7.051  1.00  0.00           C  
ATOM    818  C   SER A 495       4.612   5.652   5.559  1.00  0.00           C  
ATOM    819  O   SER A 495       4.503   6.775   5.076  1.00  0.00           O  
ATOM    820  CB  SER A 495       6.373   5.190   7.272  1.00  0.00           C  
ATOM    821  OG  SER A 495       6.681   5.181   8.654  1.00  0.00           O  
ATOM    822  N   GLU A 496       4.508   4.545   4.830  1.00  0.00           N  
ATOM    823  CA  GLU A 496       4.235   4.620   3.401  1.00  0.00           C  
ATOM    824  C   GLU A 496       2.826   5.163   3.164  1.00  0.00           C  
ATOM    825  O   GLU A 496       2.599   5.922   2.227  1.00  0.00           O  
ATOM    826  CB  GLU A 496       4.373   3.237   2.752  1.00  0.00           C  
ATOM    827  CG  GLU A 496       5.778   2.647   2.840  1.00  0.00           C  
ATOM    828  CD  GLU A 496       5.944   1.408   1.984  1.00  0.00           C  
ATOM    829  OE1 GLU A 496       4.930   0.938   1.423  1.00  0.00           O  
ATOM    830  OE2 GLU A 496       7.084   0.902   1.876  1.00  0.00           O  
ATOM    831  N   LEU A 498       1.886   4.771   4.019  1.00  0.00           N  
ATOM    832  CA  LEU A 498       0.501   5.221   3.901  1.00  0.00           C  
ATOM    833  C   LEU A 498       0.401   6.728   4.099  1.00  0.00           C  
ATOM    834  O   LEU A 498      -0.144   7.451   3.257  1.00  0.00           O  
ATOM    835  CB  LEU A 498      -0.375   4.519   4.942  1.00  0.00           C  
ATOM    836  CG  LEU A 498      -1.853   4.923   4.999  1.00  0.00           C  
ATOM    837  CD1 LEU A 498      -2.546   4.529   3.692  1.00  0.00           C  
ATOM    838  CD2 LEU A 498      -2.533   4.239   6.178  1.00  0.00           C  
ATOM    839  N   ILE A 499       0.927   7.196   5.224  1.00  0.00           N  
ATOM    840  CA  ILE A 499       0.898   8.614   5.540  1.00  0.00           C  
ATOM    841  C   ILE A 499       1.624   9.416   4.467  1.00  0.00           C  
ATOM    842  O   ILE A 499       1.148  10.468   4.055  1.00  0.00           O  
ATOM    843  CB  ILE A 499       1.509   8.867   6.938  1.00  0.00           C  
ATOM    844  CG1 ILE A 499       0.533   8.343   8.000  1.00  0.00           C  
ATOM    845  CG2 ILE A 499       1.801  10.348   7.139  1.00  0.00           C  
ATOM    846  CD1 ILE A 499       1.069   8.361   9.423  1.00  0.00           C  
ATOM    847  N   TYR A 500       2.765   8.918   4.000  1.00  0.00           N  
ATOM    848  CA  TYR A 500       3.504   9.628   2.959  1.00  0.00           C  
ATOM    849  C   TYR A 500       2.663   9.747   1.689  1.00  0.00           C  
ATOM    850  O   TYR A 500       2.567  10.822   1.098  1.00  0.00           O  
ATOM    851  CB  TYR A 500       4.808   8.902   2.618  1.00  0.00           C  
ATOM    852  CG  TYR A 500       5.514   9.486   1.410  1.00  0.00           C  
ATOM    853  CD1 TYR A 500       6.140  10.729   1.476  1.00  0.00           C  
ATOM    854  CD2 TYR A 500       5.521   8.808   0.188  1.00  0.00           C  
ATOM    855  CE1 TYR A 500       6.757  11.289   0.355  1.00  0.00           C  
ATOM    856  CE2 TYR A 500       6.134   9.359  -0.942  1.00  0.00           C  
ATOM    857  CZ  TYR A 500       6.750  10.598  -0.849  1.00  0.00           C  
ATOM    858  OH  TYR A 500       7.364  11.144  -1.955  1.00  0.00           O  
ATOM    859  N   SER A 501       2.063   8.636   1.269  1.00  0.00           N  
ATOM    860  CA  SER A 501       1.248   8.627   0.056  1.00  0.00           C  
ATOM    861  C   SER A 501       0.071   9.585   0.177  1.00  0.00           C  
ATOM    862  O   SER A 501      -0.264  10.281  -0.782  1.00  0.00           O  
ATOM    863  CB  SER A 501       0.734   7.214  -0.244  1.00  0.00           C  
ATOM    864  OG  SER A 501      -0.273   6.812   0.672  1.00  0.00           O  
ATOM    865  N   ARG A 502      -0.554   9.622   1.352  1.00  0.00           N  
ATOM    866  CA  ARG A 502      -1.683  10.519   1.567  1.00  0.00           C  
ATOM    867  C   ARG A 502      -1.225  11.975   1.528  1.00  0.00           C  
ATOM    868  O   ARG A 502      -1.903  12.824   0.956  1.00  0.00           O  
ATOM    869  CB  ARG A 502      -2.382  10.210   2.900  1.00  0.00           C  
ATOM    870  CG  ARG A 502      -3.236   8.945   2.863  1.00  0.00           C  
ATOM    871  CD  ARG A 502      -3.930   8.685   4.192  1.00  0.00           C  
ATOM    872  NE  ARG A 502      -4.812   7.521   4.133  1.00  0.00           N  
ATOM    873  CZ  ARG A 502      -5.462   7.024   5.180  1.00  0.00           C  
ATOM    874  NH1 ARG A 502      -5.332   7.589   6.377  1.00  0.00           N  
ATOM    875  NH2 ARG A 502      -6.242   5.961   5.036  1.00  0.00           N  
ATOM    876  N   LEU A 503      -0.070  12.261   2.126  1.00  0.00           N  
ATOM    877  CA  LEU A 503       0.457  13.624   2.129  1.00  0.00           C  
ATOM    878  C   LEU A 503       0.810  14.044   0.705  1.00  0.00           C  
ATOM    879  O   LEU A 503       0.566  15.178   0.296  1.00  0.00           O  
ATOM    880  CB  LEU A 503       1.708  13.719   3.009  1.00  0.00           C  
ATOM    881  CG  LEU A 503       1.503  13.516   4.513  1.00  0.00           C  
ATOM    882  CD1 LEU A 503       2.837  13.631   5.229  1.00  0.00           C  
ATOM    883  CD2 LEU A 503       0.526  14.550   5.041  1.00  0.00           C  
ATOM    884  N   LYS A 504       1.393  13.120  -0.046  1.00  0.00           N  
ATOM    885  CA  LYS A 504       1.778  13.400  -1.421  1.00  0.00           C  
ATOM    886  C   LYS A 504       0.527  13.634  -2.262  1.00  0.00           C  
ATOM    887  O   LYS A 504       0.436  14.602  -3.013  1.00  0.00           O  
ATOM    888  CB  LYS A 504       2.573  12.228  -1.989  1.00  0.00           C  
ATOM    889  CG  LYS A 504       3.220  12.527  -3.329  1.00  0.00           C  
ATOM    890  CD  LYS A 504       4.098  11.376  -3.780  1.00  0.00           C  
ATOM    891  CE  LYS A 504       5.015  11.812  -4.907  1.00  0.00           C  
ATOM    892  NZ  LYS A 504       4.248  12.422  -6.025  1.00  0.00           N  
ATOM    893  N   GLU A 505      -0.434  12.733  -2.118  1.00  0.00           N  
ATOM    894  CA  GLU A 505      -1.695  12.804  -2.844  1.00  0.00           C  
ATOM    895  C   GLU A 505      -2.431  14.104  -2.523  1.00  0.00           C  
ATOM    896  O   GLU A 505      -3.094  14.686  -3.384  1.00  0.00           O  
ATOM    897  CB  GLU A 505      -2.542  11.592  -2.461  1.00  0.00           C  
ATOM    898  CG  GLU A 505      -3.893  11.482  -3.121  1.00  0.00           C  
ATOM    899  CD  GLU A 505      -4.576  10.173  -2.761  1.00  0.00           C  
ATOM    900  OE1 GLU A 505      -4.650   9.855  -1.553  1.00  0.00           O  
ATOM    901  OE2 GLU A 505      -5.035   9.462  -3.680  1.00  0.00           O  
ATOM    902  N   ASN A 506      -2.299  14.563  -1.283  1.00  0.00           N  
ATOM    903  CA  ASN A 506      -2.954  15.793  -0.848  1.00  0.00           C  
ATOM    904  C   ASN A 506      -2.163  17.048  -1.202  1.00  0.00           C  
ATOM    905  O   ASN A 506      -2.562  18.163  -0.853  1.00  0.00           O  
ATOM    906  CB  ASN A 506      -3.208  15.736   0.657  1.00  0.00           C  
ATOM    907  CG  ASN A 506      -4.336  14.796   1.014  1.00  0.00           C  
ATOM    908  OD1 ASN A 506      -4.556  14.484   2.184  1.00  0.00           O  
ATOM    909  ND2 ASN A 506      -5.068  14.342   0.003  1.00  0.00           N  
ATOM    910  N   GLY A 507      -1.040  16.858  -1.891  1.00  0.00           N  
ATOM    911  CA  GLY A 507      -0.216  17.977  -2.314  1.00  0.00           C  
ATOM    912  C   GLY A 507       0.703  18.576  -1.267  1.00  0.00           C  
ATOM    913  O   GLY A 507       1.149  19.712  -1.415  1.00  0.00           O  
ATOM    914  N   PHE A 508       1.010  17.817  -0.220  1.00  0.00           N  
ATOM    915  CA  PHE A 508       1.871  18.331   0.834  1.00  0.00           C  
ATOM    916  C   PHE A 508       3.339  17.929   0.722  1.00  0.00           C  
ATOM    917  O   PHE A 508       4.132  18.221   1.616  1.00  0.00           O  
ATOM    918  CB  PHE A 508       1.308  17.920   2.196  1.00  0.00           C  
ATOM    919  CG  PHE A 508      -0.053  18.490   2.473  1.00  0.00           C  
ATOM    920  CD1 PHE A 508      -1.136  17.656   2.717  1.00  0.00           C  
ATOM    921  CD2 PHE A 508      -0.254  19.866   2.470  1.00  0.00           C  
ATOM    922  CE1 PHE A 508      -2.408  18.184   2.956  1.00  0.00           C  
ATOM    923  CE2 PHE A 508      -1.518  20.403   2.708  1.00  0.00           C  
ATOM    924  CZ  PHE A 508      -2.596  19.558   2.951  1.00  0.00           C  
ATOM    925  N   ILE A 509       3.699  17.265  -0.373  1.00  0.00           N  
ATOM    926  CA  ILE A 509       5.083  16.851  -0.582  1.00  0.00           C  
ATOM    927  C   ILE A 509       5.677  17.553  -1.801  1.00  0.00           C  
ATOM    928  O   ILE A 509       5.105  17.521  -2.890  1.00  0.00           O  
ATOM    929  CB  ILE A 509       5.198  15.324  -0.778  1.00  0.00           C  
ATOM    930  CG1 ILE A 509       4.723  14.597   0.484  1.00  0.00           C  
ATOM    931  CG2 ILE A 509       6.643  14.950  -1.093  1.00  0.00           C  
ATOM    932  CD1 ILE A 509       5.545  14.910   1.732  1.00  0.00           C  
ATOM    933  N   LYS A 510       6.826  18.193  -1.609  1.00  0.00           N  
ATOM    934  CA  LYS A 510       7.493  18.911  -2.688  1.00  0.00           C  
ATOM    935  C   LYS A 510       8.866  18.314  -2.975  1.00  0.00           C  
ATOM    936  O   LYS A 510       9.533  17.816  -2.069  1.00  0.00           O  
ATOM    937  CB  LYS A 510       7.666  20.384  -2.313  1.00  0.00           C  
ATOM    938  CG  LYS A 510       6.429  21.032  -1.707  1.00  0.00           C  
ATOM    939  CD  LYS A 510       5.231  20.962  -2.639  1.00  0.00           C  
ATOM    940  CE  LYS A 510       4.013  21.620  -2.003  1.00  0.00           C  
ATOM    941  NZ  LYS A 510       2.819  21.567  -2.887  1.00  0.00           N  
ATOM    942  N   ASN A 511       9.279  18.369  -4.239  1.00  0.00           N  
ATOM    943  CA  ASN A 511      10.583  17.859  -4.651  1.00  0.00           C  
ATOM    944  C   ASN A 511      11.521  19.044  -4.811  1.00  0.00           C  
ATOM    945  O   ASN A 511      11.148  20.060  -5.394  1.00  0.00           O  
ATOM    946  CB  ASN A 511      10.484  17.112  -5.984  1.00  0.00           C  
ATOM    947  CG  ASN A 511       9.553  15.925  -5.918  1.00  0.00           C  
ATOM    948  OD1 ASN A 511       9.508  15.213  -4.914  1.00  0.00           O  
ATOM    949  ND2 ASN A 511       8.813  15.692  -6.996  1.00  0.00           N  
ATOM    950  N   ARG A 512      12.740  18.916  -4.300  1.00  0.00           N  
ATOM    951  CA  ARG A 512      13.697  20.009  -4.390  1.00  0.00           C  
ATOM    952  C   ARG A 512      15.128  19.494  -4.367  1.00  0.00           C  
ATOM    953  O   ARG A 512      15.449  18.562  -3.636  1.00  0.00           O  
ATOM    954  CB  ARG A 512      13.476  20.971  -3.220  1.00  0.00           C  
ATOM    955  CG  ARG A 512      14.144  22.323  -3.367  1.00  0.00           C  
ATOM    956  CD  ARG A 512      13.817  23.214  -2.174  1.00  0.00           C  
ATOM    957  NE  ARG A 512      12.405  23.137  -1.798  1.00  0.00           N  
ATOM    958  CZ  ARG A 512      11.389  23.326  -2.636  1.00  0.00           C  
ATOM    959  NH1 ARG A 512      11.616  23.608  -3.913  1.00  0.00           N  
ATOM    960  NH2 ARG A 512      10.141  23.224  -2.201  1.00  0.00           N  
ATOM    961  N   THR A 513      15.986  20.106  -5.174  1.00  0.00           N  
ATOM    962  CA  THR A 513      17.386  19.710  -5.231  1.00  0.00           C  
ATOM    963  C   THR A 513      18.208  20.530  -4.239  1.00  0.00           C  
ATOM    964  O   THR A 513      18.028  21.743  -4.119  1.00  0.00           O  
ATOM    965  CB  THR A 513      17.965  19.908  -6.648  1.00  0.00           C  
ATOM    966  OG1 THR A 513      17.306  19.020  -7.560  1.00  0.00           O  
ATOM    967  CG2 THR A 513      19.463  19.619  -6.661  1.00  0.00           C  
ATOM    968  N   ILE A 514      19.101  19.857  -3.523  1.00  0.00           N  
ATOM    969  CA  ILE A 514      19.958  20.524  -2.551  1.00  0.00           C  
ATOM    970  C   ILE A 514      21.392  20.047  -2.735  1.00  0.00           C  
ATOM    971  O   ILE A 514      21.635  19.014  -3.359  1.00  0.00           O  
ATOM    972  CB  ILE A 514      19.524  20.216  -1.100  1.00  0.00           C  
ATOM    973  CG1 ILE A 514      19.741  18.733  -0.791  1.00  0.00           C  
ATOM    974  CG2 ILE A 514      18.061  20.586  -0.902  1.00  0.00           C  
ATOM    975  CD1 ILE A 514      19.391  18.354   0.634  1.00  0.00           C  
ATOM    976  N   SER A 515      22.335  20.810  -2.192  1.00  0.00           N  
ATOM    977  CA  SER A 515      23.747  20.472  -2.276  1.00  0.00           C  
ATOM    978  C   SER A 515      24.222  20.107  -0.874  1.00  0.00           C  
ATOM    979  O   SER A 515      23.877  20.783   0.096  1.00  0.00           O  
ATOM    980  CB  SER A 515      24.541  21.666  -2.809  1.00  0.00           C  
ATOM    981  OG  SER A 515      25.912  21.342  -2.959  1.00  0.00           O  
ATOM    982  N   GLN A 516      25.007  19.041  -0.767  1.00  0.00           N  
ATOM    983  CA  GLN A 516      25.500  18.585   0.531  1.00  0.00           C  
ATOM    984  C   GLN A 516      26.864  17.916   0.391  1.00  0.00           C  
ATOM    985  O   GLN A 516      27.164  17.327  -0.649  1.00  0.00           O  
ATOM    986  CB  GLN A 516      24.501  17.590   1.130  1.00  0.00           C  
ATOM    987  CG  GLN A 516      24.824  17.105   2.533  1.00  0.00           C  
ATOM    988  CD  GLN A 516      23.827  16.069   3.028  1.00  0.00           C  
ATOM    989  OE1 GLN A 516      22.739  15.921   2.467  1.00  0.00           O  
ATOM    990  NE2 GLN A 516      24.190  15.352   4.090  1.00  0.00           N  
ATOM    991  N   LEU A 517      27.688  18.012   1.432  1.00  0.00           N  
ATOM    992  CA  LEU A 517      29.007  17.386   1.412  1.00  0.00           C  
ATOM    993  C   LEU A 517      28.824  15.898   1.143  1.00  0.00           C  
ATOM    994  O   LEU A 517      27.919  15.263   1.692  1.00  0.00           O  
ATOM    995  CB  LEU A 517      29.726  17.594   2.747  1.00  0.00           C  
ATOM    996  CG  LEU A 517      30.360  18.969   2.973  1.00  0.00           C  
ATOM    997  CD1 LEU A 517      30.770  19.122   4.425  1.00  0.00           C  
ATOM    998  CD2 LEU A 517      31.560  19.129   2.050  1.00  0.00           C  
ATOM    999  N   TYR A 518      29.696  15.346   0.308  1.00  0.00           N  
ATOM   1000  CA  TYR A 518      29.610  13.945  -0.075  1.00  0.00           C  
ATOM   1001  C   TYR A 518      30.967  13.247  -0.010  1.00  0.00           C  
ATOM   1002  O   TYR A 518      31.965  13.764  -0.514  1.00  0.00           O  
ATOM   1003  CB  TYR A 518      29.050  13.871  -1.498  1.00  0.00           C  
ATOM   1004  CG  TYR A 518      28.936  12.487  -2.097  1.00  0.00           C  
ATOM   1005  CD1 TYR A 518      27.877  11.644  -1.770  1.00  0.00           C  
ATOM   1006  CD2 TYR A 518      29.863  12.043  -3.039  1.00  0.00           C  
ATOM   1007  CE1 TYR A 518      27.740  10.393  -2.373  1.00  0.00           C  
ATOM   1008  CE2 TYR A 518      29.738  10.799  -3.646  1.00  0.00           C  
ATOM   1009  CZ  TYR A 518      28.675   9.980  -3.311  1.00  0.00           C  
ATOM   1010  OH  TYR A 518      28.549   8.752  -3.921  1.00  0.00           O  
ATOM   1011  N   ASP A 519      30.996  12.079   0.622  1.00  0.00           N  
ATOM   1012  CA  ASP A 519      32.216  11.284   0.733  1.00  0.00           C  
ATOM   1013  C   ASP A 519      32.276  10.438  -0.536  1.00  0.00           C  
ATOM   1014  O   ASP A 519      31.539   9.460  -0.670  1.00  0.00           O  
ATOM   1015  CB  ASP A 519      32.144  10.368   1.959  1.00  0.00           C  
ATOM   1016  CG  ASP A 519      33.419   9.560   2.172  1.00  0.00           C  
ATOM   1017  OD1 ASP A 519      34.118   9.259   1.182  1.00  0.00           O  
ATOM   1018  OD2 ASP A 519      33.714   9.209   3.337  1.00  0.00           O  
ATOM   1019  N   PRO A 520      33.148  10.809  -1.489  1.00  0.00           N  
ATOM   1020  CA  PRO A 520      33.292  10.074  -2.753  1.00  0.00           C  
ATOM   1021  C   PRO A 520      33.882   8.677  -2.593  1.00  0.00           C  
ATOM   1022  O   PRO A 520      33.618   7.787  -3.406  1.00  0.00           O  
ATOM   1023  CB  PRO A 520      34.193  10.987  -3.577  1.00  0.00           C  
ATOM   1024  CG  PRO A 520      35.081  11.585  -2.531  1.00  0.00           C  
ATOM   1025  CD  PRO A 520      34.093  11.940  -1.436  1.00  0.00           C  
ATOM   1026  N   GLU A 521      34.687   8.490  -1.550  1.00  0.00           N  
ATOM   1027  CA  GLU A 521      35.313   7.197  -1.293  1.00  0.00           C  
ATOM   1028  C   GLU A 521      34.261   6.234  -0.745  1.00  0.00           C  
ATOM   1029  O   GLU A 521      33.952   5.215  -1.367  1.00  0.00           O  
ATOM   1030  CB  GLU A 521      36.463   7.355  -0.291  1.00  0.00           C  
ATOM   1031  CG  GLU A 521      37.355   6.127  -0.164  1.00  0.00           C  
ATOM   1032  CD  GLU A 521      38.539   6.351   0.765  1.00  0.00           C  
ATOM   1033  OE1 GLU A 521      39.283   7.336   0.563  1.00  0.00           O  
ATOM   1034  OE2 GLU A 521      38.729   5.537   1.693  1.00  0.00           O  
ATOM   1035  N   LYS A 522      33.710   6.572   0.416  1.00  0.00           N  
ATOM   1036  CA  LYS A 522      32.680   5.755   1.049  1.00  0.00           C  
ATOM   1037  C   LYS A 522      31.426   5.740   0.174  1.00  0.00           C  
ATOM   1038  O   LYS A 522      30.677   4.760   0.157  1.00  0.00           O  
ATOM   1039  CB  LYS A 522      32.340   6.327   2.430  1.00  0.00           C  
ATOM   1040  CG  LYS A 522      31.216   5.608   3.156  1.00  0.00           C  
ATOM   1041  CD  LYS A 522      31.619   4.196   3.535  1.00  0.00           C  
ATOM   1042  CE  LYS A 522      30.490   3.472   4.250  1.00  0.00           C  
ATOM   1043  NZ  LYS A 522      30.883   2.084   4.596  1.00  0.00           N  
ATOM   1044  N   GLY A 523      31.208   6.833  -0.553  1.00  0.00           N  
ATOM   1045  CA  GLY A 523      30.047   6.938  -1.422  1.00  0.00           C  
ATOM   1046  C   GLY A 523      28.768   7.233  -0.659  1.00  0.00           C  
ATOM   1047  O   GLY A 523      27.774   6.518  -0.803  1.00  0.00           O  
ATOM   1048  N   MET A 524      28.781   8.287   0.151  1.00  0.00           N  
ATOM   1049  CA  MET A 524      27.603   8.644   0.938  1.00  0.00           C  
ATOM   1050  C   MET A 524      27.616  10.108   1.346  1.00  0.00           C  
ATOM   1051  O   MET A 524      28.679  10.676   1.589  1.00  0.00           O  
ATOM   1052  CB  MET A 524      27.534   7.782   2.205  1.00  0.00           C  
ATOM   1053  CG  MET A 524      28.592   8.121   3.264  1.00  0.00           C  
ATOM   1054  SD  MET A 524      28.464   7.108   4.775  1.00  0.00           S  
ATOM   1055  CE  MET A 524      27.329   8.093   5.746  1.00  0.00           C  
ATOM   1056  N   PHE A 525      26.438  10.723   1.406  1.00  0.00           N  
ATOM   1057  CA  PHE A 525      26.354  12.112   1.835  1.00  0.00           C  
ATOM   1058  C   PHE A 525      26.676  12.115   3.323  1.00  0.00           C  
ATOM   1059  O   PHE A 525      26.320  11.180   4.043  1.00  0.00           O  
ATOM   1060  CB  PHE A 525      24.956  12.690   1.592  1.00  0.00           C  
ATOM   1061  CG  PHE A 525      24.722  13.120   0.173  1.00  0.00           C  
ATOM   1062  CD1 PHE A 525      24.067  12.286  -0.728  1.00  0.00           C  
ATOM   1063  CD2 PHE A 525      25.191  14.352  -0.274  1.00  0.00           C  
ATOM   1064  CE1 PHE A 525      23.883  12.677  -2.055  1.00  0.00           C  
ATOM   1065  CE2 PHE A 525      25.012  14.752  -1.600  1.00  0.00           C  
ATOM   1066  CZ  PHE A 525      24.358  13.914  -2.491  1.00  0.00           C  
ATOM   1067  N   LEU A 526      27.347  13.165   3.783  1.00  0.00           N  
ATOM   1068  CA  LEU A 526      27.742  13.251   5.182  1.00  0.00           C  
ATOM   1069  C   LEU A 526      26.950  14.230   6.035  1.00  0.00           C  
ATOM   1070  O   LEU A 526      26.883  15.421   5.731  1.00  0.00           O  
ATOM   1071  CB  LEU A 526      29.222  13.632   5.286  1.00  0.00           C  
ATOM   1072  CG  LEU A 526      30.286  12.703   4.699  1.00  0.00           C  
ATOM   1073  CD1 LEU A 526      31.620  13.437   4.642  1.00  0.00           C  
ATOM   1074  CD2 LEU A 526      30.394  11.444   5.536  1.00  0.00           C  
ATOM   1075  N   PRO A 527      26.318  13.736   7.108  1.00  0.00           N  
ATOM   1076  CA  PRO A 527      25.574  14.674   7.949  1.00  0.00           C  
ATOM   1077  C   PRO A 527      26.674  15.548   8.547  1.00  0.00           C  
ATOM   1078  O   PRO A 527      27.837  15.131   8.585  1.00  0.00           O  
ATOM   1079  CB  PRO A 527      24.922  13.763   8.986  1.00  0.00           C  
ATOM   1080  CG  PRO A 527      24.718  12.486   8.220  1.00  0.00           C  
ATOM   1081  CD  PRO A 527      26.027  12.343   7.485  1.00  0.00           C  
ATOM   1082  N   ASP A 528      26.330  16.745   9.004  1.00  0.00           N  
ATOM   1083  CA  ASP A 528      27.331  17.646   9.566  1.00  0.00           C  
ATOM   1084  C   ASP A 528      28.321  17.019  10.544  1.00  0.00           C  
ATOM   1085  O   ASP A 528      29.531  17.196  10.407  1.00  0.00           O  
ATOM   1086  CB  ASP A 528      26.653  18.836  10.248  1.00  0.00           C  
ATOM   1087  CG  ASP A 528      25.890  19.705   9.275  1.00  0.00           C  
ATOM   1088  OD1 ASP A 528      26.204  19.660   8.066  1.00  0.00           O  
ATOM   1089  OD2 ASP A 528      24.986  20.443   9.722  1.00  0.00           O  
ATOM   1090  N   ARG A 529      27.815  16.287  11.529  1.00  0.00           N  
ATOM   1091  CA  ARG A 529      28.683  15.683  12.534  1.00  0.00           C  
ATOM   1092  C   ARG A 529      29.706  14.669  12.024  1.00  0.00           C  
ATOM   1093  O   ARG A 529      30.603  14.262  12.765  1.00  0.00           O  
ATOM   1094  CB  ARG A 529      27.838  15.057  13.646  1.00  0.00           C  
ATOM   1095  CG  ARG A 529      26.746  14.122  13.178  1.00  0.00           C  
ATOM   1096  CD  ARG A 529      26.033  13.532  14.379  1.00  0.00           C  
ATOM   1097  NE  ARG A 529      26.987  12.872  15.262  1.00  0.00           N  
ATOM   1098  CZ  ARG A 529      27.002  11.567  15.509  1.00  0.00           C  
ATOM   1099  NH1 ARG A 529      26.105  10.770  14.944  1.00  0.00           N  
ATOM   1100  NH2 ARG A 529      27.930  11.056  16.307  1.00  0.00           N  
ATOM   1101  N   PHE A 530      29.583  14.256  10.767  1.00  0.00           N  
ATOM   1102  CA  PHE A 530      30.537  13.303  10.219  1.00  0.00           C  
ATOM   1103  C   PHE A 530      31.542  13.979   9.303  1.00  0.00           C  
ATOM   1104  O   PHE A 530      32.172  13.341   8.462  1.00  0.00           O  
ATOM   1105  CB  PHE A 530      29.816  12.171   9.492  1.00  0.00           C  
ATOM   1106  CG  PHE A 530      29.078  11.253  10.414  1.00  0.00           C  
ATOM   1107  CD1 PHE A 530      27.751  11.498  10.746  1.00  0.00           C  
ATOM   1108  CD2 PHE A 530      29.730  10.172  10.998  1.00  0.00           C  
ATOM   1109  CE1 PHE A 530      27.082  10.677  11.650  1.00  0.00           C  
ATOM   1110  CE2 PHE A 530      29.072   9.347  11.903  1.00  0.00           C  
ATOM   1111  CZ  PHE A 530      27.745   9.599  12.230  1.00  0.00           C  
ATOM   1112  N   VAL A 531      31.683  15.285   9.482  1.00  0.00           N  
ATOM   1113  CA  VAL A 531      32.633  16.064   8.711  1.00  0.00           C  
ATOM   1114  C   VAL A 531      33.558  16.760   9.703  1.00  0.00           C  
ATOM   1115  O   VAL A 531      33.092  17.414  10.636  1.00  0.00           O  
ATOM   1116  CB  VAL A 531      31.932  17.136   7.857  1.00  0.00           C  
ATOM   1117  CG1 VAL A 531      32.964  17.884   7.024  1.00  0.00           C  
ATOM   1118  CG2 VAL A 531      30.892  16.491   6.961  1.00  0.00           C  
ATOM   1119  N   LYS A 532      34.864  16.600   9.517  1.00  0.00           N  
ATOM   1120  CA  LYS A 532      35.827  17.236  10.403  1.00  0.00           C  
ATOM   1121  C   LYS A 532      36.876  17.986   9.595  1.00  0.00           C  
ATOM   1122  O   LYS A 532      37.173  17.629   8.453  1.00  0.00           O  
ATOM   1123  CB  LYS A 532      36.506  16.199  11.308  1.00  0.00           C  
ATOM   1124  CG  LYS A 532      37.328  15.157  10.572  1.00  0.00           C  
ATOM   1125  CD  LYS A 532      38.050  14.233  11.545  1.00  0.00           C  
ATOM   1126  CE  LYS A 532      38.860  13.180  10.801  1.00  0.00           C  
ATOM   1127  NZ  LYS A 532      39.603  12.290  11.735  1.00  0.00           N  
ATOM   1128  N   GLY A 737      37.426  19.034  10.198  1.00  0.00           N  
ATOM   1129  CA  GLY A 737      38.436  19.828   9.529  1.00  0.00           C  
ATOM   1130  C   GLY A 737      39.030  20.860  10.464  1.00  0.00           C  
ATOM   1131  O   GLY A 737      38.926  20.740  11.687  1.00  0.00           O  
ATOM   1132  N   THR A 738      39.651  21.879   9.884  1.00  0.00           N  
ATOM   1133  CA  THR A 738      40.272  22.944  10.658  1.00  0.00           C  
ATOM   1134  C   THR A 738      39.350  24.154  10.737  1.00  0.00           C  
ATOM   1135  O   THR A 738      38.819  24.606   9.722  1.00  0.00           O  
ATOM   1136  CB  THR A 738      41.616  23.349  10.025  1.00  0.00           C  
ATOM   1137  OG1 THR A 738      42.534  22.254  10.146  1.00  0.00           O  
ATOM   1138  CG2 THR A 738      42.193  24.584  10.707  1.00  0.00           C  
ATOM   1139  N   CYS A 739      39.153  24.666  11.950  1.00  0.00           N  
ATOM   1140  CA  CYS A 739      38.287  25.821  12.155  1.00  0.00           C  
ATOM   1141  C   CYS A 739      38.744  26.994  11.298  1.00  0.00           C  
ATOM   1142  O   CYS A 739      39.912  27.383  11.334  1.00  0.00           O  
ATOM   1143  CB  CYS A 739      38.283  26.240  13.625  1.00  0.00           C  
ATOM   1144  SG  CYS A 739      37.345  27.751  13.929  1.00  0.00           S  
ATOM   1145  N   PRO A 740      37.819  27.576  10.516  1.00  0.00           N  
ATOM   1146  CA  PRO A 740      38.090  28.714   9.628  1.00  0.00           C  
ATOM   1147  C   PRO A 740      38.580  29.952  10.379  1.00  0.00           C  
ATOM   1148  O   PRO A 740      39.341  30.761   9.842  1.00  0.00           O  
ATOM   1149  CB  PRO A 740      36.732  28.979   8.969  1.00  0.00           C  
ATOM   1150  CG  PRO A 740      36.013  27.673   9.077  1.00  0.00           C  
ATOM   1151  CD  PRO A 740      36.405  27.177  10.440  1.00  0.00           C  
ATOM   1152  N   LYS A 741      38.135  30.092  11.623  1.00  0.00           N  
ATOM   1153  CA  LYS A 741      38.488  31.246  12.437  1.00  0.00           C  
ATOM   1154  C   LYS A 741      39.821  31.143  13.177  1.00  0.00           C  
ATOM   1155  O   LYS A 741      40.763  31.873  12.864  1.00  0.00           O  
ATOM   1156  CB  LYS A 741      37.368  31.523  13.445  1.00  0.00           C  
ATOM   1157  CG  LYS A 741      35.968  31.480  12.846  1.00  0.00           C  
ATOM   1158  CD  LYS A 741      35.783  32.503  11.730  1.00  0.00           C  
ATOM   1159  CE  LYS A 741      35.841  33.927  12.254  1.00  0.00           C  
ATOM   1160  NZ  LYS A 741      35.641  34.923  11.161  1.00  0.00           N  
ATOM   1161  N   CYS A 742      39.903  30.247  14.157  1.00  0.00           N  
ATOM   1162  CA  CYS A 742      41.129  30.106  14.941  1.00  0.00           C  
ATOM   1163  C   CYS A 742      42.161  29.154  14.342  1.00  0.00           C  
ATOM   1164  O   CYS A 742      43.312  29.126  14.784  1.00  0.00           O  
ATOM   1165  CB  CYS A 742      40.797  29.660  16.367  1.00  0.00           C  
ATOM   1166  SG  CYS A 742      40.192  27.968  16.507  1.00  0.00           S  
ATOM   1167  N   LYS A 743      41.749  28.377  13.345  1.00  0.00           N  
ATOM   1168  CA  LYS A 743      42.636  27.425  12.676  1.00  0.00           C  
ATOM   1169  C   LYS A 743      42.969  26.186  13.508  1.00  0.00           C  
ATOM   1170  O   LYS A 743      43.965  25.507  13.244  1.00  0.00           O  
ATOM   1171  CB  LYS A 743      43.940  28.115  12.249  1.00  0.00           C  
ATOM   1172  CG  LYS A 743      43.747  29.367  11.399  1.00  0.00           C  
ATOM   1173  CD  LYS A 743      42.991  29.064  10.113  1.00  0.00           C  
ATOM   1174  CE  LYS A 743      42.890  30.298   9.219  1.00  0.00           C  
ATOM   1175  NZ  LYS A 743      42.197  31.437   9.891  1.00  0.00           N  
ATOM   1176  N   SER A 744      42.147  25.888  14.511  1.00  0.00           N  
ATOM   1177  CA  SER A 744      42.381  24.704  15.336  1.00  0.00           C  
ATOM   1178  C   SER A 744      41.985  23.470  14.535  1.00  0.00           C  
ATOM   1179  O   SER A 744      40.921  23.447  13.905  1.00  0.00           O  
ATOM   1180  CB  SER A 744      41.564  24.763  16.633  1.00  0.00           C  
ATOM   1181  OG  SER A 744      42.146  25.661  17.566  1.00  0.00           O  
ATOM   1182  N   PRO A 745      42.839  22.430  14.542  1.00  0.00           N  
ATOM   1183  CA  PRO A 745      42.551  21.199  13.800  1.00  0.00           C  
ATOM   1184  C   PRO A 745      41.563  20.279  14.511  1.00  0.00           C  
ATOM   1185  O   PRO A 745      41.179  20.520  15.655  1.00  0.00           O  
ATOM   1186  CB  PRO A 745      43.925  20.561  13.675  1.00  0.00           C  
ATOM   1187  CG  PRO A 745      44.530  20.890  15.024  1.00  0.00           C  
ATOM   1188  CD  PRO A 745      44.163  22.352  15.195  1.00  0.00           C  
ATOM   1189  N   ASP A 746      41.161  19.230  13.803  1.00  0.00           N  
ATOM   1190  CA  ASP A 746      40.254  18.210  14.315  1.00  0.00           C  
ATOM   1191  C   ASP A 746      38.929  18.672  14.912  1.00  0.00           C  
ATOM   1192  O   ASP A 746      38.496  18.160  15.944  1.00  0.00           O  
ATOM   1193  CB  ASP A 746      40.999  17.344  15.331  1.00  0.00           C  
ATOM   1194  CG  ASP A 746      42.276  16.764  14.763  1.00  0.00           C  
ATOM   1195  OD1 ASP A 746      42.197  16.054  13.736  1.00  0.00           O  
ATOM   1196  OD2 ASP A 746      43.357  17.023  15.335  1.00  0.00           O  
ATOM   1197  N   GLN A 747      38.278  19.629  14.264  1.00  0.00           N  
ATOM   1198  CA  GLN A 747      36.986  20.102  14.748  1.00  0.00           C  
ATOM   1199  C   GLN A 747      35.887  19.363  13.986  1.00  0.00           C  
ATOM   1200  O   GLN A 747      36.060  19.032  12.812  1.00  0.00           O  
ATOM   1201  CB  GLN A 747      36.860  21.613  14.546  1.00  0.00           C  
ATOM   1202  CG  GLN A 747      37.808  22.409  15.431  1.00  0.00           C  
ATOM   1203  CD  GLN A 747      37.762  21.937  16.872  1.00  0.00           C  
ATOM   1204  OE1 GLN A 747      36.692  21.861  17.476  1.00  0.00           O  
ATOM   1205  NE2 GLN A 747      38.924  21.616  17.428  1.00  0.00           N  
ATOM   1206  N   TYR A 750      34.768  19.094  14.654  1.00  0.00           N  
ATOM   1207  CA  TYR A 750      33.661  18.368  14.031  1.00  0.00           C  
ATOM   1208  C   TYR A 750      32.384  19.187  13.849  1.00  0.00           C  
ATOM   1209  O   TYR A 750      32.042  20.026  14.679  1.00  0.00           O  
ATOM   1210  CB  TYR A 750      33.301  17.124  14.854  1.00  0.00           C  
ATOM   1211  CG  TYR A 750      34.382  16.068  14.974  1.00  0.00           C  
ATOM   1212  CD1 TYR A 750      35.551  16.308  15.698  1.00  0.00           C  
ATOM   1213  CD2 TYR A 750      34.213  14.809  14.395  1.00  0.00           C  
ATOM   1214  CE1 TYR A 750      36.524  15.313  15.846  1.00  0.00           C  
ATOM   1215  CE2 TYR A 750      35.176  13.812  14.536  1.00  0.00           C  
ATOM   1216  CZ  TYR A 750      36.327  14.068  15.263  1.00  0.00           C  
ATOM   1217  OH  TYR A 750      37.270  13.075  15.410  1.00  0.00           O  
ATOM   1218  N   GLY A 751      31.677  18.924  12.755  1.00  0.00           N  
ATOM   1219  CA  GLY A 751      30.423  19.607  12.495  1.00  0.00           C  
ATOM   1220  C   GLY A 751      30.471  21.089  12.179  1.00  0.00           C  
ATOM   1221  O   GLY A 751      31.409  21.582  11.548  1.00  0.00           O  
ATOM   1222  N   ASP A 752      29.441  21.798  12.634  1.00  0.00           N  
ATOM   1223  CA  ASP A 752      29.312  23.228  12.390  1.00  0.00           C  
ATOM   1224  C   ASP A 752      29.828  24.137  13.501  1.00  0.00           C  
ATOM   1225  O   ASP A 752      29.469  25.315  13.546  1.00  0.00           O  
ATOM   1226  CB  ASP A 752      27.844  23.579  12.115  1.00  0.00           C  
ATOM   1227  CG  ASP A 752      26.935  23.273  13.295  1.00  0.00           C  
ATOM   1228  OD1 ASP A 752      27.387  23.404  14.453  1.00  0.00           O  
ATOM   1229  OD2 ASP A 752      25.760  22.914  13.065  1.00  0.00           O  
ATOM   1230  N   ASN A 753      30.656  23.611  14.398  1.00  0.00           N  
ATOM   1231  CA  ASN A 753      31.177  24.443  15.479  1.00  0.00           C  
ATOM   1232  C   ASN A 753      32.556  24.022  15.960  1.00  0.00           C  
ATOM   1233  O   ASN A 753      32.929  22.853  15.880  1.00  0.00           O  
ATOM   1234  CB  ASN A 753      30.197  24.451  16.658  1.00  0.00           C  
ATOM   1235  CG  ASN A 753      30.054  23.092  17.308  1.00  0.00           C  
ATOM   1236  OD1 ASN A 753      30.922  22.656  18.062  1.00  0.00           O  
ATOM   1237  ND2 ASN A 753      28.956  22.409  17.011  1.00  0.00           N  
ATOM   1238  N   CYS A 754      33.308  24.998  16.454  1.00  0.00           N  
ATOM   1239  CA  CYS A 754      34.651  24.767  16.961  1.00  0.00           C  
ATOM   1240  C   CYS A 754      34.613  24.692  18.484  1.00  0.00           C  
ATOM   1241  O   CYS A 754      34.023  25.552  19.142  1.00  0.00           O  
ATOM   1242  CB  CYS A 754      35.577  25.902  16.519  1.00  0.00           C  
ATOM   1243  SG  CYS A 754      37.256  25.806  17.181  1.00  0.00           S  
ATOM   1244  N   GLU A 755      35.237  23.661  19.040  1.00  0.00           N  
ATOM   1245  CA  GLU A 755      35.266  23.484  20.484  1.00  0.00           C  
ATOM   1246  C   GLU A 755      36.453  24.199  21.119  1.00  0.00           C  
ATOM   1247  O   GLU A 755      36.741  24.021  22.304  1.00  0.00           O  
ATOM   1248  CB  GLU A 755      35.286  21.995  20.830  1.00  0.00           C  
ATOM   1249  CG  GLU A 755      33.947  21.320  20.588  1.00  0.00           C  
ATOM   1250  CD  GLU A 755      33.972  19.831  20.866  1.00  0.00           C  
ATOM   1251  OE1 GLU A 755      34.973  19.341  21.435  1.00  0.00           O  
ATOM   1252  OE2 GLU A 755      32.982  19.153  20.520  1.00  0.00           O  
ATOM   1253  N   VAL A 756      37.143  25.008  20.321  1.00  0.00           N  
ATOM   1254  CA  VAL A 756      38.272  25.768  20.822  1.00  0.00           C  
ATOM   1255  C   VAL A 756      37.845  27.224  20.979  1.00  0.00           C  
ATOM   1256  O   VAL A 756      37.743  27.722  22.097  1.00  0.00           O  
ATOM   1257  CB  VAL A 756      39.488  25.684  19.875  1.00  0.00           C  
ATOM   1258  CG1 VAL A 756      40.650  26.489  20.448  1.00  0.00           C  
ATOM   1259  CG2 VAL A 756      39.903  24.231  19.693  1.00  0.00           C  
ATOM   1260  N   CYS A 757      37.570  27.901  19.866  1.00  0.00           N  
ATOM   1261  CA  CYS A 757      37.160  29.302  19.935  1.00  0.00           C  
ATOM   1262  C   CYS A 757      35.644  29.475  20.040  1.00  0.00           C  
ATOM   1263  O   CYS A 757      35.155  30.588  20.247  1.00  0.00           O  
ATOM   1264  CB  CYS A 757      37.684  30.073  18.720  1.00  0.00           C  
ATOM   1265  SG  CYS A 757      36.861  29.669  17.170  1.00  0.00           S  
ATOM   1266  N   GLY A 758      34.908  28.377  19.898  1.00  0.00           N  
ATOM   1267  CA  GLY A 758      33.460  28.432  19.997  1.00  0.00           C  
ATOM   1268  C   GLY A 758      32.748  28.972  18.771  1.00  0.00           C  
ATOM   1269  O   GLY A 758      31.537  29.206  18.800  1.00  0.00           O  
ATOM   1270  N   ALA A 759      33.486  29.174  17.686  1.00  0.00           N  
ATOM   1271  CA  ALA A 759      32.887  29.696  16.465  1.00  0.00           C  
ATOM   1272  C   ALA A 759      31.936  28.679  15.848  1.00  0.00           C  
ATOM   1273  O   ALA A 759      32.128  27.470  15.981  1.00  0.00           O  
ATOM   1274  CB  ALA A 759      33.971  30.060  15.463  1.00  0.00           C  
ATOM   1275  N   THR A 760      30.899  29.183  15.189  1.00  0.00           N  
ATOM   1276  CA  THR A 760      29.924  28.337  14.516  1.00  0.00           C  
ATOM   1277  C   THR A 760      30.008  28.666  13.034  1.00  0.00           C  
ATOM   1278  O   THR A 760      30.342  29.792  12.666  1.00  0.00           O  
ATOM   1279  CB  THR A 760      28.493  28.602  15.014  1.00  0.00           C  
ATOM   1280  OG1 THR A 760      28.178  29.988  14.848  1.00  0.00           O  
ATOM   1281  CG2 THR A 760      28.359  28.216  16.483  1.00  0.00           C  
ATOM   1282  N   TYR A 761      29.708  27.688  12.187  1.00  0.00           N  
ATOM   1283  CA  TYR A 761      29.795  27.889  10.744  1.00  0.00           C  
ATOM   1284  C   TYR A 761      29.322  26.652   9.993  1.00  0.00           C  
ATOM   1285  O   TYR A 761      29.099  25.601  10.588  1.00  0.00           O  
ATOM   1286  CB  TYR A 761      31.250  28.176  10.373  1.00  0.00           C  
ATOM   1287  CG  TYR A 761      32.203  27.253  11.098  1.00  0.00           C  
ATOM   1288  CD1 TYR A 761      32.286  25.901  10.764  1.00  0.00           C  
ATOM   1289  CD2 TYR A 761      32.961  27.713  12.174  1.00  0.00           C  
ATOM   1290  CE1 TYR A 761      33.094  25.027  11.486  1.00  0.00           C  
ATOM   1291  CE2 TYR A 761      33.774  26.848  12.903  1.00  0.00           C  
ATOM   1292  CZ  TYR A 761      33.835  25.509  12.555  1.00  0.00           C  
ATOM   1293  OH  TYR A 761      34.636  24.653  13.271  1.00  0.00           O  
ATOM   1294  N   SER A 762      29.167  26.779   8.681  1.00  0.00           N  
ATOM   1295  CA  SER A 762      28.753  25.640   7.874  1.00  0.00           C  
ATOM   1296  C   SER A 762      29.971  24.739   7.700  1.00  0.00           C  
ATOM   1297  O   SER A 762      31.090  25.226   7.548  1.00  0.00           O  
ATOM   1298  CB  SER A 762      28.263  26.098   6.499  1.00  0.00           C  
ATOM   1299  OG  SER A 762      28.010  24.981   5.664  1.00  0.00           O  
ATOM   1300  N   PRO A 763      29.772  23.413   7.735  1.00  0.00           N  
ATOM   1301  CA  PRO A 763      30.899  22.488   7.571  1.00  0.00           C  
ATOM   1302  C   PRO A 763      31.682  22.771   6.287  1.00  0.00           C  
ATOM   1303  O   PRO A 763      32.854  22.409   6.173  1.00  0.00           O  
ATOM   1304  CB  PRO A 763      30.218  21.124   7.538  1.00  0.00           C  
ATOM   1305  CG  PRO A 763      29.044  21.322   8.445  1.00  0.00           C  
ATOM   1306  CD  PRO A 763      28.526  22.678   8.017  1.00  0.00           C  
ATOM   1307  N   THR A 764      31.026  23.419   5.327  1.00  0.00           N  
ATOM   1308  CA  THR A 764      31.660  23.746   4.053  1.00  0.00           C  
ATOM   1309  C   THR A 764      32.748  24.797   4.239  1.00  0.00           C  
ATOM   1310  O   THR A 764      33.576  25.013   3.354  1.00  0.00           O  
ATOM   1311  CB  THR A 764      30.631  24.279   3.022  1.00  0.00           C  
ATOM   1312  OG1 THR A 764      30.049  25.499   3.502  1.00  0.00           O  
ATOM   1313  CG2 THR A 764      29.527  23.254   2.794  1.00  0.00           C  
ATOM   1314  N   GLU A 765      32.748  25.446   5.397  1.00  0.00           N  
ATOM   1315  CA  GLU A 765      33.739  26.474   5.688  1.00  0.00           C  
ATOM   1316  C   GLU A 765      34.989  25.884   6.336  1.00  0.00           C  
ATOM   1317  O   GLU A 765      36.014  26.555   6.446  1.00  0.00           O  
ATOM   1318  CB  GLU A 765      33.129  27.545   6.595  1.00  0.00           C  
ATOM   1319  CG  GLU A 765      31.959  28.290   5.961  1.00  0.00           C  
ATOM   1320  CD  GLU A 765      31.312  29.285   6.908  1.00  0.00           C  
ATOM   1321  OE1 GLU A 765      32.021  30.185   7.404  1.00  0.00           O  
ATOM   1322  OE2 GLU A 765      30.092  29.168   7.155  1.00  0.00           O  
ATOM   1323  N   LEU A 766      34.904  24.627   6.762  1.00  0.00           N  
ATOM   1324  CA  LEU A 766      36.041  23.959   7.385  1.00  0.00           C  
ATOM   1325  C   LEU A 766      37.224  23.902   6.432  1.00  0.00           C  
ATOM   1326  O   LEU A 766      37.059  23.672   5.233  1.00  0.00           O  
ATOM   1327  CB  LEU A 766      35.671  22.533   7.796  1.00  0.00           C  
ATOM   1328  CG  LEU A 766      34.724  22.340   8.983  1.00  0.00           C  
ATOM   1329  CD1 LEU A 766      34.376  20.863   9.112  1.00  0.00           C  
ATOM   1330  CD2 LEU A 766      35.389  22.846  10.261  1.00  0.00           C  
ATOM   1331  N   ILE A 767      38.419  24.110   6.972  1.00  0.00           N  
ATOM   1332  CA  ILE A 767      39.637  24.067   6.176  1.00  0.00           C  
ATOM   1333  C   ILE A 767      40.124  22.621   6.117  1.00  0.00           C  
ATOM   1334  O   ILE A 767      40.154  21.925   7.133  1.00  0.00           O  
ATOM   1335  CB  ILE A 767      40.726  24.974   6.796  1.00  0.00           C  
ATOM   1336  CG1 ILE A 767      40.243  26.430   6.779  1.00  0.00           C  
ATOM   1337  CG2 ILE A 767      42.038  24.827   6.034  1.00  0.00           C  
ATOM   1338  CD1 ILE A 767      41.211  27.423   7.391  1.00  0.00           C  
ATOM   1339  N   GLU A 768      40.488  22.167   4.921  1.00  0.00           N  
ATOM   1340  CA  GLU A 768      40.956  20.799   4.733  1.00  0.00           C  
ATOM   1341  C   GLU A 768      39.989  19.789   5.347  1.00  0.00           C  
ATOM   1342  O   GLU A 768      40.351  19.042   6.255  1.00  0.00           O  
ATOM   1343  CB  GLU A 768      42.349  20.632   5.344  1.00  0.00           C  
ATOM   1344  CG  GLU A 768      43.423  21.390   4.584  1.00  0.00           C  
ATOM   1345  CD  GLU A 768      43.461  21.001   3.116  1.00  0.00           C  
ATOM   1346  OE1 GLU A 768      43.790  19.836   2.819  1.00  0.00           O  
ATOM   1347  OE2 GLU A 768      43.151  21.857   2.260  1.00  0.00           O  
ATOM   1348  N   PRO A 769      38.741  19.754   4.850  1.00  0.00           N  
ATOM   1349  CA  PRO A 769      37.700  18.841   5.338  1.00  0.00           C  
ATOM   1350  C   PRO A 769      38.067  17.376   5.146  1.00  0.00           C  
ATOM   1351  O   PRO A 769      38.762  17.022   4.196  1.00  0.00           O  
ATOM   1352  CB  PRO A 769      36.477  19.223   4.500  1.00  0.00           C  
ATOM   1353  CG  PRO A 769      36.741  20.652   4.120  1.00  0.00           C  
ATOM   1354  CD  PRO A 769      38.209  20.626   3.789  1.00  0.00           C  
ATOM   1355  N   LYS A 770      37.583  16.527   6.047  1.00  0.00           N  
ATOM   1356  CA  LYS A 770      37.843  15.098   5.969  1.00  0.00           C  
ATOM   1357  C   LYS A 770      36.629  14.326   6.468  1.00  0.00           C  
ATOM   1358  O   LYS A 770      36.004  14.708   7.455  1.00  0.00           O  
ATOM   1359  CB  LYS A 770      39.071  14.731   6.808  1.00  0.00           C  
ATOM   1360  CG  LYS A 770      40.378  15.289   6.262  1.00  0.00           C  
ATOM   1361  CD  LYS A 770      40.740  14.634   4.936  1.00  0.00           C  
ATOM   1362  CE  LYS A 770      41.844  15.394   4.217  1.00  0.00           C  
ATOM   1363  NZ  LYS A 770      43.021  15.636   5.087  1.00  0.00           N  
ATOM   1364  N   SER A 771      36.286  13.248   5.773  1.00  0.00           N  
ATOM   1365  CA  SER A 771      35.151  12.437   6.182  1.00  0.00           C  
ATOM   1366  C   SER A 771      35.529  11.687   7.451  1.00  0.00           C  
ATOM   1367  O   SER A 771      36.606  11.101   7.535  1.00  0.00           O  
ATOM   1368  CB  SER A 771      34.783  11.437   5.084  1.00  0.00           C  
ATOM   1369  OG  SER A 771      33.788  10.534   5.539  1.00  0.00           O  
ATOM   1370  N   VAL A 772      34.650  11.722   8.445  1.00  0.00           N  
ATOM   1371  CA  VAL A 772      34.900  11.030   9.700  1.00  0.00           C  
ATOM   1372  C   VAL A 772      34.783   9.528   9.460  1.00  0.00           C  
ATOM   1373  O   VAL A 772      35.304   8.719  10.228  1.00  0.00           O  
ATOM   1374  CB  VAL A 772      33.881  11.458  10.786  1.00  0.00           C  
ATOM   1375  CG1 VAL A 772      34.092  10.649  12.060  1.00  0.00           C  
ATOM   1376  CG2 VAL A 772      34.033  12.941  11.076  1.00  0.00           C  
ATOM   1377  N   VAL A 773      34.109   9.166   8.375  1.00  0.00           N  
ATOM   1378  CA  VAL A 773      33.911   7.766   8.024  1.00  0.00           C  
ATOM   1379  C   VAL A 773      35.095   7.124   7.301  1.00  0.00           C  
ATOM   1380  O   VAL A 773      35.527   6.030   7.665  1.00  0.00           O  
ATOM   1381  CB  VAL A 773      32.652   7.592   7.144  1.00  0.00           C  
ATOM   1382  CG1 VAL A 773      32.513   6.143   6.704  1.00  0.00           C  
ATOM   1383  CG2 VAL A 773      31.420   8.032   7.915  1.00  0.00           C  
ATOM   1384  N   SER A 791      35.624   7.800   6.285  1.00  0.00           N  
ATOM   1385  CA  SER A 791      36.732   7.243   5.512  1.00  0.00           C  
ATOM   1386  C   SER A 791      38.014   8.066   5.526  1.00  0.00           C  
ATOM   1387  O   SER A 791      39.085   7.560   5.173  1.00  0.00           O  
ATOM   1388  CB  SER A 791      36.299   7.058   4.062  1.00  0.00           C  
ATOM   1389  OG  SER A 791      36.065   8.319   3.459  1.00  0.00           O  
ATOM   1390  N   GLY A 792      37.908   9.333   5.909  1.00  0.00           N  
ATOM   1391  CA  GLY A 792      39.082  10.187   5.934  1.00  0.00           C  
ATOM   1392  C   GLY A 792      39.326  10.868   4.598  1.00  0.00           C  
ATOM   1393  O   GLY A 792      40.217  11.711   4.480  1.00  0.00           O  
ATOM   1394  N   ALA A 794      38.544  10.505   3.584  1.00  0.00           N  
ATOM   1395  CA  ALA A 794      38.695  11.114   2.263  1.00  0.00           C  
ATOM   1396  C   ALA A 794      38.191  12.557   2.311  1.00  0.00           C  
ATOM   1397  O   ALA A 794      37.495  12.944   3.248  1.00  0.00           O  
ATOM   1398  CB  ALA A 794      37.904  10.320   1.225  1.00  0.00           C  
ATOM   1399  N   THR A 795      38.550  13.349   1.306  1.00  0.00           N  
ATOM   1400  CA  THR A 795      38.116  14.741   1.235  1.00  0.00           C  
ATOM   1401  C   THR A 795      36.712  14.798   0.643  1.00  0.00           C  
ATOM   1402  O   THR A 795      36.487  14.351  -0.481  1.00  0.00           O  
ATOM   1403  CB  THR A 795      39.053  15.582   0.336  1.00  0.00           C  
ATOM   1404  OG1 THR A 795      40.375  15.589   0.889  1.00  0.00           O  
ATOM   1405  CG2 THR A 795      38.544  17.015   0.229  1.00  0.00           C  
ATOM   1406  N   PRO A 826      35.746  15.352   1.392  1.00  0.00           N  
ATOM   1407  CA  PRO A 826      34.369  15.445   0.897  1.00  0.00           C  
ATOM   1408  C   PRO A 826      34.200  16.535  -0.154  1.00  0.00           C  
ATOM   1409  O   PRO A 826      34.929  17.528  -0.154  1.00  0.00           O  
ATOM   1410  CB  PRO A 826      33.577  15.743   2.162  1.00  0.00           C  
ATOM   1411  CG  PRO A 826      34.523  16.615   2.924  1.00  0.00           C  
ATOM   1412  CD  PRO A 826      35.842  15.882   2.766  1.00  0.00           C  
ATOM   1413  N   VAL A 827      33.233  16.343  -1.046  1.00  0.00           N  
ATOM   1414  CA  VAL A 827      32.951  17.311  -2.099  1.00  0.00           C  
ATOM   1415  C   VAL A 827      31.451  17.603  -2.143  1.00  0.00           C  
ATOM   1416  O   VAL A 827      30.641  16.776  -1.723  1.00  0.00           O  
ATOM   1417  CB  VAL A 827      33.399  16.776  -3.480  1.00  0.00           C  
ATOM   1418  CG1 VAL A 827      32.650  15.492  -3.811  1.00  0.00           C  
ATOM   1419  CG2 VAL A 827      33.155  17.825  -4.554  1.00  0.00           C  
ATOM   1420  N   MET A 829      31.086  18.781  -2.639  1.00  0.00           N  
ATOM   1421  CA  MET A 829      29.680  19.162  -2.749  1.00  0.00           C  
ATOM   1422  C   MET A 829      29.037  18.361  -3.870  1.00  0.00           C  
ATOM   1423  O   MET A 829      29.608  18.224  -4.949  1.00  0.00           O  
ATOM   1424  CB  MET A 829      29.548  20.658  -3.054  1.00  0.00           C  
ATOM   1425  CG  MET A 829      29.775  21.579  -1.865  1.00  0.00           C  
ATOM   1426  SD  MET A 829      28.408  21.563  -0.685  1.00  0.00           S  
ATOM   1427  CE  MET A 829      29.133  20.723   0.631  1.00  0.00           C  
ATOM   1428  N   ARG A 830      27.842  17.842  -3.613  1.00  0.00           N  
ATOM   1429  CA  ARG A 830      27.130  17.041  -4.601  1.00  0.00           C  
ATOM   1430  C   ARG A 830      25.634  17.341  -4.510  1.00  0.00           C  
ATOM   1431  O   ARG A 830      25.110  17.573  -3.420  1.00  0.00           O  
ATOM   1432  CB  ARG A 830      27.392  15.558  -4.323  1.00  0.00           C  
ATOM   1433  CG  ARG A 830      26.869  14.587  -5.370  1.00  0.00           C  
ATOM   1434  CD  ARG A 830      27.046  13.155  -4.880  1.00  0.00           C  
ATOM   1435  NE  ARG A 830      26.552  12.157  -5.824  1.00  0.00           N  
ATOM   1436  CZ  ARG A 830      27.200  11.768  -6.918  1.00  0.00           C  
ATOM   1437  NH1 ARG A 830      28.383  12.289  -7.221  1.00  0.00           N  
ATOM   1438  NH2 ARG A 830      26.666  10.847  -7.705  1.00  0.00           N  
ATOM   1439  N   ASP A 831      24.957  17.345  -5.655  1.00  0.00           N  
ATOM   1440  CA  ASP A 831      23.522  17.608  -5.705  1.00  0.00           C  
ATOM   1441  C   ASP A 831      22.735  16.332  -5.450  1.00  0.00           C  
ATOM   1442  O   ASP A 831      23.256  15.228  -5.611  1.00  0.00           O  
ATOM   1443  CB  ASP A 831      23.119  18.151  -7.078  1.00  0.00           C  
ATOM   1444  CG  ASP A 831      23.549  19.585  -7.295  1.00  0.00           C  
ATOM   1445  OD1 ASP A 831      23.365  20.083  -8.425  1.00  0.00           O  
ATOM   1446  OD2 ASP A 831      24.059  20.214  -6.344  1.00  0.00           O  
ATOM   1447  N   SER A 832      21.473  16.495  -5.062  1.00  0.00           N  
ATOM   1448  CA  SER A 832      20.591  15.364  -4.800  1.00  0.00           C  
ATOM   1449  C   SER A 832      19.158  15.843  -4.617  1.00  0.00           C  
ATOM   1450  O   SER A 832      18.914  16.843  -3.941  1.00  0.00           O  
ATOM   1451  CB  SER A 832      21.036  14.618  -3.544  1.00  0.00           C  
ATOM   1452  OG  SER A 832      20.145  13.552  -3.257  1.00  0.00           O  
ATOM   1453  N   GLU A 833      18.212  15.136  -5.225  1.00  0.00           N  
ATOM   1454  CA  GLU A 833      16.813  15.510  -5.095  1.00  0.00           C  
ATOM   1455  C   GLU A 833      16.292  15.051  -3.739  1.00  0.00           C  
ATOM   1456  O   GLU A 833      16.544  13.922  -3.312  1.00  0.00           O  
ATOM   1457  CB  GLU A 833      15.964  14.879  -6.201  1.00  0.00           C  
ATOM   1458  CG  GLU A 833      14.502  15.313  -6.140  1.00  0.00           C  
ATOM   1459  CD  GLU A 833      13.664  14.764  -7.278  1.00  0.00           C  
ATOM   1460  OE1 GLU A 833      13.512  13.528  -7.370  1.00  0.00           O  
ATOM   1461  OE2 GLU A 833      13.154  15.573  -8.082  1.00  0.00           O  
ATOM   1462  N   HIS A 834      15.578  15.939  -3.061  1.00  0.00           N  
ATOM   1463  CA  HIS A 834      15.010  15.630  -1.757  1.00  0.00           C  
ATOM   1464  C   HIS A 834      13.514  15.911  -1.752  1.00  0.00           C  
ATOM   1465  O   HIS A 834      13.012  16.706  -2.550  1.00  0.00           O  
ATOM   1466  CB  HIS A 834      15.692  16.457  -0.665  1.00  0.00           C  
ATOM   1467  CG  HIS A 834      16.983  15.875  -0.180  1.00  0.00           C  
ATOM   1468  ND1 HIS A 834      17.154  15.421   1.110  1.00  0.00           N  
ATOM   1469  CD2 HIS A 834      18.163  15.668  -0.811  1.00  0.00           C  
ATOM   1470  CE1 HIS A 834      18.384  14.960   1.253  1.00  0.00           C  
ATOM   1471  NE2 HIS A 834      19.017  15.099   0.103  1.00  0.00           N  
ATOM   1472  N   PHE A 835      12.810  15.255  -0.839  1.00  0.00           N  
ATOM   1473  CA  PHE A 835      11.373  15.415  -0.706  1.00  0.00           C  
ATOM   1474  C   PHE A 835      11.125  16.219   0.564  1.00  0.00           C  
ATOM   1475  O   PHE A 835      11.725  15.941   1.606  1.00  0.00           O  
ATOM   1476  CB  PHE A 835      10.722  14.032  -0.626  1.00  0.00           C  
ATOM   1477  CG  PHE A 835      11.081  13.134  -1.783  1.00  0.00           C  
ATOM   1478  CD1 PHE A 835      11.130  11.756  -1.626  1.00  0.00           C  
ATOM   1479  CD2 PHE A 835      11.386  13.674  -3.030  1.00  0.00           C  
ATOM   1480  CE1 PHE A 835      11.482  10.925  -2.694  1.00  0.00           C  
ATOM   1481  CE2 PHE A 835      11.738  12.854  -4.103  1.00  0.00           C  
ATOM   1482  CZ  PHE A 835      11.786  11.478  -3.933  1.00  0.00           C  
ATOM   1483  N   PHE A 836      10.256  17.219   0.470  1.00  0.00           N  
ATOM   1484  CA  PHE A 836       9.952  18.076   1.611  1.00  0.00           C  
ATOM   1485  C   PHE A 836       8.473  18.069   1.961  1.00  0.00           C  
ATOM   1486  O   PHE A 836       7.615  18.071   1.077  1.00  0.00           O  
ATOM   1487  CB  PHE A 836      10.374  19.525   1.324  1.00  0.00           C  
ATOM   1488  CG  PHE A 836      11.852  19.707   1.119  1.00  0.00           C  
ATOM   1489  CD1 PHE A 836      12.477  19.225  -0.027  1.00  0.00           C  
ATOM   1490  CD2 PHE A 836      12.623  20.348   2.082  1.00  0.00           C  
ATOM   1491  CE1 PHE A 836      13.850  19.379  -0.208  1.00  0.00           C  
ATOM   1492  CE2 PHE A 836      13.996  20.508   1.911  1.00  0.00           C  
ATOM   1493  CZ  PHE A 836      14.610  20.021   0.764  1.00  0.00           C  
ATOM   1494  N   PHE A 837       8.183  18.050   3.260  1.00  0.00           N  
ATOM   1495  CA  PHE A 837       6.809  18.087   3.741  1.00  0.00           C  
ATOM   1496  C   PHE A 837       6.489  19.564   3.897  1.00  0.00           C  
ATOM   1497  O   PHE A 837       7.254  20.310   4.511  1.00  0.00           O  
ATOM   1498  CB  PHE A 837       6.684  17.375   5.089  1.00  0.00           C  
ATOM   1499  CG  PHE A 837       5.373  17.623   5.782  1.00  0.00           C  
ATOM   1500  CD1 PHE A 837       4.169  17.300   5.165  1.00  0.00           C  
ATOM   1501  CD2 PHE A 837       5.342  18.192   7.052  1.00  0.00           C  
ATOM   1502  CE1 PHE A 837       2.953  17.539   5.798  1.00  0.00           C  
ATOM   1503  CE2 PHE A 837       4.131  18.435   7.698  1.00  0.00           C  
ATOM   1504  CZ  PHE A 837       2.933  18.109   7.072  1.00  0.00           C  
ATOM   1505  N   ASP A 838       5.362  19.988   3.342  1.00  0.00           N  
ATOM   1506  CA  ASP A 838       4.987  21.391   3.389  1.00  0.00           C  
ATOM   1507  C   ASP A 838       4.346  21.829   4.700  1.00  0.00           C  
ATOM   1508  O   ASP A 838       3.156  22.141   4.753  1.00  0.00           O  
ATOM   1509  CB  ASP A 838       4.066  21.703   2.208  1.00  0.00           C  
ATOM   1510  CG  ASP A 838       3.849  23.187   2.015  1.00  0.00           C  
ATOM   1511  OD1 ASP A 838       4.718  23.976   2.449  1.00  0.00           O  
ATOM   1512  OD2 ASP A 838       2.819  23.561   1.415  1.00  0.00           O  
ATOM   1513  N   LEU A 839       5.152  21.855   5.756  1.00  0.00           N  
ATOM   1514  CA  LEU A 839       4.687  22.269   7.073  1.00  0.00           C  
ATOM   1515  C   LEU A 839       4.014  23.645   7.047  1.00  0.00           C  
ATOM   1516  O   LEU A 839       3.004  23.854   7.713  1.00  0.00           O  
ATOM   1517  CB  LEU A 839       5.858  22.302   8.063  1.00  0.00           C  
ATOM   1518  CG  LEU A 839       5.561  22.940   9.428  1.00  0.00           C  
ATOM   1519  CD1 LEU A 839       4.547  22.099  10.186  1.00  0.00           C  
ATOM   1520  CD2 LEU A 839       6.851  23.073  10.223  1.00  0.00           C  
ATOM   1521  N   PRO A 840       4.564  24.599   6.274  1.00  0.00           N  
ATOM   1522  CA  PRO A 840       3.962  25.937   6.220  1.00  0.00           C  
ATOM   1523  C   PRO A 840       2.470  25.986   5.893  1.00  0.00           C  
ATOM   1524  O   PRO A 840       1.771  26.910   6.312  1.00  0.00           O  
ATOM   1525  CB  PRO A 840       4.820  26.657   5.179  1.00  0.00           C  
ATOM   1526  CG  PRO A 840       6.161  26.048   5.402  1.00  0.00           C  
ATOM   1527  CD  PRO A 840       5.829  24.573   5.518  1.00  0.00           C  
ATOM   1528  N   SER A 841       1.979  24.995   5.158  1.00  0.00           N  
ATOM   1529  CA  SER A 841       0.565  24.952   4.797  1.00  0.00           C  
ATOM   1530  C   SER A 841      -0.348  24.787   6.005  1.00  0.00           C  
ATOM   1531  O   SER A 841      -1.521  25.155   5.954  1.00  0.00           O  
ATOM   1532  CB  SER A 841       0.293  23.807   3.815  1.00  0.00           C  
ATOM   1533  OG  SER A 841       0.797  24.106   2.528  1.00  0.00           O  
ATOM   1534  N   PHE A 844       0.185  24.229   7.088  1.00  0.00           N  
ATOM   1535  CA  PHE A 844      -0.614  24.011   8.288  1.00  0.00           C  
ATOM   1536  C   PHE A 844      -0.435  25.089   9.348  1.00  0.00           C  
ATOM   1537  O   PHE A 844      -0.854  24.914  10.488  1.00  0.00           O  
ATOM   1538  CB  PHE A 844      -0.285  22.644   8.896  1.00  0.00           C  
ATOM   1539  CG  PHE A 844      -0.460  21.508   7.939  1.00  0.00           C  
ATOM   1540  CD1 PHE A 844       0.523  21.212   7.003  1.00  0.00           C  
ATOM   1541  CD2 PHE A 844      -1.625  20.753   7.949  1.00  0.00           C  
ATOM   1542  CE1 PHE A 844       0.346  20.178   6.086  1.00  0.00           C  
ATOM   1543  CE2 PHE A 844      -1.809  19.722   7.039  1.00  0.00           C  
ATOM   1544  CZ  PHE A 844      -0.819  19.435   6.106  1.00  0.00           C  
ATOM   1545  N   SER A 845       0.179  26.200   8.963  1.00  0.00           N  
ATOM   1546  CA  SER A 845       0.421  27.304   9.883  1.00  0.00           C  
ATOM   1547  C   SER A 845      -0.796  27.726  10.708  1.00  0.00           C  
ATOM   1548  O   SER A 845      -0.753  27.707  11.941  1.00  0.00           O  
ATOM   1549  CB  SER A 845       0.949  28.516   9.110  1.00  0.00           C  
ATOM   1550  OG  SER A 845       1.206  29.598   9.985  1.00  0.00           O  
ATOM   1551  N   GLU A 846      -1.876  28.115  10.038  1.00  0.00           N  
ATOM   1552  CA  GLU A 846      -3.073  28.559  10.750  1.00  0.00           C  
ATOM   1553  C   GLU A 846      -3.656  27.485  11.663  1.00  0.00           C  
ATOM   1554  O   GLU A 846      -4.068  27.772  12.790  1.00  0.00           O  
ATOM   1555  CB  GLU A 846      -4.126  29.053   9.751  1.00  0.00           C  
ATOM   1556  CG  GLU A 846      -3.717  30.353   9.063  1.00  0.00           C  
ATOM   1557  CD  GLU A 846      -4.754  30.871   8.084  1.00  0.00           C  
ATOM   1558  OE1 GLU A 846      -5.928  31.033   8.480  1.00  0.00           O  
ATOM   1559  OE2 GLU A 846      -4.389  31.121   6.915  1.00  0.00           O  
ATOM   1560  N   MET A 847      -3.674  26.248  11.181  1.00  0.00           N  
ATOM   1561  CA  MET A 847      -4.197  25.134  11.962  1.00  0.00           C  
ATOM   1562  C   MET A 847      -3.385  24.983  13.244  1.00  0.00           C  
ATOM   1563  O   MET A 847      -3.938  24.821  14.334  1.00  0.00           O  
ATOM   1564  CB  MET A 847      -4.128  23.846  11.128  1.00  0.00           C  
ATOM   1565  CG  MET A 847      -4.675  22.604  11.809  1.00  0.00           C  
ATOM   1566  SD  MET A 847      -3.505  21.906  12.978  1.00  0.00           S  
ATOM   1567  CE  MET A 847      -2.516  20.908  11.884  1.00  0.00           C  
ATOM   1568  N   LEU A 848      -2.065  25.038  13.105  1.00  0.00           N  
ATOM   1569  CA  LEU A 848      -1.170  24.898  14.242  1.00  0.00           C  
ATOM   1570  C   LEU A 848      -1.267  26.077  15.208  1.00  0.00           C  
ATOM   1571  O   LEU A 848      -1.198  25.897  16.420  1.00  0.00           O  
ATOM   1572  CB  LEU A 848       0.268  24.719  13.739  1.00  0.00           C  
ATOM   1573  CG  LEU A 848       0.466  23.390  12.992  1.00  0.00           C  
ATOM   1574  CD1 LEU A 848       1.751  23.419  12.182  1.00  0.00           C  
ATOM   1575  CD2 LEU A 848       0.484  22.243  13.995  1.00  0.00           C  
ATOM   1576  N   GLN A 849      -1.437  27.282  14.674  1.00  0.00           N  
ATOM   1577  CA  GLN A 849      -1.555  28.462  15.524  1.00  0.00           C  
ATOM   1578  C   GLN A 849      -2.810  28.366  16.390  1.00  0.00           C  
ATOM   1579  O   GLN A 849      -2.800  28.739  17.565  1.00  0.00           O  
ATOM   1580  CB  GLN A 849      -1.593  29.727  14.667  1.00  0.00           C  
ATOM   1581  CG  GLN A 849      -0.225  30.182  14.185  1.00  0.00           C  
ATOM   1582  CD  GLN A 849      -0.308  31.344  13.218  1.00  0.00           C  
ATOM   1583  OE1 GLN A 849      -0.533  31.158  12.024  1.00  0.00           O  
ATOM   1584  NE2 GLN A 849      -0.141  32.557  13.734  1.00  0.00           N  
ATOM   1585  N   ALA A 850      -3.892  27.858  15.813  1.00  0.00           N  
ATOM   1586  CA  ALA A 850      -5.132  27.710  16.563  1.00  0.00           C  
ATOM   1587  C   ALA A 850      -4.923  26.665  17.653  1.00  0.00           C  
ATOM   1588  O   ALA A 850      -5.351  26.841  18.791  1.00  0.00           O  
ATOM   1589  CB  ALA A 850      -6.261  27.284  15.633  1.00  0.00           C  
ATOM   1590  N   TRP A 851      -4.245  25.582  17.294  1.00  0.00           N  
ATOM   1591  CA  TRP A 851      -3.977  24.499  18.232  1.00  0.00           C  
ATOM   1592  C   TRP A 851      -3.174  25.037  19.415  1.00  0.00           C  
ATOM   1593  O   TRP A 851      -3.420  24.668  20.562  1.00  0.00           O  
ATOM   1594  CB  TRP A 851      -3.203  23.381  17.517  1.00  0.00           C  
ATOM   1595  CG  TRP A 851      -3.250  22.048  18.207  1.00  0.00           C  
ATOM   1596  CD1 TRP A 851      -4.368  21.330  18.526  1.00  0.00           C  
ATOM   1597  CD2 TRP A 851      -2.130  21.263  18.644  1.00  0.00           C  
ATOM   1598  NE1 TRP A 851      -4.015  20.147  19.136  1.00  0.00           N  
ATOM   1599  CE2 TRP A 851      -2.649  20.081  19.221  1.00  0.00           C  
ATOM   1600  CE3 TRP A 851      -0.740  21.443  18.604  1.00  0.00           C  
ATOM   1601  CZ2 TRP A 851      -1.825  19.083  19.756  1.00  0.00           C  
ATOM   1602  CZ3 TRP A 851       0.079  20.450  19.134  1.00  0.00           C  
ATOM   1603  CH2 TRP A 851      -0.468  19.284  19.704  1.00  0.00           C  
ATOM   1604  N   THR A 852      -2.228  25.930  19.129  1.00  0.00           N  
ATOM   1605  CA  THR A 852      -1.382  26.517  20.164  1.00  0.00           C  
ATOM   1606  C   THR A 852      -2.137  27.397  21.158  1.00  0.00           C  
ATOM   1607  O   THR A 852      -1.907  27.324  22.366  1.00  0.00           O  
ATOM   1608  CB  THR A 852      -0.251  27.379  19.543  1.00  0.00           C  
ATOM   1609  OG1 THR A 852       0.590  26.559  18.725  1.00  0.00           O  
ATOM   1610  CG2 THR A 852       0.591  28.022  20.634  1.00  0.00           C  
ATOM   1611  N   ARG A 853      -3.043  28.224  20.653  1.00  0.00           N  
ATOM   1612  CA  ARG A 853      -3.784  29.139  21.513  1.00  0.00           C  
ATOM   1613  C   ARG A 853      -5.062  28.572  22.127  1.00  0.00           C  
ATOM   1614  O   ARG A 853      -5.805  29.296  22.791  1.00  0.00           O  
ATOM   1615  CB  ARG A 853      -4.116  30.414  20.735  1.00  0.00           C  
ATOM   1616  CG  ARG A 853      -5.141  30.221  19.632  1.00  0.00           C  
ATOM   1617  CD  ARG A 853      -5.502  31.554  18.995  1.00  0.00           C  
ATOM   1618  NE  ARG A 853      -4.438  32.062  18.136  1.00  0.00           N  
ATOM   1619  CZ  ARG A 853      -4.415  31.920  16.814  1.00  0.00           C  
ATOM   1620  NH1 ARG A 853      -5.400  31.286  16.194  1.00  0.00           N  
ATOM   1621  NH2 ARG A 853      -3.407  32.415  16.111  1.00  0.00           N  
ATOM   1622  N   SER A 854      -5.318  27.284  21.924  1.00  0.00           N  
ATOM   1623  CA  SER A 854      -6.525  26.670  22.466  1.00  0.00           C  
ATOM   1624  C   SER A 854      -6.485  26.567  23.989  1.00  0.00           C  
ATOM   1625  O   SER A 854      -7.527  26.458  24.639  1.00  0.00           O  
ATOM   1626  CB  SER A 854      -6.739  25.281  21.854  1.00  0.00           C  
ATOM   1627  OG  SER A 854      -5.717  24.380  22.242  1.00  0.00           O  
ATOM   1628  N   GLY A 855      -5.282  26.607  24.555  1.00  0.00           N  
ATOM   1629  CA  GLY A 855      -5.145  26.520  25.998  1.00  0.00           C  
ATOM   1630  C   GLY A 855      -4.947  25.101  26.501  1.00  0.00           C  
ATOM   1631  O   GLY A 855      -4.948  24.857  27.710  1.00  0.00           O  
ATOM   1632  N   ALA A 858      -4.784  24.163  25.574  1.00  0.00           N  
ATOM   1633  CA  ALA A 858      -4.571  22.765  25.927  1.00  0.00           C  
ATOM   1634  C   ALA A 858      -3.113  22.550  26.322  1.00  0.00           C  
ATOM   1635  O   ALA A 858      -2.820  22.018  27.396  1.00  0.00           O  
ATOM   1636  CB  ALA A 858      -4.925  21.872  24.750  1.00  0.00           C  
ATOM   1637  N   LEU A 860      -2.203  22.969  25.444  1.00  0.00           N  
ATOM   1638  CA  LEU A 860      -0.772  22.816  25.690  1.00  0.00           C  
ATOM   1639  C   LEU A 860      -0.315  23.608  26.895  1.00  0.00           C  
ATOM   1640  O   LEU A 860      -0.969  24.565  27.310  1.00  0.00           O  
ATOM   1641  CB  LEU A 860       0.041  23.274  24.478  1.00  0.00           C  
ATOM   1642  CG  LEU A 860      -0.069  22.461  23.192  1.00  0.00           C  
ATOM   1643  CD1 LEU A 860       0.713  23.157  22.098  1.00  0.00           C  
ATOM   1644  CD2 LEU A 860       0.459  21.049  23.423  1.00  0.00           C  
ATOM   1645  N   GLN A 861       0.820  23.201  27.454  1.00  0.00           N  
ATOM   1646  CA  GLN A 861       1.393  23.889  28.596  1.00  0.00           C  
ATOM   1647  C   GLN A 861       1.741  25.311  28.179  1.00  0.00           C  
ATOM   1648  O   GLN A 861       2.173  25.556  27.052  1.00  0.00           O  
ATOM   1649  CB  GLN A 861       2.648  23.154  29.069  1.00  0.00           C  
ATOM   1650  CG  GLN A 861       2.355  21.824  29.744  1.00  0.00           C  
ATOM   1651  CD  GLN A 861       3.546  20.887  29.708  1.00  0.00           C  
ATOM   1652  OE1 GLN A 861       3.945  20.423  28.637  1.00  0.00           O  
ATOM   1653  NE2 GLN A 861       4.123  20.605  30.879  1.00  0.00           N  
ATOM   1654  N   GLU A 862       1.546  26.246  29.097  1.00  0.00           N  
ATOM   1655  CA  GLU A 862       1.824  27.651  28.838  1.00  0.00           C  
ATOM   1656  C   GLU A 862       3.226  27.872  28.250  1.00  0.00           C  
ATOM   1657  O   GLU A 862       3.389  28.584  27.258  1.00  0.00           O  
ATOM   1658  CB  GLU A 862       1.668  28.425  30.149  1.00  0.00           C  
ATOM   1659  CG  GLU A 862       1.862  29.918  30.045  1.00  0.00           C  
ATOM   1660  CD  GLU A 862       1.707  30.592  31.392  1.00  0.00           C  
ATOM   1661  OE1 GLU A 862       2.496  30.275  32.310  1.00  0.00           O  
ATOM   1662  OE2 GLU A 862       0.794  31.429  31.535  1.00  0.00           O  
ATOM   1663  N   GLN A 863       4.236  27.257  28.859  1.00  0.00           N  
ATOM   1664  CA  GLN A 863       5.610  27.411  28.393  1.00  0.00           C  
ATOM   1665  C   GLN A 863       5.807  26.867  26.987  1.00  0.00           C  
ATOM   1666  O   GLN A 863       6.599  27.406  26.212  1.00  0.00           O  
ATOM   1667  CB  GLN A 863       6.573  26.715  29.355  1.00  0.00           C  
ATOM   1668  CG  GLN A 863       6.541  27.292  30.757  1.00  0.00           C  
ATOM   1669  CD  GLN A 863       7.293  26.431  31.750  1.00  0.00           C  
ATOM   1670  OE1 GLN A 863       8.492  26.619  31.979  1.00  0.00           O  
ATOM   1671  NE2 GLN A 863       6.596  25.466  32.332  1.00  0.00           N  
ATOM   1672  N   VAL A 864       5.086  25.799  26.659  1.00  0.00           N  
ATOM   1673  CA  VAL A 864       5.188  25.199  25.334  1.00  0.00           C  
ATOM   1674  C   VAL A 864       4.554  26.131  24.307  1.00  0.00           C  
ATOM   1675  O   VAL A 864       5.104  26.349  23.228  1.00  0.00           O  
ATOM   1676  CB  VAL A 864       4.478  23.835  25.279  1.00  0.00           C  
ATOM   1677  CG1 VAL A 864       4.528  23.283  23.862  1.00  0.00           C  
ATOM   1678  CG2 VAL A 864       5.144  22.867  26.243  1.00  0.00           C  
ATOM   1679  N   ALA A 865       3.392  26.681  24.647  1.00  0.00           N  
ATOM   1680  CA  ALA A 865       2.705  27.602  23.749  1.00  0.00           C  
ATOM   1681  C   ALA A 865       3.615  28.795  23.465  1.00  0.00           C  
ATOM   1682  O   ALA A 865       3.714  29.256  22.331  1.00  0.00           O  
ATOM   1683  CB  ALA A 865       1.401  28.076  24.378  1.00  0.00           C  
ATOM   1684  N   ASN A 866       4.280  29.296  24.503  1.00  0.00           N  
ATOM   1685  CA  ASN A 866       5.185  30.430  24.338  1.00  0.00           C  
ATOM   1686  C   ASN A 866       6.288  30.084  23.347  1.00  0.00           C  
ATOM   1687  O   ASN A 866       6.584  30.857  22.437  1.00  0.00           O  
ATOM   1688  CB  ASN A 866       5.800  30.822  25.685  1.00  0.00           C  
ATOM   1689  CG  ASN A 866       4.798  31.481  26.613  1.00  0.00           C  
ATOM   1690  OD1 ASN A 866       5.069  31.678  27.798  1.00  0.00           O  
ATOM   1691  ND2 ASN A 866       3.636  31.834  26.076  1.00  0.00           N  
ATOM   1692  N   LYS A 867       6.892  28.914  23.519  1.00  0.00           N  
ATOM   1693  CA  LYS A 867       7.954  28.484  22.622  1.00  0.00           C  
ATOM   1694  C   LYS A 867       7.445  28.423  21.190  1.00  0.00           C  
ATOM   1695  O   LYS A 867       8.128  28.845  20.257  1.00  0.00           O  
ATOM   1696  CB  LYS A 867       8.486  27.110  23.042  1.00  0.00           C  
ATOM   1697  CG  LYS A 867       9.855  27.158  23.690  1.00  0.00           C  
ATOM   1698  CD  LYS A 867      10.887  27.743  22.726  1.00  0.00           C  
ATOM   1699  CE  LYS A 867      12.233  27.944  23.398  1.00  0.00           C  
ATOM   1700  NZ  LYS A 867      13.225  28.557  22.467  1.00  0.00           N  
ATOM   1701  N   MET A 868       6.235  27.904  21.019  1.00  0.00           N  
ATOM   1702  CA  MET A 868       5.653  27.789  19.693  1.00  0.00           C  
ATOM   1703  C   MET A 868       5.475  29.141  19.022  1.00  0.00           C  
ATOM   1704  O   MET A 868       5.663  29.261  17.809  1.00  0.00           O  
ATOM   1705  CB  MET A 868       4.324  27.046  19.773  1.00  0.00           C  
ATOM   1706  CG  MET A 868       4.505  25.611  20.224  1.00  0.00           C  
ATOM   1707  SD  MET A 868       2.993  24.663  20.152  1.00  0.00           S  
ATOM   1708  CE  MET A 868       2.878  24.383  18.372  1.00  0.00           C  
ATOM   1709  N   GLN A 869       5.117  30.160  19.800  1.00  0.00           N  
ATOM   1710  CA  GLN A 869       4.953  31.495  19.235  1.00  0.00           C  
ATOM   1711  C   GLN A 869       6.297  31.963  18.687  1.00  0.00           C  
ATOM   1712  O   GLN A 869       6.361  32.653  17.670  1.00  0.00           O  
ATOM   1713  CB  GLN A 869       4.464  32.486  20.293  1.00  0.00           C  
ATOM   1714  CG  GLN A 869       3.036  32.269  20.768  1.00  0.00           C  
ATOM   1715  CD  GLN A 869       2.009  32.335  19.651  1.00  0.00           C  
ATOM   1716  OE1 GLN A 869       2.259  32.897  18.576  1.00  0.00           O  
ATOM   1717  NE2 GLN A 869       0.832  31.777  19.909  1.00  0.00           N  
ATOM   1718  N   GLU A 870       7.376  31.594  19.372  1.00  0.00           N  
ATOM   1719  CA  GLU A 870       8.709  31.967  18.919  1.00  0.00           C  
ATOM   1720  C   GLU A 870       8.968  31.338  17.557  1.00  0.00           C  
ATOM   1721  O   GLU A 870       9.514  31.976  16.656  1.00  0.00           O  
ATOM   1722  CB  GLU A 870       9.775  31.478  19.901  1.00  0.00           C  
ATOM   1723  CG  GLU A 870       9.813  32.228  21.219  1.00  0.00           C  
ATOM   1724  CD  GLU A 870      10.847  31.662  22.172  1.00  0.00           C  
ATOM   1725  OE1 GLU A 870      12.018  31.510  21.762  1.00  0.00           O  
ATOM   1726  OE2 GLU A 870      10.488  31.371  23.332  1.00  0.00           O  
ATOM   1727  N   TRP A 872       8.570  30.081  17.411  1.00  0.00           N  
ATOM   1728  CA  TRP A 872       8.783  29.369  16.161  1.00  0.00           C  
ATOM   1729  C   TRP A 872       7.931  29.920  15.020  1.00  0.00           C  
ATOM   1730  O   TRP A 872       8.391  29.980  13.879  1.00  0.00           O  
ATOM   1731  CB  TRP A 872       8.536  27.866  16.362  1.00  0.00           C  
ATOM   1732  CG  TRP A 872       9.521  27.238  17.315  1.00  0.00           C  
ATOM   1733  CD1 TRP A 872      10.834  27.590  17.488  1.00  0.00           C  
ATOM   1734  CD2 TRP A 872       9.285  26.132  18.200  1.00  0.00           C  
ATOM   1735  NE1 TRP A 872      11.426  26.775  18.425  1.00  0.00           N  
ATOM   1736  CE2 TRP A 872      10.499  25.872  18.877  1.00  0.00           C  
ATOM   1737  CE3 TRP A 872       8.167  25.336  18.484  1.00  0.00           C  
ATOM   1738  CZ2 TRP A 872      10.627  24.845  19.823  1.00  0.00           C  
ATOM   1739  CZ3 TRP A 872       8.296  24.311  19.427  1.00  0.00           C  
ATOM   1740  CH2 TRP A 872       9.519  24.079  20.084  1.00  0.00           C  
ATOM   1741  N   PHE A 873       6.696  30.325  15.314  1.00  0.00           N  
ATOM   1742  CA  PHE A 873       5.844  30.889  14.270  1.00  0.00           C  
ATOM   1743  C   PHE A 873       6.459  32.218  13.834  1.00  0.00           C  
ATOM   1744  O   PHE A 873       6.475  32.549  12.651  1.00  0.00           O  
ATOM   1745  CB  PHE A 873       4.425  31.135  14.792  1.00  0.00           C  
ATOM   1746  CG  PHE A 873       3.658  29.879  15.096  1.00  0.00           C  
ATOM   1747  CD1 PHE A 873       2.944  29.762  16.281  1.00  0.00           C  
ATOM   1748  CD2 PHE A 873       3.616  28.829  14.182  1.00  0.00           C  
ATOM   1749  CE1 PHE A 873       2.195  28.618  16.556  1.00  0.00           C  
ATOM   1750  CE2 PHE A 873       2.867  27.680  14.449  1.00  0.00           C  
ATOM   1751  CZ  PHE A 873       2.157  27.576  15.637  1.00  0.00           C  
ATOM   1752  N   GLU A 874       6.968  32.970  14.808  1.00  0.00           N  
ATOM   1753  CA  GLU A 874       7.598  34.263  14.548  1.00  0.00           C  
ATOM   1754  C   GLU A 874       8.820  34.078  13.645  1.00  0.00           C  
ATOM   1755  O   GLU A 874       9.022  34.835  12.697  1.00  0.00           O  
ATOM   1756  CB  GLU A 874       8.016  34.916  15.873  1.00  0.00           C  
ATOM   1757  CG  GLU A 874       8.804  36.216  15.740  1.00  0.00           C  
ATOM   1758  CD  GLU A 874       8.073  37.287  14.944  1.00  0.00           C  
ATOM   1759  OE1 GLU A 874       6.845  37.441  15.125  1.00  0.00           O  
ATOM   1760  OE2 GLU A 874       8.733  37.988  14.144  1.00  0.00           O  
ATOM   1761  N   SER A1082       9.636  33.073  13.943  1.00  0.00           N  
ATOM   1762  CA  SER A1082      10.815  32.804  13.127  1.00  0.00           C  
ATOM   1763  C   SER A1082      10.378  32.385  11.728  1.00  0.00           C  
ATOM   1764  O   SER A1082      11.093  32.605  10.750  1.00  0.00           O  
ATOM   1765  CB  SER A1082      11.667  31.698  13.753  1.00  0.00           C  
ATOM   1766  OG  SER A1082      12.234  32.127  14.978  1.00  0.00           O  
ATOM   1767  N   GLY A1083       9.195  31.782  11.642  1.00  0.00           N  
ATOM   1768  CA  GLY A1083       8.678  31.350  10.356  1.00  0.00           C  
ATOM   1769  C   GLY A1083       8.872  29.870  10.097  1.00  0.00           C  
ATOM   1770  O   GLY A1083       9.989  29.356  10.175  1.00  0.00           O  
ATOM   1771  N   LEU A1084       7.782  29.174   9.794  1.00  0.00           N  
ATOM   1772  CA  LEU A1084       7.861  27.750   9.517  1.00  0.00           C  
ATOM   1773  C   LEU A1084       8.447  27.545   8.125  1.00  0.00           C  
ATOM   1774  O   LEU A1084       8.218  28.347   7.219  1.00  0.00           O  
ATOM   1775  CB  LEU A1084       6.473  27.113   9.594  1.00  0.00           C  
ATOM   1776  CG  LEU A1084       5.670  27.350  10.875  1.00  0.00           C  
ATOM   1777  CD1 LEU A1084       4.392  26.526  10.806  1.00  0.00           C  
ATOM   1778  CD2 LEU A1084       6.489  26.967  12.102  1.00  0.00           C  
ATOM   1779  N   GLN A1085       9.209  26.469   7.964  1.00  0.00           N  
ATOM   1780  CA  GLN A1085       9.836  26.155   6.686  1.00  0.00           C  
ATOM   1781  C   GLN A1085       9.445  24.750   6.254  1.00  0.00           C  
ATOM   1782  O   GLN A1085       8.927  23.973   7.055  1.00  0.00           O  
ATOM   1783  CB  GLN A1085      11.359  26.234   6.820  1.00  0.00           C  
ATOM   1784  CG  GLN A1085      11.867  27.595   7.254  1.00  0.00           C  
ATOM   1785  CD  GLN A1085      11.802  28.621   6.143  1.00  0.00           C  
ATOM   1786  OE1 GLN A1085      11.715  29.823   6.397  1.00  0.00           O  
ATOM   1787  NE2 GLN A1085      11.862  28.154   4.901  1.00  0.00           N  
ATOM   1788  N   GLN A1087       9.680  24.428   4.985  1.00  0.00           N  
ATOM   1789  CA  GLN A1087       9.376  23.089   4.502  1.00  0.00           C  
ATOM   1790  C   GLN A1087      10.363  22.170   5.200  1.00  0.00           C  
ATOM   1791  O   GLN A1087      11.468  22.585   5.548  1.00  0.00           O  
ATOM   1792  CB  GLN A1087       9.555  22.996   2.994  1.00  0.00           C  
ATOM   1793  CG  GLN A1087       8.575  23.841   2.213  1.00  0.00           C  
ATOM   1794  CD  GLN A1087       8.710  23.618   0.730  1.00  0.00           C  
ATOM   1795  OE1 GLN A1087       9.792  23.290   0.244  1.00  0.00           O  
ATOM   1796  NE2 GLN A1087       7.618  23.802  -0.002  1.00  0.00           N  
ATOM   1797  N   TRP A1088       9.967  20.920   5.394  1.00  0.00           N  
ATOM   1798  CA  TRP A1088      10.798  19.960   6.100  1.00  0.00           C  
ATOM   1799  C   TRP A1088      11.333  18.852   5.205  1.00  0.00           C  
ATOM   1800  O   TRP A1088      10.561  18.128   4.579  1.00  0.00           O  
ATOM   1801  CB  TRP A1088       9.974  19.377   7.248  1.00  0.00           C  
ATOM   1802  CG  TRP A1088      10.680  18.406   8.127  1.00  0.00           C  
ATOM   1803  CD1 TRP A1088      11.980  18.459   8.539  1.00  0.00           C  
ATOM   1804  CD2 TRP A1088      10.095  17.271   8.780  1.00  0.00           C  
ATOM   1805  NE1 TRP A1088      12.241  17.426   9.413  1.00  0.00           N  
ATOM   1806  CE2 TRP A1088      11.101  16.683   9.577  1.00  0.00           C  
ATOM   1807  CE3 TRP A1088       8.816  16.696   8.770  1.00  0.00           C  
ATOM   1808  CZ2 TRP A1088      10.869  15.542  10.358  1.00  0.00           C  
ATOM   1809  CZ3 TRP A1088       8.585  15.560   9.548  1.00  0.00           C  
ATOM   1810  CH2 TRP A1088       9.609  14.997  10.330  1.00  0.00           C  
ATOM   1811  N   ASP A1089      12.659  18.734   5.157  1.00  0.00           N  
ATOM   1812  CA  ASP A1089      13.339  17.715   4.355  1.00  0.00           C  
ATOM   1813  C   ASP A1089      13.106  16.368   5.029  1.00  0.00           C  
ATOM   1814  O   ASP A1089      13.645  16.112   6.104  1.00  0.00           O  
ATOM   1815  CB  ASP A1089      14.845  18.008   4.311  1.00  0.00           C  
ATOM   1816  CG  ASP A1089      15.602  17.089   3.363  1.00  0.00           C  
ATOM   1817  OD1 ASP A1089      15.075  16.018   3.001  1.00  0.00           O  
ATOM   1818  OD2 ASP A1089      16.741  17.439   2.989  1.00  0.00           O  
ATOM   1819  N   ILE A1090      12.311  15.507   4.403  1.00  0.00           N  
ATOM   1820  CA  ILE A1090      12.020  14.207   4.994  1.00  0.00           C  
ATOM   1821  C   ILE A1090      12.624  13.023   4.241  1.00  0.00           C  
ATOM   1822  O   ILE A1090      12.216  11.882   4.452  1.00  0.00           O  
ATOM   1823  CB  ILE A1090      10.493  13.977   5.123  1.00  0.00           C  
ATOM   1824  CG1 ILE A1090       9.829  14.082   3.745  1.00  0.00           C  
ATOM   1825  CG2 ILE A1090       9.892  15.002   6.086  1.00  0.00           C  
ATOM   1826  CD1 ILE A1090       8.362  13.726   3.752  1.00  0.00           C  
ATOM   1827  N   SER A1091      13.590  13.289   3.369  1.00  0.00           N  
ATOM   1828  CA  SER A1091      14.228  12.208   2.623  1.00  0.00           C  
ATOM   1829  C   SER A1091      15.736  12.181   2.831  1.00  0.00           C  
ATOM   1830  O   SER A1091      16.362  13.214   3.090  1.00  0.00           O  
ATOM   1831  CB  SER A1091      13.920  12.328   1.123  1.00  0.00           C  
ATOM   1832  OG  SER A1091      14.572  13.447   0.545  1.00  0.00           O  
ATOM   1833  N   ARG A1093      16.313  10.986   2.727  1.00  0.00           N  
ATOM   1834  CA  ARG A1093      17.753  10.802   2.868  1.00  0.00           C  
ATOM   1835  C   ARG A1093      18.212   9.808   1.804  1.00  0.00           C  
ATOM   1836  O   ARG A1093      17.491   8.873   1.465  1.00  0.00           O  
ATOM   1837  CB  ARG A1093      18.093  10.274   4.263  1.00  0.00           C  
ATOM   1838  CG  ARG A1093      17.866  11.291   5.382  1.00  0.00           C  
ATOM   1839  CD  ARG A1093      18.823  12.477   5.259  1.00  0.00           C  
ATOM   1840  NE  ARG A1093      18.699  13.404   6.383  1.00  0.00           N  
ATOM   1841  CZ  ARG A1093      17.742  14.318   6.514  1.00  0.00           C  
ATOM   1842  NH1 ARG A1093      16.803  14.456   5.584  1.00  0.00           N  
ATOM   1843  NH2 ARG A1093      17.712  15.091   7.592  1.00  0.00           N  
ATOM   1844  N   ASP A1094      19.409  10.017   1.269  1.00  0.00           N  
ATOM   1845  CA  ASP A1094      19.926   9.127   0.239  1.00  0.00           C  
ATOM   1846  C   ASP A1094      20.587   7.881   0.794  1.00  0.00           C  
ATOM   1847  O   ASP A1094      21.034   7.856   1.934  1.00  0.00           O  
ATOM   1848  CB  ASP A1094      20.938   9.856  -0.643  1.00  0.00           C  
ATOM   1849  CG  ASP A1094      20.296  10.903  -1.512  1.00  0.00           C  
ATOM   1850  OD1 ASP A1094      20.212  12.067  -1.079  1.00  0.00           O  
ATOM   1851  OD2 ASP A1094      19.864  10.552  -2.629  1.00  0.00           O  
ATOM   1852  N   ALA A1164      20.632   6.837  -0.024  1.00  0.00           N  
ATOM   1853  CA  ALA A1164      21.290   5.603   0.372  1.00  0.00           C  
ATOM   1854  C   ALA A1164      22.772   5.959   0.311  1.00  0.00           C  
ATOM   1855  O   ALA A1164      23.155   6.876  -0.410  1.00  0.00           O  
ATOM   1856  CB  ALA A1164      20.971   4.499  -0.620  1.00  0.00           C  
ATOM   1857  N   PRO A1165      23.622   5.255   1.076  1.00  0.00           N  
ATOM   1858  CA  PRO A1165      23.271   4.162   1.989  1.00  0.00           C  
ATOM   1859  C   PRO A1165      22.578   4.708   3.232  1.00  0.00           C  
ATOM   1860  O   PRO A1165      22.966   5.748   3.761  1.00  0.00           O  
ATOM   1861  CB  PRO A1165      24.626   3.539   2.305  1.00  0.00           C  
ATOM   1862  CG  PRO A1165      25.527   4.744   2.324  1.00  0.00           C  
ATOM   1863  CD  PRO A1165      25.075   5.504   1.091  1.00  0.00           C  
ATOM   1864  N   TYR A1166      21.550   4.008   3.694  1.00  0.00           N  
ATOM   1865  CA  TYR A1166      20.815   4.453   4.867  1.00  0.00           C  
ATOM   1866  C   TYR A1166      20.116   3.263   5.502  1.00  0.00           C  
ATOM   1867  O   TYR A1166      19.829   2.272   4.829  1.00  0.00           O  
ATOM   1868  CB  TYR A1166      19.783   5.503   4.442  1.00  0.00           C  
ATOM   1869  CG  TYR A1166      19.172   6.324   5.557  1.00  0.00           C  
ATOM   1870  CD1 TYR A1166      17.921   6.004   6.089  1.00  0.00           C  
ATOM   1871  CD2 TYR A1166      19.815   7.467   6.032  1.00  0.00           C  
ATOM   1872  CE1 TYR A1166      17.323   6.811   7.061  1.00  0.00           C  
ATOM   1873  CE2 TYR A1166      19.233   8.275   6.999  1.00  0.00           C  
ATOM   1874  CZ  TYR A1166      17.984   7.944   7.509  1.00  0.00           C  
ATOM   1875  OH  TYR A1166      17.405   8.760   8.454  1.00  0.00           O  
ATOM   1876  N   PHE A1168      19.874   3.341   6.805  1.00  0.00           N  
ATOM   1877  CA  PHE A1168      19.162   2.270   7.478  1.00  0.00           C  
ATOM   1878  C   PHE A1168      17.796   2.828   7.814  1.00  0.00           C  
ATOM   1879  O   PHE A1168      17.631   3.547   8.801  1.00  0.00           O  
ATOM   1880  CB  PHE A1168      19.861   1.830   8.764  1.00  0.00           C  
ATOM   1881  CG  PHE A1168      19.166   0.689   9.458  1.00  0.00           C  
ATOM   1882  CD1 PHE A1168      18.998  -0.533   8.810  1.00  0.00           C  
ATOM   1883  CD2 PHE A1168      18.644   0.846  10.740  1.00  0.00           C  
ATOM   1884  CE1 PHE A1168      18.315  -1.584   9.426  1.00  0.00           C  
ATOM   1885  CE2 PHE A1168      17.960  -0.198  11.363  1.00  0.00           C  
ATOM   1886  CZ  PHE A1168      17.795  -1.415  10.703  1.00  0.00           C  
ATOM   1887  N   GLY A1169      16.821   2.501   6.977  1.00  0.00           N  
ATOM   1888  CA  GLY A1169      15.477   2.987   7.196  1.00  0.00           C  
ATOM   1889  C   GLY A1169      14.527   2.473   6.142  1.00  0.00           C  
ATOM   1890  O   GLY A1169      14.789   1.463   5.489  1.00  0.00           O  
ATOM   1891  N   PHE A1170      13.422   3.189   5.974  1.00  0.00           N  
ATOM   1892  CA  PHE A1170      12.387   2.825   5.019  1.00  0.00           C  
ATOM   1893  C   PHE A1170      12.571   3.460   3.647  1.00  0.00           C  
ATOM   1894  O   PHE A1170      12.674   4.676   3.532  1.00  0.00           O  
ATOM   1895  CB  PHE A1170      11.023   3.236   5.576  1.00  0.00           C  
ATOM   1896  CG  PHE A1170      10.610   2.471   6.804  1.00  0.00           C  
ATOM   1897  CD1 PHE A1170       9.785   3.059   7.754  1.00  0.00           C  
ATOM   1898  CD2 PHE A1170      11.006   1.147   6.989  1.00  0.00           C  
ATOM   1899  CE1 PHE A1170       9.356   2.343   8.873  1.00  0.00           C  
ATOM   1900  CE2 PHE A1170      10.580   0.427   8.102  1.00  0.00           C  
ATOM   1901  CZ  PHE A1170       9.752   1.030   9.046  1.00  0.00           C  
ATOM   1902  N   GLU A1171      12.598   2.625   2.612  1.00  0.00           N  
ATOM   1903  CA  GLU A1171      12.740   3.108   1.242  1.00  0.00           C  
ATOM   1904  C   GLU A1171      11.460   3.837   0.855  1.00  0.00           C  
ATOM   1905  O   GLU A1171      10.362   3.425   1.231  1.00  0.00           O  
ATOM   1906  CB  GLU A1171      12.970   1.933   0.288  1.00  0.00           C  
ATOM   1907  CG  GLU A1171      14.268   1.188   0.535  1.00  0.00           C  
ATOM   1908  CD  GLU A1171      14.386  -0.077  -0.291  1.00  0.00           C  
ATOM   1909  OE1 GLU A1171      14.284   0.013  -1.533  1.00  0.00           O  
ATOM   1910  OE2 GLU A1171      14.585  -1.161   0.303  1.00  0.00           O  
ATOM   1911  N   ILE A1177      11.596   4.927   0.113  1.00  0.00           N  
ATOM   1912  CA  ILE A1177      10.431   5.690  -0.304  1.00  0.00           C  
ATOM   1913  C   ILE A1177       9.820   5.100  -1.574  1.00  0.00           C  
ATOM   1914  O   ILE A1177      10.523   4.838  -2.552  1.00  0.00           O  
ATOM   1915  CB  ILE A1177      10.796   7.165  -0.560  1.00  0.00           C  
ATOM   1916  CG1 ILE A1177      11.332   7.790   0.730  1.00  0.00           C  
ATOM   1917  CG2 ILE A1177       9.569   7.932  -1.065  1.00  0.00           C  
ATOM   1918  CD1 ILE A1177      11.688   9.252   0.612  1.00  0.00           C  
ATOM   1919  N   PRO A1178       8.498   4.874  -1.569  1.00  0.00           N  
ATOM   1920  CA  PRO A1178       7.814   4.313  -2.738  1.00  0.00           C  
ATOM   1921  C   PRO A1178       8.079   5.130  -4.000  1.00  0.00           C  
ATOM   1922  O   PRO A1178       8.045   6.359  -3.968  1.00  0.00           O  
ATOM   1923  CB  PRO A1178       6.342   4.370  -2.335  1.00  0.00           C  
ATOM   1924  CG  PRO A1178       6.402   4.187  -0.838  1.00  0.00           C  
ATOM   1925  CD  PRO A1178       7.554   5.092  -0.459  1.00  0.00           C  
ATOM   1926  N   ASN A1179       8.355   4.443  -5.104  1.00  0.00           N  
ATOM   1927  CA  ASN A1179       8.592   5.108  -6.384  1.00  0.00           C  
ATOM   1928  C   ASN A1179       9.829   6.000  -6.415  1.00  0.00           C  
ATOM   1929  O   ASN A1179      10.022   6.758  -7.367  1.00  0.00           O  
ATOM   1930  CB  ASN A1179       7.371   5.954  -6.758  1.00  0.00           C  
ATOM   1931  CG  ASN A1179       6.081   5.171  -6.699  1.00  0.00           C  
ATOM   1932  OD1 ASN A1179       5.104   5.604  -6.078  1.00  0.00           O  
ATOM   1933  ND2 ASN A1179       6.062   4.014  -7.348  1.00  0.00           N  
ATOM   1934  N   ALA A1192      10.665   5.918  -5.387  1.00  0.00           N  
ATOM   1935  CA  ALA A1192      11.865   6.742  -5.338  1.00  0.00           C  
ATOM   1936  C   ALA A1192      13.096   5.911  -5.000  1.00  0.00           C  
ATOM   1937  O   ALA A1192      13.618   5.976  -3.886  1.00  0.00           O  
ATOM   1938  CB  ALA A1192      11.685   7.863  -4.315  1.00  0.00           C  
ATOM   1939  N   PRO A1193      13.575   5.111  -5.967  1.00  0.00           N  
ATOM   1940  CA  PRO A1193      14.752   4.260  -5.771  1.00  0.00           C  
ATOM   1941  C   PRO A1193      15.924   5.045  -5.188  1.00  0.00           C  
ATOM   1942  O   PRO A1193      16.200   6.166  -5.618  1.00  0.00           O  
ATOM   1943  CB  PRO A1193      15.056   3.762  -7.185  1.00  0.00           C  
ATOM   1944  CG  PRO A1193      13.709   3.724  -7.831  1.00  0.00           C  
ATOM   1945  CD  PRO A1193      13.085   5.017  -7.354  1.00  0.00           C  
ATOM   1946  N   GLY A1194      16.601   4.453  -4.208  1.00  0.00           N  
ATOM   1947  CA  GLY A1194      17.749   5.097  -3.594  1.00  0.00           C  
ATOM   1948  C   GLY A1194      17.425   6.181  -2.582  1.00  0.00           C  
ATOM   1949  O   GLY A1194      18.335   6.800  -2.029  1.00  0.00           O  
ATOM   1950  N   LYS A1195      16.138   6.417  -2.344  1.00  0.00           N  
ATOM   1951  CA  LYS A1195      15.712   7.435  -1.381  1.00  0.00           C  
ATOM   1952  C   LYS A1195      15.007   6.794  -0.183  1.00  0.00           C  
ATOM   1953  O   LYS A1195      14.212   5.865  -0.343  1.00  0.00           O  
ATOM   1954  CB  LYS A1195      14.762   8.435  -2.050  1.00  0.00           C  
ATOM   1955  CG  LYS A1195      15.307   9.102  -3.318  1.00  0.00           C  
ATOM   1956  CD  LYS A1195      16.438  10.080  -3.029  1.00  0.00           C  
ATOM   1957  CE  LYS A1195      16.935  10.740  -4.323  1.00  0.00           C  
ATOM   1958  NZ  LYS A1195      18.004  11.754  -4.093  1.00  0.00           N  
ATOM   1959  N   TYR A1196      15.294   7.300   1.014  1.00  0.00           N  
ATOM   1960  CA  TYR A1196      14.685   6.776   2.238  1.00  0.00           C  
ATOM   1961  C   TYR A1196      14.011   7.879   3.034  1.00  0.00           C  
ATOM   1962  O   TYR A1196      14.343   9.052   2.886  1.00  0.00           O  
ATOM   1963  CB  TYR A1196      15.739   6.130   3.145  1.00  0.00           C  
ATOM   1964  CG  TYR A1196      16.365   4.876   2.593  1.00  0.00           C  
ATOM   1965  CD1 TYR A1196      17.226   4.926   1.497  1.00  0.00           C  
ATOM   1966  CD2 TYR A1196      16.085   3.633   3.161  1.00  0.00           C  
ATOM   1967  CE1 TYR A1196      17.792   3.765   0.976  1.00  0.00           C  
ATOM   1968  CE2 TYR A1196      16.642   2.469   2.650  1.00  0.00           C  
ATOM   1969  CZ  TYR A1196      17.494   2.541   1.557  1.00  0.00           C  
ATOM   1970  OH  TYR A1196      18.038   1.388   1.044  1.00  0.00           O  
ATOM   1971  N   PHE A1198      13.067   7.495   3.884  1.00  0.00           N  
ATOM   1972  CA  PHE A1198      12.394   8.462   4.734  1.00  0.00           C  
ATOM   1973  C   PHE A1198      13.369   8.822   5.850  1.00  0.00           C  
ATOM   1974  O   PHE A1198      13.963   7.936   6.476  1.00  0.00           O  
ATOM   1975  CB  PHE A1198      11.133   7.859   5.358  1.00  0.00           C  
ATOM   1976  CG  PHE A1198      10.020   7.615   4.377  1.00  0.00           C  
ATOM   1977  CD1 PHE A1198       9.479   6.339   4.223  1.00  0.00           C  
ATOM   1978  CD2 PHE A1198       9.496   8.662   3.628  1.00  0.00           C  
ATOM   1979  CE1 PHE A1198       8.428   6.113   3.335  1.00  0.00           C  
ATOM   1980  CE2 PHE A1198       8.442   8.446   2.735  1.00  0.00           C  
ATOM   1981  CZ  PHE A1198       7.908   7.171   2.590  1.00  0.00           C  
ATOM   1982  N   TYR A1199      13.543  10.116   6.089  1.00  0.00           N  
ATOM   1983  CA  TYR A1199      14.420  10.573   7.158  1.00  0.00           C  
ATOM   1984  C   TYR A1199      13.843   9.996   8.449  1.00  0.00           C  
ATOM   1985  O   TYR A1199      12.625   9.901   8.603  1.00  0.00           O  
ATOM   1986  CB  TYR A1199      14.437  12.109   7.188  1.00  0.00           C  
ATOM   1987  CG  TYR A1199      15.145  12.724   8.378  1.00  0.00           C  
ATOM   1988  CD1 TYR A1199      16.417  12.299   8.761  1.00  0.00           C  
ATOM   1989  CD2 TYR A1199      14.551  13.761   9.101  1.00  0.00           C  
ATOM   1990  CE1 TYR A1199      17.082  12.897   9.837  1.00  0.00           C  
ATOM   1991  CE2 TYR A1199      15.207  14.365  10.176  1.00  0.00           C  
ATOM   1992  CZ  TYR A1199      16.470  13.927  10.535  1.00  0.00           C  
ATOM   1993  OH  TYR A1199      17.119  14.524  11.590  1.00  0.00           O  
ATOM   1994  N   VAL A1200      14.721   9.598   9.366  1.00  0.00           N  
ATOM   1995  CA  VAL A1200      14.305   8.994  10.626  1.00  0.00           C  
ATOM   1996  C   VAL A1200      13.189   9.720  11.378  1.00  0.00           C  
ATOM   1997  O   VAL A1200      12.244   9.084  11.858  1.00  0.00           O  
ATOM   1998  CB  VAL A1200      15.524   8.804  11.580  1.00  0.00           C  
ATOM   1999  CG1 VAL A1200      16.169  10.152  11.899  1.00  0.00           C  
ATOM   2000  CG2 VAL A1200      15.082   8.107  12.863  1.00  0.00           C  
ATOM   2001  N   TRP A1201      13.281  11.040  11.481  1.00  0.00           N  
ATOM   2002  CA  TRP A1201      12.262  11.787  12.210  1.00  0.00           C  
ATOM   2003  C   TRP A1201      10.883  11.801  11.559  1.00  0.00           C  
ATOM   2004  O   TRP A1201       9.903  12.234  12.168  1.00  0.00           O  
ATOM   2005  CB  TRP A1201      12.744  13.211  12.485  1.00  0.00           C  
ATOM   2006  CG  TRP A1201      13.390  13.340  13.839  1.00  0.00           C  
ATOM   2007  CD1 TRP A1201      14.709  13.569  14.107  1.00  0.00           C  
ATOM   2008  CD2 TRP A1201      12.733  13.246  15.108  1.00  0.00           C  
ATOM   2009  NE1 TRP A1201      14.914  13.626  15.468  1.00  0.00           N  
ATOM   2010  CE2 TRP A1201      13.716  13.431  16.105  1.00  0.00           C  
ATOM   2011  CE3 TRP A1201      11.403  13.023  15.499  1.00  0.00           C  
ATOM   2012  CZ2 TRP A1201      13.414  13.402  17.469  1.00  0.00           C  
ATOM   2013  CZ3 TRP A1201      11.102  12.994  16.860  1.00  0.00           C  
ATOM   2014  CH2 TRP A1201      12.106  13.184  17.827  1.00  0.00           C  
ATOM   2015  N   LEU A1202      10.799  11.331  10.321  1.00  0.00           N  
ATOM   2016  CA  LEU A1202       9.508  11.256   9.651  1.00  0.00           C  
ATOM   2017  C   LEU A1202       8.825   9.968  10.135  1.00  0.00           C  
ATOM   2018  O   LEU A1202       7.645   9.974  10.489  1.00  0.00           O  
ATOM   2019  CB  LEU A1202       9.699  11.221   8.129  1.00  0.00           C  
ATOM   2020  CG  LEU A1202       8.472  11.214   7.202  1.00  0.00           C  
ATOM   2021  CD1 LEU A1202       7.763   9.873   7.269  1.00  0.00           C  
ATOM   2022  CD2 LEU A1202       7.538  12.355   7.583  1.00  0.00           C  
ATOM   2023  N   ASP A1203       9.578   8.871  10.181  1.00  0.00           N  
ATOM   2024  CA  ASP A1203       9.004   7.596  10.610  1.00  0.00           C  
ATOM   2025  C   ASP A1203       8.952   7.373  12.123  1.00  0.00           C  
ATOM   2026  O   ASP A1203       8.147   6.572  12.602  1.00  0.00           O  
ATOM   2027  CB  ASP A1203       9.729   6.424   9.910  1.00  0.00           C  
ATOM   2028  CG  ASP A1203      10.991   5.953  10.646  1.00  0.00           C  
ATOM   2029  OD1 ASP A1203      12.029   5.753   9.976  1.00  0.00           O  
ATOM   2030  OD2 ASP A1203      10.949   5.747  11.877  1.00  0.00           O  
ATOM   2031  N   ALA A1204       9.782   8.089  12.878  1.00  0.00           N  
ATOM   2032  CA  ALA A1204       9.818   7.930  14.334  1.00  0.00           C  
ATOM   2033  C   ALA A1204       8.466   8.098  15.040  1.00  0.00           C  
ATOM   2034  O   ALA A1204       8.018   7.194  15.754  1.00  0.00           O  
ATOM   2035  CB  ALA A1204      10.850   8.889  14.941  1.00  0.00           C  
ATOM   2036  N   PRO A1205       7.802   9.260  14.871  1.00  0.00           N  
ATOM   2037  CA  PRO A1205       6.507   9.429  15.543  1.00  0.00           C  
ATOM   2038  C   PRO A1205       5.440   8.484  14.992  1.00  0.00           C  
ATOM   2039  O   PRO A1205       4.504   8.107  15.698  1.00  0.00           O  
ATOM   2040  CB  PRO A1205       6.178  10.902  15.312  1.00  0.00           C  
ATOM   2041  CG  PRO A1205       6.876  11.216  14.017  1.00  0.00           C  
ATOM   2042  CD  PRO A1205       8.192  10.483  14.146  1.00  0.00           C  
ATOM   2043  N   ILE A1206       5.573   8.107  13.726  1.00  0.00           N  
ATOM   2044  CA  ILE A1206       4.615   7.176  13.144  1.00  0.00           C  
ATOM   2045  C   ILE A1206       4.800   5.864  13.913  1.00  0.00           C  
ATOM   2046  O   ILE A1206       3.915   5.003  13.942  1.00  0.00           O  
ATOM   2047  CB  ILE A1206       4.873   6.994  11.627  1.00  0.00           C  
ATOM   2048  CG1 ILE A1206       4.697   8.350  10.923  1.00  0.00           C  
ATOM   2049  CG2 ILE A1206       3.902   5.973  11.038  1.00  0.00           C  
ATOM   2050  CD1 ILE A1206       4.928   8.316   9.417  1.00  0.00           C  
ATOM   2051  N   GLY A1207       5.958   5.734  14.558  1.00  0.00           N  
ATOM   2052  CA  GLY A1207       6.244   4.554  15.353  1.00  0.00           C  
ATOM   2053  C   GLY A1207       5.256   4.388  16.499  1.00  0.00           C  
ATOM   2054  O   GLY A1207       5.037   3.267  16.974  1.00  0.00           O  
ATOM   2055  N   TYR A1208       4.675   5.496  16.965  1.00  0.00           N  
ATOM   2056  CA  TYR A1208       3.685   5.445  18.042  1.00  0.00           C  
ATOM   2057  C   TYR A1208       2.500   4.636  17.525  1.00  0.00           C  
ATOM   2058  O   TYR A1208       1.966   3.757  18.211  1.00  0.00           O  
ATOM   2059  CB  TYR A1208       3.187   6.851  18.401  1.00  0.00           C  
ATOM   2060  CG  TYR A1208       4.198   7.759  19.067  1.00  0.00           C  
ATOM   2061  CD1 TYR A1208       4.323   9.090  18.671  1.00  0.00           C  
ATOM   2062  CD2 TYR A1208       4.997   7.306  20.119  1.00  0.00           C  
ATOM   2063  CE1 TYR A1208       5.217   9.955  19.303  1.00  0.00           C  
ATOM   2064  CE2 TYR A1208       5.900   8.166  20.765  1.00  0.00           C  
ATOM   2065  CZ  TYR A1208       6.001   9.486  20.350  1.00  0.00           C  
ATOM   2066  OH  TYR A1208       6.872  10.349  20.977  1.00  0.00           O  
ATOM   2067  N   MET A1209       2.087   4.964  16.306  1.00  0.00           N  
ATOM   2068  CA  MET A1209       0.978   4.285  15.659  1.00  0.00           C  
ATOM   2069  C   MET A1209       1.369   2.833  15.377  1.00  0.00           C  
ATOM   2070  O   MET A1209       0.595   1.914  15.629  1.00  0.00           O  
ATOM   2071  CB  MET A1209       0.628   4.994  14.346  1.00  0.00           C  
ATOM   2072  CG  MET A1209       0.213   6.454  14.517  1.00  0.00           C  
ATOM   2073  SD  MET A1209      -0.003   7.311  12.943  1.00  0.00           S  
ATOM   2074  CE  MET A1209      -1.629   6.753  12.468  1.00  0.00           C  
ATOM   2075  N   GLY A1210       2.578   2.644  14.852  1.00  0.00           N  
ATOM   2076  CA  GLY A1210       3.058   1.310  14.539  1.00  0.00           C  
ATOM   2077  C   GLY A1210       3.034   0.400  15.751  1.00  0.00           C  
ATOM   2078  O   GLY A1210       2.620  -0.756  15.665  1.00  0.00           O  
ATOM   2079  N   SER A1211       3.478   0.925  16.888  1.00  0.00           N  
ATOM   2080  CA  SER A1211       3.498   0.154  18.119  1.00  0.00           C  
ATOM   2081  C   SER A1211       2.081  -0.224  18.565  1.00  0.00           C  
ATOM   2082  O   SER A1211       1.856  -1.330  19.062  1.00  0.00           O  
ATOM   2083  CB  SER A1211       4.203   0.947  19.225  1.00  0.00           C  
ATOM   2084  OG  SER A1211       4.287   0.188  20.420  1.00  0.00           O  
ATOM   2085  N   PHE A1212       1.125   0.688  18.397  1.00  0.00           N  
ATOM   2086  CA  PHE A1212      -0.250   0.397  18.796  1.00  0.00           C  
ATOM   2087  C   PHE A1212      -0.895  -0.595  17.834  1.00  0.00           C  
ATOM   2088  O   PHE A1212      -1.657  -1.467  18.254  1.00  0.00           O  
ATOM   2089  CB  PHE A1212      -1.091   1.675  18.850  1.00  0.00           C  
ATOM   2090  CG  PHE A1212      -2.437   1.481  19.492  1.00  0.00           C  
ATOM   2091  CD1 PHE A1212      -2.532   1.060  20.816  1.00  0.00           C  
ATOM   2092  CD2 PHE A1212      -3.608   1.701  18.773  1.00  0.00           C  
ATOM   2093  CE1 PHE A1212      -3.771   0.859  21.416  1.00  0.00           C  
ATOM   2094  CE2 PHE A1212      -4.859   1.503  19.368  1.00  0.00           C  
ATOM   2095  CZ  PHE A1212      -4.937   1.083  20.688  1.00  0.00           C  
ATOM   2096  N   LYS A1213      -0.610  -0.453  16.543  1.00  0.00           N  
ATOM   2097  CA  LYS A1213      -1.170  -1.377  15.566  1.00  0.00           C  
ATOM   2098  C   LYS A1213      -0.631  -2.761  15.899  1.00  0.00           C  
ATOM   2099  O   LYS A1213      -1.360  -3.746  15.860  1.00  0.00           O  
ATOM   2100  CB  LYS A1213      -0.771  -0.998  14.140  1.00  0.00           C  
ATOM   2101  CG  LYS A1213      -1.349  -1.956  13.104  1.00  0.00           C  
ATOM   2102  CD  LYS A1213      -1.054  -1.526  11.685  1.00  0.00           C  
ATOM   2103  CE  LYS A1213      -1.758  -2.448  10.688  1.00  0.00           C  
ATOM   2104  NZ  LYS A1213      -1.400  -3.883  10.882  1.00  0.00           N  
ATOM   2105  N   ASN A1227       0.651  -2.825  16.242  1.00  0.00           N  
ATOM   2106  CA  ASN A1227       1.273  -4.096  16.601  1.00  0.00           C  
ATOM   2107  C   ASN A1227       0.545  -4.715  17.795  1.00  0.00           C  
ATOM   2108  O   ASN A1227       0.251  -5.912  17.804  1.00  0.00           O  
ATOM   2109  CB  ASN A1227       2.750  -3.884  16.953  1.00  0.00           C  
ATOM   2110  CG  ASN A1227       3.432  -5.159  17.425  1.00  0.00           C  
ATOM   2111  OD1 ASN A1227       3.691  -6.076  16.635  1.00  0.00           O  
ATOM   2112  ND2 ASN A1227       3.720  -5.227  18.716  1.00  0.00           N  
ATOM   2113  N   LEU A1228       0.251  -3.899  18.804  1.00  0.00           N  
ATOM   2114  CA  LEU A1228      -0.445  -4.392  19.990  1.00  0.00           C  
ATOM   2115  C   LEU A1228      -1.828  -4.910  19.621  1.00  0.00           C  
ATOM   2116  O   LEU A1228      -2.239  -5.987  20.070  1.00  0.00           O  
ATOM   2117  CB  LEU A1228      -0.578  -3.285  21.041  1.00  0.00           C  
ATOM   2118  CG  LEU A1228      -1.390  -3.647  22.293  1.00  0.00           C  
ATOM   2119  CD1 LEU A1228      -0.773  -4.858  22.988  1.00  0.00           C  
ATOM   2120  CD2 LEU A1228      -1.431  -2.455  23.236  1.00  0.00           C  
ATOM   2121  N   CYS A1269      -2.549  -4.141  18.808  1.00  0.00           N  
ATOM   2122  CA  CYS A1269      -3.884  -4.546  18.385  1.00  0.00           C  
ATOM   2123  C   CYS A1269      -3.842  -5.855  17.604  1.00  0.00           C  
ATOM   2124  O   CYS A1269      -4.643  -6.754  17.845  1.00  0.00           O  
ATOM   2125  CB  CYS A1269      -4.531  -3.462  17.520  1.00  0.00           C  
ATOM   2126  SG  CYS A1269      -4.968  -1.964  18.425  1.00  0.00           S  
ATOM   2127  N   ASP A1270      -2.907  -5.958  16.667  1.00  0.00           N  
ATOM   2128  CA  ASP A1270      -2.791  -7.164  15.859  1.00  0.00           C  
ATOM   2129  C   ASP A1270      -2.441  -8.377  16.716  1.00  0.00           C  
ATOM   2130  O   ASP A1270      -2.985  -9.460  16.516  1.00  0.00           O  
ATOM   2131  CB  ASP A1270      -1.749  -6.963  14.753  1.00  0.00           C  
ATOM   2132  CG  ASP A1270      -2.184  -5.926  13.730  1.00  0.00           C  
ATOM   2133  OD1 ASP A1270      -3.377  -5.549  13.735  1.00  0.00           O  
ATOM   2134  OD2 ASP A1270      -1.345  -5.493  12.914  1.00  0.00           O  
ATOM   2135  N   LYS A1271      -1.538  -8.203  17.676  1.00  0.00           N  
ATOM   2136  CA  LYS A1271      -1.170  -9.317  18.540  1.00  0.00           C  
ATOM   2137  C   LYS A1271      -2.343  -9.764  19.408  1.00  0.00           C  
ATOM   2138  O   LYS A1271      -2.436 -10.938  19.783  1.00  0.00           O  
ATOM   2139  CB  LYS A1271       0.011  -8.941  19.429  1.00  0.00           C  
ATOM   2140  CG  LYS A1271       1.334  -8.923  18.700  1.00  0.00           C  
ATOM   2141  CD  LYS A1271       2.503  -8.819  19.669  1.00  0.00           C  
ATOM   2142  CE  LYS A1271       2.461  -7.526  20.471  1.00  0.00           C  
ATOM   2143  NZ  LYS A1271       3.760  -7.306  21.180  1.00  0.00           N  
ATOM   2144  N   ARG A1272      -3.234  -8.829  19.724  1.00  0.00           N  
ATOM   2145  CA  ARG A1272      -4.403  -9.131  20.544  1.00  0.00           C  
ATOM   2146  C   ARG A1272      -5.560  -9.678  19.705  1.00  0.00           C  
ATOM   2147  O   ARG A1272      -6.547 -10.166  20.250  1.00  0.00           O  
ATOM   2148  CB  ARG A1272      -4.884  -7.874  21.275  1.00  0.00           C  
ATOM   2149  CG  ARG A1272      -4.002  -7.383  22.421  1.00  0.00           C  
ATOM   2150  CD  ARG A1272      -4.541  -6.054  22.951  1.00  0.00           C  
ATOM   2151  NE  ARG A1272      -3.880  -5.615  24.179  1.00  0.00           N  
ATOM   2152  CZ  ARG A1272      -4.086  -4.437  24.763  1.00  0.00           C  
ATOM   2153  NH1 ARG A1272      -4.936  -3.562  24.236  1.00  0.00           N  
ATOM   2154  NH2 ARG A1272      -3.446  -4.132  25.883  1.00  0.00           N  
ATOM   2155  N   GLY A1275      -5.437  -9.590  18.383  1.00  0.00           N  
ATOM   2156  CA  GLY A1275      -6.501 -10.063  17.512  1.00  0.00           C  
ATOM   2157  C   GLY A1275      -7.633  -9.053  17.533  1.00  0.00           C  
ATOM   2158  O   GLY A1275      -8.781  -9.371  17.228  1.00  0.00           O  
ATOM   2159  N   ASP A1276      -7.294  -7.822  17.904  1.00  0.00           N  
ATOM   2160  CA  ASP A1276      -8.249  -6.725  17.997  1.00  0.00           C  
ATOM   2161  C   ASP A1276      -8.285  -6.014  16.645  1.00  0.00           C  
ATOM   2162  O   ASP A1276      -7.310  -5.384  16.246  1.00  0.00           O  
ATOM   2163  CB  ASP A1276      -7.795  -5.756  19.094  1.00  0.00           C  
ATOM   2164  CG  ASP A1276      -8.775  -4.624  19.321  1.00  0.00           C  
ATOM   2165  OD1 ASP A1276      -9.465  -4.231  18.359  1.00  0.00           O  
ATOM   2166  OD2 ASP A1276      -8.841  -4.118  20.461  1.00  0.00           O  
ATOM   2167  N   SER A1278      -9.410  -6.106  15.944  1.00  0.00           N  
ATOM   2168  CA  SER A1278      -9.522  -5.489  14.625  1.00  0.00           C  
ATOM   2169  C   SER A1278     -10.246  -4.147  14.598  1.00  0.00           C  
ATOM   2170  O   SER A1278     -10.446  -3.574  13.527  1.00  0.00           O  
ATOM   2171  CB  SER A1278     -10.236  -6.442  13.666  1.00  0.00           C  
ATOM   2172  OG  SER A1278     -11.583  -6.624  14.071  1.00  0.00           O  
ATOM   2173  N   VAL A1279     -10.632  -3.627  15.756  1.00  0.00           N  
ATOM   2174  CA  VAL A1279     -11.349  -2.360  15.755  1.00  0.00           C  
ATOM   2175  C   VAL A1279     -10.687  -1.200  16.490  1.00  0.00           C  
ATOM   2176  O   VAL A1279     -10.853  -0.045  16.101  1.00  0.00           O  
ATOM   2177  CB  VAL A1279     -12.777  -2.541  16.316  1.00  0.00           C  
ATOM   2178  CG1 VAL A1279     -13.546  -3.545  15.453  1.00  0.00           C  
ATOM   2179  CG2 VAL A1279     -12.721  -3.014  17.758  1.00  0.00           C  
ATOM   2180  N   SER A1280      -9.924  -1.503  17.532  1.00  0.00           N  
ATOM   2181  CA  SER A1280      -9.293  -0.457  18.330  1.00  0.00           C  
ATOM   2182  C   SER A1280      -8.328   0.496  17.633  1.00  0.00           C  
ATOM   2183  O   SER A1280      -8.272   1.672  17.992  1.00  0.00           O  
ATOM   2184  CB  SER A1280      -8.616  -1.071  19.559  1.00  0.00           C  
ATOM   2185  OG  SER A1280      -9.591  -1.561  20.468  1.00  0.00           O  
ATOM   2186  N   PHE A1281      -7.572   0.029  16.647  1.00  0.00           N  
ATOM   2187  CA  PHE A1281      -6.645   0.953  15.997  1.00  0.00           C  
ATOM   2188  C   PHE A1281      -7.415   2.137  15.418  1.00  0.00           C  
ATOM   2189  O   PHE A1281      -7.110   3.291  15.720  1.00  0.00           O  
ATOM   2190  CB  PHE A1281      -5.843   0.282  14.882  1.00  0.00           C  
ATOM   2191  CG  PHE A1281      -4.785   1.180  14.294  1.00  0.00           C  
ATOM   2192  CD1 PHE A1281      -3.564   1.356  14.942  1.00  0.00           C  
ATOM   2193  CD2 PHE A1281      -5.040   1.912  13.140  1.00  0.00           C  
ATOM   2194  CE1 PHE A1281      -2.612   2.255  14.451  1.00  0.00           C  
ATOM   2195  CE2 PHE A1281      -4.097   2.814  12.636  1.00  0.00           C  
ATOM   2196  CZ  PHE A1281      -2.878   2.984  13.298  1.00  0.00           C  
ATOM   2197  N   ASP A1282      -8.419   1.856  14.595  1.00  0.00           N  
ATOM   2198  CA  ASP A1282      -9.210   2.932  14.013  1.00  0.00           C  
ATOM   2199  C   ASP A1282      -9.948   3.738  15.086  1.00  0.00           C  
ATOM   2200  O   ASP A1282     -10.075   4.958  14.973  1.00  0.00           O  
ATOM   2201  CB  ASP A1282     -10.208   2.379  12.990  1.00  0.00           C  
ATOM   2202  CG  ASP A1282      -9.525   1.842  11.743  1.00  0.00           C  
ATOM   2203  OD1 ASP A1282      -8.380   2.261  11.468  1.00  0.00           O  
ATOM   2204  OD2 ASP A1282     -10.135   1.016  11.028  1.00  0.00           O  
ATOM   2205  N   GLU A1283     -10.419   3.072  16.135  1.00  0.00           N  
ATOM   2206  CA  GLU A1283     -11.141   3.783  17.187  1.00  0.00           C  
ATOM   2207  C   GLU A1283     -10.267   4.822  17.874  1.00  0.00           C  
ATOM   2208  O   GLU A1283     -10.772   5.826  18.378  1.00  0.00           O  
ATOM   2209  CB  GLU A1283     -11.687   2.805  18.233  1.00  0.00           C  
ATOM   2210  CG  GLU A1283     -12.602   1.739  17.652  1.00  0.00           C  
ATOM   2211  CD  GLU A1283     -13.285   0.912  18.720  1.00  0.00           C  
ATOM   2212  OE1 GLU A1283     -12.650   0.634  19.758  1.00  0.00           O  
ATOM   2213  OE2 GLU A1283     -14.456   0.525  18.514  1.00  0.00           O  
ATOM   2214  N   TYR A1284      -8.959   4.577  17.900  1.00  0.00           N  
ATOM   2215  CA  TYR A1284      -8.022   5.501  18.532  1.00  0.00           C  
ATOM   2216  C   TYR A1284      -7.380   6.507  17.571  1.00  0.00           C  
ATOM   2217  O   TYR A1284      -7.036   7.618  17.973  1.00  0.00           O  
ATOM   2218  CB  TYR A1284      -6.893   4.728  19.230  1.00  0.00           C  
ATOM   2219  CG  TYR A1284      -7.219   4.201  20.611  1.00  0.00           C  
ATOM   2220  CD1 TYR A1284      -8.029   3.080  20.782  1.00  0.00           C  
ATOM   2221  CD2 TYR A1284      -6.683   4.811  21.750  1.00  0.00           C  
ATOM   2222  CE1 TYR A1284      -8.292   2.568  22.061  1.00  0.00           C  
ATOM   2223  CE2 TYR A1284      -6.944   4.315  23.028  1.00  0.00           C  
ATOM   2224  CZ  TYR A1284      -7.746   3.191  23.176  1.00  0.00           C  
ATOM   2225  OH  TYR A1284      -7.980   2.688  24.437  1.00  0.00           O  
ATOM   2226  N   TRP A1285      -7.230   6.133  16.305  1.00  0.00           N  
ATOM   2227  CA  TRP A1285      -6.567   7.014  15.348  1.00  0.00           C  
ATOM   2228  C   TRP A1285      -7.390   7.710  14.264  1.00  0.00           C  
ATOM   2229  O   TRP A1285      -6.896   8.641  13.626  1.00  0.00           O  
ATOM   2230  CB  TRP A1285      -5.401   6.261  14.698  1.00  0.00           C  
ATOM   2231  CG  TRP A1285      -4.327   5.922  15.684  1.00  0.00           C  
ATOM   2232  CD1 TRP A1285      -4.196   4.763  16.403  1.00  0.00           C  
ATOM   2233  CD2 TRP A1285      -3.280   6.789  16.128  1.00  0.00           C  
ATOM   2234  NE1 TRP A1285      -3.131   4.862  17.269  1.00  0.00           N  
ATOM   2235  CE2 TRP A1285      -2.551   6.095  17.120  1.00  0.00           C  
ATOM   2236  CE3 TRP A1285      -2.887   8.090  15.783  1.00  0.00           C  
ATOM   2237  CZ2 TRP A1285      -1.448   6.659  17.772  1.00  0.00           C  
ATOM   2238  CZ3 TRP A1285      -1.790   8.652  16.430  1.00  0.00           C  
ATOM   2239  CH2 TRP A1285      -1.084   7.934  17.414  1.00  0.00           C  
ATOM   2240  N   LYS A1286      -8.628   7.271  14.051  1.00  0.00           N  
ATOM   2241  CA  LYS A1286      -9.488   7.892  13.046  1.00  0.00           C  
ATOM   2242  C   LYS A1286      -9.817   9.310  13.506  1.00  0.00           C  
ATOM   2243  O   LYS A1286      -9.820   9.588  14.705  1.00  0.00           O  
ATOM   2244  CB  LYS A1286     -10.783   7.090  12.880  1.00  0.00           C  
ATOM   2245  CG  LYS A1286     -11.665   7.094  14.122  1.00  0.00           C  
ATOM   2246  CD  LYS A1286     -12.894   6.209  13.966  1.00  0.00           C  
ATOM   2247  CE  LYS A1286     -13.707   6.191  15.255  1.00  0.00           C  
ATOM   2248  NZ  LYS A1286     -14.970   5.415  15.120  1.00  0.00           N  
ATOM   2249  N   LYS A1287     -10.099  10.199  12.555  1.00  0.00           N  
ATOM   2250  CA  LYS A1287     -10.408  11.595  12.865  1.00  0.00           C  
ATOM   2251  C   LYS A1287     -11.526  11.812  13.885  1.00  0.00           C  
ATOM   2252  O   LYS A1287     -11.485  12.767  14.664  1.00  0.00           O  
ATOM   2253  CB  LYS A1287     -10.774  12.358  11.587  1.00  0.00           C  
ATOM   2254  CG  LYS A1287      -9.672  12.428  10.552  1.00  0.00           C  
ATOM   2255  CD  LYS A1287     -10.079  13.281   9.357  1.00  0.00           C  
ATOM   2256  CE  LYS A1287     -10.062  14.772   9.679  1.00  0.00           C  
ATOM   2257  NZ  LYS A1287     -11.053  15.160  10.720  1.00  0.00           N  
ATOM   2258  N   ASP A1288     -12.522  10.932  13.872  1.00  0.00           N  
ATOM   2259  CA  ASP A1288     -13.668  11.045  14.773  1.00  0.00           C  
ATOM   2260  C   ASP A1288     -13.505  10.281  16.084  1.00  0.00           C  
ATOM   2261  O   ASP A1288     -14.487   9.958  16.742  1.00  0.00           O  
ATOM   2262  CB  ASP A1288     -14.926  10.553  14.049  1.00  0.00           C  
ATOM   2263  CG  ASP A1288     -14.721   9.203  13.376  1.00  0.00           C  
ATOM   2264  OD1 ASP A1288     -13.724   9.055  12.637  1.00  0.00           O  
ATOM   2265  OD2 ASP A1288     -15.554   8.291  13.576  1.00  0.00           O  
ATOM   2266  N   SER A1289     -12.267  10.006  16.471  1.00  0.00           N  
ATOM   2267  CA  SER A1289     -12.020   9.260  17.698  1.00  0.00           C  
ATOM   2268  C   SER A1289     -12.458   9.982  18.961  1.00  0.00           C  
ATOM   2269  O   SER A1289     -12.297  11.194  19.082  1.00  0.00           O  
ATOM   2270  CB  SER A1289     -10.536   8.925  17.826  1.00  0.00           C  
ATOM   2271  OG  SER A1289     -10.285   8.256  19.049  1.00  0.00           O  
ATOM   2272  N   THR A1290     -13.016   9.226  19.902  1.00  0.00           N  
ATOM   2273  CA  THR A1290     -13.425   9.798  21.171  1.00  0.00           C  
ATOM   2274  C   THR A1290     -12.416   9.361  22.228  1.00  0.00           C  
ATOM   2275  O   THR A1290     -12.600   9.597  23.418  1.00  0.00           O  
ATOM   2276  CB  THR A1290     -14.857   9.363  21.576  1.00  0.00           C  
ATOM   2277  OG1 THR A1290     -14.962   7.938  21.546  1.00  0.00           O  
ATOM   2278  CG2 THR A1290     -15.881   9.971  20.633  1.00  0.00           C  
ATOM   2279  N   ALA A1291     -11.343   8.718  21.774  1.00  0.00           N  
ATOM   2280  CA  ALA A1291     -10.271   8.277  22.665  1.00  0.00           C  
ATOM   2281  C   ALA A1291      -9.312   9.450  22.847  1.00  0.00           C  
ATOM   2282  O   ALA A1291      -9.253  10.346  22.011  1.00  0.00           O  
ATOM   2283  CB  ALA A1291      -9.530   7.096  22.057  1.00  0.00           C  
ATOM   2284  N   GLU A1292      -8.562   9.441  23.942  1.00  0.00           N  
ATOM   2285  CA  GLU A1292      -7.610  10.504  24.230  1.00  0.00           C  
ATOM   2286  C   GLU A1292      -6.194  10.032  23.894  1.00  0.00           C  
ATOM   2287  O   GLU A1292      -5.844   8.879  24.148  1.00  0.00           O  
ATOM   2288  CB  GLU A1292      -7.711  10.898  25.709  1.00  0.00           C  
ATOM   2289  CG  GLU A1292      -9.071  11.487  26.099  1.00  0.00           C  
ATOM   2290  CD  GLU A1292      -9.286  11.553  27.608  1.00  0.00           C  
ATOM   2291  OE1 GLU A1292      -8.399  12.068  28.317  1.00  0.00           O  
ATOM   2292  OE2 GLU A1292     -10.349  11.098  28.088  1.00  0.00           O  
ATOM   2293  N   LEU A1293      -5.398  10.924  23.306  1.00  0.00           N  
ATOM   2294  CA  LEU A1293      -4.023  10.623  22.915  1.00  0.00           C  
ATOM   2295  C   LEU A1293      -3.054  11.597  23.573  1.00  0.00           C  
ATOM   2296  O   LEU A1293      -3.145  12.808  23.374  1.00  0.00           O  
ATOM   2297  CB  LEU A1293      -3.878  10.712  21.391  1.00  0.00           C  
ATOM   2298  CG  LEU A1293      -2.477  10.567  20.794  1.00  0.00           C  
ATOM   2299  CD1 LEU A1293      -1.927   9.179  21.103  1.00  0.00           C  
ATOM   2300  CD2 LEU A1293      -2.539  10.796  19.286  1.00  0.00           C  
ATOM   2301  N   TYR A1294      -2.116  11.058  24.343  1.00  0.00           N  
ATOM   2302  CA  TYR A1294      -1.142  11.878  25.052  1.00  0.00           C  
ATOM   2303  C   TYR A1294       0.298  11.436  24.829  1.00  0.00           C  
ATOM   2304  O   TYR A1294       0.611  10.249  24.878  1.00  0.00           O  
ATOM   2305  CB  TYR A1294      -1.430  11.844  26.554  1.00  0.00           C  
ATOM   2306  CG  TYR A1294      -2.820  12.299  26.918  1.00  0.00           C  
ATOM   2307  CD1 TYR A1294      -3.787  11.387  27.321  1.00  0.00           C  
ATOM   2308  CD2 TYR A1294      -3.168  13.647  26.849  1.00  0.00           C  
ATOM   2309  CE1 TYR A1294      -5.074  11.801  27.648  1.00  0.00           C  
ATOM   2310  CE2 TYR A1294      -4.447  14.074  27.172  1.00  0.00           C  
ATOM   2311  CZ  TYR A1294      -5.394  13.148  27.569  1.00  0.00           C  
ATOM   2312  OH  TYR A1294      -6.664  13.572  27.878  1.00  0.00           O  
ATOM   2313  N   HIS A1295       1.173  12.405  24.596  1.00  0.00           N  
ATOM   2314  CA  HIS A1295       2.589  12.126  24.401  1.00  0.00           C  
ATOM   2315  C   HIS A1295       3.419  12.788  25.500  1.00  0.00           C  
ATOM   2316  O   HIS A1295       3.331  13.997  25.702  1.00  0.00           O  
ATOM   2317  CB  HIS A1295       3.051  12.669  23.047  1.00  0.00           C  
ATOM   2318  CG  HIS A1295       2.374  12.030  21.875  1.00  0.00           C  
ATOM   2319  ND1 HIS A1295       1.746  12.763  20.889  1.00  0.00           N  
ATOM   2320  CD2 HIS A1295       2.270  10.732  21.504  1.00  0.00           C  
ATOM   2321  CE1 HIS A1295       1.290  11.943  19.959  1.00  0.00           C  
ATOM   2322  NE2 HIS A1295       1.596  10.705  20.306  1.00  0.00           N  
ATOM   2323  N   PHE A1296       4.201  11.996  26.229  1.00  0.00           N  
ATOM   2324  CA  PHE A1296       5.089  12.548  27.247  1.00  0.00           C  
ATOM   2325  C   PHE A1296       6.414  12.691  26.504  1.00  0.00           C  
ATOM   2326  O   PHE A1296       6.918  11.718  25.947  1.00  0.00           O  
ATOM   2327  CB  PHE A1296       5.271  11.590  28.435  1.00  0.00           C  
ATOM   2328  CG  PHE A1296       4.146  11.633  29.433  1.00  0.00           C  
ATOM   2329  CD1 PHE A1296       2.971  10.919  29.212  1.00  0.00           C  
ATOM   2330  CD2 PHE A1296       4.252  12.413  30.581  1.00  0.00           C  
ATOM   2331  CE1 PHE A1296       1.912  10.982  30.123  1.00  0.00           C  
ATOM   2332  CE2 PHE A1296       3.199  12.482  31.498  1.00  0.00           C  
ATOM   2333  CZ  PHE A1296       2.028  11.766  31.268  1.00  0.00           C  
ATOM   2334  N   ILE A1297       6.965  13.900  26.479  1.00  0.00           N  
ATOM   2335  CA  ILE A1297       8.221  14.152  25.775  1.00  0.00           C  
ATOM   2336  C   ILE A1297       9.090  15.165  26.512  1.00  0.00           C  
ATOM   2337  O   ILE A1297       8.636  15.838  27.440  1.00  0.00           O  
ATOM   2338  CB  ILE A1297       7.969  14.728  24.357  1.00  0.00           C  
ATOM   2339  CG1 ILE A1297       7.252  16.078  24.477  1.00  0.00           C  
ATOM   2340  CG2 ILE A1297       7.142  13.750  23.521  1.00  0.00           C  
ATOM   2341  CD1 ILE A1297       6.937  16.748  23.127  1.00  0.00           C  
ATOM   2342  N   GLY A1298      10.341  15.265  26.070  1.00  0.00           N  
ATOM   2343  CA  GLY A1298      11.280  16.203  26.650  1.00  0.00           C  
ATOM   2344  C   GLY A1298      11.247  17.474  25.825  1.00  0.00           C  
ATOM   2345  O   GLY A1298      10.801  17.456  24.682  1.00  0.00           O  
ATOM   2346  N   LYS A1299      11.726  18.575  26.390  1.00  0.00           N  
ATOM   2347  CA  LYS A1299      11.707  19.857  25.689  1.00  0.00           C  
ATOM   2348  C   LYS A1299      12.539  19.940  24.405  1.00  0.00           C  
ATOM   2349  O   LYS A1299      12.276  20.799  23.565  1.00  0.00           O  
ATOM   2350  CB  LYS A1299      12.106  20.980  26.659  1.00  0.00           C  
ATOM   2351  CG  LYS A1299      13.546  20.926  27.122  1.00  0.00           C  
ATOM   2352  CD  LYS A1299      13.710  21.421  28.562  1.00  0.00           C  
ATOM   2353  CE  LYS A1299      13.249  22.857  28.748  1.00  0.00           C  
ATOM   2354  NZ  LYS A1299      13.480  23.314  30.155  1.00  0.00           N  
ATOM   2355  N   ASP A1300      13.529  19.063  24.236  1.00  0.00           N  
ATOM   2356  CA  ASP A1300      14.358  19.094  23.027  1.00  0.00           C  
ATOM   2357  C   ASP A1300      13.659  18.574  21.776  1.00  0.00           C  
ATOM   2358  O   ASP A1300      14.144  18.779  20.664  1.00  0.00           O  
ATOM   2359  CB  ASP A1300      15.650  18.286  23.213  1.00  0.00           C  
ATOM   2360  CG  ASP A1300      16.695  19.026  24.022  1.00  0.00           C  
ATOM   2361  OD1 ASP A1300      16.608  20.268  24.105  1.00  0.00           O  
ATOM   2362  OD2 ASP A1300      17.613  18.365  24.557  1.00  0.00           O  
ATOM   2363  N   ILE A1301      12.524  17.903  21.945  1.00  0.00           N  
ATOM   2364  CA  ILE A1301      11.820  17.363  20.790  1.00  0.00           C  
ATOM   2365  C   ILE A1301      10.394  17.874  20.664  1.00  0.00           C  
ATOM   2366  O   ILE A1301       9.550  17.241  20.031  1.00  0.00           O  
ATOM   2367  CB  ILE A1301      11.811  15.824  20.836  1.00  0.00           C  
ATOM   2368  CG1 ILE A1301      11.157  15.339  22.136  1.00  0.00           C  
ATOM   2369  CG2 ILE A1301      13.238  15.308  20.728  1.00  0.00           C  
ATOM   2370  CD1 ILE A1301      11.170  13.817  22.311  1.00  0.00           C  
ATOM   2371  N   VAL A1302      10.132  19.029  21.262  1.00  0.00           N  
ATOM   2372  CA  VAL A1302       8.805  19.625  21.206  1.00  0.00           C  
ATOM   2373  C   VAL A1302       8.463  20.070  19.788  1.00  0.00           C  
ATOM   2374  O   VAL A1302       7.310  19.992  19.371  1.00  0.00           O  
ATOM   2375  CB  VAL A1302       8.697  20.846  22.150  1.00  0.00           C  
ATOM   2376  CG1 VAL A1302       7.362  21.546  21.947  1.00  0.00           C  
ATOM   2377  CG2 VAL A1302       8.833  20.394  23.599  1.00  0.00           C  
ATOM   2378  N   TYR A1303       9.465  20.540  19.048  1.00  0.00           N  
ATOM   2379  CA  TYR A1303       9.244  20.999  17.679  1.00  0.00           C  
ATOM   2380  C   TYR A1303       8.628  19.901  16.807  1.00  0.00           C  
ATOM   2381  O   TYR A1303       7.665  20.149  16.078  1.00  0.00           O  
ATOM   2382  CB  TYR A1303      10.561  21.467  17.051  1.00  0.00           C  
ATOM   2383  CG  TYR A1303      10.378  22.440  15.905  1.00  0.00           C  
ATOM   2384  CD1 TYR A1303      10.533  23.814  16.100  1.00  0.00           C  
ATOM   2385  CD2 TYR A1303      10.024  21.992  14.633  1.00  0.00           C  
ATOM   2386  CE1 TYR A1303      10.340  24.720  15.057  1.00  0.00           C  
ATOM   2387  CE2 TYR A1303       9.828  22.892  13.581  1.00  0.00           C  
ATOM   2388  CZ  TYR A1303       9.986  24.253  13.802  1.00  0.00           C  
ATOM   2389  OH  TYR A1303       9.780  25.148  12.773  1.00  0.00           O  
ATOM   2390  N   PHE A1304       9.177  18.690  16.889  1.00  0.00           N  
ATOM   2391  CA  PHE A1304       8.675  17.576  16.088  1.00  0.00           C  
ATOM   2392  C   PHE A1304       7.260  17.164  16.490  1.00  0.00           C  
ATOM   2393  O   PHE A1304       6.436  16.855  15.633  1.00  0.00           O  
ATOM   2394  CB  PHE A1304       9.579  16.339  16.209  1.00  0.00           C  
ATOM   2395  CG  PHE A1304      11.019  16.586  15.856  1.00  0.00           C  
ATOM   2396  CD1 PHE A1304      11.934  16.971  16.834  1.00  0.00           C  
ATOM   2397  CD2 PHE A1304      11.463  16.436  14.543  1.00  0.00           C  
ATOM   2398  CE1 PHE A1304      13.274  17.203  16.512  1.00  0.00           C  
ATOM   2399  CE2 PHE A1304      12.797  16.666  14.209  1.00  0.00           C  
ATOM   2400  CZ  PHE A1304      13.705  17.050  15.194  1.00  0.00           C  
ATOM   2401  N   HIS A1306       6.983  17.163  17.790  1.00  0.00           N  
ATOM   2402  CA  HIS A1306       5.677  16.741  18.284  1.00  0.00           C  
ATOM   2403  C   HIS A1306       4.567  17.777  18.248  1.00  0.00           C  
ATOM   2404  O   HIS A1306       3.390  17.421  18.204  1.00  0.00           O  
ATOM   2405  CB  HIS A1306       5.798  16.201  19.715  1.00  0.00           C  
ATOM   2406  CG  HIS A1306       6.515  14.889  19.807  1.00  0.00           C  
ATOM   2407  ND1 HIS A1306       5.854  13.683  19.903  1.00  0.00           N  
ATOM   2408  CD2 HIS A1306       7.837  14.598  19.862  1.00  0.00           C  
ATOM   2409  CE1 HIS A1306       6.738  12.707  20.015  1.00  0.00           C  
ATOM   2410  NE2 HIS A1306       7.948  13.235  19.994  1.00  0.00           N  
ATOM   2411  N   SER A1310       4.930  19.053  18.252  1.00  0.00           N  
ATOM   2412  CA  SER A1310       3.925  20.105  18.271  1.00  0.00           C  
ATOM   2413  C   SER A1310       3.656  20.749  16.918  1.00  0.00           C  
ATOM   2414  O   SER A1310       2.612  21.370  16.727  1.00  0.00           O  
ATOM   2415  CB  SER A1310       4.337  21.197  19.257  1.00  0.00           C  
ATOM   2416  OG  SER A1310       5.430  21.943  18.743  1.00  0.00           O  
ATOM   2417  N   LEU A1312       4.599  20.611  15.992  1.00  0.00           N  
ATOM   2418  CA  LEU A1312       4.452  21.206  14.675  1.00  0.00           C  
ATOM   2419  C   LEU A1312       4.397  20.174  13.554  1.00  0.00           C  
ATOM   2420  O   LEU A1312       3.355  20.013  12.921  1.00  0.00           O  
ATOM   2421  CB  LEU A1312       5.586  22.204  14.418  1.00  0.00           C  
ATOM   2422  CG  LEU A1312       5.633  23.407  15.366  1.00  0.00           C  
ATOM   2423  CD1 LEU A1312       6.886  24.228  15.091  1.00  0.00           C  
ATOM   2424  CD2 LEU A1312       4.385  24.261  15.188  1.00  0.00           C  
ATOM   2425  N   PHE A1313       5.499  19.471  13.308  1.00  0.00           N  
ATOM   2426  CA  PHE A1313       5.513  18.468  12.235  1.00  0.00           C  
ATOM   2427  C   PHE A1313       4.461  17.369  12.395  1.00  0.00           C  
ATOM   2428  O   PHE A1313       3.719  17.073  11.463  1.00  0.00           O  
ATOM   2429  CB  PHE A1313       6.868  17.760  12.130  1.00  0.00           C  
ATOM   2430  CG  PHE A1313       8.021  18.654  11.769  1.00  0.00           C  
ATOM   2431  CD1 PHE A1313       7.858  19.733  10.907  1.00  0.00           C  
ATOM   2432  CD2 PHE A1313       9.294  18.375  12.259  1.00  0.00           C  
ATOM   2433  CE1 PHE A1313       8.949  20.520  10.541  1.00  0.00           C  
ATOM   2434  CE2 PHE A1313      10.389  19.155  11.898  1.00  0.00           C  
ATOM   2435  CZ  PHE A1313      10.216  20.229  11.038  1.00  0.00           C  
ATOM   2436  N   TRP A1314       4.423  16.761  13.578  1.00  0.00           N  
ATOM   2437  CA  TRP A1314       3.524  15.648  13.885  1.00  0.00           C  
ATOM   2438  C   TRP A1314       2.026  15.921  13.700  1.00  0.00           C  
ATOM   2439  O   TRP A1314       1.354  15.206  12.952  1.00  0.00           O  
ATOM   2440  CB  TRP A1314       3.820  15.162  15.316  1.00  0.00           C  
ATOM   2441  CG  TRP A1314       3.067  13.942  15.806  1.00  0.00           C  
ATOM   2442  CD1 TRP A1314       2.521  13.780  17.047  1.00  0.00           C  
ATOM   2443  CD2 TRP A1314       2.870  12.688  15.119  1.00  0.00           C  
ATOM   2444  NE1 TRP A1314       2.005  12.515  17.183  1.00  0.00           N  
ATOM   2445  CE2 TRP A1314       2.205  11.822  16.019  1.00  0.00           C  
ATOM   2446  CE3 TRP A1314       3.195  12.212  13.840  1.00  0.00           C  
ATOM   2447  CZ2 TRP A1314       1.854  10.509  15.681  1.00  0.00           C  
ATOM   2448  CZ3 TRP A1314       2.845  10.905  13.505  1.00  0.00           C  
ATOM   2449  CH2 TRP A1314       2.183  10.069  14.425  1.00  0.00           C  
ATOM   2450  N   PRO A1316       1.478  16.945  14.383  1.00  0.00           N  
ATOM   2451  CA  PRO A1316       0.049  17.240  14.235  1.00  0.00           C  
ATOM   2452  C   PRO A1316      -0.289  17.532  12.775  1.00  0.00           C  
ATOM   2453  O   PRO A1316      -1.351  17.150  12.292  1.00  0.00           O  
ATOM   2454  CB  PRO A1316      -0.149  18.460  15.131  1.00  0.00           C  
ATOM   2455  CG  PRO A1316       0.876  18.259  16.202  1.00  0.00           C  
ATOM   2456  CD  PRO A1316       2.084  17.810  15.409  1.00  0.00           C  
ATOM   2457  N   ALA A1317       0.627  18.209  12.085  1.00  0.00           N  
ATOM   2458  CA  ALA A1317       0.443  18.548  10.677  1.00  0.00           C  
ATOM   2459  C   ALA A1317       0.422  17.278   9.822  1.00  0.00           C  
ATOM   2460  O   ALA A1317      -0.430  17.122   8.943  1.00  0.00           O  
ATOM   2461  CB  ALA A1317       1.564  19.475  10.215  1.00  0.00           C  
ATOM   2462  N   MET A1318       1.363  16.374  10.083  1.00  0.00           N  
ATOM   2463  CA  MET A1318       1.438  15.108   9.350  1.00  0.00           C  
ATOM   2464  C   MET A1318       0.138  14.316   9.467  1.00  0.00           C  
ATOM   2465  O   MET A1318      -0.365  13.768   8.477  1.00  0.00           O  
ATOM   2466  CB  MET A1318       2.576  14.245   9.891  1.00  0.00           C  
ATOM   2467  CG  MET A1318       3.957  14.657   9.442  1.00  0.00           C  
ATOM   2468  SD  MET A1318       5.206  13.882  10.497  1.00  0.00           S  
ATOM   2469  CE  MET A1318       4.928  12.143  10.144  1.00  0.00           C  
ATOM   2470  N   LEU A1319      -0.383  14.240  10.687  1.00  0.00           N  
ATOM   2471  CA  LEU A1319      -1.618  13.516  10.969  1.00  0.00           C  
ATOM   2472  C   LEU A1319      -2.793  14.182  10.258  1.00  0.00           C  
ATOM   2473  O   LEU A1319      -3.585  13.517   9.588  1.00  0.00           O  
ATOM   2474  CB  LEU A1319      -1.867  13.481  12.483  1.00  0.00           C  
ATOM   2475  CG  LEU A1319      -0.872  12.647  13.304  1.00  0.00           C  
ATOM   2476  CD1 LEU A1319      -1.039  12.923  14.798  1.00  0.00           C  
ATOM   2477  CD2 LEU A1319      -1.098  11.175  13.005  1.00  0.00           C  
ATOM   2478  N   GLU A1321      -2.895  15.500  10.403  1.00  0.00           N  
ATOM   2479  CA  GLU A1321      -3.965  16.269   9.764  1.00  0.00           C  
ATOM   2480  C   GLU A1321      -3.982  16.024   8.255  1.00  0.00           C  
ATOM   2481  O   GLU A1321      -5.034  15.783   7.660  1.00  0.00           O  
ATOM   2482  CB  GLU A1321      -3.752  17.765  10.013  1.00  0.00           C  
ATOM   2483  CG  GLU A1321      -4.848  18.650   9.453  1.00  0.00           C  
ATOM   2484  CD  GLU A1321      -5.963  18.875  10.447  1.00  0.00           C  
ATOM   2485  OE1 GLU A1321      -6.450  17.883  11.029  1.00  0.00           O  
ATOM   2486  OE2 GLU A1321      -6.349  20.045  10.647  1.00  0.00           O  
ATOM   2487  N   GLY A1322      -2.802  16.098   7.647  1.00  0.00           N  
ATOM   2488  CA  GLY A1322      -2.677  15.913   6.215  1.00  0.00           C  
ATOM   2489  C   GLY A1322      -2.895  14.496   5.728  1.00  0.00           C  
ATOM   2490  O   GLY A1322      -3.092  14.280   4.528  1.00  0.00           O  
ATOM   2491  N   SER A1323      -2.857  13.533   6.647  1.00  0.00           N  
ATOM   2492  CA  SER A1323      -3.063  12.134   6.298  1.00  0.00           C  
ATOM   2493  C   SER A1323      -4.389  11.588   6.837  1.00  0.00           C  
ATOM   2494  O   SER A1323      -4.611  10.382   6.859  1.00  0.00           O  
ATOM   2495  CB  SER A1323      -1.885  11.277   6.790  1.00  0.00           C  
ATOM   2496  OG  SER A1323      -1.661  11.434   8.177  1.00  0.00           O  
ATOM   2497  N   ASN A1341      -5.264  12.488   7.280  1.00  0.00           N  
ATOM   2498  CA  ASN A1341      -6.591  12.114   7.769  1.00  0.00           C  
ATOM   2499  C   ASN A1341      -6.654  11.318   9.071  1.00  0.00           C  
ATOM   2500  O   ASN A1341      -7.508  10.447   9.220  1.00  0.00           O  
ATOM   2501  CB  ASN A1341      -7.343  11.341   6.677  1.00  0.00           C  
ATOM   2502  CG  ASN A1341      -8.836  11.599   6.703  1.00  0.00           C  
ATOM   2503  OD1 ASN A1341      -9.640  10.673   6.801  1.00  0.00           O  
ATOM   2504  ND2 ASN A1341      -9.214  12.869   6.609  1.00  0.00           N  
ATOM   2505  N   PHE A1342      -5.753  11.608  10.004  1.00  0.00           N  
ATOM   2506  CA  PHE A1342      -5.757  10.938  11.303  1.00  0.00           C  
ATOM   2507  C   PHE A1342      -5.981  11.991  12.383  1.00  0.00           C  
ATOM   2508  O   PHE A1342      -5.716  13.175  12.159  1.00  0.00           O  
ATOM   2509  CB  PHE A1342      -4.425  10.225  11.573  1.00  0.00           C  
ATOM   2510  CG  PHE A1342      -4.226   8.966  10.771  1.00  0.00           C  
ATOM   2511  CD1 PHE A1342      -3.420   8.968   9.638  1.00  0.00           C  
ATOM   2512  CD2 PHE A1342      -4.828   7.772  11.164  1.00  0.00           C  
ATOM   2513  CE1 PHE A1342      -3.210   7.798   8.904  1.00  0.00           C  
ATOM   2514  CE2 PHE A1342      -4.627   6.597  10.440  1.00  0.00           C  
ATOM   2515  CZ  PHE A1342      -3.812   6.612   9.305  1.00  0.00           C  
ATOM   2516  N   ARG A1344      -6.469  11.567  13.546  1.00  0.00           N  
ATOM   2517  CA  ARG A1344      -6.697  12.494  14.648  1.00  0.00           C  
ATOM   2518  C   ARG A1344      -5.343  12.978  15.157  1.00  0.00           C  
ATOM   2519  O   ARG A1344      -4.316  12.345  14.908  1.00  0.00           O  
ATOM   2520  CB  ARG A1344      -7.498  11.817  15.779  1.00  0.00           C  
ATOM   2521  CG  ARG A1344      -6.901  10.524  16.370  1.00  0.00           C  
ATOM   2522  CD  ARG A1344      -5.791  10.792  17.398  1.00  0.00           C  
ATOM   2523  NE  ARG A1344      -6.244  11.622  18.518  1.00  0.00           N  
ATOM   2524  CZ  ARG A1344      -7.095  11.232  19.466  1.00  0.00           C  
ATOM   2525  NH1 ARG A1344      -7.608  10.006  19.454  1.00  0.00           N  
ATOM   2526  NH2 ARG A1344      -7.436  12.078  20.434  1.00  0.00           N  
ATOM   2527  N   LYS A1345      -5.347  14.105  15.860  1.00  0.00           N  
ATOM   2528  CA  LYS A1345      -4.118  14.684  16.395  1.00  0.00           C  
ATOM   2529  C   LYS A1345      -4.017  14.459  17.904  1.00  0.00           C  
ATOM   2530  O   LYS A1345      -4.981  14.036  18.539  1.00  0.00           O  
ATOM   2531  CB  LYS A1345      -4.090  16.183  16.094  1.00  0.00           C  
ATOM   2532  CG  LYS A1345      -4.069  16.507  14.606  1.00  0.00           C  
ATOM   2533  CD  LYS A1345      -4.074  18.011  14.363  1.00  0.00           C  
ATOM   2534  CE  LYS A1345      -5.395  18.642  14.780  1.00  0.00           C  
ATOM   2535  NZ  LYS A1345      -6.509  18.215  13.891  1.00  0.00           N  
ATOM   2536  N   PRO A1346      -2.844  14.738  18.496  1.00  0.00           N  
ATOM   2537  CA  PRO A1346      -2.658  14.557  19.940  1.00  0.00           C  
ATOM   2538  C   PRO A1346      -3.682  15.358  20.732  1.00  0.00           C  
ATOM   2539  O   PRO A1346      -4.028  16.478  20.345  1.00  0.00           O  
ATOM   2540  CB  PRO A1346      -1.243  15.084  20.175  1.00  0.00           C  
ATOM   2541  CG  PRO A1346      -0.548  14.752  18.888  1.00  0.00           C  
ATOM   2542  CD  PRO A1346      -1.578  15.125  17.847  1.00  0.00           C  
ATOM   2543  N   SER A1347      -4.179  14.782  21.824  1.00  0.00           N  
ATOM   2544  CA  SER A1347      -5.133  15.487  22.672  1.00  0.00           C  
ATOM   2545  C   SER A1347      -4.321  16.503  23.457  1.00  0.00           C  
ATOM   2546  O   SER A1347      -4.772  17.612  23.740  1.00  0.00           O  
ATOM   2547  CB  SER A1347      -5.833  14.517  23.626  1.00  0.00           C  
ATOM   2548  OG  SER A1347      -6.650  13.617  22.901  1.00  0.00           O  
ATOM   2549  N   ASN A1348      -3.105  16.112  23.809  1.00  0.00           N  
ATOM   2550  CA  ASN A1348      -2.227  17.003  24.534  1.00  0.00           C  
ATOM   2551  C   ASN A1348      -0.810  16.484  24.513  1.00  0.00           C  
ATOM   2552  O   ASN A1348      -0.575  15.303  24.284  1.00  0.00           O  
ATOM   2553  CB  ASN A1348      -2.674  17.143  25.986  1.00  0.00           C  
ATOM   2554  CG  ASN A1348      -2.529  18.557  26.492  1.00  0.00           C  
ATOM   2555  OD1 ASN A1348      -1.459  19.162  26.381  1.00  0.00           O  
ATOM   2556  ND2 ASN A1348      -3.603  19.098  27.042  1.00  0.00           N  
ATOM   2557  N   LEU A1349       0.134  17.390  24.724  1.00  0.00           N  
ATOM   2558  CA  LEU A1349       1.539  17.025  24.805  1.00  0.00           C  
ATOM   2559  C   LEU A1349       1.910  17.365  26.242  1.00  0.00           C  
ATOM   2560  O   LEU A1349       1.570  18.444  26.728  1.00  0.00           O  
ATOM   2561  CB  LEU A1349       2.385  17.867  23.858  1.00  0.00           C  
ATOM   2562  CG  LEU A1349       2.133  17.752  22.354  1.00  0.00           C  
ATOM   2563  CD1 LEU A1349       3.101  18.667  21.642  1.00  0.00           C  
ATOM   2564  CD2 LEU A1349       2.312  16.313  21.884  1.00  0.00           C  
ATOM   2565  N   PHE A1350       2.572  16.437  26.921  1.00  0.00           N  
ATOM   2566  CA  PHE A1350       3.003  16.644  28.300  1.00  0.00           C  
ATOM   2567  C   PHE A1350       4.524  16.716  28.266  1.00  0.00           C  
ATOM   2568  O   PHE A1350       5.196  15.693  28.144  1.00  0.00           O  
ATOM   2569  CB  PHE A1350       2.543  15.474  29.170  1.00  0.00           C  
ATOM   2570  CG  PHE A1350       1.045  15.362  29.293  1.00  0.00           C  
ATOM   2571  CD1 PHE A1350       0.439  14.119  29.468  1.00  0.00           C  
ATOM   2572  CD2 PHE A1350       0.243  16.493  29.247  1.00  0.00           C  
ATOM   2573  CE1 PHE A1350      -0.947  14.011  29.593  1.00  0.00           C  
ATOM   2574  CE2 PHE A1350      -1.144  16.397  29.372  1.00  0.00           C  
ATOM   2575  CZ  PHE A1350      -1.738  15.156  29.546  1.00  0.00           C  
ATOM   2576  N   VAL A1351       5.056  17.931  28.372  1.00  0.00           N  
ATOM   2577  CA  VAL A1351       6.494  18.161  28.308  1.00  0.00           C  
ATOM   2578  C   VAL A1351       7.152  18.333  29.676  1.00  0.00           C  
ATOM   2579  O   VAL A1351       6.602  18.983  30.563  1.00  0.00           O  
ATOM   2580  CB  VAL A1351       6.802  19.420  27.452  1.00  0.00           C  
ATOM   2581  CG1 VAL A1351       8.301  19.579  27.266  1.00  0.00           C  
ATOM   2582  CG2 VAL A1351       6.105  19.314  26.096  1.00  0.00           C  
ATOM   2583  N   HIS A1352       8.337  17.748  29.833  1.00  0.00           N  
ATOM   2584  CA  HIS A1352       9.091  17.847  31.083  1.00  0.00           C  
ATOM   2585  C   HIS A1352      10.462  18.443  30.777  1.00  0.00           C  
ATOM   2586  O   HIS A1352      10.890  18.460  29.628  1.00  0.00           O  
ATOM   2587  CB  HIS A1352       9.290  16.469  31.711  1.00  0.00           C  
ATOM   2588  CG  HIS A1352      10.104  15.542  30.863  1.00  0.00           C  
ATOM   2589  ND1 HIS A1352       9.536  14.595  30.038  1.00  0.00           N  
ATOM   2590  CD2 HIS A1352      11.441  15.461  30.665  1.00  0.00           C  
ATOM   2591  CE1 HIS A1352      10.489  13.972  29.368  1.00  0.00           C  
ATOM   2592  NE2 HIS A1352      11.654  14.480  29.728  1.00  0.00           N  
ATOM   2593  N   GLY A1356      11.146  18.917  31.813  1.00  0.00           N  
ATOM   2594  CA  GLY A1356      12.465  19.499  31.625  1.00  0.00           C  
ATOM   2595  C   GLY A1356      13.577  18.468  31.644  1.00  0.00           C  
ATOM   2596  O   GLY A1356      13.327  17.261  31.606  1.00  0.00           O  
ATOM   2597  N   TYR A1360      14.815  18.946  31.698  1.00  0.00           N  
ATOM   2598  CA  TYR A1360      15.980  18.071  31.723  1.00  0.00           C  
ATOM   2599  C   TYR A1360      16.230  17.570  33.132  1.00  0.00           C  
ATOM   2600  O   TYR A1360      15.685  18.098  34.101  1.00  0.00           O  
ATOM   2601  CB  TYR A1360      17.229  18.835  31.285  1.00  0.00           C  
ATOM   2602  CG  TYR A1360      17.153  19.485  29.928  1.00  0.00           C  
ATOM   2603  CD1 TYR A1360      17.785  20.705  29.697  1.00  0.00           C  
ATOM   2604  CD2 TYR A1360      16.494  18.870  28.866  1.00  0.00           C  
ATOM   2605  CE1 TYR A1360      17.764  21.301  28.446  1.00  0.00           C  
ATOM   2606  CE2 TYR A1360      16.469  19.460  27.603  1.00  0.00           C  
ATOM   2607  CZ  TYR A1360      17.107  20.676  27.405  1.00  0.00           C  
ATOM   2608  OH  TYR A1360      17.093  21.277  26.171  1.00  0.00           O  
ATOM   2609  N   VAL A1361      17.073  16.552  33.244  1.00  0.00           N  
ATOM   2610  CA  VAL A1361      17.429  16.030  34.549  1.00  0.00           C  
ATOM   2611  C   VAL A1361      18.832  16.532  34.847  1.00  0.00           C  
ATOM   2612  O   VAL A1361      19.697  16.535  33.973  1.00  0.00           O  
ATOM   2613  CB  VAL A1361      17.472  14.487  34.578  1.00  0.00           C  
ATOM   2614  CG1 VAL A1361      17.997  14.013  35.928  1.00  0.00           C  
ATOM   2615  CG2 VAL A1361      16.096  13.920  34.339  1.00  0.00           C  
ATOM   2616  N   THR A1365      19.048  16.989  36.070  1.00  0.00           N  
ATOM   2617  CA  THR A1365      20.370  17.430  36.471  1.00  0.00           C  
ATOM   2618  C   THR A1365      20.715  16.600  37.695  1.00  0.00           C  
ATOM   2619  O   THR A1365      19.827  16.066  38.363  1.00  0.00           O  
ATOM   2620  CB  THR A1365      20.396  18.934  36.835  1.00  0.00           C  
ATOM   2621  OG1 THR A1365      19.437  19.199  37.865  1.00  0.00           O  
ATOM   2622  CG2 THR A1365      20.076  19.784  35.605  1.00  0.00           C  
ATOM   2623  N   VAL A1366      22.005  16.454  37.963  1.00  0.00           N  
ATOM   2624  CA  VAL A1366      22.448  15.706  39.124  1.00  0.00           C  
ATOM   2625  C   VAL A1366      23.328  16.659  39.917  1.00  0.00           C  
ATOM   2626  O   VAL A1366      24.310  17.189  39.399  1.00  0.00           O  
ATOM   2627  CB  VAL A1366      23.235  14.455  38.711  1.00  0.00           C  
ATOM   2628  CG1 VAL A1366      23.699  13.702  39.949  1.00  0.00           C  
ATOM   2629  CG2 VAL A1366      22.351  13.563  37.844  1.00  0.00           C  
ATOM   2630  N   ASN A1368      22.953  16.887  41.170  1.00  0.00           N  
ATOM   2631  CA  ASN A1368      23.670  17.807  42.037  1.00  0.00           C  
ATOM   2632  C   ASN A1368      23.671  19.213  41.435  1.00  0.00           C  
ATOM   2633  O   ASN A1368      24.652  19.951  41.541  1.00  0.00           O  
ATOM   2634  CB  ASN A1368      25.102  17.320  42.284  1.00  0.00           C  
ATOM   2635  CG  ASN A1368      25.144  16.048  43.110  1.00  0.00           C  
ATOM   2636  OD1 ASN A1368      24.235  15.781  43.903  1.00  0.00           O  
ATOM   2637  ND2 ASN A1368      26.200  15.264  42.940  1.00  0.00           N  
ATOM   2638  N   GLY A1369      22.559  19.564  40.792  1.00  0.00           N  
ATOM   2639  CA  GLY A1369      22.414  20.881  40.203  1.00  0.00           C  
ATOM   2640  C   GLY A1369      22.953  21.118  38.806  1.00  0.00           C  
ATOM   2641  O   GLY A1369      22.672  22.161  38.216  1.00  0.00           O  
ATOM   2642  N   ALA A1370      23.713  20.176  38.258  1.00  0.00           N  
ATOM   2643  CA  ALA A1370      24.274  20.379  36.930  1.00  0.00           C  
ATOM   2644  C   ALA A1370      23.962  19.265  35.945  1.00  0.00           C  
ATOM   2645  O   ALA A1370      23.549  18.175  36.330  1.00  0.00           O  
ATOM   2646  CB  ALA A1370      25.783  20.558  37.036  1.00  0.00           C  
ATOM   2647  N   LYS A1373      24.159  19.560  34.663  1.00  0.00           N  
ATOM   2648  CA  LYS A1373      23.936  18.579  33.617  1.00  0.00           C  
ATOM   2649  C   LYS A1373      24.776  17.365  33.993  1.00  0.00           C  
ATOM   2650  O   LYS A1373      25.853  17.512  34.575  1.00  0.00           O  
ATOM   2651  CB  LYS A1373      24.407  19.135  32.275  1.00  0.00           C  
ATOM   2652  CG  LYS A1373      24.328  18.154  31.116  1.00  0.00           C  
ATOM   2653  CD  LYS A1373      24.913  18.777  29.859  1.00  0.00           C  
ATOM   2654  CE  LYS A1373      24.824  17.841  28.668  1.00  0.00           C  
ATOM   2655  NZ  LYS A1373      25.370  18.492  27.442  1.00  0.00           N  
ATOM   2656  N   MET A1412      24.283  16.171  33.682  1.00  0.00           N  
ATOM   2657  CA  MET A1412      25.031  14.966  34.000  1.00  0.00           C  
ATOM   2658  C   MET A1412      26.446  15.080  33.444  1.00  0.00           C  
ATOM   2659  O   MET A1412      26.649  15.528  32.313  1.00  0.00           O  
ATOM   2660  CB  MET A1412      24.328  13.731  33.440  1.00  0.00           C  
ATOM   2661  CG  MET A1412      23.042  13.385  34.179  1.00  0.00           C  
ATOM   2662  SD  MET A1412      22.393  11.766  33.725  1.00  0.00           S  
ATOM   2663  CE  MET A1412      21.541  12.176  32.207  1.00  0.00           C  
ATOM   2664  N   SER A1416      27.418  14.686  34.260  1.00  0.00           N  
ATOM   2665  CA  SER A1416      28.826  14.755  33.888  1.00  0.00           C  
ATOM   2666  C   SER A1416      29.527  13.408  34.021  1.00  0.00           C  
ATOM   2667  O   SER A1416      29.601  12.843  35.113  1.00  0.00           O  
ATOM   2668  CB  SER A1416      29.542  15.781  34.769  1.00  0.00           C  
ATOM   2669  OG  SER A1416      30.949  15.660  34.654  1.00  0.00           O  
ATOM   2670  N   LYS A1440      30.045  12.908  32.905  1.00  0.00           N  
ATOM   2671  CA  LYS A1440      30.752  11.634  32.890  1.00  0.00           C  
ATOM   2672  C   LYS A1440      31.979  11.667  33.793  1.00  0.00           C  
ATOM   2673  O   LYS A1440      32.224  10.726  34.545  1.00  0.00           O  
ATOM   2674  CB  LYS A1440      31.186  11.279  31.465  1.00  0.00           C  
ATOM   2675  CG  LYS A1440      30.050  10.909  30.534  1.00  0.00           C  
ATOM   2676  CD  LYS A1440      30.577  10.557  29.148  1.00  0.00           C  
ATOM   2677  CE  LYS A1440      29.467  10.047  28.236  1.00  0.00           C  
ATOM   2678  NZ  LYS A1440      28.362  11.035  28.089  1.00  0.00           N  
ATOM   2679  N   SER A1441      32.744  12.755  33.721  1.00  0.00           N  
ATOM   2680  CA  SER A1441      33.954  12.889  34.525  1.00  0.00           C  
ATOM   2681  C   SER A1441      33.666  12.903  36.021  1.00  0.00           C  
ATOM   2682  O   SER A1441      34.466  12.410  36.817  1.00  0.00           O  
ATOM   2683  CB  SER A1441      34.718  14.162  34.137  1.00  0.00           C  
ATOM   2684  OG  SER A1441      34.024  15.328  34.550  1.00  0.00           O  
ATOM   2685  N   ARG A1442      32.526  13.466  36.409  1.00  0.00           N  
ATOM   2686  CA  ARG A1442      32.163  13.526  37.818  1.00  0.00           C  
ATOM   2687  C   ARG A1442      31.393  12.280  38.251  1.00  0.00           C  
ATOM   2688  O   ARG A1442      31.090  12.105  39.430  1.00  0.00           O  
ATOM   2689  CB  ARG A1442      31.316  14.768  38.100  1.00  0.00           C  
ATOM   2690  CG  ARG A1442      32.045  16.095  37.919  1.00  0.00           C  
ATOM   2691  CD  ARG A1442      31.159  17.243  38.382  1.00  0.00           C  
ATOM   2692  NE  ARG A1442      31.805  18.545  38.275  1.00  0.00           N  
ATOM   2693  CZ  ARG A1442      32.143  19.123  37.126  1.00  0.00           C  
ATOM   2694  NH1 ARG A1442      31.902  18.512  35.973  1.00  0.00           N  
ATOM   2695  NH2 ARG A1442      32.704  20.323  37.130  1.00  0.00           N  
ATOM   2696  N   GLY A1450      31.079  11.419  37.290  1.00  0.00           N  
ATOM   2697  CA  GLY A1450      30.344  10.209  37.605  1.00  0.00           C  
ATOM   2698  C   GLY A1450      28.871  10.466  37.859  1.00  0.00           C  
ATOM   2699  O   GLY A1450      28.224   9.724  38.600  1.00  0.00           O  
ATOM   2700  N   THR A1452      28.329  11.518  37.254  1.00  0.00           N  
ATOM   2701  CA  THR A1452      26.915  11.817  37.441  1.00  0.00           C  
ATOM   2702  C   THR A1452      26.099  11.486  36.203  1.00  0.00           C  
ATOM   2703  O   THR A1452      24.891  11.729  36.162  1.00  0.00           O  
ATOM   2704  CB  THR A1452      26.680  13.286  37.833  1.00  0.00           C  
ATOM   2705  OG1 THR A1452      27.238  14.151  36.836  1.00  0.00           O  
ATOM   2706  CG2 THR A1452      27.307  13.572  39.189  1.00  0.00           C  
ATOM   2707  N   PHE A1455      26.762  10.958  35.179  1.00  0.00           N  
ATOM   2708  CA  PHE A1455      26.052  10.532  33.982  1.00  0.00           C  
ATOM   2709  C   PHE A1455      25.748   9.089  34.354  1.00  0.00           C  
ATOM   2710  O   PHE A1455      26.565   8.191  34.156  1.00  0.00           O  
ATOM   2711  CB  PHE A1455      26.939  10.569  32.741  1.00  0.00           C  
ATOM   2712  CG  PHE A1455      26.236  10.097  31.504  1.00  0.00           C  
ATOM   2713  CD1 PHE A1455      25.235  10.868  30.926  1.00  0.00           C  
ATOM   2714  CD2 PHE A1455      26.529   8.853  30.954  1.00  0.00           C  
ATOM   2715  CE1 PHE A1455      24.528  10.406  29.816  1.00  0.00           C  
ATOM   2716  CE2 PHE A1455      25.829   8.381  29.845  1.00  0.00           C  
ATOM   2717  CZ  PHE A1455      24.825   9.160  29.275  1.00  0.00           C  
ATOM   2718  N   ILE A1456      24.560   8.883  34.899  1.00  0.00           N  
ATOM   2719  CA  ILE A1456      24.149   7.581  35.386  1.00  0.00           C  
ATOM   2720  C   ILE A1456      23.191   6.800  34.495  1.00  0.00           C  
ATOM   2721  O   ILE A1456      22.153   7.313  34.079  1.00  0.00           O  
ATOM   2722  CB  ILE A1456      23.522   7.757  36.788  1.00  0.00           C  
ATOM   2723  CG1 ILE A1456      24.578   8.320  37.746  1.00  0.00           C  
ATOM   2724  CG2 ILE A1456      22.955   6.445  37.290  1.00  0.00           C  
ATOM   2725  CD1 ILE A1456      24.011   8.840  39.058  1.00  0.00           C  
ATOM   2726  N   LYS A1457      23.554   5.554  34.205  1.00  0.00           N  
ATOM   2727  CA  LYS A1457      22.712   4.693  33.388  1.00  0.00           C  
ATOM   2728  C   LYS A1457      21.664   4.044  34.279  1.00  0.00           C  
ATOM   2729  O   LYS A1457      21.891   3.831  35.478  1.00  0.00           O  
ATOM   2730  CB  LYS A1457      23.544   3.599  32.713  1.00  0.00           C  
ATOM   2731  CG  LYS A1457      24.491   4.096  31.637  1.00  0.00           C  
ATOM   2732  CD  LYS A1457      25.197   2.925  30.964  1.00  0.00           C  
ATOM   2733  CE  LYS A1457      26.085   3.398  29.825  1.00  0.00           C  
ATOM   2734  NZ  LYS A1457      26.720   2.254  29.116  1.00  0.00           N  
ATOM   2735  N   ALA A1458      20.516   3.731  33.693  1.00  0.00           N  
ATOM   2736  CA  ALA A1458      19.441   3.092  34.431  1.00  0.00           C  
ATOM   2737  C   ALA A1458      19.919   1.756  35.003  1.00  0.00           C  
ATOM   2738  O   ALA A1458      19.661   1.440  36.166  1.00  0.00           O  
ATOM   2739  CB  ALA A1458      18.246   2.872  33.517  1.00  0.00           C  
ATOM   2740  N   SER A1459      20.619   0.975  34.185  1.00  0.00           N  
ATOM   2741  CA  SER A1459      21.111  -0.324  34.635  1.00  0.00           C  
ATOM   2742  C   SER A1459      22.039  -0.163  35.844  1.00  0.00           C  
ATOM   2743  O   SER A1459      21.937  -0.909  36.821  1.00  0.00           O  
ATOM   2744  CB  SER A1459      21.841  -1.042  33.493  1.00  0.00           C  
ATOM   2745  OG  SER A1459      23.012  -0.350  33.106  1.00  0.00           O  
ATOM   2746  N   THR A1460      22.936   0.815  35.781  1.00  0.00           N  
ATOM   2747  CA  THR A1460      23.871   1.058  36.875  1.00  0.00           C  
ATOM   2748  C   THR A1460      23.127   1.443  38.151  1.00  0.00           C  
ATOM   2749  O   THR A1460      23.442   0.968  39.243  1.00  0.00           O  
ATOM   2750  CB  THR A1460      24.863   2.181  36.508  1.00  0.00           C  
ATOM   2751  OG1 THR A1460      25.605   1.791  35.348  1.00  0.00           O  
ATOM   2752  CG2 THR A1460      25.827   2.447  37.652  1.00  0.00           C  
ATOM   2753  N   TRP A1461      22.127   2.302  38.010  1.00  0.00           N  
ATOM   2754  CA  TRP A1461      21.353   2.728  39.162  1.00  0.00           C  
ATOM   2755  C   TRP A1461      20.795   1.534  39.937  1.00  0.00           C  
ATOM   2756  O   TRP A1461      20.851   1.499  41.165  1.00  0.00           O  
ATOM   2757  CB  TRP A1461      20.198   3.627  38.720  1.00  0.00           C  
ATOM   2758  CG  TRP A1461      19.280   3.983  39.847  1.00  0.00           C  
ATOM   2759  CD1 TRP A1461      18.215   3.254  40.307  1.00  0.00           C  
ATOM   2760  CD2 TRP A1461      19.394   5.114  40.713  1.00  0.00           C  
ATOM   2761  NE1 TRP A1461      17.666   3.863  41.408  1.00  0.00           N  
ATOM   2762  CE2 TRP A1461      18.369   5.006  41.680  1.00  0.00           C  
ATOM   2763  CE3 TRP A1461      20.262   6.210  40.768  1.00  0.00           C  
ATOM   2764  CZ2 TRP A1461      18.193   5.951  42.693  1.00  0.00           C  
ATOM   2765  CZ3 TRP A1461      20.087   7.151  41.775  1.00  0.00           C  
ATOM   2766  CH2 TRP A1461      19.060   7.014  42.724  1.00  0.00           C  
ATOM   2767  N   LEU A1462      20.265   0.557  39.209  1.00  0.00           N  
ATOM   2768  CA  LEU A1462      19.658  -0.615  39.828  1.00  0.00           C  
ATOM   2769  C   LEU A1462      20.630  -1.524  40.589  1.00  0.00           C  
ATOM   2770  O   LEU A1462      20.205  -2.349  41.398  1.00  0.00           O  
ATOM   2771  CB  LEU A1462      18.881  -1.408  38.770  1.00  0.00           C  
ATOM   2772  CG  LEU A1462      17.630  -0.680  38.243  1.00  0.00           C  
ATOM   2773  CD1 LEU A1462      17.042  -1.432  37.062  1.00  0.00           C  
ATOM   2774  CD2 LEU A1462      16.596  -0.554  39.354  1.00  0.00           C  
ATOM   2775  N   ASN A1463      21.927  -1.362  40.336  1.00  0.00           N  
ATOM   2776  CA  ASN A1463      22.956  -2.141  41.026  1.00  0.00           C  
ATOM   2777  C   ASN A1463      23.146  -1.574  42.436  1.00  0.00           C  
ATOM   2778  O   ASN A1463      23.628  -2.263  43.334  1.00  0.00           O  
ATOM   2779  CB  ASN A1463      24.301  -2.032  40.294  1.00  0.00           C  
ATOM   2780  CG  ASN A1463      24.324  -2.766  38.966  1.00  0.00           C  
ATOM   2781  OD1 ASN A1463      25.129  -2.446  38.092  1.00  0.00           O  
ATOM   2782  ND2 ASN A1463      23.461  -3.759  38.813  1.00  0.00           N  
ATOM   2783  N   HIS A1465      22.751  -0.317  42.622  1.00  0.00           N  
ATOM   2784  CA  HIS A1465      22.933   0.376  43.894  1.00  0.00           C  
ATOM   2785  C   HIS A1465      21.677   0.661  44.704  1.00  0.00           C  
ATOM   2786  O   HIS A1465      21.692   0.585  45.938  1.00  0.00           O  
ATOM   2787  CB  HIS A1465      23.656   1.697  43.626  1.00  0.00           C  
ATOM   2788  CG  HIS A1465      25.004   1.521  43.003  1.00  0.00           C  
ATOM   2789  ND1 HIS A1465      26.145   1.308  43.748  1.00  0.00           N  
ATOM   2790  CD2 HIS A1465      25.386   1.466  41.705  1.00  0.00           C  
ATOM   2791  CE1 HIS A1465      27.171   1.127  42.935  1.00  0.00           C  
ATOM   2792  NE2 HIS A1465      26.738   1.217  41.691  1.00  0.00           N  
ATOM   2793  N   PHE A1467      20.601   1.015  44.008  1.00  0.00           N  
ATOM   2794  CA  PHE A1467      19.344   1.335  44.662  1.00  0.00           C  
ATOM   2795  C   PHE A1467      18.183   0.650  43.970  1.00  0.00           C  
ATOM   2796  O   PHE A1467      18.317   0.162  42.848  1.00  0.00           O  
ATOM   2797  CB  PHE A1467      19.114   2.850  44.639  1.00  0.00           C  
ATOM   2798  CG  PHE A1467      20.187   3.637  45.326  1.00  0.00           C  
ATOM   2799  CD1 PHE A1467      21.141   4.331  44.589  1.00  0.00           C  
ATOM   2800  CD2 PHE A1467      20.259   3.667  46.714  1.00  0.00           C  
ATOM   2801  CE1 PHE A1467      22.152   5.043  45.224  1.00  0.00           C  
ATOM   2802  CE2 PHE A1467      21.269   4.378  47.362  1.00  0.00           C  
ATOM   2803  CZ  PHE A1467      22.217   5.068  46.615  1.00  0.00           C  
ATOM   2804  N   ASP A1506      17.036   0.604  44.637  1.00  0.00           N  
ATOM   2805  CA  ASP A1506      15.879  -0.009  44.010  1.00  0.00           C  
ATOM   2806  C   ASP A1506      15.216   1.027  43.113  1.00  0.00           C  
ATOM   2807  O   ASP A1506      15.604   2.201  43.112  1.00  0.00           O  
ATOM   2808  CB  ASP A1506      14.889  -0.544  45.057  1.00  0.00           C  
ATOM   2809  CG  ASP A1506      14.195   0.552  45.848  1.00  0.00           C  
ATOM   2810  OD1 ASP A1506      14.506   1.747  45.663  1.00  0.00           O  
ATOM   2811  OD2 ASP A1506      13.324   0.200  46.673  1.00  0.00           O  
ATOM   2812  N   ALA A1507      14.230   0.589  42.342  1.00  0.00           N  
ATOM   2813  CA  ALA A1507      13.521   1.476  41.429  1.00  0.00           C  
ATOM   2814  C   ALA A1507      12.626   2.463  42.175  1.00  0.00           C  
ATOM   2815  O   ALA A1507      12.571   3.651  41.831  1.00  0.00           O  
ATOM   2816  CB  ALA A1507      12.696   0.649  40.454  1.00  0.00           C  
ATOM   2817  N   ASP A1508      11.938   1.971  43.201  1.00  0.00           N  
ATOM   2818  CA  ASP A1508      11.041   2.806  43.993  1.00  0.00           C  
ATOM   2819  C   ASP A1508      11.676   4.079  44.550  1.00  0.00           C  
ATOM   2820  O   ASP A1508      11.019   5.116  44.617  1.00  0.00           O  
ATOM   2821  CB  ASP A1508      10.437   2.003  45.150  1.00  0.00           C  
ATOM   2822  CG  ASP A1508       9.281   1.122  44.711  1.00  0.00           C  
ATOM   2823  OD1 ASP A1508       8.754   1.323  43.594  1.00  0.00           O  
ATOM   2824  OD2 ASP A1508       8.896   0.232  45.490  1.00  0.00           O  
ATOM   2825  N   SER A1509      12.939   4.011  44.958  1.00  0.00           N  
ATOM   2826  CA  SER A1509      13.601   5.193  45.505  1.00  0.00           C  
ATOM   2827  C   SER A1509      13.655   6.329  44.484  1.00  0.00           C  
ATOM   2828  O   SER A1509      13.299   7.465  44.794  1.00  0.00           O  
ATOM   2829  CB  SER A1509      15.015   4.850  45.993  1.00  0.00           C  
ATOM   2830  OG  SER A1509      15.837   4.394  44.940  1.00  0.00           O  
ATOM   2831  N   LEU A1510      14.088   6.025  43.265  1.00  0.00           N  
ATOM   2832  CA  LEU A1510      14.166   7.045  42.231  1.00  0.00           C  
ATOM   2833  C   LEU A1510      12.764   7.480  41.802  1.00  0.00           C  
ATOM   2834  O   LEU A1510      12.513   8.669  41.594  1.00  0.00           O  
ATOM   2835  CB  LEU A1510      14.951   6.525  41.025  1.00  0.00           C  
ATOM   2836  CG  LEU A1510      15.234   7.554  39.926  1.00  0.00           C  
ATOM   2837  CD1 LEU A1510      16.032   8.710  40.499  1.00  0.00           C  
ATOM   2838  CD2 LEU A1510      16.000   6.887  38.786  1.00  0.00           C  
ATOM   2839  N   ARG A1511      11.852   6.522  41.671  1.00  0.00           N  
ATOM   2840  CA  ARG A1511      10.483   6.848  41.282  1.00  0.00           C  
ATOM   2841  C   ARG A1511       9.915   7.860  42.274  1.00  0.00           C  
ATOM   2842  O   ARG A1511       9.326   8.867  41.883  1.00  0.00           O  
ATOM   2843  CB  ARG A1511       9.607   5.585  41.257  1.00  0.00           C  
ATOM   2844  CG  ARG A1511       9.951   4.611  40.131  1.00  0.00           C  
ATOM   2845  CD  ARG A1511       9.042   3.384  40.134  1.00  0.00           C  
ATOM   2846  NE  ARG A1511       7.642   3.759  39.993  1.00  0.00           N  
ATOM   2847  CZ  ARG A1511       6.898   3.523  38.918  1.00  0.00           C  
ATOM   2848  NH1 ARG A1511       7.410   2.892  37.864  1.00  0.00           N  
ATOM   2849  NH2 ARG A1511       5.638   3.944  38.892  1.00  0.00           N  
ATOM   2850  N   TYR A1516      10.108   7.605  43.562  1.00  0.00           N  
ATOM   2851  CA  TYR A1516       9.589   8.522  44.570  1.00  0.00           C  
ATOM   2852  C   TYR A1516      10.228   9.906  44.507  1.00  0.00           C  
ATOM   2853  O   TYR A1516       9.528  10.923  44.558  1.00  0.00           O  
ATOM   2854  CB  TYR A1516       9.792   7.968  45.982  1.00  0.00           C  
ATOM   2855  CG  TYR A1516       9.316   8.941  47.035  1.00  0.00           C  
ATOM   2856  CD1 TYR A1516       7.956   9.175  47.223  1.00  0.00           C  
ATOM   2857  CD2 TYR A1516      10.226   9.684  47.792  1.00  0.00           C  
ATOM   2858  CE1 TYR A1516       7.507  10.127  48.140  1.00  0.00           C  
ATOM   2859  CE2 TYR A1516       9.788  10.643  48.708  1.00  0.00           C  
ATOM   2860  CZ  TYR A1516       8.429  10.857  48.872  1.00  0.00           C  
ATOM   2861  OH  TYR A1516       7.995  11.822  49.747  1.00  0.00           O  
ATOM   2862  N   TYR A1517      11.554   9.943  44.403  1.00  0.00           N  
ATOM   2863  CA  TYR A1517      12.272  11.214  44.371  1.00  0.00           C  
ATOM   2864  C   TYR A1517      11.829  12.101  43.218  1.00  0.00           C  
ATOM   2865  O   TYR A1517      11.509  13.277  43.418  1.00  0.00           O  
ATOM   2866  CB  TYR A1517      13.780  10.989  44.279  1.00  0.00           C  
ATOM   2867  CG  TYR A1517      14.556  12.248  44.588  1.00  0.00           C  
ATOM   2868  CD1 TYR A1517      14.807  12.623  45.906  1.00  0.00           C  
ATOM   2869  CD2 TYR A1517      14.981  13.100  43.566  1.00  0.00           C  
ATOM   2870  CE1 TYR A1517      15.458  13.819  46.204  1.00  0.00           C  
ATOM   2871  CE2 TYR A1517      15.634  14.297  43.852  1.00  0.00           C  
ATOM   2872  CZ  TYR A1517      15.868  14.649  45.173  1.00  0.00           C  
ATOM   2873  OH  TYR A1517      16.503  15.835  45.466  1.00  0.00           O  
ATOM   2874  N   TYR A1518      11.830  11.545  42.011  1.00  0.00           N  
ATOM   2875  CA  TYR A1518      11.397  12.286  40.828  1.00  0.00           C  
ATOM   2876  C   TYR A1518       9.965  12.771  40.996  1.00  0.00           C  
ATOM   2877  O   TYR A1518       9.638  13.916  40.684  1.00  0.00           O  
ATOM   2878  CB  TYR A1518      11.441  11.396  39.587  1.00  0.00           C  
ATOM   2879  CG  TYR A1518      12.785  11.226  38.931  1.00  0.00           C  
ATOM   2880  CD1 TYR A1518      12.972  10.232  37.970  1.00  0.00           C  
ATOM   2881  CD2 TYR A1518      13.858  12.072  39.228  1.00  0.00           C  
ATOM   2882  CE1 TYR A1518      14.183  10.078  37.315  1.00  0.00           C  
ATOM   2883  CE2 TYR A1518      15.086  11.925  38.574  1.00  0.00           C  
ATOM   2884  CZ  TYR A1518      15.234  10.921  37.616  1.00  0.00           C  
ATOM   2885  OH  TYR A1518      16.428  10.752  36.948  1.00  0.00           O  
ATOM   2886  N   THR A1527       9.102  11.885  41.476  1.00  0.00           N  
ATOM   2887  CA  THR A1527       7.705  12.231  41.653  1.00  0.00           C  
ATOM   2888  C   THR A1527       7.523  13.370  42.651  1.00  0.00           C  
ATOM   2889  O   THR A1527       6.672  14.235  42.458  1.00  0.00           O  
ATOM   2890  CB  THR A1527       6.893  10.993  42.093  1.00  0.00           C  
ATOM   2891  OG1 THR A1527       6.964   9.996  41.059  1.00  0.00           O  
ATOM   2892  CG2 THR A1527       5.434  11.360  42.338  1.00  0.00           C  
ATOM   2893  N   ALA A1528       8.330  13.385  43.707  1.00  0.00           N  
ATOM   2894  CA  ALA A1528       8.230  14.443  44.710  1.00  0.00           C  
ATOM   2895  C   ALA A1528       8.623  15.808  44.145  1.00  0.00           C  
ATOM   2896  O   ALA A1528       8.216  16.847  44.669  1.00  0.00           O  
ATOM   2897  CB  ALA A1528       9.110  14.108  45.911  1.00  0.00           C  
ATOM   2898  N   LYS A1549       9.415  15.806  43.080  1.00  0.00           N  
ATOM   2899  CA  LYS A1549       9.862  17.059  42.472  1.00  0.00           C  
ATOM   2900  C   LYS A1549       9.153  17.443  41.181  1.00  0.00           C  
ATOM   2901  O   LYS A1549       9.285  18.576  40.713  1.00  0.00           O  
ATOM   2902  CB  LYS A1549      11.367  17.008  42.215  1.00  0.00           C  
ATOM   2903  CG  LYS A1549      12.202  17.103  43.483  1.00  0.00           C  
ATOM   2904  CD  LYS A1549      13.633  17.452  43.149  1.00  0.00           C  
ATOM   2905  CE  LYS A1549      14.428  17.819  44.390  1.00  0.00           C  
ATOM   2906  NZ  LYS A1549      15.805  18.216  44.004  1.00  0.00           N  
ATOM   2907  N   LEU A1563       8.401  16.514  40.602  1.00  0.00           N  
ATOM   2908  CA  LEU A1563       7.706  16.796  39.349  1.00  0.00           C  
ATOM   2909  C   LEU A1563       6.478  17.683  39.496  1.00  0.00           C  
ATOM   2910  O   LEU A1563       5.826  17.706  40.538  1.00  0.00           O  
ATOM   2911  CB  LEU A1563       7.309  15.489  38.658  1.00  0.00           C  
ATOM   2912  CG  LEU A1563       8.410  14.801  37.843  1.00  0.00           C  
ATOM   2913  CD1 LEU A1563       8.009  13.371  37.548  1.00  0.00           C  
ATOM   2914  CD2 LEU A1563       8.655  15.568  36.550  1.00  0.00           C  
ATOM   2915  N   SER A1569       6.178  18.418  38.431  1.00  0.00           N  
ATOM   2916  CA  SER A1569       5.022  19.305  38.401  1.00  0.00           C  
ATOM   2917  C   SER A1569       4.489  19.312  36.974  1.00  0.00           C  
ATOM   2918  O   SER A1569       4.994  18.595  36.115  1.00  0.00           O  
ATOM   2919  CB  SER A1569       5.426  20.723  38.792  1.00  0.00           C  
ATOM   2920  OG  SER A1569       6.181  21.321  37.753  1.00  0.00           O  
ATOM   2921  N   SER A1594       3.482  20.139  36.725  1.00  0.00           N  
ATOM   2922  CA  SER A1594       2.881  20.239  35.399  1.00  0.00           C  
ATOM   2923  C   SER A1594       3.664  21.188  34.497  1.00  0.00           C  
ATOM   2924  O   SER A1594       3.288  21.407  33.346  1.00  0.00           O  
ATOM   2925  CB  SER A1594       1.441  20.730  35.514  1.00  0.00           C  
ATOM   2926  OG  SER A1594       1.409  22.022  36.096  1.00  0.00           O  
ATOM   2927  N   ARG A1595       4.752  21.744  35.021  1.00  0.00           N  
ATOM   2928  CA  ARG A1595       5.588  22.671  34.257  1.00  0.00           C  
ATOM   2929  C   ARG A1595       6.764  21.947  33.601  1.00  0.00           C  
ATOM   2930  O   ARG A1595       7.029  20.784  33.906  1.00  0.00           O  
ATOM   2931  CB  ARG A1595       6.097  23.780  35.182  1.00  0.00           C  
ATOM   2932  CG  ARG A1595       4.973  24.522  35.892  1.00  0.00           C  
ATOM   2933  CD  ARG A1595       5.496  25.510  36.925  1.00  0.00           C  
ATOM   2934  NE  ARG A1595       6.388  26.512  36.344  1.00  0.00           N  
ATOM   2935  CZ  ARG A1595       6.048  27.354  35.372  1.00  0.00           C  
ATOM   2936  NH1 ARG A1595       4.826  27.325  34.856  1.00  0.00           N  
ATOM   2937  NH2 ARG A1595       6.932  28.234  34.920  1.00  0.00           N  
ATOM   2938  N   ILE A1596       7.477  22.638  32.714  1.00  0.00           N  
ATOM   2939  CA  ILE A1596       8.610  22.038  32.015  1.00  0.00           C  
ATOM   2940  C   ILE A1596       9.977  22.313  32.639  1.00  0.00           C  
ATOM   2941  O   ILE A1596      11.003  22.165  31.970  1.00  0.00           O  
ATOM   2942  CB  ILE A1596       8.668  22.498  30.538  1.00  0.00           C  
ATOM   2943  CG1 ILE A1596       8.989  23.991  30.462  1.00  0.00           C  
ATOM   2944  CG2 ILE A1596       7.340  22.215  29.855  1.00  0.00           C  
ATOM   2945  CD1 ILE A1596       9.152  24.514  29.047  1.00  0.00           C  
ATOM   2946  N   ASP A1601       9.992  22.700  33.911  1.00  0.00           N  
ATOM   2947  CA  ASP A1601      11.240  23.000  34.618  1.00  0.00           C  
ATOM   2948  C   ASP A1601      12.136  21.777  34.808  1.00  0.00           C  
ATOM   2949  O   ASP A1601      11.656  20.650  34.921  1.00  0.00           O  
ATOM   2950  CB  ASP A1601      10.936  23.607  35.993  1.00  0.00           C  
ATOM   2951  CG  ASP A1601      10.145  24.901  35.905  1.00  0.00           C  
ATOM   2952  OD1 ASP A1601       9.883  25.506  36.965  1.00  0.00           O  
ATOM   2953  OD2 ASP A1601       9.781  25.315  34.783  1.00  0.00           O  
ATOM   2954  N   ASP A1602      13.446  22.005  34.850  1.00  0.00           N  
ATOM   2955  CA  ASP A1602      14.395  20.915  35.040  1.00  0.00           C  
ATOM   2956  C   ASP A1602      14.169  20.271  36.399  1.00  0.00           C  
ATOM   2957  O   ASP A1602      13.726  20.929  37.343  1.00  0.00           O  
ATOM   2958  CB  ASP A1602      15.830  21.437  34.950  1.00  0.00           C  
ATOM   2959  CG  ASP A1602      16.207  21.855  33.547  1.00  0.00           C  
ATOM   2960  OD1 ASP A1602      17.283  22.465  33.376  1.00  0.00           O  
ATOM   2961  OD2 ASP A1602      15.431  21.570  32.609  1.00  0.00           O  
ATOM   2962  N   ILE A1603      14.463  18.979  36.489  1.00  0.00           N  
ATOM   2963  CA  ILE A1603      14.295  18.234  37.733  1.00  0.00           C  
ATOM   2964  C   ILE A1603      15.686  17.895  38.230  1.00  0.00           C  
ATOM   2965  O   ILE A1603      16.468  17.270  37.516  1.00  0.00           O  
ATOM   2966  CB  ILE A1603      13.515  16.920  37.505  1.00  0.00           C  
ATOM   2967  CG1 ILE A1603      12.140  17.226  36.909  1.00  0.00           C  
ATOM   2968  CG2 ILE A1603      13.394  16.144  38.808  1.00  0.00           C  
ATOM   2969  CD1 ILE A1603      11.298  18.177  37.737  1.00  0.00           C  
ATOM   2970  N   ASP A1604      15.996  18.298  39.456  1.00  0.00           N  
ATOM   2971  CA  ASP A1604      17.320  18.039  39.992  1.00  0.00           C  
ATOM   2972  C   ASP A1604      17.432  16.863  40.951  1.00  0.00           C  
ATOM   2973  O   ASP A1604      16.723  16.793  41.951  1.00  0.00           O  
ATOM   2974  CB  ASP A1604      17.853  19.281  40.701  1.00  0.00           C  
ATOM   2975  CG  ASP A1604      19.283  19.108  41.153  1.00  0.00           C  
ATOM   2976  OD1 ASP A1604      19.570  19.349  42.344  1.00  0.00           O  
ATOM   2977  OD2 ASP A1604      20.121  18.729  40.309  1.00  0.00           O  
ATOM   2978  N   LEU A1613      18.340  15.944  40.640  1.00  0.00           N  
ATOM   2979  CA  LEU A1613      18.577  14.805  41.507  1.00  0.00           C  
ATOM   2980  C   LEU A1613      19.780  15.150  42.372  1.00  0.00           C  
ATOM   2981  O   LEU A1613      20.930  14.942  41.972  1.00  0.00           O  
ATOM   2982  CB  LEU A1613      18.880  13.536  40.701  1.00  0.00           C  
ATOM   2983  CG  LEU A1613      19.300  12.308  41.528  1.00  0.00           C  
ATOM   2984  CD1 LEU A1613      18.218  11.954  42.538  1.00  0.00           C  
ATOM   2985  CD2 LEU A1613      19.553  11.128  40.605  1.00  0.00           C  
ATOM   2986  N   ASN A1614      19.516  15.719  43.542  1.00  0.00           N  
ATOM   2987  CA  ASN A1614      20.595  16.046  44.459  1.00  0.00           C  
ATOM   2988  C   ASN A1614      20.776  14.761  45.256  1.00  0.00           C  
ATOM   2989  O   ASN A1614      19.880  14.355  45.995  1.00  0.00           O  
ATOM   2990  CB  ASN A1614      20.198  17.194  45.381  1.00  0.00           C  
ATOM   2991  CG  ASN A1614      21.273  17.507  46.398  1.00  0.00           C  
ATOM   2992  OD1 ASN A1614      21.478  16.755  47.348  1.00  0.00           O  
ATOM   2993  ND2 ASN A1614      21.983  18.605  46.189  1.00  0.00           N  
ATOM   2994  N   LEU A1615      21.924  14.116  45.094  1.00  0.00           N  
ATOM   2995  CA  LEU A1615      22.172  12.843  45.759  1.00  0.00           C  
ATOM   2996  C   LEU A1615      22.123  12.896  47.283  1.00  0.00           C  
ATOM   2997  O   LEU A1615      21.644  11.957  47.920  1.00  0.00           O  
ATOM   2998  CB  LEU A1615      23.495  12.257  45.256  1.00  0.00           C  
ATOM   2999  CG  LEU A1615      23.466  12.062  43.730  1.00  0.00           C  
ATOM   3000  CD1 LEU A1615      24.822  11.609  43.225  1.00  0.00           C  
ATOM   3001  CD2 LEU A1615      22.388  11.046  43.358  1.00  0.00           C  
ATOM   3002  N   GLU A1616      22.608  13.984  47.870  1.00  0.00           N  
ATOM   3003  CA  GLU A1616      22.558  14.127  49.319  1.00  0.00           C  
ATOM   3004  C   GLU A1616      21.092  14.164  49.730  1.00  0.00           C  
ATOM   3005  O   GLU A1616      20.671  13.460  50.649  1.00  0.00           O  
ATOM   3006  CB  GLU A1616      23.239  15.424  49.756  1.00  0.00           C  
ATOM   3007  CG  GLU A1616      24.709  15.284  50.093  1.00  0.00           C  
ATOM   3008  CD  GLU A1616      24.933  14.674  51.464  1.00  0.00           C  
ATOM   3009  OE1 GLU A1616      26.105  14.588  51.889  1.00  0.00           O  
ATOM   3010  OE2 GLU A1616      23.941  14.283  52.118  1.00  0.00           O  
ATOM   3011  N   ASP A1618      20.318  14.989  49.032  1.00  0.00           N  
ATOM   3012  CA  ASP A1618      18.897  15.131  49.314  1.00  0.00           C  
ATOM   3013  C   ASP A1618      18.154  13.820  49.073  1.00  0.00           C  
ATOM   3014  O   ASP A1618      17.197  13.497  49.782  1.00  0.00           O  
ATOM   3015  CB  ASP A1618      18.292  16.235  48.443  1.00  0.00           C  
ATOM   3016  CG  ASP A1618      16.860  16.554  48.823  1.00  0.00           C  
ATOM   3017  OD1 ASP A1618      16.623  16.896  50.000  1.00  0.00           O  
ATOM   3018  OD2 ASP A1618      15.974  16.466  47.948  1.00  0.00           O  
ATOM   3019  N   PHE A1619      18.596  13.073  48.067  1.00  0.00           N  
ATOM   3020  CA  PHE A1619      17.986  11.791  47.728  1.00  0.00           C  
ATOM   3021  C   PHE A1619      18.006  10.872  48.948  1.00  0.00           C  
ATOM   3022  O   PHE A1619      16.977  10.333  49.343  1.00  0.00           O  
ATOM   3023  CB  PHE A1619      18.745  11.153  46.554  1.00  0.00           C  
ATOM   3024  CG  PHE A1619      18.410   9.704  46.314  1.00  0.00           C  
ATOM   3025  CD1 PHE A1619      17.173   9.328  45.793  1.00  0.00           C  
ATOM   3026  CD2 PHE A1619      19.339   8.712  46.619  1.00  0.00           C  
ATOM   3027  CE1 PHE A1619      16.866   7.980  45.580  1.00  0.00           C  
ATOM   3028  CE2 PHE A1619      19.044   7.360  46.409  1.00  0.00           C  
ATOM   3029  CZ  PHE A1619      17.801   6.996  45.888  1.00  0.00           C  
ATOM   3030  N   VAL A1620      19.178  10.699  49.552  1.00  0.00           N  
ATOM   3031  CA  VAL A1620      19.286   9.841  50.727  1.00  0.00           C  
ATOM   3032  C   VAL A1620      18.386  10.328  51.858  1.00  0.00           C  
ATOM   3033  O   VAL A1620      17.653   9.546  52.471  1.00  0.00           O  
ATOM   3034  CB  VAL A1620      20.743   9.775  51.239  1.00  0.00           C  
ATOM   3035  CG1 VAL A1620      20.800   9.029  52.571  1.00  0.00           C  
ATOM   3036  CG2 VAL A1620      21.614   9.074  50.212  1.00  0.00           C  
ATOM   3037  N   GLN A1621      18.443  11.625  52.131  1.00  0.00           N  
ATOM   3038  CA  GLN A1621      17.640  12.201  53.198  1.00  0.00           C  
ATOM   3039  C   GLN A1621      16.139  12.079  52.975  1.00  0.00           C  
ATOM   3040  O   GLN A1621      15.410  11.716  53.894  1.00  0.00           O  
ATOM   3041  CB  GLN A1621      18.026  13.664  53.403  1.00  0.00           C  
ATOM   3042  CG  GLN A1621      19.455  13.810  53.881  1.00  0.00           C  
ATOM   3043  CD  GLN A1621      19.700  13.069  55.187  1.00  0.00           C  
ATOM   3044  OE1 GLN A1621      20.823  12.652  55.480  1.00  0.00           O  
ATOM   3045  NE2 GLN A1621      18.648  12.912  55.985  1.00  0.00           N  
ATOM   3046  N   ARG A1622      15.682  12.368  51.759  1.00  0.00           N  
ATOM   3047  CA  ARG A1622      14.256  12.296  51.455  1.00  0.00           C  
ATOM   3048  C   ARG A1622      13.693  10.884  51.478  1.00  0.00           C  
ATOM   3049  O   ARG A1622      12.601  10.667  51.991  1.00  0.00           O  
ATOM   3050  CB  ARG A1622      13.958  12.938  50.097  1.00  0.00           C  
ATOM   3051  CG  ARG A1622      13.616  14.419  50.169  1.00  0.00           C  
ATOM   3052  CD  ARG A1622      12.257  14.663  50.827  1.00  0.00           C  
ATOM   3053  NE  ARG A1622      11.234  15.070  49.862  1.00  0.00           N  
ATOM   3054  CZ  ARG A1622       9.998  15.442  50.185  1.00  0.00           C  
ATOM   3055  NH1 ARG A1622       9.615  15.463  51.454  1.00  0.00           N  
ATOM   3056  NH2 ARG A1622       9.143  15.804  49.237  1.00  0.00           N  
ATOM   3057  N   VAL A1632      14.425   9.926  50.918  1.00  0.00           N  
ATOM   3058  CA  VAL A1632      13.945   8.547  50.907  1.00  0.00           C  
ATOM   3059  C   VAL A1632      13.822   8.014  52.330  1.00  0.00           C  
ATOM   3060  O   VAL A1632      12.813   7.411  52.689  1.00  0.00           O  
ATOM   3061  CB  VAL A1632      14.881   7.619  50.105  1.00  0.00           C  
ATOM   3062  CG1 VAL A1632      14.488   6.162  50.332  1.00  0.00           C  
ATOM   3063  CG2 VAL A1632      14.798   7.954  48.628  1.00  0.00           C  
ATOM   3064  N   ASN A1635      14.851   8.237  53.140  1.00  0.00           N  
ATOM   3065  CA  ASN A1635      14.825   7.776  54.525  1.00  0.00           C  
ATOM   3066  C   ASN A1635      13.756   8.494  55.343  1.00  0.00           C  
ATOM   3067  O   ASN A1635      13.002   7.870  56.089  1.00  0.00           O  
ATOM   3068  CB  ASN A1635      16.191   7.981  55.178  1.00  0.00           C  
ATOM   3069  CG  ASN A1635      17.242   7.059  54.607  1.00  0.00           C  
ATOM   3070  OD1 ASN A1635      16.917   6.006  54.057  1.00  0.00           O  
ATOM   3071  ND2 ASN A1635      18.506   7.435  54.747  1.00  0.00           N  
ATOM   3072  N   ALA A1636      13.683   9.809  55.188  1.00  0.00           N  
ATOM   3073  CA  ALA A1636      12.708  10.597  55.928  1.00  0.00           C  
ATOM   3074  C   ALA A1636      11.262  10.291  55.568  1.00  0.00           C  
ATOM   3075  O   ALA A1636      10.437  10.066  56.453  1.00  0.00           O  
ATOM   3076  CB  ALA A1636      12.980  12.087  55.723  1.00  0.00           C  
ATOM   3077  N   ASP A1637      10.963  10.273  54.270  1.00  0.00           N  
ATOM   3078  CA  ASP A1637       9.598  10.052  53.794  1.00  0.00           C  
ATOM   3079  C   ASP A1637       9.135   8.603  53.666  1.00  0.00           C  
ATOM   3080  O   ASP A1637       8.109   8.222  54.232  1.00  0.00           O  
ATOM   3081  CB  ASP A1637       9.399  10.751  52.441  1.00  0.00           C  
ATOM   3082  CG  ASP A1637       9.581  12.261  52.520  1.00  0.00           C  
ATOM   3083  OD1 ASP A1637       9.617  12.814  53.638  1.00  0.00           O  
ATOM   3084  OD2 ASP A1637       9.678  12.899  51.452  1.00  0.00           O  
ATOM   3085  N   ILE A1638       9.872   7.797  52.912  1.00  0.00           N  
ATOM   3086  CA  ILE A1638       9.475   6.405  52.721  1.00  0.00           C  
ATOM   3087  C   ILE A1638       9.656   5.574  53.985  1.00  0.00           C  
ATOM   3088  O   ILE A1638       8.699   4.993  54.498  1.00  0.00           O  
ATOM   3089  CB  ILE A1638      10.262   5.751  51.570  1.00  0.00           C  
ATOM   3090  CG1 ILE A1638      10.000   6.512  50.266  1.00  0.00           C  
ATOM   3091  CG2 ILE A1638       9.851   4.286  51.424  1.00  0.00           C  
ATOM   3092  CD1 ILE A1638      10.715   5.921  49.051  1.00  0.00           C  
ATOM   3093  N   VAL A1639      10.879   5.534  54.501  1.00  0.00           N  
ATOM   3094  CA  VAL A1639      11.155   4.754  55.700  1.00  0.00           C  
ATOM   3095  C   VAL A1639      10.518   5.275  56.989  1.00  0.00           C  
ATOM   3096  O   VAL A1639       9.771   4.551  57.649  1.00  0.00           O  
ATOM   3097  CB  VAL A1639      12.677   4.609  55.937  1.00  0.00           C  
ATOM   3098  CG1 VAL A1639      12.926   3.870  57.246  1.00  0.00           C  
ATOM   3099  CG2 VAL A1639      13.322   3.855  54.775  1.00  0.00           C  
ATOM   3100  N   ASN A1640      10.795   6.524  57.343  1.00  0.00           N  
ATOM   3101  CA  ASN A1640      10.276   7.091  58.588  1.00  0.00           C  
ATOM   3102  C   ASN A1640       8.853   7.621  58.684  1.00  0.00           C  
ATOM   3103  O   ASN A1640       8.345   7.793  59.793  1.00  0.00           O  
ATOM   3104  CB  ASN A1640      11.215   8.180  59.088  1.00  0.00           C  
ATOM   3105  CG  ASN A1640      12.449   7.615  59.734  1.00  0.00           C  
ATOM   3106  OD1 ASN A1640      13.357   7.133  59.056  1.00  0.00           O  
ATOM   3107  ND2 ASN A1640      12.484   7.649  61.059  1.00  0.00           N  
ATOM   3108  N   LYS A1641       8.207   7.903  57.562  1.00  0.00           N  
ATOM   3109  CA  LYS A1641       6.845   8.419  57.629  1.00  0.00           C  
ATOM   3110  C   LYS A1641       5.819   7.386  57.212  1.00  0.00           C  
ATOM   3111  O   LYS A1641       4.920   7.055  57.979  1.00  0.00           O  
ATOM   3112  CB  LYS A1641       6.690   9.669  56.758  1.00  0.00           C  
ATOM   3113  CG  LYS A1641       7.461  10.872  57.271  1.00  0.00           C  
ATOM   3114  CD  LYS A1641       7.122  12.127  56.488  1.00  0.00           C  
ATOM   3115  CE  LYS A1641       7.868  13.324  57.052  1.00  0.00           C  
ATOM   3116  NZ  LYS A1641       7.438  14.587  56.409  1.00  0.00           N  
ATOM   3117  N   VAL A1642       5.966   6.862  56.000  1.00  0.00           N  
ATOM   3118  CA  VAL A1642       5.015   5.888  55.486  1.00  0.00           C  
ATOM   3119  C   VAL A1642       5.210   4.465  55.999  1.00  0.00           C  
ATOM   3120  O   VAL A1642       4.343   3.932  56.688  1.00  0.00           O  
ATOM   3121  CB  VAL A1642       5.044   5.869  53.955  1.00  0.00           C  
ATOM   3122  CG1 VAL A1642       3.982   4.922  53.427  1.00  0.00           C  
ATOM   3123  CG2 VAL A1642       4.830   7.275  53.424  1.00  0.00           C  
ATOM   3124  N   VAL A1662       6.339   3.847  55.664  1.00  0.00           N  
ATOM   3125  CA  VAL A1662       6.593   2.477  56.097  1.00  0.00           C  
ATOM   3126  C   VAL A1662       6.585   2.363  57.619  1.00  0.00           C  
ATOM   3127  O   VAL A1662       6.184   1.337  58.173  1.00  0.00           O  
ATOM   3128  CB  VAL A1662       7.942   1.958  55.548  1.00  0.00           C  
ATOM   3129  CG1 VAL A1662       8.292   0.617  56.186  1.00  0.00           C  
ATOM   3130  CG2 VAL A1662       7.856   1.804  54.030  1.00  0.00           C  
ATOM   3131  N   ASN A1663       7.018   3.425  58.289  1.00  0.00           N  
ATOM   3132  CA  ASN A1663       7.064   3.449  59.745  1.00  0.00           C  
ATOM   3133  C   ASN A1663       5.705   3.111  60.338  1.00  0.00           C  
ATOM   3134  O   ASN A1663       5.603   2.344  61.295  1.00  0.00           O  
ATOM   3135  CB  ASN A1663       7.486   4.834  60.237  1.00  0.00           C  
ATOM   3136  CG  ASN A1663       7.660   4.888  61.743  1.00  0.00           C  
ATOM   3137  OD1 ASN A1663       7.130   5.781  62.411  1.00  0.00           O  
ATOM   3138  ND2 ASN A1663       8.414   3.936  62.286  1.00  0.00           N  
ATOM   3139  N   LEU A1664       4.666   3.704  59.763  1.00  0.00           N  
ATOM   3140  CA  LEU A1664       3.294   3.503  60.210  1.00  0.00           C  
ATOM   3141  C   LEU A1664       2.936   2.021  60.271  1.00  0.00           C  
ATOM   3142  O   LEU A1664       2.184   1.590  61.146  1.00  0.00           O  
ATOM   3143  CB  LEU A1664       2.351   4.229  59.257  1.00  0.00           C  
ATOM   3144  CG  LEU A1664       1.287   5.186  59.782  1.00  0.00           C  
ATOM   3145  CD1 LEU A1664       1.826   6.078  60.897  1.00  0.00           C  
ATOM   3146  CD2 LEU A1664       0.813   6.022  58.596  1.00  0.00           C  
ATOM   3147  N   ALA A1665       3.474   1.245  59.336  1.00  0.00           N  
ATOM   3148  CA  ALA A1665       3.207  -0.184  59.306  1.00  0.00           C  
ATOM   3149  C   ALA A1665       4.124  -0.932  60.269  1.00  0.00           C  
ATOM   3150  O   ALA A1665       3.658  -1.716  61.095  1.00  0.00           O  
ATOM   3151  CB  ALA A1665       3.388  -0.730  57.888  1.00  0.00           C  
ATOM   3152  N   SER A1666       5.426  -0.674  60.169  1.00  0.00           N  
ATOM   3153  CA  SER A1666       6.408  -1.353  61.012  1.00  0.00           C  
ATOM   3154  C   SER A1666       6.277  -1.112  62.515  1.00  0.00           C  
ATOM   3155  O   SER A1666       6.595  -1.994  63.312  1.00  0.00           O  
ATOM   3156  CB  SER A1666       7.833  -0.994  60.567  1.00  0.00           C  
ATOM   3157  OG  SER A1666       8.079   0.398  60.676  1.00  0.00           O  
ATOM   3158  N   ARG A1667       5.810   0.066  62.910  1.00  0.00           N  
ATOM   3159  CA  ARG A1667       5.678   0.369  64.334  1.00  0.00           C  
ATOM   3160  C   ARG A1667       4.415  -0.229  64.948  1.00  0.00           C  
ATOM   3161  O   ARG A1667       4.279  -0.266  66.172  1.00  0.00           O  
ATOM   3162  CB  ARG A1667       5.686   1.889  64.557  1.00  0.00           C  
ATOM   3163  CG  ARG A1667       4.410   2.595  64.122  1.00  0.00           C  
ATOM   3164  CD  ARG A1667       4.547   4.119  64.158  1.00  0.00           C  
ATOM   3165  NE  ARG A1667       4.954   4.620  65.471  1.00  0.00           N  
ATOM   3166  CZ  ARG A1667       5.015   5.909  65.795  1.00  0.00           C  
ATOM   3167  NH1 ARG A1667       4.695   6.839  64.901  1.00  0.00           N  
ATOM   3168  NH2 ARG A1667       5.386   6.272  67.014  1.00  0.00           N  
ATOM   3169  N   ASN A1668       3.504  -0.713  64.106  1.00  0.00           N  
ATOM   3170  CA  ASN A1668       2.246  -1.278  64.589  1.00  0.00           C  
ATOM   3171  C   ASN A1668       2.011  -2.760  64.303  1.00  0.00           C  
ATOM   3172  O   ASN A1668       1.355  -3.443  65.087  1.00  0.00           O  
ATOM   3173  CB  ASN A1668       1.075  -0.463  64.033  1.00  0.00           C  
ATOM   3174  CG  ASN A1668       1.051   0.953  64.571  1.00  0.00           C  
ATOM   3175  OD1 ASN A1668       1.016   1.161  65.782  1.00  0.00           O  
ATOM   3176  ND2 ASN A1668       1.072   1.935  63.675  1.00  0.00           N  
ATOM   3177  N   ALA A1669       2.547  -3.254  63.191  1.00  0.00           N  
ATOM   3178  CA  ALA A1669       2.372  -4.652  62.800  1.00  0.00           C  
ATOM   3179  C   ALA A1669       2.834  -5.656  63.851  1.00  0.00           C  
ATOM   3180  O   ALA A1669       2.165  -6.662  64.087  1.00  0.00           O  
ATOM   3181  CB  ALA A1669       3.100  -4.916  61.497  1.00  0.00           C  
ATOM   3182  N   GLY A1670       3.985  -5.387  64.458  1.00  0.00           N  
ATOM   3183  CA  GLY A1670       4.522  -6.277  65.473  1.00  0.00           C  
ATOM   3184  C   GLY A1670       3.542  -6.629  66.575  1.00  0.00           C  
ATOM   3185  O   GLY A1670       3.338  -7.803  66.877  1.00  0.00           O  
ATOM   3186  N   PHE A1671       2.934  -5.617  67.183  1.00  0.00           N  
ATOM   3187  CA  PHE A1671       1.976  -5.854  68.255  1.00  0.00           C  
ATOM   3188  C   PHE A1671       0.769  -6.648  67.776  1.00  0.00           C  
ATOM   3189  O   PHE A1671       0.268  -7.523  68.482  1.00  0.00           O  
ATOM   3190  CB  PHE A1671       1.517  -4.525  68.858  1.00  0.00           C  
ATOM   3191  CG  PHE A1671       2.590  -3.813  69.629  1.00  0.00           C  
ATOM   3192  CD1 PHE A1671       2.957  -2.513  69.299  1.00  0.00           C  
ATOM   3193  CD2 PHE A1671       3.235  -4.444  70.691  1.00  0.00           C  
ATOM   3194  CE1 PHE A1671       3.950  -1.847  70.016  1.00  0.00           C  
ATOM   3195  CE2 PHE A1671       4.230  -3.789  71.413  1.00  0.00           C  
ATOM   3196  CZ  PHE A1671       4.588  -2.487  71.075  1.00  0.00           C  
ATOM   3197  N   ILE A1672       0.299  -6.344  66.572  1.00  0.00           N  
ATOM   3198  CA  ILE A1672      -0.852  -7.047  66.025  1.00  0.00           C  
ATOM   3199  C   ILE A1672      -0.546  -8.523  65.801  1.00  0.00           C  
ATOM   3200  O   ILE A1672      -1.323  -9.392  66.196  1.00  0.00           O  
ATOM   3201  CB  ILE A1672      -1.303  -6.423  64.685  1.00  0.00           C  
ATOM   3202  CG1 ILE A1672      -1.793  -4.990  64.919  1.00  0.00           C  
ATOM   3203  CG2 ILE A1672      -2.408  -7.272  64.058  1.00  0.00           C  
ATOM   3204  CD1 ILE A1672      -3.020  -4.891  65.815  1.00  0.00           C  
ATOM   3205  N   ASN A1673       0.590  -8.805  65.173  1.00  0.00           N  
ATOM   3206  CA  ASN A1673       0.964 -10.184  64.894  1.00  0.00           C  
ATOM   3207  C   ASN A1673       1.307 -10.989  66.146  1.00  0.00           C  
ATOM   3208  O   ASN A1673       0.900 -12.139  66.277  1.00  0.00           O  
ATOM   3209  CB  ASN A1673       2.140 -10.230  63.912  1.00  0.00           C  
ATOM   3210  CG  ASN A1673       1.759  -9.750  62.517  1.00  0.00           C  
ATOM   3211  OD1 ASN A1673       0.730 -10.150  61.966  1.00  0.00           O  
ATOM   3212  ND2 ASN A1673       2.597  -8.900  61.935  1.00  0.00           N  
ATOM   3213  N   LYS A1684       2.037 -10.382  67.075  1.00  0.00           N  
ATOM   3214  CA  LYS A1684       2.436 -11.084  68.291  1.00  0.00           C  
ATOM   3215  C   LYS A1684       1.414 -11.151  69.420  1.00  0.00           C  
ATOM   3216  O   LYS A1684       1.334 -12.160  70.122  1.00  0.00           O  
ATOM   3217  CB  LYS A1684       3.739 -10.489  68.831  1.00  0.00           C  
ATOM   3218  CG  LYS A1684       4.946 -10.762  67.950  1.00  0.00           C  
ATOM   3219  CD  LYS A1684       6.245 -10.543  68.711  1.00  0.00           C  
ATOM   3220  CE  LYS A1684       7.437 -11.100  67.946  1.00  0.00           C  
ATOM   3221  NZ  LYS A1684       8.708 -11.006  68.731  1.00  0.00           N  
ATOM   3222  N   ARG A1685       0.634 -10.089  69.597  1.00  0.00           N  
ATOM   3223  CA  ARG A1685      -0.356 -10.034  70.672  1.00  0.00           C  
ATOM   3224  C   ARG A1685      -1.788 -10.373  70.260  1.00  0.00           C  
ATOM   3225  O   ARG A1685      -2.586 -10.810  71.094  1.00  0.00           O  
ATOM   3226  CB  ARG A1685      -0.366  -8.634  71.310  1.00  0.00           C  
ATOM   3227  CG  ARG A1685       0.963  -8.160  71.901  1.00  0.00           C  
ATOM   3228  CD  ARG A1685       1.074  -8.463  73.394  1.00  0.00           C  
ATOM   3229  NE  ARG A1685       0.101  -7.723  74.199  1.00  0.00           N  
ATOM   3230  CZ  ARG A1685       0.375  -6.627  74.905  1.00  0.00           C  
ATOM   3231  NH1 ARG A1685       1.603  -6.124  74.919  1.00  0.00           N  
ATOM   3232  NH2 ARG A1685      -0.586  -6.035  75.606  1.00  0.00           N  
ATOM   3233  N   PHE A1688      -2.124 -10.175  68.989  1.00  0.00           N  
ATOM   3234  CA  PHE A1688      -3.491 -10.430  68.549  1.00  0.00           C  
ATOM   3235  C   PHE A1688      -3.667 -11.381  67.365  1.00  0.00           C  
ATOM   3236  O   PHE A1688      -4.639 -11.281  66.616  1.00  0.00           O  
ATOM   3237  CB  PHE A1688      -4.183  -9.090  68.266  1.00  0.00           C  
ATOM   3238  CG  PHE A1688      -4.043  -8.094  69.388  1.00  0.00           C  
ATOM   3239  CD1 PHE A1688      -2.995  -7.176  69.395  1.00  0.00           C  
ATOM   3240  CD2 PHE A1688      -4.917  -8.118  70.470  1.00  0.00           C  
ATOM   3241  CE1 PHE A1688      -2.816  -6.298  70.467  1.00  0.00           C  
ATOM   3242  CE2 PHE A1688      -4.748  -7.247  71.546  1.00  0.00           C  
ATOM   3243  CZ  PHE A1688      -3.695  -6.336  71.545  1.00  0.00           C  
ATOM   3244  N   ASP A1689      -2.728 -12.309  67.210  1.00  0.00           N  
ATOM   3245  CA  ASP A1689      -2.790 -13.302  66.141  1.00  0.00           C  
ATOM   3246  C   ASP A1689      -2.998 -12.692  64.755  1.00  0.00           C  
ATOM   3247  O   ASP A1689      -3.657 -13.286  63.898  1.00  0.00           O  
ATOM   3248  CB  ASP A1689      -3.906 -14.306  66.447  1.00  0.00           C  
ATOM   3249  CG  ASP A1689      -3.750 -14.947  67.819  1.00  0.00           C  
ATOM   3250  OD1 ASP A1689      -2.735 -15.639  68.041  1.00  0.00           O  
ATOM   3251  OD2 ASP A1689      -4.636 -14.755  68.680  1.00  0.00           O  
ATOM   3252  N   GLY A1690      -2.430 -11.506  64.548  1.00  0.00           N  
ATOM   3253  CA  GLY A1690      -2.540 -10.825  63.269  1.00  0.00           C  
ATOM   3254  C   GLY A1690      -3.904 -10.242  62.938  1.00  0.00           C  
ATOM   3255  O   GLY A1690      -4.124  -9.783  61.817  1.00  0.00           O  
ATOM   3256  N   VAL A1691      -4.814 -10.231  63.905  1.00  0.00           N  
ATOM   3257  CA  VAL A1691      -6.154  -9.712  63.659  1.00  0.00           C  
ATOM   3258  C   VAL A1691      -6.352  -8.249  64.032  1.00  0.00           C  
ATOM   3259  O   VAL A1691      -6.090  -7.845  65.167  1.00  0.00           O  
ATOM   3260  CB  VAL A1691      -7.220 -10.539  64.412  1.00  0.00           C  
ATOM   3261  CG1 VAL A1691      -8.617 -10.015  64.069  1.00  0.00           C  
ATOM   3262  CG2 VAL A1691      -7.103 -12.010  64.031  1.00  0.00           C  
ATOM   3263  N   LEU A1692      -6.833  -7.463  63.070  1.00  0.00           N  
ATOM   3264  CA  LEU A1692      -7.104  -6.044  63.283  1.00  0.00           C  
ATOM   3265  C   LEU A1692      -8.432  -5.859  64.024  1.00  0.00           C  
ATOM   3266  O   LEU A1692      -9.346  -6.684  63.905  1.00  0.00           O  
ATOM   3267  CB  LEU A1692      -7.152  -5.302  61.937  1.00  0.00           C  
ATOM   3268  CG  LEU A1692      -5.889  -5.348  61.066  1.00  0.00           C  
ATOM   3269  CD1 LEU A1692      -6.153  -4.688  59.720  1.00  0.00           C  
ATOM   3270  CD2 LEU A1692      -4.738  -4.647  61.793  1.00  0.00           C  
ATOM   3271  N   ALA A1695      -8.528  -4.768  64.782  1.00  0.00           N  
ATOM   3272  CA  ALA A1695      -9.719  -4.441  65.563  1.00  0.00           C  
ATOM   3273  C   ALA A1695     -11.008  -4.428  64.746  1.00  0.00           C  
ATOM   3274  O   ALA A1695     -10.988  -4.214  63.534  1.00  0.00           O  
ATOM   3275  CB  ALA A1695      -9.529  -3.092  66.245  1.00  0.00           C  
ATOM   3276  N   SER A1698     -12.132  -4.637  65.426  1.00  0.00           N  
ATOM   3277  CA  SER A1698     -13.436  -4.666  64.773  1.00  0.00           C  
ATOM   3278  C   SER A1698     -13.985  -3.285  64.424  1.00  0.00           C  
ATOM   3279  O   SER A1698     -14.950  -3.176  63.670  1.00  0.00           O  
ATOM   3280  CB  SER A1698     -14.444  -5.416  65.648  1.00  0.00           C  
ATOM   3281  OG  SER A1698     -14.530  -4.830  66.936  1.00  0.00           O  
ATOM   3282  N   GLU A1713     -13.380  -2.235  64.974  1.00  0.00           N  
ATOM   3283  CA  GLU A1713     -13.812  -0.867  64.686  1.00  0.00           C  
ATOM   3284  C   GLU A1713     -12.631   0.095  64.658  1.00  0.00           C  
ATOM   3285  O   GLU A1713     -11.600  -0.156  65.285  1.00  0.00           O  
ATOM   3286  CB  GLU A1713     -14.812  -0.362  65.735  1.00  0.00           C  
ATOM   3287  CG  GLU A1713     -16.134  -1.114  65.816  1.00  0.00           C  
ATOM   3288  CD  GLU A1713     -16.090  -2.266  66.798  1.00  0.00           C  
ATOM   3289  OE1 GLU A1713     -15.571  -2.067  67.915  1.00  0.00           O  
ATOM   3290  OE2 GLU A1713     -16.584  -3.365  66.463  1.00  0.00           O  
ATOM   3291  N   LEU A1714     -12.791   1.196  63.926  1.00  0.00           N  
ATOM   3292  CA  LEU A1714     -11.754   2.221  63.839  1.00  0.00           C  
ATOM   3293  C   LEU A1714     -11.702   2.958  65.177  1.00  0.00           C  
ATOM   3294  O   LEU A1714     -12.732   3.385  65.690  1.00  0.00           O  
ATOM   3295  CB  LEU A1714     -12.090   3.223  62.737  1.00  0.00           C  
ATOM   3296  CG  LEU A1714     -12.064   2.751  61.287  1.00  0.00           C  
ATOM   3297  CD1 LEU A1714     -12.655   3.829  60.388  1.00  0.00           C  
ATOM   3298  CD2 LEU A1714     -10.625   2.448  60.877  1.00  0.00           C  
ATOM   3299  N   ALA A1715     -10.510   3.109  65.739  1.00  0.00           N  
ATOM   3300  CA  ALA A1715     -10.365   3.799  67.014  1.00  0.00           C  
ATOM   3301  C   ALA A1715     -10.717   5.277  66.875  1.00  0.00           C  
ATOM   3302  O   ALA A1715     -11.285   5.866  67.794  1.00  0.00           O  
ATOM   3303  CB  ALA A1715      -8.937   3.650  67.536  1.00  0.00           C  
ATOM   3304  N   ASP A1716     -10.390   5.863  65.723  1.00  0.00           N  
ATOM   3305  CA  ASP A1716     -10.646   7.281  65.468  1.00  0.00           C  
ATOM   3306  C   ASP A1716     -11.265   7.506  64.086  1.00  0.00           C  
ATOM   3307  O   ASP A1716     -10.577   7.871  63.129  1.00  0.00           O  
ATOM   3308  CB  ASP A1716      -9.333   8.066  65.594  1.00  0.00           C  
ATOM   3309  CG  ASP A1716      -9.546   9.574  65.636  1.00  0.00           C  
ATOM   3310  OD1 ASP A1716      -8.630  10.281  66.106  1.00  0.00           O  
ATOM   3311  OD2 ASP A1716     -10.610  10.053  65.191  1.00  0.00           O  
ATOM   3312  N   PRO A1717     -12.584   7.299  63.971  1.00  0.00           N  
ATOM   3313  CA  PRO A1717     -13.312   7.474  62.713  1.00  0.00           C  
ATOM   3314  C   PRO A1717     -13.098   8.840  62.064  1.00  0.00           C  
ATOM   3315  O   PRO A1717     -12.942   8.925  60.849  1.00  0.00           O  
ATOM   3316  CB  PRO A1717     -14.770   7.257  63.125  1.00  0.00           C  
ATOM   3317  CG  PRO A1717     -14.660   6.325  64.280  1.00  0.00           C  
ATOM   3318  CD  PRO A1717     -13.504   6.903  65.052  1.00  0.00           C  
ATOM   3319  N   GLN A1718     -13.095   9.908  62.864  1.00  0.00           N  
ATOM   3320  CA  GLN A1718     -12.911  11.253  62.311  1.00  0.00           C  
ATOM   3321  C   GLN A1718     -11.572  11.382  61.617  1.00  0.00           C  
ATOM   3322  O   GLN A1718     -11.482  11.946  60.527  1.00  0.00           O  
ATOM   3323  CB  GLN A1718     -12.959  12.331  63.395  1.00  0.00           C  
ATOM   3324  CG  GLN A1718     -14.217  12.404  64.208  1.00  0.00           C  
ATOM   3325  CD  GLN A1718     -14.169  13.574  65.177  1.00  0.00           C  
ATOM   3326  OE1 GLN A1718     -14.207  14.739  64.767  1.00  0.00           O  
ATOM   3327  NE2 GLN A1718     -14.070  13.269  66.465  1.00  0.00           N  
ATOM   3328  N   LEU A1719     -10.525  10.892  62.272  1.00  0.00           N  
ATOM   3329  CA  LEU A1719      -9.195  10.973  61.699  1.00  0.00           C  
ATOM   3330  C   LEU A1719      -9.176  10.222  60.374  1.00  0.00           C  
ATOM   3331  O   LEU A1719      -8.612  10.697  59.387  1.00  0.00           O  
ATOM   3332  CB  LEU A1719      -8.158  10.384  62.664  1.00  0.00           C  
ATOM   3333  CG  LEU A1719      -6.707  10.460  62.177  1.00  0.00           C  
ATOM   3334  CD1 LEU A1719      -6.383  11.905  61.842  1.00  0.00           C  
ATOM   3335  CD2 LEU A1719      -5.758   9.919  63.240  1.00  0.00           C  
ATOM   3336  N   TYR A1720      -9.819   9.059  60.347  1.00  0.00           N  
ATOM   3337  CA  TYR A1720      -9.861   8.257  59.133  1.00  0.00           C  
ATOM   3338  C   TYR A1720     -10.583   9.007  58.020  1.00  0.00           C  
ATOM   3339  O   TYR A1720     -10.160   8.971  56.867  1.00  0.00           O  
ATOM   3340  CB  TYR A1720     -10.562   6.921  59.388  1.00  0.00           C  
ATOM   3341  CG  TYR A1720     -10.334   5.919  58.278  1.00  0.00           C  
ATOM   3342  CD1 TYR A1720      -9.108   5.260  58.147  1.00  0.00           C  
ATOM   3343  CD2 TYR A1720     -11.319   5.671  57.326  1.00  0.00           C  
ATOM   3344  CE1 TYR A1720      -8.875   4.380  57.091  1.00  0.00           C  
ATOM   3345  CE2 TYR A1720     -11.095   4.798  56.269  1.00  0.00           C  
ATOM   3346  CZ  TYR A1720      -9.873   4.158  56.156  1.00  0.00           C  
ATOM   3347  OH  TYR A1720      -9.653   3.306  55.103  1.00  0.00           O  
ATOM   3348  N   LYS A1721     -11.670   9.691  58.362  1.00  0.00           N  
ATOM   3349  CA  LYS A1721     -12.416  10.441  57.356  1.00  0.00           C  
ATOM   3350  C   LYS A1721     -11.546  11.547  56.775  1.00  0.00           C  
ATOM   3351  O   LYS A1721     -11.655  11.871  55.594  1.00  0.00           O  
ATOM   3352  CB  LYS A1721     -13.693  11.046  57.951  1.00  0.00           C  
ATOM   3353  CG  LYS A1721     -14.547  11.770  56.913  1.00  0.00           C  
ATOM   3354  CD  LYS A1721     -15.897  12.186  57.473  1.00  0.00           C  
ATOM   3355  CE  LYS A1721     -16.749  12.857  56.402  1.00  0.00           C  
ATOM   3356  NZ  LYS A1721     -16.148  14.134  55.924  1.00  0.00           N  
ATOM   3357  N   THR A1722     -10.690  12.136  57.607  1.00  0.00           N  
ATOM   3358  CA  THR A1722      -9.801  13.189  57.126  1.00  0.00           C  
ATOM   3359  C   THR A1722      -8.922  12.602  56.023  1.00  0.00           C  
ATOM   3360  O   THR A1722      -8.662  13.245  55.009  1.00  0.00           O  
ATOM   3361  CB  THR A1722      -8.889  13.729  58.250  1.00  0.00           C  
ATOM   3362  OG1 THR A1722      -9.687  14.354  59.260  1.00  0.00           O  
ATOM   3363  CG2 THR A1722      -7.904  14.751  57.693  1.00  0.00           C  
ATOM   3364  N   PHE A1723      -8.471  11.369  56.230  1.00  0.00           N  
ATOM   3365  CA  PHE A1723      -7.629  10.700  55.249  1.00  0.00           C  
ATOM   3366  C   PHE A1723      -8.367  10.368  53.960  1.00  0.00           C  
ATOM   3367  O   PHE A1723      -7.858  10.634  52.877  1.00  0.00           O  
ATOM   3368  CB  PHE A1723      -7.020   9.428  55.845  1.00  0.00           C  
ATOM   3369  CG  PHE A1723      -5.779   9.680  56.650  1.00  0.00           C  
ATOM   3370  CD1 PHE A1723      -5.817  10.505  57.769  1.00  0.00           C  
ATOM   3371  CD2 PHE A1723      -4.561   9.124  56.267  1.00  0.00           C  
ATOM   3372  CE1 PHE A1723      -4.655  10.779  58.496  1.00  0.00           C  
ATOM   3373  CE2 PHE A1723      -3.397   9.391  56.986  1.00  0.00           C  
ATOM   3374  CZ  PHE A1723      -3.448  10.223  58.102  1.00  0.00           C  
ATOM   3375  N   THR A1724      -9.564   9.795  54.067  1.00  0.00           N  
ATOM   3376  CA  THR A1724     -10.318   9.452  52.865  1.00  0.00           C  
ATOM   3377  C   THR A1724     -10.820  10.704  52.139  1.00  0.00           C  
ATOM   3378  O   THR A1724     -10.927  10.709  50.912  1.00  0.00           O  
ATOM   3379  CB  THR A1724     -11.509   8.521  53.182  1.00  0.00           C  
ATOM   3380  OG1 THR A1724     -12.310   9.092  54.223  1.00  0.00           O  
ATOM   3381  CG2 THR A1724     -11.004   7.150  53.618  1.00  0.00           C  
ATOM   3382  N   ASP A1725     -11.111  11.761  52.897  1.00  0.00           N  
ATOM   3383  CA  ASP A1725     -11.576  13.026  52.325  1.00  0.00           C  
ATOM   3384  C   ASP A1725     -10.522  13.655  51.412  1.00  0.00           C  
ATOM   3385  O   ASP A1725     -10.852  14.441  50.518  1.00  0.00           O  
ATOM   3386  CB  ASP A1725     -11.920  14.032  53.432  1.00  0.00           C  
ATOM   3387  CG  ASP A1725     -13.331  13.868  53.969  1.00  0.00           C  
ATOM   3388  OD1 ASP A1725     -13.672  14.586  54.927  1.00  0.00           O  
ATOM   3389  OD2 ASP A1725     -14.099  13.035  53.442  1.00  0.00           O  
ATOM   3390  N   ALA A1726      -9.256  13.317  51.634  1.00  0.00           N  
ATOM   3391  CA  ALA A1726      -8.176  13.877  50.825  1.00  0.00           C  
ATOM   3392  C   ALA A1726      -8.007  13.207  49.460  1.00  0.00           C  
ATOM   3393  O   ALA A1726      -7.229  13.676  48.625  1.00  0.00           O  
ATOM   3394  CB  ALA A1726      -6.857  13.811  51.601  1.00  0.00           C  
ATOM   3395  N   ALA A1727      -8.734  12.120  49.223  1.00  0.00           N  
ATOM   3396  CA  ALA A1727      -8.617  11.409  47.955  1.00  0.00           C  
ATOM   3397  C   ALA A1727      -8.920  12.295  46.746  1.00  0.00           C  
ATOM   3398  O   ALA A1727      -8.231  12.225  45.732  1.00  0.00           O  
ATOM   3399  CB  ALA A1727      -9.534  10.193  47.951  1.00  0.00           C  
ATOM   3400  N   GLU A1728      -9.945  13.133  46.854  1.00  0.00           N  
ATOM   3401  CA  GLU A1728     -10.312  14.001  45.737  1.00  0.00           C  
ATOM   3402  C   GLU A1728      -9.183  14.933  45.298  1.00  0.00           C  
ATOM   3403  O   GLU A1728      -8.860  15.005  44.114  1.00  0.00           O  
ATOM   3404  CB  GLU A1728     -11.547  14.829  46.094  1.00  0.00           C  
ATOM   3405  CG  GLU A1728     -12.058  15.690  44.946  1.00  0.00           C  
ATOM   3406  CD  GLU A1728     -13.348  16.406  45.291  1.00  0.00           C  
ATOM   3407  OE1 GLU A1728     -14.327  15.721  45.660  1.00  0.00           O  
ATOM   3408  OE2 GLU A1728     -13.384  17.652  45.194  1.00  0.00           O  
ATOM   3409  N   VAL A1729      -8.588  15.649  46.246  1.00  0.00           N  
ATOM   3410  CA  VAL A1729      -7.505  16.573  45.916  1.00  0.00           C  
ATOM   3411  C   VAL A1729      -6.247  15.832  45.467  1.00  0.00           C  
ATOM   3412  O   VAL A1729      -5.578  16.241  44.518  1.00  0.00           O  
ATOM   3413  CB  VAL A1729      -7.158  17.490  47.116  1.00  0.00           C  
ATOM   3414  CG1 VAL A1729      -6.744  16.653  48.317  1.00  0.00           C  
ATOM   3415  CG2 VAL A1729      -6.039  18.451  46.732  1.00  0.00           C  
ATOM   3416  N   ILE A1730      -5.924  14.738  46.144  1.00  0.00           N  
ATOM   3417  CA  ILE A1730      -4.740  13.980  45.770  1.00  0.00           C  
ATOM   3418  C   ILE A1730      -4.885  13.396  44.366  1.00  0.00           C  
ATOM   3419  O   ILE A1730      -3.961  13.476  43.558  1.00  0.00           O  
ATOM   3420  CB  ILE A1730      -4.459  12.861  46.783  1.00  0.00           C  
ATOM   3421  CG1 ILE A1730      -4.091  13.483  48.135  1.00  0.00           C  
ATOM   3422  CG2 ILE A1730      -3.325  11.976  46.280  1.00  0.00           C  
ATOM   3423  CD1 ILE A1730      -3.869  12.473  49.246  1.00  0.00           C  
ATOM   3424  N   GLY A1731      -6.046  12.820  44.073  1.00  0.00           N  
ATOM   3425  CA  GLY A1731      -6.269  12.254  42.755  1.00  0.00           C  
ATOM   3426  C   GLY A1731      -6.214  13.325  41.679  1.00  0.00           C  
ATOM   3427  O   GLY A1731      -5.712  13.085  40.580  1.00  0.00           O  
ATOM   3428  N   GLU A1732      -6.731  14.511  41.991  1.00  0.00           N  
ATOM   3429  CA  GLU A1732      -6.719  15.620  41.037  1.00  0.00           C  
ATOM   3430  C   GLU A1732      -5.284  16.071  40.767  1.00  0.00           C  
ATOM   3431  O   GLU A1732      -4.961  16.513  39.665  1.00  0.00           O  
ATOM   3432  CB  GLU A1732      -7.559  16.786  41.570  1.00  0.00           C  
ATOM   3433  CG  GLU A1732      -9.066  16.509  41.494  1.00  0.00           C  
ATOM   3434  CD  GLU A1732      -9.918  17.468  42.318  1.00  0.00           C  
ATOM   3435  OE1 GLU A1732     -11.161  17.410  42.193  1.00  0.00           O  
ATOM   3436  OE2 GLU A1732      -9.357  18.271  43.096  1.00  0.00           O  
ATOM   3437  N   ALA A1733      -4.426  15.946  41.775  1.00  0.00           N  
ATOM   3438  CA  ALA A1733      -3.025  16.329  41.630  1.00  0.00           C  
ATOM   3439  C   ALA A1733      -2.340  15.316  40.716  1.00  0.00           C  
ATOM   3440  O   ALA A1733      -1.536  15.690  39.865  1.00  0.00           O  
ATOM   3441  CB  ALA A1733      -2.336  16.378  43.001  1.00  0.00           C  
ATOM   3442  N   TRP A1734      -2.660  14.034  40.889  1.00  0.00           N  
ATOM   3443  CA  TRP A1734      -2.085  12.992  40.034  1.00  0.00           C  
ATOM   3444  C   TRP A1734      -2.596  13.232  38.615  1.00  0.00           C  
ATOM   3445  O   TRP A1734      -1.836  13.205  37.649  1.00  0.00           O  
ATOM   3446  CB  TRP A1734      -2.538  11.592  40.480  1.00  0.00           C  
ATOM   3447  CG  TRP A1734      -1.878  11.047  41.728  1.00  0.00           C  
ATOM   3448  CD1 TRP A1734      -2.472  10.289  42.699  1.00  0.00           C  
ATOM   3449  CD2 TRP A1734      -0.500  11.173  42.108  1.00  0.00           C  
ATOM   3450  NE1 TRP A1734      -1.554   9.936  43.658  1.00  0.00           N  
ATOM   3451  CE2 TRP A1734      -0.336  10.467  43.323  1.00  0.00           C  
ATOM   3452  CE3 TRP A1734       0.611  11.814  41.542  1.00  0.00           C  
ATOM   3453  CZ2 TRP A1734       0.896  10.385  43.986  1.00  0.00           C  
ATOM   3454  CZ3 TRP A1734       1.838  11.732  42.200  1.00  0.00           C  
ATOM   3455  CH2 TRP A1734       1.966  11.021  43.412  1.00  0.00           C  
ATOM   3456  N   GLU A1735      -3.901  13.460  38.503  1.00  0.00           N  
ATOM   3457  CA  GLU A1735      -4.533  13.691  37.210  1.00  0.00           C  
ATOM   3458  C   GLU A1735      -3.910  14.862  36.455  1.00  0.00           C  
ATOM   3459  O   GLU A1735      -3.593  14.743  35.271  1.00  0.00           O  
ATOM   3460  CB  GLU A1735      -6.032  13.958  37.395  1.00  0.00           C  
ATOM   3461  CG  GLU A1735      -6.759  14.300  36.106  1.00  0.00           C  
ATOM   3462  CD  GLU A1735      -7.038  13.083  35.257  1.00  0.00           C  
ATOM   3463  OE1 GLU A1735      -7.252  13.243  34.038  1.00  0.00           O  
ATOM   3464  OE2 GLU A1735      -7.060  11.966  35.815  1.00  0.00           O  
ATOM   3465  N   SER A1736      -3.733  15.984  37.151  1.00  0.00           N  
ATOM   3466  CA  SER A1736      -3.179  17.193  36.551  1.00  0.00           C  
ATOM   3467  C   SER A1736      -1.659  17.187  36.443  1.00  0.00           C  
ATOM   3468  O   SER A1736      -1.068  18.159  35.982  1.00  0.00           O  
ATOM   3469  CB  SER A1736      -3.631  18.426  37.343  1.00  0.00           C  
ATOM   3470  OG  SER A1736      -3.111  18.394  38.661  1.00  0.00           O  
ATOM   3471  N   ARG A1739      -1.031  16.097  36.875  1.00  0.00           N  
ATOM   3472  CA  ARG A1739       0.418  15.967  36.804  1.00  0.00           C  
ATOM   3473  C   ARG A1739       1.176  16.830  37.815  1.00  0.00           C  
ATOM   3474  O   ARG A1739       2.377  17.058  37.674  1.00  0.00           O  
ATOM   3475  CB  ARG A1739       0.887  16.256  35.371  1.00  0.00           C  
ATOM   3476  CG  ARG A1739       0.615  15.096  34.422  1.00  0.00           C  
ATOM   3477  CD  ARG A1739       0.397  15.513  32.970  1.00  0.00           C  
ATOM   3478  NE  ARG A1739       1.111  16.724  32.592  1.00  0.00           N  
ATOM   3479  CZ  ARG A1739       0.509  17.869  32.288  1.00  0.00           C  
ATOM   3480  NH1 ARG A1739      -0.816  17.950  32.318  1.00  0.00           N  
ATOM   3481  NH2 ARG A1739       1.227  18.931  31.955  1.00  0.00           N  
ATOM   3482  N   GLU A1740       0.464  17.318  38.829  1.00  0.00           N  
ATOM   3483  CA  GLU A1740       1.087  18.107  39.890  1.00  0.00           C  
ATOM   3484  C   GLU A1740       1.531  17.062  40.914  1.00  0.00           C  
ATOM   3485  O   GLU A1740       0.988  16.972  42.016  1.00  0.00           O  
ATOM   3486  CB  GLU A1740       0.074  19.064  40.520  1.00  0.00           C  
ATOM   3487  CG  GLU A1740      -0.496  20.083  39.549  1.00  0.00           C  
ATOM   3488  CD  GLU A1740       0.533  21.097  39.070  1.00  0.00           C  
ATOM   3489  OE1 GLU A1740       1.744  20.889  39.293  1.00  0.00           O  
ATOM   3490  OE2 GLU A1740       0.124  22.109  38.457  1.00  0.00           O  
ATOM   3491  N   PHE A1741       2.508  16.256  40.517  1.00  0.00           N  
ATOM   3492  CA  PHE A1741       3.015  15.188  41.363  1.00  0.00           C  
ATOM   3493  C   PHE A1741       3.552  15.701  42.683  1.00  0.00           C  
ATOM   3494  O   PHE A1741       3.237  15.158  43.740  1.00  0.00           O  
ATOM   3495  CB  PHE A1741       4.099  14.401  40.621  1.00  0.00           C  
ATOM   3496  CG  PHE A1741       3.573  13.566  39.479  1.00  0.00           C  
ATOM   3497  CD1 PHE A1741       4.429  12.737  38.759  1.00  0.00           C  
ATOM   3498  CD2 PHE A1741       2.225  13.606  39.125  1.00  0.00           C  
ATOM   3499  CE1 PHE A1741       3.957  11.959  37.707  1.00  0.00           C  
ATOM   3500  CE2 PHE A1741       1.737  12.831  38.068  1.00  0.00           C  
ATOM   3501  CZ  PHE A1741       2.606  12.005  37.358  1.00  0.00           C  
ATOM   3502  N   GLY A1742       4.355  16.757  42.616  1.00  0.00           N  
ATOM   3503  CA  GLY A1742       4.919  17.329  43.821  1.00  0.00           C  
ATOM   3504  C   GLY A1742       3.832  17.677  44.818  1.00  0.00           C  
ATOM   3505  O   GLY A1742       3.985  17.449  46.019  1.00  0.00           O  
ATOM   3506  N   LYS A1743       2.728  18.227  44.323  1.00  0.00           N  
ATOM   3507  CA  LYS A1743       1.618  18.603  45.190  1.00  0.00           C  
ATOM   3508  C   LYS A1743       1.016  17.362  45.845  1.00  0.00           C  
ATOM   3509  O   LYS A1743       0.752  17.349  47.045  1.00  0.00           O  
ATOM   3510  CB  LYS A1743       0.535  19.331  44.394  1.00  0.00           C  
ATOM   3511  CG  LYS A1743      -0.647  19.786  45.241  1.00  0.00           C  
ATOM   3512  CD  LYS A1743      -1.761  20.363  44.381  1.00  0.00           C  
ATOM   3513  CE  LYS A1743      -2.875  20.923  45.246  1.00  0.00           C  
ATOM   3514  NZ  LYS A1743      -3.318  19.929  46.264  1.00  0.00           N  
ATOM   3515  N   ALA A1744       0.792  16.326  45.044  1.00  0.00           N  
ATOM   3516  CA  ALA A1744       0.225  15.084  45.551  1.00  0.00           C  
ATOM   3517  C   ALA A1744       1.107  14.517  46.658  1.00  0.00           C  
ATOM   3518  O   ALA A1744       0.607  14.091  47.698  1.00  0.00           O  
ATOM   3519  CB  ALA A1744       0.085  14.068  44.417  1.00  0.00           C  
ATOM   3520  N   VAL A1745       2.419  14.502  46.432  1.00  0.00           N  
ATOM   3521  CA  VAL A1745       3.338  13.981  47.439  1.00  0.00           C  
ATOM   3522  C   VAL A1745       3.287  14.821  48.718  1.00  0.00           C  
ATOM   3523  O   VAL A1745       3.257  14.277  49.822  1.00  0.00           O  
ATOM   3524  CB  VAL A1745       4.794  13.941  46.918  1.00  0.00           C  
ATOM   3525  CG1 VAL A1745       5.734  13.521  48.032  1.00  0.00           C  
ATOM   3526  CG2 VAL A1745       4.904  12.954  45.767  1.00  0.00           C  
ATOM   3527  N   ARG A1746       3.273  16.145  48.580  1.00  0.00           N  
ATOM   3528  CA  ARG A1746       3.216  17.008  49.762  1.00  0.00           C  
ATOM   3529  C   ARG A1746       1.968  16.709  50.587  1.00  0.00           C  
ATOM   3530  O   ARG A1746       2.029  16.612  51.809  1.00  0.00           O  
ATOM   3531  CB  ARG A1746       3.227  18.490  49.364  1.00  0.00           C  
ATOM   3532  CG  ARG A1746       4.625  19.087  49.233  1.00  0.00           C  
ATOM   3533  CD  ARG A1746       4.566  20.603  49.075  1.00  0.00           C  
ATOM   3534  NE  ARG A1746       4.020  21.003  47.781  1.00  0.00           N  
ATOM   3535  CZ  ARG A1746       4.671  20.880  46.628  1.00  0.00           C  
ATOM   3536  NH1 ARG A1746       5.898  20.369  46.603  1.00  0.00           N  
ATOM   3537  NH2 ARG A1746       4.096  21.263  45.497  1.00  0.00           N  
ATOM   3538  N   GLU A1747       0.837  16.558  49.910  1.00  0.00           N  
ATOM   3539  CA  GLU A1747      -0.414  16.256  50.591  1.00  0.00           C  
ATOM   3540  C   GLU A1747      -0.347  14.885  51.267  1.00  0.00           C  
ATOM   3541  O   GLU A1747      -0.801  14.715  52.400  1.00  0.00           O  
ATOM   3542  CB  GLU A1747      -1.576  16.275  49.593  1.00  0.00           C  
ATOM   3543  CG  GLU A1747      -2.927  16.044  50.236  1.00  0.00           C  
ATOM   3544  CD  GLU A1747      -3.230  17.072  51.307  1.00  0.00           C  
ATOM   3545  OE1 GLU A1747      -3.301  18.271  50.964  1.00  0.00           O  
ATOM   3546  OE2 GLU A1747      -3.390  16.683  52.487  1.00  0.00           O  
ATOM   3547  N   ILE A1748       0.213  13.904  50.567  1.00  0.00           N  
ATOM   3548  CA  ILE A1748       0.320  12.562  51.124  1.00  0.00           C  
ATOM   3549  C   ILE A1748       1.219  12.552  52.359  1.00  0.00           C  
ATOM   3550  O   ILE A1748       0.868  11.964  53.382  1.00  0.00           O  
ATOM   3551  CB  ILE A1748       0.863  11.558  50.075  1.00  0.00           C  
ATOM   3552  CG1 ILE A1748      -0.146  11.404  48.932  1.00  0.00           C  
ATOM   3553  CG2 ILE A1748       1.106  10.206  50.719  1.00  0.00           C  
ATOM   3554  CD1 ILE A1748       0.388  10.594  47.752  1.00  0.00           C  
ATOM   3555  N   MET A1749       2.368  13.216  52.277  1.00  0.00           N  
ATOM   3556  CA  MET A1749       3.278  13.253  53.412  1.00  0.00           C  
ATOM   3557  C   MET A1749       2.695  14.064  54.571  1.00  0.00           C  
ATOM   3558  O   MET A1749       3.011  13.803  55.735  1.00  0.00           O  
ATOM   3559  CB  MET A1749       4.639  13.808  52.990  1.00  0.00           C  
ATOM   3560  CG  MET A1749       5.427  12.862  52.085  1.00  0.00           C  
ATOM   3561  SD  MET A1749       5.632  11.208  52.812  1.00  0.00           S  
ATOM   3562  CE  MET A1749       5.284  10.163  51.391  1.00  0.00           C  
ATOM   3563  N   ALA A1750       1.843  15.039  54.260  1.00  0.00           N  
ATOM   3564  CA  ALA A1750       1.205  15.832  55.309  1.00  0.00           C  
ATOM   3565  C   ALA A1750       0.292  14.867  56.086  1.00  0.00           C  
ATOM   3566  O   ALA A1750       0.183  14.935  57.311  1.00  0.00           O  
ATOM   3567  CB  ALA A1750       0.388  16.966  54.697  1.00  0.00           C  
ATOM   3568  N   LEU A1751      -0.362  13.967  55.360  1.00  0.00           N  
ATOM   3569  CA  LEU A1751      -1.229  12.980  55.990  1.00  0.00           C  
ATOM   3570  C   LEU A1751      -0.364  12.010  56.793  1.00  0.00           C  
ATOM   3571  O   LEU A1751      -0.736  11.594  57.891  1.00  0.00           O  
ATOM   3572  CB  LEU A1751      -2.042  12.223  54.932  1.00  0.00           C  
ATOM   3573  CG  LEU A1751      -3.190  13.009  54.286  1.00  0.00           C  
ATOM   3574  CD1 LEU A1751      -3.850  12.166  53.201  1.00  0.00           C  
ATOM   3575  CD2 LEU A1751      -4.210  13.392  55.357  1.00  0.00           C  
ATOM   3576  N   ALA A1752       0.795  11.656  56.246  1.00  0.00           N  
ATOM   3577  CA  ALA A1752       1.707  10.752  56.939  1.00  0.00           C  
ATOM   3578  C   ALA A1752       2.106  11.344  58.298  1.00  0.00           C  
ATOM   3579  O   ALA A1752       2.097  10.642  59.308  1.00  0.00           O  
ATOM   3580  CB  ALA A1752       2.947  10.497  56.086  1.00  0.00           C  
ATOM   3581  N   ASP A1753       2.436  12.635  58.327  1.00  0.00           N  
ATOM   3582  CA  ASP A1753       2.818  13.283  59.585  1.00  0.00           C  
ATOM   3583  C   ASP A1753       1.661  13.243  60.575  1.00  0.00           C  
ATOM   3584  O   ASP A1753       1.848  13.032  61.774  1.00  0.00           O  
ATOM   3585  CB  ASP A1753       3.221  14.743  59.355  1.00  0.00           C  
ATOM   3586  CG  ASP A1753       4.487  14.878  58.531  1.00  0.00           C  
ATOM   3587  OD1 ASP A1753       5.375  14.005  58.646  1.00  0.00           O  
ATOM   3588  OD2 ASP A1753       4.600  15.870  57.783  1.00  0.00           O  
ATOM   3589  N   LEU A1754       0.460  13.462  60.057  1.00  0.00           N  
ATOM   3590  CA  LEU A1754      -0.742  13.447  60.866  1.00  0.00           C  
ATOM   3591  C   LEU A1754      -0.928  12.049  61.462  1.00  0.00           C  
ATOM   3592  O   LEU A1754      -1.289  11.895  62.635  1.00  0.00           O  
ATOM   3593  CB  LEU A1754      -1.934  13.816  59.984  1.00  0.00           C  
ATOM   3594  CG  LEU A1754      -3.183  14.378  60.651  1.00  0.00           C  
ATOM   3595  CD1 LEU A1754      -4.213  14.741  59.590  1.00  0.00           C  
ATOM   3596  CD2 LEU A1754      -3.737  13.360  61.608  1.00  0.00           C  
ATOM   3597  N   ALA A1755      -0.678  11.029  60.648  1.00  0.00           N  
ATOM   3598  CA  ALA A1755      -0.822   9.650  61.107  1.00  0.00           C  
ATOM   3599  C   ALA A1755       0.186   9.329  62.205  1.00  0.00           C  
ATOM   3600  O   ALA A1755      -0.156   8.712  63.211  1.00  0.00           O  
ATOM   3601  CB  ALA A1755      -0.644   8.691  59.944  1.00  0.00           C  
ATOM   3602  N   ASN A1756       1.427   9.758  62.016  1.00  0.00           N  
ATOM   3603  CA  ASN A1756       2.460   9.493  63.005  1.00  0.00           C  
ATOM   3604  C   ASN A1756       2.244  10.273  64.291  1.00  0.00           C  
ATOM   3605  O   ASN A1756       2.613   9.808  65.375  1.00  0.00           O  
ATOM   3606  CB  ASN A1756       3.836   9.778  62.408  1.00  0.00           C  
ATOM   3607  CG  ASN A1756       4.277   8.687  61.457  1.00  0.00           C  
ATOM   3608  OD1 ASN A1756       4.548   7.562  61.876  1.00  0.00           O  
ATOM   3609  ND2 ASN A1756       4.330   9.005  60.166  1.00  0.00           N  
ATOM   3610  N   ARG A1757       1.634  11.449  64.177  1.00  0.00           N  
ATOM   3611  CA  ARG A1757       1.353  12.254  65.358  1.00  0.00           C  
ATOM   3612  C   ARG A1757       0.283  11.512  66.155  1.00  0.00           C  
ATOM   3613  O   ARG A1757       0.330  11.472  67.386  1.00  0.00           O  
ATOM   3614  CB  ARG A1757       0.853  13.647  64.966  1.00  0.00           C  
ATOM   3615  CG  ARG A1757       0.578  14.551  66.165  1.00  0.00           C  
ATOM   3616  CD  ARG A1757       0.281  15.989  65.753  1.00  0.00           C  
ATOM   3617  NE  ARG A1757       1.386  16.595  65.010  1.00  0.00           N  
ATOM   3618  CZ  ARG A1757       1.476  16.618  63.684  1.00  0.00           C  
ATOM   3619  NH1 ARG A1757       0.522  16.073  62.942  1.00  0.00           N  
ATOM   3620  NH2 ARG A1757       2.524  17.182  63.097  1.00  0.00           N  
ATOM   3621  N   TYR A1758      -0.669  10.910  65.446  1.00  0.00           N  
ATOM   3622  CA  TYR A1758      -1.727  10.146  66.095  1.00  0.00           C  
ATOM   3623  C   TYR A1758      -1.112   9.023  66.918  1.00  0.00           C  
ATOM   3624  O   TYR A1758      -1.452   8.843  68.087  1.00  0.00           O  
ATOM   3625  CB  TYR A1758      -2.682   9.529  65.062  1.00  0.00           C  
ATOM   3626  CG  TYR A1758      -3.537   8.417  65.643  1.00  0.00           C  
ATOM   3627  CD1 TYR A1758      -4.638   8.702  66.452  1.00  0.00           C  
ATOM   3628  CD2 TYR A1758      -3.200   7.080  65.441  1.00  0.00           C  
ATOM   3629  CE1 TYR A1758      -5.383   7.674  67.053  1.00  0.00           C  
ATOM   3630  CE2 TYR A1758      -3.930   6.048  66.036  1.00  0.00           C  
ATOM   3631  CZ  TYR A1758      -5.019   6.353  66.840  1.00  0.00           C  
ATOM   3632  OH  TYR A1758      -5.733   5.334  67.436  1.00  0.00           O  
ATOM   3633  N   VAL A1760      -0.212   8.264  66.299  1.00  0.00           N  
ATOM   3634  CA  VAL A1760       0.439   7.148  66.978  1.00  0.00           C  
ATOM   3635  C   VAL A1760       1.266   7.649  68.158  1.00  0.00           C  
ATOM   3636  O   VAL A1760       1.246   7.052  69.235  1.00  0.00           O  
ATOM   3637  CB  VAL A1760       1.339   6.356  66.010  1.00  0.00           C  
ATOM   3638  CG1 VAL A1760       1.986   5.182  66.738  1.00  0.00           C  
ATOM   3639  CG2 VAL A1760       0.502   5.850  64.834  1.00  0.00           C  
ATOM   3640  N   ASP A1761       1.992   8.743  67.959  1.00  0.00           N  
ATOM   3641  CA  ASP A1761       2.788   9.308  69.042  1.00  0.00           C  
ATOM   3642  C   ASP A1761       1.884   9.699  70.211  1.00  0.00           C  
ATOM   3643  O   ASP A1761       2.219   9.457  71.373  1.00  0.00           O  
ATOM   3644  CB  ASP A1761       3.562  10.540  68.565  1.00  0.00           C  
ATOM   3645  CG  ASP A1761       4.715  10.187  67.649  1.00  0.00           C  
ATOM   3646  OD1 ASP A1761       5.113   9.004  67.616  1.00  0.00           O  
ATOM   3647  OD2 ASP A1761       5.235  11.096  66.971  1.00  0.00           O  
ATOM   3648  N   GLU A1762       0.736  10.295  69.898  1.00  0.00           N  
ATOM   3649  CA  GLU A1762      -0.217  10.720  70.921  1.00  0.00           C  
ATOM   3650  C   GLU A1762      -0.777   9.546  71.722  1.00  0.00           C  
ATOM   3651  O   GLU A1762      -1.035   9.671  72.919  1.00  0.00           O  
ATOM   3652  CB  GLU A1762      -1.377  11.493  70.282  1.00  0.00           C  
ATOM   3653  CG  GLU A1762      -0.996  12.865  69.751  1.00  0.00           C  
ATOM   3654  CD  GLU A1762      -2.128  13.546  68.998  1.00  0.00           C  
ATOM   3655  OE1 GLU A1762      -1.937  14.702  68.569  1.00  0.00           O  
ATOM   3656  OE2 GLU A1762      -3.203  12.930  68.828  1.00  0.00           O  
ATOM   3657  N   GLN A1763      -0.968   8.409  71.062  1.00  0.00           N  
ATOM   3658  CA  GLN A1763      -1.507   7.231  71.733  1.00  0.00           C  
ATOM   3659  C   GLN A1763      -0.413   6.441  72.448  1.00  0.00           C  
ATOM   3660  O   GLN A1763      -0.699   5.623  73.323  1.00  0.00           O  
ATOM   3661  CB  GLN A1763      -2.229   6.334  70.725  1.00  0.00           C  
ATOM   3662  CG  GLN A1763      -3.401   7.008  70.018  1.00  0.00           C  
ATOM   3663  CD  GLN A1763      -4.432   7.568  70.986  1.00  0.00           C  
ATOM   3664  OE1 GLN A1763      -4.945   6.855  71.851  1.00  0.00           O  
ATOM   3665  NE2 GLN A1763      -4.743   8.852  70.840  1.00  0.00           N  
ATOM   3666  N   ALA A1799       0.835   6.687  72.060  1.00  0.00           N  
ATOM   3667  CA  ALA A1799       1.996   6.033  72.664  1.00  0.00           C  
ATOM   3668  C   ALA A1799       1.825   4.527  72.870  1.00  0.00           C  
ATOM   3669  O   ALA A1799       1.812   4.042  74.000  1.00  0.00           O  
ATOM   3670  CB  ALA A1799       2.327   6.707  74.002  1.00  0.00           C  
ATOM   3671  N   PRO A1800       1.708   3.765  71.774  1.00  0.00           N  
ATOM   3672  CA  PRO A1800       1.542   2.317  71.896  1.00  0.00           C  
ATOM   3673  C   PRO A1800       2.693   1.639  72.648  1.00  0.00           C  
ATOM   3674  O   PRO A1800       2.508   0.578  73.244  1.00  0.00           O  
ATOM   3675  CB  PRO A1800       1.424   1.859  70.439  1.00  0.00           C  
ATOM   3676  CG  PRO A1800       2.214   2.882  69.694  1.00  0.00           C  
ATOM   3677  CD  PRO A1800       1.799   4.168  70.360  1.00  0.00           C  
ATOM   3678  N   TRP A1801       3.877   2.248  72.629  1.00  0.00           N  
ATOM   3679  CA  TRP A1801       5.016   1.668  73.338  1.00  0.00           C  
ATOM   3680  C   TRP A1801       4.779   1.746  74.846  1.00  0.00           C  
ATOM   3681  O   TRP A1801       5.349   0.968  75.614  1.00  0.00           O  
ATOM   3682  CB  TRP A1801       6.324   2.376  72.946  1.00  0.00           C  
ATOM   3683  CG  TRP A1801       6.390   3.831  73.299  1.00  0.00           C  
ATOM   3684  CD1 TRP A1801       6.883   4.378  74.452  1.00  0.00           C  
ATOM   3685  CD2 TRP A1801       5.928   4.928  72.500  1.00  0.00           C  
ATOM   3686  NE1 TRP A1801       6.758   5.747  74.418  1.00  0.00           N  
ATOM   3687  CE2 TRP A1801       6.173   6.110  73.232  1.00  0.00           C  
ATOM   3688  CE3 TRP A1801       5.329   5.026  71.236  1.00  0.00           C  
ATOM   3689  CZ2 TRP A1801       5.839   7.376  72.741  1.00  0.00           C  
ATOM   3690  CZ3 TRP A1801       4.997   6.286  70.749  1.00  0.00           C  
ATOM   3691  CH2 TRP A1801       5.254   7.443  71.502  1.00  0.00           C  
ATOM   3692  N   VAL A1802       3.926   2.680  75.262  1.00  0.00           N  
ATOM   3693  CA  VAL A1802       3.586   2.845  76.674  1.00  0.00           C  
ATOM   3694  C   VAL A1802       2.417   1.922  77.021  1.00  0.00           C  
ATOM   3695  O   VAL A1802       2.460   1.189  78.010  1.00  0.00           O  
ATOM   3696  CB  VAL A1802       3.171   4.302  76.993  1.00  0.00           C  
ATOM   3697  CG1 VAL A1802       2.572   4.382  78.390  1.00  0.00           C  
ATOM   3698  CG2 VAL A1802       4.379   5.223  76.888  1.00  0.00           C  
ATOM   3699  N   VAL A1803       1.373   1.969  76.201  1.00  0.00           N  
ATOM   3700  CA  VAL A1803       0.189   1.145  76.404  1.00  0.00           C  
ATOM   3701  C   VAL A1803       0.532  -0.345  76.441  1.00  0.00           C  
ATOM   3702  O   VAL A1803      -0.039  -1.109  77.221  1.00  0.00           O  
ATOM   3703  CB  VAL A1803      -0.850   1.380  75.278  1.00  0.00           C  
ATOM   3704  CG1 VAL A1803      -2.079   0.528  75.519  1.00  0.00           C  
ATOM   3705  CG2 VAL A1803      -1.235   2.860  75.211  1.00  0.00           C  
ATOM   3706  N   ALA A1804       1.474  -0.751  75.598  1.00  0.00           N  
ATOM   3707  CA  ALA A1804       1.883  -2.149  75.519  1.00  0.00           C  
ATOM   3708  C   ALA A1804       2.354  -2.732  76.851  1.00  0.00           C  
ATOM   3709  O   ALA A1804       2.125  -3.909  77.131  1.00  0.00           O  
ATOM   3710  CB  ALA A1804       2.979  -2.306  74.471  1.00  0.00           C  
ATOM   3711  N   LYS A1805       3.005  -1.911  77.671  1.00  0.00           N  
ATOM   3712  CA  LYS A1805       3.524  -2.380  78.956  1.00  0.00           C  
ATOM   3713  C   LYS A1805       2.578  -2.192  80.141  1.00  0.00           C  
ATOM   3714  O   LYS A1805       2.955  -2.471  81.282  1.00  0.00           O  
ATOM   3715  CB  LYS A1805       4.850  -1.678  79.271  1.00  0.00           C  
ATOM   3716  CG  LYS A1805       4.696  -0.205  79.629  1.00  0.00           C  
ATOM   3717  CD  LYS A1805       6.027   0.448  79.967  1.00  0.00           C  
ATOM   3718  CE  LYS A1805       5.841   1.925  80.306  1.00  0.00           C  
ATOM   3719  NZ  LYS A1805       7.124   2.611  80.641  1.00  0.00           N  
ATOM   3720  N   GLN A1808       1.359  -1.729  79.886  1.00  0.00           N  
ATOM   3721  CA  GLN A1808       0.406  -1.501  80.969  1.00  0.00           C  
ATOM   3722  C   GLN A1808      -0.683  -2.567  81.035  1.00  0.00           C  
ATOM   3723  O   GLN A1808      -1.327  -2.883  80.036  1.00  0.00           O  
ATOM   3724  CB  GLN A1808      -0.201  -0.101  80.830  1.00  0.00           C  
ATOM   3725  CG  GLN A1808       0.872   0.964  80.622  1.00  0.00           C  
ATOM   3726  CD  GLN A1808       0.340   2.381  80.650  1.00  0.00           C  
ATOM   3727  OE1 GLN A1808      -0.675   2.691  80.028  1.00  0.00           O  
ATOM   3728  NE2 GLN A1808       1.041   3.258  81.363  1.00  0.00           N  
ATOM   3729  N   GLU A1809      -0.882  -3.116  82.231  1.00  0.00           N  
ATOM   3730  CA  GLU A1809      -1.861  -4.174  82.454  1.00  0.00           C  
ATOM   3731  C   GLU A1809      -3.301  -3.845  82.067  1.00  0.00           C  
ATOM   3732  O   GLU A1809      -3.811  -2.761  82.364  1.00  0.00           O  
ATOM   3733  CB  GLU A1809      -1.807  -4.621  83.919  1.00  0.00           C  
ATOM   3734  N   GLY A1810      -3.944  -4.799  81.398  1.00  0.00           N  
ATOM   3735  CA  GLY A1810      -5.331  -4.644  80.994  1.00  0.00           C  
ATOM   3736  C   GLY A1810      -5.615  -3.719  79.824  1.00  0.00           C  
ATOM   3737  O   GLY A1810      -6.780  -3.476  79.499  1.00  0.00           O  
ATOM   3738  N   ARG A1812      -4.570  -3.204  79.185  1.00  0.00           N  
ATOM   3739  CA  ARG A1812      -4.753  -2.294  78.054  1.00  0.00           C  
ATOM   3740  C   ARG A1812      -4.671  -2.988  76.695  1.00  0.00           C  
ATOM   3741  O   ARG A1812      -4.514  -2.327  75.668  1.00  0.00           O  
ATOM   3742  CB  ARG A1812      -3.714  -1.173  78.111  1.00  0.00           C  
ATOM   3743  CG  ARG A1812      -3.798  -0.315  79.359  1.00  0.00           C  
ATOM   3744  CD  ARG A1812      -5.091   0.480  79.417  1.00  0.00           C  
ATOM   3745  NE  ARG A1812      -5.170   1.518  78.387  1.00  0.00           N  
ATOM   3746  CZ  ARG A1812      -4.251   2.462  78.195  1.00  0.00           C  
ATOM   3747  NH1 ARG A1812      -3.167   2.505  78.956  1.00  0.00           N  
ATOM   3748  NH2 ARG A1812      -4.426   3.378  77.253  1.00  0.00           N  
ATOM   3749  N   ASP A1813      -4.793  -4.310  76.686  1.00  0.00           N  
ATOM   3750  CA  ASP A1813      -4.718  -5.070  75.440  1.00  0.00           C  
ATOM   3751  C   ASP A1813      -5.671  -4.536  74.378  1.00  0.00           C  
ATOM   3752  O   ASP A1813      -5.282  -4.338  73.228  1.00  0.00           O  
ATOM   3753  CB  ASP A1813      -5.025  -6.545  75.700  1.00  0.00           C  
ATOM   3754  CG  ASP A1813      -4.048  -7.180  76.669  1.00  0.00           C  
ATOM   3755  OD1 ASP A1813      -4.079  -6.825  77.870  1.00  0.00           O  
ATOM   3756  OD2 ASP A1813      -3.244  -8.027  76.224  1.00  0.00           O  
ATOM   3757  N   ALA A1814      -6.921  -4.308  74.770  1.00  0.00           N  
ATOM   3758  CA  ALA A1814      -7.931  -3.804  73.851  1.00  0.00           C  
ATOM   3759  C   ALA A1814      -7.496  -2.490  73.214  1.00  0.00           C  
ATOM   3760  O   ALA A1814      -7.607  -2.318  71.998  1.00  0.00           O  
ATOM   3761  CB  ALA A1814      -9.251  -3.616  74.581  1.00  0.00           C  
ATOM   3762  N   ASP A1815      -7.004  -1.566  74.033  1.00  0.00           N  
ATOM   3763  CA  ASP A1815      -6.558  -0.271  73.533  1.00  0.00           C  
ATOM   3764  C   ASP A1815      -5.362  -0.407  72.594  1.00  0.00           C  
ATOM   3765  O   ASP A1815      -5.262   0.321  71.606  1.00  0.00           O  
ATOM   3766  CB  ASP A1815      -6.180   0.667  74.685  1.00  0.00           C  
ATOM   3767  CG  ASP A1815      -7.346   0.959  75.615  1.00  0.00           C  
ATOM   3768  OD1 ASP A1815      -8.508   0.916  75.159  1.00  0.00           O  
ATOM   3769  OD2 ASP A1815      -7.096   1.246  76.804  1.00  0.00           O  
ATOM   3770  N   LEU A1816      -4.451  -1.327  72.904  1.00  0.00           N  
ATOM   3771  CA  LEU A1816      -3.277  -1.519  72.059  1.00  0.00           C  
ATOM   3772  C   LEU A1816      -3.695  -1.977  70.662  1.00  0.00           C  
ATOM   3773  O   LEU A1816      -3.253  -1.414  69.654  1.00  0.00           O  
ATOM   3774  CB  LEU A1816      -2.323  -2.551  72.675  1.00  0.00           C  
ATOM   3775  CG  LEU A1816      -1.061  -2.836  71.853  1.00  0.00           C  
ATOM   3776  CD1 LEU A1816      -0.260  -1.548  71.684  1.00  0.00           C  
ATOM   3777  CD2 LEU A1816      -0.218  -3.903  72.537  1.00  0.00           C  
ATOM   3778  N   GLN A1817      -4.550  -2.991  70.601  1.00  0.00           N  
ATOM   3779  CA  GLN A1817      -5.005  -3.494  69.309  1.00  0.00           C  
ATOM   3780  C   GLN A1817      -5.717  -2.381  68.540  1.00  0.00           C  
ATOM   3781  O   GLN A1817      -5.564  -2.260  67.327  1.00  0.00           O  
ATOM   3782  CB  GLN A1817      -5.949  -4.689  69.486  1.00  0.00           C  
ATOM   3783  CG  GLN A1817      -6.501  -5.230  68.160  1.00  0.00           C  
ATOM   3784  CD  GLN A1817      -7.562  -6.300  68.347  1.00  0.00           C  
ATOM   3785  OE1 GLN A1817      -8.474  -6.147  69.159  1.00  0.00           O  
ATOM   3786  NE2 GLN A1817      -7.459  -7.383  67.578  1.00  0.00           N  
ATOM   3787  N   ALA A1818      -6.484  -1.562  69.255  1.00  0.00           N  
ATOM   3788  CA  ALA A1818      -7.216  -0.462  68.630  1.00  0.00           C  
ATOM   3789  C   ALA A1818      -6.260   0.548  67.999  1.00  0.00           C  
ATOM   3790  O   ALA A1818      -6.397   0.911  66.827  1.00  0.00           O  
ATOM   3791  CB  ALA A1818      -8.102   0.234  69.673  1.00  0.00           C  
ATOM   3792  N   ILE A1819      -5.285   0.989  68.782  1.00  0.00           N  
ATOM   3793  CA  ILE A1819      -4.303   1.961  68.325  1.00  0.00           C  
ATOM   3794  C   ILE A1819      -3.506   1.478  67.118  1.00  0.00           C  
ATOM   3795  O   ILE A1819      -3.382   2.187  66.119  1.00  0.00           O  
ATOM   3796  CB  ILE A1819      -3.310   2.304  69.460  1.00  0.00           C  
ATOM   3797  CG1 ILE A1819      -4.055   3.000  70.602  1.00  0.00           C  
ATOM   3798  CG2 ILE A1819      -2.184   3.182  68.930  1.00  0.00           C  
ATOM   3799  CD1 ILE A1819      -3.227   3.140  71.875  1.00  0.00           C  
ATOM   3800  N   CYS A1820      -2.966   0.269  67.221  1.00  0.00           N  
ATOM   3801  CA  CYS A1820      -2.155  -0.295  66.153  1.00  0.00           C  
ATOM   3802  C   CYS A1820      -2.950  -0.582  64.886  1.00  0.00           C  
ATOM   3803  O   CYS A1820      -2.427  -0.430  63.782  1.00  0.00           O  
ATOM   3804  CB  CYS A1820      -1.455  -1.562  66.654  1.00  0.00           C  
ATOM   3805  SG  CYS A1820      -0.312  -1.236  68.023  1.00  0.00           S  
ATOM   3806  N   SER A1821      -4.210  -0.986  65.035  1.00  0.00           N  
ATOM   3807  CA  SER A1821      -5.042  -1.258  63.864  1.00  0.00           C  
ATOM   3808  C   SER A1821      -5.318   0.064  63.155  1.00  0.00           C  
ATOM   3809  O   SER A1821      -5.330   0.137  61.922  1.00  0.00           O  
ATOM   3810  CB  SER A1821      -6.368  -1.912  64.275  1.00  0.00           C  
ATOM   3811  OG  SER A1821      -6.150  -3.155  64.929  1.00  0.00           O  
ATOM   3812  N   MET A1822      -5.536   1.109  63.948  1.00  0.00           N  
ATOM   3813  CA  MET A1822      -5.800   2.437  63.410  1.00  0.00           C  
ATOM   3814  C   MET A1822      -4.612   2.890  62.560  1.00  0.00           C  
ATOM   3815  O   MET A1822      -4.787   3.373  61.442  1.00  0.00           O  
ATOM   3816  CB  MET A1822      -6.029   3.425  64.556  1.00  0.00           C  
ATOM   3817  CG  MET A1822      -6.533   4.796  64.120  1.00  0.00           C  
ATOM   3818  SD  MET A1822      -8.131   4.741  63.252  1.00  0.00           S  
ATOM   3819  CE  MET A1822      -7.884   6.087  62.113  1.00  0.00           C  
ATOM   3820  N   GLY A1823      -3.405   2.725  63.092  1.00  0.00           N  
ATOM   3821  CA  GLY A1823      -2.215   3.124  62.357  1.00  0.00           C  
ATOM   3822  C   GLY A1823      -2.089   2.354  61.056  1.00  0.00           C  
ATOM   3823  O   GLY A1823      -1.750   2.914  60.010  1.00  0.00           O  
ATOM   3824  N   ILE A1824      -2.372   1.059  61.121  1.00  0.00           N  
ATOM   3825  CA  ILE A1824      -2.299   0.199  59.951  1.00  0.00           C  
ATOM   3826  C   ILE A1824      -3.328   0.596  58.895  1.00  0.00           C  
ATOM   3827  O   ILE A1824      -3.053   0.500  57.700  1.00  0.00           O  
ATOM   3828  CB  ILE A1824      -2.469  -1.285  60.368  1.00  0.00           C  
ATOM   3829  CG1 ILE A1824      -1.197  -1.733  61.096  1.00  0.00           C  
ATOM   3830  CG2 ILE A1824      -2.747  -2.170  59.146  1.00  0.00           C  
ATOM   3831  CD1 ILE A1824      -1.279  -3.095  61.750  1.00  0.00           C  
ATOM   3832  N   ASN A1825      -4.508   1.043  59.325  1.00  0.00           N  
ATOM   3833  CA  ASN A1825      -5.521   1.466  58.363  1.00  0.00           C  
ATOM   3834  C   ASN A1825      -5.126   2.783  57.704  1.00  0.00           C  
ATOM   3835  O   ASN A1825      -5.435   3.005  56.535  1.00  0.00           O  
ATOM   3836  CB  ASN A1825      -6.899   1.591  59.020  1.00  0.00           C  
ATOM   3837  CG  ASN A1825      -7.714   0.317  58.893  1.00  0.00           C  
ATOM   3838  OD1 ASN A1825      -7.998  -0.140  57.782  1.00  0.00           O  
ATOM   3839  ND2 ASN A1825      -8.088  -0.271  60.028  1.00  0.00           N  
ATOM   3840  N   LEU A1826      -4.440   3.653  58.442  1.00  0.00           N  
ATOM   3841  CA  LEU A1826      -3.997   4.920  57.865  1.00  0.00           C  
ATOM   3842  C   LEU A1826      -2.922   4.585  56.832  1.00  0.00           C  
ATOM   3843  O   LEU A1826      -2.852   5.198  55.765  1.00  0.00           O  
ATOM   3844  CB  LEU A1826      -3.446   5.854  58.950  1.00  0.00           C  
ATOM   3845  CG  LEU A1826      -4.477   6.331  59.987  1.00  0.00           C  
ATOM   3846  CD1 LEU A1826      -3.789   7.180  61.055  1.00  0.00           C  
ATOM   3847  CD2 LEU A1826      -5.582   7.130  59.304  1.00  0.00           C  
ATOM   3848  N   PHE A1827      -2.095   3.594  57.153  1.00  0.00           N  
ATOM   3849  CA  PHE A1827      -1.044   3.137  56.248  1.00  0.00           C  
ATOM   3850  C   PHE A1827      -1.711   2.629  54.971  1.00  0.00           C  
ATOM   3851  O   PHE A1827      -1.254   2.914  53.867  1.00  0.00           O  
ATOM   3852  CB  PHE A1827      -0.247   2.003  56.904  1.00  0.00           C  
ATOM   3853  CG  PHE A1827       0.694   1.287  55.968  1.00  0.00           C  
ATOM   3854  CD1 PHE A1827       1.913   1.856  55.606  1.00  0.00           C  
ATOM   3855  CD2 PHE A1827       0.374   0.024  55.478  1.00  0.00           C  
ATOM   3856  CE1 PHE A1827       2.803   1.175  54.775  1.00  0.00           C  
ATOM   3857  CE2 PHE A1827       1.254  -0.667  54.646  1.00  0.00           C  
ATOM   3858  CZ  PHE A1827       2.475  -0.088  54.295  1.00  0.00           C  
ATOM   3859  N   ARG A1828      -2.799   1.876  55.133  1.00  0.00           N  
ATOM   3860  CA  ARG A1828      -3.537   1.333  53.991  1.00  0.00           C  
ATOM   3861  C   ARG A1828      -3.912   2.454  53.026  1.00  0.00           C  
ATOM   3862  O   ARG A1828      -3.688   2.344  51.818  1.00  0.00           O  
ATOM   3863  CB  ARG A1828      -4.805   0.611  54.476  1.00  0.00           C  
ATOM   3864  CG  ARG A1828      -5.585  -0.176  53.404  1.00  0.00           C  
ATOM   3865  CD  ARG A1828      -6.410   0.719  52.475  1.00  0.00           C  
ATOM   3866  NE  ARG A1828      -7.280  -0.070  51.601  1.00  0.00           N  
ATOM   3867  CZ  ARG A1828      -8.449  -0.593  51.964  1.00  0.00           C  
ATOM   3868  NH1 ARG A1828      -8.915  -0.412  53.193  1.00  0.00           N  
ATOM   3869  NH2 ARG A1828      -9.151  -1.315  51.100  1.00  0.00           N  
ATOM   3870  N   VAL A1829      -4.470   3.537  53.563  1.00  0.00           N  
ATOM   3871  CA  VAL A1829      -4.872   4.665  52.733  1.00  0.00           C  
ATOM   3872  C   VAL A1829      -3.680   5.359  52.080  1.00  0.00           C  
ATOM   3873  O   VAL A1829      -3.719   5.659  50.888  1.00  0.00           O  
ATOM   3874  CB  VAL A1829      -5.675   5.696  53.549  1.00  0.00           C  
ATOM   3875  CG1 VAL A1829      -6.029   6.903  52.672  1.00  0.00           C  
ATOM   3876  CG2 VAL A1829      -6.933   5.046  54.079  1.00  0.00           C  
ATOM   3877  N   LEU A1830      -2.620   5.608  52.850  1.00  0.00           N  
ATOM   3878  CA  LEU A1830      -1.438   6.269  52.300  1.00  0.00           C  
ATOM   3879  C   LEU A1830      -0.823   5.459  51.169  1.00  0.00           C  
ATOM   3880  O   LEU A1830      -0.431   6.014  50.149  1.00  0.00           O  
ATOM   3881  CB  LEU A1830      -0.383   6.496  53.388  1.00  0.00           C  
ATOM   3882  CG  LEU A1830      -0.783   7.463  54.502  1.00  0.00           C  
ATOM   3883  CD1 LEU A1830       0.293   7.488  55.576  1.00  0.00           C  
ATOM   3884  CD2 LEU A1830      -1.000   8.847  53.917  1.00  0.00           C  
ATOM   3885  N   MET A1831      -0.729   4.144  51.353  1.00  0.00           N  
ATOM   3886  CA  MET A1831      -0.150   3.294  50.322  1.00  0.00           C  
ATOM   3887  C   MET A1831      -1.017   3.267  49.080  1.00  0.00           C  
ATOM   3888  O   MET A1831      -0.517   3.005  47.988  1.00  0.00           O  
ATOM   3889  CB  MET A1831       0.071   1.864  50.836  1.00  0.00           C  
ATOM   3890  CG  MET A1831       1.312   1.699  51.698  1.00  0.00           C  
ATOM   3891  SD  MET A1831       2.802   2.386  50.906  1.00  0.00           S  
ATOM   3892  CE  MET A1831       2.897   1.435  49.402  1.00  0.00           C  
ATOM   3893  N   THR A1832      -2.314   3.530  49.239  1.00  0.00           N  
ATOM   3894  CA  THR A1832      -3.216   3.545  48.094  1.00  0.00           C  
ATOM   3895  C   THR A1832      -2.909   4.782  47.256  1.00  0.00           C  
ATOM   3896  O   THR A1832      -2.824   4.701  46.031  1.00  0.00           O  
ATOM   3897  CB  THR A1832      -4.705   3.582  48.523  1.00  0.00           C  
ATOM   3898  OG1 THR A1832      -5.015   2.406  49.284  1.00  0.00           O  
ATOM   3899  CG2 THR A1832      -5.613   3.624  47.301  1.00  0.00           C  
ATOM   3900  N   TYR A1833      -2.726   5.920  47.924  1.00  0.00           N  
ATOM   3901  CA  TYR A1833      -2.419   7.168  47.225  1.00  0.00           C  
ATOM   3902  C   TYR A1833      -1.039   7.092  46.572  1.00  0.00           C  
ATOM   3903  O   TYR A1833      -0.787   7.744  45.554  1.00  0.00           O  
ATOM   3904  CB  TYR A1833      -2.454   8.360  48.193  1.00  0.00           C  
ATOM   3905  CG  TYR A1833      -3.805   8.642  48.819  1.00  0.00           C  
ATOM   3906  CD1 TYR A1833      -4.986   8.381  48.126  1.00  0.00           C  
ATOM   3907  CD2 TYR A1833      -3.902   9.193  50.096  1.00  0.00           C  
ATOM   3908  CE1 TYR A1833      -6.233   8.657  48.685  1.00  0.00           C  
ATOM   3909  CE2 TYR A1833      -5.145   9.476  50.669  1.00  0.00           C  
ATOM   3910  CZ  TYR A1833      -6.304   9.203  49.957  1.00  0.00           C  
ATOM   3911  OH  TYR A1833      -7.538   9.462  50.509  1.00  0.00           O  
ATOM   3912  N   LEU A1834      -0.152   6.286  47.151  1.00  0.00           N  
ATOM   3913  CA  LEU A1834       1.207   6.139  46.631  1.00  0.00           C  
ATOM   3914  C   LEU A1834       1.383   4.963  45.676  1.00  0.00           C  
ATOM   3915  O   LEU A1834       2.459   4.776  45.116  1.00  0.00           O  
ATOM   3916  CB  LEU A1834       2.198   5.995  47.796  1.00  0.00           C  
ATOM   3917  CG  LEU A1834       2.458   7.247  48.638  1.00  0.00           C  
ATOM   3918  CD1 LEU A1834       3.218   6.875  49.914  1.00  0.00           C  
ATOM   3919  CD2 LEU A1834       3.243   8.258  47.819  1.00  0.00           C  
ATOM   3920  N   LYS A2014       0.329   4.176  45.486  1.00  0.00           N  
ATOM   3921  CA  LYS A2014       0.403   3.012  44.611  1.00  0.00           C  
ATOM   3922  C   LYS A2014       0.941   3.311  43.208  1.00  0.00           C  
ATOM   3923  O   LYS A2014       1.709   2.524  42.650  1.00  0.00           O  
ATOM   3924  CB  LYS A2014      -0.969   2.334  44.516  1.00  0.00           C  
ATOM   3925  CG  LYS A2014      -0.981   1.102  43.617  1.00  0.00           C  
ATOM   3926  CD  LYS A2014      -2.160   0.193  43.929  1.00  0.00           C  
ATOM   3927  CE  LYS A2014      -2.134  -1.048  43.045  1.00  0.00           C  
ATOM   3928  NZ  LYS A2014      -3.128  -2.062  43.491  1.00  0.00           N  
ATOM   3929  N   PRO A2015       0.542   4.443  42.613  1.00  0.00           N  
ATOM   3930  CA  PRO A2015       1.054   4.743  41.271  1.00  0.00           C  
ATOM   3931  C   PRO A2015       2.550   5.035  41.298  1.00  0.00           C  
ATOM   3932  O   PRO A2015       3.242   4.902  40.288  1.00  0.00           O  
ATOM   3933  CB  PRO A2015       0.266   5.987  40.868  1.00  0.00           C  
ATOM   3934  CG  PRO A2015      -1.019   5.847  41.632  1.00  0.00           C  
ATOM   3935  CD  PRO A2015      -0.522   5.389  42.987  1.00  0.00           C  
ATOM   3936  N   VAL A2016       3.037   5.450  42.457  1.00  0.00           N  
ATOM   3937  CA  VAL A2016       4.441   5.813  42.602  1.00  0.00           C  
ATOM   3938  C   VAL A2016       5.411   4.700  42.998  1.00  0.00           C  
ATOM   3939  O   VAL A2016       6.532   4.649  42.487  1.00  0.00           O  
ATOM   3940  CB  VAL A2016       4.597   6.952  43.636  1.00  0.00           C  
ATOM   3941  CG1 VAL A2016       6.012   7.493  43.602  1.00  0.00           C  
ATOM   3942  CG2 VAL A2016       3.584   8.055  43.360  1.00  0.00           C  
ATOM   3943  N   LEU A2017       4.994   3.829  43.911  1.00  0.00           N  
ATOM   3944  CA  LEU A2017       5.859   2.760  44.403  1.00  0.00           C  
ATOM   3945  C   LEU A2017       5.271   1.371  44.177  1.00  0.00           C  
ATOM   3946  O   LEU A2017       4.747   0.748  45.104  1.00  0.00           O  
ATOM   3947  CB  LEU A2017       6.122   2.976  45.900  1.00  0.00           C  
ATOM   3948  CG  LEU A2017       6.536   4.402  46.273  1.00  0.00           C  
ATOM   3949  CD1 LEU A2017       6.563   4.562  47.787  1.00  0.00           C  
ATOM   3950  CD2 LEU A2017       7.890   4.711  45.663  1.00  0.00           C  
ATOM   3951  N   PRO A2018       5.376   0.855  42.942  1.00  0.00           N  
ATOM   3952  CA  PRO A2018       4.848  -0.467  42.585  1.00  0.00           C  
ATOM   3953  C   PRO A2018       5.339  -1.625  43.450  1.00  0.00           C  
ATOM   3954  O   PRO A2018       4.556  -2.484  43.849  1.00  0.00           O  
ATOM   3955  CB  PRO A2018       5.290  -0.640  41.132  1.00  0.00           C  
ATOM   3956  CG  PRO A2018       5.419   0.749  40.630  1.00  0.00           C  
ATOM   3957  CD  PRO A2018       6.051   1.475  41.790  1.00  0.00           C  
ATOM   3958  N   LYS A2019       6.639  -1.664  43.724  1.00  0.00           N  
ATOM   3959  CA  LYS A2019       7.184  -2.762  44.514  1.00  0.00           C  
ATOM   3960  C   LYS A2019       6.796  -2.699  45.980  1.00  0.00           C  
ATOM   3961  O   LYS A2019       6.338  -3.695  46.548  1.00  0.00           O  
ATOM   3962  CB  LYS A2019       8.705  -2.828  44.349  1.00  0.00           C  
ATOM   3963  CG  LYS A2019       9.108  -3.361  42.981  1.00  0.00           C  
ATOM   3964  CD  LYS A2019       8.380  -4.673  42.709  1.00  0.00           C  
ATOM   3965  CE  LYS A2019       8.494  -5.114  41.263  1.00  0.00           C  
ATOM   3966  NZ  LYS A2019       7.658  -6.323  41.017  1.00  0.00           N  
ATOM   3967  N   LEU A2020       6.975  -1.539  46.597  1.00  0.00           N  
ATOM   3968  CA  LEU A2020       6.593  -1.385  47.987  1.00  0.00           C  
ATOM   3969  C   LEU A2020       5.098  -1.648  48.114  1.00  0.00           C  
ATOM   3970  O   LEU A2020       4.635  -2.175  49.124  1.00  0.00           O  
ATOM   3971  CB  LEU A2020       6.910   0.027  48.485  1.00  0.00           C  
ATOM   3972  CG  LEU A2020       6.340   0.354  49.869  1.00  0.00           C  
ATOM   3973  CD1 LEU A2020       6.802  -0.683  50.887  1.00  0.00           C  
ATOM   3974  CD2 LEU A2020       6.774   1.750  50.281  1.00  0.00           C  
ATOM   3975  N   THR A2021       4.337  -1.269  47.093  1.00  0.00           N  
ATOM   3976  CA  THR A2021       2.898  -1.501  47.137  1.00  0.00           C  
ATOM   3977  C   THR A2021       2.598  -2.996  47.147  1.00  0.00           C  
ATOM   3978  O   THR A2021       1.709  -3.449  47.872  1.00  0.00           O  
ATOM   3979  CB  THR A2021       2.173  -0.842  45.946  1.00  0.00           C  
ATOM   3980  OG1 THR A2021       2.257   0.583  46.070  1.00  0.00           O  
ATOM   3981  CG2 THR A2021       0.704  -1.245  45.926  1.00  0.00           C  
ATOM   3982  N   GLU A2022       3.336  -3.767  46.351  1.00  0.00           N  
ATOM   3983  CA  GLU A2022       3.104  -5.204  46.316  1.00  0.00           C  
ATOM   3984  C   GLU A2022       3.379  -5.788  47.696  1.00  0.00           C  
ATOM   3985  O   GLU A2022       2.605  -6.602  48.202  1.00  0.00           O  
ATOM   3986  CB  GLU A2022       3.999  -5.888  45.276  1.00  0.00           C  
ATOM   3987  CG  GLU A2022       3.770  -5.428  43.846  1.00  0.00           C  
ATOM   3988  CD  GLU A2022       4.480  -6.306  42.830  1.00  0.00           C  
ATOM   3989  OE1 GLU A2022       5.474  -6.968  43.198  1.00  0.00           O  
ATOM   3990  OE2 GLU A2022       4.052  -6.325  41.657  1.00  0.00           O  
ATOM   3991  N   ARG A2023       4.484  -5.373  48.304  1.00  0.00           N  
ATOM   3992  CA  ARG A2023       4.833  -5.860  49.633  1.00  0.00           C  
ATOM   3993  C   ARG A2023       3.776  -5.425  50.643  1.00  0.00           C  
ATOM   3994  O   ARG A2023       3.411  -6.188  51.544  1.00  0.00           O  
ATOM   3995  CB  ARG A2023       6.218  -5.343  50.033  1.00  0.00           C  
ATOM   3996  CG  ARG A2023       7.324  -5.834  49.108  1.00  0.00           C  
ATOM   3997  CD  ARG A2023       8.700  -5.690  49.743  1.00  0.00           C  
ATOM   3998  NE  ARG A2023       9.163  -4.309  49.818  1.00  0.00           N  
ATOM   3999  CZ  ARG A2023       9.699  -3.640  48.801  1.00  0.00           C  
ATOM   4000  NH1 ARG A2023       9.838  -4.223  47.618  1.00  0.00           N  
ATOM   4001  NH2 ARG A2023      10.123  -2.395  48.976  1.00  0.00           N  
ATOM   4002  N   ALA A2024       3.273  -4.205  50.481  1.00  0.00           N  
ATOM   4003  CA  ALA A2024       2.240  -3.692  51.376  1.00  0.00           C  
ATOM   4004  C   ALA A2024       0.952  -4.501  51.218  1.00  0.00           C  
ATOM   4005  O   ALA A2024       0.298  -4.828  52.207  1.00  0.00           O  
ATOM   4006  CB  ALA A2024       1.974  -2.214  51.086  1.00  0.00           C  
ATOM   4007  N   GLU A2025       0.591  -4.834  49.981  1.00  0.00           N  
ATOM   4008  CA  GLU A2025      -0.624  -5.610  49.751  1.00  0.00           C  
ATOM   4009  C   GLU A2025      -0.500  -7.025  50.315  1.00  0.00           C  
ATOM   4010  O   GLU A2025      -1.482  -7.591  50.797  1.00  0.00           O  
ATOM   4011  CB  GLU A2025      -0.959  -5.645  48.257  1.00  0.00           C  
ATOM   4012  CG  GLU A2025      -1.164  -4.252  47.686  1.00  0.00           C  
ATOM   4013  CD  GLU A2025      -1.415  -4.236  46.200  1.00  0.00           C  
ATOM   4014  OE1 GLU A2025      -0.676  -4.920  45.456  1.00  0.00           O  
ATOM   4015  OE2 GLU A2025      -2.346  -3.521  45.777  1.00  0.00           O  
ATOM   4016  N   ALA A2026       0.701  -7.594  50.266  1.00  0.00           N  
ATOM   4017  CA  ALA A2026       0.912  -8.938  50.805  1.00  0.00           C  
ATOM   4018  C   ALA A2026       0.739  -8.903  52.325  1.00  0.00           C  
ATOM   4019  O   ALA A2026       0.128  -9.795  52.919  1.00  0.00           O  
ATOM   4020  CB  ALA A2026       2.312  -9.442  50.442  1.00  0.00           C  
ATOM   4021  N   PHE A2027       1.289  -7.868  52.951  1.00  0.00           N  
ATOM   4022  CA  PHE A2027       1.178  -7.696  54.395  1.00  0.00           C  
ATOM   4023  C   PHE A2027      -0.287  -7.496  54.786  1.00  0.00           C  
ATOM   4024  O   PHE A2027      -0.796  -8.147  55.699  1.00  0.00           O  
ATOM   4025  CB  PHE A2027       2.011  -6.482  54.835  1.00  0.00           C  
ATOM   4026  CG  PHE A2027       1.513  -5.810  56.092  1.00  0.00           C  
ATOM   4027  CD1 PHE A2027       1.368  -6.524  57.277  1.00  0.00           C  
ATOM   4028  CD2 PHE A2027       1.206  -4.450  56.089  1.00  0.00           C  
ATOM   4029  CE1 PHE A2027       0.923  -5.894  58.441  1.00  0.00           C  
ATOM   4030  CE2 PHE A2027       0.761  -3.811  57.248  1.00  0.00           C  
ATOM   4031  CZ  PHE A2027       0.620  -4.536  58.425  1.00  0.00           C  
ATOM   4032  N   LEU A2039      -0.957  -6.593  54.079  1.00  0.00           N  
ATOM   4033  CA  LEU A2039      -2.354  -6.273  54.350  1.00  0.00           C  
ATOM   4034  C   LEU A2039      -3.355  -7.333  53.910  1.00  0.00           C  
ATOM   4035  O   LEU A2039      -4.513  -7.291  54.319  1.00  0.00           O  
ATOM   4036  CB  LEU A2039      -2.710  -4.933  53.693  1.00  0.00           C  
ATOM   4037  CG  LEU A2039      -1.977  -3.730  54.290  1.00  0.00           C  
ATOM   4038  CD1 LEU A2039      -2.270  -2.471  53.485  1.00  0.00           C  
ATOM   4039  CD2 LEU A2039      -2.411  -3.551  55.741  1.00  0.00           C  
ATOM   4040  N   ASN A2040      -2.915  -8.275  53.081  1.00  0.00           N  
ATOM   4041  CA  ASN A2040      -3.796  -9.329  52.580  1.00  0.00           C  
ATOM   4042  C   ASN A2040      -4.948  -8.743  51.774  1.00  0.00           C  
ATOM   4043  O   ASN A2040      -6.101  -9.166  51.896  1.00  0.00           O  
ATOM   4044  CB  ASN A2040      -4.341 -10.173  53.736  1.00  0.00           C  
ATOM   4045  CG  ASN A2040      -3.474 -11.380  54.033  1.00  0.00           C  
ATOM   4046  OD1 ASN A2040      -3.258 -11.737  55.193  1.00  0.00           O  
ATOM   4047  ND2 ASN A2040      -2.983 -12.027  52.984  1.00  0.00           N  
ATOM   4048  N   THR A2041      -4.629  -7.755  50.947  1.00  0.00           N  
ATOM   4049  CA  THR A2041      -5.639  -7.133  50.122  1.00  0.00           C  
ATOM   4050  C   THR A2041      -5.029  -6.277  49.032  1.00  0.00           C  
ATOM   4051  O   THR A2041      -3.975  -5.666  49.215  1.00  0.00           O  
ATOM   4052  CB  THR A2041      -6.584  -6.240  50.960  1.00  0.00           C  
ATOM   4053  OG1 THR A2041      -7.658  -5.776  50.132  1.00  0.00           O  
ATOM   4054  CG2 THR A2041      -5.835  -5.038  51.516  1.00  0.00           C  
ATOM   4055  N   GLU A2042      -5.691  -6.262  47.883  1.00  0.00           N  
ATOM   4056  CA  GLU A2042      -5.253  -5.443  46.768  1.00  0.00           C  
ATOM   4057  C   GLU A2042      -5.727  -4.034  47.112  1.00  0.00           C  
ATOM   4058  O   GLU A2042      -6.835  -3.859  47.612  1.00  0.00           O  
ATOM   4059  CB  GLU A2042      -5.913  -5.913  45.472  1.00  0.00           C  
ATOM   4060  CG  GLU A2042      -6.032  -4.831  44.415  1.00  0.00           C  
ATOM   4061  CD  GLU A2042      -6.712  -5.320  43.154  1.00  0.00           C  
ATOM   4062  OE1 GLU A2042      -7.713  -6.062  43.269  1.00  0.00           O  
ATOM   4063  OE2 GLU A2042      -6.254  -4.952  42.051  1.00  0.00           O  
ATOM   4064  N   LEU A2043      -4.889  -3.036  46.863  1.00  0.00           N  
ATOM   4065  CA  LEU A2043      -5.268  -1.662  47.161  1.00  0.00           C  
ATOM   4066  C   LEU A2043      -5.934  -1.028  45.947  1.00  0.00           C  
ATOM   4067  O   LEU A2043      -5.332  -0.938  44.877  1.00  0.00           O  
ATOM   4068  CB  LEU A2043      -4.035  -0.848  47.565  1.00  0.00           C  
ATOM   4069  CG  LEU A2043      -3.268  -1.378  48.782  1.00  0.00           C  
ATOM   4070  CD1 LEU A2043      -2.000  -0.551  48.996  1.00  0.00           C  
ATOM   4071  CD2 LEU A2043      -4.161  -1.326  50.009  1.00  0.00           C  
ATOM   4072  N   THR A2044      -7.187  -0.619  46.108  1.00  0.00           N  
ATOM   4073  CA  THR A2044      -7.924   0.027  45.030  1.00  0.00           C  
ATOM   4074  C   THR A2044      -8.293   1.425  45.496  1.00  0.00           C  
ATOM   4075  O   THR A2044      -8.428   1.674  46.691  1.00  0.00           O  
ATOM   4076  CB  THR A2044      -9.213  -0.736  44.675  1.00  0.00           C  
ATOM   4077  OG1 THR A2044     -10.153  -0.624  45.748  1.00  0.00           O  
ATOM   4078  CG2 THR A2044      -8.901  -2.205  44.430  1.00  0.00           C  
ATOM   4079  N   TRP A2047      -8.462   2.340  44.551  1.00  0.00           N  
ATOM   4080  CA  TRP A2047      -8.791   3.708  44.900  1.00  0.00           C  
ATOM   4081  C   TRP A2047     -10.046   3.844  45.758  1.00  0.00           C  
ATOM   4082  O   TRP A2047     -10.019   4.523  46.786  1.00  0.00           O  
ATOM   4083  CB  TRP A2047      -8.931   4.557  43.638  1.00  0.00           C  
ATOM   4084  CG  TRP A2047      -8.867   6.019  43.930  1.00  0.00           C  
ATOM   4085  CD1 TRP A2047      -9.921   6.868  44.116  1.00  0.00           C  
ATOM   4086  CD2 TRP A2047      -7.682   6.801  44.117  1.00  0.00           C  
ATOM   4087  NE1 TRP A2047      -9.465   8.129  44.408  1.00  0.00           N  
ATOM   4088  CE2 TRP A2047      -8.094   8.117  44.416  1.00  0.00           C  
ATOM   4089  CE3 TRP A2047      -6.307   6.517  44.062  1.00  0.00           C  
ATOM   4090  CZ2 TRP A2047      -7.183   9.151  44.660  1.00  0.00           C  
ATOM   4091  CZ3 TRP A2047      -5.399   7.548  44.304  1.00  0.00           C  
ATOM   4092  CH2 TRP A2047      -5.845   8.850  44.600  1.00  0.00           C  
ATOM   4093  N   ASP A2048     -11.137   3.202  45.349  1.00  0.00           N  
ATOM   4094  CA  ASP A2048     -12.387   3.285  46.109  1.00  0.00           C  
ATOM   4095  C   ASP A2048     -12.381   2.430  47.382  1.00  0.00           C  
ATOM   4096  O   ASP A2048     -13.154   2.682  48.309  1.00  0.00           O  
ATOM   4097  CB  ASP A2048     -13.580   2.867  45.240  1.00  0.00           C  
ATOM   4098  CG  ASP A2048     -13.721   3.712  43.987  1.00  0.00           C  
ATOM   4099  OD1 ASP A2048     -13.328   4.899  44.009  1.00  0.00           O  
ATOM   4100  OD2 ASP A2048     -14.244   3.190  42.980  1.00  0.00           O  
ATOM   4101  N   GLY A2049     -11.504   1.432  47.423  1.00  0.00           N  
ATOM   4102  CA  GLY A2049     -11.422   0.548  48.575  1.00  0.00           C  
ATOM   4103  C   GLY A2049     -11.165   1.214  49.916  1.00  0.00           C  
ATOM   4104  O   GLY A2049     -11.564   0.687  50.957  1.00  0.00           O  
ATOM   4105  N   ILE A2050     -10.509   2.370  49.904  1.00  0.00           N  
ATOM   4106  CA  ILE A2050     -10.202   3.070  51.146  1.00  0.00           C  
ATOM   4107  C   ILE A2050     -11.453   3.454  51.934  1.00  0.00           C  
ATOM   4108  O   ILE A2050     -11.378   3.719  53.135  1.00  0.00           O  
ATOM   4109  CB  ILE A2050      -9.361   4.345  50.883  1.00  0.00           C  
ATOM   4110  CG1 ILE A2050     -10.135   5.319  49.995  1.00  0.00           C  
ATOM   4111  CG2 ILE A2050      -8.040   3.961  50.232  1.00  0.00           C  
ATOM   4112  CD1 ILE A2050      -9.399   6.626  49.733  1.00  0.00           C  
ATOM   4113  N   GLN A2051     -12.598   3.485  51.260  1.00  0.00           N  
ATOM   4114  CA  GLN A2051     -13.850   3.834  51.921  1.00  0.00           C  
ATOM   4115  C   GLN A2051     -14.308   2.734  52.875  1.00  0.00           C  
ATOM   4116  O   GLN A2051     -15.203   2.945  53.687  1.00  0.00           O  
ATOM   4117  CB  GLN A2051     -14.943   4.121  50.886  1.00  0.00           C  
ATOM   4118  CG  GLN A2051     -14.809   5.465  50.183  1.00  0.00           C  
ATOM   4119  CD  GLN A2051     -14.821   6.643  51.148  1.00  0.00           C  
ATOM   4120  OE1 GLN A2051     -15.711   6.766  51.994  1.00  0.00           O  
ATOM   4121  NE2 GLN A2051     -13.828   7.516  51.024  1.00  0.00           N  
ATOM   4122  N   GLN A2085     -13.696   1.559  52.757  1.00  0.00           N  
ATOM   4123  CA  GLN A2085     -14.008   0.424  53.624  1.00  0.00           C  
ATOM   4124  C   GLN A2085     -12.738   0.051  54.388  1.00  0.00           C  
ATOM   4125  O   GLN A2085     -11.910  -0.708  53.885  1.00  0.00           O  
ATOM   4126  CB  GLN A2085     -14.458  -0.798  52.811  1.00  0.00           C  
ATOM   4127  CG  GLN A2085     -15.616  -0.577  51.837  1.00  0.00           C  
ATOM   4128  CD  GLN A2085     -15.148  -0.183  50.446  1.00  0.00           C  
ATOM   4129  OE1 GLN A2085     -14.222  -0.785  49.899  1.00  0.00           O  
ATOM   4130  NE2 GLN A2085     -15.799   0.818  49.860  1.00  0.00           N  
ATOM   4131  N   PRO A2086     -12.567   0.571  55.614  1.00  0.00           N  
ATOM   4132  CA  PRO A2086     -11.350   0.213  56.352  1.00  0.00           C  
ATOM   4133  C   PRO A2086     -11.298  -1.284  56.655  1.00  0.00           C  
ATOM   4134  O   PRO A2086     -12.316  -1.977  56.573  1.00  0.00           O  
ATOM   4135  CB  PRO A2086     -11.442   1.075  57.607  1.00  0.00           C  
ATOM   4136  CG  PRO A2086     -12.926   1.230  57.818  1.00  0.00           C  
ATOM   4137  CD  PRO A2086     -13.442   1.449  56.414  1.00  0.00           C  
ATOM   4138  N   LEU A2087     -10.108  -1.783  56.977  1.00  0.00           N  
ATOM   4139  CA  LEU A2087      -9.926  -3.195  57.288  1.00  0.00           C  
ATOM   4140  C   LEU A2087     -10.296  -3.431  58.749  1.00  0.00           C  
ATOM   4141  O   LEU A2087      -9.578  -3.011  59.660  1.00  0.00           O  
ATOM   4142  CB  LEU A2087      -8.471  -3.611  57.037  1.00  0.00           C  
ATOM   4143  CG  LEU A2087      -7.921  -3.363  55.626  1.00  0.00           C  
ATOM   4144  CD1 LEU A2087      -6.469  -3.812  55.569  1.00  0.00           C  
ATOM   4145  CD2 LEU A2087      -8.756  -4.109  54.583  1.00  0.00           C  
ATOM   4146  N   LEU A2088     -11.419  -4.109  58.959  1.00  0.00           N  
ATOM   4147  CA  LEU A2088     -11.924  -4.390  60.299  1.00  0.00           C  
ATOM   4148  C   LEU A2088     -12.031  -5.901  60.524  1.00  0.00           C  
ATOM   4149  O   LEU A2088     -12.501  -6.627  59.641  1.00  0.00           O  
ATOM   4150  CB  LEU A2088     -13.304  -3.746  60.458  1.00  0.00           C  
ATOM   4151  CG  LEU A2088     -13.420  -2.269  60.049  1.00  0.00           C  
ATOM   4152  CD1 LEU A2088     -14.872  -1.806  60.191  1.00  0.00           C  
ATOM   4153  CD2 LEU A2088     -12.503  -1.417  60.911  1.00  0.00           C  
ATOM   4154  N   GLY A2089     -11.612  -6.366  61.704  1.00  0.00           N  
ATOM   4155  CA  GLY A2089     -11.663  -7.792  62.006  1.00  0.00           C  
ATOM   4156  C   GLY A2089     -11.046  -8.507  60.824  1.00  0.00           C  
ATOM   4157  O   GLY A2089     -11.597  -9.469  60.289  1.00  0.00           O  
ATOM   4158  N   HIS A2090      -9.869  -8.025  60.444  1.00  0.00           N  
ATOM   4159  CA  HIS A2090      -9.149  -8.505  59.278  1.00  0.00           C  
ATOM   4160  C   HIS A2090      -7.745  -9.020  59.602  1.00  0.00           C  
ATOM   4161  O   HIS A2090      -7.006  -8.405  60.368  1.00  0.00           O  
ATOM   4162  CB  HIS A2090      -9.096  -7.344  58.281  1.00  0.00           C  
ATOM   4163  CG  HIS A2090      -8.472  -7.685  56.968  1.00  0.00           C  
ATOM   4164  ND1 HIS A2090      -7.125  -7.528  56.720  1.00  0.00           N  
ATOM   4165  CD2 HIS A2090      -9.017  -8.148  55.819  1.00  0.00           C  
ATOM   4166  CE1 HIS A2090      -6.869  -7.876  55.472  1.00  0.00           C  
ATOM   4167  NE2 HIS A2090      -7.999  -8.256  54.903  1.00  0.00           N  
ATOM   4168  N   LYS A2091      -7.385 -10.151  59.002  1.00  0.00           N  
ATOM   4169  CA  LYS A2091      -6.086 -10.774  59.236  1.00  0.00           C  
ATOM   4170  C   LYS A2091      -4.979 -10.202  58.354  1.00  0.00           C  
ATOM   4171  O   LYS A2091      -5.128 -10.131  57.136  1.00  0.00           O  
ATOM   4172  CB  LYS A2091      -6.190 -12.283  58.981  1.00  0.00           C  
ATOM   4173  CG  LYS A2091      -4.907 -13.079  59.204  1.00  0.00           C  
ATOM   4174  CD  LYS A2091      -4.671 -13.350  60.683  1.00  0.00           C  
ATOM   4175  CE  LYS A2091      -3.486 -14.288  60.901  1.00  0.00           C  
ATOM   4176  NZ  LYS A2091      -2.189 -13.690  60.470  1.00  0.00           N  
ATOM   4177  N   VAL A2092      -3.875  -9.793  58.973  1.00  0.00           N  
ATOM   4178  CA  VAL A2092      -2.729  -9.283  58.231  1.00  0.00           C  
ATOM   4179  C   VAL A2092      -1.622 -10.309  58.393  1.00  0.00           C  
ATOM   4180  O   VAL A2092      -1.678 -11.149  59.294  1.00  0.00           O  
ATOM   4181  CB  VAL A2092      -2.238  -7.911  58.753  1.00  0.00           C  
ATOM   4182  CG1 VAL A2092      -3.317  -6.862  58.538  1.00  0.00           C  
ATOM   4183  CG2 VAL A2092      -1.845  -8.005  60.223  1.00  0.00           C  
ATOM   4184  N   ASN A2093      -0.622 -10.253  57.522  1.00  0.00           N  
ATOM   4185  CA  ASN A2093       0.484 -11.205  57.583  1.00  0.00           C  
ATOM   4186  C   ASN A2093       1.751 -10.589  58.147  1.00  0.00           C  
ATOM   4187  O   ASN A2093       1.907  -9.369  58.157  1.00  0.00           O  
ATOM   4188  CB  ASN A2093       0.796 -11.737  56.183  1.00  0.00           C  
ATOM   4189  CG  ASN A2093      -0.392 -12.396  55.536  1.00  0.00           C  
ATOM   4190  OD1 ASN A2093      -1.046 -13.246  56.139  1.00  0.00           O  
ATOM   4191  ND2 ASN A2093      -0.675 -12.020  54.294  1.00  0.00           N  
ATOM   4192  N   PRO A2094       2.675 -11.429  58.634  1.00  0.00           N  
ATOM   4193  CA  PRO A2094       3.921 -10.881  59.175  1.00  0.00           C  
ATOM   4194  C   PRO A2094       4.740 -10.423  57.975  1.00  0.00           C  
ATOM   4195  O   PRO A2094       4.487 -10.851  56.850  1.00  0.00           O  
ATOM   4196  CB  PRO A2094       4.571 -12.086  59.861  1.00  0.00           C  
ATOM   4197  CG  PRO A2094       3.406 -12.994  60.170  1.00  0.00           C  
ATOM   4198  CD  PRO A2094       2.551 -12.864  58.937  1.00  0.00           C  
ATOM   4199  N   PHE A2095       5.697  -9.533  58.198  1.00  0.00           N  
ATOM   4200  CA  PHE A2095       6.557  -9.084  57.110  1.00  0.00           C  
ATOM   4201  C   PHE A2095       7.927  -8.684  57.621  1.00  0.00           C  
ATOM   4202  O   PHE A2095       8.065  -8.130  58.707  1.00  0.00           O  
ATOM   4203  CB  PHE A2095       5.930  -7.900  56.346  1.00  0.00           C  
ATOM   4204  CG  PHE A2095       5.816  -6.649  57.156  1.00  0.00           C  
ATOM   4205  CD1 PHE A2095       4.674  -6.398  57.900  1.00  0.00           C  
ATOM   4206  CD2 PHE A2095       6.870  -5.737  57.203  1.00  0.00           C  
ATOM   4207  CE1 PHE A2095       4.579  -5.254  58.684  1.00  0.00           C  
ATOM   4208  CE2 PHE A2095       6.782  -4.596  57.984  1.00  0.00           C  
ATOM   4209  CZ  PHE A2095       5.637  -4.355  58.724  1.00  0.00           C  
ATOM   4210  N   LYS A2096       8.934  -9.003  56.823  1.00  0.00           N  
ATOM   4211  CA  LYS A2096      10.309  -8.651  57.100  1.00  0.00           C  
ATOM   4212  C   LYS A2096      10.485  -7.281  56.431  1.00  0.00           C  
ATOM   4213  O   LYS A2096       9.740  -6.939  55.524  1.00  0.00           O  
ATOM   4214  CB  LYS A2096      11.226  -9.728  56.496  1.00  0.00           C  
ATOM   4215  CG  LYS A2096      12.585  -9.243  56.015  1.00  0.00           C  
ATOM   4216  CD  LYS A2096      13.533 -10.438  55.823  1.00  0.00           C  
ATOM   4217  CE  LYS A2096      12.862 -11.574  55.048  1.00  0.00           C  
ATOM   4218  NZ  LYS A2096      13.754 -12.769  54.985  1.00  0.00           N  
ATOM   4219  N   ALA A2098      11.444  -6.491  56.895  1.00  0.00           N  
ATOM   4220  CA  ALA A2098      11.707  -5.149  56.349  1.00  0.00           C  
ATOM   4221  C   ALA A2098      10.964  -4.762  55.057  1.00  0.00           C  
ATOM   4222  O   ALA A2098      11.320  -5.230  53.975  1.00  0.00           O  
ATOM   4223  CB  ALA A2098      13.211  -4.987  56.109  1.00  0.00           C  
ATOM   4224  N   LEU A2099       9.962  -3.891  55.142  1.00  0.00           N  
ATOM   4225  CA  LEU A2099       9.238  -3.473  53.934  1.00  0.00           C  
ATOM   4226  C   LEU A2099      10.093  -2.526  53.107  1.00  0.00           C  
ATOM   4227  O   LEU A2099       9.943  -2.457  51.890  1.00  0.00           O  
ATOM   4228  CB  LEU A2099       7.940  -2.735  54.270  1.00  0.00           C  
ATOM   4229  CG  LEU A2099       6.741  -3.557  54.722  1.00  0.00           C  
ATOM   4230  CD1 LEU A2099       5.616  -2.590  55.060  1.00  0.00           C  
ATOM   4231  CD2 LEU A2099       6.310  -4.531  53.624  1.00  0.00           C  
ATOM   4232  N   TYR A2100      10.992  -1.802  53.767  1.00  0.00           N  
ATOM   4233  CA  TYR A2100      11.853  -0.851  53.076  1.00  0.00           C  
ATOM   4234  C   TYR A2100      12.976  -0.417  54.014  1.00  0.00           C  
ATOM   4235  O   TYR A2100      12.722   0.115  55.092  1.00  0.00           O  
ATOM   4236  CB  TYR A2100      11.034   0.368  52.634  1.00  0.00           C  
ATOM   4237  CG  TYR A2100      11.611   1.078  51.432  1.00  0.00           C  
ATOM   4238  CD1 TYR A2100      12.736   1.893  51.547  1.00  0.00           C  
ATOM   4239  CD2 TYR A2100      11.059   0.892  50.164  1.00  0.00           C  
ATOM   4240  CE1 TYR A2100      13.303   2.503  50.425  1.00  0.00           C  
ATOM   4241  CE2 TYR A2100      11.618   1.496  49.036  1.00  0.00           C  
ATOM   4242  CZ  TYR A2100      12.740   2.296  49.173  1.00  0.00           C  
ATOM   4243  OH  TYR A2100      13.320   2.863  48.063  1.00  0.00           O  
ATOM   4244  N   ASN A2101      14.216  -0.641  53.597  1.00  0.00           N  
ATOM   4245  CA  ASN A2101      15.375  -0.288  54.410  1.00  0.00           C  
ATOM   4246  C   ASN A2101      15.937   1.092  54.084  1.00  0.00           C  
ATOM   4247  O   ASN A2101      15.709   1.630  53.000  1.00  0.00           O  
ATOM   4248  CB  ASN A2101      16.468  -1.338  54.216  1.00  0.00           C  
ATOM   4249  CG  ASN A2101      15.969  -2.744  54.477  1.00  0.00           C  
ATOM   4250  OD1 ASN A2101      15.539  -3.063  55.584  1.00  0.00           O  
ATOM   4251  ND2 ASN A2101      16.017  -3.593  53.454  1.00  0.00           N  
ATOM   4252  N   ARG A2102      16.680   1.652  55.035  1.00  0.00           N  
ATOM   4253  CA  ARG A2102      17.300   2.960  54.867  1.00  0.00           C  
ATOM   4254  C   ARG A2102      18.477   2.867  53.909  1.00  0.00           C  
ATOM   4255  O   ARG A2102      19.065   1.799  53.734  1.00  0.00           O  
ATOM   4256  CB  ARG A2102      17.829   3.485  56.205  1.00  0.00           C  
ATOM   4257  CG  ARG A2102      16.776   3.830  57.236  1.00  0.00           C  
ATOM   4258  CD  ARG A2102      17.436   4.178  58.576  1.00  0.00           C  
ATOM   4259  NE  ARG A2102      18.315   5.345  58.504  1.00  0.00           N  
ATOM   4260  CZ  ARG A2102      17.896   6.609  58.486  1.00  0.00           C  
ATOM   4261  NH1 ARG A2102      16.600   6.888  58.535  1.00  0.00           N  
ATOM   4262  NH2 ARG A2102      18.777   7.599  58.426  1.00  0.00           N  
ATOM   4263  N   ILE A2103      18.819   3.995  53.294  1.00  0.00           N  
ATOM   4264  CA  ILE A2103      19.962   4.055  52.393  1.00  0.00           C  
ATOM   4265  C   ILE A2103      20.953   5.040  53.004  1.00  0.00           C  
ATOM   4266  O   ILE A2103      20.619   5.749  53.952  1.00  0.00           O  
ATOM   4267  CB  ILE A2103      19.560   4.516  50.967  1.00  0.00           C  
ATOM   4268  CG1 ILE A2103      18.775   5.827  51.029  1.00  0.00           C  
ATOM   4269  CG2 ILE A2103      18.742   3.423  50.281  1.00  0.00           C  
ATOM   4270  CD1 ILE A2103      18.361   6.360  49.657  1.00  0.00           C  
ATOM   4271  N   ASP A2104      22.174   5.083  52.487  1.00  0.00           N  
ATOM   4272  CA  ASP A2104      23.159   6.001  53.042  1.00  0.00           C  
ATOM   4273  C   ASP A2104      24.101   6.546  51.985  1.00  0.00           C  
ATOM   4274  O   ASP A2104      24.202   5.999  50.884  1.00  0.00           O  
ATOM   4275  CB  ASP A2104      23.945   5.313  54.166  1.00  0.00           C  
ATOM   4276  CG  ASP A2104      24.798   4.156  53.671  1.00  0.00           C  
ATOM   4277  OD1 ASP A2104      25.113   3.263  54.486  1.00  0.00           O  
ATOM   4278  OD2 ASP A2104      25.170   4.141  52.481  1.00  0.00           O  
ATOM   4279  N   MET A2105      24.784   7.632  52.329  1.00  0.00           N  
ATOM   4280  CA  MET A2105      25.715   8.287  51.421  1.00  0.00           C  
ATOM   4281  C   MET A2105      26.824   7.389  50.887  1.00  0.00           C  
ATOM   4282  O   MET A2105      27.404   7.681  49.841  1.00  0.00           O  
ATOM   4283  CB  MET A2105      26.327   9.516  52.097  1.00  0.00           C  
ATOM   4284  CG  MET A2105      25.409  10.733  52.102  1.00  0.00           C  
ATOM   4285  SD  MET A2105      24.886  11.170  50.430  1.00  0.00           S  
ATOM   4286  CE  MET A2105      26.448  11.645  49.708  1.00  0.00           C  
ATOM   4287  N   ARG A2106      27.136   6.309  51.596  1.00  0.00           N  
ATOM   4288  CA  ARG A2106      28.178   5.408  51.118  1.00  0.00           C  
ATOM   4289  C   ARG A2106      27.719   4.792  49.799  1.00  0.00           C  
ATOM   4290  O   ARG A2106      28.503   4.642  48.863  1.00  0.00           O  
ATOM   4291  CB  ARG A2106      28.464   4.306  52.144  1.00  0.00           C  
ATOM   4292  CG  ARG A2106      29.214   4.785  53.380  1.00  0.00           C  
ATOM   4293  CD  ARG A2106      29.684   3.605  54.220  1.00  0.00           C  
ATOM   4294  NE  ARG A2106      30.529   4.015  55.341  1.00  0.00           N  
ATOM   4295  CZ  ARG A2106      30.111   4.742  56.373  1.00  0.00           C  
ATOM   4296  NH1 ARG A2106      28.850   5.148  56.438  1.00  0.00           N  
ATOM   4297  NH2 ARG A2106      30.956   5.060  57.345  1.00  0.00           N  
ATOM   4298  N   GLN A2107      26.436   4.448  49.731  1.00  0.00           N  
ATOM   4299  CA  GLN A2107      25.863   3.859  48.525  1.00  0.00           C  
ATOM   4300  C   GLN A2107      25.886   4.877  47.388  1.00  0.00           C  
ATOM   4301  O   GLN A2107      26.106   4.523  46.230  1.00  0.00           O  
ATOM   4302  CB  GLN A2107      24.431   3.400  48.805  1.00  0.00           C  
ATOM   4303  CG  GLN A2107      24.351   2.312  49.866  1.00  0.00           C  
ATOM   4304  CD  GLN A2107      22.928   2.024  50.301  1.00  0.00           C  
ATOM   4305  OE1 GLN A2107      22.223   2.915  50.766  1.00  0.00           O  
ATOM   4306  NE2 GLN A2107      22.501   0.775  50.154  1.00  0.00           N  
ATOM   4307  N   VAL A2108      25.658   6.143  47.726  1.00  0.00           N  
ATOM   4308  CA  VAL A2108      25.685   7.213  46.734  1.00  0.00           C  
ATOM   4309  C   VAL A2108      27.106   7.345  46.194  1.00  0.00           C  
ATOM   4310  O   VAL A2108      27.316   7.504  44.991  1.00  0.00           O  
ATOM   4311  CB  VAL A2108      25.247   8.566  47.352  1.00  0.00           C  
ATOM   4312  CG1 VAL A2108      25.619   9.715  46.427  1.00  0.00           C  
ATOM   4313  CG2 VAL A2108      23.749   8.557  47.600  1.00  0.00           C  
ATOM   4314  N   GLU A2109      28.084   7.273  47.092  1.00  0.00           N  
ATOM   4315  CA  GLU A2109      29.481   7.382  46.692  1.00  0.00           C  
ATOM   4316  C   GLU A2109      29.857   6.236  45.760  1.00  0.00           C  
ATOM   4317  O   GLU A2109      30.593   6.426  44.798  1.00  0.00           O  
ATOM   4318  CB  GLU A2109      30.387   7.363  47.927  1.00  0.00           C  
ATOM   4319  CG  GLU A2109      30.267   8.593  48.812  1.00  0.00           C  
ATOM   4320  CD  GLU A2109      30.979   8.418  50.145  1.00  0.00           C  
ATOM   4321  OE1 GLU A2109      32.141   7.958  50.144  1.00  0.00           O  
ATOM   4322  OE2 GLU A2109      30.379   8.743  51.192  1.00  0.00           O  
ATOM   4323  N   ALA A2110      29.336   5.047  46.045  1.00  0.00           N  
ATOM   4324  CA  ALA A2110      29.625   3.870  45.231  1.00  0.00           C  
ATOM   4325  C   ALA A2110      29.045   4.019  43.831  1.00  0.00           C  
ATOM   4326  O   ALA A2110      29.673   3.635  42.842  1.00  0.00           O  
ATOM   4327  CB  ALA A2110      29.059   2.618  45.903  1.00  0.00           C  
ATOM   4328  N   LEU A2111      27.836   4.567  43.760  1.00  0.00           N  
ATOM   4329  CA  LEU A2111      27.150   4.777  42.490  1.00  0.00           C  
ATOM   4330  C   LEU A2111      27.941   5.741  41.620  1.00  0.00           C  
ATOM   4331  O   LEU A2111      28.157   5.493  40.434  1.00  0.00           O  
ATOM   4332  CB  LEU A2111      25.747   5.342  42.735  1.00  0.00           C  
ATOM   4333  CG  LEU A2111      25.010   5.916  41.515  1.00  0.00           C  
ATOM   4334  CD1 LEU A2111      24.702   4.806  40.512  1.00  0.00           C  
ATOM   4335  CD2 LEU A2111      23.732   6.584  41.979  1.00  0.00           C  
ATOM   4336  N   VAL A2112      28.371   6.843  42.220  1.00  0.00           N  
ATOM   4337  CA  VAL A2112      29.141   7.849  41.500  1.00  0.00           C  
ATOM   4338  C   VAL A2112      30.467   7.268  41.013  1.00  0.00           C  
ATOM   4339  O   VAL A2112      30.860   7.481  39.862  1.00  0.00           O  
ATOM   4340  CB  VAL A2112      29.411   9.082  42.397  1.00  0.00           C  
ATOM   4341  CG1 VAL A2112      30.382  10.030  41.711  1.00  0.00           C  
ATOM   4342  CG2 VAL A2112      28.097   9.800  42.691  1.00  0.00           C  
ATOM   4343  N   GLU A2113      31.148   6.528  41.886  1.00  0.00           N  
ATOM   4344  CA  GLU A2113      32.426   5.920  41.527  1.00  0.00           C  
ATOM   4345  C   GLU A2113      32.284   4.876  40.432  1.00  0.00           C  
ATOM   4346  O   GLU A2113      33.149   4.761  39.562  1.00  0.00           O  
ATOM   4347  CB  GLU A2113      33.086   5.276  42.750  1.00  0.00           C  
ATOM   4348  CG  GLU A2113      33.733   6.277  43.679  1.00  0.00           C  
ATOM   4349  CD  GLU A2113      34.692   7.199  42.946  1.00  0.00           C  
ATOM   4350  OE1 GLU A2113      35.632   6.684  42.299  1.00  0.00           O  
ATOM   4351  OE2 GLU A2113      34.501   8.433  43.014  1.00  0.00           O  
ATOM   4352  N   ALA A2121      31.201   4.107  40.478  1.00  0.00           N  
ATOM   4353  CA  ALA A2121      30.971   3.087  39.465  1.00  0.00           C  
ATOM   4354  C   ALA A2121      30.675   3.772  38.137  1.00  0.00           C  
ATOM   4355  O   ALA A2121      31.094   3.308  37.080  1.00  0.00           O  
ATOM   4356  CB  ALA A2121      29.803   2.189  39.874  1.00  0.00           C  
ATOM   4357  N   SER A2123      29.954   4.888  38.196  1.00  0.00           N  
ATOM   4358  CA  SER A2123      29.613   5.623  36.986  1.00  0.00           C  
ATOM   4359  C   SER A2123      30.838   6.275  36.360  1.00  0.00           C  
ATOM   4360  O   SER A2123      30.896   6.440  35.145  1.00  0.00           O  
ATOM   4361  CB  SER A2123      28.553   6.677  37.289  1.00  0.00           C  
ATOM   4362  OG  SER A2123      27.383   6.056  37.793  1.00  0.00           O  
ATOM   4363  N   LYS A2124      31.808   6.651  37.189  1.00  0.00           N  
ATOM   4364  CA  LYS A2124      33.043   7.254  36.689  1.00  0.00           C  
ATOM   4365  C   LYS A2124      33.824   6.233  35.875  1.00  0.00           C  
ATOM   4366  O   LYS A2124      34.382   6.557  34.826  1.00  0.00           O  
ATOM   4367  CB  LYS A2124      33.934   7.728  37.845  1.00  0.00           C  
ATOM   4368  CG  LYS A2124      33.557   9.048  38.492  1.00  0.00           C  
ATOM   4369  CD  LYS A2124      34.577   9.382  39.580  1.00  0.00           C  
ATOM   4370  CE  LYS A2124      34.290  10.708  40.255  1.00  0.00           C  
ATOM   4371  NZ  LYS A2124      35.241  10.939  41.381  1.00  0.00           N  
ATOM   4372  N   GLU A2125      33.860   4.997  36.374  1.00  0.00           N  
ATOM   4373  CA  GLU A2125      34.593   3.909  35.719  1.00  0.00           C  
ATOM   4374  C   GLU A2125      33.833   3.314  34.532  1.00  0.00           C  
ATOM   4375  O   GLU A2125      32.614   3.459  34.419  1.00  0.00           O  
ATOM   4376  CB  GLU A2125      34.913   2.815  36.732  1.00  0.00           C  
HETATM 4377  N   MPH A 553      14.617   8.961  19.363  1.00  0.00           N  
HETATM 4378  CA  MPH A 553      14.250  10.328  19.746  1.00  0.00           C  
HETATM 4379  CB  MPH A 553      12.753  10.483  20.152  1.00  0.00           C  
HETATM 4380  CG  MPH A 553      11.781   9.976  19.058  1.00  0.00           C  
HETATM 4381  SD  MPH A 553      10.092  10.222  19.653  1.00  0.00           S  
HETATM 4382  CE  MPH A 553       9.205   9.611  18.208  1.00  0.00           C  
HETATM 4383  O1  MPH A 553      16.736  10.684  20.478  1.00  0.00           O  
HETATM 4384  O2  MPH A 553      14.999  10.052  22.344  1.00  0.00           O  
HETATM 4385  O3  MPH A 553      15.116  12.463  21.272  1.00  0.00           O  
HETATM 4386  P   MPH A 553      15.282  10.915  21.052  1.00  0.00           P  
TER
END
