# Supplementary material for: Backbone Brackets and Arginine Tweezers delineate Class I and Class II aminoacyl tRNA synthetases
Source: PLoS Comput Biol. 2018 Apr 16;14(4):e1006101. doi: 10.1371/journal.pcbi.1006101 (PMC5919687; doi:10.1371/journal.pcbi.1006101)
Supplement: S11 File — All structures of Class I aaRS with residues renumbered according to the MSA. (GZ) [file pcbi.1006101.s023.tar.gz › 1pfu_A_renum.pdb]

ATOM      1  N   ALA A 244     -15.989   4.736  31.282  1.00  0.00           N  
ATOM      2  CA  ALA A 244     -14.506   4.711  31.424  1.00  0.00           C  
ATOM      3  C   ALA A 244     -13.844   5.357  30.215  1.00  0.00           C  
ATOM      4  O   ALA A 244     -14.281   5.168  29.078  1.00  0.00           O  
ATOM      5  CB  ALA A 244     -14.021   3.271  31.570  1.00  0.00           C  
ATOM      6  N   LYS A 245     -12.789   6.124  30.466  1.00  0.00           N  
ATOM      7  CA  LYS A 245     -12.063   6.781  29.389  1.00  0.00           C  
ATOM      8  C   LYS A 245     -11.156   5.780  28.683  1.00  0.00           C  
ATOM      9  O   LYS A 245     -10.706   4.804  29.285  1.00  0.00           O  
ATOM     10  CB  LYS A 245     -11.179   7.907  29.941  1.00  0.00           C  
ATOM     11  CG  LYS A 245     -11.902   9.093  30.559  1.00  0.00           C  
ATOM     12  CD  LYS A 245     -10.897   9.992  31.270  1.00  0.00           C  
ATOM     13  CE  LYS A 245     -11.503  11.315  31.706  1.00  0.00           C  
ATOM     14  NZ  LYS A 245     -11.744  12.230  30.552  1.00  0.00           N  
ATOM     15  N   LYS A 265     -10.906   6.027  27.402  1.00  0.00           N  
ATOM     16  CA  LYS A 265      -9.992   5.215  26.603  1.00  0.00           C  
ATOM     17  C   LYS A 265      -8.799   6.151  26.434  1.00  0.00           C  
ATOM     18  O   LYS A 265      -8.927   7.229  25.841  1.00  0.00           O  
ATOM     19  CB  LYS A 265     -10.596   4.873  25.232  1.00  0.00           C  
ATOM     20  CG  LYS A 265     -11.638   3.754  25.275  1.00  0.00           C  
ATOM     21  CD  LYS A 265     -12.008   3.293  23.876  1.00  0.00           C  
ATOM     22  CE  LYS A 265     -12.980   2.122  23.906  1.00  0.00           C  
ATOM     23  NZ  LYS A 265     -13.231   1.591  22.533  1.00  0.00           N  
ATOM     24  N   ILE A 266      -7.648   5.745  26.963  1.00  0.00           N  
ATOM     25  CA  ILE A 266      -6.447   6.578  26.916  1.00  0.00           C  
ATOM     26  C   ILE A 266      -5.204   5.885  26.353  1.00  0.00           C  
ATOM     27  O   ILE A 266      -4.887   4.763  26.738  1.00  0.00           O  
ATOM     28  CB  ILE A 266      -6.089   7.076  28.342  1.00  0.00           C  
ATOM     29  CG1 ILE A 266      -7.297   7.779  28.972  1.00  0.00           C  
ATOM     30  CG2 ILE A 266      -4.887   8.008  28.280  1.00  0.00           C  
ATOM     31  CD1 ILE A 266      -7.138   8.084  30.468  1.00  0.00           C  
ATOM     32  N   LEU A 267      -4.506   6.557  25.440  1.00  0.00           N  
ATOM     33  CA  LEU A 267      -3.270   6.019  24.873  1.00  0.00           C  
ATOM     34  C   LEU A 267      -2.164   6.986  25.278  1.00  0.00           C  
ATOM     35  O   LEU A 267      -2.200   8.174  24.939  1.00  0.00           O  
ATOM     36  CB  LEU A 267      -3.349   5.911  23.338  1.00  0.00           C  
ATOM     37  CG  LEU A 267      -2.252   5.094  22.628  1.00  0.00           C  
ATOM     38  CD1 LEU A 267      -2.616   4.889  21.145  1.00  0.00           C  
ATOM     39  CD2 LEU A 267      -0.913   5.810  22.735  1.00  0.00           C  
ATOM     40  N   VAL A 268      -1.189   6.470  26.016  1.00  0.00           N  
ATOM     41  CA  VAL A 268      -0.069   7.267  26.499  1.00  0.00           C  
ATOM     42  C   VAL A 268       1.251   6.751  25.947  1.00  0.00           C  
ATOM     43  O   VAL A 268       1.447   5.546  25.848  1.00  0.00           O  
ATOM     44  CB  VAL A 268       0.016   7.214  28.042  1.00  0.00           C  
ATOM     45  CG1 VAL A 268       1.283   7.925  28.524  1.00  0.00           C  
ATOM     46  CG2 VAL A 268      -1.222   7.831  28.647  1.00  0.00           C  
ATOM     47  N   THR A 269       2.154   7.665  25.595  1.00  0.00           N  
ATOM     48  CA  THR A 269       3.469   7.277  25.086  1.00  0.00           C  
ATOM     49  C   THR A 269       4.581   8.048  25.787  1.00  0.00           C  
ATOM     50  O   THR A 269       4.336   9.046  26.466  1.00  0.00           O  
ATOM     51  CB  THR A 269       3.658   7.599  23.573  1.00  0.00           C  
ATOM     52  OG1 THR A 269       3.690   9.023  23.396  1.00  0.00           O  
ATOM     53  CG2 THR A 269       2.545   7.012  22.731  1.00  0.00           C  
ATOM     54  N   CYS A 270       5.803   7.554  25.609  1.00  0.00           N  
ATOM     55  CA  CYS A 270       7.016   8.199  26.095  1.00  0.00           C  
ATOM     56  C   CYS A 270       7.809   8.304  24.811  1.00  0.00           C  
ATOM     57  O   CYS A 270       7.526   7.558  23.875  1.00  0.00           O  
ATOM     58  CB  CYS A 270       7.785   7.324  27.081  1.00  0.00           C  
ATOM     59  SG  CYS A 270       7.140   7.399  28.747  1.00  0.00           S  
ATOM     60  N   ALA A 271       8.769   9.223  24.741  1.00  0.00           N  
ATOM     61  CA  ALA A 271       9.586   9.355  23.535  1.00  0.00           C  
ATOM     62  C   ALA A 271      10.345   8.049  23.307  1.00  0.00           C  
ATOM     63  O   ALA A 271      10.724   7.368  24.262  1.00  0.00           O  
ATOM     64  CB  ALA A 271      10.568  10.504  23.676  1.00  0.00           C  
ATOM     65  N   LEU A 272      10.569   7.712  22.043  1.00  0.00           N  
ATOM     66  CA  LEU A 272      11.254   6.474  21.685  1.00  0.00           C  
ATOM     67  C   LEU A 272      12.770   6.634  21.839  1.00  0.00           C  
ATOM     68  O   LEU A 272      13.384   7.467  21.178  1.00  0.00           O  
ATOM     69  CB  LEU A 272      10.898   6.100  20.240  1.00  0.00           C  
ATOM     70  CG  LEU A 272       9.411   6.220  19.876  1.00  0.00           C  
ATOM     71  CD1 LEU A 272       9.191   5.687  18.460  1.00  0.00           C  
ATOM     72  CD2 LEU A 272       8.552   5.449  20.880  1.00  0.00           C  
ATOM     73  N   PRO A 273      13.389   5.842  22.733  1.00  0.00           N  
ATOM     74  CA  PRO A 273      14.838   5.925  22.954  1.00  0.00           C  
ATOM     75  C   PRO A 273      15.648   5.512  21.725  1.00  0.00           C  
ATOM     76  O   PRO A 273      15.308   4.533  21.060  1.00  0.00           O  
ATOM     77  CB  PRO A 273      15.063   4.972  24.126  1.00  0.00           C  
ATOM     78  CG  PRO A 273      13.728   4.966  24.841  1.00  0.00           C  
ATOM     79  CD  PRO A 273      12.769   4.909  23.690  1.00  0.00           C  
ATOM     80  N   TYR A 274      16.717   6.248  21.427  1.00  0.00           N  
ATOM     81  CA  TYR A 274      17.552   5.911  20.280  1.00  0.00           C  
ATOM     82  C   TYR A 274      18.268   4.591  20.574  1.00  0.00           C  
ATOM     83  O   TYR A 274      18.736   4.362  21.687  1.00  0.00           O  
ATOM     84  CB  TYR A 274      18.577   7.011  20.000  1.00  0.00           C  
ATOM     85  CG  TYR A 274      18.916   7.128  18.527  1.00  0.00           C  
ATOM     86  CD1 TYR A 274      20.242   7.168  18.094  1.00  0.00           C  
ATOM     87  CD2 TYR A 274      17.906   7.193  17.563  1.00  0.00           C  
ATOM     88  CE1 TYR A 274      20.560   7.268  16.734  1.00  0.00           C  
ATOM     89  CE2 TYR A 274      18.211   7.293  16.199  1.00  0.00           C  
ATOM     90  CZ  TYR A 274      19.540   7.330  15.793  1.00  0.00           C  
ATOM     91  OH  TYR A 274      19.852   7.424  14.451  1.00  0.00           O  
ATOM     92  N   ALA A 275      18.354   3.731  19.565  1.00  0.00           N  
ATOM     93  CA  ALA A 275      18.966   2.417  19.725  1.00  0.00           C  
ATOM     94  C   ALA A 275      20.488   2.380  19.808  1.00  0.00           C  
ATOM     95  O   ALA A 275      21.067   1.301  19.928  1.00  0.00           O  
ATOM     96  CB  ALA A 275      18.491   1.493  18.602  1.00  0.00           C  
ATOM     97  N   ASN A 276      21.151   3.529  19.756  1.00  0.00           N  
ATOM     98  CA  ASN A 276      22.608   3.503  19.818  1.00  0.00           C  
ATOM     99  C   ASN A 276      23.190   3.998  21.136  1.00  0.00           C  
ATOM    100  O   ASN A 276      24.324   4.462  21.180  1.00  0.00           O  
ATOM    101  CB  ASN A 276      23.207   4.294  18.648  1.00  0.00           C  
ATOM    102  CG  ASN A 276      23.022   5.793  18.790  1.00  0.00           C  
ATOM    103  OD1 ASN A 276      22.358   6.271  19.712  1.00  0.00           O  
ATOM    104  ND2 ASN A 276      23.611   6.546  17.868  1.00  0.00           N  
ATOM    105  N   GLY A 277      22.422   3.881  22.213  1.00  0.00           N  
ATOM    106  CA  GLY A 277      22.908   4.323  23.509  1.00  0.00           C  
ATOM    107  C   GLY A 277      22.154   3.690  24.664  1.00  0.00           C  
ATOM    108  O   GLY A 277      20.983   3.334  24.530  1.00  0.00           O  
ATOM    109  N   SER A 279      22.821   3.552  25.805  1.00  0.00           N  
ATOM    110  CA  SER A 279      22.194   2.955  26.979  1.00  0.00           C  
ATOM    111  C   SER A 279      21.247   3.927  27.672  1.00  0.00           C  
ATOM    112  O   SER A 279      21.390   5.146  27.556  1.00  0.00           O  
ATOM    113  CB  SER A 279      23.264   2.500  27.975  1.00  0.00           C  
ATOM    114  OG  SER A 279      24.114   1.528  27.395  1.00  0.00           O  
ATOM    115  N   ILE A 280      20.278   3.381  28.395  1.00  0.00           N  
ATOM    116  CA  ILE A 280      19.317   4.206  29.121  1.00  0.00           C  
ATOM    117  C   ILE A 280      20.024   4.828  30.324  1.00  0.00           C  
ATOM    118  O   ILE A 280      20.740   4.128  31.048  1.00  0.00           O  
ATOM    119  CB  ILE A 280      18.133   3.350  29.638  1.00  0.00           C  
ATOM    120  CG1 ILE A 280      17.453   2.633  28.470  1.00  0.00           C  
ATOM    121  CG2 ILE A 280      17.139   4.231  30.401  1.00  0.00           C  
ATOM    122  CD1 ILE A 280      16.882   3.565  27.407  1.00  0.00           C  
ATOM    123  N   HIS A 281      19.841   6.133  30.525  1.00  0.00           N  
ATOM    124  CA  HIS A 281      20.453   6.836  31.657  1.00  0.00           C  
ATOM    125  C   HIS A 281      19.387   7.519  32.524  1.00  0.00           C  
ATOM    126  O   HIS A 281      18.198   7.396  32.243  1.00  0.00           O  
ATOM    127  CB  HIS A 281      21.493   7.853  31.158  1.00  0.00           C  
ATOM    128  CG  HIS A 281      20.973   8.812  30.133  1.00  0.00           C  
ATOM    129  ND1 HIS A 281      20.015   9.758  30.418  1.00  0.00           N  
ATOM    130  CD2 HIS A 281      21.272   8.962  28.819  1.00  0.00           C  
ATOM    131  CE1 HIS A 281      19.741  10.448  29.325  1.00  0.00           C  
ATOM    132  NE2 HIS A 281      20.489   9.985  28.340  1.00  0.00           N  
ATOM    133  N   LEU A 282      19.796   8.222  33.583  1.00  0.00           N  
ATOM    134  CA  LEU A 282      18.818   8.873  34.465  1.00  0.00           C  
ATOM    135  C   LEU A 282      17.931   9.917  33.787  1.00  0.00           C  
ATOM    136  O   LEU A 282      16.843  10.226  34.279  1.00  0.00           O  
ATOM    137  CB  LEU A 282      19.508   9.507  35.678  1.00  0.00           C  
ATOM    138  CG  LEU A 282      20.153   8.546  36.681  1.00  0.00           C  
ATOM    139  CD1 LEU A 282      20.687   9.337  37.865  1.00  0.00           C  
ATOM    140  CD2 LEU A 282      19.144   7.517  37.151  1.00  0.00           C  
ATOM    141  N   GLY A 283      18.395  10.467  32.671  1.00  0.00           N  
ATOM    142  CA  GLY A 283      17.602  11.445  31.950  1.00  0.00           C  
ATOM    143  C   GLY A 283      16.370  10.758  31.396  1.00  0.00           C  
ATOM    144  O   GLY A 283      15.247  11.248  31.546  1.00  0.00           O  
ATOM    145  N   HIS A 284      16.581   9.618  30.747  1.00  0.00           N  
ATOM    146  CA  HIS A 284      15.476   8.832  30.195  1.00  0.00           C  
ATOM    147  C   HIS A 284      14.521   8.439  31.318  1.00  0.00           C  
ATOM    148  O   HIS A 284      13.302   8.578  31.192  1.00  0.00           O  
ATOM    149  CB  HIS A 284      15.964   7.523  29.560  1.00  0.00           C  
ATOM    150  CG  HIS A 284      16.782   7.686  28.316  1.00  0.00           C  
ATOM    151  ND1 HIS A 284      18.156   7.575  28.311  1.00  0.00           N  
ATOM    152  CD2 HIS A 284      16.415   7.863  27.023  1.00  0.00           C  
ATOM    153  CE1 HIS A 284      18.599   7.672  27.069  1.00  0.00           C  
ATOM    154  NE2 HIS A 284      17.562   7.847  26.269  1.00  0.00           N  
ATOM    155  N   MET A 285      15.077   7.934  32.418  1.00  0.00           N  
ATOM    156  CA  MET A 285      14.237   7.490  33.517  1.00  0.00           C  
ATOM    157  C   MET A 285      13.299   8.544  34.102  1.00  0.00           C  
ATOM    158  O   MET A 285      12.224   8.205  34.577  1.00  0.00           O  
ATOM    159  CB  MET A 285      15.088   6.848  34.622  1.00  0.00           C  
ATOM    160  CG  MET A 285      15.784   5.547  34.183  1.00  0.00           C  
ATOM    161  SD  MET A 285      14.737   4.383  33.227  1.00  0.00           S  
ATOM    162  CE  MET A 285      13.279   4.286  34.269  1.00  0.00           C  
ATOM    163  N   LEU A 286      13.684   9.816  34.077  1.00  0.00           N  
ATOM    164  CA  LEU A 286      12.791  10.854  34.595  1.00  0.00           C  
ATOM    165  C   LEU A 286      11.475  10.829  33.811  1.00  0.00           C  
ATOM    166  O   LEU A 286      10.386  10.890  34.382  1.00  0.00           O  
ATOM    167  CB  LEU A 286      13.421  12.248  34.451  1.00  0.00           C  
ATOM    168  CG  LEU A 286      12.513  13.416  34.862  1.00  0.00           C  
ATOM    169  CD1 LEU A 286      12.235  13.353  36.354  1.00  0.00           C  
ATOM    170  CD2 LEU A 286      13.171  14.740  34.509  1.00  0.00           C  
ATOM    171  N   GLU A 288      11.588  10.743  32.495  1.00  0.00           N  
ATOM    172  CA  GLU A 288      10.418  10.732  31.628  1.00  0.00           C  
ATOM    173  C   GLU A 288       9.553   9.486  31.761  1.00  0.00           C  
ATOM    174  O   GLU A 288       8.331   9.579  31.892  1.00  0.00           O  
ATOM    175  CB  GLU A 288      10.870  10.892  30.176  1.00  0.00           C  
ATOM    176  CG  GLU A 288       9.767  10.712  29.147  1.00  0.00           C  
ATOM    177  CD  GLU A 288      10.237  11.062  27.754  1.00  0.00           C  
ATOM    178  OE1 GLU A 288      10.595  12.240  27.530  1.00  0.00           O  
ATOM    179  OE2 GLU A 288      10.256  10.169  26.882  1.00  0.00           O  
ATOM    180  N   HIS A 289      10.186   8.317  31.728  1.00  0.00           N  
ATOM    181  CA  HIS A 289       9.449   7.061  31.819  1.00  0.00           C  
ATOM    182  C   HIS A 289       8.805   6.872  33.177  1.00  0.00           C  
ATOM    183  O   HIS A 289       7.721   6.307  33.275  1.00  0.00           O  
ATOM    184  CB  HIS A 289      10.376   5.890  31.475  1.00  0.00           C  
ATOM    185  CG  HIS A 289      10.766   5.861  30.031  1.00  0.00           C  
ATOM    186  ND1 HIS A 289      10.162   5.028  29.113  1.00  0.00           N  
ATOM    187  CD2 HIS A 289      11.629   6.631  29.329  1.00  0.00           C  
ATOM    188  CE1 HIS A 289      10.632   5.291  27.907  1.00  0.00           C  
ATOM    189  NE2 HIS A 289      11.523   6.260  28.010  1.00  0.00           N  
ATOM    190  N   ILE A 290       9.468   7.345  34.225  1.00  0.00           N  
ATOM    191  CA  ILE A 290       8.894   7.245  35.559  1.00  0.00           C  
ATOM    192  C   ILE A 290       7.722   8.226  35.697  1.00  0.00           C  
ATOM    193  O   ILE A 290       6.681   7.877  36.269  1.00  0.00           O  
ATOM    194  CB  ILE A 290       9.966   7.517  36.637  1.00  0.00           C  
ATOM    195  CG1 ILE A 290      10.938   6.330  36.688  1.00  0.00           C  
ATOM    196  CG2 ILE A 290       9.313   7.755  37.995  1.00  0.00           C  
ATOM    197  CD1 ILE A 290      12.144   6.538  37.605  1.00  0.00           C  
ATOM    198  N   GLN A 291       7.864   9.444  35.166  1.00  0.00           N  
ATOM    199  CA  GLN A 291       6.766  10.417  35.263  1.00  0.00           C  
ATOM    200  C   GLN A 291       5.510   9.852  34.599  1.00  0.00           C  
ATOM    201  O   GLN A 291       4.420   9.879  35.173  1.00  0.00           O  
ATOM    202  CB  GLN A 291       7.143  11.747  34.587  1.00  0.00           C  
ATOM    203  CG  GLN A 291       6.011  12.784  34.562  1.00  0.00           C  
ATOM    204  CD  GLN A 291       6.383  14.059  33.800  1.00  0.00           C  
ATOM    205  OE1 GLN A 291       6.978  14.005  32.720  1.00  0.00           O  
ATOM    206  NE2 GLN A 291       6.009  15.208  34.352  1.00  0.00           N  
ATOM    207  N   ALA A 292       5.668   9.340  33.385  1.00  0.00           N  
ATOM    208  CA  ALA A 292       4.547   8.779  32.653  1.00  0.00           C  
ATOM    209  C   ALA A 292       3.973   7.537  33.339  1.00  0.00           C  
ATOM    210  O   ALA A 292       2.754   7.360  33.377  1.00  0.00           O  
ATOM    211  CB  ALA A 292       4.973   8.443  31.228  1.00  0.00           C  
ATOM    212  N   ASP A 293       4.839   6.683  33.884  1.00  0.00           N  
ATOM    213  CA  ASP A 293       4.361   5.466  34.546  1.00  0.00           C  
ATOM    214  C   ASP A 293       3.505   5.754  35.773  1.00  0.00           C  
ATOM    215  O   ASP A 293       2.549   5.029  36.056  1.00  0.00           O  
ATOM    216  CB  ASP A 293       5.515   4.565  34.974  1.00  0.00           C  
ATOM    217  CG  ASP A 293       5.027   3.216  35.470  1.00  0.00           C  
ATOM    218  OD1 ASP A 293       4.482   2.457  34.644  1.00  0.00           O  
ATOM    219  OD2 ASP A 293       5.163   2.922  36.675  1.00  0.00           O  
ATOM    220  N   VAL A 294       3.869   6.793  36.516  1.00  0.00           N  
ATOM    221  CA  VAL A 294       3.105   7.170  37.695  1.00  0.00           C  
ATOM    222  C   VAL A 294       1.709   7.609  37.250  1.00  0.00           C  
ATOM    223  O   VAL A 294       0.709   7.180  37.816  1.00  0.00           O  
ATOM    224  CB  VAL A 294       3.790   8.328  38.457  1.00  0.00           C  
ATOM    225  CG1 VAL A 294       2.865   8.868  39.542  1.00  0.00           C  
ATOM    226  CG2 VAL A 294       5.102   7.835  39.075  1.00  0.00           C  
ATOM    227  N   TRP A 295       1.650   8.451  36.220  1.00  0.00           N  
ATOM    228  CA  TRP A 295       0.372   8.951  35.706  1.00  0.00           C  
ATOM    229  C   TRP A 295      -0.486   7.793  35.187  1.00  0.00           C  
ATOM    230  O   TRP A 295      -1.691   7.733  35.450  1.00  0.00           O  
ATOM    231  CB  TRP A 295       0.614   9.968  34.576  1.00  0.00           C  
ATOM    232  CG  TRP A 295      -0.576  10.861  34.266  1.00  0.00           C  
ATOM    233  CD1 TRP A 295      -1.045  11.900  35.024  1.00  0.00           C  
ATOM    234  CD2 TRP A 295      -1.429  10.795  33.108  1.00  0.00           C  
ATOM    235  NE1 TRP A 295      -2.138  12.485  34.409  1.00  0.00           N  
ATOM    236  CE2 TRP A 295      -2.391  11.826  33.234  1.00  0.00           C  
ATOM    237  CE3 TRP A 295      -1.473   9.964  31.978  1.00  0.00           C  
ATOM    238  CZ2 TRP A 295      -3.388  12.052  32.265  1.00  0.00           C  
ATOM    239  CZ3 TRP A 295      -2.465  10.187  31.014  1.00  0.00           C  
ATOM    240  CH2 TRP A 295      -3.409  11.223  31.169  1.00  0.00           C  
ATOM    241  N   VAL A 296       0.145   6.882  34.451  1.00  0.00           N  
ATOM    242  CA  VAL A 296      -0.539   5.716  33.886  1.00  0.00           C  
ATOM    243  C   VAL A 296      -1.102   4.798  34.969  1.00  0.00           C  
ATOM    244  O   VAL A 296      -2.252   4.360  34.891  1.00  0.00           O  
ATOM    245  CB  VAL A 296       0.422   4.907  32.982  1.00  0.00           C  
ATOM    246  CG1 VAL A 296      -0.153   3.524  32.691  1.00  0.00           C  
ATOM    247  CG2 VAL A 296       0.657   5.660  31.678  1.00  0.00           C  
ATOM    248  N   ARG A 297      -0.293   4.497  35.980  1.00  0.00           N  
ATOM    249  CA  ARG A 297      -0.764   3.632  37.055  1.00  0.00           C  
ATOM    250  C   ARG A 297      -1.935   4.290  37.777  1.00  0.00           C  
ATOM    251  O   ARG A 297      -2.879   3.611  38.172  1.00  0.00           O  
ATOM    252  CB  ARG A 297       0.374   3.301  38.025  1.00  0.00           C  
ATOM    253  CG  ARG A 297       1.393   2.297  37.452  1.00  0.00           C  
ATOM    254  CD  ARG A 297       2.502   1.961  38.460  1.00  0.00           C  
ATOM    255  NE  ARG A 297       3.505   1.034  37.918  1.00  0.00           N  
ATOM    256  CZ  ARG A 297       3.438  -0.295  37.994  1.00  0.00           C  
ATOM    257  NH1 ARG A 297       2.411  -0.886  38.593  1.00  0.00           N  
ATOM    258  NH2 ARG A 297       4.411  -1.038  37.481  1.00  0.00           N  
ATOM    259  N   TYR A 298      -1.892   5.610  37.940  1.00  0.00           N  
ATOM    260  CA  TYR A 298      -3.005   6.304  38.595  1.00  0.00           C  
ATOM    261  C   TYR A 298      -4.275   6.190  37.737  1.00  0.00           C  
ATOM    262  O   TYR A 298      -5.360   5.929  38.257  1.00  0.00           O  
ATOM    263  CB  TYR A 298      -2.679   7.789  38.822  1.00  0.00           C  
ATOM    264  CG  TYR A 298      -3.871   8.590  39.316  1.00  0.00           C  
ATOM    265  CD1 TYR A 298      -4.379   8.407  40.603  1.00  0.00           C  
ATOM    266  CD2 TYR A 298      -4.525   9.491  38.476  1.00  0.00           C  
ATOM    267  CE1 TYR A 298      -5.516   9.100  41.042  1.00  0.00           C  
ATOM    268  CE2 TYR A 298      -5.657  10.188  38.902  1.00  0.00           C  
ATOM    269  CZ  TYR A 298      -6.149   9.986  40.183  1.00  0.00           C  
ATOM    270  OH  TYR A 298      -7.276  10.660  40.595  1.00  0.00           O  
ATOM    271  N   GLN A 299      -4.138   6.377  36.425  1.00  0.00           N  
ATOM    272  CA  GLN A 299      -5.295   6.286  35.529  1.00  0.00           C  
ATOM    273  C   GLN A 299      -5.934   4.902  35.577  1.00  0.00           C  
ATOM    274  O   GLN A 299      -7.160   4.775  35.528  1.00  0.00           O  
ATOM    275  CB  GLN A 299      -4.898   6.617  34.085  1.00  0.00           C  
ATOM    276  CG  GLN A 299      -4.397   8.054  33.898  1.00  0.00           C  
ATOM    277  CD  GLN A 299      -5.428   9.109  34.276  1.00  0.00           C  
ATOM    278  OE1 GLN A 299      -5.078  10.263  34.523  1.00  0.00           O  
ATOM    279  NE2 GLN A 299      -6.698   8.725  34.312  1.00  0.00           N  
ATOM    280  N   ARG A 300      -5.107   3.862  35.661  1.00  0.00           N  
ATOM    281  CA  ARG A 300      -5.627   2.503  35.749  1.00  0.00           C  
ATOM    282  C   ARG A 300      -6.370   2.320  37.073  1.00  0.00           C  
ATOM    283  O   ARG A 300      -7.406   1.643  37.123  1.00  0.00           O  
ATOM    284  CB  ARG A 300      -4.496   1.467  35.638  1.00  0.00           C  
ATOM    285  CG  ARG A 300      -3.874   1.344  34.242  1.00  0.00           C  
ATOM    286  CD  ARG A 300      -3.005   0.091  34.136  1.00  0.00           C  
ATOM    287  NE  ARG A 300      -2.229   0.028  32.894  1.00  0.00           N  
ATOM    288  CZ  ARG A 300      -0.895   0.064  32.841  1.00  0.00           C  
ATOM    289  NH1 ARG A 300      -0.181   0.169  33.955  1.00  0.00           N  
ATOM    290  NH2 ARG A 300      -0.270  -0.024  31.675  1.00  0.00           N  
ATOM    291  N   MET A 301      -5.852   2.921  38.146  1.00  0.00           N  
ATOM    292  CA  MET A 301      -6.505   2.814  39.454  1.00  0.00           C  
ATOM    293  C   MET A 301      -7.897   3.451  39.449  1.00  0.00           C  
ATOM    294  O   MET A 301      -8.777   3.036  40.209  1.00  0.00           O  
ATOM    295  CB  MET A 301      -5.650   3.461  40.556  1.00  0.00           C  
ATOM    296  CG  MET A 301      -4.447   2.630  40.991  1.00  0.00           C  
ATOM    297  SD  MET A 301      -3.610   3.315  42.461  1.00  0.00           S  
ATOM    298  CE  MET A 301      -4.767   2.879  43.749  1.00  0.00           C  
ATOM    299  N   ARG A 302      -8.098   4.460  38.602  1.00  0.00           N  
ATOM    300  CA  ARG A 302      -9.403   5.104  38.526  1.00  0.00           C  
ATOM    301  C   ARG A 302     -10.352   4.380  37.554  1.00  0.00           C  
ATOM    302  O   ARG A 302     -11.442   4.874  37.268  1.00  0.00           O  
ATOM    303  CB  ARG A 302      -9.272   6.591  38.148  1.00  0.00           C  
ATOM    304  CG  ARG A 302      -8.467   7.453  39.145  1.00  0.00           C  
ATOM    305  CD  ARG A 302      -8.770   7.110  40.613  1.00  0.00           C  
ATOM    306  NE  ARG A 302     -10.172   7.311  40.979  1.00  0.00           N  
ATOM    307  CZ  ARG A 302     -10.694   8.469  41.375  1.00  0.00           C  
ATOM    308  NH1 ARG A 302      -9.937   9.558  41.465  1.00  0.00           N  
ATOM    309  NH2 ARG A 302     -11.980   8.537  41.689  1.00  0.00           N  
ATOM    310  N   GLY A 303      -9.931   3.221  37.047  1.00  0.00           N  
ATOM    311  CA  GLY A 303     -10.787   2.421  36.179  1.00  0.00           C  
ATOM    312  C   GLY A 303     -10.844   2.658  34.679  1.00  0.00           C  
ATOM    313  O   GLY A 303     -11.671   2.061  33.985  1.00  0.00           O  
ATOM    314  N   HIS A 304      -9.977   3.507  34.157  1.00  0.00           N  
ATOM    315  CA  HIS A 304      -9.988   3.795  32.726  1.00  0.00           C  
ATOM    316  C   HIS A 304      -9.278   2.736  31.896  1.00  0.00           C  
ATOM    317  O   HIS A 304      -8.505   1.948  32.429  1.00  0.00           O  
ATOM    318  CB  HIS A 304      -9.338   5.155  32.493  1.00  0.00           C  
ATOM    319  CG  HIS A 304     -10.002   6.261  33.248  1.00  0.00           C  
ATOM    320  ND1 HIS A 304      -9.310   7.121  34.074  1.00  0.00           N  
ATOM    321  CD2 HIS A 304     -11.300   6.635  33.314  1.00  0.00           C  
ATOM    322  CE1 HIS A 304     -10.156   7.978  34.618  1.00  0.00           C  
ATOM    323  NE2 HIS A 304     -11.369   7.705  34.175  1.00  0.00           N  
ATOM    324  N   GLU A 305      -9.573   2.704  30.596  1.00  0.00           N  
ATOM    325  CA  GLU A 305      -8.917   1.771  29.672  1.00  0.00           C  
ATOM    326  C   GLU A 305      -7.643   2.500  29.261  1.00  0.00           C  
ATOM    327  O   GLU A 305      -7.703   3.542  28.593  1.00  0.00           O  
ATOM    328  CB  GLU A 305      -9.789   1.504  28.429  1.00  0.00           C  
ATOM    329  CG  GLU A 305      -9.047   0.792  27.283  1.00  0.00           C  
ATOM    330  CD  GLU A 305      -9.939   0.445  26.091  1.00  0.00           C  
ATOM    331  OE1 GLU A 305      -9.485   0.607  24.937  1.00  0.00           O  
ATOM    332  OE2 GLU A 305     -11.088  -0.004  26.300  1.00  0.00           O  
ATOM    333  N   VAL A 306      -6.494   1.970  29.663  1.00  0.00           N  
ATOM    334  CA  VAL A 306      -5.228   2.622  29.345  1.00  0.00           C  
ATOM    335  C   VAL A 306      -4.289   1.752  28.509  1.00  0.00           C  
ATOM    336  O   VAL A 306      -4.161   0.541  28.743  1.00  0.00           O  
ATOM    337  CB  VAL A 306      -4.482   3.037  30.647  1.00  0.00           C  
ATOM    338  CG1 VAL A 306      -3.250   3.865  30.311  1.00  0.00           C  
ATOM    339  CG2 VAL A 306      -5.412   3.821  31.559  1.00  0.00           C  
ATOM    340  N   ASN A 307      -3.656   2.383  27.522  1.00  0.00           N  
ATOM    341  CA  ASN A 307      -2.686   1.725  26.653  1.00  0.00           C  
ATOM    342  C   ASN A 307      -1.392   2.546  26.703  1.00  0.00           C  
ATOM    343  O   ASN A 307      -1.300   3.622  26.104  1.00  0.00           O  
ATOM    344  CB  ASN A 307      -3.226   1.626  25.218  1.00  0.00           C  
ATOM    345  CG  ASN A 307      -4.206   0.465  25.042  1.00  0.00           C  
ATOM    346  OD1 ASN A 307      -3.822  -0.701  25.121  1.00  0.00           O  
ATOM    347  ND2 ASN A 307      -5.473   0.783  24.817  1.00  0.00           N  
ATOM    348  N   PHE A 308      -0.417   2.035  27.454  1.00  0.00           N  
ATOM    349  CA  PHE A 308       0.901   2.663  27.648  1.00  0.00           C  
ATOM    350  C   PHE A 308       1.854   2.058  26.605  1.00  0.00           C  
ATOM    351  O   PHE A 308       2.244   0.892  26.699  1.00  0.00           O  
ATOM    352  CB  PHE A 308       1.382   2.373  29.077  1.00  0.00           C  
ATOM    353  CG  PHE A 308       2.601   3.157  29.496  1.00  0.00           C  
ATOM    354  CD1 PHE A 308       3.032   4.267  28.771  1.00  0.00           C  
ATOM    355  CD2 PHE A 308       3.298   2.797  30.644  1.00  0.00           C  
ATOM    356  CE1 PHE A 308       4.133   5.009  29.195  1.00  0.00           C  
ATOM    357  CE2 PHE A 308       4.396   3.528  31.077  1.00  0.00           C  
ATOM    358  CZ  PHE A 308       4.815   4.638  30.346  1.00  0.00           C  
ATOM    359  N   ILE A 309       2.247   2.881  25.636  1.00  0.00           N  
ATOM    360  CA  ILE A 309       3.050   2.452  24.497  1.00  0.00           C  
ATOM    361  C   ILE A 309       4.425   3.125  24.313  1.00  0.00           C  
ATOM    362  O   ILE A 309       4.586   4.321  24.568  1.00  0.00           O  
ATOM    363  CB  ILE A 309       2.198   2.685  23.197  1.00  0.00           C  
ATOM    364  CG1 ILE A 309       0.867   1.941  23.309  1.00  0.00           C  
ATOM    365  CG2 ILE A 309       2.938   2.233  21.959  1.00  0.00           C  
ATOM    366  CD1 ILE A 309       1.005   0.424  23.386  1.00  0.00           C  
ATOM    367  N   CYS A 310       5.413   2.357  23.861  1.00  0.00           N  
ATOM    368  CA  CYS A 310       6.740   2.907  23.576  1.00  0.00           C  
ATOM    369  C   CYS A 310       7.451   1.978  22.590  1.00  0.00           C  
ATOM    370  O   CYS A 310       6.860   1.007  22.110  1.00  0.00           O  
ATOM    371  CB  CYS A 310       7.577   3.102  24.855  1.00  0.00           C  
ATOM    372  SG  CYS A 310       8.995   4.258  24.617  1.00  0.00           S  
ATOM    373  N   ALA A 311       8.706   2.284  22.279  1.00  0.00           N  
ATOM    374  CA  ALA A 311       9.488   1.496  21.329  1.00  0.00           C  
ATOM    375  C   ALA A 311      10.853   2.151  21.157  1.00  0.00           C  
ATOM    376  O   ALA A 311      11.056   3.287  21.584  1.00  0.00           O  
ATOM    377  CB  ALA A 311       8.772   1.455  19.981  1.00  0.00           C  
ATOM    378  N   ASP A 312      11.784   1.425  20.543  1.00  0.00           N  
ATOM    379  CA  ASP A 312      13.129   1.934  20.274  1.00  0.00           C  
ATOM    380  C   ASP A 312      13.100   2.654  18.920  1.00  0.00           C  
ATOM    381  O   ASP A 312      12.417   2.203  17.998  1.00  0.00           O  
ATOM    382  CB  ASP A 312      14.133   0.769  20.190  1.00  0.00           C  
ATOM    383  CG  ASP A 312      15.000   0.631  21.437  1.00  0.00           C  
ATOM    384  OD1 ASP A 312      14.560   1.035  22.531  1.00  0.00           O  
ATOM    385  OD2 ASP A 312      16.128   0.092  21.324  1.00  0.00           O  
ATOM    386  N   ASP A 313      13.833   3.765  18.823  1.00  0.00           N  
ATOM    387  CA  ASP A 313      13.968   4.571  17.597  1.00  0.00           C  
ATOM    388  C   ASP A 313      15.213   3.926  16.974  1.00  0.00           C  
ATOM    389  O   ASP A 313      16.339   4.207  17.393  1.00  0.00           O  
ATOM    390  CB  ASP A 313      14.249   6.037  17.974  1.00  0.00           C  
ATOM    391  CG  ASP A 313      14.119   6.993  16.796  1.00  0.00           C  
ATOM    392  OD1 ASP A 313      14.109   6.525  15.638  1.00  0.00           O  
ATOM    393  OD2 ASP A 313      14.039   8.223  17.029  1.00  0.00           O  
ATOM    394  N   ALA A 314      15.009   3.071  15.972  1.00  0.00           N  
ATOM    395  CA  ALA A 314      16.113   2.309  15.387  1.00  0.00           C  
ATOM    396  C   ALA A 314      16.705   2.656  14.015  1.00  0.00           C  
ATOM    397  O   ALA A 314      17.528   1.895  13.505  1.00  0.00           O  
ATOM    398  CB  ALA A 314      15.727   0.829  15.404  1.00  0.00           C  
ATOM    399  N   HIS A 315      16.323   3.781  13.419  1.00  0.00           N  
ATOM    400  CA  HIS A 315      16.858   4.136  12.102  1.00  0.00           C  
ATOM    401  C   HIS A 315      17.849   5.302  12.101  1.00  0.00           C  
ATOM    402  O   HIS A 315      17.989   6.019  13.088  1.00  0.00           O  
ATOM    403  CB  HIS A 315      15.702   4.455  11.151  1.00  0.00           C  
ATOM    404  CG  HIS A 315      14.867   3.264  10.796  1.00  0.00           C  
ATOM    405  ND1 HIS A 315      13.602   3.376  10.258  1.00  0.00           N  
ATOM    406  CD2 HIS A 315      15.128   1.938  10.873  1.00  0.00           C  
ATOM    407  CE1 HIS A 315      13.120   2.168  10.020  1.00  0.00           C  
ATOM    408  NE2 HIS A 315      14.026   1.278  10.383  1.00  0.00           N  
ATOM    409  N   GLY A 316      18.546   5.482  10.983  1.00  0.00           N  
ATOM    410  CA  GLY A 316      19.486   6.582  10.893  1.00  0.00           C  
ATOM    411  C   GLY A 316      20.921   6.226  10.570  1.00  0.00           C  
ATOM    412  O   GLY A 316      21.365   5.092  10.764  1.00  0.00           O  
ATOM    413  N   THR A 317      21.649   7.226  10.084  1.00  0.00           N  
ATOM    414  CA  THR A 317      23.048   7.074   9.705  1.00  0.00           C  
ATOM    415  C   THR A 317      23.945   6.684  10.885  1.00  0.00           C  
ATOM    416  O   THR A 317      24.762   5.776  10.764  1.00  0.00           O  
ATOM    417  CB  THR A 317      23.576   8.375   9.051  1.00  0.00           C  
ATOM    418  OG1 THR A 317      22.745   8.712   7.930  1.00  0.00           O  
ATOM    419  CG2 THR A 317      25.011   8.191   8.563  1.00  0.00           C  
ATOM    420  N   PRO A 318      23.803   7.360  12.041  1.00  0.00           N  
ATOM    421  CA  PRO A 318      24.645   7.010  13.192  1.00  0.00           C  
ATOM    422  C   PRO A 318      24.575   5.518  13.495  1.00  0.00           C  
ATOM    423  O   PRO A 318      25.597   4.860  13.701  1.00  0.00           O  
ATOM    424  CB  PRO A 318      24.056   7.853  14.317  1.00  0.00           C  
ATOM    425  CG  PRO A 318      23.575   9.069  13.596  1.00  0.00           C  
ATOM    426  CD  PRO A 318      22.897   8.470  12.381  1.00  0.00           C  
ATOM    427  N   ILE A 334      23.355   4.991  13.517  1.00  0.00           N  
ATOM    428  CA  ILE A 334      23.136   3.576  13.786  1.00  0.00           C  
ATOM    429  C   ILE A 334      23.781   2.710  12.706  1.00  0.00           C  
ATOM    430  O   ILE A 334      24.424   1.710  13.014  1.00  0.00           O  
ATOM    431  CB  ILE A 334      21.622   3.264  13.872  1.00  0.00           C  
ATOM    432  CG1 ILE A 334      21.025   3.985  15.085  1.00  0.00           C  
ATOM    433  CG2 ILE A 334      21.396   1.756  13.958  1.00  0.00           C  
ATOM    434  CD1 ILE A 334      19.538   3.800  15.261  1.00  0.00           C  
ATOM    435  N   MET A 336      23.614   3.098  11.443  1.00  0.00           N  
ATOM    436  CA  MET A 336      24.190   2.339  10.334  1.00  0.00           C  
ATOM    437  C   MET A 336      25.710   2.243  10.458  1.00  0.00           C  
ATOM    438  O   MET A 336      26.295   1.171  10.285  1.00  0.00           O  
ATOM    439  CB  MET A 336      23.837   2.991   8.991  1.00  0.00           C  
ATOM    440  CG  MET A 336      24.444   2.277   7.784  1.00  0.00           C  
ATOM    441  SD  MET A 336      24.105   3.078   6.195  1.00  0.00           S  
ATOM    442  CE  MET A 336      25.412   4.334   6.172  1.00  0.00           C  
ATOM    443  N   LEU A 340      26.341   3.370  10.768  1.00  0.00           N  
ATOM    444  CA  LEU A 340      27.792   3.420  10.899  1.00  0.00           C  
ATOM    445  C   LEU A 340      28.318   2.665  12.118  1.00  0.00           C  
ATOM    446  O   LEU A 340      29.377   2.034  12.050  1.00  0.00           O  
ATOM    447  CB  LEU A 340      28.258   4.880  10.934  1.00  0.00           C  
ATOM    448  CG  LEU A 340      27.950   5.700   9.673  1.00  0.00           C  
ATOM    449  CD1 LEU A 340      28.410   7.138   9.858  1.00  0.00           C  
ATOM    450  CD2 LEU A 340      28.641   5.077   8.469  1.00  0.00           C  
ATOM    451  N   LYS A 341      27.592   2.716  13.231  1.00  0.00           N  
ATOM    452  CA  LYS A 341      28.043   2.009  14.423  1.00  0.00           C  
ATOM    453  C   LYS A 341      28.060   0.513  14.135  1.00  0.00           C  
ATOM    454  O   LYS A 341      29.033  -0.173  14.436  1.00  0.00           O  
ATOM    455  CB  LYS A 341      27.132   2.301  15.621  1.00  0.00           C  
ATOM    456  CG  LYS A 341      27.763   1.911  16.953  1.00  0.00           C  
ATOM    457  CD  LYS A 341      26.868   2.240  18.143  1.00  0.00           C  
ATOM    458  CE  LYS A 341      27.597   1.960  19.458  1.00  0.00           C  
ATOM    459  NZ  LYS A 341      26.751   2.170  20.667  1.00  0.00           N  
ATOM    460  N   ALA A 342      26.985   0.011  13.536  1.00  0.00           N  
ATOM    461  CA  ALA A 342      26.899  -1.405  13.204  1.00  0.00           C  
ATOM    462  C   ALA A 342      28.077  -1.811  12.321  1.00  0.00           C  
ATOM    463  O   ALA A 342      28.621  -2.904  12.465  1.00  0.00           O  
ATOM    464  CB  ALA A 342      25.583  -1.697  12.490  1.00  0.00           C  
ATOM    465  N   GLN A 343      28.467  -0.923  11.410  1.00  0.00           N  
ATOM    466  CA  GLN A 343      29.580  -1.191  10.505  1.00  0.00           C  
ATOM    467  C   GLN A 343      30.925  -1.253  11.224  1.00  0.00           C  
ATOM    468  O   GLN A 343      31.833  -1.963  10.795  1.00  0.00           O  
ATOM    469  CB  GLN A 343      29.631  -0.130   9.401  1.00  0.00           C  
ATOM    470  CG  GLN A 343      28.627  -0.363   8.281  1.00  0.00           C  
ATOM    471  CD  GLN A 343      28.611   0.760   7.262  1.00  0.00           C  
ATOM    472  OE1 GLN A 343      29.659   1.198   6.785  1.00  0.00           O  
ATOM    473  NE2 GLN A 343      27.417   1.228   6.916  1.00  0.00           N  
ATOM    474  N   GLN A 344      31.051  -0.511  12.319  1.00  0.00           N  
ATOM    475  CA  GLN A 344      32.291  -0.501  13.084  1.00  0.00           C  
ATOM    476  C   GLN A 344      32.368  -1.750  13.956  1.00  0.00           C  
ATOM    477  O   GLN A 344      33.425  -2.368  14.077  1.00  0.00           O  
ATOM    478  CB  GLN A 344      32.361   0.747  13.965  1.00  0.00           C  
ATOM    479  CG  GLN A 344      32.024   2.035  13.236  1.00  0.00           C  
ATOM    480  CD  GLN A 344      32.183   3.257  14.115  1.00  0.00           C  
ATOM    481  OE1 GLN A 344      31.832   3.237  15.296  1.00  0.00           O  
ATOM    482  NE2 GLN A 344      32.705   4.337  13.540  1.00  0.00           N  
ATOM    483  N   LEU A 406      31.242  -2.115  14.561  1.00  0.00           N  
ATOM    484  CA  LEU A 406      31.176  -3.293  15.418  1.00  0.00           C  
ATOM    485  C   LEU A 406      31.318  -4.578  14.607  1.00  0.00           C  
ATOM    486  O   LEU A 406      31.577  -5.645  15.161  1.00  0.00           O  
ATOM    487  CB  LEU A 406      29.851  -3.320  16.191  1.00  0.00           C  
ATOM    488  CG  LEU A 406      29.699  -2.416  17.422  1.00  0.00           C  
ATOM    489  CD1 LEU A 406      30.727  -2.827  18.467  1.00  0.00           C  
ATOM    490  CD2 LEU A 406      29.879  -0.954  17.048  1.00  0.00           C  
ATOM    491  N   GLY A 407      31.140  -4.471  13.295  1.00  0.00           N  
ATOM    492  CA  GLY A 407      31.255  -5.637  12.439  1.00  0.00           C  
ATOM    493  C   GLY A 407      30.029  -6.533  12.470  1.00  0.00           C  
ATOM    494  O   GLY A 407      30.137  -7.757  12.353  1.00  0.00           O  
ATOM    495  N   ILE A 408      28.858  -5.926  12.631  1.00  0.00           N  
ATOM    496  CA  ILE A 408      27.608  -6.675  12.669  1.00  0.00           C  
ATOM    497  C   ILE A 408      26.506  -5.915  11.938  1.00  0.00           C  
ATOM    498  O   ILE A 408      26.630  -4.717  11.690  1.00  0.00           O  
ATOM    499  CB  ILE A 408      27.153  -6.933  14.121  1.00  0.00           C  
ATOM    500  CG1 ILE A 408      27.013  -5.604  14.867  1.00  0.00           C  
ATOM    501  CG2 ILE A 408      28.149  -7.847  14.823  1.00  0.00           C  
ATOM    502  CD1 ILE A 408      26.431  -5.739  16.263  1.00  0.00           C  
ATOM    503  N   THR A 418      25.432  -6.619  11.593  1.00  0.00           N  
ATOM    504  CA  THR A 418      24.307  -6.006  10.895  1.00  0.00           C  
ATOM    505  C   THR A 418      23.579  -5.021  11.809  1.00  0.00           C  
ATOM    506  O   THR A 418      23.578  -5.175  13.033  1.00  0.00           O  
ATOM    507  CB  THR A 418      23.289  -7.065  10.439  1.00  0.00           C  
ATOM    508  OG1 THR A 418      22.813  -7.787  11.583  1.00  0.00           O  
ATOM    509  CG2 THR A 418      23.927  -8.039   9.456  1.00  0.00           C  
ATOM    510  N   PRO A 419      22.956  -3.984  11.227  1.00  0.00           N  
ATOM    511  CA  PRO A 419      22.244  -3.026  12.077  1.00  0.00           C  
ATOM    512  C   PRO A 419      21.121  -3.745  12.819  1.00  0.00           C  
ATOM    513  O   PRO A 419      20.799  -3.409  13.960  1.00  0.00           O  
ATOM    514  CB  PRO A 419      21.719  -2.002  11.075  1.00  0.00           C  
ATOM    515  CG  PRO A 419      22.756  -2.030   9.995  1.00  0.00           C  
ATOM    516  CD  PRO A 419      23.005  -3.514   9.832  1.00  0.00           C  
ATOM    517  N   GLU A 420      20.539  -4.746  12.162  1.00  0.00           N  
ATOM    518  CA  GLU A 420      19.454  -5.526  12.748  1.00  0.00           C  
ATOM    519  C   GLU A 420      19.906  -6.207  14.034  1.00  0.00           C  
ATOM    520  O   GLU A 420      19.203  -6.169  15.046  1.00  0.00           O  
ATOM    521  CB  GLU A 420      18.951  -6.590  11.763  1.00  0.00           C  
ATOM    522  CG  GLU A 420      18.227  -6.054  10.534  1.00  0.00           C  
ATOM    523  CD  GLU A 420      19.171  -5.604   9.435  1.00  0.00           C  
ATOM    524  OE1 GLU A 420      20.400  -5.749   9.599  1.00  0.00           O  
ATOM    525  OE2 GLU A 420      18.679  -5.107   8.399  1.00  0.00           O  
ATOM    526  N   GLN A 421      21.078  -6.835  13.997  1.00  0.00           N  
ATOM    527  CA  GLN A 421      21.597  -7.511  15.180  1.00  0.00           C  
ATOM    528  C   GLN A 421      21.864  -6.506  16.295  1.00  0.00           C  
ATOM    529  O   GLN A 421      21.479  -6.724  17.445  1.00  0.00           O  
ATOM    530  CB  GLN A 421      22.895  -8.258  14.861  1.00  0.00           C  
ATOM    531  CG  GLN A 421      23.540  -8.888  16.092  1.00  0.00           C  
ATOM    532  CD  GLN A 421      24.942  -9.411  15.832  1.00  0.00           C  
ATOM    533  OE1 GLN A 421      25.657  -9.791  16.761  1.00  0.00           O  
ATOM    534  NE2 GLN A 421      25.341  -9.432  14.565  1.00  0.00           N  
ATOM    535  N   MET A 422      22.528  -5.408  15.949  1.00  0.00           N  
ATOM    536  CA  MET A 422      22.852  -4.378  16.926  1.00  0.00           C  
ATOM    537  C   MET A 422      21.613  -3.780  17.594  1.00  0.00           C  
ATOM    538  O   MET A 422      21.571  -3.642  18.819  1.00  0.00           O  
ATOM    539  CB  MET A 422      23.668  -3.261  16.271  1.00  0.00           C  
ATOM    540  CG  MET A 422      24.133  -2.190  17.250  1.00  0.00           C  
ATOM    541  SD  MET A 422      25.039  -0.829  16.472  1.00  0.00           S  
ATOM    542  CE  MET A 422      23.690   0.183  15.878  1.00  0.00           C  
ATOM    543  N   ILE A 423      20.608  -3.420  16.804  1.00  0.00           N  
ATOM    544  CA  ILE A 423      19.400  -2.832  17.381  1.00  0.00           C  
ATOM    545  C   ILE A 423      18.624  -3.877  18.173  1.00  0.00           C  
ATOM    546  O   ILE A 423      17.876  -3.546  19.090  1.00  0.00           O  
ATOM    547  CB  ILE A 423      18.477  -2.219  16.296  1.00  0.00           C  
ATOM    548  CG1 ILE A 423      17.906  -3.313  15.390  1.00  0.00           C  
ATOM    549  CG2 ILE A 423      19.255  -1.195  15.480  1.00  0.00           C  
ATOM    550  CD1 ILE A 423      16.823  -2.815  14.444  1.00  0.00           C  
ATOM    551  N   GLY A 424      18.810  -5.145  17.822  1.00  0.00           N  
ATOM    552  CA  GLY A 424      18.121  -6.200  18.538  1.00  0.00           C  
ATOM    553  C   GLY A 424      18.687  -6.313  19.939  1.00  0.00           C  
ATOM    554  O   GLY A 424      17.950  -6.492  20.909  1.00  0.00           O  
ATOM    555  N   GLU A 425      20.007  -6.196  20.042  1.00  0.00           N  
ATOM    556  CA  GLU A 425      20.692  -6.285  21.326  1.00  0.00           C  
ATOM    557  C   GLU A 425      20.382  -5.072  22.195  1.00  0.00           C  
ATOM    558  O   GLU A 425      20.136  -5.206  23.390  1.00  0.00           O  
ATOM    559  CB  GLU A 425      22.206  -6.421  21.104  1.00  0.00           C  
ATOM    560  CG  GLU A 425      22.555  -7.558  20.148  1.00  0.00           C  
ATOM    561  CD  GLU A 425      24.044  -7.850  20.059  1.00  0.00           C  
ATOM    562  OE1 GLU A 425      24.861  -6.928  20.275  1.00  0.00           O  
ATOM    563  OE2 GLU A 425      24.393  -9.010  19.755  1.00  0.00           O  
ATOM    564  N   MET A 426      20.382  -3.886  21.599  1.00  0.00           N  
ATOM    565  CA  MET A 426      20.076  -2.684  22.366  1.00  0.00           C  
ATOM    566  C   MET A 426      18.614  -2.654  22.807  1.00  0.00           C  
ATOM    567  O   MET A 426      18.298  -2.143  23.880  1.00  0.00           O  
ATOM    568  CB  MET A 426      20.419  -1.434  21.557  1.00  0.00           C  
ATOM    569  CG  MET A 426      21.880  -1.012  21.695  1.00  0.00           C  
ATOM    570  SD  MET A 426      22.151   0.294  22.936  1.00  0.00           S  
ATOM    571  CE  MET A 426      21.274  -0.343  24.351  1.00  0.00           C  
ATOM    572  N   SER A 427      17.723  -3.203  21.984  1.00  0.00           N  
ATOM    573  CA  SER A 427      16.301  -3.240  22.333  1.00  0.00           C  
ATOM    574  C   SER A 427      16.111  -4.089  23.587  1.00  0.00           C  
ATOM    575  O   SER A 427      15.350  -3.732  24.491  1.00  0.00           O  
ATOM    576  CB  SER A 427      15.478  -3.835  21.187  1.00  0.00           C  
ATOM    577  OG  SER A 427      14.126  -4.029  21.575  1.00  0.00           O  
ATOM    578  N   GLN A 429      16.810  -5.219  23.638  1.00  0.00           N  
ATOM    579  CA  GLN A 429      16.727  -6.109  24.786  1.00  0.00           C  
ATOM    580  C   GLN A 429      17.314  -5.417  26.012  1.00  0.00           C  
ATOM    581  O   GLN A 429      16.761  -5.506  27.106  1.00  0.00           O  
ATOM    582  CB  GLN A 429      17.494  -7.408  24.509  1.00  0.00           C  
ATOM    583  CG  GLN A 429      16.899  -8.255  23.393  1.00  0.00           C  
ATOM    584  CD  GLN A 429      15.658  -9.014  23.825  1.00  0.00           C  
ATOM    585  OE1 GLN A 429      14.692  -8.427  24.316  1.00  0.00           O  
ATOM    586  NE2 GLN A 429      15.678 -10.334  23.639  1.00  0.00           N  
ATOM    587  N   GLU A 431      18.435  -4.728  25.825  1.00  0.00           N  
ATOM    588  CA  GLU A 431      19.086  -4.026  26.926  1.00  0.00           C  
ATOM    589  C   GLU A 431      18.143  -2.978  27.511  1.00  0.00           C  
ATOM    590  O   GLU A 431      17.965  -2.898  28.725  1.00  0.00           O  
ATOM    591  CB  GLU A 431      20.365  -3.343  26.442  1.00  0.00           C  
ATOM    592  CG  GLU A 431      21.177  -2.727  27.570  1.00  0.00           C  
ATOM    593  CD  GLU A 431      22.324  -1.874  27.068  1.00  0.00           C  
ATOM    594  OE1 GLU A 431      23.126  -2.377  26.250  1.00  0.00           O  
ATOM    595  OE2 GLU A 431      22.422  -0.703  27.497  1.00  0.00           O  
ATOM    596  N   HIS A 432      17.542  -2.179  26.636  1.00  0.00           N  
ATOM    597  CA  HIS A 432      16.610  -1.135  27.052  1.00  0.00           C  
ATOM    598  C   HIS A 432      15.421  -1.684  27.837  1.00  0.00           C  
ATOM    599  O   HIS A 432      15.094  -1.186  28.918  1.00  0.00           O  
ATOM    600  CB  HIS A 432      16.075  -0.377  25.832  1.00  0.00           C  
ATOM    601  CG  HIS A 432      17.072   0.538  25.194  1.00  0.00           C  
ATOM    602  ND1 HIS A 432      16.781   1.283  24.071  1.00  0.00           N  
ATOM    603  CD2 HIS A 432      18.351   0.834  25.522  1.00  0.00           C  
ATOM    604  CE1 HIS A 432      17.839   2.000  23.736  1.00  0.00           C  
ATOM    605  NE2 HIS A 432      18.806   1.746  24.600  1.00  0.00           N  
ATOM    606  N   GLN A 433      14.768  -2.707  27.294  1.00  0.00           N  
ATOM    607  CA  GLN A 433      13.603  -3.272  27.963  1.00  0.00           C  
ATOM    608  C   GLN A 433      13.932  -3.902  29.308  1.00  0.00           C  
ATOM    609  O   GLN A 433      13.107  -3.878  30.215  1.00  0.00           O  
ATOM    610  CB  GLN A 433      12.895  -4.271  27.049  1.00  0.00           C  
ATOM    611  CG  GLN A 433      12.370  -3.607  25.776  1.00  0.00           C  
ATOM    612  CD  GLN A 433      11.583  -4.548  24.887  1.00  0.00           C  
ATOM    613  OE1 GLN A 433      10.514  -5.035  25.264  1.00  0.00           O  
ATOM    614  NE2 GLN A 433      12.107  -4.806  23.694  1.00  0.00           N  
ATOM    615  N   THR A 434      15.134  -4.457  29.438  1.00  0.00           N  
ATOM    616  CA  THR A 434      15.552  -5.054  30.701  1.00  0.00           C  
ATOM    617  C   THR A 434      15.673  -3.965  31.763  1.00  0.00           C  
ATOM    618  O   THR A 434      15.255  -4.155  32.908  1.00  0.00           O  
ATOM    619  CB  THR A 434      16.912  -5.776  30.558  1.00  0.00           C  
ATOM    620  OG1 THR A 434      16.735  -6.973  29.789  1.00  0.00           O  
ATOM    621  CG2 THR A 434      17.484  -6.132  31.937  1.00  0.00           C  
ATOM    622  N   ASP A 435      16.239  -2.819  31.378  1.00  0.00           N  
ATOM    623  CA  ASP A 435      16.394  -1.693  32.305  1.00  0.00           C  
ATOM    624  C   ASP A 435      15.041  -1.115  32.715  1.00  0.00           C  
ATOM    625  O   ASP A 435      14.791  -0.870  33.895  1.00  0.00           O  
ATOM    626  CB  ASP A 435      17.251  -0.591  31.668  1.00  0.00           C  
ATOM    627  CG  ASP A 435      18.713  -0.982  31.553  1.00  0.00           C  
ATOM    628  OD1 ASP A 435      19.483  -0.238  30.907  1.00  0.00           O  
ATOM    629  OD2 ASP A 435      19.092  -2.034  32.112  1.00  0.00           O  
ATOM    630  N   PHE A 436      14.168  -0.886  31.740  1.00  0.00           N  
ATOM    631  CA  PHE A 436      12.846  -0.340  32.034  1.00  0.00           C  
ATOM    632  C   PHE A 436      12.035  -1.291  32.920  1.00  0.00           C  
ATOM    633  O   PHE A 436      11.297  -0.853  33.797  1.00  0.00           O  
ATOM    634  CB  PHE A 436      12.099  -0.052  30.727  1.00  0.00           C  
ATOM    635  CG  PHE A 436      12.670   1.103  29.938  1.00  0.00           C  
ATOM    636  CD1 PHE A 436      12.824   1.007  28.557  1.00  0.00           C  
ATOM    637  CD2 PHE A 436      13.013   2.300  30.568  1.00  0.00           C  
ATOM    638  CE1 PHE A 436      13.310   2.084  27.813  1.00  0.00           C  
ATOM    639  CE2 PHE A 436      13.497   3.382  29.834  1.00  0.00           C  
ATOM    640  CZ  PHE A 436      13.646   3.274  28.453  1.00  0.00           C  
ATOM    641  N   ALA A 437      12.185  -2.594  32.702  1.00  0.00           N  
ATOM    642  CA  ALA A 437      11.463  -3.583  33.507  1.00  0.00           C  
ATOM    643  C   ALA A 437      11.951  -3.534  34.954  1.00  0.00           C  
ATOM    644  O   ALA A 437      11.175  -3.734  35.893  1.00  0.00           O  
ATOM    645  CB  ALA A 437      11.670  -4.974  32.931  1.00  0.00           C  
ATOM    646  N   GLY A 438      13.244  -3.263  35.116  1.00  0.00           N  
ATOM    647  CA  GLY A 438      13.842  -3.176  36.439  1.00  0.00           C  
ATOM    648  C   GLY A 438      13.328  -1.973  37.211  1.00  0.00           C  
ATOM    649  O   GLY A 438      13.431  -1.919  38.443  1.00  0.00           O  
ATOM    650  N   PHE A 439      12.789  -0.993  36.490  1.00  0.00           N  
ATOM    651  CA  PHE A 439      12.231   0.188  37.136  1.00  0.00           C  
ATOM    652  C   PHE A 439      10.714   0.089  37.144  1.00  0.00           C  
ATOM    653  O   PHE A 439      10.018   1.024  37.533  1.00  0.00           O  
ATOM    654  CB  PHE A 439      12.677   1.469  36.432  1.00  0.00           C  
ATOM    655  CG  PHE A 439      14.021   1.959  36.877  1.00  0.00           C  
ATOM    656  CD1 PHE A 439      15.178   1.585  36.197  1.00  0.00           C  
ATOM    657  CD2 PHE A 439      14.134   2.781  37.997  1.00  0.00           C  
ATOM    658  CE1 PHE A 439      16.433   2.023  36.626  1.00  0.00           C  
ATOM    659  CE2 PHE A 439      15.385   3.227  38.436  1.00  0.00           C  
ATOM    660  CZ  PHE A 439      16.535   2.846  37.749  1.00  0.00           C  
ATOM    661  N   ASN A 444      10.223  -1.072  36.718  1.00  0.00           N  
ATOM    662  CA  ASN A 444       8.800  -1.368  36.672  1.00  0.00           C  
ATOM    663  C   ASN A 444       7.960  -0.403  35.845  1.00  0.00           C  
ATOM    664  O   ASN A 444       6.894   0.030  36.279  1.00  0.00           O  
ATOM    665  CB  ASN A 444       8.245  -1.451  38.094  1.00  0.00           C  
ATOM    666  CG  ASN A 444       8.935  -2.521  38.915  1.00  0.00           C  
ATOM    667  OD1 ASN A 444       8.909  -3.704  38.561  1.00  0.00           O  
ATOM    668  ND2 ASN A 444       9.569  -2.114  40.007  1.00  0.00           N  
ATOM    669  N   ILE A 445       8.440  -0.056  34.657  1.00  0.00           N  
ATOM    670  CA  ILE A 445       7.660   0.823  33.794  1.00  0.00           C  
ATOM    671  C   ILE A 445       6.682  -0.149  33.124  1.00  0.00           C  
ATOM    672  O   ILE A 445       7.094  -1.035  32.371  1.00  0.00           O  
ATOM    673  CB  ILE A 445       8.536   1.528  32.745  1.00  0.00           C  
ATOM    674  CG1 ILE A 445       9.740   2.215  33.415  1.00  0.00           C  
ATOM    675  CG2 ILE A 445       7.693   2.551  31.996  1.00  0.00           C  
ATOM    676  CD1 ILE A 445       9.392   3.293  34.443  1.00  0.00           C  
ATOM    677  N   SER A 460       5.395   0.034  33.416  1.00  0.00           N  
ATOM    678  CA  SER A 460       4.311  -0.841  32.963  1.00  0.00           C  
ATOM    679  C   SER A 460       3.784  -0.766  31.527  1.00  0.00           C  
ATOM    680  O   SER A 460       2.569  -0.743  31.324  1.00  0.00           O  
ATOM    681  CB  SER A 460       3.123  -0.682  33.923  1.00  0.00           C  
ATOM    682  OG  SER A 460       2.577   0.631  33.864  1.00  0.00           O  
ATOM    683  N   TYR A 461       4.670  -0.768  30.538  1.00  0.00           N  
ATOM    684  CA  TYR A 461       4.223  -0.696  29.145  1.00  0.00           C  
ATOM    685  C   TYR A 461       3.276  -1.830  28.784  1.00  0.00           C  
ATOM    686  O   TYR A 461       3.432  -2.955  29.256  1.00  0.00           O  
ATOM    687  CB  TYR A 461       5.392  -0.779  28.157  1.00  0.00           C  
ATOM    688  CG  TYR A 461       6.591   0.069  28.472  1.00  0.00           C  
ATOM    689  CD1 TYR A 461       7.777  -0.520  28.913  1.00  0.00           C  
ATOM    690  CD2 TYR A 461       6.557   1.457  28.319  1.00  0.00           C  
ATOM    691  CE1 TYR A 461       8.901   0.244  29.193  1.00  0.00           C  
ATOM    692  CE2 TYR A 461       7.690   2.237  28.600  1.00  0.00           C  
ATOM    693  CZ  TYR A 461       8.852   1.620  29.037  1.00  0.00           C  
ATOM    694  OH  TYR A 461       9.973   2.364  29.348  1.00  0.00           O  
ATOM    695  N   ASP A 463       2.303  -1.527  27.931  1.00  0.00           N  
ATOM    696  CA  ASP A 463       1.370  -2.538  27.450  1.00  0.00           C  
ATOM    697  C   ASP A 463       2.000  -3.129  26.185  1.00  0.00           C  
ATOM    698  O   ASP A 463       1.636  -4.222  25.746  1.00  0.00           O  
ATOM    699  CB  ASP A 463       0.008  -1.903  27.157  1.00  0.00           C  
ATOM    700  CG  ASP A 463      -0.717  -1.504  28.419  1.00  0.00           C  
ATOM    701  OD1 ASP A 463      -1.178  -2.405  29.157  1.00  0.00           O  
ATOM    702  OD2 ASP A 463      -0.808  -0.294  28.696  1.00  0.00           O  
ATOM    703  N   ASN A 473       2.961  -2.396  25.622  1.00  0.00           N  
ATOM    704  CA  ASN A 473       3.708  -2.829  24.438  1.00  0.00           C  
ATOM    705  C   ASN A 473       4.957  -1.965  24.219  1.00  0.00           C  
ATOM    706  O   ASN A 473       4.907  -0.739  24.338  1.00  0.00           O  
ATOM    707  CB  ASN A 473       2.845  -2.757  23.165  1.00  0.00           C  
ATOM    708  CG  ASN A 473       3.372  -3.656  22.056  1.00  0.00           C  
ATOM    709  OD1 ASN A 473       3.395  -3.281  20.873  1.00  0.00           O  
ATOM    710  ND2 ASN A 473       3.792  -4.859  22.433  1.00  0.00           N  
ATOM    711  N   TYR A 474       6.072  -2.622  23.916  1.00  0.00           N  
ATOM    712  CA  TYR A 474       7.340  -1.953  23.620  1.00  0.00           C  
ATOM    713  C   TYR A 474       7.790  -2.550  22.281  1.00  0.00           C  
ATOM    714  O   TYR A 474       8.238  -3.701  22.219  1.00  0.00           O  
ATOM    715  CB  TYR A 474       8.386  -2.235  24.704  1.00  0.00           C  
ATOM    716  CG  TYR A 474       9.568  -1.284  24.647  1.00  0.00           C  
ATOM    717  CD1 TYR A 474       9.605  -0.135  25.445  1.00  0.00           C  
ATOM    718  CD2 TYR A 474      10.617  -1.500  23.756  1.00  0.00           C  
ATOM    719  CE1 TYR A 474      10.661   0.776  25.349  1.00  0.00           C  
ATOM    720  CE2 TYR A 474      11.677  -0.594  23.650  1.00  0.00           C  
ATOM    721  CZ  TYR A 474      11.691   0.540  24.444  1.00  0.00           C  
ATOM    722  OH  TYR A 474      12.722   1.445  24.319  1.00  0.00           O  
ATOM    723  N   HIS A 475       7.658  -1.775  21.209  1.00  0.00           N  
ATOM    724  CA  HIS A 475       7.996  -2.248  19.863  1.00  0.00           C  
ATOM    725  C   HIS A 475       9.278  -1.629  19.285  1.00  0.00           C  
ATOM    726  O   HIS A 475      10.237  -1.372  20.013  1.00  0.00           O  
ATOM    727  CB  HIS A 475       6.791  -1.976  18.950  1.00  0.00           C  
ATOM    728  CG  HIS A 475       6.724  -2.846  17.732  1.00  0.00           C  
ATOM    729  ND1 HIS A 475       6.986  -4.200  17.763  1.00  0.00           N  
ATOM    730  CD2 HIS A 475       6.356  -2.565  16.460  1.00  0.00           C  
ATOM    731  CE1 HIS A 475       6.779  -4.715  16.564  1.00  0.00           C  
ATOM    732  NE2 HIS A 475       6.395  -3.744  15.755  1.00  0.00           N  
ATOM    733  N   SER A 476       9.291  -1.404  17.972  1.00  0.00           N  
ATOM    734  CA  SER A 476      10.443  -0.831  17.282  1.00  0.00           C  
ATOM    735  C   SER A 476      10.002  -0.080  16.031  1.00  0.00           C  
ATOM    736  O   SER A 476       9.008  -0.450  15.396  1.00  0.00           O  
ATOM    737  CB  SER A 476      11.424  -1.935  16.871  1.00  0.00           C  
ATOM    738  OG  SER A 476      12.515  -1.401  16.134  1.00  0.00           O  
ATOM    739  N   THR A 477      10.732   0.978  15.682  1.00  0.00           N  
ATOM    740  CA  THR A 477      10.400   1.747  14.484  1.00  0.00           C  
ATOM    741  C   THR A 477      10.810   0.942  13.257  1.00  0.00           C  
ATOM    742  O   THR A 477      10.399   1.245  12.135  1.00  0.00           O  
ATOM    743  CB  THR A 477      11.129   3.102  14.438  1.00  0.00           C  
ATOM    744  OG1 THR A 477      12.540   2.882  14.513  1.00  0.00           O  
ATOM    745  CG2 THR A 477      10.677   3.997  15.588  1.00  0.00           C  
ATOM    746  N   HIS A 478      11.643  -0.072  13.475  1.00  0.00           N  
ATOM    747  CA  HIS A 478      12.084  -0.943  12.393  1.00  0.00           C  
ATOM    748  C   HIS A 478      11.185  -2.175  12.496  1.00  0.00           C  
ATOM    749  O   HIS A 478      11.535  -3.175  13.127  1.00  0.00           O  
ATOM    750  CB  HIS A 478      13.562  -1.334  12.566  1.00  0.00           C  
ATOM    751  CG  HIS A 478      14.151  -2.006  11.362  1.00  0.00           C  
ATOM    752  ND1 HIS A 478      14.153  -1.424  10.112  1.00  0.00           N  
ATOM    753  CD2 HIS A 478      14.759  -3.207  11.216  1.00  0.00           C  
ATOM    754  CE1 HIS A 478      14.737  -2.236   9.249  1.00  0.00           C  
ATOM    755  NE2 HIS A 478      15.114  -3.325   9.893  1.00  0.00           N  
ATOM    756  N   SER A 479      10.004  -2.065  11.895  1.00  0.00           N  
ATOM    757  CA  SER A 479       9.015  -3.130  11.908  1.00  0.00           C  
ATOM    758  C   SER A 479       8.093  -2.972  10.704  1.00  0.00           C  
ATOM    759  O   SER A 479       8.063  -1.920  10.067  1.00  0.00           O  
ATOM    760  CB  SER A 479       8.193  -3.068  13.193  1.00  0.00           C  
ATOM    761  OG  SER A 479       7.485  -1.839  13.275  1.00  0.00           O  
ATOM    762  N   GLU A 482       7.343  -4.021  10.397  1.00  0.00           N  
ATOM    763  CA  GLU A 482       6.433  -3.991   9.260  1.00  0.00           C  
ATOM    764  C   GLU A 482       5.288  -3.017   9.514  1.00  0.00           C  
ATOM    765  O   GLU A 482       4.803  -2.369   8.590  1.00  0.00           O  
ATOM    766  CB  GLU A 482       5.882  -5.396   8.997  1.00  0.00           C  
ATOM    767  CG  GLU A 482       5.175  -5.557   7.663  1.00  0.00           C  
ATOM    768  CD  GLU A 482       6.063  -5.203   6.480  1.00  0.00           C  
ATOM    769  OE1 GLU A 482       7.217  -5.688   6.431  1.00  0.00           O  
ATOM    770  OE2 GLU A 482       5.604  -4.445   5.595  1.00  0.00           O  
ATOM    771  N   GLU A 485       4.859  -2.912  10.768  1.00  0.00           N  
ATOM    772  CA  GLU A 485       3.769  -2.009  11.106  1.00  0.00           C  
ATOM    773  C   GLU A 485       4.159  -0.564  10.798  1.00  0.00           C  
ATOM    774  O   GLU A 485       3.375   0.185  10.215  1.00  0.00           O  
ATOM    775  CB  GLU A 485       3.391  -2.141  12.589  1.00  0.00           C  
ATOM    776  CG  GLU A 485       2.714  -3.459  12.977  1.00  0.00           C  
ATOM    777  CD  GLU A 485       3.700  -4.542  13.380  1.00  0.00           C  
ATOM    778  OE1 GLU A 485       3.247  -5.604  13.855  1.00  0.00           O  
ATOM    779  OE2 GLU A 485       4.922  -4.332  13.227  1.00  0.00           O  
ATOM    780  N   ASN A 486       5.376  -0.178  11.172  1.00  0.00           N  
ATOM    781  CA  ASN A 486       5.834   1.182  10.936  1.00  0.00           C  
ATOM    782  C   ASN A 486       6.111   1.413   9.454  1.00  0.00           C  
ATOM    783  O   ASN A 486       5.881   2.507   8.944  1.00  0.00           O  
ATOM    784  CB  ASN A 486       7.097   1.483  11.751  1.00  0.00           C  
ATOM    785  CG  ASN A 486       7.279   2.977  12.016  1.00  0.00           C  
ATOM    786  OD1 ASN A 486       8.387   3.447  12.277  1.00  0.00           O  
ATOM    787  ND2 ASN A 486       6.180   3.727  11.960  1.00  0.00           N  
ATOM    788  N   ARG A 489       6.606   0.390   8.761  1.00  0.00           N  
ATOM    789  CA  ARG A 489       6.875   0.541   7.334  1.00  0.00           C  
ATOM    790  C   ARG A 489       5.583   0.854   6.587  1.00  0.00           C  
ATOM    791  O   ARG A 489       5.523   1.816   5.822  1.00  0.00           O  
ATOM    792  CB  ARG A 489       7.504  -0.729   6.738  1.00  0.00           C  
ATOM    793  CG  ARG A 489       7.864  -0.580   5.255  1.00  0.00           C  
ATOM    794  CD  ARG A 489       8.297  -1.896   4.621  1.00  0.00           C  
ATOM    795  NE  ARG A 489       9.582  -2.375   5.128  1.00  0.00           N  
ATOM    796  CZ  ARG A 489      10.771  -1.918   4.738  1.00  0.00           C  
ATOM    797  NH1 ARG A 489      10.859  -0.960   3.821  1.00  0.00           N  
ATOM    798  NH2 ARG A 489      11.878  -2.422   5.270  1.00  0.00           N  
ATOM    799  N   GLN A 490       4.546   0.053   6.812  1.00  0.00           N  
ATOM    800  CA  GLN A 490       3.273   0.269   6.123  1.00  0.00           C  
ATOM    801  C   GLN A 490       2.625   1.594   6.494  1.00  0.00           C  
ATOM    802  O   GLN A 490       2.039   2.269   5.646  1.00  0.00           O  
ATOM    803  CB  GLN A 490       2.302  -0.885   6.405  1.00  0.00           C  
ATOM    804  CG  GLN A 490       2.878  -2.258   6.065  1.00  0.00           C  
ATOM    805  CD  GLN A 490       1.819  -3.343   5.951  1.00  0.00           C  
ATOM    806  OE1 GLN A 490       0.787  -3.296   6.620  1.00  0.00           O  
ATOM    807  NE2 GLN A 490       2.082  -4.339   5.108  1.00  0.00           N  
ATOM    808  N   LEU A 494       2.725   1.971   7.763  1.00  0.00           N  
ATOM    809  CA  LEU A 494       2.146   3.228   8.216  1.00  0.00           C  
ATOM    810  C   LEU A 494       2.909   4.430   7.666  1.00  0.00           C  
ATOM    811  O   LEU A 494       2.308   5.454   7.338  1.00  0.00           O  
ATOM    812  CB  LEU A 494       2.107   3.274   9.750  1.00  0.00           C  
ATOM    813  CG  LEU A 494       1.044   2.364  10.374  1.00  0.00           C  
ATOM    814  CD1 LEU A 494       1.178   2.349  11.888  1.00  0.00           C  
ATOM    815  CD2 LEU A 494      -0.339   2.853   9.959  1.00  0.00           C  
ATOM    816  N   SER A 495       4.230   4.311   7.566  1.00  0.00           N  
ATOM    817  CA  SER A 495       5.034   5.408   7.036  1.00  0.00           C  
ATOM    818  C   SER A 495       4.701   5.588   5.559  1.00  0.00           C  
ATOM    819  O   SER A 495       4.563   6.709   5.080  1.00  0.00           O  
ATOM    820  CB  SER A 495       6.529   5.115   7.192  1.00  0.00           C  
ATOM    821  OG  SER A 495       6.914   5.121   8.556  1.00  0.00           O  
ATOM    822  N   GLU A 496       4.570   4.477   4.842  1.00  0.00           N  
ATOM    823  CA  GLU A 496       4.243   4.535   3.420  1.00  0.00           C  
ATOM    824  C   GLU A 496       2.835   5.088   3.202  1.00  0.00           C  
ATOM    825  O   GLU A 496       2.598   5.851   2.262  1.00  0.00           O  
ATOM    826  CB  GLU A 496       4.365   3.141   2.789  1.00  0.00           C  
ATOM    827  CG  GLU A 496       5.805   2.689   2.565  1.00  0.00           C  
ATOM    828  CD  GLU A 496       5.904   1.365   1.820  1.00  0.00           C  
ATOM    829  OE1 GLU A 496       4.962   1.032   1.069  1.00  0.00           O  
ATOM    830  OE2 GLU A 496       6.929   0.669   1.969  1.00  0.00           O  
ATOM    831  N   LEU A 498       1.909   4.717   4.081  1.00  0.00           N  
ATOM    832  CA  LEU A 498       0.528   5.179   3.977  1.00  0.00           C  
ATOM    833  C   LEU A 498       0.423   6.687   4.165  1.00  0.00           C  
ATOM    834  O   LEU A 498      -0.184   7.389   3.349  1.00  0.00           O  
ATOM    835  CB  LEU A 498      -0.350   4.484   5.021  1.00  0.00           C  
ATOM    836  CG  LEU A 498      -1.785   5.016   5.137  1.00  0.00           C  
ATOM    837  CD1 LEU A 498      -2.532   4.768   3.826  1.00  0.00           C  
ATOM    838  CD2 LEU A 498      -2.496   4.333   6.290  1.00  0.00           C  
ATOM    839  N   ILE A 499       1.014   7.179   5.248  1.00  0.00           N  
ATOM    840  CA  ILE A 499       0.984   8.599   5.547  1.00  0.00           C  
ATOM    841  C   ILE A 499       1.689   9.395   4.450  1.00  0.00           C  
ATOM    842  O   ILE A 499       1.210  10.451   4.046  1.00  0.00           O  
ATOM    843  CB  ILE A 499       1.618   8.876   6.936  1.00  0.00           C  
ATOM    844  CG1 ILE A 499       0.711   8.288   8.027  1.00  0.00           C  
ATOM    845  CG2 ILE A 499       1.817  10.372   7.150  1.00  0.00           C  
ATOM    846  CD1 ILE A 499       1.288   8.357   9.434  1.00  0.00           C  
ATOM    847  N   TYR A 500       2.815   8.889   3.955  1.00  0.00           N  
ATOM    848  CA  TYR A 500       3.537   9.582   2.890  1.00  0.00           C  
ATOM    849  C   TYR A 500       2.670   9.701   1.632  1.00  0.00           C  
ATOM    850  O   TYR A 500       2.524  10.786   1.061  1.00  0.00           O  
ATOM    851  CB  TYR A 500       4.837   8.849   2.537  1.00  0.00           C  
ATOM    852  CG  TYR A 500       5.531   9.432   1.322  1.00  0.00           C  
ATOM    853  CD1 TYR A 500       6.162  10.676   1.382  1.00  0.00           C  
ATOM    854  CD2 TYR A 500       5.509   8.764   0.096  1.00  0.00           C  
ATOM    855  CE1 TYR A 500       6.755  11.243   0.247  1.00  0.00           C  
ATOM    856  CE2 TYR A 500       6.093   9.323  -1.043  1.00  0.00           C  
ATOM    857  CZ  TYR A 500       6.713  10.559  -0.961  1.00  0.00           C  
ATOM    858  OH  TYR A 500       7.288  11.110  -2.084  1.00  0.00           O  
ATOM    859  N   SER A 501       2.092   8.583   1.207  1.00  0.00           N  
ATOM    860  CA  SER A 501       1.245   8.568   0.017  1.00  0.00           C  
ATOM    861  C   SER A 501       0.054   9.511   0.170  1.00  0.00           C  
ATOM    862  O   SER A 501      -0.348  10.168  -0.791  1.00  0.00           O  
ATOM    863  CB  SER A 501       0.734   7.151  -0.256  1.00  0.00           C  
ATOM    864  OG  SER A 501      -0.171   6.738   0.753  1.00  0.00           O  
ATOM    865  N   ARG A 502      -0.516   9.571   1.372  1.00  0.00           N  
ATOM    866  CA  ARG A 502      -1.653  10.449   1.613  1.00  0.00           C  
ATOM    867  C   ARG A 502      -1.215  11.910   1.564  1.00  0.00           C  
ATOM    868  O   ARG A 502      -1.896  12.743   0.970  1.00  0.00           O  
ATOM    869  CB  ARG A 502      -2.319  10.129   2.962  1.00  0.00           C  
ATOM    870  CG  ARG A 502      -3.208   8.880   2.938  1.00  0.00           C  
ATOM    871  CD  ARG A 502      -3.826   8.594   4.298  1.00  0.00           C  
ATOM    872  NE  ARG A 502      -4.709   7.429   4.276  1.00  0.00           N  
ATOM    873  CZ  ARG A 502      -5.393   6.989   5.327  1.00  0.00           C  
ATOM    874  NH1 ARG A 502      -5.299   7.614   6.494  1.00  0.00           N  
ATOM    875  NH2 ARG A 502      -6.174   5.924   5.214  1.00  0.00           N  
ATOM    876  N   LEU A 503      -0.074  12.221   2.174  1.00  0.00           N  
ATOM    877  CA  LEU A 503       0.430  13.591   2.162  1.00  0.00           C  
ATOM    878  C   LEU A 503       0.764  14.022   0.734  1.00  0.00           C  
ATOM    879  O   LEU A 503       0.493  15.152   0.332  1.00  0.00           O  
ATOM    880  CB  LEU A 503       1.684  13.709   3.035  1.00  0.00           C  
ATOM    881  CG  LEU A 503       1.459  13.508   4.539  1.00  0.00           C  
ATOM    882  CD1 LEU A 503       2.779  13.632   5.264  1.00  0.00           C  
ATOM    883  CD2 LEU A 503       0.466  14.532   5.060  1.00  0.00           C  
ATOM    884  N   LYS A 504       1.355  13.112  -0.028  1.00  0.00           N  
ATOM    885  CA  LYS A 504       1.731  13.406  -1.406  1.00  0.00           C  
ATOM    886  C   LYS A 504       0.471  13.662  -2.232  1.00  0.00           C  
ATOM    887  O   LYS A 504       0.368  14.663  -2.941  1.00  0.00           O  
ATOM    888  CB  LYS A 504       2.519  12.232  -1.994  1.00  0.00           C  
ATOM    889  CG  LYS A 504       3.235  12.568  -3.296  1.00  0.00           C  
ATOM    890  CD  LYS A 504       4.165  11.443  -3.724  1.00  0.00           C  
ATOM    891  CE  LYS A 504       5.151  11.931  -4.775  1.00  0.00           C  
ATOM    892  NZ  LYS A 504       4.449  12.498  -5.956  1.00  0.00           N  
ATOM    893  N   GLU A 505      -0.484  12.749  -2.123  1.00  0.00           N  
ATOM    894  CA  GLU A 505      -1.756  12.848  -2.828  1.00  0.00           C  
ATOM    895  C   GLU A 505      -2.481  14.156  -2.483  1.00  0.00           C  
ATOM    896  O   GLU A 505      -3.163  14.741  -3.325  1.00  0.00           O  
ATOM    897  CB  GLU A 505      -2.611  11.639  -2.453  1.00  0.00           C  
ATOM    898  CG  GLU A 505      -3.972  11.569  -3.082  1.00  0.00           C  
ATOM    899  CD  GLU A 505      -4.599  10.204  -2.885  1.00  0.00           C  
ATOM    900  OE1 GLU A 505      -4.650   9.732  -1.726  1.00  0.00           O  
ATOM    901  OE2 GLU A 505      -5.034   9.599  -3.886  1.00  0.00           O  
ATOM    902  N   ASN A 506      -2.316  14.619  -1.246  1.00  0.00           N  
ATOM    903  CA  ASN A 506      -2.956  15.853  -0.799  1.00  0.00           C  
ATOM    904  C   ASN A 506      -2.172  17.121  -1.140  1.00  0.00           C  
ATOM    905  O   ASN A 506      -2.581  18.225  -0.780  1.00  0.00           O  
ATOM    906  CB  ASN A 506      -3.212  15.790   0.710  1.00  0.00           C  
ATOM    907  CG  ASN A 506      -4.452  14.985   1.057  1.00  0.00           C  
ATOM    908  OD1 ASN A 506      -4.680  14.640   2.217  1.00  0.00           O  
ATOM    909  ND2 ASN A 506      -5.267  14.690   0.050  1.00  0.00           N  
ATOM    910  N   GLY A 507      -1.043  16.958  -1.825  1.00  0.00           N  
ATOM    911  CA  GLY A 507      -0.231  18.097  -2.225  1.00  0.00           C  
ATOM    912  C   GLY A 507       0.702  18.667  -1.171  1.00  0.00           C  
ATOM    913  O   GLY A 507       1.157  19.811  -1.294  1.00  0.00           O  
ATOM    914  N   PHE A 508       1.015  17.881  -0.146  1.00  0.00           N  
ATOM    915  CA  PHE A 508       1.887  18.366   0.915  1.00  0.00           C  
ATOM    916  C   PHE A 508       3.354  17.962   0.787  1.00  0.00           C  
ATOM    917  O   PHE A 508       4.147  18.194   1.702  1.00  0.00           O  
ATOM    918  CB  PHE A 508       1.328  17.933   2.272  1.00  0.00           C  
ATOM    919  CG  PHE A 508      -0.035  18.494   2.560  1.00  0.00           C  
ATOM    920  CD1 PHE A 508      -1.100  17.658   2.866  1.00  0.00           C  
ATOM    921  CD2 PHE A 508      -0.259  19.867   2.501  1.00  0.00           C  
ATOM    922  CE1 PHE A 508      -2.371  18.178   3.110  1.00  0.00           C  
ATOM    923  CE2 PHE A 508      -1.521  20.395   2.743  1.00  0.00           C  
ATOM    924  CZ  PHE A 508      -2.580  19.551   3.047  1.00  0.00           C  
ATOM    925  N   ILE A 509       3.718  17.376  -0.351  1.00  0.00           N  
ATOM    926  CA  ILE A 509       5.100  16.966  -0.584  1.00  0.00           C  
ATOM    927  C   ILE A 509       5.697  17.688  -1.795  1.00  0.00           C  
ATOM    928  O   ILE A 509       5.108  17.706  -2.876  1.00  0.00           O  
ATOM    929  CB  ILE A 509       5.207  15.439  -0.808  1.00  0.00           C  
ATOM    930  CG1 ILE A 509       4.764  14.689   0.454  1.00  0.00           C  
ATOM    931  CG2 ILE A 509       6.639  15.069  -1.164  1.00  0.00           C  
ATOM    932  CD1 ILE A 509       5.589  15.018   1.697  1.00  0.00           C  
ATOM    933  N   LYS A 510       6.874  18.277  -1.607  1.00  0.00           N  
ATOM    934  CA  LYS A 510       7.541  19.004  -2.680  1.00  0.00           C  
ATOM    935  C   LYS A 510       8.916  18.407  -2.983  1.00  0.00           C  
ATOM    936  O   LYS A 510       9.569  17.863  -2.094  1.00  0.00           O  
ATOM    937  CB  LYS A 510       7.701  20.476  -2.291  1.00  0.00           C  
ATOM    938  CG  LYS A 510       6.452  21.109  -1.687  1.00  0.00           C  
ATOM    939  CD  LYS A 510       5.265  21.051  -2.637  1.00  0.00           C  
ATOM    940  CE  LYS A 510       4.020  21.652  -2.002  1.00  0.00           C  
ATOM    941  NZ  LYS A 510       2.849  21.626  -2.924  1.00  0.00           N  
ATOM    942  N   ASN A 511       9.342  18.511  -4.243  1.00  0.00           N  
ATOM    943  CA  ASN A 511      10.646  18.009  -4.680  1.00  0.00           C  
ATOM    944  C   ASN A 511      11.608  19.183  -4.807  1.00  0.00           C  
ATOM    945  O   ASN A 511      11.243  20.233  -5.335  1.00  0.00           O  
ATOM    946  CB  ASN A 511      10.536  17.313  -6.038  1.00  0.00           C  
ATOM    947  CG  ASN A 511       9.569  16.151  -6.023  1.00  0.00           C  
ATOM    948  OD1 ASN A 511       9.655  15.269  -5.169  1.00  0.00           O  
ATOM    949  ND2 ASN A 511       8.645  16.138  -6.978  1.00  0.00           N  
ATOM    950  N   ARG A 512      12.840  19.004  -4.345  1.00  0.00           N  
ATOM    951  CA  ARG A 512      13.819  20.083  -4.405  1.00  0.00           C  
ATOM    952  C   ARG A 512      15.248  19.547  -4.378  1.00  0.00           C  
ATOM    953  O   ARG A 512      15.566  18.647  -3.602  1.00  0.00           O  
ATOM    954  CB  ARG A 512      13.595  21.021  -3.219  1.00  0.00           C  
ATOM    955  CG  ARG A 512      14.160  22.421  -3.381  1.00  0.00           C  
ATOM    956  CD  ARG A 512      13.829  23.276  -2.161  1.00  0.00           C  
ATOM    957  NE  ARG A 512      12.465  23.046  -1.681  1.00  0.00           N  
ATOM    958  CZ  ARG A 512      11.373  23.136  -2.436  1.00  0.00           C  
ATOM    959  NH1 ARG A 512      11.472  23.456  -3.720  1.00  0.00           N  
ATOM    960  NH2 ARG A 512      10.180  22.891  -1.911  1.00  0.00           N  
ATOM    961  N   THR A 513      16.108  20.104  -5.226  1.00  0.00           N  
ATOM    962  CA  THR A 513      17.506  19.681  -5.286  1.00  0.00           C  
ATOM    963  C   THR A 513      18.363  20.510  -4.331  1.00  0.00           C  
ATOM    964  O   THR A 513      18.197  21.727  -4.230  1.00  0.00           O  
ATOM    965  CB  THR A 513      18.075  19.826  -6.721  1.00  0.00           C  
ATOM    966  OG1 THR A 513      17.419  18.899  -7.597  1.00  0.00           O  
ATOM    967  CG2 THR A 513      19.572  19.547  -6.734  1.00  0.00           C  
ATOM    968  N   ILE A 514      19.276  19.852  -3.623  1.00  0.00           N  
ATOM    969  CA  ILE A 514      20.150  20.554  -2.691  1.00  0.00           C  
ATOM    970  C   ILE A 514      21.602  20.096  -2.838  1.00  0.00           C  
ATOM    971  O   ILE A 514      21.875  19.043  -3.417  1.00  0.00           O  
ATOM    972  CB  ILE A 514      19.701  20.335  -1.217  1.00  0.00           C  
ATOM    973  CG1 ILE A 514      19.929  18.884  -0.800  1.00  0.00           C  
ATOM    974  CG2 ILE A 514      18.229  20.687  -1.063  1.00  0.00           C  
ATOM    975  CD1 ILE A 514      19.586  18.609   0.656  1.00  0.00           C  
ATOM    976  N   SER A 515      22.522  20.903  -2.313  1.00  0.00           N  
ATOM    977  CA  SER A 515      23.953  20.612  -2.355  1.00  0.00           C  
ATOM    978  C   SER A 515      24.399  20.212  -0.949  1.00  0.00           C  
ATOM    979  O   SER A 515      23.982  20.824   0.033  1.00  0.00           O  
ATOM    980  CB  SER A 515      24.723  21.853  -2.816  1.00  0.00           C  
ATOM    981  OG  SER A 515      26.126  21.633  -2.793  1.00  0.00           O  
ATOM    982  N   GLN A 516      25.245  19.190  -0.853  1.00  0.00           N  
ATOM    983  CA  GLN A 516      25.717  18.712   0.448  1.00  0.00           C  
ATOM    984  C   GLN A 516      27.076  18.017   0.345  1.00  0.00           C  
ATOM    985  O   GLN A 516      27.423  17.482  -0.709  1.00  0.00           O  
ATOM    986  CB  GLN A 516      24.693  17.735   1.033  1.00  0.00           C  
ATOM    987  CG  GLN A 516      24.979  17.272   2.454  1.00  0.00           C  
ATOM    988  CD  GLN A 516      24.018  16.185   2.907  1.00  0.00           C  
ATOM    989  OE1 GLN A 516      22.864  16.143   2.476  1.00  0.00           O  
ATOM    990  NE2 GLN A 516      24.485  15.309   3.790  1.00  0.00           N  
ATOM    991  N   LEU A 517      27.837  18.029   1.439  1.00  0.00           N  
ATOM    992  CA  LEU A 517      29.147  17.381   1.473  1.00  0.00           C  
ATOM    993  C   LEU A 517      28.968  15.899   1.168  1.00  0.00           C  
ATOM    994  O   LEU A 517      28.029  15.261   1.654  1.00  0.00           O  
ATOM    995  CB  LEU A 517      29.804  17.555   2.847  1.00  0.00           C  
ATOM    996  CG  LEU A 517      30.413  18.925   3.167  1.00  0.00           C  
ATOM    997  CD1 LEU A 517      30.764  19.013   4.645  1.00  0.00           C  
ATOM    998  CD2 LEU A 517      31.651  19.140   2.304  1.00  0.00           C  
ATOM    999  N   TYR A 518      29.883  15.354   0.374  1.00  0.00           N  
ATOM   1000  CA  TYR A 518      29.810  13.962  -0.040  1.00  0.00           C  
ATOM   1001  C   TYR A 518      31.165  13.257   0.032  1.00  0.00           C  
ATOM   1002  O   TYR A 518      32.179  13.800  -0.405  1.00  0.00           O  
ATOM   1003  CB  TYR A 518      29.275  13.916  -1.473  1.00  0.00           C  
ATOM   1004  CG  TYR A 518      29.154  12.541  -2.083  1.00  0.00           C  
ATOM   1005  CD1 TYR A 518      28.126  11.678  -1.710  1.00  0.00           C  
ATOM   1006  CD2 TYR A 518      30.051  12.115  -3.062  1.00  0.00           C  
ATOM   1007  CE1 TYR A 518      27.991  10.422  -2.303  1.00  0.00           C  
ATOM   1008  CE2 TYR A 518      29.928  10.864  -3.659  1.00  0.00           C  
ATOM   1009  CZ  TYR A 518      28.895  10.023  -3.277  1.00  0.00           C  
ATOM   1010  OH  TYR A 518      28.766   8.787  -3.871  1.00  0.00           O  
ATOM   1011  N   ASP A 519      31.176  12.049   0.589  1.00  0.00           N  
ATOM   1012  CA  ASP A 519      32.404  11.265   0.689  1.00  0.00           C  
ATOM   1013  C   ASP A 519      32.486  10.420  -0.579  1.00  0.00           C  
ATOM   1014  O   ASP A 519      31.804   9.399  -0.700  1.00  0.00           O  
ATOM   1015  CB  ASP A 519      32.370  10.342   1.911  1.00  0.00           C  
ATOM   1016  CG  ASP A 519      33.680   9.591   2.113  1.00  0.00           C  
ATOM   1017  OD1 ASP A 519      34.379   9.326   1.111  1.00  0.00           O  
ATOM   1018  OD2 ASP A 519      34.007   9.252   3.273  1.00  0.00           O  
ATOM   1019  N   PRO A 520      33.323  10.834  -1.543  1.00  0.00           N  
ATOM   1020  CA  PRO A 520      33.475  10.099  -2.804  1.00  0.00           C  
ATOM   1021  C   PRO A 520      34.067   8.705  -2.633  1.00  0.00           C  
ATOM   1022  O   PRO A 520      33.783   7.797  -3.421  1.00  0.00           O  
ATOM   1023  CB  PRO A 520      34.381  11.013  -3.619  1.00  0.00           C  
ATOM   1024  CG  PRO A 520      35.259  11.619  -2.567  1.00  0.00           C  
ATOM   1025  CD  PRO A 520      34.255  11.975  -1.488  1.00  0.00           C  
ATOM   1026  N   GLU A 521      34.890   8.543  -1.601  1.00  0.00           N  
ATOM   1027  CA  GLU A 521      35.540   7.266  -1.329  1.00  0.00           C  
ATOM   1028  C   GLU A 521      34.549   6.254  -0.763  1.00  0.00           C  
ATOM   1029  O   GLU A 521      34.421   5.141  -1.279  1.00  0.00           O  
ATOM   1030  CB  GLU A 521      36.703   7.474  -0.354  1.00  0.00           C  
ATOM   1031  CG  GLU A 521      37.638   6.282  -0.231  1.00  0.00           C  
ATOM   1032  CD  GLU A 521      38.881   6.602   0.582  1.00  0.00           C  
ATOM   1033  OE1 GLU A 521      39.609   7.547   0.207  1.00  0.00           O  
ATOM   1034  OE2 GLU A 521      39.133   5.909   1.589  1.00  0.00           O  
ATOM   1035  N   LYS A 522      33.853   6.640   0.301  1.00  0.00           N  
ATOM   1036  CA  LYS A 522      32.866   5.767   0.923  1.00  0.00           C  
ATOM   1037  C   LYS A 522      31.592   5.744   0.073  1.00  0.00           C  
ATOM   1038  O   LYS A 522      30.840   4.768   0.086  1.00  0.00           O  
ATOM   1039  CB  LYS A 522      32.540   6.263   2.337  1.00  0.00           C  
ATOM   1040  CG  LYS A 522      31.534   5.403   3.091  1.00  0.00           C  
ATOM   1041  CD  LYS A 522      32.043   3.978   3.256  1.00  0.00           C  
ATOM   1042  CE  LYS A 522      31.037   3.102   3.988  1.00  0.00           C  
ATOM   1043  NZ  LYS A 522      31.500   1.687   4.058  1.00  0.00           N  
ATOM   1044  N   GLY A 523      31.362   6.824  -0.668  1.00  0.00           N  
ATOM   1045  CA  GLY A 523      30.181   6.911  -1.507  1.00  0.00           C  
ATOM   1046  C   GLY A 523      28.921   7.224  -0.720  1.00  0.00           C  
ATOM   1047  O   GLY A 523      27.893   6.571  -0.903  1.00  0.00           O  
ATOM   1048  N   MET A 524      28.993   8.221   0.159  1.00  0.00           N  
ATOM   1049  CA  MET A 524      27.835   8.600   0.967  1.00  0.00           C  
ATOM   1050  C   MET A 524      27.871  10.075   1.346  1.00  0.00           C  
ATOM   1051  O   MET A 524      28.948  10.656   1.487  1.00  0.00           O  
ATOM   1052  CB  MET A 524      27.779   7.758   2.251  1.00  0.00           C  
ATOM   1053  CG  MET A 524      28.787   8.162   3.332  1.00  0.00           C  
ATOM   1054  SD  MET A 524      28.644   7.177   4.859  1.00  0.00           S  
ATOM   1055  CE  MET A 524      27.279   7.994   5.666  1.00  0.00           C  
ATOM   1056  N   PHE A 525      26.695  10.682   1.498  1.00  0.00           N  
ATOM   1057  CA  PHE A 525      26.625  12.081   1.904  1.00  0.00           C  
ATOM   1058  C   PHE A 525      26.970  12.092   3.390  1.00  0.00           C  
ATOM   1059  O   PHE A 525      26.661  11.141   4.107  1.00  0.00           O  
ATOM   1060  CB  PHE A 525      25.223  12.665   1.675  1.00  0.00           C  
ATOM   1061  CG  PHE A 525      24.943  13.026   0.240  1.00  0.00           C  
ATOM   1062  CD1 PHE A 525      24.422  12.086  -0.646  1.00  0.00           C  
ATOM   1063  CD2 PHE A 525      25.235  14.304  -0.235  1.00  0.00           C  
ATOM   1064  CE1 PHE A 525      24.200  12.412  -1.983  1.00  0.00           C  
ATOM   1065  CE2 PHE A 525      25.016  14.640  -1.575  1.00  0.00           C  
ATOM   1066  CZ  PHE A 525      24.497  13.692  -2.449  1.00  0.00           C  
ATOM   1067  N   LEU A 526      27.618  13.160   3.846  1.00  0.00           N  
ATOM   1068  CA  LEU A 526      28.028  13.254   5.242  1.00  0.00           C  
ATOM   1069  C   LEU A 526      27.240  14.250   6.080  1.00  0.00           C  
ATOM   1070  O   LEU A 526      27.141  15.426   5.734  1.00  0.00           O  
ATOM   1071  CB  LEU A 526      29.515  13.630   5.331  1.00  0.00           C  
ATOM   1072  CG  LEU A 526      30.582  12.666   4.809  1.00  0.00           C  
ATOM   1073  CD1 LEU A 526      31.928  13.379   4.750  1.00  0.00           C  
ATOM   1074  CD2 LEU A 526      30.661  11.444   5.707  1.00  0.00           C  
ATOM   1075  N   PRO A 527      26.642  13.781   7.184  1.00  0.00           N  
ATOM   1076  CA  PRO A 527      25.893  14.716   8.028  1.00  0.00           C  
ATOM   1077  C   PRO A 527      26.983  15.578   8.666  1.00  0.00           C  
ATOM   1078  O   PRO A 527      28.119  15.123   8.802  1.00  0.00           O  
ATOM   1079  CB  PRO A 527      25.212  13.797   9.040  1.00  0.00           C  
ATOM   1080  CG  PRO A 527      25.042  12.517   8.272  1.00  0.00           C  
ATOM   1081  CD  PRO A 527      26.368  12.388   7.573  1.00  0.00           C  
ATOM   1082  N   ASP A 528      26.653  16.805   9.050  1.00  0.00           N  
ATOM   1083  CA  ASP A 528      27.638  17.708   9.646  1.00  0.00           C  
ATOM   1084  C   ASP A 528      28.623  17.079  10.631  1.00  0.00           C  
ATOM   1085  O   ASP A 528      29.835  17.277  10.512  1.00  0.00           O  
ATOM   1086  CB  ASP A 528      26.937  18.878  10.336  1.00  0.00           C  
ATOM   1087  CG  ASP A 528      26.201  19.769   9.362  1.00  0.00           C  
ATOM   1088  OD1 ASP A 528      26.487  19.690   8.148  1.00  0.00           O  
ATOM   1089  OD2 ASP A 528      25.345  20.560   9.814  1.00  0.00           O  
ATOM   1090  N   ARG A 529      28.111  16.326  11.599  1.00  0.00           N  
ATOM   1091  CA  ARG A 529      28.966  15.708  12.606  1.00  0.00           C  
ATOM   1092  C   ARG A 529      29.945  14.651  12.089  1.00  0.00           C  
ATOM   1093  O   ARG A 529      30.731  14.097  12.861  1.00  0.00           O  
ATOM   1094  CB  ARG A 529      28.113  15.116  13.732  1.00  0.00           C  
ATOM   1095  CG  ARG A 529      26.972  14.244  13.261  1.00  0.00           C  
ATOM   1096  CD  ARG A 529      26.480  13.351  14.382  1.00  0.00           C  
ATOM   1097  NE  ARG A 529      27.560  12.507  14.882  1.00  0.00           N  
ATOM   1098  CZ  ARG A 529      27.384  11.418  15.623  1.00  0.00           C  
ATOM   1099  NH1 ARG A 529      26.162  11.027  15.957  1.00  0.00           N  
ATOM   1100  NH2 ARG A 529      28.435  10.716  16.027  1.00  0.00           N  
ATOM   1101  N   PHE A 530      29.902  14.366  10.790  1.00  0.00           N  
ATOM   1102  CA  PHE A 530      30.819  13.390  10.216  1.00  0.00           C  
ATOM   1103  C   PHE A 530      31.809  14.054   9.275  1.00  0.00           C  
ATOM   1104  O   PHE A 530      32.431  13.403   8.433  1.00  0.00           O  
ATOM   1105  CB  PHE A 530      30.054  12.278   9.500  1.00  0.00           C  
ATOM   1106  CG  PHE A 530      29.313  11.371  10.434  1.00  0.00           C  
ATOM   1107  CD1 PHE A 530      27.969  11.592  10.723  1.00  0.00           C  
ATOM   1108  CD2 PHE A 530      29.972  10.320  11.065  1.00  0.00           C  
ATOM   1109  CE1 PHE A 530      27.294  10.778  11.630  1.00  0.00           C  
ATOM   1110  CE2 PHE A 530      29.307   9.502  11.974  1.00  0.00           C  
ATOM   1111  CZ  PHE A 530      27.966   9.730  12.257  1.00  0.00           C  
ATOM   1112  N   VAL A 531      31.944  15.365   9.432  1.00  0.00           N  
ATOM   1113  CA  VAL A 531      32.877  16.156   8.645  1.00  0.00           C  
ATOM   1114  C   VAL A 531      33.804  16.837   9.650  1.00  0.00           C  
ATOM   1115  O   VAL A 531      33.345  17.355  10.670  1.00  0.00           O  
ATOM   1116  CB  VAL A 531      32.151  17.236   7.818  1.00  0.00           C  
ATOM   1117  CG1 VAL A 531      33.153  17.978   6.949  1.00  0.00           C  
ATOM   1118  CG2 VAL A 531      31.072  16.596   6.960  1.00  0.00           C  
ATOM   1119  N   LYS A 532      35.104  16.823   9.379  1.00  0.00           N  
ATOM   1120  CA  LYS A 532      36.053  17.450  10.291  1.00  0.00           C  
ATOM   1121  C   LYS A 532      37.229  18.096   9.572  1.00  0.00           C  
ATOM   1122  O   LYS A 532      37.592  17.704   8.462  1.00  0.00           O  
ATOM   1123  CB  LYS A 532      36.577  16.426  11.299  1.00  0.00           C  
ATOM   1124  CG  LYS A 532      37.436  15.342  10.690  1.00  0.00           C  
ATOM   1125  CD  LYS A 532      38.093  14.514  11.776  1.00  0.00           C  
ATOM   1126  CE  LYS A 532      39.103  13.549  11.191  1.00  0.00           C  
ATOM   1127  NZ  LYS A 532      39.830  12.822  12.266  1.00  0.00           N  
ATOM   1128  N   GLY A 737      37.823  19.088  10.225  1.00  0.00           N  
ATOM   1129  CA  GLY A 737      38.953  19.788   9.648  1.00  0.00           C  
ATOM   1130  C   GLY A 737      39.452  20.897  10.552  1.00  0.00           C  
ATOM   1131  O   GLY A 737      39.262  20.856  11.770  1.00  0.00           O  
ATOM   1132  N   THR A 738      40.080  21.897   9.944  1.00  0.00           N  
ATOM   1133  CA  THR A 738      40.635  23.035  10.670  1.00  0.00           C  
ATOM   1134  C   THR A 738      39.666  24.216  10.734  1.00  0.00           C  
ATOM   1135  O   THR A 738      39.132  24.646   9.712  1.00  0.00           O  
ATOM   1136  CB  THR A 738      41.959  23.493  10.009  1.00  0.00           C  
ATOM   1137  OG1 THR A 738      42.940  22.454  10.145  1.00  0.00           O  
ATOM   1138  CG2 THR A 738      42.477  24.775  10.650  1.00  0.00           C  
ATOM   1139  N   CYS A 739      39.442  24.731  11.941  1.00  0.00           N  
ATOM   1140  CA  CYS A 739      38.548  25.870  12.143  1.00  0.00           C  
ATOM   1141  C   CYS A 739      39.002  27.085  11.328  1.00  0.00           C  
ATOM   1142  O   CYS A 739      40.169  27.480  11.383  1.00  0.00           O  
ATOM   1143  CB  CYS A 739      38.493  26.236  13.628  1.00  0.00           C  
ATOM   1144  SG  CYS A 739      37.842  27.889  13.944  1.00  0.00           S  
ATOM   1145  N   PRO A 740      38.076  27.695  10.564  1.00  0.00           N  
ATOM   1146  CA  PRO A 740      38.347  28.866   9.722  1.00  0.00           C  
ATOM   1147  C   PRO A 740      38.911  30.058  10.490  1.00  0.00           C  
ATOM   1148  O   PRO A 740      39.785  30.773   9.998  1.00  0.00           O  
ATOM   1149  CB  PRO A 740      36.976  29.198   9.133  1.00  0.00           C  
ATOM   1150  CG  PRO A 740      36.262  27.894   9.143  1.00  0.00           C  
ATOM   1151  CD  PRO A 740      36.658  27.308  10.469  1.00  0.00           C  
ATOM   1152  N   LYS A 741      38.398  30.263  11.699  1.00  0.00           N  
ATOM   1153  CA  LYS A 741      38.805  31.384  12.534  1.00  0.00           C  
ATOM   1154  C   LYS A 741      40.169  31.239  13.208  1.00  0.00           C  
ATOM   1155  O   LYS A 741      41.130  31.903  12.816  1.00  0.00           O  
ATOM   1156  CB  LYS A 741      37.739  31.640  13.604  1.00  0.00           C  
ATOM   1157  CG  LYS A 741      36.307  31.454  13.113  1.00  0.00           C  
ATOM   1158  CD  LYS A 741      35.981  32.345  11.924  1.00  0.00           C  
ATOM   1159  CE  LYS A 741      35.964  33.817  12.309  1.00  0.00           C  
ATOM   1160  NZ  LYS A 741      35.581  34.674  11.149  1.00  0.00           N  
ATOM   1161  N   CYS A 742      40.254  30.374  14.216  1.00  0.00           N  
ATOM   1162  CA  CYS A 742      41.501  30.185  14.960  1.00  0.00           C  
ATOM   1163  C   CYS A 742      42.497  29.201  14.348  1.00  0.00           C  
ATOM   1164  O   CYS A 742      43.642  29.116  14.797  1.00  0.00           O  
ATOM   1165  CB  CYS A 742      41.192  29.748  16.394  1.00  0.00           C  
ATOM   1166  SG  CYS A 742      40.621  28.038  16.539  1.00  0.00           S  
ATOM   1167  N   LYS A 743      42.061  28.451  13.339  1.00  0.00           N  
ATOM   1168  CA  LYS A 743      42.919  27.478  12.665  1.00  0.00           C  
ATOM   1169  C   LYS A 743      43.259  26.247  13.511  1.00  0.00           C  
ATOM   1170  O   LYS A 743      44.279  25.595  13.282  1.00  0.00           O  
ATOM   1171  CB  LYS A 743      44.220  28.144  12.200  1.00  0.00           C  
ATOM   1172  CG  LYS A 743      44.025  29.336  11.274  1.00  0.00           C  
ATOM   1173  CD  LYS A 743      43.254  28.954  10.019  1.00  0.00           C  
ATOM   1174  CE  LYS A 743      43.116  30.148   9.086  1.00  0.00           C  
ATOM   1175  NZ  LYS A 743      42.524  31.325   9.779  1.00  0.00           N  
ATOM   1176  N   SER A 744      42.413  25.930  14.488  1.00  0.00           N  
ATOM   1177  CA  SER A 744      42.647  24.760  15.329  1.00  0.00           C  
ATOM   1178  C   SER A 744      42.344  23.501  14.526  1.00  0.00           C  
ATOM   1179  O   SER A 744      41.301  23.402  13.883  1.00  0.00           O  
ATOM   1180  CB  SER A 744      41.758  24.796  16.576  1.00  0.00           C  
ATOM   1181  OG  SER A 744      42.226  25.746  17.517  1.00  0.00           O  
ATOM   1182  N   PRO A 745      43.261  22.522  14.548  1.00  0.00           N  
ATOM   1183  CA  PRO A 745      43.057  21.274  13.806  1.00  0.00           C  
ATOM   1184  C   PRO A 745      42.084  20.314  14.485  1.00  0.00           C  
ATOM   1185  O   PRO A 745      41.810  20.432  15.681  1.00  0.00           O  
ATOM   1186  CB  PRO A 745      44.466  20.698  13.717  1.00  0.00           C  
ATOM   1187  CG  PRO A 745      45.063  21.116  15.027  1.00  0.00           C  
ATOM   1188  CD  PRO A 745      44.608  22.561  15.147  1.00  0.00           C  
ATOM   1189  N   ASP A 746      41.555  19.380  13.700  1.00  0.00           N  
ATOM   1190  CA  ASP A 746      40.634  18.356  14.184  1.00  0.00           C  
ATOM   1191  C   ASP A 746      39.323  18.818  14.821  1.00  0.00           C  
ATOM   1192  O   ASP A 746      38.949  18.340  15.893  1.00  0.00           O  
ATOM   1193  CB  ASP A 746      41.373  17.434  15.156  1.00  0.00           C  
ATOM   1194  CG  ASP A 746      42.551  16.740  14.507  1.00  0.00           C  
ATOM   1195  OD1 ASP A 746      42.328  15.988  13.534  1.00  0.00           O  
ATOM   1196  OD2 ASP A 746      43.697  16.951  14.960  1.00  0.00           O  
ATOM   1197  N   GLN A 747      38.622  19.735  14.163  1.00  0.00           N  
ATOM   1198  CA  GLN A 747      37.340  20.213  14.672  1.00  0.00           C  
ATOM   1199  C   GLN A 747      36.217  19.458  13.963  1.00  0.00           C  
ATOM   1200  O   GLN A 747      36.342  19.122  12.786  1.00  0.00           O  
ATOM   1201  CB  GLN A 747      37.200  21.721  14.441  1.00  0.00           C  
ATOM   1202  CG  GLN A 747      38.164  22.548  15.273  1.00  0.00           C  
ATOM   1203  CD  GLN A 747      38.130  22.157  16.738  1.00  0.00           C  
ATOM   1204  OE1 GLN A 747      37.078  22.193  17.376  1.00  0.00           O  
ATOM   1205  NE2 GLN A 747      39.281  21.774  17.278  1.00  0.00           N  
ATOM   1206  N   TYR A 750      35.127  19.188  14.680  1.00  0.00           N  
ATOM   1207  CA  TYR A 750      34.001  18.452  14.109  1.00  0.00           C  
ATOM   1208  C   TYR A 750      32.725  19.280  13.938  1.00  0.00           C  
ATOM   1209  O   TYR A 750      32.423  20.153  14.749  1.00  0.00           O  
ATOM   1210  CB  TYR A 750      33.661  17.238  14.981  1.00  0.00           C  
ATOM   1211  CG  TYR A 750      34.732  16.172  15.080  1.00  0.00           C  
ATOM   1212  CD1 TYR A 750      35.932  16.410  15.753  1.00  0.00           C  
ATOM   1213  CD2 TYR A 750      34.525  14.903  14.536  1.00  0.00           C  
ATOM   1214  CE1 TYR A 750      36.895  15.408  15.885  1.00  0.00           C  
ATOM   1215  CE2 TYR A 750      35.479  13.897  14.662  1.00  0.00           C  
ATOM   1216  CZ  TYR A 750      36.660  14.154  15.338  1.00  0.00           C  
ATOM   1217  OH  TYR A 750      37.593  13.150  15.474  1.00  0.00           O  
ATOM   1218  N   GLY A 751      31.981  18.991  12.875  1.00  0.00           N  
ATOM   1219  CA  GLY A 751      30.724  19.676  12.629  1.00  0.00           C  
ATOM   1220  C   GLY A 751      30.746  21.154  12.287  1.00  0.00           C  
ATOM   1221  O   GLY A 751      31.637  21.639  11.588  1.00  0.00           O  
ATOM   1222  N   ASP A 752      29.747  21.869  12.800  1.00  0.00           N  
ATOM   1223  CA  ASP A 752      29.593  23.296  12.542  1.00  0.00           C  
ATOM   1224  C   ASP A 752      30.130  24.236  13.619  1.00  0.00           C  
ATOM   1225  O   ASP A 752      29.799  25.421  13.623  1.00  0.00           O  
ATOM   1226  CB  ASP A 752      28.113  23.624  12.302  1.00  0.00           C  
ATOM   1227  CG  ASP A 752      27.232  23.272  13.491  1.00  0.00           C  
ATOM   1228  OD1 ASP A 752      27.684  23.438  14.645  1.00  0.00           O  
ATOM   1229  OD2 ASP A 752      26.079  22.842  13.273  1.00  0.00           O  
ATOM   1230  N   ASN A 753      30.950  23.722  14.530  1.00  0.00           N  
ATOM   1231  CA  ASN A 753      31.502  24.567  15.584  1.00  0.00           C  
ATOM   1232  C   ASN A 753      32.870  24.096  16.063  1.00  0.00           C  
ATOM   1233  O   ASN A 753      33.186  22.907  16.007  1.00  0.00           O  
ATOM   1234  CB  ASN A 753      30.530  24.639  16.769  1.00  0.00           C  
ATOM   1235  CG  ASN A 753      30.274  23.285  17.403  1.00  0.00           C  
ATOM   1236  OD1 ASN A 753      31.141  22.723  18.070  1.00  0.00           O  
ATOM   1237  ND2 ASN A 753      29.078  22.750  17.190  1.00  0.00           N  
ATOM   1238  N   CYS A 754      33.675  25.049  16.525  1.00  0.00           N  
ATOM   1239  CA  CYS A 754      35.014  24.765  17.026  1.00  0.00           C  
ATOM   1240  C   CYS A 754      34.988  24.718  18.553  1.00  0.00           C  
ATOM   1241  O   CYS A 754      34.365  25.563  19.200  1.00  0.00           O  
ATOM   1242  CB  CYS A 754      35.993  25.845  16.555  1.00  0.00           C  
ATOM   1243  SG  CYS A 754      37.685  25.675  17.197  1.00  0.00           S  
ATOM   1244  N   GLU A 755      35.667  23.728  19.122  1.00  0.00           N  
ATOM   1245  CA  GLU A 755      35.711  23.568  20.569  1.00  0.00           C  
ATOM   1246  C   GLU A 755      36.846  24.354  21.219  1.00  0.00           C  
ATOM   1247  O   GLU A 755      37.048  24.272  22.432  1.00  0.00           O  
ATOM   1248  CB  GLU A 755      35.834  22.085  20.932  1.00  0.00           C  
ATOM   1249  CG  GLU A 755      34.637  21.245  20.513  1.00  0.00           C  
ATOM   1250  CD  GLU A 755      34.787  19.784  20.900  1.00  0.00           C  
ATOM   1251  OE1 GLU A 755      34.860  19.493  22.113  1.00  0.00           O  
ATOM   1252  OE2 GLU A 755      34.833  18.928  19.990  1.00  0.00           O  
ATOM   1253  N   VAL A 756      37.588  25.109  20.416  1.00  0.00           N  
ATOM   1254  CA  VAL A 756      38.683  25.912  20.942  1.00  0.00           C  
ATOM   1255  C   VAL A 756      38.261  27.378  21.056  1.00  0.00           C  
ATOM   1256  O   VAL A 756      38.202  27.919  22.159  1.00  0.00           O  
ATOM   1257  CB  VAL A 756      39.947  25.803  20.055  1.00  0.00           C  
ATOM   1258  CG1 VAL A 756      41.055  26.689  20.612  1.00  0.00           C  
ATOM   1259  CG2 VAL A 756      40.417  24.355  19.998  1.00  0.00           C  
ATOM   1260  N   CYS A 757      37.951  28.019  19.928  1.00  0.00           N  
ATOM   1261  CA  CYS A 757      37.540  29.424  19.963  1.00  0.00           C  
ATOM   1262  C   CYS A 757      36.024  29.592  20.064  1.00  0.00           C  
ATOM   1263  O   CYS A 757      35.526  30.712  20.196  1.00  0.00           O  
ATOM   1264  CB  CYS A 757      38.067  30.180  18.734  1.00  0.00           C  
ATOM   1265  SG  CYS A 757      37.239  29.802  17.168  1.00  0.00           S  
ATOM   1266  N   GLY A 758      35.295  28.481  20.001  1.00  0.00           N  
ATOM   1267  CA  GLY A 758      33.845  28.531  20.107  1.00  0.00           C  
ATOM   1268  C   GLY A 758      33.102  29.082  18.900  1.00  0.00           C  
ATOM   1269  O   GLY A 758      31.892  29.310  18.964  1.00  0.00           O  
ATOM   1270  N   ALA A 759      33.811  29.296  17.797  1.00  0.00           N  
ATOM   1271  CA  ALA A 759      33.181  29.825  16.591  1.00  0.00           C  
ATOM   1272  C   ALA A 759      32.252  28.800  15.950  1.00  0.00           C  
ATOM   1273  O   ALA A 759      32.461  27.590  16.072  1.00  0.00           O  
ATOM   1274  CB  ALA A 759      34.245  30.258  15.590  1.00  0.00           C  
ATOM   1275  N   THR A 760      31.222  29.294  15.271  1.00  0.00           N  
ATOM   1276  CA  THR A 760      30.259  28.434  14.592  1.00  0.00           C  
ATOM   1277  C   THR A 760      30.303  28.737  13.096  1.00  0.00           C  
ATOM   1278  O   THR A 760      30.561  29.872  12.695  1.00  0.00           O  
ATOM   1279  CB  THR A 760      28.831  28.654  15.136  1.00  0.00           C  
ATOM   1280  OG1 THR A 760      28.539  30.056  15.174  1.00  0.00           O  
ATOM   1281  CG2 THR A 760      28.705  28.072  16.543  1.00  0.00           C  
ATOM   1282  N   TYR A 761      30.042  27.725  12.274  1.00  0.00           N  
ATOM   1283  CA  TYR A 761      30.107  27.896  10.827  1.00  0.00           C  
ATOM   1284  C   TYR A 761      29.609  26.656  10.099  1.00  0.00           C  
ATOM   1285  O   TYR A 761      29.381  25.616  10.708  1.00  0.00           O  
ATOM   1286  CB  TYR A 761      31.564  28.149  10.431  1.00  0.00           C  
ATOM   1287  CG  TYR A 761      32.517  27.219  11.159  1.00  0.00           C  
ATOM   1288  CD1 TYR A 761      32.551  25.852  10.871  1.00  0.00           C  
ATOM   1289  CD2 TYR A 761      33.329  27.693  12.191  1.00  0.00           C  
ATOM   1290  CE1 TYR A 761      33.365  24.978  11.597  1.00  0.00           C  
ATOM   1291  CE2 TYR A 761      34.144  26.828  12.923  1.00  0.00           C  
ATOM   1292  CZ  TYR A 761      34.155  25.473  12.622  1.00  0.00           C  
ATOM   1293  OH  TYR A 761      34.946  24.618  13.357  1.00  0.00           O  
ATOM   1294  N   SER A 762      29.447  26.773   8.786  1.00  0.00           N  
ATOM   1295  CA  SER A 762      29.015  25.640   7.979  1.00  0.00           C  
ATOM   1296  C   SER A 762      30.241  24.753   7.787  1.00  0.00           C  
ATOM   1297  O   SER A 762      31.350  25.257   7.610  1.00  0.00           O  
ATOM   1298  CB  SER A 762      28.509  26.115   6.614  1.00  0.00           C  
ATOM   1299  OG  SER A 762      28.322  25.020   5.733  1.00  0.00           O  
ATOM   1300  N   PRO A 763      30.063  23.423   7.834  1.00  0.00           N  
ATOM   1301  CA  PRO A 763      31.206  22.522   7.654  1.00  0.00           C  
ATOM   1302  C   PRO A 763      31.937  22.786   6.334  1.00  0.00           C  
ATOM   1303  O   PRO A 763      33.080  22.367   6.153  1.00  0.00           O  
ATOM   1304  CB  PRO A 763      30.562  21.139   7.701  1.00  0.00           C  
ATOM   1305  CG  PRO A 763      29.416  21.346   8.648  1.00  0.00           C  
ATOM   1306  CD  PRO A 763      28.846  22.661   8.160  1.00  0.00           C  
ATOM   1307  N   THR A 764      31.268  23.484   5.420  1.00  0.00           N  
ATOM   1308  CA  THR A 764      31.855  23.809   4.124  1.00  0.00           C  
ATOM   1309  C   THR A 764      32.943  24.865   4.287  1.00  0.00           C  
ATOM   1310  O   THR A 764      33.702  25.138   3.357  1.00  0.00           O  
ATOM   1311  CB  THR A 764      30.791  24.351   3.136  1.00  0.00           C  
ATOM   1312  OG1 THR A 764      30.218  25.556   3.657  1.00  0.00           O  
ATOM   1313  CG2 THR A 764      29.687  23.323   2.925  1.00  0.00           C  
ATOM   1314  N   GLU A 765      33.014  25.456   5.476  1.00  0.00           N  
ATOM   1315  CA  GLU A 765      34.007  26.486   5.758  1.00  0.00           C  
ATOM   1316  C   GLU A 765      35.264  25.910   6.412  1.00  0.00           C  
ATOM   1317  O   GLU A 765      36.270  26.604   6.561  1.00  0.00           O  
ATOM   1318  CB  GLU A 765      33.395  27.573   6.649  1.00  0.00           C  
ATOM   1319  CG  GLU A 765      32.204  28.289   6.014  1.00  0.00           C  
ATOM   1320  CD  GLU A 765      31.684  29.441   6.859  1.00  0.00           C  
ATOM   1321  OE1 GLU A 765      32.446  30.404   7.086  1.00  0.00           O  
ATOM   1322  OE2 GLU A 765      30.515  29.385   7.297  1.00  0.00           O  
ATOM   1323  N   LEU A 766      35.201  24.637   6.794  1.00  0.00           N  
ATOM   1324  CA  LEU A 766      36.334  23.963   7.419  1.00  0.00           C  
ATOM   1325  C   LEU A 766      37.529  23.887   6.474  1.00  0.00           C  
ATOM   1326  O   LEU A 766      37.368  23.652   5.273  1.00  0.00           O  
ATOM   1327  CB  LEU A 766      35.945  22.543   7.843  1.00  0.00           C  
ATOM   1328  CG  LEU A 766      35.055  22.364   9.075  1.00  0.00           C  
ATOM   1329  CD1 LEU A 766      34.619  20.910   9.183  1.00  0.00           C  
ATOM   1330  CD2 LEU A 766      35.818  22.792  10.323  1.00  0.00           C  
ATOM   1331  N   ILE A 767      38.725  24.081   7.025  1.00  0.00           N  
ATOM   1332  CA  ILE A 767      39.955  24.020   6.243  1.00  0.00           C  
ATOM   1333  C   ILE A 767      40.438  22.569   6.188  1.00  0.00           C  
ATOM   1334  O   ILE A 767      40.495  21.883   7.209  1.00  0.00           O  
ATOM   1335  CB  ILE A 767      41.054  24.923   6.867  1.00  0.00           C  
ATOM   1336  CG1 ILE A 767      40.591  26.384   6.854  1.00  0.00           C  
ATOM   1337  CG2 ILE A 767      42.357  24.780   6.095  1.00  0.00           C  
ATOM   1338  CD1 ILE A 767      41.581  27.363   7.459  1.00  0.00           C  
ATOM   1339  N   GLU A 768      40.774  22.102   4.988  1.00  0.00           N  
ATOM   1340  CA  GLU A 768      41.232  20.729   4.801  1.00  0.00           C  
ATOM   1341  C   GLU A 768      40.230  19.716   5.359  1.00  0.00           C  
ATOM   1342  O   GLU A 768      40.572  18.891   6.208  1.00  0.00           O  
ATOM   1343  CB  GLU A 768      42.600  20.531   5.465  1.00  0.00           C  
ATOM   1344  CG  GLU A 768      43.727  21.274   4.768  1.00  0.00           C  
ATOM   1345  CD  GLU A 768      43.868  20.867   3.314  1.00  0.00           C  
ATOM   1346  OE1 GLU A 768      44.153  19.677   3.056  1.00  0.00           O  
ATOM   1347  OE2 GLU A 768      43.689  21.730   2.428  1.00  0.00           O  
ATOM   1348  N   PRO A 769      38.972  19.769   4.885  1.00  0.00           N  
ATOM   1349  CA  PRO A 769      37.932  18.845   5.352  1.00  0.00           C  
ATOM   1350  C   PRO A 769      38.327  17.384   5.161  1.00  0.00           C  
ATOM   1351  O   PRO A 769      39.063  17.045   4.235  1.00  0.00           O  
ATOM   1352  CB  PRO A 769      36.724  19.223   4.499  1.00  0.00           C  
ATOM   1353  CG  PRO A 769      36.941  20.676   4.228  1.00  0.00           C  
ATOM   1354  CD  PRO A 769      38.417  20.729   3.915  1.00  0.00           C  
ATOM   1355  N   LYS A 770      37.827  16.525   6.042  1.00  0.00           N  
ATOM   1356  CA  LYS A 770      38.113  15.099   5.972  1.00  0.00           C  
ATOM   1357  C   LYS A 770      36.900  14.314   6.446  1.00  0.00           C  
ATOM   1358  O   LYS A 770      36.268  14.672   7.439  1.00  0.00           O  
ATOM   1359  CB  LYS A 770      39.325  14.750   6.845  1.00  0.00           C  
ATOM   1360  CG  LYS A 770      40.647  15.308   6.328  1.00  0.00           C  
ATOM   1361  CD  LYS A 770      41.100  14.577   5.070  1.00  0.00           C  
ATOM   1362  CE  LYS A 770      42.112  15.396   4.275  1.00  0.00           C  
ATOM   1363  NZ  LYS A 770      43.255  15.867   5.102  1.00  0.00           N  
ATOM   1364  N   SER A 771      36.567  13.251   5.723  1.00  0.00           N  
ATOM   1365  CA  SER A 771      35.439  12.417   6.103  1.00  0.00           C  
ATOM   1366  C   SER A 771      35.813  11.680   7.380  1.00  0.00           C  
ATOM   1367  O   SER A 771      36.872  11.064   7.457  1.00  0.00           O  
ATOM   1368  CB  SER A 771      35.124  11.403   5.003  1.00  0.00           C  
ATOM   1369  OG  SER A 771      34.109  10.506   5.422  1.00  0.00           O  
ATOM   1370  N   VAL A 772      34.950  11.756   8.386  1.00  0.00           N  
ATOM   1371  CA  VAL A 772      35.207  11.077   9.649  1.00  0.00           C  
ATOM   1372  C   VAL A 772      35.082   9.570   9.437  1.00  0.00           C  
ATOM   1373  O   VAL A 772      35.585   8.774  10.230  1.00  0.00           O  
ATOM   1374  CB  VAL A 772      34.194  11.523  10.737  1.00  0.00           C  
ATOM   1375  CG1 VAL A 772      34.454  10.774  12.038  1.00  0.00           C  
ATOM   1376  CG2 VAL A 772      34.304  13.023  10.961  1.00  0.00           C  
ATOM   1377  N   VAL A 773      34.423   9.193   8.344  1.00  0.00           N  
ATOM   1378  CA  VAL A 773      34.199   7.792   8.009  1.00  0.00           C  
ATOM   1379  C   VAL A 773      35.369   7.112   7.296  1.00  0.00           C  
ATOM   1380  O   VAL A 773      35.829   6.052   7.719  1.00  0.00           O  
ATOM   1381  CB  VAL A 773      32.942   7.634   7.117  1.00  0.00           C  
ATOM   1382  CG1 VAL A 773      32.695   6.161   6.818  1.00  0.00           C  
ATOM   1383  CG2 VAL A 773      31.733   8.256   7.804  1.00  0.00           C  
ATOM   1384  N   SER A 791      35.847   7.719   6.215  1.00  0.00           N  
ATOM   1385  CA  SER A 791      36.939   7.136   5.444  1.00  0.00           C  
ATOM   1386  C   SER A 791      38.227   7.942   5.509  1.00  0.00           C  
ATOM   1387  O   SER A 791      39.311   7.407   5.273  1.00  0.00           O  
ATOM   1388  CB  SER A 791      36.522   6.997   3.983  1.00  0.00           C  
ATOM   1389  OG  SER A 791      36.353   8.275   3.395  1.00  0.00           O  
ATOM   1390  N   GLY A 792      38.104   9.230   5.811  1.00  0.00           N  
ATOM   1391  CA  GLY A 792      39.276  10.081   5.879  1.00  0.00           C  
ATOM   1392  C   GLY A 792      39.537  10.775   4.554  1.00  0.00           C  
ATOM   1393  O   GLY A 792      40.432  11.615   4.451  1.00  0.00           O  
ATOM   1394  N   ALA A 794      38.761  10.423   3.532  1.00  0.00           N  
ATOM   1395  CA  ALA A 794      38.925  11.036   2.218  1.00  0.00           C  
ATOM   1396  C   ALA A 794      38.427  12.476   2.262  1.00  0.00           C  
ATOM   1397  O   ALA A 794      37.634  12.835   3.130  1.00  0.00           O  
ATOM   1398  CB  ALA A 794      38.147  10.249   1.171  1.00  0.00           C  
ATOM   1399  N   THR A 795      38.902  13.302   1.334  1.00  0.00           N  
ATOM   1400  CA  THR A 795      38.473  14.695   1.267  1.00  0.00           C  
ATOM   1401  C   THR A 795      37.081  14.730   0.638  1.00  0.00           C  
ATOM   1402  O   THR A 795      36.881  14.239  -0.471  1.00  0.00           O  
ATOM   1403  CB  THR A 795      39.418  15.547   0.386  1.00  0.00           C  
ATOM   1404  OG1 THR A 795      40.734  15.561   0.953  1.00  0.00           O  
ATOM   1405  CG2 THR A 795      38.898  16.974   0.281  1.00  0.00           C  
ATOM   1406  N   PRO A 826      36.096  15.304   1.347  1.00  0.00           N  
ATOM   1407  CA  PRO A 826      34.730  15.382   0.822  1.00  0.00           C  
ATOM   1408  C   PRO A 826      34.531  16.526  -0.174  1.00  0.00           C  
ATOM   1409  O   PRO A 826      35.277  17.508  -0.164  1.00  0.00           O  
ATOM   1410  CB  PRO A 826      33.898  15.566   2.083  1.00  0.00           C  
ATOM   1411  CG  PRO A 826      34.792  16.431   2.922  1.00  0.00           C  
ATOM   1412  CD  PRO A 826      36.148  15.771   2.745  1.00  0.00           C  
ATOM   1413  N   VAL A 827      33.521  16.388  -1.030  1.00  0.00           N  
ATOM   1414  CA  VAL A 827      33.201  17.401  -2.033  1.00  0.00           C  
ATOM   1415  C   VAL A 827      31.689  17.642  -2.081  1.00  0.00           C  
ATOM   1416  O   VAL A 827      30.906  16.761  -1.723  1.00  0.00           O  
ATOM   1417  CB  VAL A 827      33.682  16.959  -3.440  1.00  0.00           C  
ATOM   1418  CG1 VAL A 827      33.059  15.621  -3.807  1.00  0.00           C  
ATOM   1419  CG2 VAL A 827      33.319  18.012  -4.477  1.00  0.00           C  
ATOM   1420  N   MET A 829      31.289  18.836  -2.512  1.00  0.00           N  
ATOM   1421  CA  MET A 829      29.873  19.191  -2.622  1.00  0.00           C  
ATOM   1422  C   MET A 829      29.249  18.424  -3.786  1.00  0.00           C  
ATOM   1423  O   MET A 829      29.823  18.366  -4.873  1.00  0.00           O  
ATOM   1424  CB  MET A 829      29.721  20.697  -2.866  1.00  0.00           C  
ATOM   1425  CG  MET A 829      30.165  21.583  -1.709  1.00  0.00           C  
ATOM   1426  SD  MET A 829      28.912  21.764  -0.421  1.00  0.00           S  
ATOM   1427  CE  MET A 829      29.349  20.500   0.636  1.00  0.00           C  
ATOM   1428  N   ARG A 830      28.070  17.851  -3.559  1.00  0.00           N  
ATOM   1429  CA  ARG A 830      27.372  17.069  -4.581  1.00  0.00           C  
ATOM   1430  C   ARG A 830      25.861  17.319  -4.501  1.00  0.00           C  
ATOM   1431  O   ARG A 830      25.303  17.420  -3.408  1.00  0.00           O  
ATOM   1432  CB  ARG A 830      27.675  15.579  -4.368  1.00  0.00           C  
ATOM   1433  CG  ARG A 830      27.116  14.619  -5.421  1.00  0.00           C  
ATOM   1434  CD  ARG A 830      27.299  13.176  -4.956  1.00  0.00           C  
ATOM   1435  NE  ARG A 830      26.760  12.190  -5.891  1.00  0.00           N  
ATOM   1436  CZ  ARG A 830      27.383  11.762  -6.986  1.00  0.00           C  
ATOM   1437  NH1 ARG A 830      28.584  12.227  -7.304  1.00  0.00           N  
ATOM   1438  NH2 ARG A 830      26.803  10.859  -7.763  1.00  0.00           N  
ATOM   1439  N   ASP A 831      25.204  17.416  -5.657  1.00  0.00           N  
ATOM   1440  CA  ASP A 831      23.759  17.654  -5.708  1.00  0.00           C  
ATOM   1441  C   ASP A 831      22.932  16.394  -5.454  1.00  0.00           C  
ATOM   1442  O   ASP A 831      23.398  15.279  -5.679  1.00  0.00           O  
ATOM   1443  CB  ASP A 831      23.360  18.232  -7.071  1.00  0.00           C  
ATOM   1444  CG  ASP A 831      23.747  19.692  -7.228  1.00  0.00           C  
ATOM   1445  OD1 ASP A 831      23.464  20.264  -8.301  1.00  0.00           O  
ATOM   1446  OD2 ASP A 831      24.327  20.268  -6.284  1.00  0.00           O  
ATOM   1447  N   SER A 832      21.696  16.585  -4.994  1.00  0.00           N  
ATOM   1448  CA  SER A 832      20.791  15.470  -4.717  1.00  0.00           C  
ATOM   1449  C   SER A 832      19.353  15.959  -4.554  1.00  0.00           C  
ATOM   1450  O   SER A 832      19.113  16.999  -3.937  1.00  0.00           O  
ATOM   1451  CB  SER A 832      21.232  14.740  -3.444  1.00  0.00           C  
ATOM   1452  OG  SER A 832      20.369  13.650  -3.158  1.00  0.00           O  
ATOM   1453  N   GLU A 833      18.404  15.215  -5.117  1.00  0.00           N  
ATOM   1454  CA  GLU A 833      16.996  15.575  -5.017  1.00  0.00           C  
ATOM   1455  C   GLU A 833      16.421  15.106  -3.682  1.00  0.00           C  
ATOM   1456  O   GLU A 833      16.601  13.953  -3.282  1.00  0.00           O  
ATOM   1457  CB  GLU A 833      16.183  14.945  -6.153  1.00  0.00           C  
ATOM   1458  CG  GLU A 833      14.684  15.120  -5.984  1.00  0.00           C  
ATOM   1459  CD  GLU A 833      13.877  14.348  -7.009  1.00  0.00           C  
ATOM   1460  OE1 GLU A 833      14.072  13.118  -7.128  1.00  0.00           O  
ATOM   1461  OE2 GLU A 833      13.041  14.971  -7.693  1.00  0.00           O  
ATOM   1462  N   HIS A 834      15.730  16.010  -3.000  1.00  0.00           N  
ATOM   1463  CA  HIS A 834      15.123  15.701  -1.720  1.00  0.00           C  
ATOM   1464  C   HIS A 834      13.627  15.965  -1.720  1.00  0.00           C  
ATOM   1465  O   HIS A 834      13.131  16.807  -2.471  1.00  0.00           O  
ATOM   1466  CB  HIS A 834      15.771  16.535  -0.619  1.00  0.00           C  
ATOM   1467  CG  HIS A 834      17.066  15.978  -0.113  1.00  0.00           C  
ATOM   1468  ND1 HIS A 834      17.196  15.402   1.133  1.00  0.00           N  
ATOM   1469  CD2 HIS A 834      18.283  15.881  -0.700  1.00  0.00           C  
ATOM   1470  CE1 HIS A 834      18.436  14.971   1.289  1.00  0.00           C  
ATOM   1471  NE2 HIS A 834      19.115  15.249   0.191  1.00  0.00           N  
ATOM   1472  N   PHE A 835      12.914  15.239  -0.868  1.00  0.00           N  
ATOM   1473  CA  PHE A 835      11.468  15.401  -0.746  1.00  0.00           C  
ATOM   1474  C   PHE A 835      11.178  16.226   0.524  1.00  0.00           C  
ATOM   1475  O   PHE A 835      11.729  15.927   1.581  1.00  0.00           O  
ATOM   1476  CB  PHE A 835      10.803  14.019  -0.673  1.00  0.00           C  
ATOM   1477  CG  PHE A 835      10.892  13.229  -1.962  1.00  0.00           C  
ATOM   1478  CD1 PHE A 835       9.802  13.166  -2.826  1.00  0.00           C  
ATOM   1479  CD2 PHE A 835      12.065  12.569  -2.322  1.00  0.00           C  
ATOM   1480  CE1 PHE A 835       9.875  12.461  -4.029  1.00  0.00           C  
ATOM   1481  CE2 PHE A 835      12.148  11.859  -3.531  1.00  0.00           C  
ATOM   1482  CZ  PHE A 835      11.053  11.806  -4.380  1.00  0.00           C  
ATOM   1483  N   PHE A 836      10.337  17.261   0.418  1.00  0.00           N  
ATOM   1484  CA  PHE A 836      10.005  18.127   1.559  1.00  0.00           C  
ATOM   1485  C   PHE A 836       8.527  18.113   1.959  1.00  0.00           C  
ATOM   1486  O   PHE A 836       7.643  18.001   1.106  1.00  0.00           O  
ATOM   1487  CB  PHE A 836      10.387  19.589   1.263  1.00  0.00           C  
ATOM   1488  CG  PHE A 836      11.867  19.818   1.094  1.00  0.00           C  
ATOM   1489  CD1 PHE A 836      12.521  19.403  -0.062  1.00  0.00           C  
ATOM   1490  CD2 PHE A 836      12.611  20.437   2.098  1.00  0.00           C  
ATOM   1491  CE1 PHE A 836      13.898  19.596  -0.214  1.00  0.00           C  
ATOM   1492  CE2 PHE A 836      13.990  20.633   1.957  1.00  0.00           C  
ATOM   1493  CZ  PHE A 836      14.632  20.212   0.799  1.00  0.00           C  
ATOM   1494  N   PHE A 837       8.271  18.230   3.263  1.00  0.00           N  
ATOM   1495  CA  PHE A 837       6.909  18.280   3.786  1.00  0.00           C  
ATOM   1496  C   PHE A 837       6.578  19.761   3.944  1.00  0.00           C  
ATOM   1497  O   PHE A 837       7.337  20.515   4.560  1.00  0.00           O  
ATOM   1498  CB  PHE A 837       6.814  17.579   5.143  1.00  0.00           C  
ATOM   1499  CG  PHE A 837       5.467  17.734   5.814  1.00  0.00           C  
ATOM   1500  CD1 PHE A 837       4.293  17.404   5.140  1.00  0.00           C  
ATOM   1501  CD2 PHE A 837       5.375  18.205   7.122  1.00  0.00           C  
ATOM   1502  CE1 PHE A 837       3.045  17.536   5.760  1.00  0.00           C  
ATOM   1503  CE2 PHE A 837       4.135  18.342   7.751  1.00  0.00           C  
ATOM   1504  CZ  PHE A 837       2.969  18.007   7.070  1.00  0.00           C  
ATOM   1505  N   ASP A 838       5.440  20.170   3.398  1.00  0.00           N  
ATOM   1506  CA  ASP A 838       5.033  21.572   3.435  1.00  0.00           C  
ATOM   1507  C   ASP A 838       4.352  22.012   4.738  1.00  0.00           C  
ATOM   1508  O   ASP A 838       3.164  22.335   4.768  1.00  0.00           O  
ATOM   1509  CB  ASP A 838       4.143  21.845   2.220  1.00  0.00           C  
ATOM   1510  CG  ASP A 838       3.780  23.308   2.063  1.00  0.00           C  
ATOM   1511  OD1 ASP A 838       4.530  24.184   2.546  1.00  0.00           O  
ATOM   1512  OD2 ASP A 838       2.739  23.574   1.426  1.00  0.00           O  
ATOM   1513  N   LEU A 839       5.134  22.038   5.815  1.00  0.00           N  
ATOM   1514  CA  LEU A 839       4.639  22.444   7.128  1.00  0.00           C  
ATOM   1515  C   LEU A 839       3.976  23.826   7.106  1.00  0.00           C  
ATOM   1516  O   LEU A 839       2.973  24.051   7.789  1.00  0.00           O  
ATOM   1517  CB  LEU A 839       5.787  22.446   8.147  1.00  0.00           C  
ATOM   1518  CG  LEU A 839       5.493  23.068   9.517  1.00  0.00           C  
ATOM   1519  CD1 LEU A 839       4.396  22.289  10.222  1.00  0.00           C  
ATOM   1520  CD2 LEU A 839       6.762  23.077  10.356  1.00  0.00           C  
ATOM   1521  N   PRO A 840       4.527  24.772   6.327  1.00  0.00           N  
ATOM   1522  CA  PRO A 840       3.923  26.105   6.283  1.00  0.00           C  
ATOM   1523  C   PRO A 840       2.429  26.123   5.984  1.00  0.00           C  
ATOM   1524  O   PRO A 840       1.728  27.038   6.406  1.00  0.00           O  
ATOM   1525  CB  PRO A 840       4.750  26.816   5.217  1.00  0.00           C  
ATOM   1526  CG  PRO A 840       6.108  26.248   5.454  1.00  0.00           C  
ATOM   1527  CD  PRO A 840       5.806  24.764   5.591  1.00  0.00           C  
ATOM   1528  N   SER A 841       1.942  25.109   5.274  1.00  0.00           N  
ATOM   1529  CA  SER A 841       0.522  25.021   4.930  1.00  0.00           C  
ATOM   1530  C   SER A 841      -0.398  24.852   6.132  1.00  0.00           C  
ATOM   1531  O   SER A 841      -1.592  25.143   6.052  1.00  0.00           O  
ATOM   1532  CB  SER A 841       0.272  23.859   3.964  1.00  0.00           C  
ATOM   1533  OG  SER A 841       0.752  24.147   2.666  1.00  0.00           O  
ATOM   1534  N   PHE A 844       0.152  24.378   7.247  1.00  0.00           N  
ATOM   1535  CA  PHE A 844      -0.652  24.158   8.442  1.00  0.00           C  
ATOM   1536  C   PHE A 844      -0.459  25.233   9.505  1.00  0.00           C  
ATOM   1537  O   PHE A 844      -0.880  25.065  10.649  1.00  0.00           O  
ATOM   1538  CB  PHE A 844      -0.334  22.779   9.033  1.00  0.00           C  
ATOM   1539  CG  PHE A 844      -0.486  21.659   8.050  1.00  0.00           C  
ATOM   1540  CD1 PHE A 844       0.487  21.425   7.085  1.00  0.00           C  
ATOM   1541  CD2 PHE A 844      -1.619  20.853   8.067  1.00  0.00           C  
ATOM   1542  CE1 PHE A 844       0.333  20.404   6.148  1.00  0.00           C  
ATOM   1543  CE2 PHE A 844      -1.782  19.829   7.133  1.00  0.00           C  
ATOM   1544  CZ  PHE A 844      -0.802  19.606   6.172  1.00  0.00           C  
ATOM   1545  N   SER A 845       0.162  26.342   9.113  1.00  0.00           N  
ATOM   1546  CA  SER A 845       0.424  27.445  10.029  1.00  0.00           C  
ATOM   1547  C   SER A 845      -0.778  27.905  10.845  1.00  0.00           C  
ATOM   1548  O   SER A 845      -0.728  27.922  12.080  1.00  0.00           O  
ATOM   1549  CB  SER A 845       0.986  28.641   9.263  1.00  0.00           C  
ATOM   1550  OG  SER A 845       1.206  29.729  10.143  1.00  0.00           O  
ATOM   1551  N   GLU A 846      -1.853  28.294  10.165  1.00  0.00           N  
ATOM   1552  CA  GLU A 846      -3.041  28.765  10.871  1.00  0.00           C  
ATOM   1553  C   GLU A 846      -3.624  27.712  11.806  1.00  0.00           C  
ATOM   1554  O   GLU A 846      -4.004  28.020  12.938  1.00  0.00           O  
ATOM   1555  CB  GLU A 846      -4.089  29.262   9.865  1.00  0.00           C  
ATOM   1556  CG  GLU A 846      -3.637  30.543   9.166  1.00  0.00           C  
ATOM   1557  CD  GLU A 846      -4.704  31.171   8.283  1.00  0.00           C  
ATOM   1558  OE1 GLU A 846      -5.875  31.243   8.715  1.00  0.00           O  
ATOM   1559  OE2 GLU A 846      -4.363  31.608   7.160  1.00  0.00           O  
ATOM   1560  N   MET A 847      -3.669  26.466  11.343  1.00  0.00           N  
ATOM   1561  CA  MET A 847      -4.187  25.367  12.146  1.00  0.00           C  
ATOM   1562  C   MET A 847      -3.387  25.232  13.449  1.00  0.00           C  
ATOM   1563  O   MET A 847      -3.958  25.143  14.539  1.00  0.00           O  
ATOM   1564  CB  MET A 847      -4.112  24.065  11.328  1.00  0.00           C  
ATOM   1565  CG  MET A 847      -4.692  22.831  12.001  1.00  0.00           C  
ATOM   1566  SD  MET A 847      -3.551  22.067  13.169  1.00  0.00           S  
ATOM   1567  CE  MET A 847      -2.653  20.960  12.096  1.00  0.00           C  
ATOM   1568  N   LEU A 848      -2.060  25.234  13.323  1.00  0.00           N  
ATOM   1569  CA  LEU A 848      -1.163  25.102  14.470  1.00  0.00           C  
ATOM   1570  C   LEU A 848      -1.236  26.281  15.437  1.00  0.00           C  
ATOM   1571  O   LEU A 848      -1.162  26.097  16.654  1.00  0.00           O  
ATOM   1572  CB  LEU A 848       0.277  24.908  13.978  1.00  0.00           C  
ATOM   1573  CG  LEU A 848       0.483  23.595  13.208  1.00  0.00           C  
ATOM   1574  CD1 LEU A 848       1.760  23.659  12.389  1.00  0.00           C  
ATOM   1575  CD2 LEU A 848       0.505  22.424  14.191  1.00  0.00           C  
ATOM   1576  N   GLN A 849      -1.372  27.492  14.905  1.00  0.00           N  
ATOM   1577  CA  GLN A 849      -1.473  28.672  15.755  1.00  0.00           C  
ATOM   1578  C   GLN A 849      -2.743  28.578  16.604  1.00  0.00           C  
ATOM   1579  O   GLN A 849      -2.745  28.941  17.785  1.00  0.00           O  
ATOM   1580  CB  GLN A 849      -1.493  29.941  14.898  1.00  0.00           C  
ATOM   1581  CG  GLN A 849      -0.146  30.283  14.281  1.00  0.00           C  
ATOM   1582  CD  GLN A 849      -0.211  31.498  13.372  1.00  0.00           C  
ATOM   1583  OE1 GLN A 849      -0.449  31.378  12.167  1.00  0.00           O  
ATOM   1584  NE2 GLN A 849      -0.014  32.676  13.948  1.00  0.00           N  
ATOM   1585  N   ALA A 850      -3.820  28.081  16.005  1.00  0.00           N  
ATOM   1586  CA  ALA A 850      -5.080  27.927  16.732  1.00  0.00           C  
ATOM   1587  C   ALA A 850      -4.908  26.946  17.893  1.00  0.00           C  
ATOM   1588  O   ALA A 850      -5.379  27.192  19.002  1.00  0.00           O  
ATOM   1589  CB  ALA A 850      -6.170  27.427  15.794  1.00  0.00           C  
ATOM   1590  N   TRP A 851      -4.224  25.836  17.631  1.00  0.00           N  
ATOM   1591  CA  TRP A 851      -3.997  24.826  18.657  1.00  0.00           C  
ATOM   1592  C   TRP A 851      -3.162  25.381  19.811  1.00  0.00           C  
ATOM   1593  O   TRP A 851      -3.456  25.129  20.980  1.00  0.00           O  
ATOM   1594  CB  TRP A 851      -3.304  23.607  18.046  1.00  0.00           C  
ATOM   1595  CG  TRP A 851      -3.190  22.438  18.989  1.00  0.00           C  
ATOM   1596  CD1 TRP A 851      -4.175  21.927  19.783  1.00  0.00           C  
ATOM   1597  CD2 TRP A 851      -2.045  21.597  19.181  1.00  0.00           C  
ATOM   1598  NE1 TRP A 851      -3.719  20.816  20.456  1.00  0.00           N  
ATOM   1599  CE2 TRP A 851      -2.414  20.590  20.104  1.00  0.00           C  
ATOM   1600  CE3 TRP A 851      -0.744  21.594  18.661  1.00  0.00           C  
ATOM   1601  CZ2 TRP A 851      -1.528  19.589  20.518  1.00  0.00           C  
ATOM   1602  CZ3 TRP A 851       0.136  20.599  19.071  1.00  0.00           C  
ATOM   1603  CH2 TRP A 851      -0.261  19.608  19.991  1.00  0.00           C  
ATOM   1604  N   THR A 852      -2.124  26.140  19.473  1.00  0.00           N  
ATOM   1605  CA  THR A 852      -1.245  26.741  20.470  1.00  0.00           C  
ATOM   1606  C   THR A 852      -2.056  27.630  21.402  1.00  0.00           C  
ATOM   1607  O   THR A 852      -1.843  27.676  22.618  1.00  0.00           O  
ATOM   1608  CB  THR A 852      -0.162  27.625  19.795  1.00  0.00           C  
ATOM   1609  OG1 THR A 852       0.610  26.835  18.885  1.00  0.00           O  
ATOM   1610  CG2 THR A 852       0.763  28.227  20.836  1.00  0.00           C  
ATOM   1611  N   ARG A 853      -3.010  28.316  20.791  1.00  0.00           N  
ATOM   1612  CA  ARG A 853      -3.891  29.279  21.436  1.00  0.00           C  
ATOM   1613  C   ARG A 853      -5.068  28.691  22.209  1.00  0.00           C  
ATOM   1614  O   ARG A 853      -5.758  29.405  22.945  1.00  0.00           O  
ATOM   1615  CB  ARG A 853      -4.422  30.199  20.340  1.00  0.00           C  
ATOM   1616  CG  ARG A 853      -4.678  31.619  20.738  1.00  0.00           C  
ATOM   1617  CD  ARG A 853      -4.564  32.465  19.495  1.00  0.00           C  
ATOM   1618  NE  ARG A 853      -5.257  31.857  18.365  1.00  0.00           N  
ATOM   1619  CZ  ARG A 853      -4.822  31.918  17.114  1.00  0.00           C  
ATOM   1620  NH1 ARG A 853      -3.692  32.551  16.839  1.00  0.00           N  
ATOM   1621  NH2 ARG A 853      -5.525  31.371  16.137  1.00  0.00           N  
ATOM   1622  N   SER A 854      -5.287  27.391  22.053  1.00  0.00           N  
ATOM   1623  CA  SER A 854      -6.423  26.744  22.692  1.00  0.00           C  
ATOM   1624  C   SER A 854      -6.342  26.676  24.221  1.00  0.00           C  
ATOM   1625  O   SER A 854      -7.367  26.528  24.890  1.00  0.00           O  
ATOM   1626  CB  SER A 854      -6.616  25.332  22.122  1.00  0.00           C  
ATOM   1627  OG  SER A 854      -5.526  24.490  22.449  1.00  0.00           O  
ATOM   1628  N   GLY A 855      -5.135  26.777  24.774  1.00  0.00           N  
ATOM   1629  CA  GLY A 855      -4.975  26.709  26.223  1.00  0.00           C  
ATOM   1630  C   GLY A 855      -4.767  25.286  26.726  1.00  0.00           C  
ATOM   1631  O   GLY A 855      -4.694  25.051  27.933  1.00  0.00           O  
ATOM   1632  N   ALA A 858      -4.680  24.330  25.805  1.00  0.00           N  
ATOM   1633  CA  ALA A 858      -4.474  22.933  26.172  1.00  0.00           C  
ATOM   1634  C   ALA A 858      -3.023  22.693  26.582  1.00  0.00           C  
ATOM   1635  O   ALA A 858      -2.750  22.064  27.611  1.00  0.00           O  
ATOM   1636  CB  ALA A 858      -4.830  22.038  25.004  1.00  0.00           C  
ATOM   1637  N   LEU A 860      -2.094  23.193  25.770  1.00  0.00           N  
ATOM   1638  CA  LEU A 860      -0.670  23.014  26.036  1.00  0.00           C  
ATOM   1639  C   LEU A 860      -0.212  23.799  27.245  1.00  0.00           C  
ATOM   1640  O   LEU A 860      -0.880  24.732  27.691  1.00  0.00           O  
ATOM   1641  CB  LEU A 860       0.165  23.453  24.832  1.00  0.00           C  
ATOM   1642  CG  LEU A 860      -0.038  22.684  23.531  1.00  0.00           C  
ATOM   1643  CD1 LEU A 860       0.686  23.407  22.414  1.00  0.00           C  
ATOM   1644  CD2 LEU A 860       0.480  21.262  23.685  1.00  0.00           C  
ATOM   1645  N   GLN A 861       0.945  23.412  27.771  1.00  0.00           N  
ATOM   1646  CA  GLN A 861       1.519  24.099  28.913  1.00  0.00           C  
ATOM   1647  C   GLN A 861       1.862  25.524  28.490  1.00  0.00           C  
ATOM   1648  O   GLN A 861       2.241  25.778  27.341  1.00  0.00           O  
ATOM   1649  CB  GLN A 861       2.771  23.357  29.388  1.00  0.00           C  
ATOM   1650  CG  GLN A 861       2.462  22.016  30.047  1.00  0.00           C  
ATOM   1651  CD  GLN A 861       3.630  21.056  29.969  1.00  0.00           C  
ATOM   1652  OE1 GLN A 861       3.975  20.577  28.888  1.00  0.00           O  
ATOM   1653  NE2 GLN A 861       4.258  20.783  31.112  1.00  0.00           N  
ATOM   1654  N   GLU A 862       1.712  26.451  29.427  1.00  0.00           N  
ATOM   1655  CA  GLU A 862       1.984  27.863  29.184  1.00  0.00           C  
ATOM   1656  C   GLU A 862       3.381  28.090  28.602  1.00  0.00           C  
ATOM   1657  O   GLU A 862       3.552  28.831  27.636  1.00  0.00           O  
ATOM   1658  CB  GLU A 862       1.826  28.621  30.505  1.00  0.00           C  
ATOM   1659  CG  GLU A 862       2.114  30.102  30.448  1.00  0.00           C  
ATOM   1660  CD  GLU A 862       1.855  30.771  31.783  1.00  0.00           C  
ATOM   1661  OE1 GLU A 862       2.467  30.351  32.791  1.00  0.00           O  
ATOM   1662  OE2 GLU A 862       1.035  31.712  31.825  1.00  0.00           O  
ATOM   1663  N   GLN A 863       4.381  27.445  29.190  1.00  0.00           N  
ATOM   1664  CA  GLN A 863       5.753  27.598  28.724  1.00  0.00           C  
ATOM   1665  C   GLN A 863       5.949  27.053  27.316  1.00  0.00           C  
ATOM   1666  O   GLN A 863       6.788  27.547  26.564  1.00  0.00           O  
ATOM   1667  CB  GLN A 863       6.710  26.908  29.695  1.00  0.00           C  
ATOM   1668  CG  GLN A 863       6.616  27.457  31.104  1.00  0.00           C  
ATOM   1669  CD  GLN A 863       7.402  26.633  32.101  1.00  0.00           C  
ATOM   1670  OE1 GLN A 863       8.541  26.965  32.444  1.00  0.00           O  
ATOM   1671  NE2 GLN A 863       6.806  25.543  32.560  1.00  0.00           N  
ATOM   1672  N   VAL A 864       5.172  26.040  26.954  1.00  0.00           N  
ATOM   1673  CA  VAL A 864       5.276  25.453  25.625  1.00  0.00           C  
ATOM   1674  C   VAL A 864       4.653  26.400  24.603  1.00  0.00           C  
ATOM   1675  O   VAL A 864       5.230  26.661  23.550  1.00  0.00           O  
ATOM   1676  CB  VAL A 864       4.560  24.081  25.559  1.00  0.00           C  
ATOM   1677  CG1 VAL A 864       4.598  23.542  24.140  1.00  0.00           C  
ATOM   1678  CG2 VAL A 864       5.247  23.095  26.502  1.00  0.00           C  
ATOM   1679  N   ALA A 865       3.471  26.918  24.919  1.00  0.00           N  
ATOM   1680  CA  ALA A 865       2.803  27.846  24.021  1.00  0.00           C  
ATOM   1681  C   ALA A 865       3.727  29.036  23.728  1.00  0.00           C  
ATOM   1682  O   ALA A 865       3.845  29.477  22.583  1.00  0.00           O  
ATOM   1683  CB  ALA A 865       1.495  28.322  24.645  1.00  0.00           C  
ATOM   1684  N   ASN A 866       4.389  29.545  24.763  1.00  0.00           N  
ATOM   1685  CA  ASN A 866       5.307  30.678  24.610  1.00  0.00           C  
ATOM   1686  C   ASN A 866       6.444  30.347  23.649  1.00  0.00           C  
ATOM   1687  O   ASN A 866       6.837  31.178  22.829  1.00  0.00           O  
ATOM   1688  CB  ASN A 866       5.893  31.083  25.969  1.00  0.00           C  
ATOM   1689  CG  ASN A 866       4.848  31.651  26.910  1.00  0.00           C  
ATOM   1690  OD1 ASN A 866       5.109  31.858  28.099  1.00  0.00           O  
ATOM   1691  ND2 ASN A 866       3.659  31.914  26.383  1.00  0.00           N  
ATOM   1692  N   LYS A 867       6.980  29.135  23.765  1.00  0.00           N  
ATOM   1693  CA  LYS A 867       8.062  28.687  22.897  1.00  0.00           C  
ATOM   1694  C   LYS A 867       7.576  28.618  21.453  1.00  0.00           C  
ATOM   1695  O   LYS A 867       8.297  28.990  20.523  1.00  0.00           O  
ATOM   1696  CB  LYS A 867       8.550  27.303  23.336  1.00  0.00           C  
ATOM   1697  CG  LYS A 867       9.961  27.277  23.888  1.00  0.00           C  
ATOM   1698  CD  LYS A 867      10.978  27.683  22.829  1.00  0.00           C  
ATOM   1699  CE  LYS A 867      12.397  27.562  23.357  1.00  0.00           C  
ATOM   1700  NZ  LYS A 867      13.412  27.922  22.326  1.00  0.00           N  
ATOM   1701  N   MET A 868       6.348  28.143  21.270  1.00  0.00           N  
ATOM   1702  CA  MET A 868       5.779  28.025  19.934  1.00  0.00           C  
ATOM   1703  C   MET A 868       5.594  29.380  19.246  1.00  0.00           C  
ATOM   1704  O   MET A 868       5.734  29.477  18.028  1.00  0.00           O  
ATOM   1705  CB  MET A 868       4.452  27.262  20.000  1.00  0.00           C  
ATOM   1706  CG  MET A 868       4.629  25.808  20.423  1.00  0.00           C  
ATOM   1707  SD  MET A 868       3.096  24.865  20.502  1.00  0.00           S  
ATOM   1708  CE  MET A 868       2.826  24.506  18.738  1.00  0.00           C  
ATOM   1709  N   GLN A 869       5.294  30.426  20.014  1.00  0.00           N  
ATOM   1710  CA  GLN A 869       5.125  31.757  19.425  1.00  0.00           C  
ATOM   1711  C   GLN A 869       6.459  32.241  18.851  1.00  0.00           C  
ATOM   1712  O   GLN A 869       6.496  32.976  17.864  1.00  0.00           O  
ATOM   1713  CB  GLN A 869       4.616  32.758  20.468  1.00  0.00           C  
ATOM   1714  CG  GLN A 869       3.172  32.543  20.929  1.00  0.00           C  
ATOM   1715  CD  GLN A 869       2.168  32.532  19.783  1.00  0.00           C  
ATOM   1716  OE1 GLN A 869       2.416  33.091  18.708  1.00  0.00           O  
ATOM   1717  NE2 GLN A 869       1.017  31.907  20.014  1.00  0.00           N  
ATOM   1718  N   GLU A 870       7.557  31.827  19.477  1.00  0.00           N  
ATOM   1719  CA  GLU A 870       8.885  32.200  19.006  1.00  0.00           C  
ATOM   1720  C   GLU A 870       9.139  31.555  17.651  1.00  0.00           C  
ATOM   1721  O   GLU A 870       9.733  32.164  16.764  1.00  0.00           O  
ATOM   1722  CB  GLU A 870       9.961  31.723  19.988  1.00  0.00           C  
ATOM   1723  CG  GLU A 870      10.024  32.491  21.294  1.00  0.00           C  
ATOM   1724  CD  GLU A 870      11.032  31.898  22.263  1.00  0.00           C  
ATOM   1725  OE1 GLU A 870      12.118  31.480  21.812  1.00  0.00           O  
ATOM   1726  OE2 GLU A 870      10.745  31.858  23.476  1.00  0.00           O  
ATOM   1727  N   TRP A 872       8.696  30.311  17.499  1.00  0.00           N  
ATOM   1728  CA  TRP A 872       8.897  29.590  16.250  1.00  0.00           C  
ATOM   1729  C   TRP A 872       8.034  30.136  15.111  1.00  0.00           C  
ATOM   1730  O   TRP A 872       8.473  30.176  13.957  1.00  0.00           O  
ATOM   1731  CB  TRP A 872       8.645  28.093  16.464  1.00  0.00           C  
ATOM   1732  CG  TRP A 872       9.603  27.479  17.450  1.00  0.00           C  
ATOM   1733  CD1 TRP A 872      10.917  27.815  17.636  1.00  0.00           C  
ATOM   1734  CD2 TRP A 872       9.342  26.382  18.340  1.00  0.00           C  
ATOM   1735  NE1 TRP A 872      11.487  26.997  18.583  1.00  0.00           N  
ATOM   1736  CE2 TRP A 872      10.545  26.108  19.029  1.00  0.00           C  
ATOM   1737  CE3 TRP A 872       8.211  25.605  18.617  1.00  0.00           C  
ATOM   1738  CZ2 TRP A 872      10.649  25.087  19.980  1.00  0.00           C  
ATOM   1739  CZ3 TRP A 872       8.314  24.587  19.565  1.00  0.00           C  
ATOM   1740  CH2 TRP A 872       9.527  24.339  20.234  1.00  0.00           C  
ATOM   1741  N   PHE A 873       6.808  30.547  15.421  1.00  0.00           N  
ATOM   1742  CA  PHE A 873       5.949  31.126  14.392  1.00  0.00           C  
ATOM   1743  C   PHE A 873       6.559  32.461  13.980  1.00  0.00           C  
ATOM   1744  O   PHE A 873       6.569  32.811  12.801  1.00  0.00           O  
ATOM   1745  CB  PHE A 873       4.530  31.358  14.923  1.00  0.00           C  
ATOM   1746  CG  PHE A 873       3.765  30.093  15.180  1.00  0.00           C  
ATOM   1747  CD1 PHE A 873       2.996  29.955  16.331  1.00  0.00           C  
ATOM   1748  CD2 PHE A 873       3.805  29.039  14.268  1.00  0.00           C  
ATOM   1749  CE1 PHE A 873       2.277  28.782  16.576  1.00  0.00           C  
ATOM   1750  CE2 PHE A 873       3.090  27.863  14.503  1.00  0.00           C  
ATOM   1751  CZ  PHE A 873       2.326  27.735  15.660  1.00  0.00           C  
ATOM   1752  N   GLU A 874       7.068  33.206  14.959  1.00  0.00           N  
ATOM   1753  CA  GLU A 874       7.690  34.502  14.684  1.00  0.00           C  
ATOM   1754  C   GLU A 874       8.890  34.310  13.756  1.00  0.00           C  
ATOM   1755  O   GLU A 874       9.065  35.056  12.795  1.00  0.00           O  
ATOM   1756  CB  GLU A 874       8.133  35.169  15.989  1.00  0.00           C  
ATOM   1757  CG  GLU A 874       8.869  36.500  15.818  1.00  0.00           C  
ATOM   1758  CD  GLU A 874       8.102  37.513  14.978  1.00  0.00           C  
ATOM   1759  OE1 GLU A 874       6.875  37.639  15.167  1.00  0.00           O  
ATOM   1760  OE2 GLU A 874       8.733  38.197  14.138  1.00  0.00           O  
ATOM   1761  N   SER A1082       9.713  33.304  14.034  1.00  0.00           N  
ATOM   1762  CA  SER A1082      10.872  33.044  13.184  1.00  0.00           C  
ATOM   1763  C   SER A1082      10.403  32.619  11.792  1.00  0.00           C  
ATOM   1764  O   SER A1082      11.082  32.877  10.795  1.00  0.00           O  
ATOM   1765  CB  SER A1082      11.756  31.948  13.789  1.00  0.00           C  
ATOM   1766  OG  SER A1082      12.391  32.396  14.973  1.00  0.00           O  
ATOM   1767  N   GLY A1083       9.242  31.969  11.738  1.00  0.00           N  
ATOM   1768  CA  GLY A1083       8.689  31.521  10.469  1.00  0.00           C  
ATOM   1769  C   GLY A1083       8.859  30.031  10.224  1.00  0.00           C  
ATOM   1770  O   GLY A1083       9.960  29.499  10.354  1.00  0.00           O  
ATOM   1771  N   LEU A1084       7.770  29.351   9.880  1.00  0.00           N  
ATOM   1772  CA  LEU A1084       7.833  27.921   9.607  1.00  0.00           C  
ATOM   1773  C   LEU A1084       8.450  27.702   8.230  1.00  0.00           C  
ATOM   1774  O   LEU A1084       8.247  28.505   7.318  1.00  0.00           O  
ATOM   1775  CB  LEU A1084       6.433  27.306   9.649  1.00  0.00           C  
ATOM   1776  CG  LEU A1084       5.659  27.493  10.954  1.00  0.00           C  
ATOM   1777  CD1 LEU A1084       4.361  26.704  10.891  1.00  0.00           C  
ATOM   1778  CD2 LEU A1084       6.517  27.037  12.131  1.00  0.00           C  
ATOM   1779  N   GLN A1085       9.207  26.616   8.092  1.00  0.00           N  
ATOM   1780  CA  GLN A1085       9.867  26.273   6.832  1.00  0.00           C  
ATOM   1781  C   GLN A1085       9.482  24.859   6.416  1.00  0.00           C  
ATOM   1782  O   GLN A1085       8.980  24.081   7.230  1.00  0.00           O  
ATOM   1783  CB  GLN A1085      11.391  26.330   6.998  1.00  0.00           C  
ATOM   1784  CG  GLN A1085      11.930  27.664   7.481  1.00  0.00           C  
ATOM   1785  CD  GLN A1085      11.861  28.743   6.417  1.00  0.00           C  
ATOM   1786  OE1 GLN A1085      12.127  29.914   6.690  1.00  0.00           O  
ATOM   1787  NE2 GLN A1085      11.514  28.353   5.196  1.00  0.00           N  
ATOM   1788  N   GLN A1087       9.715  24.526   5.150  1.00  0.00           N  
ATOM   1789  CA  GLN A1087       9.414  23.184   4.680  1.00  0.00           C  
ATOM   1790  C   GLN A1087      10.438  22.271   5.336  1.00  0.00           C  
ATOM   1791  O   GLN A1087      11.560  22.689   5.621  1.00  0.00           O  
ATOM   1792  CB  GLN A1087       9.519  23.103   3.162  1.00  0.00           C  
ATOM   1793  CG  GLN A1087       8.524  23.985   2.441  1.00  0.00           C  
ATOM   1794  CD  GLN A1087       8.595  23.799   0.950  1.00  0.00           C  
ATOM   1795  OE1 GLN A1087       9.666  23.554   0.403  1.00  0.00           O  
ATOM   1796  NE2 GLN A1087       7.459  23.923   0.280  1.00  0.00           N  
ATOM   1797  N   TRP A1088      10.049  21.028   5.578  1.00  0.00           N  
ATOM   1798  CA  TRP A1088      10.918  20.079   6.248  1.00  0.00           C  
ATOM   1799  C   TRP A1088      11.418  18.968   5.336  1.00  0.00           C  
ATOM   1800  O   TRP A1088      10.628  18.258   4.711  1.00  0.00           O  
ATOM   1801  CB  TRP A1088      10.162  19.504   7.451  1.00  0.00           C  
ATOM   1802  CG  TRP A1088      10.917  18.527   8.287  1.00  0.00           C  
ATOM   1803  CD1 TRP A1088      12.234  18.588   8.647  1.00  0.00           C  
ATOM   1804  CD2 TRP A1088      10.379  17.359   8.926  1.00  0.00           C  
ATOM   1805  NE1 TRP A1088      12.549  17.530   9.471  1.00  0.00           N  
ATOM   1806  CE2 TRP A1088      11.430  16.761   9.657  1.00  0.00           C  
ATOM   1807  CE3 TRP A1088       9.109  16.763   8.951  1.00  0.00           C  
ATOM   1808  CZ2 TRP A1088      11.251  15.591  10.407  1.00  0.00           C  
ATOM   1809  CZ3 TRP A1088       8.931  15.598   9.699  1.00  0.00           C  
ATOM   1810  CH2 TRP A1088       9.998  15.027  10.414  1.00  0.00           C  
ATOM   1811  N   ASP A1089      12.742  18.841   5.260  1.00  0.00           N  
ATOM   1812  CA  ASP A1089      13.401  17.823   4.441  1.00  0.00           C  
ATOM   1813  C   ASP A1089      13.129  16.483   5.114  1.00  0.00           C  
ATOM   1814  O   ASP A1089      13.533  16.276   6.262  1.00  0.00           O  
ATOM   1815  CB  ASP A1089      14.914  18.089   4.410  1.00  0.00           C  
ATOM   1816  CG  ASP A1089      15.653  17.234   3.388  1.00  0.00           C  
ATOM   1817  OD1 ASP A1089      15.099  16.219   2.923  1.00  0.00           O  
ATOM   1818  OD2 ASP A1089      16.806  17.583   3.057  1.00  0.00           O  
ATOM   1819  N   ILE A1090      12.446  15.577   4.421  1.00  0.00           N  
ATOM   1820  CA  ILE A1090      12.134  14.279   5.011  1.00  0.00           C  
ATOM   1821  C   ILE A1090      12.747  13.085   4.295  1.00  0.00           C  
ATOM   1822  O   ILE A1090      12.348  11.949   4.543  1.00  0.00           O  
ATOM   1823  CB  ILE A1090      10.604  14.039   5.097  1.00  0.00           C  
ATOM   1824  CG1 ILE A1090       9.982  14.120   3.698  1.00  0.00           C  
ATOM   1825  CG2 ILE A1090       9.974  15.053   6.047  1.00  0.00           C  
ATOM   1826  CD1 ILE A1090       8.517  13.730   3.654  1.00  0.00           C  
ATOM   1827  N   SER A1091      13.714  13.327   3.414  1.00  0.00           N  
ATOM   1828  CA  SER A1091      14.348  12.227   2.700  1.00  0.00           C  
ATOM   1829  C   SER A1091      15.859  12.198   2.901  1.00  0.00           C  
ATOM   1830  O   SER A1091      16.482  13.220   3.187  1.00  0.00           O  
ATOM   1831  CB  SER A1091      14.028  12.306   1.201  1.00  0.00           C  
ATOM   1832  OG  SER A1091      14.635  13.435   0.599  1.00  0.00           O  
ATOM   1833  N   ARG A1093      16.438  11.009   2.770  1.00  0.00           N  
ATOM   1834  CA  ARG A1093      17.879  10.825   2.897  1.00  0.00           C  
ATOM   1835  C   ARG A1093      18.323   9.807   1.849  1.00  0.00           C  
ATOM   1836  O   ARG A1093      17.621   8.830   1.580  1.00  0.00           O  
ATOM   1837  CB  ARG A1093      18.248  10.335   4.303  1.00  0.00           C  
ATOM   1838  CG  ARG A1093      18.056  11.378   5.409  1.00  0.00           C  
ATOM   1839  CD  ARG A1093      18.991  12.582   5.224  1.00  0.00           C  
ATOM   1840  NE  ARG A1093      18.875  13.570   6.300  1.00  0.00           N  
ATOM   1841  CZ  ARG A1093      17.914  14.486   6.394  1.00  0.00           C  
ATOM   1842  NH1 ARG A1093      16.965  14.564   5.473  1.00  0.00           N  
ATOM   1843  NH2 ARG A1093      17.895  15.326   7.424  1.00  0.00           N  
ATOM   1844  N   ASP A1094      19.486  10.044   1.254  1.00  0.00           N  
ATOM   1845  CA  ASP A1094      20.014   9.147   0.231  1.00  0.00           C  
ATOM   1846  C   ASP A1094      20.697   7.914   0.796  1.00  0.00           C  
ATOM   1847  O   ASP A1094      21.146   7.906   1.938  1.00  0.00           O  
ATOM   1848  CB  ASP A1094      21.019   9.880  -0.667  1.00  0.00           C  
ATOM   1849  CG  ASP A1094      20.365  10.921  -1.546  1.00  0.00           C  
ATOM   1850  OD1 ASP A1094      20.179  12.065  -1.089  1.00  0.00           O  
ATOM   1851  OD2 ASP A1094      20.028  10.587  -2.698  1.00  0.00           O  
ATOM   1852  N   ALA A1164      20.759   6.867  -0.020  1.00  0.00           N  
ATOM   1853  CA  ALA A1164      21.430   5.636   0.364  1.00  0.00           C  
ATOM   1854  C   ALA A1164      22.916   5.989   0.288  1.00  0.00           C  
ATOM   1855  O   ALA A1164      23.294   6.899  -0.445  1.00  0.00           O  
ATOM   1856  CB  ALA A1164      21.101   4.534  -0.631  1.00  0.00           C  
ATOM   1857  N   PRO A1165      23.772   5.302   1.063  1.00  0.00           N  
ATOM   1858  CA  PRO A1165      23.446   4.215   1.991  1.00  0.00           C  
ATOM   1859  C   PRO A1165      22.698   4.742   3.215  1.00  0.00           C  
ATOM   1860  O   PRO A1165      23.029   5.797   3.752  1.00  0.00           O  
ATOM   1861  CB  PRO A1165      24.816   3.647   2.343  1.00  0.00           C  
ATOM   1862  CG  PRO A1165      25.684   4.865   2.324  1.00  0.00           C  
ATOM   1863  CD  PRO A1165      25.222   5.571   1.065  1.00  0.00           C  
ATOM   1864  N   TYR A1166      21.687   4.000   3.653  1.00  0.00           N  
ATOM   1865  CA  TYR A1166      20.899   4.420   4.800  1.00  0.00           C  
ATOM   1866  C   TYR A1166      20.182   3.233   5.430  1.00  0.00           C  
ATOM   1867  O   TYR A1166      19.753   2.315   4.731  1.00  0.00           O  
ATOM   1868  CB  TYR A1166      19.875   5.465   4.349  1.00  0.00           C  
ATOM   1869  CG  TYR A1166      19.274   6.289   5.464  1.00  0.00           C  
ATOM   1870  CD1 TYR A1166      18.045   5.948   6.034  1.00  0.00           C  
ATOM   1871  CD2 TYR A1166      19.924   7.430   5.931  1.00  0.00           C  
ATOM   1872  CE1 TYR A1166      17.478   6.735   7.040  1.00  0.00           C  
ATOM   1873  CE2 TYR A1166      19.371   8.216   6.929  1.00  0.00           C  
ATOM   1874  CZ  TYR A1166      18.148   7.866   7.479  1.00  0.00           C  
ATOM   1875  OH  TYR A1166      17.608   8.662   8.461  1.00  0.00           O  
ATOM   1876  N   PHE A1168      20.070   3.243   6.754  1.00  0.00           N  
ATOM   1877  CA  PHE A1168      19.366   2.176   7.442  1.00  0.00           C  
ATOM   1878  C   PHE A1168      17.990   2.724   7.781  1.00  0.00           C  
ATOM   1879  O   PHE A1168      17.819   3.438   8.774  1.00  0.00           O  
ATOM   1880  CB  PHE A1168      20.093   1.755   8.723  1.00  0.00           C  
ATOM   1881  CG  PHE A1168      19.438   0.598   9.429  1.00  0.00           C  
ATOM   1882  CD1 PHE A1168      19.256  -0.619   8.774  1.00  0.00           C  
ATOM   1883  CD2 PHE A1168      18.970   0.734  10.735  1.00  0.00           C  
ATOM   1884  CE1 PHE A1168      18.615  -1.684   9.402  1.00  0.00           C  
ATOM   1885  CE2 PHE A1168      18.328  -0.322  11.374  1.00  0.00           C  
ATOM   1886  CZ  PHE A1168      18.149  -1.536  10.704  1.00  0.00           C  
ATOM   1887  N   GLY A1169      17.015   2.401   6.937  1.00  0.00           N  
ATOM   1888  CA  GLY A1169      15.659   2.877   7.153  1.00  0.00           C  
ATOM   1889  C   GLY A1169      14.655   2.361   6.136  1.00  0.00           C  
ATOM   1890  O   GLY A1169      14.848   1.305   5.528  1.00  0.00           O  
ATOM   1891  N   PHE A1170      13.578   3.120   5.952  1.00  0.00           N  
ATOM   1892  CA  PHE A1170      12.509   2.763   5.025  1.00  0.00           C  
ATOM   1893  C   PHE A1170      12.652   3.451   3.674  1.00  0.00           C  
ATOM   1894  O   PHE A1170      12.775   4.675   3.607  1.00  0.00           O  
ATOM   1895  CB  PHE A1170      11.157   3.151   5.630  1.00  0.00           C  
ATOM   1896  CG  PHE A1170      10.785   2.365   6.858  1.00  0.00           C  
ATOM   1897  CD1 PHE A1170       9.984   2.937   7.840  1.00  0.00           C  
ATOM   1898  CD2 PHE A1170      11.195   1.045   7.014  1.00  0.00           C  
ATOM   1899  CE1 PHE A1170       9.596   2.208   8.961  1.00  0.00           C  
ATOM   1900  CE2 PHE A1170      10.811   0.308   8.133  1.00  0.00           C  
ATOM   1901  CZ  PHE A1170      10.011   0.891   9.104  1.00  0.00           C  
ATOM   1902  N   GLU A1171      12.616   2.666   2.600  1.00  0.00           N  
ATOM   1903  CA  GLU A1171      12.723   3.210   1.248  1.00  0.00           C  
ATOM   1904  C   GLU A1171      11.440   3.926   0.845  1.00  0.00           C  
ATOM   1905  O   GLU A1171      10.335   3.472   1.153  1.00  0.00           O  
ATOM   1906  CB  GLU A1171      13.016   2.089   0.246  1.00  0.00           C  
ATOM   1907  CG  GLU A1171      14.338   1.390   0.492  1.00  0.00           C  
ATOM   1908  CD  GLU A1171      14.584   0.248  -0.469  1.00  0.00           C  
ATOM   1909  OE1 GLU A1171      14.481   0.471  -1.695  1.00  0.00           O  
ATOM   1910  OE2 GLU A1171      14.890  -0.871   0.006  1.00  0.00           O  
ATOM   1911  N   ILE A1177      11.588   5.050   0.155  1.00  0.00           N  
ATOM   1912  CA  ILE A1177      10.434   5.818  -0.286  1.00  0.00           C  
ATOM   1913  C   ILE A1177       9.849   5.219  -1.563  1.00  0.00           C  
ATOM   1914  O   ILE A1177      10.573   4.938  -2.520  1.00  0.00           O  
ATOM   1915  CB  ILE A1177      10.812   7.288  -0.557  1.00  0.00           C  
ATOM   1916  CG1 ILE A1177      11.317   7.941   0.733  1.00  0.00           C  
ATOM   1917  CG2 ILE A1177       9.604   8.048  -1.109  1.00  0.00           C  
ATOM   1918  CD1 ILE A1177      11.675   9.409   0.578  1.00  0.00           C  
ATOM   1919  N   PRO A1178       8.523   5.008  -1.589  1.00  0.00           N  
ATOM   1920  CA  PRO A1178       7.845   4.440  -2.760  1.00  0.00           C  
ATOM   1921  C   PRO A1178       8.126   5.238  -4.035  1.00  0.00           C  
ATOM   1922  O   PRO A1178       8.126   6.467  -4.016  1.00  0.00           O  
ATOM   1923  CB  PRO A1178       6.370   4.503  -2.365  1.00  0.00           C  
ATOM   1924  CG  PRO A1178       6.418   4.336  -0.866  1.00  0.00           C  
ATOM   1925  CD  PRO A1178       7.575   5.228  -0.482  1.00  0.00           C  
ATOM   1926  N   ASN A1179       8.369   4.536  -5.138  1.00  0.00           N  
ATOM   1927  CA  ASN A1179       8.624   5.186  -6.424  1.00  0.00           C  
ATOM   1928  C   ASN A1179       9.881   6.062  -6.447  1.00  0.00           C  
ATOM   1929  O   ASN A1179      10.054   6.874  -7.357  1.00  0.00           O  
ATOM   1930  CB  ASN A1179       7.424   6.055  -6.815  1.00  0.00           C  
ATOM   1931  CG  ASN A1179       6.115   5.283  -6.833  1.00  0.00           C  
ATOM   1932  OD1 ASN A1179       5.098   5.755  -6.315  1.00  0.00           O  
ATOM   1933  ND2 ASN A1179       6.128   4.101  -7.440  1.00  0.00           N  
ATOM   1934  N   ALA A1192      10.756   5.907  -5.460  1.00  0.00           N  
ATOM   1935  CA  ALA A1192      11.965   6.724  -5.413  1.00  0.00           C  
ATOM   1936  C   ALA A1192      13.189   5.894  -5.058  1.00  0.00           C  
ATOM   1937  O   ALA A1192      13.667   5.932  -3.924  1.00  0.00           O  
ATOM   1938  CB  ALA A1192      11.788   7.872  -4.406  1.00  0.00           C  
ATOM   1939  N   PRO A1193      13.718   5.135  -6.033  1.00  0.00           N  
ATOM   1940  CA  PRO A1193      14.897   4.286  -5.831  1.00  0.00           C  
ATOM   1941  C   PRO A1193      16.047   5.036  -5.157  1.00  0.00           C  
ATOM   1942  O   PRO A1193      16.365   6.168  -5.531  1.00  0.00           O  
ATOM   1943  CB  PRO A1193      15.263   3.854  -7.254  1.00  0.00           C  
ATOM   1944  CG  PRO A1193      13.948   3.858  -7.964  1.00  0.00           C  
ATOM   1945  CD  PRO A1193      13.304   5.124  -7.450  1.00  0.00           C  
ATOM   1946  N   GLY A1194      16.662   4.404  -4.162  1.00  0.00           N  
ATOM   1947  CA  GLY A1194      17.785   5.020  -3.471  1.00  0.00           C  
ATOM   1948  C   GLY A1194      17.469   6.131  -2.483  1.00  0.00           C  
ATOM   1949  O   GLY A1194      18.394   6.719  -1.912  1.00  0.00           O  
ATOM   1950  N   LYS A1195      16.185   6.435  -2.289  1.00  0.00           N  
ATOM   1951  CA  LYS A1195      15.758   7.475  -1.345  1.00  0.00           C  
ATOM   1952  C   LYS A1195      15.062   6.831  -0.142  1.00  0.00           C  
ATOM   1953  O   LYS A1195      14.279   5.888  -0.305  1.00  0.00           O  
ATOM   1954  CB  LYS A1195      14.779   8.454  -2.011  1.00  0.00           C  
ATOM   1955  CG  LYS A1195      15.262   9.099  -3.302  1.00  0.00           C  
ATOM   1956  CD  LYS A1195      16.438  10.034  -3.089  1.00  0.00           C  
ATOM   1957  CE  LYS A1195      16.898  10.613  -4.431  1.00  0.00           C  
ATOM   1958  NZ  LYS A1195      18.010  11.595  -4.288  1.00  0.00           N  
ATOM   1959  N   TYR A1196      15.338   7.343   1.057  1.00  0.00           N  
ATOM   1960  CA  TYR A1196      14.744   6.816   2.291  1.00  0.00           C  
ATOM   1961  C   TYR A1196      14.074   7.899   3.137  1.00  0.00           C  
ATOM   1962  O   TYR A1196      14.413   9.078   3.034  1.00  0.00           O  
ATOM   1963  CB  TYR A1196      15.811   6.153   3.170  1.00  0.00           C  
ATOM   1964  CG  TYR A1196      16.487   4.945   2.570  1.00  0.00           C  
ATOM   1965  CD1 TYR A1196      17.362   5.072   1.493  1.00  0.00           C  
ATOM   1966  CD2 TYR A1196      16.245   3.669   3.077  1.00  0.00           C  
ATOM   1967  CE1 TYR A1196      17.977   3.956   0.931  1.00  0.00           C  
ATOM   1968  CE2 TYR A1196      16.853   2.549   2.527  1.00  0.00           C  
ATOM   1969  CZ  TYR A1196      17.717   2.699   1.452  1.00  0.00           C  
ATOM   1970  OH  TYR A1196      18.307   1.588   0.896  1.00  0.00           O  
ATOM   1971  N   PHE A1198      13.136   7.486   3.987  1.00  0.00           N  
ATOM   1972  CA  PHE A1198      12.464   8.424   4.876  1.00  0.00           C  
ATOM   1973  C   PHE A1198      13.444   8.812   5.978  1.00  0.00           C  
ATOM   1974  O   PHE A1198      14.019   7.940   6.639  1.00  0.00           O  
ATOM   1975  CB  PHE A1198      11.229   7.790   5.525  1.00  0.00           C  
ATOM   1976  CG  PHE A1198      10.091   7.541   4.572  1.00  0.00           C  
ATOM   1977  CD1 PHE A1198       9.605   6.252   4.375  1.00  0.00           C  
ATOM   1978  CD2 PHE A1198       9.495   8.596   3.886  1.00  0.00           C  
ATOM   1979  CE1 PHE A1198       8.538   6.013   3.508  1.00  0.00           C  
ATOM   1980  CE2 PHE A1198       8.425   8.367   3.014  1.00  0.00           C  
ATOM   1981  CZ  PHE A1198       7.948   7.075   2.827  1.00  0.00           C  
ATOM   1982  N   TYR A1199      13.641  10.115   6.164  1.00  0.00           N  
ATOM   1983  CA  TYR A1199      14.528  10.610   7.210  1.00  0.00           C  
ATOM   1984  C   TYR A1199      13.968  10.061   8.519  1.00  0.00           C  
ATOM   1985  O   TYR A1199      12.753  10.003   8.701  1.00  0.00           O  
ATOM   1986  CB  TYR A1199      14.531  12.148   7.213  1.00  0.00           C  
ATOM   1987  CG  TYR A1199      15.268  12.793   8.375  1.00  0.00           C  
ATOM   1988  CD1 TYR A1199      16.549  12.378   8.736  1.00  0.00           C  
ATOM   1989  CD2 TYR A1199      14.683  13.835   9.103  1.00  0.00           C  
ATOM   1990  CE1 TYR A1199      17.233  12.982   9.793  1.00  0.00           C  
ATOM   1991  CE2 TYR A1199      15.359  14.447  10.162  1.00  0.00           C  
ATOM   1992  CZ  TYR A1199      16.632  14.013  10.502  1.00  0.00           C  
ATOM   1993  OH  TYR A1199      17.301  14.597  11.556  1.00  0.00           O  
ATOM   1994  N   VAL A1200      14.861   9.656   9.417  1.00  0.00           N  
ATOM   1995  CA  VAL A1200      14.480   9.079  10.701  1.00  0.00           C  
ATOM   1996  C   VAL A1200      13.365   9.808  11.451  1.00  0.00           C  
ATOM   1997  O   VAL A1200      12.454   9.167  11.985  1.00  0.00           O  
ATOM   1998  CB  VAL A1200      15.718   8.944  11.634  1.00  0.00           C  
ATOM   1999  CG1 VAL A1200      16.325  10.314  11.909  1.00  0.00           C  
ATOM   2000  CG2 VAL A1200      15.327   8.245  12.933  1.00  0.00           C  
ATOM   2001  N   TRP A1201      13.413  11.134  11.494  1.00  0.00           N  
ATOM   2002  CA  TRP A1201      12.380  11.867  12.221  1.00  0.00           C  
ATOM   2003  C   TRP A1201      10.996  11.847  11.579  1.00  0.00           C  
ATOM   2004  O   TRP A1201      10.008  12.243  12.202  1.00  0.00           O  
ATOM   2005  CB  TRP A1201      12.828  13.308  12.490  1.00  0.00           C  
ATOM   2006  CG  TRP A1201      13.503  13.464  13.833  1.00  0.00           C  
ATOM   2007  CD1 TRP A1201      14.817  13.754  14.066  1.00  0.00           C  
ATOM   2008  CD2 TRP A1201      12.886  13.336  15.124  1.00  0.00           C  
ATOM   2009  NE1 TRP A1201      15.056  13.818  15.422  1.00  0.00           N  
ATOM   2010  CE2 TRP A1201      13.887  13.568  16.092  1.00  0.00           C  
ATOM   2011  CE3 TRP A1201      11.581  13.053  15.555  1.00  0.00           C  
ATOM   2012  CZ2 TRP A1201      13.626  13.521  17.470  1.00  0.00           C  
ATOM   2013  CZ3 TRP A1201      11.321  13.007  16.925  1.00  0.00           C  
ATOM   2014  CH2 TRP A1201      12.342  13.243  17.864  1.00  0.00           C  
ATOM   2015  N   LEU A1202      10.912  11.385  10.339  1.00  0.00           N  
ATOM   2016  CA  LEU A1202       9.619  11.297   9.680  1.00  0.00           C  
ATOM   2017  C   LEU A1202       8.935  10.008  10.164  1.00  0.00           C  
ATOM   2018  O   LEU A1202       7.747  10.009  10.493  1.00  0.00           O  
ATOM   2019  CB  LEU A1202       9.801  11.266   8.155  1.00  0.00           C  
ATOM   2020  CG  LEU A1202       8.572  11.254   7.228  1.00  0.00           C  
ATOM   2021  CD1 LEU A1202       7.853   9.921   7.318  1.00  0.00           C  
ATOM   2022  CD2 LEU A1202       7.640  12.404   7.589  1.00  0.00           C  
ATOM   2023  N   ASP A1203       9.696   8.918  10.239  1.00  0.00           N  
ATOM   2024  CA  ASP A1203       9.135   7.641  10.663  1.00  0.00           C  
ATOM   2025  C   ASP A1203       9.136   7.385  12.176  1.00  0.00           C  
ATOM   2026  O   ASP A1203       8.387   6.537  12.655  1.00  0.00           O  
ATOM   2027  CB  ASP A1203       9.838   6.485   9.923  1.00  0.00           C  
ATOM   2028  CG  ASP A1203      11.083   5.972  10.645  1.00  0.00           C  
ATOM   2029  OD1 ASP A1203      12.151   5.868   9.999  1.00  0.00           O  
ATOM   2030  OD2 ASP A1203      10.993   5.649  11.848  1.00  0.00           O  
ATOM   2031  N   ALA A1204       9.953   8.120  12.927  1.00  0.00           N  
ATOM   2032  CA  ALA A1204      10.030   7.936  14.379  1.00  0.00           C  
ATOM   2033  C   ALA A1204       8.678   8.077  15.091  1.00  0.00           C  
ATOM   2034  O   ALA A1204       8.245   7.158  15.796  1.00  0.00           O  
ATOM   2035  CB  ALA A1204      11.052   8.915  14.980  1.00  0.00           C  
ATOM   2036  N   PRO A1205       7.998   9.234  14.935  1.00  0.00           N  
ATOM   2037  CA  PRO A1205       6.698   9.400  15.599  1.00  0.00           C  
ATOM   2038  C   PRO A1205       5.648   8.429  15.068  1.00  0.00           C  
ATOM   2039  O   PRO A1205       4.754   8.007  15.799  1.00  0.00           O  
ATOM   2040  CB  PRO A1205       6.348  10.865  15.325  1.00  0.00           C  
ATOM   2041  CG  PRO A1205       7.048  11.145  14.021  1.00  0.00           C  
ATOM   2042  CD  PRO A1205       8.382  10.463  14.218  1.00  0.00           C  
ATOM   2043  N   ILE A1206       5.746   8.074  13.791  1.00  0.00           N  
ATOM   2044  CA  ILE A1206       4.794   7.121  13.236  1.00  0.00           C  
ATOM   2045  C   ILE A1206       4.958   5.813  14.020  1.00  0.00           C  
ATOM   2046  O   ILE A1206       4.054   4.974  14.066  1.00  0.00           O  
ATOM   2047  CB  ILE A1206       5.045   6.909  11.720  1.00  0.00           C  
ATOM   2048  CG1 ILE A1206       4.826   8.244  10.991  1.00  0.00           C  
ATOM   2049  CG2 ILE A1206       4.098   5.846  11.166  1.00  0.00           C  
ATOM   2050  CD1 ILE A1206       4.981   8.165   9.474  1.00  0.00           C  
ATOM   2051  N   GLY A1207       6.119   5.666  14.656  1.00  0.00           N  
ATOM   2052  CA  GLY A1207       6.396   4.490  15.463  1.00  0.00           C  
ATOM   2053  C   GLY A1207       5.438   4.377  16.641  1.00  0.00           C  
ATOM   2054  O   GLY A1207       5.242   3.284  17.182  1.00  0.00           O  
ATOM   2055  N   TYR A1208       4.863   5.506  17.064  1.00  0.00           N  
ATOM   2056  CA  TYR A1208       3.890   5.505  18.158  1.00  0.00           C  
ATOM   2057  C   TYR A1208       2.683   4.717  17.642  1.00  0.00           C  
ATOM   2058  O   TYR A1208       2.094   3.900  18.357  1.00  0.00           O  
ATOM   2059  CB  TYR A1208       3.419   6.934  18.492  1.00  0.00           C  
ATOM   2060  CG  TYR A1208       4.430   7.847  19.166  1.00  0.00           C  
ATOM   2061  CD1 TYR A1208       4.497   9.199  18.822  1.00  0.00           C  
ATOM   2062  CD2 TYR A1208       5.265   7.385  20.190  1.00  0.00           C  
ATOM   2063  CE1 TYR A1208       5.362  10.076  19.474  1.00  0.00           C  
ATOM   2064  CE2 TYR A1208       6.138   8.260  20.859  1.00  0.00           C  
ATOM   2065  CZ  TYR A1208       6.174   9.606  20.491  1.00  0.00           C  
ATOM   2066  OH  TYR A1208       7.004  10.488  21.137  1.00  0.00           O  
ATOM   2067  N   MET A1209       2.313   4.991  16.392  1.00  0.00           N  
ATOM   2068  CA  MET A1209       1.191   4.314  15.754  1.00  0.00           C  
ATOM   2069  C   MET A1209       1.536   2.846  15.474  1.00  0.00           C  
ATOM   2070  O   MET A1209       0.720   1.954  15.701  1.00  0.00           O  
ATOM   2071  CB  MET A1209       0.824   5.025  14.442  1.00  0.00           C  
ATOM   2072  CG  MET A1209       0.388   6.474  14.621  1.00  0.00           C  
ATOM   2073  SD  MET A1209       0.128   7.346  13.061  1.00  0.00           S  
ATOM   2074  CE  MET A1209      -1.458   6.725  12.568  1.00  0.00           C  
ATOM   2075  N   GLY A1210       2.747   2.602  14.981  1.00  0.00           N  
ATOM   2076  CA  GLY A1210       3.170   1.242  14.684  1.00  0.00           C  
ATOM   2077  C   GLY A1210       3.187   0.339  15.903  1.00  0.00           C  
ATOM   2078  O   GLY A1210       2.852  -0.844  15.814  1.00  0.00           O  
ATOM   2079  N   SER A1211       3.581   0.881  17.050  1.00  0.00           N  
ATOM   2080  CA  SER A1211       3.617   0.075  18.264  1.00  0.00           C  
ATOM   2081  C   SER A1211       2.203  -0.287  18.692  1.00  0.00           C  
ATOM   2082  O   SER A1211       1.961  -1.390  19.170  1.00  0.00           O  
ATOM   2083  CB  SER A1211       4.320   0.822  19.401  1.00  0.00           C  
ATOM   2084  OG  SER A1211       4.313   0.038  20.589  1.00  0.00           O  
ATOM   2085  N   PHE A1212       1.263   0.642  18.525  1.00  0.00           N  
ATOM   2086  CA  PHE A1212      -0.111   0.363  18.909  1.00  0.00           C  
ATOM   2087  C   PHE A1212      -0.739  -0.637  17.944  1.00  0.00           C  
ATOM   2088  O   PHE A1212      -1.479  -1.516  18.367  1.00  0.00           O  
ATOM   2089  CB  PHE A1212      -0.953   1.644  18.951  1.00  0.00           C  
ATOM   2090  CG  PHE A1212      -2.293   1.459  19.622  1.00  0.00           C  
ATOM   2091  CD1 PHE A1212      -2.363   1.051  20.953  1.00  0.00           C  
ATOM   2092  CD2 PHE A1212      -3.479   1.664  18.923  1.00  0.00           C  
ATOM   2093  CE1 PHE A1212      -3.588   0.848  21.575  1.00  0.00           C  
ATOM   2094  CE2 PHE A1212      -4.712   1.463  19.543  1.00  0.00           C  
ATOM   2095  CZ  PHE A1212      -4.762   1.053  20.872  1.00  0.00           C  
ATOM   2096  N   LYS A1213      -0.451  -0.507  16.651  1.00  0.00           N  
ATOM   2097  CA  LYS A1213      -1.010  -1.445  15.686  1.00  0.00           C  
ATOM   2098  C   LYS A1213      -0.483  -2.837  16.030  1.00  0.00           C  
ATOM   2099  O   LYS A1213      -1.224  -3.815  16.012  1.00  0.00           O  
ATOM   2100  CB  LYS A1213      -0.618  -1.068  14.250  1.00  0.00           C  
ATOM   2101  CG  LYS A1213      -1.301  -1.945  13.202  1.00  0.00           C  
ATOM   2102  CD  LYS A1213      -0.987  -1.512  11.786  1.00  0.00           C  
ATOM   2103  CE  LYS A1213      -1.679  -2.421  10.767  1.00  0.00           C  
ATOM   2104  NZ  LYS A1213      -1.290  -3.853  10.909  1.00  0.00           N  
ATOM   2105  N   ASN A1227       0.799  -2.915  16.360  1.00  0.00           N  
ATOM   2106  CA  ASN A1227       1.411  -4.190  16.726  1.00  0.00           C  
ATOM   2107  C   ASN A1227       0.684  -4.803  17.924  1.00  0.00           C  
ATOM   2108  O   ASN A1227       0.393  -5.996  17.938  1.00  0.00           O  
ATOM   2109  CB  ASN A1227       2.888  -3.995  17.080  1.00  0.00           C  
ATOM   2110  CG  ASN A1227       3.550  -5.287  17.521  1.00  0.00           C  
ATOM   2111  OD1 ASN A1227       3.768  -6.200  16.713  1.00  0.00           O  
ATOM   2112  ND2 ASN A1227       3.858  -5.383  18.803  1.00  0.00           N  
ATOM   2113  N   LEU A1228       0.401  -3.982  18.933  1.00  0.00           N  
ATOM   2114  CA  LEU A1228      -0.294  -4.461  20.125  1.00  0.00           C  
ATOM   2115  C   LEU A1228      -1.682  -4.978  19.761  1.00  0.00           C  
ATOM   2116  O   LEU A1228      -2.072  -6.075  20.175  1.00  0.00           O  
ATOM   2117  CB  LEU A1228      -0.413  -3.343  21.168  1.00  0.00           C  
ATOM   2118  CG  LEU A1228      -1.162  -3.700  22.460  1.00  0.00           C  
ATOM   2119  CD1 LEU A1228      -0.502  -4.897  23.120  1.00  0.00           C  
ATOM   2120  CD2 LEU A1228      -1.183  -2.503  23.403  1.00  0.00           C  
ATOM   2121  N   CYS A1269      -2.427  -4.195  18.984  1.00  0.00           N  
ATOM   2122  CA  CYS A1269      -3.769  -4.610  18.577  1.00  0.00           C  
ATOM   2123  C   CYS A1269      -3.721  -5.932  17.808  1.00  0.00           C  
ATOM   2124  O   CYS A1269      -4.468  -6.862  18.112  1.00  0.00           O  
ATOM   2125  CB  CYS A1269      -4.426  -3.533  17.709  1.00  0.00           C  
ATOM   2126  SG  CYS A1269      -4.861  -2.017  18.607  1.00  0.00           S  
ATOM   2127  N   ASP A1270      -2.835  -6.019  16.820  1.00  0.00           N  
ATOM   2128  CA  ASP A1270      -2.722  -7.236  16.030  1.00  0.00           C  
ATOM   2129  C   ASP A1270      -2.404  -8.454  16.888  1.00  0.00           C  
ATOM   2130  O   ASP A1270      -2.991  -9.515  16.697  1.00  0.00           O  
ATOM   2131  CB  ASP A1270      -1.663  -7.068  14.936  1.00  0.00           C  
ATOM   2132  CG  ASP A1270      -2.063  -6.028  13.902  1.00  0.00           C  
ATOM   2133  OD1 ASP A1270      -3.242  -5.617  13.916  1.00  0.00           O  
ATOM   2134  OD2 ASP A1270      -1.214  -5.628  13.078  1.00  0.00           O  
ATOM   2135  N   LYS A1271      -1.482  -8.307  17.834  1.00  0.00           N  
ATOM   2136  CA  LYS A1271      -1.129  -9.431  18.695  1.00  0.00           C  
ATOM   2137  C   LYS A1271      -2.306  -9.879  19.558  1.00  0.00           C  
ATOM   2138  O   LYS A1271      -2.437 -11.066  19.876  1.00  0.00           O  
ATOM   2139  CB  LYS A1271       0.067  -9.077  19.585  1.00  0.00           C  
ATOM   2140  CG  LYS A1271       1.392  -9.064  18.838  1.00  0.00           C  
ATOM   2141  CD  LYS A1271       2.590  -8.988  19.781  1.00  0.00           C  
ATOM   2142  CE  LYS A1271       2.625  -7.686  20.566  1.00  0.00           C  
ATOM   2143  NZ  LYS A1271       3.938  -7.501  21.247  1.00  0.00           N  
ATOM   2144  N   ARG A1272      -3.161  -8.929  19.926  1.00  0.00           N  
ATOM   2145  CA  ARG A1272      -4.337  -9.217  20.749  1.00  0.00           C  
ATOM   2146  C   ARG A1272      -5.505  -9.779  19.929  1.00  0.00           C  
ATOM   2147  O   ARG A1272      -6.498 -10.238  20.494  1.00  0.00           O  
ATOM   2148  CB  ARG A1272      -4.817  -7.944  21.460  1.00  0.00           C  
ATOM   2149  CG  ARG A1272      -3.947  -7.457  22.624  1.00  0.00           C  
ATOM   2150  CD  ARG A1272      -4.457  -6.105  23.123  1.00  0.00           C  
ATOM   2151  NE  ARG A1272      -3.834  -5.684  24.377  1.00  0.00           N  
ATOM   2152  CZ  ARG A1272      -3.953  -4.466  24.904  1.00  0.00           C  
ATOM   2153  NH1 ARG A1272      -4.673  -3.532  24.290  1.00  0.00           N  
ATOM   2154  NH2 ARG A1272      -3.351  -4.181  26.050  1.00  0.00           N  
ATOM   2155  N   GLY A1275      -5.384  -9.736  18.604  1.00  0.00           N  
ATOM   2156  CA  GLY A1275      -6.453 -10.214  17.741  1.00  0.00           C  
ATOM   2157  C   GLY A1275      -7.592  -9.209  17.729  1.00  0.00           C  
ATOM   2158  O   GLY A1275      -8.727  -9.538  17.382  1.00  0.00           O  
ATOM   2159  N   ASP A1276      -7.267  -7.974  18.111  1.00  0.00           N  
ATOM   2160  CA  ASP A1276      -8.214  -6.859  18.195  1.00  0.00           C  
ATOM   2161  C   ASP A1276      -8.224  -6.125  16.858  1.00  0.00           C  
ATOM   2162  O   ASP A1276      -7.250  -5.468  16.512  1.00  0.00           O  
ATOM   2163  CB  ASP A1276      -7.761  -5.903  19.308  1.00  0.00           C  
ATOM   2164  CG  ASP A1276      -8.708  -4.722  19.509  1.00  0.00           C  
ATOM   2165  OD1 ASP A1276      -9.413  -4.331  18.557  1.00  0.00           O  
ATOM   2166  OD2 ASP A1276      -8.728  -4.166  20.633  1.00  0.00           O  
ATOM   2167  N   SER A1278      -9.327  -6.216  16.120  1.00  0.00           N  
ATOM   2168  CA  SER A1278      -9.415  -5.575  14.808  1.00  0.00           C  
ATOM   2169  C   SER A1278     -10.161  -4.240  14.766  1.00  0.00           C  
ATOM   2170  O   SER A1278     -10.399  -3.696  13.687  1.00  0.00           O  
ATOM   2171  CB  SER A1278     -10.067  -6.537  13.809  1.00  0.00           C  
ATOM   2172  OG  SER A1278     -11.402  -6.819  14.188  1.00  0.00           O  
ATOM   2173  N   VAL A1279     -10.519  -3.697  15.925  1.00  0.00           N  
ATOM   2174  CA  VAL A1279     -11.257  -2.444  15.932  1.00  0.00           C  
ATOM   2175  C   VAL A1279     -10.615  -1.274  16.676  1.00  0.00           C  
ATOM   2176  O   VAL A1279     -10.853  -0.119  16.333  1.00  0.00           O  
ATOM   2177  CB  VAL A1279     -12.684  -2.658  16.498  1.00  0.00           C  
ATOM   2178  CG1 VAL A1279     -13.412  -3.731  15.680  1.00  0.00           C  
ATOM   2179  CG2 VAL A1279     -12.613  -3.070  17.964  1.00  0.00           C  
ATOM   2180  N   SER A1280      -9.793  -1.563  17.677  1.00  0.00           N  
ATOM   2181  CA  SER A1280      -9.186  -0.501  18.473  1.00  0.00           C  
ATOM   2182  C   SER A1280      -8.217   0.463  17.787  1.00  0.00           C  
ATOM   2183  O   SER A1280      -8.161   1.642  18.160  1.00  0.00           O  
ATOM   2184  CB  SER A1280      -8.516  -1.099  19.710  1.00  0.00           C  
ATOM   2185  OG  SER A1280      -9.488  -1.620  20.599  1.00  0.00           O  
ATOM   2186  N   PHE A1281      -7.452   0.004  16.800  1.00  0.00           N  
ATOM   2187  CA  PHE A1281      -6.527   0.935  16.160  1.00  0.00           C  
ATOM   2188  C   PHE A1281      -7.309   2.108  15.592  1.00  0.00           C  
ATOM   2189  O   PHE A1281      -6.983   3.267  15.855  1.00  0.00           O  
ATOM   2190  CB  PHE A1281      -5.728   0.288  15.029  1.00  0.00           C  
ATOM   2191  CG  PHE A1281      -4.670   1.199  14.455  1.00  0.00           C  
ATOM   2192  CD1 PHE A1281      -3.458   1.376  15.112  1.00  0.00           C  
ATOM   2193  CD2 PHE A1281      -4.914   1.926  13.293  1.00  0.00           C  
ATOM   2194  CE1 PHE A1281      -2.495   2.266  14.622  1.00  0.00           C  
ATOM   2195  CE2 PHE A1281      -3.962   2.819  12.792  1.00  0.00           C  
ATOM   2196  CZ  PHE A1281      -2.750   2.989  13.461  1.00  0.00           C  
ATOM   2197  N   ASP A1282      -8.340   1.808  14.808  1.00  0.00           N  
ATOM   2198  CA  ASP A1282      -9.151   2.864  14.223  1.00  0.00           C  
ATOM   2199  C   ASP A1282      -9.896   3.671  15.281  1.00  0.00           C  
ATOM   2200  O   ASP A1282     -10.030   4.881  15.150  1.00  0.00           O  
ATOM   2201  CB  ASP A1282     -10.142   2.289  13.205  1.00  0.00           C  
ATOM   2202  CG  ASP A1282      -9.464   1.837  11.923  1.00  0.00           C  
ATOM   2203  OD1 ASP A1282      -8.263   2.135  11.743  1.00  0.00           O  
ATOM   2204  OD2 ASP A1282     -10.137   1.194  11.087  1.00  0.00           O  
ATOM   2205  N   GLU A1283     -10.376   3.019  16.337  1.00  0.00           N  
ATOM   2206  CA  GLU A1283     -11.087   3.752  17.384  1.00  0.00           C  
ATOM   2207  C   GLU A1283     -10.183   4.785  18.065  1.00  0.00           C  
ATOM   2208  O   GLU A1283     -10.663   5.801  18.572  1.00  0.00           O  
ATOM   2209  CB  GLU A1283     -11.652   2.792  18.437  1.00  0.00           C  
ATOM   2210  CG  GLU A1283     -12.700   1.826  17.887  1.00  0.00           C  
ATOM   2211  CD  GLU A1283     -13.307   0.942  18.962  1.00  0.00           C  
ATOM   2212  OE1 GLU A1283     -12.578   0.553  19.895  1.00  0.00           O  
ATOM   2213  OE2 GLU A1283     -14.512   0.623  18.865  1.00  0.00           O  
ATOM   2214  N   TYR A1284      -8.878   4.528  18.079  1.00  0.00           N  
ATOM   2215  CA  TYR A1284      -7.936   5.452  18.703  1.00  0.00           C  
ATOM   2216  C   TYR A1284      -7.306   6.472  17.752  1.00  0.00           C  
ATOM   2217  O   TYR A1284      -6.999   7.598  18.161  1.00  0.00           O  
ATOM   2218  CB  TYR A1284      -6.798   4.682  19.391  1.00  0.00           C  
ATOM   2219  CG  TYR A1284      -7.117   4.146  20.767  1.00  0.00           C  
ATOM   2220  CD1 TYR A1284      -7.791   2.931  20.931  1.00  0.00           C  
ATOM   2221  CD2 TYR A1284      -6.712   4.837  21.913  1.00  0.00           C  
ATOM   2222  CE1 TYR A1284      -8.049   2.410  22.208  1.00  0.00           C  
ATOM   2223  CE2 TYR A1284      -6.970   4.332  23.190  1.00  0.00           C  
ATOM   2224  CZ  TYR A1284      -7.633   3.122  23.333  1.00  0.00           C  
ATOM   2225  OH  TYR A1284      -7.863   2.627  24.601  1.00  0.00           O  
ATOM   2226  N   TRP A1285      -7.112   6.096  16.489  1.00  0.00           N  
ATOM   2227  CA  TRP A1285      -6.454   7.005  15.548  1.00  0.00           C  
ATOM   2228  C   TRP A1285      -7.291   7.667  14.457  1.00  0.00           C  
ATOM   2229  O   TRP A1285      -6.812   8.581  13.775  1.00  0.00           O  
ATOM   2230  CB  TRP A1285      -5.250   6.301  14.912  1.00  0.00           C  
ATOM   2231  CG  TRP A1285      -4.196   5.938  15.912  1.00  0.00           C  
ATOM   2232  CD1 TRP A1285      -4.091   4.767  16.617  1.00  0.00           C  
ATOM   2233  CD2 TRP A1285      -3.121   6.770  16.354  1.00  0.00           C  
ATOM   2234  NE1 TRP A1285      -3.014   4.825  17.472  1.00  0.00           N  
ATOM   2235  CE2 TRP A1285      -2.400   6.044  17.330  1.00  0.00           C  
ATOM   2236  CE3 TRP A1285      -2.694   8.067  16.022  1.00  0.00           C  
ATOM   2237  CZ2 TRP A1285      -1.273   6.567  17.977  1.00  0.00           C  
ATOM   2238  CZ3 TRP A1285      -1.571   8.588  16.667  1.00  0.00           C  
ATOM   2239  CH2 TRP A1285      -0.876   7.836  17.632  1.00  0.00           C  
ATOM   2240  N   LYS A1286      -8.533   7.221  14.300  1.00  0.00           N  
ATOM   2241  CA  LYS A1286      -9.440   7.795  13.308  1.00  0.00           C  
ATOM   2242  C   LYS A1286      -9.738   9.249  13.686  1.00  0.00           C  
ATOM   2243  O   LYS A1286      -9.681   9.620  14.858  1.00  0.00           O  
ATOM   2244  CB  LYS A1286     -10.751   7.003  13.278  1.00  0.00           C  
ATOM   2245  CG  LYS A1286     -11.532   7.098  14.595  1.00  0.00           C  
ATOM   2246  CD  LYS A1286     -12.754   6.190  14.634  1.00  0.00           C  
ATOM   2247  CE  LYS A1286     -13.421   6.247  16.005  1.00  0.00           C  
ATOM   2248  NZ  LYS A1286     -14.565   5.299  16.132  1.00  0.00           N  
ATOM   2249  N   LYS A1287     -10.071  10.062  12.691  1.00  0.00           N  
ATOM   2250  CA  LYS A1287     -10.374  11.473  12.911  1.00  0.00           C  
ATOM   2251  C   LYS A1287     -11.497  11.711  13.932  1.00  0.00           C  
ATOM   2252  O   LYS A1287     -11.467  12.685  14.689  1.00  0.00           O  
ATOM   2253  CB  LYS A1287     -10.770  12.120  11.582  1.00  0.00           C  
ATOM   2254  CG  LYS A1287      -9.933  13.311  11.185  1.00  0.00           C  
ATOM   2255  CD  LYS A1287     -10.514  13.981   9.951  1.00  0.00           C  
ATOM   2256  CE  LYS A1287      -9.768  15.258   9.616  1.00  0.00           C  
ATOM   2257  NZ  LYS A1287      -9.823  16.233  10.746  1.00  0.00           N  
ATOM   2258  N   ASP A1288     -12.478  10.815  13.950  1.00  0.00           N  
ATOM   2259  CA  ASP A1288     -13.635  10.936  14.841  1.00  0.00           C  
ATOM   2260  C   ASP A1288     -13.472  10.249  16.193  1.00  0.00           C  
ATOM   2261  O   ASP A1288     -14.452   9.998  16.886  1.00  0.00           O  
ATOM   2262  CB  ASP A1288     -14.873  10.373  14.129  1.00  0.00           C  
ATOM   2263  CG  ASP A1288     -14.664   8.945  13.632  1.00  0.00           C  
ATOM   2264  OD1 ASP A1288     -13.556   8.649  13.135  1.00  0.00           O  
ATOM   2265  OD2 ASP A1288     -15.601   8.119  13.721  1.00  0.00           O  
ATOM   2266  N   SER A1289     -12.235   9.964  16.577  1.00  0.00           N  
ATOM   2267  CA  SER A1289     -11.974   9.281  17.837  1.00  0.00           C  
ATOM   2268  C   SER A1289     -12.461  10.009  19.084  1.00  0.00           C  
ATOM   2269  O   SER A1289     -12.368  11.232  19.181  1.00  0.00           O  
ATOM   2270  CB  SER A1289     -10.474   9.014  17.985  1.00  0.00           C  
ATOM   2271  OG  SER A1289     -10.217   8.280  19.171  1.00  0.00           O  
ATOM   2272  N   THR A1290     -12.988   9.247  20.036  1.00  0.00           N  
ATOM   2273  CA  THR A1290     -13.425   9.822  21.304  1.00  0.00           C  
ATOM   2274  C   THR A1290     -12.397   9.404  22.354  1.00  0.00           C  
ATOM   2275  O   THR A1290     -12.574   9.635  23.550  1.00  0.00           O  
ATOM   2276  CB  THR A1290     -14.834   9.332  21.724  1.00  0.00           C  
ATOM   2277  OG1 THR A1290     -14.855   7.906  21.793  1.00  0.00           O  
ATOM   2278  CG2 THR A1290     -15.871   9.797  20.732  1.00  0.00           C  
ATOM   2279  N   ALA A1291     -11.320   8.773  21.894  1.00  0.00           N  
ATOM   2280  CA  ALA A1291     -10.248   8.339  22.790  1.00  0.00           C  
ATOM   2281  C   ALA A1291      -9.293   9.505  22.994  1.00  0.00           C  
ATOM   2282  O   ALA A1291      -9.279  10.446  22.205  1.00  0.00           O  
ATOM   2283  CB  ALA A1291      -9.503   7.156  22.193  1.00  0.00           C  
ATOM   2284  N   GLU A1292      -8.501   9.441  24.062  1.00  0.00           N  
ATOM   2285  CA  GLU A1292      -7.534  10.489  24.380  1.00  0.00           C  
ATOM   2286  C   GLU A1292      -6.118  10.012  24.059  1.00  0.00           C  
ATOM   2287  O   GLU A1292      -5.775   8.855  24.317  1.00  0.00           O  
ATOM   2288  CB  GLU A1292      -7.641  10.864  25.864  1.00  0.00           C  
ATOM   2289  CG  GLU A1292      -8.937  11.585  26.224  1.00  0.00           C  
ATOM   2290  CD  GLU A1292      -9.214  11.587  27.718  1.00  0.00           C  
ATOM   2291  OE1 GLU A1292      -8.268  11.806  28.500  1.00  0.00           O  
ATOM   2292  OE2 GLU A1292     -10.383  11.375  28.110  1.00  0.00           O  
ATOM   2293  N   LEU A1293      -5.308  10.909  23.497  1.00  0.00           N  
ATOM   2294  CA  LEU A1293      -3.924  10.614  23.114  1.00  0.00           C  
ATOM   2295  C   LEU A1293      -2.951  11.607  23.761  1.00  0.00           C  
ATOM   2296  O   LEU A1293      -3.057  12.822  23.570  1.00  0.00           O  
ATOM   2297  CB  LEU A1293      -3.782  10.672  21.581  1.00  0.00           C  
ATOM   2298  CG  LEU A1293      -2.373  10.578  20.980  1.00  0.00           C  
ATOM   2299  CD1 LEU A1293      -1.746   9.229  21.333  1.00  0.00           C  
ATOM   2300  CD2 LEU A1293      -2.444  10.759  19.458  1.00  0.00           C  
ATOM   2301  N   TYR A1294      -1.991  11.081  24.513  1.00  0.00           N  
ATOM   2302  CA  TYR A1294      -1.014  11.919  25.199  1.00  0.00           C  
ATOM   2303  C   TYR A1294       0.426  11.472  24.963  1.00  0.00           C  
ATOM   2304  O   TYR A1294       0.718  10.281  24.968  1.00  0.00           O  
ATOM   2305  CB  TYR A1294      -1.295  11.906  26.706  1.00  0.00           C  
ATOM   2306  CG  TYR A1294      -2.699  12.325  27.077  1.00  0.00           C  
ATOM   2307  CD1 TYR A1294      -3.635  11.390  27.509  1.00  0.00           C  
ATOM   2308  CD2 TYR A1294      -3.090  13.663  26.996  1.00  0.00           C  
ATOM   2309  CE1 TYR A1294      -4.928  11.773  27.854  1.00  0.00           C  
ATOM   2310  CE2 TYR A1294      -4.385  14.059  27.339  1.00  0.00           C  
ATOM   2311  CZ  TYR A1294      -5.294  13.111  27.765  1.00  0.00           C  
ATOM   2312  OH  TYR A1294      -6.565  13.500  28.102  1.00  0.00           O  
ATOM   2313  N   HIS A1295       1.320  12.438  24.761  1.00  0.00           N  
ATOM   2314  CA  HIS A1295       2.738  12.151  24.553  1.00  0.00           C  
ATOM   2315  C   HIS A1295       3.571  12.811  25.647  1.00  0.00           C  
ATOM   2316  O   HIS A1295       3.515  14.029  25.814  1.00  0.00           O  
ATOM   2317  CB  HIS A1295       3.234  12.708  23.214  1.00  0.00           C  
ATOM   2318  CG  HIS A1295       2.524  12.159  22.015  1.00  0.00           C  
ATOM   2319  ND1 HIS A1295       2.479  10.811  21.729  1.00  0.00           N  
ATOM   2320  CD2 HIS A1295       1.864  12.780  21.011  1.00  0.00           C  
ATOM   2321  CE1 HIS A1295       1.821  10.626  20.597  1.00  0.00           C  
ATOM   2322  NE2 HIS A1295       1.437  11.803  20.140  1.00  0.00           N  
ATOM   2323  N   PHE A1296       4.323  12.016  26.402  1.00  0.00           N  
ATOM   2324  CA  PHE A1296       5.216  12.574  27.422  1.00  0.00           C  
ATOM   2325  C   PHE A1296       6.555  12.757  26.697  1.00  0.00           C  
ATOM   2326  O   PHE A1296       7.092  11.791  26.156  1.00  0.00           O  
ATOM   2327  CB  PHE A1296       5.402  11.596  28.593  1.00  0.00           C  
ATOM   2328  CG  PHE A1296       4.311  11.654  29.618  1.00  0.00           C  
ATOM   2329  CD1 PHE A1296       3.116  10.969  29.429  1.00  0.00           C  
ATOM   2330  CD2 PHE A1296       4.488  12.386  30.788  1.00  0.00           C  
ATOM   2331  CE1 PHE A1296       2.107  11.006  30.401  1.00  0.00           C  
ATOM   2332  CE2 PHE A1296       3.490  12.433  31.764  1.00  0.00           C  
ATOM   2333  CZ  PHE A1296       2.298  11.742  31.571  1.00  0.00           C  
ATOM   2334  N   ILE A1297       7.083  13.981  26.680  1.00  0.00           N  
ATOM   2335  CA  ILE A1297       8.340  14.274  25.989  1.00  0.00           C  
ATOM   2336  C   ILE A1297       9.230  15.296  26.706  1.00  0.00           C  
ATOM   2337  O   ILE A1297       8.792  15.964  27.643  1.00  0.00           O  
ATOM   2338  CB  ILE A1297       8.069  14.836  24.568  1.00  0.00           C  
ATOM   2339  CG1 ILE A1297       7.228  16.114  24.674  1.00  0.00           C  
ATOM   2340  CG2 ILE A1297       7.337  13.794  23.717  1.00  0.00           C  
ATOM   2341  CD1 ILE A1297       6.954  16.781  23.320  1.00  0.00           C  
ATOM   2342  N   GLY A1298      10.476  15.402  26.244  1.00  0.00           N  
ATOM   2343  CA  GLY A1298      11.431  16.348  26.803  1.00  0.00           C  
ATOM   2344  C   GLY A1298      11.394  17.653  26.021  1.00  0.00           C  
ATOM   2345  O   GLY A1298      10.944  17.680  24.878  1.00  0.00           O  
ATOM   2346  N   LYS A1299      11.877  18.740  26.612  1.00  0.00           N  
ATOM   2347  CA  LYS A1299      11.835  20.034  25.932  1.00  0.00           C  
ATOM   2348  C   LYS A1299      12.638  20.145  24.629  1.00  0.00           C  
ATOM   2349  O   LYS A1299      12.338  21.001  23.800  1.00  0.00           O  
ATOM   2350  CB  LYS A1299      12.233  21.151  26.914  1.00  0.00           C  
ATOM   2351  CG  LYS A1299      13.623  21.003  27.495  1.00  0.00           C  
ATOM   2352  CD  LYS A1299      13.692  21.434  28.961  1.00  0.00           C  
ATOM   2353  CE  LYS A1299      13.394  22.906  29.164  1.00  0.00           C  
ATOM   2354  NZ  LYS A1299      13.702  23.313  30.574  1.00  0.00           N  
ATOM   2355  N   ASP A1300      13.631  19.280  24.420  1.00  0.00           N  
ATOM   2356  CA  ASP A1300      14.423  19.352  23.190  1.00  0.00           C  
ATOM   2357  C   ASP A1300      13.718  18.824  21.944  1.00  0.00           C  
ATOM   2358  O   ASP A1300      14.196  19.035  20.831  1.00  0.00           O  
ATOM   2359  CB  ASP A1300      15.754  18.608  23.335  1.00  0.00           C  
ATOM   2360  CG  ASP A1300      16.747  19.348  24.209  1.00  0.00           C  
ATOM   2361  OD1 ASP A1300      16.803  20.593  24.126  1.00  0.00           O  
ATOM   2362  OD2 ASP A1300      17.483  18.681  24.964  1.00  0.00           O  
ATOM   2363  N   ILE A1301      12.592  18.138  22.117  1.00  0.00           N  
ATOM   2364  CA  ILE A1301      11.881  17.585  20.968  1.00  0.00           C  
ATOM   2365  C   ILE A1301      10.453  18.086  20.863  1.00  0.00           C  
ATOM   2366  O   ILE A1301       9.596  17.419  20.288  1.00  0.00           O  
ATOM   2367  CB  ILE A1301      11.867  16.040  21.015  1.00  0.00           C  
ATOM   2368  CG1 ILE A1301      11.239  15.555  22.327  1.00  0.00           C  
ATOM   2369  CG2 ILE A1301      13.281  15.510  20.854  1.00  0.00           C  
ATOM   2370  CD1 ILE A1301      11.203  14.035  22.477  1.00  0.00           C  
ATOM   2371  N   VAL A1302      10.200  19.265  21.420  1.00  0.00           N  
ATOM   2372  CA  VAL A1302       8.866  19.843  21.383  1.00  0.00           C  
ATOM   2373  C   VAL A1302       8.524  20.384  20.000  1.00  0.00           C  
ATOM   2374  O   VAL A1302       7.352  20.442  19.627  1.00  0.00           O  
ATOM   2375  CB  VAL A1302       8.722  20.971  22.418  1.00  0.00           C  
ATOM   2376  CG1 VAL A1302       7.394  21.690  22.227  1.00  0.00           C  
ATOM   2377  CG2 VAL A1302       8.803  20.390  23.827  1.00  0.00           C  
ATOM   2378  N   TYR A1303       9.541  20.784  19.240  1.00  0.00           N  
ATOM   2379  CA  TYR A1303       9.304  21.308  17.896  1.00  0.00           C  
ATOM   2380  C   TYR A1303       8.683  20.209  17.037  1.00  0.00           C  
ATOM   2381  O   TYR A1303       7.655  20.430  16.393  1.00  0.00           O  
ATOM   2382  CB  TYR A1303      10.612  21.782  17.253  1.00  0.00           C  
ATOM   2383  CG  TYR A1303      10.419  22.721  16.076  1.00  0.00           C  
ATOM   2384  CD1 TYR A1303      10.523  24.106  16.240  1.00  0.00           C  
ATOM   2385  CD2 TYR A1303      10.111  22.229  14.803  1.00  0.00           C  
ATOM   2386  CE1 TYR A1303      10.324  24.981  15.166  1.00  0.00           C  
ATOM   2387  CE2 TYR A1303       9.908  23.097  13.720  1.00  0.00           C  
ATOM   2388  CZ  TYR A1303      10.016  24.473  13.914  1.00  0.00           C  
ATOM   2389  OH  TYR A1303       9.801  25.338  12.863  1.00  0.00           O  
ATOM   2390  N   PHE A1304       9.299  19.027  17.033  1.00  0.00           N  
ATOM   2391  CA  PHE A1304       8.788  17.904  16.246  1.00  0.00           C  
ATOM   2392  C   PHE A1304       7.366  17.511  16.646  1.00  0.00           C  
ATOM   2393  O   PHE A1304       6.517  17.286  15.789  1.00  0.00           O  
ATOM   2394  CB  PHE A1304       9.647  16.634  16.402  1.00  0.00           C  
ATOM   2395  CG  PHE A1304      11.090  16.785  15.989  1.00  0.00           C  
ATOM   2396  CD1 PHE A1304      12.072  17.079  16.932  1.00  0.00           C  
ATOM   2397  CD2 PHE A1304      11.474  16.584  14.663  1.00  0.00           C  
ATOM   2398  CE1 PHE A1304      13.420  17.169  16.567  1.00  0.00           C  
ATOM   2399  CE2 PHE A1304      12.814  16.672  14.283  1.00  0.00           C  
ATOM   2400  CZ  PHE A1304      13.791  16.965  15.239  1.00  0.00           C  
ATOM   2401  N   HIS A1306       7.114  17.421  17.950  1.00  0.00           N  
ATOM   2402  CA  HIS A1306       5.810  16.989  18.446  1.00  0.00           C  
ATOM   2403  C   HIS A1306       4.668  17.989  18.411  1.00  0.00           C  
ATOM   2404  O   HIS A1306       3.505  17.593  18.391  1.00  0.00           O  
ATOM   2405  CB  HIS A1306       5.931  16.464  19.884  1.00  0.00           C  
ATOM   2406  CG  HIS A1306       6.637  15.147  19.993  1.00  0.00           C  
ATOM   2407  ND1 HIS A1306       8.010  15.032  19.959  1.00  0.00           N  
ATOM   2408  CD2 HIS A1306       6.158  13.887  20.121  1.00  0.00           C  
ATOM   2409  CE1 HIS A1306       8.346  13.758  20.062  1.00  0.00           C  
ATOM   2410  NE2 HIS A1306       7.240  13.042  20.162  1.00  0.00           N  
ATOM   2411  N   SER A1310       4.989  19.277  18.413  1.00  0.00           N  
ATOM   2412  CA  SER A1310       3.951  20.299  18.429  1.00  0.00           C  
ATOM   2413  C   SER A1310       3.675  20.953  17.077  1.00  0.00           C  
ATOM   2414  O   SER A1310       2.640  21.600  16.904  1.00  0.00           O  
ATOM   2415  CB  SER A1310       4.319  21.390  19.433  1.00  0.00           C  
ATOM   2416  OG  SER A1310       5.461  22.097  18.978  1.00  0.00           O  
ATOM   2417  N   LEU A1312       4.591  20.779  16.128  1.00  0.00           N  
ATOM   2418  CA  LEU A1312       4.441  21.372  14.800  1.00  0.00           C  
ATOM   2419  C   LEU A1312       4.412  20.335  13.673  1.00  0.00           C  
ATOM   2420  O   LEU A1312       3.374  20.157  13.041  1.00  0.00           O  
ATOM   2421  CB  LEU A1312       5.557  22.402  14.564  1.00  0.00           C  
ATOM   2422  CG  LEU A1312       5.574  23.586  15.540  1.00  0.00           C  
ATOM   2423  CD1 LEU A1312       6.815  24.428  15.309  1.00  0.00           C  
ATOM   2424  CD2 LEU A1312       4.312  24.429  15.366  1.00  0.00           C  
ATOM   2425  N   PHE A1313       5.528  19.645  13.420  1.00  0.00           N  
ATOM   2426  CA  PHE A1313       5.555  18.631  12.353  1.00  0.00           C  
ATOM   2427  C   PHE A1313       4.486  17.543  12.529  1.00  0.00           C  
ATOM   2428  O   PHE A1313       3.715  17.258  11.616  1.00  0.00           O  
ATOM   2429  CB  PHE A1313       6.904  17.893  12.277  1.00  0.00           C  
ATOM   2430  CG  PHE A1313       8.091  18.761  11.932  1.00  0.00           C  
ATOM   2431  CD1 PHE A1313       7.976  19.832  11.051  1.00  0.00           C  
ATOM   2432  CD2 PHE A1313       9.351  18.457  12.456  1.00  0.00           C  
ATOM   2433  CE1 PHE A1313       9.099  20.589  10.695  1.00  0.00           C  
ATOM   2434  CE2 PHE A1313      10.479  19.206  12.106  1.00  0.00           C  
ATOM   2435  CZ  PHE A1313      10.351  20.275  11.223  1.00  0.00           C  
ATOM   2436  N   TRP A1314       4.475  16.925  13.709  1.00  0.00           N  
ATOM   2437  CA  TRP A1314       3.568  15.823  14.041  1.00  0.00           C  
ATOM   2438  C   TRP A1314       2.069  16.102  13.865  1.00  0.00           C  
ATOM   2439  O   TRP A1314       1.392  15.387  13.122  1.00  0.00           O  
ATOM   2440  CB  TRP A1314       3.869  15.349  15.475  1.00  0.00           C  
ATOM   2441  CG  TRP A1314       3.148  14.100  15.955  1.00  0.00           C  
ATOM   2442  CD1 TRP A1314       2.561  13.926  17.180  1.00  0.00           C  
ATOM   2443  CD2 TRP A1314       3.024  12.838  15.273  1.00  0.00           C  
ATOM   2444  NE1 TRP A1314       2.089  12.643  17.306  1.00  0.00           N  
ATOM   2445  CE2 TRP A1314       2.358  11.951  16.154  1.00  0.00           C  
ATOM   2446  CE3 TRP A1314       3.412  12.369  14.010  1.00  0.00           C  
ATOM   2447  CZ2 TRP A1314       2.072  10.623  15.813  1.00  0.00           C  
ATOM   2448  CZ3 TRP A1314       3.124  11.044  13.669  1.00  0.00           C  
ATOM   2449  CH2 TRP A1314       2.462  10.188  14.570  1.00  0.00           C  
ATOM   2450  N   PRO A1316       1.523  17.129  14.544  1.00  0.00           N  
ATOM   2451  CA  PRO A1316       0.089  17.384  14.364  1.00  0.00           C  
ATOM   2452  C   PRO A1316      -0.247  17.650  12.901  1.00  0.00           C  
ATOM   2453  O   PRO A1316      -1.299  17.239  12.409  1.00  0.00           O  
ATOM   2454  CB  PRO A1316      -0.156  18.608  15.238  1.00  0.00           C  
ATOM   2455  CG  PRO A1316       0.833  18.425  16.348  1.00  0.00           C  
ATOM   2456  CD  PRO A1316       2.078  18.004  15.594  1.00  0.00           C  
ATOM   2457  N   ALA A1317       0.657  18.345  12.216  1.00  0.00           N  
ATOM   2458  CA  ALA A1317       0.476  18.676  10.804  1.00  0.00           C  
ATOM   2459  C   ALA A1317       0.450  17.402   9.959  1.00  0.00           C  
ATOM   2460  O   ALA A1317      -0.428  17.228   9.107  1.00  0.00           O  
ATOM   2461  CB  ALA A1317       1.600  19.592  10.345  1.00  0.00           C  
ATOM   2462  N   MET A1318       1.410  16.512  10.202  1.00  0.00           N  
ATOM   2463  CA  MET A1318       1.491  15.245   9.476  1.00  0.00           C  
ATOM   2464  C   MET A1318       0.198  14.449   9.610  1.00  0.00           C  
ATOM   2465  O   MET A1318      -0.305  13.902   8.627  1.00  0.00           O  
ATOM   2466  CB  MET A1318       2.649  14.385  10.004  1.00  0.00           C  
ATOM   2467  CG  MET A1318       4.048  14.863   9.640  1.00  0.00           C  
ATOM   2468  SD  MET A1318       5.325  13.905  10.531  1.00  0.00           S  
ATOM   2469  CE  MET A1318       4.806  12.196  10.101  1.00  0.00           C  
ATOM   2470  N   LEU A1319      -0.324  14.369  10.834  1.00  0.00           N  
ATOM   2471  CA  LEU A1319      -1.558  13.630  11.111  1.00  0.00           C  
ATOM   2472  C   LEU A1319      -2.756  14.244  10.391  1.00  0.00           C  
ATOM   2473  O   LEU A1319      -3.546  13.538   9.755  1.00  0.00           O  
ATOM   2474  CB  LEU A1319      -1.812  13.588  12.629  1.00  0.00           C  
ATOM   2475  CG  LEU A1319      -0.801  12.742  13.416  1.00  0.00           C  
ATOM   2476  CD1 LEU A1319      -0.887  13.033  14.914  1.00  0.00           C  
ATOM   2477  CD2 LEU A1319      -1.065  11.282  13.139  1.00  0.00           C  
ATOM   2478  N   GLU A1321      -2.888  15.563  10.496  1.00  0.00           N  
ATOM   2479  CA  GLU A1321      -3.978  16.288   9.844  1.00  0.00           C  
ATOM   2480  C   GLU A1321      -3.984  16.013   8.337  1.00  0.00           C  
ATOM   2481  O   GLU A1321      -5.029  15.718   7.749  1.00  0.00           O  
ATOM   2482  CB  GLU A1321      -3.807  17.791  10.074  1.00  0.00           C  
ATOM   2483  CG  GLU A1321      -4.883  18.654   9.431  1.00  0.00           C  
ATOM   2484  CD  GLU A1321      -5.920  19.116  10.429  1.00  0.00           C  
ATOM   2485  OE1 GLU A1321      -6.611  18.258  11.025  1.00  0.00           O  
ATOM   2486  OE2 GLU A1321      -6.033  20.340  10.626  1.00  0.00           O  
ATOM   2487  N   GLY A1322      -2.806  16.112   7.728  1.00  0.00           N  
ATOM   2488  CA  GLY A1322      -2.660  15.901   6.296  1.00  0.00           C  
ATOM   2489  C   GLY A1322      -2.850  14.470   5.832  1.00  0.00           C  
ATOM   2490  O   GLY A1322      -3.019  14.225   4.633  1.00  0.00           O  
ATOM   2491  N   SER A1323      -2.821  13.524   6.766  1.00  0.00           N  
ATOM   2492  CA  SER A1323      -3.016  12.118   6.424  1.00  0.00           C  
ATOM   2493  C   SER A1323      -4.335  11.576   6.980  1.00  0.00           C  
ATOM   2494  O   SER A1323      -4.543  10.366   7.052  1.00  0.00           O  
ATOM   2495  CB  SER A1323      -1.828  11.272   6.914  1.00  0.00           C  
ATOM   2496  OG  SER A1323      -1.628  11.391   8.316  1.00  0.00           O  
ATOM   2497  N   ASN A1341      -5.221  12.492   7.370  1.00  0.00           N  
ATOM   2498  CA  ASN A1341      -6.554  12.164   7.883  1.00  0.00           C  
ATOM   2499  C   ASN A1341      -6.606  11.354   9.179  1.00  0.00           C  
ATOM   2500  O   ASN A1341      -7.432  10.458   9.319  1.00  0.00           O  
ATOM   2501  CB  ASN A1341      -7.372  11.443   6.799  1.00  0.00           C  
ATOM   2502  CG  ASN A1341      -8.860  11.754   6.881  1.00  0.00           C  
ATOM   2503  OD1 ASN A1341      -9.701  10.850   6.837  1.00  0.00           O  
ATOM   2504  ND2 ASN A1341      -9.193  13.039   6.986  1.00  0.00           N  
ATOM   2505  N   PHE A1342      -5.722  11.665  10.123  1.00  0.00           N  
ATOM   2506  CA  PHE A1342      -5.712  10.981  11.420  1.00  0.00           C  
ATOM   2507  C   PHE A1342      -5.946  12.029  12.510  1.00  0.00           C  
ATOM   2508  O   PHE A1342      -5.777  13.226  12.265  1.00  0.00           O  
ATOM   2509  CB  PHE A1342      -4.363  10.287  11.673  1.00  0.00           C  
ATOM   2510  CG  PHE A1342      -4.157   9.022  10.875  1.00  0.00           C  
ATOM   2511  CD1 PHE A1342      -3.283   9.000   9.792  1.00  0.00           C  
ATOM   2512  CD2 PHE A1342      -4.832   7.849  11.216  1.00  0.00           C  
ATOM   2513  CE1 PHE A1342      -3.078   7.831   9.057  1.00  0.00           C  
ATOM   2514  CE2 PHE A1342      -4.639   6.676  10.491  1.00  0.00           C  
ATOM   2515  CZ  PHE A1342      -3.757   6.666   9.405  1.00  0.00           C  
ATOM   2516  N   ARG A1344      -6.330  11.587  13.708  1.00  0.00           N  
ATOM   2517  CA  ARG A1344      -6.558  12.514  14.810  1.00  0.00           C  
ATOM   2518  C   ARG A1344      -5.219  13.045  15.313  1.00  0.00           C  
ATOM   2519  O   ARG A1344      -4.174  12.451  15.048  1.00  0.00           O  
ATOM   2520  CB  ARG A1344      -7.346  11.833  15.952  1.00  0.00           C  
ATOM   2521  CG  ARG A1344      -6.715  10.575  16.582  1.00  0.00           C  
ATOM   2522  CD  ARG A1344      -5.637  10.899  17.628  1.00  0.00           C  
ATOM   2523  NE  ARG A1344      -6.148  11.729  18.726  1.00  0.00           N  
ATOM   2524  CZ  ARG A1344      -7.001  11.319  19.663  1.00  0.00           C  
ATOM   2525  NH1 ARG A1344      -7.460  10.071  19.661  1.00  0.00           N  
ATOM   2526  NH2 ARG A1344      -7.405  12.169  20.605  1.00  0.00           N  
ATOM   2527  N   LYS A1345      -5.254  14.180  16.005  1.00  0.00           N  
ATOM   2528  CA  LYS A1345      -4.044  14.796  16.549  1.00  0.00           C  
ATOM   2529  C   LYS A1345      -3.976  14.556  18.059  1.00  0.00           C  
ATOM   2530  O   LYS A1345      -4.968  14.179  18.678  1.00  0.00           O  
ATOM   2531  CB  LYS A1345      -4.048  16.302  16.249  1.00  0.00           C  
ATOM   2532  CG  LYS A1345      -4.002  16.626  14.751  1.00  0.00           C  
ATOM   2533  CD  LYS A1345      -3.957  18.126  14.481  1.00  0.00           C  
ATOM   2534  CE  LYS A1345      -5.269  18.797  14.841  1.00  0.00           C  
ATOM   2535  NZ  LYS A1345      -6.387  18.255  14.024  1.00  0.00           N  
ATOM   2536  N   PRO A1346      -2.800  14.765  18.670  1.00  0.00           N  
ATOM   2537  CA  PRO A1346      -2.640  14.560  20.114  1.00  0.00           C  
ATOM   2538  C   PRO A1346      -3.639  15.371  20.945  1.00  0.00           C  
ATOM   2539  O   PRO A1346      -3.929  16.527  20.618  1.00  0.00           O  
ATOM   2540  CB  PRO A1346      -1.202  15.010  20.367  1.00  0.00           C  
ATOM   2541  CG  PRO A1346      -0.508  14.709  19.058  1.00  0.00           C  
ATOM   2542  CD  PRO A1346      -1.528  15.177  18.050  1.00  0.00           C  
ATOM   2543  N   SER A1347      -4.169  14.765  22.007  1.00  0.00           N  
ATOM   2544  CA  SER A1347      -5.091  15.466  22.896  1.00  0.00           C  
ATOM   2545  C   SER A1347      -4.286  16.531  23.643  1.00  0.00           C  
ATOM   2546  O   SER A1347      -4.769  17.641  23.889  1.00  0.00           O  
ATOM   2547  CB  SER A1347      -5.736  14.498  23.894  1.00  0.00           C  
ATOM   2548  OG  SER A1347      -6.532  13.531  23.226  1.00  0.00           O  
ATOM   2549  N   ASN A1348      -3.054  16.178  24.001  1.00  0.00           N  
ATOM   2550  CA  ASN A1348      -2.149  17.094  24.681  1.00  0.00           C  
ATOM   2551  C   ASN A1348      -0.720  16.573  24.683  1.00  0.00           C  
ATOM   2552  O   ASN A1348      -0.472  15.387  24.447  1.00  0.00           O  
ATOM   2553  CB  ASN A1348      -2.583  17.326  26.129  1.00  0.00           C  
ATOM   2554  CG  ASN A1348      -2.406  18.772  26.556  1.00  0.00           C  
ATOM   2555  OD1 ASN A1348      -1.368  19.385  26.295  1.00  0.00           O  
ATOM   2556  ND2 ASN A1348      -3.420  19.326  27.208  1.00  0.00           N  
ATOM   2557  N   LEU A1349       0.217  17.481  24.938  1.00  0.00           N  
ATOM   2558  CA  LEU A1349       1.638  17.155  25.033  1.00  0.00           C  
ATOM   2559  C   LEU A1349       2.040  17.484  26.473  1.00  0.00           C  
ATOM   2560  O   LEU A1349       1.751  18.580  26.962  1.00  0.00           O  
ATOM   2561  CB  LEU A1349       2.461  18.022  24.077  1.00  0.00           C  
ATOM   2562  CG  LEU A1349       2.167  17.895  22.580  1.00  0.00           C  
ATOM   2563  CD1 LEU A1349       3.119  18.782  21.811  1.00  0.00           C  
ATOM   2564  CD2 LEU A1349       2.331  16.448  22.149  1.00  0.00           C  
ATOM   2565  N   PHE A1350       2.687  16.539  27.146  1.00  0.00           N  
ATOM   2566  CA  PHE A1350       3.126  16.726  28.534  1.00  0.00           C  
ATOM   2567  C   PHE A1350       4.650  16.815  28.522  1.00  0.00           C  
ATOM   2568  O   PHE A1350       5.340  15.799  28.421  1.00  0.00           O  
ATOM   2569  CB  PHE A1350       2.661  15.540  29.396  1.00  0.00           C  
ATOM   2570  CG  PHE A1350       1.153  15.397  29.493  1.00  0.00           C  
ATOM   2571  CD1 PHE A1350       0.575  14.150  29.718  1.00  0.00           C  
ATOM   2572  CD2 PHE A1350       0.319  16.505  29.385  1.00  0.00           C  
ATOM   2573  CE1 PHE A1350      -0.811  14.010  29.836  1.00  0.00           C  
ATOM   2574  CE2 PHE A1350      -1.068  16.379  29.500  1.00  0.00           C  
ATOM   2575  CZ  PHE A1350      -1.634  15.130  29.726  1.00  0.00           C  
ATOM   2576  N   VAL A1351       5.164  18.040  28.636  1.00  0.00           N  
ATOM   2577  CA  VAL A1351       6.598  18.303  28.578  1.00  0.00           C  
ATOM   2578  C   VAL A1351       7.277  18.459  29.941  1.00  0.00           C  
ATOM   2579  O   VAL A1351       6.716  19.047  30.858  1.00  0.00           O  
ATOM   2580  CB  VAL A1351       6.856  19.575  27.713  1.00  0.00           C  
ATOM   2581  CG1 VAL A1351       8.343  19.823  27.550  1.00  0.00           C  
ATOM   2582  CG2 VAL A1351       6.192  19.406  26.337  1.00  0.00           C  
ATOM   2583  N   HIS A1352       8.491  17.921  30.054  1.00  0.00           N  
ATOM   2584  CA  HIS A1352       9.270  17.988  31.293  1.00  0.00           C  
ATOM   2585  C   HIS A1352      10.647  18.565  30.986  1.00  0.00           C  
ATOM   2586  O   HIS A1352      11.076  18.584  29.829  1.00  0.00           O  
ATOM   2587  CB  HIS A1352       9.452  16.589  31.889  1.00  0.00           C  
ATOM   2588  CG  HIS A1352      10.245  15.668  31.016  1.00  0.00           C  
ATOM   2589  ND1 HIS A1352       9.660  14.674  30.260  1.00  0.00           N  
ATOM   2590  CD2 HIS A1352      11.565  15.639  30.716  1.00  0.00           C  
ATOM   2591  CE1 HIS A1352      10.585  14.077  29.529  1.00  0.00           C  
ATOM   2592  NE2 HIS A1352      11.750  14.645  29.786  1.00  0.00           N  
ATOM   2593  N   GLY A1356      11.345  19.014  32.024  1.00  0.00           N  
ATOM   2594  CA  GLY A1356      12.668  19.577  31.833  1.00  0.00           C  
ATOM   2595  C   GLY A1356      13.760  18.527  31.853  1.00  0.00           C  
ATOM   2596  O   GLY A1356      13.489  17.328  31.800  1.00  0.00           O  
ATOM   2597  N   TYR A1360      15.006  18.978  31.930  1.00  0.00           N  
ATOM   2598  CA  TYR A1360      16.150  18.073  31.963  1.00  0.00           C  
ATOM   2599  C   TYR A1360      16.426  17.629  33.388  1.00  0.00           C  
ATOM   2600  O   TYR A1360      15.907  18.201  34.343  1.00  0.00           O  
ATOM   2601  CB  TYR A1360      17.407  18.779  31.466  1.00  0.00           C  
ATOM   2602  CG  TYR A1360      17.278  19.456  30.132  1.00  0.00           C  
ATOM   2603  CD1 TYR A1360      17.700  20.773  29.968  1.00  0.00           C  
ATOM   2604  CD2 TYR A1360      16.785  18.775  29.022  1.00  0.00           C  
ATOM   2605  CE1 TYR A1360      17.642  21.396  28.737  1.00  0.00           C  
ATOM   2606  CE2 TYR A1360      16.723  19.391  27.777  1.00  0.00           C  
ATOM   2607  CZ  TYR A1360      17.157  20.703  27.646  1.00  0.00           C  
ATOM   2608  OH  TYR A1360      17.123  21.329  26.424  1.00  0.00           O  
ATOM   2609  N   VAL A1361      17.264  16.608  33.522  1.00  0.00           N  
ATOM   2610  CA  VAL A1361      17.658  16.122  34.834  1.00  0.00           C  
ATOM   2611  C   VAL A1361      19.067  16.630  35.086  1.00  0.00           C  
ATOM   2612  O   VAL A1361      19.905  16.623  34.186  1.00  0.00           O  
ATOM   2613  CB  VAL A1361      17.712  14.580  34.903  1.00  0.00           C  
ATOM   2614  CG1 VAL A1361      18.326  14.142  36.231  1.00  0.00           C  
ATOM   2615  CG2 VAL A1361      16.327  13.998  34.762  1.00  0.00           C  
ATOM   2616  N   THR A1365      19.319  17.090  36.303  1.00  0.00           N  
ATOM   2617  CA  THR A1365      20.649  17.549  36.679  1.00  0.00           C  
ATOM   2618  C   THR A1365      21.001  16.730  37.914  1.00  0.00           C  
ATOM   2619  O   THR A1365      20.105  16.252  38.615  1.00  0.00           O  
ATOM   2620  CB  THR A1365      20.670  19.060  37.045  1.00  0.00           C  
ATOM   2621  OG1 THR A1365      19.757  19.310  38.119  1.00  0.00           O  
ATOM   2622  CG2 THR A1365      20.290  19.913  35.835  1.00  0.00           C  
ATOM   2623  N   VAL A1366      22.292  16.535  38.159  1.00  0.00           N  
ATOM   2624  CA  VAL A1366      22.738  15.784  39.329  1.00  0.00           C  
ATOM   2625  C   VAL A1366      23.634  16.721  40.127  1.00  0.00           C  
ATOM   2626  O   VAL A1366      24.649  17.202  39.623  1.00  0.00           O  
ATOM   2627  CB  VAL A1366      23.532  14.520  38.926  1.00  0.00           C  
ATOM   2628  CG1 VAL A1366      23.984  13.771  40.168  1.00  0.00           C  
ATOM   2629  CG2 VAL A1366      22.669  13.622  38.048  1.00  0.00           C  
ATOM   2630  N   ASN A1368      23.244  16.977  41.371  1.00  0.00           N  
ATOM   2631  CA  ASN A1368      23.971  17.891  42.243  1.00  0.00           C  
ATOM   2632  C   ASN A1368      23.985  19.302  41.650  1.00  0.00           C  
ATOM   2633  O   ASN A1368      24.963  20.042  41.774  1.00  0.00           O  
ATOM   2634  CB  ASN A1368      25.398  17.388  42.494  1.00  0.00           C  
ATOM   2635  CG  ASN A1368      25.428  16.144  43.370  1.00  0.00           C  
ATOM   2636  OD1 ASN A1368      24.486  15.879  44.125  1.00  0.00           O  
ATOM   2637  ND2 ASN A1368      26.517  15.385  43.289  1.00  0.00           N  
ATOM   2638  N   GLY A1369      22.885  19.657  40.992  1.00  0.00           N  
ATOM   2639  CA  GLY A1369      22.744  20.982  40.417  1.00  0.00           C  
ATOM   2640  C   GLY A1369      23.315  21.239  39.036  1.00  0.00           C  
ATOM   2641  O   GLY A1369      23.067  22.297  38.461  1.00  0.00           O  
ATOM   2642  N   ALA A1370      24.077  20.297  38.492  1.00  0.00           N  
ATOM   2643  CA  ALA A1370      24.658  20.500  37.172  1.00  0.00           C  
ATOM   2644  C   ALA A1370      24.302  19.404  36.182  1.00  0.00           C  
ATOM   2645  O   ALA A1370      23.819  18.339  36.561  1.00  0.00           O  
ATOM   2646  CB  ALA A1370      26.173  20.620  37.287  1.00  0.00           C  
ATOM   2647  N   LYS A1373      24.531  19.680  34.903  1.00  0.00           N  
ATOM   2648  CA  LYS A1373      24.260  18.699  33.860  1.00  0.00           C  
ATOM   2649  C   LYS A1373      25.109  17.475  34.208  1.00  0.00           C  
ATOM   2650  O   LYS A1373      26.193  17.617  34.781  1.00  0.00           O  
ATOM   2651  CB  LYS A1373      24.671  19.275  32.504  1.00  0.00           C  
ATOM   2652  CG  LYS A1373      24.578  18.315  31.335  1.00  0.00           C  
ATOM   2653  CD  LYS A1373      25.057  18.997  30.059  1.00  0.00           C  
ATOM   2654  CE  LYS A1373      25.178  18.019  28.901  1.00  0.00           C  
ATOM   2655  NZ  LYS A1373      25.783  18.681  27.705  1.00  0.00           N  
ATOM   2656  N   MET A1412      24.621  16.280  33.889  1.00  0.00           N  
ATOM   2657  CA  MET A1412      25.375  15.066  34.194  1.00  0.00           C  
ATOM   2658  C   MET A1412      26.789  15.161  33.631  1.00  0.00           C  
ATOM   2659  O   MET A1412      26.983  15.559  32.478  1.00  0.00           O  
ATOM   2660  CB  MET A1412      24.653  13.835  33.640  1.00  0.00           C  
ATOM   2661  CG  MET A1412      23.299  13.589  34.294  1.00  0.00           C  
ATOM   2662  SD  MET A1412      22.598  11.962  33.924  1.00  0.00           S  
ATOM   2663  CE  MET A1412      21.928  12.258  32.291  1.00  0.00           C  
ATOM   2664  N   SER A1416      27.769  14.804  34.460  1.00  0.00           N  
ATOM   2665  CA  SER A1416      29.184  14.857  34.088  1.00  0.00           C  
ATOM   2666  C   SER A1416      29.856  13.490  34.169  1.00  0.00           C  
ATOM   2667  O   SER A1416      29.907  12.872  35.235  1.00  0.00           O  
ATOM   2668  CB  SER A1416      29.917  15.838  35.008  1.00  0.00           C  
ATOM   2669  OG  SER A1416      31.324  15.700  34.909  1.00  0.00           O  
ATOM   2670  N   LYS A1440      30.376  13.019  33.042  1.00  0.00           N  
ATOM   2671  CA  LYS A1440      31.045  11.727  33.013  1.00  0.00           C  
ATOM   2672  C   LYS A1440      32.262  11.714  33.931  1.00  0.00           C  
ATOM   2673  O   LYS A1440      32.455  10.775  34.701  1.00  0.00           O  
ATOM   2674  CB  LYS A1440      31.485  11.376  31.590  1.00  0.00           C  
ATOM   2675  CG  LYS A1440      30.360  10.946  30.672  1.00  0.00           C  
ATOM   2676  CD  LYS A1440      30.905  10.489  29.326  1.00  0.00           C  
ATOM   2677  CE  LYS A1440      29.801   9.931  28.438  1.00  0.00           C  
ATOM   2678  NZ  LYS A1440      28.786  10.962  28.092  1.00  0.00           N  
ATOM   2679  N   SER A1441      33.072  12.766  33.855  1.00  0.00           N  
ATOM   2680  CA  SER A1441      34.279  12.857  34.665  1.00  0.00           C  
ATOM   2681  C   SER A1441      34.022  12.886  36.171  1.00  0.00           C  
ATOM   2682  O   SER A1441      34.842  12.402  36.946  1.00  0.00           O  
ATOM   2683  CB  SER A1441      35.097  14.090  34.254  1.00  0.00           C  
ATOM   2684  OG  SER A1441      34.375  15.292  34.474  1.00  0.00           O  
ATOM   2685  N   ARG A1442      32.891  13.452  36.588  1.00  0.00           N  
ATOM   2686  CA  ARG A1442      32.562  13.523  38.011  1.00  0.00           C  
ATOM   2687  C   ARG A1442      31.784  12.292  38.483  1.00  0.00           C  
ATOM   2688  O   ARG A1442      31.551  12.117  39.681  1.00  0.00           O  
ATOM   2689  CB  ARG A1442      31.740  14.781  38.315  1.00  0.00           C  
ATOM   2690  CG  ARG A1442      32.483  16.107  38.141  1.00  0.00           C  
ATOM   2691  CD  ARG A1442      31.605  17.270  38.597  1.00  0.00           C  
ATOM   2692  NE  ARG A1442      32.257  18.574  38.487  1.00  0.00           N  
ATOM   2693  CZ  ARG A1442      32.593  19.149  37.336  1.00  0.00           C  
ATOM   2694  NH1 ARG A1442      32.346  18.534  36.187  1.00  0.00           N  
ATOM   2695  NH2 ARG A1442      33.168  20.344  37.330  1.00  0.00           N  
ATOM   2696  N   GLY A1450      31.379  11.448  37.539  1.00  0.00           N  
ATOM   2697  CA  GLY A1450      30.631  10.256  37.891  1.00  0.00           C  
ATOM   2698  C   GLY A1450      29.146  10.501  38.110  1.00  0.00           C  
ATOM   2699  O   GLY A1450      28.476   9.703  38.771  1.00  0.00           O  
ATOM   2700  N   THR A1452      28.623  11.598  37.566  1.00  0.00           N  
ATOM   2701  CA  THR A1452      27.202  11.900  37.719  1.00  0.00           C  
ATOM   2702  C   THR A1452      26.414  11.537  36.464  1.00  0.00           C  
ATOM   2703  O   THR A1452      25.205  11.751  36.401  1.00  0.00           O  
ATOM   2704  CB  THR A1452      26.951  13.389  38.086  1.00  0.00           C  
ATOM   2705  OG1 THR A1452      27.525  14.245  37.091  1.00  0.00           O  
ATOM   2706  CG2 THR A1452      27.555  13.709  39.454  1.00  0.00           C  
ATOM   2707  N   PHE A1455      27.099  11.006  35.455  1.00  0.00           N  
ATOM   2708  CA  PHE A1455      26.408  10.556  34.252  1.00  0.00           C  
ATOM   2709  C   PHE A1455      26.117   9.093  34.588  1.00  0.00           C  
ATOM   2710  O   PHE A1455      26.951   8.213  34.369  1.00  0.00           O  
ATOM   2711  CB  PHE A1455      27.303  10.632  33.014  1.00  0.00           C  
ATOM   2712  CG  PHE A1455      26.588  10.260  31.746  1.00  0.00           C  
ATOM   2713  CD1 PHE A1455      25.672  11.135  31.169  1.00  0.00           C  
ATOM   2714  CD2 PHE A1455      26.774   9.007  31.168  1.00  0.00           C  
ATOM   2715  CE1 PHE A1455      24.945  10.769  30.036  1.00  0.00           C  
ATOM   2716  CE2 PHE A1455      26.053   8.628  30.035  1.00  0.00           C  
ATOM   2717  CZ  PHE A1455      25.135   9.511  29.468  1.00  0.00           C  
ATOM   2718  N   ILE A1456      24.922   8.852  35.114  1.00  0.00           N  
ATOM   2719  CA  ILE A1456      24.515   7.532  35.583  1.00  0.00           C  
ATOM   2720  C   ILE A1456      23.563   6.740  34.691  1.00  0.00           C  
ATOM   2721  O   ILE A1456      22.510   7.232  34.290  1.00  0.00           O  
ATOM   2722  CB  ILE A1456      23.876   7.684  36.987  1.00  0.00           C  
ATOM   2723  CG1 ILE A1456      24.870   8.394  37.916  1.00  0.00           C  
ATOM   2724  CG2 ILE A1456      23.459   6.329  37.539  1.00  0.00           C  
ATOM   2725  CD1 ILE A1456      24.284   8.815  39.253  1.00  0.00           C  
ATOM   2726  N   LYS A1457      23.940   5.500  34.394  1.00  0.00           N  
ATOM   2727  CA  LYS A1457      23.103   4.633  33.576  1.00  0.00           C  
ATOM   2728  C   LYS A1457      22.026   4.017  34.467  1.00  0.00           C  
ATOM   2729  O   LYS A1457      22.206   3.892  35.687  1.00  0.00           O  
ATOM   2730  CB  LYS A1457      23.937   3.511  32.945  1.00  0.00           C  
ATOM   2731  CG  LYS A1457      25.006   3.977  31.960  1.00  0.00           C  
ATOM   2732  CD  LYS A1457      25.614   2.782  31.215  1.00  0.00           C  
ATOM   2733  CE  LYS A1457      26.693   3.209  30.214  1.00  0.00           C  
ATOM   2734  NZ  LYS A1457      26.236   4.255  29.243  1.00  0.00           N  
ATOM   2735  N   ALA A1458      20.909   3.637  33.859  1.00  0.00           N  
ATOM   2736  CA  ALA A1458      19.815   3.015  34.597  1.00  0.00           C  
ATOM   2737  C   ALA A1458      20.258   1.654  35.148  1.00  0.00           C  
ATOM   2738  O   ALA A1458      19.920   1.288  36.277  1.00  0.00           O  
ATOM   2739  CB  ALA A1458      18.613   2.836  33.686  1.00  0.00           C  
ATOM   2740  N   SER A1459      21.018   0.911  34.350  1.00  0.00           N  
ATOM   2741  CA  SER A1459      21.494  -0.403  34.775  1.00  0.00           C  
ATOM   2742  C   SER A1459      22.405  -0.273  35.994  1.00  0.00           C  
ATOM   2743  O   SER A1459      22.301  -1.052  36.943  1.00  0.00           O  
ATOM   2744  CB  SER A1459      22.247  -1.093  33.632  1.00  0.00           C  
ATOM   2745  OG  SER A1459      23.352  -0.319  33.193  1.00  0.00           O  
ATOM   2746  N   THR A1460      23.289   0.719  35.965  1.00  0.00           N  
ATOM   2747  CA  THR A1460      24.214   0.943  37.067  1.00  0.00           C  
ATOM   2748  C   THR A1460      23.483   1.323  38.348  1.00  0.00           C  
ATOM   2749  O   THR A1460      23.817   0.841  39.427  1.00  0.00           O  
ATOM   2750  CB  THR A1460      25.231   2.052  36.726  1.00  0.00           C  
ATOM   2751  OG1 THR A1460      25.932   1.706  35.525  1.00  0.00           O  
ATOM   2752  CG2 THR A1460      26.230   2.220  37.854  1.00  0.00           C  
ATOM   2753  N   TRP A1461      22.484   2.188  38.230  1.00  0.00           N  
ATOM   2754  CA  TRP A1461      21.716   2.609  39.393  1.00  0.00           C  
ATOM   2755  C   TRP A1461      21.143   1.418  40.159  1.00  0.00           C  
ATOM   2756  O   TRP A1461      21.204   1.369  41.385  1.00  0.00           O  
ATOM   2757  CB  TRP A1461      20.574   3.544  38.973  1.00  0.00           C  
ATOM   2758  CG  TRP A1461      19.637   3.883  40.106  1.00  0.00           C  
ATOM   2759  CD1 TRP A1461      18.575   3.142  40.547  1.00  0.00           C  
ATOM   2760  CD2 TRP A1461      19.717   5.020  40.974  1.00  0.00           C  
ATOM   2761  NE1 TRP A1461      17.990   3.748  41.636  1.00  0.00           N  
ATOM   2762  CE2 TRP A1461      18.673   4.903  41.919  1.00  0.00           C  
ATOM   2763  CE3 TRP A1461      20.571   6.130  41.046  1.00  0.00           C  
ATOM   2764  CZ2 TRP A1461      18.463   5.848  42.926  1.00  0.00           C  
ATOM   2765  CZ3 TRP A1461      20.360   7.072  42.047  1.00  0.00           C  
ATOM   2766  CH2 TRP A1461      19.313   6.925  42.973  1.00  0.00           C  
ATOM   2767  N   LEU A1462      20.590   0.457  39.432  1.00  0.00           N  
ATOM   2768  CA  LEU A1462      19.988  -0.709  40.065  1.00  0.00           C  
ATOM   2769  C   LEU A1462      20.981  -1.627  40.798  1.00  0.00           C  
ATOM   2770  O   LEU A1462      20.571  -2.465  41.596  1.00  0.00           O  
ATOM   2771  CB  LEU A1462      19.175  -1.490  39.028  1.00  0.00           C  
ATOM   2772  CG  LEU A1462      17.965  -0.711  38.475  1.00  0.00           C  
ATOM   2773  CD1 LEU A1462      17.359  -1.458  37.299  1.00  0.00           C  
ATOM   2774  CD2 LEU A1462      16.930  -0.507  39.568  1.00  0.00           C  
ATOM   2775  N   ASN A1463      22.277  -1.470  40.536  1.00  0.00           N  
ATOM   2776  CA  ASN A1463      23.291  -2.276  41.227  1.00  0.00           C  
ATOM   2777  C   ASN A1463      23.504  -1.721  42.635  1.00  0.00           C  
ATOM   2778  O   ASN A1463      23.984  -2.424  43.528  1.00  0.00           O  
ATOM   2779  CB  ASN A1463      24.634  -2.215  40.499  1.00  0.00           C  
ATOM   2780  CG  ASN A1463      24.636  -2.974  39.189  1.00  0.00           C  
ATOM   2781  OD1 ASN A1463      25.408  -2.657  38.291  1.00  0.00           O  
ATOM   2782  ND2 ASN A1463      23.793  -3.990  39.080  1.00  0.00           N  
ATOM   2783  N   HIS A1465      23.148  -0.451  42.814  1.00  0.00           N  
ATOM   2784  CA  HIS A1465      23.327   0.257  44.078  1.00  0.00           C  
ATOM   2785  C   HIS A1465      22.051   0.541  44.871  1.00  0.00           C  
ATOM   2786  O   HIS A1465      22.050   0.452  46.103  1.00  0.00           O  
ATOM   2787  CB  HIS A1465      24.042   1.583  43.802  1.00  0.00           C  
ATOM   2788  CG  HIS A1465      25.406   1.417  43.209  1.00  0.00           C  
ATOM   2789  ND1 HIS A1465      26.527   1.187  43.976  1.00  0.00           N  
ATOM   2790  CD2 HIS A1465      25.823   1.418  41.921  1.00  0.00           C  
ATOM   2791  CE1 HIS A1465      27.578   1.054  43.186  1.00  0.00           C  
ATOM   2792  NE2 HIS A1465      27.179   1.189  41.935  1.00  0.00           N  
ATOM   2793  N   PHE A1467      20.978   0.913  44.175  1.00  0.00           N  
ATOM   2794  CA  PHE A1467      19.720   1.218  44.849  1.00  0.00           C  
ATOM   2795  C   PHE A1467      18.555   0.505  44.183  1.00  0.00           C  
ATOM   2796  O   PHE A1467      18.717  -0.093  43.123  1.00  0.00           O  
ATOM   2797  CB  PHE A1467      19.464   2.732  44.834  1.00  0.00           C  
ATOM   2798  CG  PHE A1467      20.505   3.531  45.568  1.00  0.00           C  
ATOM   2799  CD1 PHE A1467      21.503   4.203  44.871  1.00  0.00           C  
ATOM   2800  CD2 PHE A1467      20.504   3.585  46.961  1.00  0.00           C  
ATOM   2801  CE1 PHE A1467      22.491   4.918  45.548  1.00  0.00           C  
ATOM   2802  CE2 PHE A1467      21.489   4.298  47.650  1.00  0.00           C  
ATOM   2803  CZ  PHE A1467      22.484   4.967  46.939  1.00  0.00           C  
ATOM   2804  N   ASP A1506      17.379   0.560  44.802  1.00  0.00           N  
ATOM   2805  CA  ASP A1506      16.216  -0.074  44.195  1.00  0.00           C  
ATOM   2806  C   ASP A1506      15.513   0.960  43.319  1.00  0.00           C  
ATOM   2807  O   ASP A1506      15.896   2.132  43.313  1.00  0.00           O  
ATOM   2808  CB  ASP A1506      15.263  -0.644  45.263  1.00  0.00           C  
ATOM   2809  CG  ASP A1506      14.523   0.428  46.055  1.00  0.00           C  
ATOM   2810  OD1 ASP A1506      14.809   1.630  45.892  1.00  0.00           O  
ATOM   2811  OD2 ASP A1506      13.648   0.051  46.861  1.00  0.00           O  
ATOM   2812  N   ALA A1507      14.502   0.525  42.575  1.00  0.00           N  
ATOM   2813  CA  ALA A1507      13.761   1.414  41.687  1.00  0.00           C  
ATOM   2814  C   ALA A1507      12.858   2.405  42.429  1.00  0.00           C  
ATOM   2815  O   ALA A1507      12.796   3.582  42.061  1.00  0.00           O  
ATOM   2816  CB  ALA A1507      12.940   0.587  40.707  1.00  0.00           C  
ATOM   2817  N   ASP A1508      12.174   1.933  43.473  1.00  0.00           N  
ATOM   2818  CA  ASP A1508      11.277   2.786  44.254  1.00  0.00           C  
ATOM   2819  C   ASP A1508      11.921   4.064  44.794  1.00  0.00           C  
ATOM   2820  O   ASP A1508      11.271   5.110  44.851  1.00  0.00           O  
ATOM   2821  CB  ASP A1508      10.678   2.013  45.435  1.00  0.00           C  
ATOM   2822  CG  ASP A1508       9.527   1.101  45.027  1.00  0.00           C  
ATOM   2823  OD1 ASP A1508       9.014   1.232  43.891  1.00  0.00           O  
ATOM   2824  OD2 ASP A1508       9.130   0.258  45.853  1.00  0.00           O  
ATOM   2825  N   SER A1509      13.186   3.984  45.205  1.00  0.00           N  
ATOM   2826  CA  SER A1509      13.863   5.158  45.754  1.00  0.00           C  
ATOM   2827  C   SER A1509      13.923   6.301  44.745  1.00  0.00           C  
ATOM   2828  O   SER A1509      13.569   7.438  45.062  1.00  0.00           O  
ATOM   2829  CB  SER A1509      15.278   4.795  46.230  1.00  0.00           C  
ATOM   2830  OG  SER A1509      16.077   4.259  45.192  1.00  0.00           O  
ATOM   2831  N   LEU A1510      14.362   6.001  43.528  1.00  0.00           N  
ATOM   2832  CA  LEU A1510      14.442   7.029  42.499  1.00  0.00           C  
ATOM   2833  C   LEU A1510      13.043   7.472  42.063  1.00  0.00           C  
ATOM   2834  O   LEU A1510      12.808   8.660  41.844  1.00  0.00           O  
ATOM   2835  CB  LEU A1510      15.232   6.521  41.297  1.00  0.00           C  
ATOM   2836  CG  LEU A1510      15.542   7.567  40.221  1.00  0.00           C  
ATOM   2837  CD1 LEU A1510      16.393   8.681  40.812  1.00  0.00           C  
ATOM   2838  CD2 LEU A1510      16.252   6.903  39.057  1.00  0.00           C  
ATOM   2839  N   ARG A1511      12.115   6.526  41.931  1.00  0.00           N  
ATOM   2840  CA  ARG A1511      10.743   6.867  41.535  1.00  0.00           C  
ATOM   2841  C   ARG A1511      10.166   7.876  42.534  1.00  0.00           C  
ATOM   2842  O   ARG A1511       9.582   8.892  42.146  1.00  0.00           O  
ATOM   2843  CB  ARG A1511       9.855   5.607  41.487  1.00  0.00           C  
ATOM   2844  CG  ARG A1511      10.203   4.635  40.350  1.00  0.00           C  
ATOM   2845  CD  ARG A1511       9.330   3.379  40.384  1.00  0.00           C  
ATOM   2846  NE  ARG A1511       7.908   3.696  40.239  1.00  0.00           N  
ATOM   2847  CZ  ARG A1511       7.187   3.468  39.144  1.00  0.00           C  
ATOM   2848  NH1 ARG A1511       7.743   2.906  38.079  1.00  0.00           N  
ATOM   2849  NH2 ARG A1511       5.906   3.829  39.107  1.00  0.00           N  
ATOM   2850  N   TYR A1516      10.341   7.603  43.821  1.00  0.00           N  
ATOM   2851  CA  TYR A1516       9.838   8.511  44.846  1.00  0.00           C  
ATOM   2852  C   TYR A1516      10.487   9.898  44.779  1.00  0.00           C  
ATOM   2853  O   TYR A1516       9.785  10.913  44.797  1.00  0.00           O  
ATOM   2854  CB  TYR A1516      10.060   7.943  46.247  1.00  0.00           C  
ATOM   2855  CG  TYR A1516       9.572   8.895  47.315  1.00  0.00           C  
ATOM   2856  CD1 TYR A1516       8.209   9.098  47.520  1.00  0.00           C  
ATOM   2857  CD2 TYR A1516      10.473   9.660  48.059  1.00  0.00           C  
ATOM   2858  CE1 TYR A1516       7.750  10.044  48.437  1.00  0.00           C  
ATOM   2859  CE2 TYR A1516      10.024  10.611  48.978  1.00  0.00           C  
ATOM   2860  CZ  TYR A1516       8.667  10.798  49.157  1.00  0.00           C  
ATOM   2861  OH  TYR A1516       8.222  11.760  50.036  1.00  0.00           O  
ATOM   2862  N   TYR A1517      11.818   9.940  44.701  1.00  0.00           N  
ATOM   2863  CA  TYR A1517      12.545  11.217  44.657  1.00  0.00           C  
ATOM   2864  C   TYR A1517      12.132  12.093  43.472  1.00  0.00           C  
ATOM   2865  O   TYR A1517      11.837  13.282  43.644  1.00  0.00           O  
ATOM   2866  CB  TYR A1517      14.063  10.984  44.613  1.00  0.00           C  
ATOM   2867  CG  TYR A1517      14.852  12.247  44.897  1.00  0.00           C  
ATOM   2868  CD1 TYR A1517      15.134  12.636  46.207  1.00  0.00           C  
ATOM   2869  CD2 TYR A1517      15.256  13.092  43.858  1.00  0.00           C  
ATOM   2870  CE1 TYR A1517      15.800  13.842  46.481  1.00  0.00           C  
ATOM   2871  CE2 TYR A1517      15.917  14.302  44.122  1.00  0.00           C  
ATOM   2872  CZ  TYR A1517      16.184  14.667  45.437  1.00  0.00           C  
ATOM   2873  OH  TYR A1517      16.820  15.870  45.713  1.00  0.00           O  
ATOM   2874  N   TYR A1518      12.122  11.524  42.270  1.00  0.00           N  
ATOM   2875  CA  TYR A1518      11.709  12.280  41.083  1.00  0.00           C  
ATOM   2876  C   TYR A1518      10.269  12.777  41.245  1.00  0.00           C  
ATOM   2877  O   TYR A1518       9.964  13.931  40.953  1.00  0.00           O  
ATOM   2878  CB  TYR A1518      11.764  11.408  39.823  1.00  0.00           C  
ATOM   2879  CG  TYR A1518      13.110  11.248  39.154  1.00  0.00           C  
ATOM   2880  CD1 TYR A1518      13.304  10.248  38.200  1.00  0.00           C  
ATOM   2881  CD2 TYR A1518      14.179  12.108  39.435  1.00  0.00           C  
ATOM   2882  CE1 TYR A1518      14.519  10.098  37.536  1.00  0.00           C  
ATOM   2883  CE2 TYR A1518      15.405  11.965  38.772  1.00  0.00           C  
ATOM   2884  CZ  TYR A1518      15.563  10.954  37.821  1.00  0.00           C  
ATOM   2885  OH  TYR A1518      16.754  10.803  37.142  1.00  0.00           O  
ATOM   2886  N   THR A1527       9.380  11.900  41.703  1.00  0.00           N  
ATOM   2887  CA  THR A1527       7.973  12.265  41.874  1.00  0.00           C  
ATOM   2888  C   THR A1527       7.784  13.417  42.869  1.00  0.00           C  
ATOM   2889  O   THR A1527       6.956  14.305  42.658  1.00  0.00           O  
ATOM   2890  CB  THR A1527       7.135  11.035  42.320  1.00  0.00           C  
ATOM   2891  OG1 THR A1527       7.226  10.006  41.318  1.00  0.00           O  
ATOM   2892  CG2 THR A1527       5.665  11.416  42.502  1.00  0.00           C  
ATOM   2893  N   ALA A1528       8.561  13.418  43.944  1.00  0.00           N  
ATOM   2894  CA  ALA A1528       8.450  14.474  44.950  1.00  0.00           C  
ATOM   2895  C   ALA A1528       8.892  15.846  44.422  1.00  0.00           C  
ATOM   2896  O   ALA A1528       8.542  16.886  44.994  1.00  0.00           O  
ATOM   2897  CB  ALA A1528       9.270  14.095  46.198  1.00  0.00           C  
ATOM   2898  N   LYS A1549       9.662  15.845  43.339  1.00  0.00           N  
ATOM   2899  CA  LYS A1549      10.157  17.081  42.740  1.00  0.00           C  
ATOM   2900  C   LYS A1549       9.428  17.500  41.468  1.00  0.00           C  
ATOM   2901  O   LYS A1549       9.527  18.654  41.041  1.00  0.00           O  
ATOM   2902  CB  LYS A1549      11.652  16.955  42.434  1.00  0.00           C  
ATOM   2903  CG  LYS A1549      12.524  16.928  43.678  1.00  0.00           C  
ATOM   2904  CD  LYS A1549      13.894  17.477  43.362  1.00  0.00           C  
ATOM   2905  CE  LYS A1549      14.664  17.838  44.618  1.00  0.00           C  
ATOM   2906  NZ  LYS A1549      15.973  18.439  44.239  1.00  0.00           N  
ATOM   2907  N   LEU A1563       8.701  16.568  40.861  1.00  0.00           N  
ATOM   2908  CA  LEU A1563       7.980  16.856  39.623  1.00  0.00           C  
ATOM   2909  C   LEU A1563       6.766  17.772  39.757  1.00  0.00           C  
ATOM   2910  O   LEU A1563       6.098  17.798  40.788  1.00  0.00           O  
ATOM   2911  CB  LEU A1563       7.556  15.540  38.958  1.00  0.00           C  
ATOM   2912  CG  LEU A1563       8.622  14.871  38.087  1.00  0.00           C  
ATOM   2913  CD1 LEU A1563       8.256  13.421  37.813  1.00  0.00           C  
ATOM   2914  CD2 LEU A1563       8.765  15.660  36.791  1.00  0.00           C  
ATOM   2915  N   SER A1569       6.492  18.531  38.696  1.00  0.00           N  
ATOM   2916  CA  SER A1569       5.349  19.437  38.665  1.00  0.00           C  
ATOM   2917  C   SER A1569       4.779  19.448  37.249  1.00  0.00           C  
ATOM   2918  O   SER A1569       5.243  18.706  36.380  1.00  0.00           O  
ATOM   2919  CB  SER A1569       5.765  20.859  39.061  1.00  0.00           C  
ATOM   2920  OG  SER A1569       6.513  21.471  38.029  1.00  0.00           O  
ATOM   2921  N   SER A1594       3.777  20.291  37.024  1.00  0.00           N  
ATOM   2922  CA  SER A1594       3.139  20.396  35.714  1.00  0.00           C  
ATOM   2923  C   SER A1594       3.880  21.348  34.779  1.00  0.00           C  
ATOM   2924  O   SER A1594       3.467  21.543  33.632  1.00  0.00           O  
ATOM   2925  CB  SER A1594       1.691  20.865  35.873  1.00  0.00           C  
ATOM   2926  OG  SER A1594       1.635  22.140  36.488  1.00  0.00           O  
ATOM   2927  N   ARG A1595       4.971  21.936  35.265  1.00  0.00           N  
ATOM   2928  CA  ARG A1595       5.769  22.867  34.464  1.00  0.00           C  
ATOM   2929  C   ARG A1595       6.950  22.158  33.806  1.00  0.00           C  
ATOM   2930  O   ARG A1595       7.202  20.985  34.081  1.00  0.00           O  
ATOM   2931  CB  ARG A1595       6.265  24.015  35.347  1.00  0.00           C  
ATOM   2932  CG  ARG A1595       5.131  24.805  35.985  1.00  0.00           C  
ATOM   2933  CD  ARG A1595       5.648  25.905  36.899  1.00  0.00           C  
ATOM   2934  NE  ARG A1595       6.387  26.935  36.171  1.00  0.00           N  
ATOM   2935  CZ  ARG A1595       5.862  27.723  35.236  1.00  0.00           C  
ATOM   2936  NH1 ARG A1595       4.583  27.607  34.901  1.00  0.00           N  
ATOM   2937  NH2 ARG A1595       6.618  28.636  34.640  1.00  0.00           N  
ATOM   2938  N   ILE A1596       7.679  22.867  32.948  1.00  0.00           N  
ATOM   2939  CA  ILE A1596       8.817  22.273  32.246  1.00  0.00           C  
ATOM   2940  C   ILE A1596      10.194  22.492  32.890  1.00  0.00           C  
ATOM   2941  O   ILE A1596      11.226  22.243  32.258  1.00  0.00           O  
ATOM   2942  CB  ILE A1596       8.876  22.773  30.779  1.00  0.00           C  
ATOM   2943  CG1 ILE A1596       9.216  24.264  30.735  1.00  0.00           C  
ATOM   2944  CG2 ILE A1596       7.522  22.547  30.102  1.00  0.00           C  
ATOM   2945  CD1 ILE A1596       9.355  24.822  29.311  1.00  0.00           C  
ATOM   2946  N   ASP A1601      10.208  22.933  34.144  1.00  0.00           N  
ATOM   2947  CA  ASP A1601      11.453  23.189  34.878  1.00  0.00           C  
ATOM   2948  C   ASP A1601      12.337  21.942  35.052  1.00  0.00           C  
ATOM   2949  O   ASP A1601      11.831  20.824  35.139  1.00  0.00           O  
ATOM   2950  CB  ASP A1601      11.123  23.762  36.262  1.00  0.00           C  
ATOM   2951  CG  ASP A1601      10.233  24.997  36.192  1.00  0.00           C  
ATOM   2952  OD1 ASP A1601       9.772  25.459  37.258  1.00  0.00           O  
ATOM   2953  OD2 ASP A1601       9.994  25.509  35.078  1.00  0.00           O  
ATOM   2954  N   ASP A1602      13.655  22.140  35.111  1.00  0.00           N  
ATOM   2955  CA  ASP A1602      14.595  21.031  35.291  1.00  0.00           C  
ATOM   2956  C   ASP A1602      14.413  20.389  36.663  1.00  0.00           C  
ATOM   2957  O   ASP A1602      14.025  21.055  37.624  1.00  0.00           O  
ATOM   2958  CB  ASP A1602      16.047  21.513  35.156  1.00  0.00           C  
ATOM   2959  CG  ASP A1602      16.432  21.826  33.723  1.00  0.00           C  
ATOM   2960  OD1 ASP A1602      17.565  22.310  33.506  1.00  0.00           O  
ATOM   2961  OD2 ASP A1602      15.612  21.582  32.810  1.00  0.00           O  
ATOM   2962  N   ILE A1603      14.693  19.091  36.745  1.00  0.00           N  
ATOM   2963  CA  ILE A1603      14.565  18.343  37.994  1.00  0.00           C  
ATOM   2964  C   ILE A1603      15.972  18.019  38.476  1.00  0.00           C  
ATOM   2965  O   ILE A1603      16.767  17.457  37.727  1.00  0.00           O  
ATOM   2966  CB  ILE A1603      13.789  17.024  37.769  1.00  0.00           C  
ATOM   2967  CG1 ILE A1603      12.404  17.335  37.190  1.00  0.00           C  
ATOM   2968  CG2 ILE A1603      13.673  16.244  39.071  1.00  0.00           C  
ATOM   2969  CD1 ILE A1603      11.540  18.200  38.083  1.00  0.00           C  
ATOM   2970  N   ASP A1604      16.279  18.366  39.723  1.00  0.00           N  
ATOM   2971  CA  ASP A1604      17.613  18.114  40.245  1.00  0.00           C  
ATOM   2972  C   ASP A1604      17.691  16.937  41.208  1.00  0.00           C  
ATOM   2973  O   ASP A1604      16.931  16.861  42.174  1.00  0.00           O  
ATOM   2974  CB  ASP A1604      18.149  19.369  40.945  1.00  0.00           C  
ATOM   2975  CG  ASP A1604      19.572  19.200  41.431  1.00  0.00           C  
ATOM   2976  OD1 ASP A1604      19.826  19.409  42.637  1.00  0.00           O  
ATOM   2977  OD2 ASP A1604      20.438  18.856  40.607  1.00  0.00           O  
ATOM   2978  N   LEU A1613      18.609  16.015  40.925  1.00  0.00           N  
ATOM   2979  CA  LEU A1613      18.824  14.861  41.788  1.00  0.00           C  
ATOM   2980  C   LEU A1613      20.027  15.212  42.652  1.00  0.00           C  
ATOM   2981  O   LEU A1613      21.172  15.029  42.242  1.00  0.00           O  
ATOM   2982  CB  LEU A1613      19.134  13.598  40.967  1.00  0.00           C  
ATOM   2983  CG  LEU A1613      19.548  12.341  41.754  1.00  0.00           C  
ATOM   2984  CD1 LEU A1613      18.448  11.949  42.732  1.00  0.00           C  
ATOM   2985  CD2 LEU A1613      19.826  11.188  40.792  1.00  0.00           C  
ATOM   2986  N   ASN A1614      19.771  15.765  43.829  1.00  0.00           N  
ATOM   2987  CA  ASN A1614      20.859  16.104  44.734  1.00  0.00           C  
ATOM   2988  C   ASN A1614      21.093  14.832  45.537  1.00  0.00           C  
ATOM   2989  O   ASN A1614      20.253  14.448  46.341  1.00  0.00           O  
ATOM   2990  CB  ASN A1614      20.449  17.253  45.653  1.00  0.00           C  
ATOM   2991  CG  ASN A1614      21.540  17.633  46.625  1.00  0.00           C  
ATOM   2992  OD1 ASN A1614      21.770  16.949  47.618  1.00  0.00           O  
ATOM   2993  ND2 ASN A1614      22.234  18.724  46.333  1.00  0.00           N  
ATOM   2994  N   LEU A1615      22.227  14.177  45.313  1.00  0.00           N  
ATOM   2995  CA  LEU A1615      22.517  12.911  45.987  1.00  0.00           C  
ATOM   2996  C   LEU A1615      22.453  12.943  47.518  1.00  0.00           C  
ATOM   2997  O   LEU A1615      21.962  11.998  48.139  1.00  0.00           O  
ATOM   2998  CB  LEU A1615      23.862  12.363  45.498  1.00  0.00           C  
ATOM   2999  CG  LEU A1615      23.853  12.002  44.004  1.00  0.00           C  
ATOM   3000  CD1 LEU A1615      25.222  11.499  43.575  1.00  0.00           C  
ATOM   3001  CD2 LEU A1615      22.791  10.936  43.735  1.00  0.00           C  
ATOM   3002  N   GLU A1616      22.945  14.015  48.126  1.00  0.00           N  
ATOM   3003  CA  GLU A1616      22.891  14.146  49.580  1.00  0.00           C  
ATOM   3004  C   GLU A1616      21.432  14.183  50.018  1.00  0.00           C  
ATOM   3005  O   GLU A1616      21.039  13.517  50.974  1.00  0.00           O  
ATOM   3006  CB  GLU A1616      23.572  15.442  50.026  1.00  0.00           C  
ATOM   3007  CG  GLU A1616      25.089  15.417  49.971  1.00  0.00           C  
ATOM   3008  CD  GLU A1616      25.711  14.850  51.234  1.00  0.00           C  
ATOM   3009  OE1 GLU A1616      26.954  14.745  51.288  1.00  0.00           O  
ATOM   3010  OE2 GLU A1616      24.961  14.512  52.176  1.00  0.00           O  
ATOM   3011  N   ASP A1618      20.635  14.976  49.307  1.00  0.00           N  
ATOM   3012  CA  ASP A1618      19.221  15.123  49.623  1.00  0.00           C  
ATOM   3013  C   ASP A1618      18.437  13.846  49.352  1.00  0.00           C  
ATOM   3014  O   ASP A1618      17.437  13.577  50.012  1.00  0.00           O  
ATOM   3015  CB  ASP A1618      18.620  16.274  48.822  1.00  0.00           C  
ATOM   3016  CG  ASP A1618      17.171  16.525  49.168  1.00  0.00           C  
ATOM   3017  OD1 ASP A1618      16.880  16.808  50.353  1.00  0.00           O  
ATOM   3018  OD2 ASP A1618      16.325  16.438  48.258  1.00  0.00           O  
ATOM   3019  N   PHE A1619      18.893  13.072  48.373  1.00  0.00           N  
ATOM   3020  CA  PHE A1619      18.250  11.807  48.015  1.00  0.00           C  
ATOM   3021  C   PHE A1619      18.272  10.863  49.218  1.00  0.00           C  
ATOM   3022  O   PHE A1619      17.253  10.283  49.586  1.00  0.00           O  
ATOM   3023  CB  PHE A1619      18.992  11.175  46.828  1.00  0.00           C  
ATOM   3024  CG  PHE A1619      18.674   9.718  46.603  1.00  0.00           C  
ATOM   3025  CD1 PHE A1619      17.439   9.326  46.092  1.00  0.00           C  
ATOM   3026  CD2 PHE A1619      19.618   8.738  46.899  1.00  0.00           C  
ATOM   3027  CE1 PHE A1619      17.151   7.971  45.879  1.00  0.00           C  
ATOM   3028  CE2 PHE A1619      19.340   7.385  46.692  1.00  0.00           C  
ATOM   3029  CZ  PHE A1619      18.105   7.000  46.181  1.00  0.00           C  
ATOM   3030  N   VAL A1620      19.438  10.714  49.832  1.00  0.00           N  
ATOM   3031  CA  VAL A1620      19.573   9.839  50.991  1.00  0.00           C  
ATOM   3032  C   VAL A1620      18.688  10.311  52.139  1.00  0.00           C  
ATOM   3033  O   VAL A1620      17.967   9.516  52.754  1.00  0.00           O  
ATOM   3034  CB  VAL A1620      21.044   9.780  51.471  1.00  0.00           C  
ATOM   3035  CG1 VAL A1620      21.135   9.035  52.803  1.00  0.00           C  
ATOM   3036  CG2 VAL A1620      21.901   9.081  50.423  1.00  0.00           C  
ATOM   3037  N   GLN A1621      18.733  11.610  52.416  1.00  0.00           N  
ATOM   3038  CA  GLN A1621      17.946  12.191  53.498  1.00  0.00           C  
ATOM   3039  C   GLN A1621      16.438  12.079  53.286  1.00  0.00           C  
ATOM   3040  O   GLN A1621      15.705  11.723  54.206  1.00  0.00           O  
ATOM   3041  CB  GLN A1621      18.326  13.662  53.693  1.00  0.00           C  
ATOM   3042  CG  GLN A1621      19.723  13.849  54.251  1.00  0.00           C  
ATOM   3043  CD  GLN A1621      19.880  13.212  55.619  1.00  0.00           C  
ATOM   3044  OE1 GLN A1621      20.996  12.926  56.061  1.00  0.00           O  
ATOM   3045  NE2 GLN A1621      18.760  12.995  56.304  1.00  0.00           N  
ATOM   3046  N   ARG A1622      15.983  12.382  52.074  1.00  0.00           N  
ATOM   3047  CA  ARG A1622      14.563  12.328  51.762  1.00  0.00           C  
ATOM   3048  C   ARG A1622      13.980  10.926  51.777  1.00  0.00           C  
ATOM   3049  O   ARG A1622      12.878  10.720  52.277  1.00  0.00           O  
ATOM   3050  CB  ARG A1622      14.295  12.984  50.406  1.00  0.00           C  
ATOM   3051  CG  ARG A1622      14.056  14.479  50.499  1.00  0.00           C  
ATOM   3052  CD  ARG A1622      12.665  14.771  51.050  1.00  0.00           C  
ATOM   3053  NE  ARG A1622      11.789  15.339  50.028  1.00  0.00           N  
ATOM   3054  CZ  ARG A1622      10.500  15.614  50.208  1.00  0.00           C  
ATOM   3055  NH1 ARG A1622       9.917  15.373  51.374  1.00  0.00           N  
ATOM   3056  NH2 ARG A1622       9.796  16.149  49.220  1.00  0.00           N  
ATOM   3057  N   VAL A1632      14.707   9.965  51.224  1.00  0.00           N  
ATOM   3058  CA  VAL A1632      14.220   8.592  51.204  1.00  0.00           C  
ATOM   3059  C   VAL A1632      14.080   8.067  52.628  1.00  0.00           C  
ATOM   3060  O   VAL A1632      13.035   7.536  52.994  1.00  0.00           O  
ATOM   3061  CB  VAL A1632      15.161   7.672  50.401  1.00  0.00           C  
ATOM   3062  CG1 VAL A1632      14.764   6.206  50.591  1.00  0.00           C  
ATOM   3063  CG2 VAL A1632      15.087   8.036  48.931  1.00  0.00           C  
ATOM   3064  N   ASN A1635      15.122   8.233  53.437  1.00  0.00           N  
ATOM   3065  CA  ASN A1635      15.075   7.757  54.816  1.00  0.00           C  
ATOM   3066  C   ASN A1635      14.013   8.451  55.656  1.00  0.00           C  
ATOM   3067  O   ASN A1635      13.307   7.807  56.436  1.00  0.00           O  
ATOM   3068  CB  ASN A1635      16.441   7.916  55.489  1.00  0.00           C  
ATOM   3069  CG  ASN A1635      17.483   6.996  54.898  1.00  0.00           C  
ATOM   3070  OD1 ASN A1635      17.153   5.944  54.346  1.00  0.00           O  
ATOM   3071  ND2 ASN A1635      18.749   7.376  55.021  1.00  0.00           N  
ATOM   3072  N   ALA A1636      13.890   9.765  55.486  1.00  0.00           N  
ATOM   3073  CA  ALA A1636      12.922  10.536  56.251  1.00  0.00           C  
ATOM   3074  C   ALA A1636      11.467  10.273  55.883  1.00  0.00           C  
ATOM   3075  O   ALA A1636      10.626  10.101  56.766  1.00  0.00           O  
ATOM   3076  CB  ALA A1636      13.225  12.030  56.117  1.00  0.00           C  
ATOM   3077  N   ASP A1637      11.176  10.229  54.584  1.00  0.00           N  
ATOM   3078  CA  ASP A1637       9.813  10.030  54.110  1.00  0.00           C  
ATOM   3079  C   ASP A1637       9.336   8.585  53.995  1.00  0.00           C  
ATOM   3080  O   ASP A1637       8.286   8.230  54.534  1.00  0.00           O  
ATOM   3081  CB  ASP A1637       9.635  10.726  52.756  1.00  0.00           C  
ATOM   3082  CG  ASP A1637       9.803  12.235  52.843  1.00  0.00           C  
ATOM   3083  OD1 ASP A1637      10.033  12.756  53.961  1.00  0.00           O  
ATOM   3084  OD2 ASP A1637       9.703  12.902  51.788  1.00  0.00           O  
ATOM   3085  N   ILE A1638      10.094   7.749  53.292  1.00  0.00           N  
ATOM   3086  CA  ILE A1638       9.688   6.358  53.124  1.00  0.00           C  
ATOM   3087  C   ILE A1638       9.881   5.515  54.381  1.00  0.00           C  
ATOM   3088  O   ILE A1638       8.921   4.956  54.910  1.00  0.00           O  
ATOM   3089  CB  ILE A1638      10.433   5.703  51.943  1.00  0.00           C  
ATOM   3090  CG1 ILE A1638      10.103   6.463  50.650  1.00  0.00           C  
ATOM   3091  CG2 ILE A1638      10.024   4.233  51.813  1.00  0.00           C  
ATOM   3092  CD1 ILE A1638      10.828   5.951  49.415  1.00  0.00           C  
ATOM   3093  N   VAL A1639      11.114   5.439  54.866  1.00  0.00           N  
ATOM   3094  CA  VAL A1639      11.420   4.651  56.054  1.00  0.00           C  
ATOM   3095  C   VAL A1639      10.830   5.175  57.364  1.00  0.00           C  
ATOM   3096  O   VAL A1639      10.229   4.410  58.120  1.00  0.00           O  
ATOM   3097  CB  VAL A1639      12.953   4.503  56.249  1.00  0.00           C  
ATOM   3098  CG1 VAL A1639      13.245   3.685  57.506  1.00  0.00           C  
ATOM   3099  CG2 VAL A1639      13.573   3.842  55.036  1.00  0.00           C  
ATOM   3100  N   ASN A1640      10.978   6.468  57.634  1.00  0.00           N  
ATOM   3101  CA  ASN A1640      10.491   7.019  58.898  1.00  0.00           C  
ATOM   3102  C   ASN A1640       9.104   7.633  59.007  1.00  0.00           C  
ATOM   3103  O   ASN A1640       8.655   7.925  60.119  1.00  0.00           O  
ATOM   3104  CB  ASN A1640      11.496   8.021  59.451  1.00  0.00           C  
ATOM   3105  CG  ASN A1640      12.707   7.350  60.040  1.00  0.00           C  
ATOM   3106  OD1 ASN A1640      13.661   7.026  59.334  1.00  0.00           O  
ATOM   3107  ND2 ASN A1640      12.668   7.117  61.347  1.00  0.00           N  
ATOM   3108  N   LYS A1641       8.426   7.857  57.889  1.00  0.00           N  
ATOM   3109  CA  LYS A1641       7.084   8.418  57.969  1.00  0.00           C  
ATOM   3110  C   LYS A1641       6.036   7.387  57.567  1.00  0.00           C  
ATOM   3111  O   LYS A1641       5.095   7.122  58.313  1.00  0.00           O  
ATOM   3112  CB  LYS A1641       6.956   9.664  57.088  1.00  0.00           C  
ATOM   3113  CG  LYS A1641       7.672  10.890  57.646  1.00  0.00           C  
ATOM   3114  CD  LYS A1641       7.351  12.143  56.847  1.00  0.00           C  
ATOM   3115  CE  LYS A1641       8.098  13.343  57.413  1.00  0.00           C  
ATOM   3116  NZ  LYS A1641       7.795  14.588  56.674  1.00  0.00           N  
ATOM   3117  N   VAL A1642       6.214   6.786  56.397  1.00  0.00           N  
ATOM   3118  CA  VAL A1642       5.255   5.806  55.907  1.00  0.00           C  
ATOM   3119  C   VAL A1642       5.463   4.381  56.419  1.00  0.00           C  
ATOM   3120  O   VAL A1642       4.596   3.827  57.093  1.00  0.00           O  
ATOM   3121  CB  VAL A1642       5.251   5.779  54.369  1.00  0.00           C  
ATOM   3122  CG1 VAL A1642       4.216   4.774  53.868  1.00  0.00           C  
ATOM   3123  CG2 VAL A1642       4.959   7.168  53.833  1.00  0.00           C  
ATOM   3124  N   VAL A1662       6.601   3.781  56.093  1.00  0.00           N  
ATOM   3125  CA  VAL A1662       6.874   2.416  56.522  1.00  0.00           C  
ATOM   3126  C   VAL A1662       6.854   2.284  58.046  1.00  0.00           C  
ATOM   3127  O   VAL A1662       6.424   1.263  58.580  1.00  0.00           O  
ATOM   3128  CB  VAL A1662       8.227   1.922  55.956  1.00  0.00           C  
ATOM   3129  CG1 VAL A1662       8.576   0.554  56.532  1.00  0.00           C  
ATOM   3130  CG2 VAL A1662       8.141   1.834  54.427  1.00  0.00           C  
ATOM   3131  N   ASN A1663       7.293   3.329  58.739  1.00  0.00           N  
ATOM   3132  CA  ASN A1663       7.314   3.335  60.198  1.00  0.00           C  
ATOM   3133  C   ASN A1663       5.922   3.067  60.771  1.00  0.00           C  
ATOM   3134  O   ASN A1663       5.774   2.405  61.800  1.00  0.00           O  
ATOM   3135  CB  ASN A1663       7.827   4.690  60.698  1.00  0.00           C  
ATOM   3136  CG  ASN A1663       7.888   4.771  62.210  1.00  0.00           C  
ATOM   3137  OD1 ASN A1663       7.107   5.492  62.837  1.00  0.00           O  
ATOM   3138  ND2 ASN A1663       8.816   4.028  62.807  1.00  0.00           N  
ATOM   3139  N   LEU A1664       4.904   3.581  60.091  1.00  0.00           N  
ATOM   3140  CA  LEU A1664       3.519   3.418  60.512  1.00  0.00           C  
ATOM   3141  C   LEU A1664       3.124   1.942  60.594  1.00  0.00           C  
ATOM   3142  O   LEU A1664       2.322   1.550  61.441  1.00  0.00           O  
ATOM   3143  CB  LEU A1664       2.612   4.162  59.531  1.00  0.00           C  
ATOM   3144  CG  LEU A1664       1.561   5.153  60.031  1.00  0.00           C  
ATOM   3145  CD1 LEU A1664       2.083   5.988  61.202  1.00  0.00           C  
ATOM   3146  CD2 LEU A1664       1.180   6.053  58.857  1.00  0.00           C  
ATOM   3147  N   ALA A1665       3.689   1.117  59.716  1.00  0.00           N  
ATOM   3148  CA  ALA A1665       3.377  -0.309  59.734  1.00  0.00           C  
ATOM   3149  C   ALA A1665       4.289  -1.062  60.694  1.00  0.00           C  
ATOM   3150  O   ALA A1665       3.817  -1.784  61.568  1.00  0.00           O  
ATOM   3151  CB  ALA A1665       3.501  -0.898  58.332  1.00  0.00           C  
ATOM   3152  N   SER A1666       5.598  -0.883  60.540  1.00  0.00           N  
ATOM   3153  CA  SER A1666       6.557  -1.588  61.385  1.00  0.00           C  
ATOM   3154  C   SER A1666       6.408  -1.357  62.893  1.00  0.00           C  
ATOM   3155  O   SER A1666       6.607  -2.280  63.682  1.00  0.00           O  
ATOM   3156  CB  SER A1666       7.993  -1.265  60.937  1.00  0.00           C  
ATOM   3157  OG  SER A1666       8.258   0.129  60.937  1.00  0.00           O  
ATOM   3158  N   ARG A1667       6.045  -0.148  63.304  1.00  0.00           N  
ATOM   3159  CA  ARG A1667       5.908   0.129  64.735  1.00  0.00           C  
ATOM   3160  C   ARG A1667       4.637  -0.474  65.347  1.00  0.00           C  
ATOM   3161  O   ARG A1667       4.532  -0.594  66.569  1.00  0.00           O  
ATOM   3162  CB  ARG A1667       5.950   1.649  64.991  1.00  0.00           C  
ATOM   3163  CG  ARG A1667       4.715   2.411  64.539  1.00  0.00           C  
ATOM   3164  CD  ARG A1667       4.922   3.933  64.557  1.00  0.00           C  
ATOM   3165  NE  ARG A1667       5.239   4.456  65.887  1.00  0.00           N  
ATOM   3166  CZ  ARG A1667       5.335   5.751  66.181  1.00  0.00           C  
ATOM   3167  NH1 ARG A1667       5.139   6.669  65.240  1.00  0.00           N  
ATOM   3168  NH2 ARG A1667       5.618   6.133  67.422  1.00  0.00           N  
ATOM   3169  N   ASN A1668       3.691  -0.883  64.501  1.00  0.00           N  
ATOM   3170  CA  ASN A1668       2.424  -1.442  64.981  1.00  0.00           C  
ATOM   3171  C   ASN A1668       2.166  -2.921  64.696  1.00  0.00           C  
ATOM   3172  O   ASN A1668       1.446  -3.582  65.448  1.00  0.00           O  
ATOM   3173  CB  ASN A1668       1.261  -0.624  64.415  1.00  0.00           C  
ATOM   3174  CG  ASN A1668       1.250   0.799  64.931  1.00  0.00           C  
ATOM   3175  OD1 ASN A1668       1.232   1.031  66.139  1.00  0.00           O  
ATOM   3176  ND2 ASN A1668       1.258   1.760  64.019  1.00  0.00           N  
ATOM   3177  N   ALA A1669       2.745  -3.438  63.617  1.00  0.00           N  
ATOM   3178  CA  ALA A1669       2.544  -4.835  63.231  1.00  0.00           C  
ATOM   3179  C   ALA A1669       3.035  -5.865  64.246  1.00  0.00           C  
ATOM   3180  O   ALA A1669       2.427  -6.923  64.405  1.00  0.00           O  
ATOM   3181  CB  ALA A1669       3.207  -5.093  61.890  1.00  0.00           C  
ATOM   3182  N   GLY A1670       4.144  -5.563  64.915  1.00  0.00           N  
ATOM   3183  CA  GLY A1670       4.688  -6.488  65.897  1.00  0.00           C  
ATOM   3184  C   GLY A1670       3.692  -6.862  66.980  1.00  0.00           C  
ATOM   3185  O   GLY A1670       3.493  -8.043  67.274  1.00  0.00           O  
ATOM   3186  N   PHE A1671       3.069  -5.853  67.582  1.00  0.00           N  
ATOM   3187  CA  PHE A1671       2.088  -6.071  68.640  1.00  0.00           C  
ATOM   3188  C   PHE A1671       0.868  -6.858  68.160  1.00  0.00           C  
ATOM   3189  O   PHE A1671       0.353  -7.719  68.872  1.00  0.00           O  
ATOM   3190  CB  PHE A1671       1.624  -4.727  69.205  1.00  0.00           C  
ATOM   3191  CG  PHE A1671       2.686  -3.992  69.974  1.00  0.00           C  
ATOM   3192  CD1 PHE A1671       3.009  -2.675  69.656  1.00  0.00           C  
ATOM   3193  CD2 PHE A1671       3.338  -4.605  71.042  1.00  0.00           C  
ATOM   3194  CE1 PHE A1671       3.962  -1.975  70.392  1.00  0.00           C  
ATOM   3195  CE2 PHE A1671       4.292  -3.914  71.784  1.00  0.00           C  
ATOM   3196  CZ  PHE A1671       4.605  -2.595  71.458  1.00  0.00           C  
ATOM   3197  N   ILE A1672       0.396  -6.550  66.959  1.00  0.00           N  
ATOM   3198  CA  ILE A1672      -0.764  -7.241  66.416  1.00  0.00           C  
ATOM   3199  C   ILE A1672      -0.462  -8.718  66.178  1.00  0.00           C  
ATOM   3200  O   ILE A1672      -1.251  -9.590  66.538  1.00  0.00           O  
ATOM   3201  CB  ILE A1672      -1.223  -6.592  65.086  1.00  0.00           C  
ATOM   3202  CG1 ILE A1672      -1.725  -5.167  65.351  1.00  0.00           C  
ATOM   3203  CG2 ILE A1672      -2.308  -7.444  64.422  1.00  0.00           C  
ATOM   3204  CD1 ILE A1672      -2.982  -5.093  66.213  1.00  0.00           C  
ATOM   3205  N   ASN A1673       0.690  -9.001  65.583  1.00  0.00           N  
ATOM   3206  CA  ASN A1673       1.047 -10.381  65.296  1.00  0.00           C  
ATOM   3207  C   ASN A1673       1.389 -11.197  66.546  1.00  0.00           C  
ATOM   3208  O   ASN A1673       1.020 -12.364  66.642  1.00  0.00           O  
ATOM   3209  CB  ASN A1673       2.206 -10.426  64.292  1.00  0.00           C  
ATOM   3210  CG  ASN A1673       1.816  -9.882  62.921  1.00  0.00           C  
ATOM   3211  OD1 ASN A1673       0.839 -10.329  62.311  1.00  0.00           O  
ATOM   3212  ND2 ASN A1673       2.585  -8.919  62.428  1.00  0.00           N  
ATOM   3213  N   LYS A1684       2.067 -10.583  67.510  1.00  0.00           N  
ATOM   3214  CA  LYS A1684       2.455 -11.292  68.731  1.00  0.00           C  
ATOM   3215  C   LYS A1684       1.426 -11.328  69.856  1.00  0.00           C  
ATOM   3216  O   LYS A1684       1.319 -12.324  70.567  1.00  0.00           O  
ATOM   3217  CB  LYS A1684       3.762 -10.716  69.284  1.00  0.00           C  
ATOM   3218  CG  LYS A1684       5.001 -11.142  68.514  1.00  0.00           C  
ATOM   3219  CD  LYS A1684       6.270 -10.785  69.274  1.00  0.00           C  
ATOM   3220  CE  LYS A1684       7.489 -11.478  68.679  1.00  0.00           C  
ATOM   3221  NZ  LYS A1684       8.724 -11.230  69.487  1.00  0.00           N  
ATOM   3222  N   ARG A1685       0.672 -10.250  70.024  1.00  0.00           N  
ATOM   3223  CA  ARG A1685      -0.318 -10.188  71.094  1.00  0.00           C  
ATOM   3224  C   ARG A1685      -1.740 -10.544  70.667  1.00  0.00           C  
ATOM   3225  O   ARG A1685      -2.541 -10.980  71.495  1.00  0.00           O  
ATOM   3226  CB  ARG A1685      -0.324  -8.787  71.716  1.00  0.00           C  
ATOM   3227  CG  ARG A1685       0.992  -8.362  72.357  1.00  0.00           C  
ATOM   3228  CD  ARG A1685       1.086  -8.841  73.792  1.00  0.00           C  
ATOM   3229  NE  ARG A1685       0.235  -8.060  74.686  1.00  0.00           N  
ATOM   3230  CZ  ARG A1685       0.612  -6.936  75.290  1.00  0.00           C  
ATOM   3231  NH1 ARG A1685       1.835  -6.454  75.103  1.00  0.00           N  
ATOM   3232  NH2 ARG A1685      -0.237  -6.291  76.080  1.00  0.00           N  
ATOM   3233  N   PHE A1688      -2.061 -10.367  69.386  1.00  0.00           N  
ATOM   3234  CA  PHE A1688      -3.420 -10.642  68.934  1.00  0.00           C  
ATOM   3235  C   PHE A1688      -3.564 -11.573  67.733  1.00  0.00           C  
ATOM   3236  O   PHE A1688      -4.539 -11.493  66.990  1.00  0.00           O  
ATOM   3237  CB  PHE A1688      -4.144  -9.318  68.663  1.00  0.00           C  
ATOM   3238  CG  PHE A1688      -3.989  -8.314  69.772  1.00  0.00           C  
ATOM   3239  CD1 PHE A1688      -2.932  -7.411  69.765  1.00  0.00           C  
ATOM   3240  CD2 PHE A1688      -4.857  -8.318  70.860  1.00  0.00           C  
ATOM   3241  CE1 PHE A1688      -2.737  -6.529  70.829  1.00  0.00           C  
ATOM   3242  CE2 PHE A1688      -4.669  -7.439  71.930  1.00  0.00           C  
ATOM   3243  CZ  PHE A1688      -3.608  -6.549  71.913  1.00  0.00           C  
ATOM   3244  N   ASP A1689      -2.590 -12.459  67.554  1.00  0.00           N  
ATOM   3245  CA  ASP A1689      -2.615 -13.438  66.471  1.00  0.00           C  
ATOM   3246  C   ASP A1689      -2.847 -12.859  65.081  1.00  0.00           C  
ATOM   3247  O   ASP A1689      -3.484 -13.496  64.242  1.00  0.00           O  
ATOM   3248  CB  ASP A1689      -3.684 -14.491  66.763  1.00  0.00           C  
ATOM   3249  CG  ASP A1689      -3.434 -15.224  68.067  1.00  0.00           C  
ATOM   3250  OD1 ASP A1689      -2.425 -15.953  68.152  1.00  0.00           O  
ATOM   3251  OD2 ASP A1689      -4.237 -15.064  69.007  1.00  0.00           O  
ATOM   3252  N   GLY A1690      -2.324 -11.659  64.846  1.00  0.00           N  
ATOM   3253  CA  GLY A1690      -2.464 -11.017  63.551  1.00  0.00           C  
ATOM   3254  C   GLY A1690      -3.843 -10.469  63.228  1.00  0.00           C  
ATOM   3255  O   GLY A1690      -4.105 -10.095  62.085  1.00  0.00           O  
ATOM   3256  N   VAL A1691      -4.726 -10.405  64.219  1.00  0.00           N  
ATOM   3257  CA  VAL A1691      -6.075  -9.902  63.981  1.00  0.00           C  
ATOM   3258  C   VAL A1691      -6.263  -8.435  64.371  1.00  0.00           C  
ATOM   3259  O   VAL A1691      -6.003  -8.042  65.512  1.00  0.00           O  
ATOM   3260  CB  VAL A1691      -7.125 -10.757  64.729  1.00  0.00           C  
ATOM   3261  CG1 VAL A1691      -8.530 -10.240  64.424  1.00  0.00           C  
ATOM   3262  CG2 VAL A1691      -6.999 -12.222  64.303  1.00  0.00           C  
ATOM   3263  N   LEU A1692      -6.721  -7.632  63.411  1.00  0.00           N  
ATOM   3264  CA  LEU A1692      -6.961  -6.203  63.628  1.00  0.00           C  
ATOM   3265  C   LEU A1692      -8.276  -5.986  64.383  1.00  0.00           C  
ATOM   3266  O   LEU A1692      -9.176  -6.826  64.337  1.00  0.00           O  
ATOM   3267  CB  LEU A1692      -7.001  -5.460  62.280  1.00  0.00           C  
ATOM   3268  CG  LEU A1692      -5.717  -5.460  61.437  1.00  0.00           C  
ATOM   3269  CD1 LEU A1692      -5.989  -4.870  60.060  1.00  0.00           C  
ATOM   3270  CD2 LEU A1692      -4.632  -4.657  62.157  1.00  0.00           C  
ATOM   3271  N   ALA A1695      -8.373  -4.853  65.075  1.00  0.00           N  
ATOM   3272  CA  ALA A1695      -9.553  -4.500  65.864  1.00  0.00           C  
ATOM   3273  C   ALA A1695     -10.851  -4.504  65.054  1.00  0.00           C  
ATOM   3274  O   ALA A1695     -10.837  -4.305  63.838  1.00  0.00           O  
ATOM   3275  CB  ALA A1695      -9.343  -3.115  66.524  1.00  0.00           C  
ATOM   3276  N   SER A1698     -11.974  -4.721  65.734  1.00  0.00           N  
ATOM   3277  CA  SER A1698     -13.270  -4.757  65.066  1.00  0.00           C  
ATOM   3278  C   SER A1698     -13.845  -3.382  64.731  1.00  0.00           C  
ATOM   3279  O   SER A1698     -14.802  -3.284  63.963  1.00  0.00           O  
ATOM   3280  CB  SER A1698     -14.278  -5.563  65.898  1.00  0.00           C  
ATOM   3281  OG  SER A1698     -14.334  -5.105  67.240  1.00  0.00           O  
ATOM   3282  N   GLU A1713     -13.265  -2.327  65.301  1.00  0.00           N  
ATOM   3283  CA  GLU A1713     -13.710  -0.954  65.031  1.00  0.00           C  
ATOM   3284  C   GLU A1713     -12.526   0.017  64.971  1.00  0.00           C  
ATOM   3285  O   GLU A1713     -11.455  -0.261  65.516  1.00  0.00           O  
ATOM   3286  CB  GLU A1713     -14.682  -0.455  66.113  1.00  0.00           C  
ATOM   3287  CG  GLU A1713     -16.079  -1.071  66.117  1.00  0.00           C  
ATOM   3288  CD  GLU A1713     -16.144  -2.398  66.858  1.00  0.00           C  
ATOM   3289  OE1 GLU A1713     -15.570  -2.493  67.962  1.00  0.00           O  
ATOM   3290  OE2 GLU A1713     -16.781  -3.339  66.343  1.00  0.00           O  
ATOM   3291  N   LEU A1714     -12.722   1.152  64.304  1.00  0.00           N  
ATOM   3292  CA  LEU A1714     -11.686   2.179  64.210  1.00  0.00           C  
ATOM   3293  C   LEU A1714     -11.603   2.890  65.562  1.00  0.00           C  
ATOM   3294  O   LEU A1714     -12.622   3.263  66.125  1.00  0.00           O  
ATOM   3295  CB  LEU A1714     -12.047   3.211  63.143  1.00  0.00           C  
ATOM   3296  CG  LEU A1714     -12.013   2.852  61.661  1.00  0.00           C  
ATOM   3297  CD1 LEU A1714     -12.655   3.970  60.861  1.00  0.00           C  
ATOM   3298  CD2 LEU A1714     -10.565   2.646  61.210  1.00  0.00           C  
ATOM   3299  N   ALA A1715     -10.395   3.083  66.078  1.00  0.00           N  
ATOM   3300  CA  ALA A1715     -10.226   3.764  67.360  1.00  0.00           C  
ATOM   3301  C   ALA A1715     -10.562   5.252  67.236  1.00  0.00           C  
ATOM   3302  O   ALA A1715     -11.114   5.835  68.166  1.00  0.00           O  
ATOM   3303  CB  ALA A1715      -8.782   3.597  67.864  1.00  0.00           C  
ATOM   3304  N   ASP A1716     -10.231   5.856  66.091  1.00  0.00           N  
ATOM   3305  CA  ASP A1716     -10.480   7.287  65.858  1.00  0.00           C  
ATOM   3306  C   ASP A1716     -11.104   7.536  64.474  1.00  0.00           C  
ATOM   3307  O   ASP A1716     -10.414   7.898  63.525  1.00  0.00           O  
ATOM   3308  CB  ASP A1716      -9.155   8.065  65.993  1.00  0.00           C  
ATOM   3309  CG  ASP A1716      -9.347   9.580  66.055  1.00  0.00           C  
ATOM   3310  OD1 ASP A1716      -8.411  10.267  66.516  1.00  0.00           O  
ATOM   3311  OD2 ASP A1716     -10.411  10.092  65.639  1.00  0.00           O  
ATOM   3312  N   PRO A1717     -12.428   7.344  64.353  1.00  0.00           N  
ATOM   3313  CA  PRO A1717     -13.188   7.534  63.108  1.00  0.00           C  
ATOM   3314  C   PRO A1717     -13.000   8.907  62.446  1.00  0.00           C  
ATOM   3315  O   PRO A1717     -12.925   9.002  61.217  1.00  0.00           O  
ATOM   3316  CB  PRO A1717     -14.635   7.316  63.551  1.00  0.00           C  
ATOM   3317  CG  PRO A1717     -14.504   6.361  64.696  1.00  0.00           C  
ATOM   3318  CD  PRO A1717     -13.317   6.910  65.447  1.00  0.00           C  
ATOM   3319  N   GLN A1718     -12.938   9.965  63.253  1.00  0.00           N  
ATOM   3320  CA  GLN A1718     -12.764  11.315  62.715  1.00  0.00           C  
ATOM   3321  C   GLN A1718     -11.447  11.439  61.979  1.00  0.00           C  
ATOM   3322  O   GLN A1718     -11.395  11.974  60.873  1.00  0.00           O  
ATOM   3323  CB  GLN A1718     -12.774  12.374  63.821  1.00  0.00           C  
ATOM   3324  CG  GLN A1718     -14.129  12.769  64.338  1.00  0.00           C  
ATOM   3325  CD  GLN A1718     -14.043  13.939  65.302  1.00  0.00           C  
ATOM   3326  OE1 GLN A1718     -13.998  15.109  64.892  1.00  0.00           O  
ATOM   3327  NE2 GLN A1718     -14.000  13.630  66.594  1.00  0.00           N  
ATOM   3328  N   LEU A1719     -10.379  10.961  62.613  1.00  0.00           N  
ATOM   3329  CA  LEU A1719      -9.058  11.027  62.016  1.00  0.00           C  
ATOM   3330  C   LEU A1719      -9.027  10.244  60.710  1.00  0.00           C  
ATOM   3331  O   LEU A1719      -8.458  10.708  59.722  1.00  0.00           O  
ATOM   3332  CB  LEU A1719      -8.005  10.485  62.988  1.00  0.00           C  
ATOM   3333  CG  LEU A1719      -6.570  10.519  62.455  1.00  0.00           C  
ATOM   3334  CD1 LEU A1719      -6.236  11.938  62.013  1.00  0.00           C  
ATOM   3335  CD2 LEU A1719      -5.597  10.031  63.533  1.00  0.00           C  
ATOM   3336  N   TYR A1720      -9.646   9.064  60.703  1.00  0.00           N  
ATOM   3337  CA  TYR A1720      -9.685   8.244  59.495  1.00  0.00           C  
ATOM   3338  C   TYR A1720     -10.412   8.995  58.376  1.00  0.00           C  
ATOM   3339  O   TYR A1720      -9.997   8.951  57.219  1.00  0.00           O  
ATOM   3340  CB  TYR A1720     -10.393   6.907  59.754  1.00  0.00           C  
ATOM   3341  CG  TYR A1720     -10.194   5.906  58.633  1.00  0.00           C  
ATOM   3342  CD1 TYR A1720      -8.961   5.278  58.445  1.00  0.00           C  
ATOM   3343  CD2 TYR A1720     -11.219   5.632  57.719  1.00  0.00           C  
ATOM   3344  CE1 TYR A1720      -8.749   4.405  57.369  1.00  0.00           C  
ATOM   3345  CE2 TYR A1720     -11.015   4.764  56.644  1.00  0.00           C  
ATOM   3346  CZ  TYR A1720      -9.776   4.157  56.474  1.00  0.00           C  
ATOM   3347  OH  TYR A1720      -9.556   3.328  55.401  1.00  0.00           O  
ATOM   3348  N   LYS A1721     -11.500   9.681  58.714  1.00  0.00           N  
ATOM   3349  CA  LYS A1721     -12.246  10.432  57.703  1.00  0.00           C  
ATOM   3350  C   LYS A1721     -11.398  11.563  57.126  1.00  0.00           C  
ATOM   3351  O   LYS A1721     -11.519  11.900  55.946  1.00  0.00           O  
ATOM   3352  CB  LYS A1721     -13.543  11.004  58.284  1.00  0.00           C  
ATOM   3353  CG  LYS A1721     -14.423  11.674  57.231  1.00  0.00           C  
ATOM   3354  CD  LYS A1721     -15.806  12.005  57.775  1.00  0.00           C  
ATOM   3355  CE  LYS A1721     -16.733  12.512  56.674  1.00  0.00           C  
ATOM   3356  NZ  LYS A1721     -16.233  13.763  56.038  1.00  0.00           N  
ATOM   3357  N   THR A1722     -10.543  12.154  57.957  1.00  0.00           N  
ATOM   3358  CA  THR A1722      -9.662  13.225  57.494  1.00  0.00           C  
ATOM   3359  C   THR A1722      -8.772  12.667  56.383  1.00  0.00           C  
ATOM   3360  O   THR A1722      -8.483  13.349  55.393  1.00  0.00           O  
ATOM   3361  CB  THR A1722      -8.769  13.754  58.642  1.00  0.00           C  
ATOM   3362  OG1 THR A1722      -9.588  14.408  59.617  1.00  0.00           O  
ATOM   3363  CG2 THR A1722      -7.729  14.737  58.115  1.00  0.00           C  
ATOM   3364  N   PHE A1723      -8.344  11.418  56.551  1.00  0.00           N  
ATOM   3365  CA  PHE A1723      -7.491  10.766  55.561  1.00  0.00           C  
ATOM   3366  C   PHE A1723      -8.249  10.449  54.275  1.00  0.00           C  
ATOM   3367  O   PHE A1723      -7.768  10.750  53.187  1.00  0.00           O  
ATOM   3368  CB  PHE A1723      -6.882   9.475  56.133  1.00  0.00           C  
ATOM   3369  CG  PHE A1723      -5.623   9.694  56.930  1.00  0.00           C  
ATOM   3370  CD1 PHE A1723      -5.642  10.434  58.113  1.00  0.00           C  
ATOM   3371  CD2 PHE A1723      -4.407   9.178  56.485  1.00  0.00           C  
ATOM   3372  CE1 PHE A1723      -4.468  10.656  58.836  1.00  0.00           C  
ATOM   3373  CE2 PHE A1723      -3.230   9.397  57.205  1.00  0.00           C  
ATOM   3374  CZ  PHE A1723      -3.262  10.137  58.379  1.00  0.00           C  
ATOM   3375  N   THR A1724      -9.427   9.836  54.390  1.00  0.00           N  
ATOM   3376  CA  THR A1724     -10.198   9.504  53.194  1.00  0.00           C  
ATOM   3377  C   THR A1724     -10.712  10.766  52.483  1.00  0.00           C  
ATOM   3378  O   THR A1724     -10.854  10.782  51.260  1.00  0.00           O  
ATOM   3379  CB  THR A1724     -11.381   8.550  53.523  1.00  0.00           C  
ATOM   3380  OG1 THR A1724     -12.185   9.105  54.568  1.00  0.00           O  
ATOM   3381  CG2 THR A1724     -10.856   7.199  53.973  1.00  0.00           C  
ATOM   3382  N   ASP A1725     -10.971  11.823  53.250  1.00  0.00           N  
ATOM   3383  CA  ASP A1725     -11.443  13.087  52.685  1.00  0.00           C  
ATOM   3384  C   ASP A1725     -10.416  13.718  51.738  1.00  0.00           C  
ATOM   3385  O   ASP A1725     -10.776  14.504  50.858  1.00  0.00           O  
ATOM   3386  CB  ASP A1725     -11.764  14.096  53.801  1.00  0.00           C  
ATOM   3387  CG  ASP A1725     -13.164  13.929  54.377  1.00  0.00           C  
ATOM   3388  OD1 ASP A1725     -13.545  14.756  55.229  1.00  0.00           O  
ATOM   3389  OD2 ASP A1725     -13.887  12.986  53.993  1.00  0.00           O  
ATOM   3390  N   ALA A1726      -9.143  13.372  51.911  1.00  0.00           N  
ATOM   3391  CA  ALA A1726      -8.077  13.933  51.080  1.00  0.00           C  
ATOM   3392  C   ALA A1726      -7.931  13.279  49.704  1.00  0.00           C  
ATOM   3393  O   ALA A1726      -7.198  13.779  48.851  1.00  0.00           O  
ATOM   3394  CB  ALA A1726      -6.749  13.856  51.826  1.00  0.00           C  
ATOM   3395  N   ALA A1727      -8.631  12.171  49.489  1.00  0.00           N  
ATOM   3396  CA  ALA A1727      -8.541  11.458  48.223  1.00  0.00           C  
ATOM   3397  C   ALA A1727      -8.820  12.335  47.002  1.00  0.00           C  
ATOM   3398  O   ALA A1727      -8.111  12.262  46.011  1.00  0.00           O  
ATOM   3399  CB  ALA A1727      -9.484  10.269  48.232  1.00  0.00           C  
ATOM   3400  N   GLU A1728      -9.853  13.164  47.073  1.00  0.00           N  
ATOM   3401  CA  GLU A1728     -10.201  14.017  45.940  1.00  0.00           C  
ATOM   3402  C   GLU A1728      -9.062  14.945  45.511  1.00  0.00           C  
ATOM   3403  O   GLU A1728      -8.707  14.998  44.333  1.00  0.00           O  
ATOM   3404  CB  GLU A1728     -11.443  14.843  46.269  1.00  0.00           C  
ATOM   3405  CG  GLU A1728     -12.013  15.592  45.079  1.00  0.00           C  
ATOM   3406  CD  GLU A1728     -13.326  16.278  45.403  1.00  0.00           C  
ATOM   3407  OE1 GLU A1728     -14.239  15.601  45.922  1.00  0.00           O  
ATOM   3408  OE2 GLU A1728     -13.445  17.493  45.134  1.00  0.00           O  
ATOM   3409  N   VAL A1729      -8.492  15.673  46.465  1.00  0.00           N  
ATOM   3410  CA  VAL A1729      -7.403  16.600  46.160  1.00  0.00           C  
ATOM   3411  C   VAL A1729      -6.115  15.893  45.718  1.00  0.00           C  
ATOM   3412  O   VAL A1729      -5.434  16.348  44.804  1.00  0.00           O  
ATOM   3413  CB  VAL A1729      -7.097  17.516  47.376  1.00  0.00           C  
ATOM   3414  CG1 VAL A1729      -6.696  16.676  48.578  1.00  0.00           C  
ATOM   3415  CG2 VAL A1729      -5.991  18.508  47.025  1.00  0.00           C  
ATOM   3416  N   ILE A1730      -5.780  14.782  46.362  1.00  0.00           N  
ATOM   3417  CA  ILE A1730      -4.573  14.057  45.995  1.00  0.00           C  
ATOM   3418  C   ILE A1730      -4.737  13.457  44.601  1.00  0.00           C  
ATOM   3419  O   ILE A1730      -3.831  13.538  43.777  1.00  0.00           O  
ATOM   3420  CB  ILE A1730      -4.250  12.964  47.037  1.00  0.00           C  
ATOM   3421  CG1 ILE A1730      -3.898  13.640  48.366  1.00  0.00           C  
ATOM   3422  CG2 ILE A1730      -3.096  12.092  46.552  1.00  0.00           C  
ATOM   3423  CD1 ILE A1730      -3.719  12.693  49.536  1.00  0.00           C  
ATOM   3424  N   GLY A1731      -5.898  12.867  44.334  1.00  0.00           N  
ATOM   3425  CA  GLY A1731      -6.141  12.308  43.015  1.00  0.00           C  
ATOM   3426  C   GLY A1731      -6.092  13.387  41.942  1.00  0.00           C  
ATOM   3427  O   GLY A1731      -5.587  13.153  40.843  1.00  0.00           O  
ATOM   3428  N   GLU A1732      -6.616  14.576  42.238  1.00  0.00           N  
ATOM   3429  CA  GLU A1732      -6.574  15.649  41.248  1.00  0.00           C  
ATOM   3430  C   GLU A1732      -5.129  16.074  41.017  1.00  0.00           C  
ATOM   3431  O   GLU A1732      -4.771  16.508  39.923  1.00  0.00           O  
ATOM   3432  CB  GLU A1732      -7.409  16.854  41.687  1.00  0.00           C  
ATOM   3433  CG  GLU A1732      -7.310  18.072  40.757  1.00  0.00           C  
ATOM   3434  CD  GLU A1732      -7.450  17.734  39.266  1.00  0.00           C  
ATOM   3435  OE1 GLU A1732      -7.640  18.670  38.460  1.00  0.00           O  
ATOM   3436  OE2 GLU A1732      -7.358  16.548  38.886  1.00  0.00           O  
ATOM   3437  N   ALA A1733      -4.303  15.944  42.051  1.00  0.00           N  
ATOM   3438  CA  ALA A1733      -2.891  16.288  41.940  1.00  0.00           C  
ATOM   3439  C   ALA A1733      -2.215  15.294  40.998  1.00  0.00           C  
ATOM   3440  O   ALA A1733      -1.442  15.689  40.130  1.00  0.00           O  
ATOM   3441  CB  ALA A1733      -2.224  16.253  43.313  1.00  0.00           C  
ATOM   3442  N   TRP A1734      -2.499  14.001  41.163  1.00  0.00           N  
ATOM   3443  CA  TRP A1734      -1.900  13.003  40.275  1.00  0.00           C  
ATOM   3444  C   TRP A1734      -2.406  13.275  38.853  1.00  0.00           C  
ATOM   3445  O   TRP A1734      -1.634  13.280  37.894  1.00  0.00           O  
ATOM   3446  CB  TRP A1734      -2.304  11.576  40.683  1.00  0.00           C  
ATOM   3447  CG  TRP A1734      -1.668  11.038  41.952  1.00  0.00           C  
ATOM   3448  CD1 TRP A1734      -2.283  10.287  42.910  1.00  0.00           C  
ATOM   3449  CD2 TRP A1734      -0.298  11.176  42.370  1.00  0.00           C  
ATOM   3450  NE1 TRP A1734      -1.389   9.948  43.896  1.00  0.00           N  
ATOM   3451  CE2 TRP A1734      -0.165  10.479  43.593  1.00  0.00           C  
ATOM   3452  CE3 TRP A1734       0.827  11.819  41.830  1.00  0.00           C  
ATOM   3453  CZ2 TRP A1734       1.053  10.407  44.294  1.00  0.00           C  
ATOM   3454  CZ3 TRP A1734       2.044  11.747  42.529  1.00  0.00           C  
ATOM   3455  CH2 TRP A1734       2.139  11.043  43.749  1.00  0.00           C  
ATOM   3456  N   GLU A1735      -3.710  13.509  38.728  1.00  0.00           N  
ATOM   3457  CA  GLU A1735      -4.332  13.766  37.426  1.00  0.00           C  
ATOM   3458  C   GLU A1735      -3.721  14.948  36.673  1.00  0.00           C  
ATOM   3459  O   GLU A1735      -3.408  14.842  35.484  1.00  0.00           O  
ATOM   3460  CB  GLU A1735      -5.836  14.006  37.611  1.00  0.00           C  
ATOM   3461  CG  GLU A1735      -6.566  14.369  36.325  1.00  0.00           C  
ATOM   3462  CD  GLU A1735      -6.835  13.172  35.448  1.00  0.00           C  
ATOM   3463  OE1 GLU A1735      -6.865  13.334  34.208  1.00  0.00           O  
ATOM   3464  OE2 GLU A1735      -7.035  12.067  35.995  1.00  0.00           O  
ATOM   3465  N   SER A1736      -3.554  16.071  37.369  1.00  0.00           N  
ATOM   3466  CA  SER A1736      -2.997  17.281  36.769  1.00  0.00           C  
ATOM   3467  C   SER A1736      -1.473  17.272  36.662  1.00  0.00           C  
ATOM   3468  O   SER A1736      -0.877  18.250  36.216  1.00  0.00           O  
ATOM   3469  CB  SER A1736      -3.447  18.507  37.568  1.00  0.00           C  
ATOM   3470  OG  SER A1736      -2.988  18.434  38.909  1.00  0.00           O  
ATOM   3471  N   ARG A1739      -0.845  16.171  37.067  1.00  0.00           N  
ATOM   3472  CA  ARG A1739       0.610  16.047  37.008  1.00  0.00           C  
ATOM   3473  C   ARG A1739       1.359  16.900  38.039  1.00  0.00           C  
ATOM   3474  O   ARG A1739       2.563  17.116  37.923  1.00  0.00           O  
ATOM   3475  CB  ARG A1739       1.105  16.356  35.586  1.00  0.00           C  
ATOM   3476  CG  ARG A1739       0.901  15.204  34.612  1.00  0.00           C  
ATOM   3477  CD  ARG A1739       0.542  15.656  33.203  1.00  0.00           C  
ATOM   3478  NE  ARG A1739       1.282  16.840  32.794  1.00  0.00           N  
ATOM   3479  CZ  ARG A1739       0.709  17.996  32.478  1.00  0.00           C  
ATOM   3480  NH1 ARG A1739      -0.613  18.114  32.521  1.00  0.00           N  
ATOM   3481  NH2 ARG A1739       1.456  19.033  32.130  1.00  0.00           N  
ATOM   3482  N   GLU A1740       0.644  17.395  39.045  1.00  0.00           N  
ATOM   3483  CA  GLU A1740       1.287  18.173  40.107  1.00  0.00           C  
ATOM   3484  C   GLU A1740       1.726  17.136  41.143  1.00  0.00           C  
ATOM   3485  O   GLU A1740       1.174  17.053  42.241  1.00  0.00           O  
ATOM   3486  CB  GLU A1740       0.297  19.159  40.725  1.00  0.00           C  
ATOM   3487  CG  GLU A1740      -0.206  20.217  39.751  1.00  0.00           C  
ATOM   3488  CD  GLU A1740       0.867  21.223  39.362  1.00  0.00           C  
ATOM   3489  OE1 GLU A1740       2.043  21.038  39.748  1.00  0.00           O  
ATOM   3490  OE2 GLU A1740       0.530  22.207  38.666  1.00  0.00           O  
ATOM   3491  N   PHE A1741       2.714  16.336  40.759  1.00  0.00           N  
ATOM   3492  CA  PHE A1741       3.235  15.273  41.608  1.00  0.00           C  
ATOM   3493  C   PHE A1741       3.798  15.782  42.929  1.00  0.00           C  
ATOM   3494  O   PHE A1741       3.591  15.163  43.968  1.00  0.00           O  
ATOM   3495  CB  PHE A1741       4.309  14.474  40.853  1.00  0.00           C  
ATOM   3496  CG  PHE A1741       3.765  13.628  39.721  1.00  0.00           C  
ATOM   3497  CD1 PHE A1741       4.604  12.756  39.024  1.00  0.00           C  
ATOM   3498  CD2 PHE A1741       2.419  13.703  39.352  1.00  0.00           C  
ATOM   3499  CE1 PHE A1741       4.116  11.969  37.979  1.00  0.00           C  
ATOM   3500  CE2 PHE A1741       1.916  12.920  38.305  1.00  0.00           C  
ATOM   3501  CZ  PHE A1741       2.766  12.049  37.618  1.00  0.00           C  
ATOM   3502  N   GLY A1742       4.506  16.907  42.882  1.00  0.00           N  
ATOM   3503  CA  GLY A1742       5.084  17.469  44.090  1.00  0.00           C  
ATOM   3504  C   GLY A1742       4.032  17.814  45.123  1.00  0.00           C  
ATOM   3505  O   GLY A1742       4.240  17.626  46.323  1.00  0.00           O  
ATOM   3506  N   LYS A1743       2.903  18.333  44.656  1.00  0.00           N  
ATOM   3507  CA  LYS A1743       1.803  18.695  45.541  1.00  0.00           C  
ATOM   3508  C   LYS A1743       1.185  17.426  46.135  1.00  0.00           C  
ATOM   3509  O   LYS A1743       0.841  17.383  47.318  1.00  0.00           O  
ATOM   3510  CB  LYS A1743       0.745  19.484  44.768  1.00  0.00           C  
ATOM   3511  CG  LYS A1743      -0.480  19.884  45.590  1.00  0.00           C  
ATOM   3512  CD  LYS A1743      -1.466  20.685  44.741  1.00  0.00           C  
ATOM   3513  CE  LYS A1743      -2.726  21.043  45.518  1.00  0.00           C  
ATOM   3514  NZ  LYS A1743      -3.423  19.833  46.029  1.00  0.00           N  
ATOM   3515  N   ALA A1744       1.044  16.394  45.310  1.00  0.00           N  
ATOM   3516  CA  ALA A1744       0.480  15.128  45.773  1.00  0.00           C  
ATOM   3517  C   ALA A1744       1.325  14.564  46.911  1.00  0.00           C  
ATOM   3518  O   ALA A1744       0.790  14.178  47.949  1.00  0.00           O  
ATOM   3519  CB  ALA A1744       0.419  14.127  44.630  1.00  0.00           C  
ATOM   3520  N   VAL A1745       2.641  14.512  46.711  1.00  0.00           N  
ATOM   3521  CA  VAL A1745       3.545  13.998  47.741  1.00  0.00           C  
ATOM   3522  C   VAL A1745       3.504  14.839  49.020  1.00  0.00           C  
ATOM   3523  O   VAL A1745       3.491  14.284  50.121  1.00  0.00           O  
ATOM   3524  CB  VAL A1745       5.005  13.912  47.226  1.00  0.00           C  
ATOM   3525  CG1 VAL A1745       5.932  13.458  48.347  1.00  0.00           C  
ATOM   3526  CG2 VAL A1745       5.089  12.918  46.074  1.00  0.00           C  
ATOM   3527  N   ARG A1746       3.477  16.167  48.892  1.00  0.00           N  
ATOM   3528  CA  ARG A1746       3.413  17.021  50.082  1.00  0.00           C  
ATOM   3529  C   ARG A1746       2.152  16.736  50.897  1.00  0.00           C  
ATOM   3530  O   ARG A1746       2.207  16.616  52.121  1.00  0.00           O  
ATOM   3531  CB  ARG A1746       3.444  18.507  49.700  1.00  0.00           C  
ATOM   3532  CG  ARG A1746       4.842  19.060  49.479  1.00  0.00           C  
ATOM   3533  CD  ARG A1746       4.823  20.582  49.413  1.00  0.00           C  
ATOM   3534  NE  ARG A1746       4.222  21.076  48.177  1.00  0.00           N  
ATOM   3535  CZ  ARG A1746       4.788  20.974  46.978  1.00  0.00           C  
ATOM   3536  NH1 ARG A1746       5.976  20.396  46.846  1.00  0.00           N  
ATOM   3537  NH2 ARG A1746       4.171  21.457  45.908  1.00  0.00           N  
ATOM   3538  N   GLU A1747       1.019  16.633  50.210  1.00  0.00           N  
ATOM   3539  CA  GLU A1747      -0.266  16.341  50.847  1.00  0.00           C  
ATOM   3540  C   GLU A1747      -0.208  14.968  51.533  1.00  0.00           C  
ATOM   3541  O   GLU A1747      -0.684  14.797  52.659  1.00  0.00           O  
ATOM   3542  CB  GLU A1747      -1.371  16.337  49.784  1.00  0.00           C  
ATOM   3543  CG  GLU A1747      -2.780  16.072  50.290  1.00  0.00           C  
ATOM   3544  CD  GLU A1747      -3.420  17.288  50.936  1.00  0.00           C  
ATOM   3545  OE1 GLU A1747      -3.279  18.405  50.389  1.00  0.00           O  
ATOM   3546  OE2 GLU A1747      -4.080  17.121  51.984  1.00  0.00           O  
ATOM   3547  N   ILE A1748       0.383  13.993  50.848  1.00  0.00           N  
ATOM   3548  CA  ILE A1748       0.493  12.640  51.396  1.00  0.00           C  
ATOM   3549  C   ILE A1748       1.388  12.604  52.639  1.00  0.00           C  
ATOM   3550  O   ILE A1748       1.042  11.983  53.648  1.00  0.00           O  
ATOM   3551  CB  ILE A1748       1.051  11.654  50.334  1.00  0.00           C  
ATOM   3552  CG1 ILE A1748       0.054  11.510  49.181  1.00  0.00           C  
ATOM   3553  CG2 ILE A1748       1.328  10.294  50.971  1.00  0.00           C  
ATOM   3554  CD1 ILE A1748       0.617  10.743  47.986  1.00  0.00           C  
ATOM   3555  N   MET A1749       2.531  13.277  52.575  1.00  0.00           N  
ATOM   3556  CA  MET A1749       3.440  13.288  53.712  1.00  0.00           C  
ATOM   3557  C   MET A1749       2.879  14.084  54.889  1.00  0.00           C  
ATOM   3558  O   MET A1749       3.199  13.792  56.041  1.00  0.00           O  
ATOM   3559  CB  MET A1749       4.813  13.833  53.305  1.00  0.00           C  
ATOM   3560  CG  MET A1749       5.627  12.884  52.417  1.00  0.00           C  
ATOM   3561  SD  MET A1749       5.890  11.237  53.155  1.00  0.00           S  
ATOM   3562  CE  MET A1749       5.641  10.177  51.740  1.00  0.00           C  
ATOM   3563  N   ALA A1750       2.045  15.086  54.610  1.00  0.00           N  
ATOM   3564  CA  ALA A1750       1.444  15.869  55.686  1.00  0.00           C  
ATOM   3565  C   ALA A1750       0.494  14.932  56.441  1.00  0.00           C  
ATOM   3566  O   ALA A1750       0.379  14.992  57.666  1.00  0.00           O  
ATOM   3567  CB  ALA A1750       0.679  17.067  55.123  1.00  0.00           C  
ATOM   3568  N   LEU A1751      -0.191  14.065  55.702  1.00  0.00           N  
ATOM   3569  CA  LEU A1751      -1.085  13.100  56.326  1.00  0.00           C  
ATOM   3570  C   LEU A1751      -0.240  12.134  57.158  1.00  0.00           C  
ATOM   3571  O   LEU A1751      -0.623  11.760  58.269  1.00  0.00           O  
ATOM   3572  CB  LEU A1751      -1.873  12.320  55.267  1.00  0.00           C  
ATOM   3573  CG  LEU A1751      -2.974  13.075  54.515  1.00  0.00           C  
ATOM   3574  CD1 LEU A1751      -3.599  12.157  53.464  1.00  0.00           C  
ATOM   3575  CD2 LEU A1751      -4.032  13.559  55.508  1.00  0.00           C  
ATOM   3576  N   ALA A1752       0.912  11.736  56.621  1.00  0.00           N  
ATOM   3577  CA  ALA A1752       1.803  10.822  57.330  1.00  0.00           C  
ATOM   3578  C   ALA A1752       2.282  11.438  58.652  1.00  0.00           C  
ATOM   3579  O   ALA A1752       2.454  10.728  59.644  1.00  0.00           O  
ATOM   3580  CB  ALA A1752       2.997  10.458  56.444  1.00  0.00           C  
ATOM   3581  N   ASP A1753       2.492  12.755  58.673  1.00  0.00           N  
ATOM   3582  CA  ASP A1753       2.928  13.419  59.906  1.00  0.00           C  
ATOM   3583  C   ASP A1753       1.797  13.317  60.923  1.00  0.00           C  
ATOM   3584  O   ASP A1753       2.026  13.104  62.113  1.00  0.00           O  
ATOM   3585  CB  ASP A1753       3.246  14.903  59.668  1.00  0.00           C  
ATOM   3586  CG  ASP A1753       4.499  15.113  58.837  1.00  0.00           C  
ATOM   3587  OD1 ASP A1753       5.395  14.241  58.874  1.00  0.00           O  
ATOM   3588  OD2 ASP A1753       4.597  16.161  58.162  1.00  0.00           O  
ATOM   3589  N   LEU A1754       0.573  13.478  60.432  1.00  0.00           N  
ATOM   3590  CA  LEU A1754      -0.631  13.409  61.245  1.00  0.00           C  
ATOM   3591  C   LEU A1754      -0.770  12.016  61.857  1.00  0.00           C  
ATOM   3592  O   LEU A1754      -1.138  11.865  63.029  1.00  0.00           O  
ATOM   3593  CB  LEU A1754      -1.836  13.707  60.355  1.00  0.00           C  
ATOM   3594  CG  LEU A1754      -3.090  14.310  60.978  1.00  0.00           C  
ATOM   3595  CD1 LEU A1754      -4.183  14.379  59.930  1.00  0.00           C  
ATOM   3596  CD2 LEU A1754      -3.522  13.480  62.168  1.00  0.00           C  
ATOM   3597  N   ALA A1755      -0.473  11.002  61.048  1.00  0.00           N  
ATOM   3598  CA  ALA A1755      -0.550   9.613  61.489  1.00  0.00           C  
ATOM   3599  C   ALA A1755       0.478   9.306  62.572  1.00  0.00           C  
ATOM   3600  O   ALA A1755       0.172   8.644  63.570  1.00  0.00           O  
ATOM   3601  CB  ALA A1755      -0.351   8.676  60.306  1.00  0.00           C  
ATOM   3602  N   ASN A1756       1.701   9.786  62.390  1.00  0.00           N  
ATOM   3603  CA  ASN A1756       2.732   9.529  63.387  1.00  0.00           C  
ATOM   3604  C   ASN A1756       2.487  10.313  64.663  1.00  0.00           C  
ATOM   3605  O   ASN A1756       2.854   9.868  65.754  1.00  0.00           O  
ATOM   3606  CB  ASN A1756       4.103   9.828  62.794  1.00  0.00           C  
ATOM   3607  CG  ASN A1756       4.526   8.777  61.795  1.00  0.00           C  
ATOM   3608  OD1 ASN A1756       4.814   7.638  62.169  1.00  0.00           O  
ATOM   3609  ND2 ASN A1756       4.542   9.138  60.517  1.00  0.00           N  
ATOM   3610  N   ARG A1757       1.847  11.471  64.530  1.00  0.00           N  
ATOM   3611  CA  ARG A1757       1.519  12.289  65.691  1.00  0.00           C  
ATOM   3612  C   ARG A1757       0.492  11.500  66.510  1.00  0.00           C  
ATOM   3613  O   ARG A1757       0.600  11.389  67.737  1.00  0.00           O  
ATOM   3614  CB  ARG A1757       0.939  13.637  65.236  1.00  0.00           C  
ATOM   3615  CG  ARG A1757       0.568  14.584  66.373  1.00  0.00           C  
ATOM   3616  CD  ARG A1757       0.144  15.965  65.864  1.00  0.00           C  
ATOM   3617  NE  ARG A1757       1.242  16.690  65.222  1.00  0.00           N  
ATOM   3618  CZ  ARG A1757       1.418  16.786  63.907  1.00  0.00           C  
ATOM   3619  NH1 ARG A1757       0.565  16.206  63.073  1.00  0.00           N  
ATOM   3620  NH2 ARG A1757       2.452  17.462  63.422  1.00  0.00           N  
ATOM   3621  N   TYR A1758      -0.498  10.934  65.824  1.00  0.00           N  
ATOM   3622  CA  TYR A1758      -1.522  10.134  66.492  1.00  0.00           C  
ATOM   3623  C   TYR A1758      -0.872   8.998  67.291  1.00  0.00           C  
ATOM   3624  O   TYR A1758      -1.199   8.781  68.464  1.00  0.00           O  
ATOM   3625  CB  TYR A1758      -2.502   9.538  65.466  1.00  0.00           C  
ATOM   3626  CG  TYR A1758      -3.365   8.426  66.037  1.00  0.00           C  
ATOM   3627  CD1 TYR A1758      -4.524   8.708  66.763  1.00  0.00           C  
ATOM   3628  CD2 TYR A1758      -2.980   7.093  65.910  1.00  0.00           C  
ATOM   3629  CE1 TYR A1758      -5.274   7.685  67.355  1.00  0.00           C  
ATOM   3630  CE2 TYR A1758      -3.717   6.067  66.496  1.00  0.00           C  
ATOM   3631  CZ  TYR A1758      -4.860   6.371  67.218  1.00  0.00           C  
ATOM   3632  OH  TYR A1758      -5.576   5.354  67.806  1.00  0.00           O  
ATOM   3633  N   VAL A1760       0.048   8.275  66.657  1.00  0.00           N  
ATOM   3634  CA  VAL A1760       0.720   7.158  67.321  1.00  0.00           C  
ATOM   3635  C   VAL A1760       1.517   7.627  68.535  1.00  0.00           C  
ATOM   3636  O   VAL A1760       1.530   6.961  69.576  1.00  0.00           O  
ATOM   3637  CB  VAL A1760       1.662   6.413  66.347  1.00  0.00           C  
ATOM   3638  CG1 VAL A1760       2.348   5.257  67.065  1.00  0.00           C  
ATOM   3639  CG2 VAL A1760       0.864   5.893  65.151  1.00  0.00           C  
ATOM   3640  N   ASP A1761       2.179   8.773  68.409  1.00  0.00           N  
ATOM   3641  CA  ASP A1761       2.956   9.307  69.524  1.00  0.00           C  
ATOM   3642  C   ASP A1761       2.046   9.689  70.683  1.00  0.00           C  
ATOM   3643  O   ASP A1761       2.380   9.450  71.845  1.00  0.00           O  
ATOM   3644  CB  ASP A1761       3.774  10.524  69.085  1.00  0.00           C  
ATOM   3645  CG  ASP A1761       4.941  10.147  68.197  1.00  0.00           C  
ATOM   3646  OD1 ASP A1761       5.332   8.959  68.199  1.00  0.00           O  
ATOM   3647  OD2 ASP A1761       5.477  11.037  67.506  1.00  0.00           O  
ATOM   3648  N   GLU A1762       0.896  10.278  70.362  1.00  0.00           N  
ATOM   3649  CA  GLU A1762      -0.076  10.677  71.373  1.00  0.00           C  
ATOM   3650  C   GLU A1762      -0.593   9.459  72.136  1.00  0.00           C  
ATOM   3651  O   GLU A1762      -0.809   9.520  73.350  1.00  0.00           O  
ATOM   3652  CB  GLU A1762      -1.259  11.397  70.720  1.00  0.00           C  
ATOM   3653  CG  GLU A1762      -0.935  12.767  70.154  1.00  0.00           C  
ATOM   3654  CD  GLU A1762      -2.055  13.320  69.283  1.00  0.00           C  
ATOM   3655  OE1 GLU A1762      -1.928  14.473  68.823  1.00  0.00           O  
ATOM   3656  OE2 GLU A1762      -3.056  12.602  69.054  1.00  0.00           O  
ATOM   3657  N   GLN A1763      -0.790   8.353  71.425  1.00  0.00           N  
ATOM   3658  CA  GLN A1763      -1.293   7.137  72.054  1.00  0.00           C  
ATOM   3659  C   GLN A1763      -0.200   6.349  72.771  1.00  0.00           C  
ATOM   3660  O   GLN A1763      -0.487   5.594  73.702  1.00  0.00           O  
ATOM   3661  CB  GLN A1763      -1.982   6.252  71.014  1.00  0.00           C  
ATOM   3662  CG  GLN A1763      -3.199   6.899  70.360  1.00  0.00           C  
ATOM   3663  CD  GLN A1763      -4.264   7.304  71.363  1.00  0.00           C  
ATOM   3664  OE1 GLN A1763      -4.707   6.497  72.176  1.00  0.00           O  
ATOM   3665  NE2 GLN A1763      -4.685   8.563  71.303  1.00  0.00           N  
ATOM   3666  N   ALA A1799       1.045   6.534  72.332  1.00  0.00           N  
ATOM   3667  CA  ALA A1799       2.209   5.873  72.925  1.00  0.00           C  
ATOM   3668  C   ALA A1799       1.995   4.386  73.198  1.00  0.00           C  
ATOM   3669  O   ALA A1799       1.995   3.951  74.350  1.00  0.00           O  
ATOM   3670  CB  ALA A1799       2.607   6.589  74.224  1.00  0.00           C  
ATOM   3671  N   PRO A1800       1.834   3.580  72.136  1.00  0.00           N  
ATOM   3672  CA  PRO A1800       1.620   2.136  72.281  1.00  0.00           C  
ATOM   3673  C   PRO A1800       2.725   1.395  73.044  1.00  0.00           C  
ATOM   3674  O   PRO A1800       2.484   0.327  73.603  1.00  0.00           O  
ATOM   3675  CB  PRO A1800       1.477   1.660  70.830  1.00  0.00           C  
ATOM   3676  CG  PRO A1800       2.276   2.669  70.051  1.00  0.00           C  
ATOM   3677  CD  PRO A1800       1.901   3.965  70.714  1.00  0.00           C  
ATOM   3678  N   TRP A1801       3.930   1.958  73.066  1.00  0.00           N  
ATOM   3679  CA  TRP A1801       5.038   1.327  73.783  1.00  0.00           C  
ATOM   3680  C   TRP A1801       4.810   1.446  75.292  1.00  0.00           C  
ATOM   3681  O   TRP A1801       5.372   0.682  76.082  1.00  0.00           O  
ATOM   3682  CB  TRP A1801       6.377   1.964  73.378  1.00  0.00           C  
ATOM   3683  CG  TRP A1801       6.483   3.437  73.650  1.00  0.00           C  
ATOM   3684  CD1 TRP A1801       6.946   4.035  74.789  1.00  0.00           C  
ATOM   3685  CD2 TRP A1801       6.086   4.500  72.773  1.00  0.00           C  
ATOM   3686  NE1 TRP A1801       6.861   5.404  74.675  1.00  0.00           N  
ATOM   3687  CE2 TRP A1801       6.334   5.716  73.449  1.00  0.00           C  
ATOM   3688  CE3 TRP A1801       5.540   4.542  71.481  1.00  0.00           C  
ATOM   3689  CZ2 TRP A1801       6.055   6.963  72.876  1.00  0.00           C  
ATOM   3690  CZ3 TRP A1801       5.264   5.782  70.913  1.00  0.00           C  
ATOM   3691  CH2 TRP A1801       5.522   6.974  71.612  1.00  0.00           C  
ATOM   3692  N   VAL A1802       3.977   2.407  75.682  1.00  0.00           N  
ATOM   3693  CA  VAL A1802       3.640   2.614  77.087  1.00  0.00           C  
ATOM   3694  C   VAL A1802       2.451   1.717  77.416  1.00  0.00           C  
ATOM   3695  O   VAL A1802       2.461   0.993  78.409  1.00  0.00           O  
ATOM   3696  CB  VAL A1802       3.238   4.083  77.369  1.00  0.00           C  
ATOM   3697  CG1 VAL A1802       2.687   4.214  78.782  1.00  0.00           C  
ATOM   3698  CG2 VAL A1802       4.439   4.990  77.191  1.00  0.00           C  
ATOM   3699  N   VAL A1803       1.428   1.768  76.568  1.00  0.00           N  
ATOM   3700  CA  VAL A1803       0.229   0.962  76.762  1.00  0.00           C  
ATOM   3701  C   VAL A1803       0.550  -0.536  76.771  1.00  0.00           C  
ATOM   3702  O   VAL A1803      -0.101  -1.313  77.472  1.00  0.00           O  
ATOM   3703  CB  VAL A1803      -0.819   1.238  75.647  1.00  0.00           C  
ATOM   3704  CG1 VAL A1803      -2.015   0.313  75.805  1.00  0.00           C  
ATOM   3705  CG2 VAL A1803      -1.277   2.687  75.709  1.00  0.00           C  
ATOM   3706  N   ALA A1804       1.557  -0.929  75.998  1.00  0.00           N  
ATOM   3707  CA  ALA A1804       1.952  -2.330  75.901  1.00  0.00           C  
ATOM   3708  C   ALA A1804       2.428  -2.909  77.229  1.00  0.00           C  
ATOM   3709  O   ALA A1804       2.267  -4.102  77.483  1.00  0.00           O  
ATOM   3710  CB  ALA A1804       3.043  -2.490  74.847  1.00  0.00           C  
ATOM   3711  N   LYS A1805       3.004  -2.062  78.076  1.00  0.00           N  
ATOM   3712  CA  LYS A1805       3.518  -2.512  79.368  1.00  0.00           C  
ATOM   3713  C   LYS A1805       2.589  -2.253  80.555  1.00  0.00           C  
ATOM   3714  O   LYS A1805       3.008  -2.391  81.705  1.00  0.00           O  
ATOM   3715  CB  LYS A1805       4.876  -1.857  79.637  1.00  0.00           C  
ATOM   3716  CG  LYS A1805       4.815  -0.338  79.722  1.00  0.00           C  
ATOM   3717  CD  LYS A1805       6.165   0.271  80.075  1.00  0.00           C  
ATOM   3718  CE  LYS A1805       6.057   1.788  80.215  1.00  0.00           C  
ATOM   3719  NZ  LYS A1805       7.341   2.426  80.620  1.00  0.00           N  
ATOM   3720  N   GLN A1808       1.337  -1.888  80.289  1.00  0.00           N  
ATOM   3721  CA  GLN A1808       0.385  -1.610  81.363  1.00  0.00           C  
ATOM   3722  C   GLN A1808      -0.740  -2.648  81.420  1.00  0.00           C  
ATOM   3723  O   GLN A1808      -1.487  -2.834  80.461  1.00  0.00           O  
ATOM   3724  CB  GLN A1808      -0.181  -0.194  81.198  1.00  0.00           C  
ATOM   3725  CG  GLN A1808       0.916   0.846  80.971  1.00  0.00           C  
ATOM   3726  CD  GLN A1808       0.420   2.280  81.008  1.00  0.00           C  
ATOM   3727  OE1 GLN A1808      -0.613   2.611  80.426  1.00  0.00           O  
ATOM   3728  NE2 GLN A1808       1.171   3.145  81.686  1.00  0.00           N  
ATOM   3729  N   GLU A1809      -0.847  -3.315  82.567  1.00  0.00           N  
ATOM   3730  CA  GLU A1809      -1.836  -4.367  82.791  1.00  0.00           C  
ATOM   3731  C   GLU A1809      -3.284  -4.036  82.435  1.00  0.00           C  
ATOM   3732  O   GLU A1809      -3.779  -2.946  82.722  1.00  0.00           O  
ATOM   3733  CB  GLU A1809      -1.758  -4.840  84.247  1.00  0.00           C  
ATOM   3734  N   GLY A1810      -3.951  -5.001  81.805  1.00  0.00           N  
ATOM   3735  CA  GLY A1810      -5.347  -4.849  81.431  1.00  0.00           C  
ATOM   3736  C   GLY A1810      -5.689  -3.941  80.261  1.00  0.00           C  
ATOM   3737  O   GLY A1810      -6.869  -3.705  79.992  1.00  0.00           O  
ATOM   3738  N   ARG A1812      -4.682  -3.433  79.557  1.00  0.00           N  
ATOM   3739  CA  ARG A1812      -4.941  -2.540  78.426  1.00  0.00           C  
ATOM   3740  C   ARG A1812      -4.749  -3.216  77.066  1.00  0.00           C  
ATOM   3741  O   ARG A1812      -4.446  -2.548  76.079  1.00  0.00           O  
ATOM   3742  CB  ARG A1812      -4.034  -1.308  78.515  1.00  0.00           C  
ATOM   3743  CG  ARG A1812      -4.223  -0.462  79.771  1.00  0.00           C  
ATOM   3744  CD  ARG A1812      -5.432   0.461  79.687  1.00  0.00           C  
ATOM   3745  NE  ARG A1812      -5.304   1.508  78.669  1.00  0.00           N  
ATOM   3746  CZ  ARG A1812      -4.266   2.335  78.560  1.00  0.00           C  
ATOM   3747  NH1 ARG A1812      -3.244   2.246  79.402  1.00  0.00           N  
ATOM   3748  NH2 ARG A1812      -4.257   3.266  77.615  1.00  0.00           N  
ATOM   3749  N   ASP A1813      -4.936  -4.532  77.010  1.00  0.00           N  
ATOM   3750  CA  ASP A1813      -4.768  -5.267  75.757  1.00  0.00           C  
ATOM   3751  C   ASP A1813      -5.681  -4.750  74.654  1.00  0.00           C  
ATOM   3752  O   ASP A1813      -5.235  -4.520  73.532  1.00  0.00           O  
ATOM   3753  CB  ASP A1813      -5.040  -6.758  75.961  1.00  0.00           C  
ATOM   3754  CG  ASP A1813      -4.182  -7.361  77.046  1.00  0.00           C  
ATOM   3755  OD1 ASP A1813      -4.440  -7.074  78.237  1.00  0.00           O  
ATOM   3756  OD2 ASP A1813      -3.247  -8.116  76.706  1.00  0.00           O  
ATOM   3757  N   ALA A1814      -6.960  -4.581  74.978  1.00  0.00           N  
ATOM   3758  CA  ALA A1814      -7.947  -4.096  74.018  1.00  0.00           C  
ATOM   3759  C   ALA A1814      -7.544  -2.734  73.472  1.00  0.00           C  
ATOM   3760  O   ALA A1814      -7.697  -2.462  72.277  1.00  0.00           O  
ATOM   3761  CB  ALA A1814      -9.314  -4.009  74.675  1.00  0.00           C  
ATOM   3762  N   ASP A1815      -7.040  -1.880  74.359  1.00  0.00           N  
ATOM   3763  CA  ASP A1815      -6.595  -0.545  73.978  1.00  0.00           C  
ATOM   3764  C   ASP A1815      -5.407  -0.636  73.025  1.00  0.00           C  
ATOM   3765  O   ASP A1815      -5.362   0.068  72.015  1.00  0.00           O  
ATOM   3766  CB  ASP A1815      -6.195   0.259  75.217  1.00  0.00           C  
ATOM   3767  CG  ASP A1815      -7.394   0.766  76.001  1.00  0.00           C  
ATOM   3768  OD1 ASP A1815      -8.539   0.421  75.641  1.00  0.00           O  
ATOM   3769  OD2 ASP A1815      -7.187   1.514  76.979  1.00  0.00           O  
ATOM   3770  N   LEU A1816      -4.447  -1.501  73.344  1.00  0.00           N  
ATOM   3771  CA  LEU A1816      -3.269  -1.666  72.498  1.00  0.00           C  
ATOM   3772  C   LEU A1816      -3.665  -2.118  71.086  1.00  0.00           C  
ATOM   3773  O   LEU A1816      -3.201  -1.555  70.089  1.00  0.00           O  
ATOM   3774  CB  LEU A1816      -2.302  -2.686  73.121  1.00  0.00           C  
ATOM   3775  CG  LEU A1816      -1.031  -3.015  72.328  1.00  0.00           C  
ATOM   3776  CD1 LEU A1816      -0.190  -1.755  72.156  1.00  0.00           C  
ATOM   3777  CD2 LEU A1816      -0.234  -4.098  73.047  1.00  0.00           C  
ATOM   3778  N   GLN A1817      -4.527  -3.128  70.998  1.00  0.00           N  
ATOM   3779  CA  GLN A1817      -4.956  -3.629  69.694  1.00  0.00           C  
ATOM   3780  C   GLN A1817      -5.666  -2.539  68.897  1.00  0.00           C  
ATOM   3781  O   GLN A1817      -5.484  -2.426  67.687  1.00  0.00           O  
ATOM   3782  CB  GLN A1817      -5.885  -4.838  69.857  1.00  0.00           C  
ATOM   3783  CG  GLN A1817      -6.422  -5.387  68.535  1.00  0.00           C  
ATOM   3784  CD  GLN A1817      -7.394  -6.547  68.725  1.00  0.00           C  
ATOM   3785  OE1 GLN A1817      -8.288  -6.489  69.569  1.00  0.00           O  
ATOM   3786  NE2 GLN A1817      -7.231  -7.596  67.927  1.00  0.00           N  
ATOM   3787  N   ALA A1818      -6.479  -1.736  69.577  1.00  0.00           N  
ATOM   3788  CA  ALA A1818      -7.204  -0.657  68.910  1.00  0.00           C  
ATOM   3789  C   ALA A1818      -6.228   0.374  68.332  1.00  0.00           C  
ATOM   3790  O   ALA A1818      -6.355   0.794  67.178  1.00  0.00           O  
ATOM   3791  CB  ALA A1818      -8.162   0.013  69.897  1.00  0.00           C  
ATOM   3792  N   ILE A1819      -5.255   0.776  69.142  1.00  0.00           N  
ATOM   3793  CA  ILE A1819      -4.247   1.751  68.737  1.00  0.00           C  
ATOM   3794  C   ILE A1819      -3.417   1.290  67.534  1.00  0.00           C  
ATOM   3795  O   ILE A1819      -3.279   2.008  66.535  1.00  0.00           O  
ATOM   3796  CB  ILE A1819      -3.281   2.047  69.911  1.00  0.00           C  
ATOM   3797  CG1 ILE A1819      -4.008   2.852  70.991  1.00  0.00           C  
ATOM   3798  CG2 ILE A1819      -2.055   2.792  69.407  1.00  0.00           C  
ATOM   3799  CD1 ILE A1819      -3.230   2.970  72.289  1.00  0.00           C  
ATOM   3800  N   CYS A1820      -2.855   0.092  67.643  1.00  0.00           N  
ATOM   3801  CA  CYS A1820      -2.026  -0.457  66.582  1.00  0.00           C  
ATOM   3802  C   CYS A1820      -2.804  -0.727  65.305  1.00  0.00           C  
ATOM   3803  O   CYS A1820      -2.257  -0.609  64.208  1.00  0.00           O  
ATOM   3804  CB  CYS A1820      -1.346  -1.729  67.071  1.00  0.00           C  
ATOM   3805  SG  CYS A1820      -0.262  -1.393  68.476  1.00  0.00           S  
ATOM   3806  N   SER A1821      -4.077  -1.085  65.443  1.00  0.00           N  
ATOM   3807  CA  SER A1821      -4.906  -1.345  64.264  1.00  0.00           C  
ATOM   3808  C   SER A1821      -5.186  -0.027  63.555  1.00  0.00           C  
ATOM   3809  O   SER A1821      -5.218   0.034  62.318  1.00  0.00           O  
ATOM   3810  CB  SER A1821      -6.227  -2.011  64.673  1.00  0.00           C  
ATOM   3811  OG  SER A1821      -6.000  -3.291  65.248  1.00  0.00           O  
ATOM   3812  N   MET A1822      -5.387   1.029  64.340  1.00  0.00           N  
ATOM   3813  CA  MET A1822      -5.664   2.354  63.791  1.00  0.00           C  
ATOM   3814  C   MET A1822      -4.476   2.821  62.944  1.00  0.00           C  
ATOM   3815  O   MET A1822      -4.650   3.304  61.820  1.00  0.00           O  
ATOM   3816  CB  MET A1822      -5.940   3.349  64.931  1.00  0.00           C  
ATOM   3817  CG  MET A1822      -6.433   4.728  64.491  1.00  0.00           C  
ATOM   3818  SD  MET A1822      -8.040   4.741  63.619  1.00  0.00           S  
ATOM   3819  CE  MET A1822      -7.799   6.214  62.588  1.00  0.00           C  
ATOM   3820  N   GLY A1823      -3.269   2.657  63.474  1.00  0.00           N  
ATOM   3821  CA  GLY A1823      -2.077   3.053  62.742  1.00  0.00           C  
ATOM   3822  C   GLY A1823      -1.911   2.277  61.442  1.00  0.00           C  
ATOM   3823  O   GLY A1823      -1.499   2.831  60.421  1.00  0.00           O  
ATOM   3824  N   ILE A1824      -2.231   0.987  61.475  1.00  0.00           N  
ATOM   3825  CA  ILE A1824      -2.122   0.147  60.290  1.00  0.00           C  
ATOM   3826  C   ILE A1824      -3.134   0.559  59.211  1.00  0.00           C  
ATOM   3827  O   ILE A1824      -2.827   0.497  58.024  1.00  0.00           O  
ATOM   3828  CB  ILE A1824      -2.299  -1.341  60.672  1.00  0.00           C  
ATOM   3829  CG1 ILE A1824      -1.059  -1.810  61.450  1.00  0.00           C  
ATOM   3830  CG2 ILE A1824      -2.525  -2.188  59.416  1.00  0.00           C  
ATOM   3831  CD1 ILE A1824      -1.186  -3.189  62.076  1.00  0.00           C  
ATOM   3832  N   ASN A1825      -4.334   0.975  59.617  1.00  0.00           N  
ATOM   3833  CA  ASN A1825      -5.336   1.423  58.642  1.00  0.00           C  
ATOM   3834  C   ASN A1825      -4.926   2.758  58.015  1.00  0.00           C  
ATOM   3835  O   ASN A1825      -5.222   3.020  56.847  1.00  0.00           O  
ATOM   3836  CB  ASN A1825      -6.720   1.560  59.292  1.00  0.00           C  
ATOM   3837  CG  ASN A1825      -7.548   0.292  59.158  1.00  0.00           C  
ATOM   3838  OD1 ASN A1825      -7.827  -0.165  58.047  1.00  0.00           O  
ATOM   3839  ND2 ASN A1825      -7.941  -0.283  60.289  1.00  0.00           N  
ATOM   3840  N   LEU A1826      -4.256   3.611  58.786  1.00  0.00           N  
ATOM   3841  CA  LEU A1826      -3.810   4.891  58.232  1.00  0.00           C  
ATOM   3842  C   LEU A1826      -2.719   4.554  57.205  1.00  0.00           C  
ATOM   3843  O   LEU A1826      -2.592   5.208  56.162  1.00  0.00           O  
ATOM   3844  CB  LEU A1826      -3.274   5.812  59.344  1.00  0.00           C  
ATOM   3845  CG  LEU A1826      -4.305   6.350  60.353  1.00  0.00           C  
ATOM   3846  CD1 LEU A1826      -3.609   7.160  61.457  1.00  0.00           C  
ATOM   3847  CD2 LEU A1826      -5.332   7.227  59.632  1.00  0.00           C  
ATOM   3848  N   PHE A1827      -1.950   3.506  57.493  1.00  0.00           N  
ATOM   3849  CA  PHE A1827      -0.897   3.048  56.587  1.00  0.00           C  
ATOM   3850  C   PHE A1827      -1.553   2.553  55.291  1.00  0.00           C  
ATOM   3851  O   PHE A1827      -1.078   2.852  54.194  1.00  0.00           O  
ATOM   3852  CB  PHE A1827      -0.105   1.911  57.244  1.00  0.00           C  
ATOM   3853  CG  PHE A1827       0.862   1.212  56.321  1.00  0.00           C  
ATOM   3854  CD1 PHE A1827       2.047   1.828  55.923  1.00  0.00           C  
ATOM   3855  CD2 PHE A1827       0.602  -0.087  55.887  1.00  0.00           C  
ATOM   3856  CE1 PHE A1827       2.965   1.161  55.109  1.00  0.00           C  
ATOM   3857  CE2 PHE A1827       1.510  -0.771  55.070  1.00  0.00           C  
ATOM   3858  CZ  PHE A1827       2.699  -0.144  54.681  1.00  0.00           C  
ATOM   3859  N   ARG A1828      -2.648   1.806  55.430  1.00  0.00           N  
ATOM   3860  CA  ARG A1828      -3.389   1.276  54.280  1.00  0.00           C  
ATOM   3861  C   ARG A1828      -3.752   2.417  53.331  1.00  0.00           C  
ATOM   3862  O   ARG A1828      -3.546   2.326  52.117  1.00  0.00           O  
ATOM   3863  CB  ARG A1828      -4.666   0.572  54.773  1.00  0.00           C  
ATOM   3864  CG  ARG A1828      -5.460  -0.209  53.715  1.00  0.00           C  
ATOM   3865  CD  ARG A1828      -6.278   0.690  52.780  1.00  0.00           C  
ATOM   3866  NE  ARG A1828      -7.152  -0.094  51.901  1.00  0.00           N  
ATOM   3867  CZ  ARG A1828      -8.314  -0.641  52.266  1.00  0.00           C  
ATOM   3868  NH1 ARG A1828      -8.775  -0.500  53.503  1.00  0.00           N  
ATOM   3869  NH2 ARG A1828      -9.024  -1.335  51.385  1.00  0.00           N  
ATOM   3870  N   VAL A1829      -4.303   3.490  53.890  1.00  0.00           N  
ATOM   3871  CA  VAL A1829      -4.689   4.653  53.094  1.00  0.00           C  
ATOM   3872  C   VAL A1829      -3.483   5.294  52.406  1.00  0.00           C  
ATOM   3873  O   VAL A1829      -3.503   5.523  51.197  1.00  0.00           O  
ATOM   3874  CB  VAL A1829      -5.407   5.708  53.968  1.00  0.00           C  
ATOM   3875  CG1 VAL A1829      -5.707   6.954  53.149  1.00  0.00           C  
ATOM   3876  CG2 VAL A1829      -6.701   5.119  54.523  1.00  0.00           C  
ATOM   3877  N   LEU A1830      -2.429   5.568  53.169  1.00  0.00           N  
ATOM   3878  CA  LEU A1830      -1.221   6.182  52.611  1.00  0.00           C  
ATOM   3879  C   LEU A1830      -0.595   5.397  51.465  1.00  0.00           C  
ATOM   3880  O   LEU A1830      -0.174   5.985  50.473  1.00  0.00           O  
ATOM   3881  CB  LEU A1830      -0.172   6.387  53.711  1.00  0.00           C  
ATOM   3882  CG  LEU A1830      -0.532   7.438  54.766  1.00  0.00           C  
ATOM   3883  CD1 LEU A1830       0.563   7.499  55.837  1.00  0.00           C  
ATOM   3884  CD2 LEU A1830      -0.703   8.785  54.094  1.00  0.00           C  
ATOM   3885  N   MET A1831      -0.517   4.072  51.601  1.00  0.00           N  
ATOM   3886  CA  MET A1831       0.073   3.251  50.548  1.00  0.00           C  
ATOM   3887  C   MET A1831      -0.800   3.242  49.307  1.00  0.00           C  
ATOM   3888  O   MET A1831      -0.317   2.993  48.209  1.00  0.00           O  
ATOM   3889  CB  MET A1831       0.294   1.814  51.030  1.00  0.00           C  
ATOM   3890  CG  MET A1831       1.508   1.643  51.924  1.00  0.00           C  
ATOM   3891  SD  MET A1831       3.009   2.335  51.175  1.00  0.00           S  
ATOM   3892  CE  MET A1831       3.140   1.361  49.663  1.00  0.00           C  
ATOM   3893  N   THR A1832      -2.088   3.509  49.486  1.00  0.00           N  
ATOM   3894  CA  THR A1832      -3.019   3.539  48.363  1.00  0.00           C  
ATOM   3895  C   THR A1832      -2.737   4.790  47.534  1.00  0.00           C  
ATOM   3896  O   THR A1832      -2.737   4.746  46.300  1.00  0.00           O  
ATOM   3897  CB  THR A1832      -4.491   3.573  48.845  1.00  0.00           C  
ATOM   3898  OG1 THR A1832      -4.780   2.383  49.592  1.00  0.00           O  
ATOM   3899  CG2 THR A1832      -5.441   3.668  47.655  1.00  0.00           C  
ATOM   3900  N   TYR A1833      -2.493   5.905  48.220  1.00  0.00           N  
ATOM   3901  CA  TYR A1833      -2.203   7.163  47.539  1.00  0.00           C  
ATOM   3902  C   TYR A1833      -0.836   7.124  46.871  1.00  0.00           C  
ATOM   3903  O   TYR A1833      -0.608   7.815  45.874  1.00  0.00           O  
ATOM   3904  CB  TYR A1833      -2.240   8.342  48.516  1.00  0.00           C  
ATOM   3905  CG  TYR A1833      -3.592   8.616  49.129  1.00  0.00           C  
ATOM   3906  CD1 TYR A1833      -4.763   8.400  48.409  1.00  0.00           C  
ATOM   3907  CD2 TYR A1833      -3.698   9.114  50.428  1.00  0.00           C  
ATOM   3908  CE1 TYR A1833      -6.011   8.671  48.963  1.00  0.00           C  
ATOM   3909  CE2 TYR A1833      -4.940   9.392  50.992  1.00  0.00           C  
ATOM   3910  CZ  TYR A1833      -6.093   9.164  50.250  1.00  0.00           C  
ATOM   3911  OH  TYR A1833      -7.326   9.415  50.805  1.00  0.00           O  
ATOM   3912  N   LEU A1834       0.070   6.320  47.430  1.00  0.00           N  
ATOM   3913  CA  LEU A1834       1.425   6.180  46.901  1.00  0.00           C  
ATOM   3914  C   LEU A1834       1.598   4.999  45.947  1.00  0.00           C  
ATOM   3915  O   LEU A1834       2.671   4.819  45.371  1.00  0.00           O  
ATOM   3916  CB  LEU A1834       2.426   6.030  48.056  1.00  0.00           C  
ATOM   3917  CG  LEU A1834       2.697   7.298  48.865  1.00  0.00           C  
ATOM   3918  CD1 LEU A1834       3.418   6.952  50.177  1.00  0.00           C  
ATOM   3919  CD2 LEU A1834       3.524   8.251  48.015  1.00  0.00           C  
ATOM   3920  N   LYS A2014       0.549   4.199  45.780  1.00  0.00           N  
ATOM   3921  CA  LYS A2014       0.612   3.025  44.908  1.00  0.00           C  
ATOM   3922  C   LYS A2014       1.157   3.322  43.506  1.00  0.00           C  
ATOM   3923  O   LYS A2014       1.983   2.567  42.982  1.00  0.00           O  
ATOM   3924  CB  LYS A2014      -0.768   2.353  44.812  1.00  0.00           C  
ATOM   3925  CG  LYS A2014      -0.775   1.086  43.932  1.00  0.00           C  
ATOM   3926  CD  LYS A2014      -2.016   0.212  44.143  1.00  0.00           C  
ATOM   3927  CE  LYS A2014      -1.951  -1.037  43.250  1.00  0.00           C  
ATOM   3928  NZ  LYS A2014      -2.983  -2.057  43.612  1.00  0.00           N  
ATOM   3929  N   PRO A2015       0.709   4.419  42.875  1.00  0.00           N  
ATOM   3930  CA  PRO A2015       1.231   4.709  41.535  1.00  0.00           C  
ATOM   3931  C   PRO A2015       2.733   5.012  41.547  1.00  0.00           C  
ATOM   3932  O   PRO A2015       3.398   4.915  40.521  1.00  0.00           O  
ATOM   3933  CB  PRO A2015       0.428   5.941  41.112  1.00  0.00           C  
ATOM   3934  CG  PRO A2015      -0.868   5.771  41.829  1.00  0.00           C  
ATOM   3935  CD  PRO A2015      -0.408   5.320  43.205  1.00  0.00           C  
ATOM   3936  N   VAL A2016       3.253   5.373  42.717  1.00  0.00           N  
ATOM   3937  CA  VAL A2016       4.659   5.751  42.866  1.00  0.00           C  
ATOM   3938  C   VAL A2016       5.653   4.641  43.210  1.00  0.00           C  
ATOM   3939  O   VAL A2016       6.729   4.560  42.613  1.00  0.00           O  
ATOM   3940  CB  VAL A2016       4.811   6.855  43.961  1.00  0.00           C  
ATOM   3941  CG1 VAL A2016       6.212   7.453  43.927  1.00  0.00           C  
ATOM   3942  CG2 VAL A2016       3.753   7.934  43.771  1.00  0.00           C  
ATOM   3943  N   LEU A2017       5.289   3.802  44.177  1.00  0.00           N  
ATOM   3944  CA  LEU A2017       6.145   2.727  44.676  1.00  0.00           C  
ATOM   3945  C   LEU A2017       5.555   1.340  44.426  1.00  0.00           C  
ATOM   3946  O   LEU A2017       5.035   0.710  45.340  1.00  0.00           O  
ATOM   3947  CB  LEU A2017       6.347   2.937  46.182  1.00  0.00           C  
ATOM   3948  CG  LEU A2017       6.704   4.383  46.550  1.00  0.00           C  
ATOM   3949  CD1 LEU A2017       6.633   4.606  48.062  1.00  0.00           C  
ATOM   3950  CD2 LEU A2017       8.084   4.685  46.025  1.00  0.00           C  
ATOM   3951  N   PRO A2018       5.647   0.841  43.184  1.00  0.00           N  
ATOM   3952  CA  PRO A2018       5.111  -0.475  42.814  1.00  0.00           C  
ATOM   3953  C   PRO A2018       5.558  -1.638  43.693  1.00  0.00           C  
ATOM   3954  O   PRO A2018       4.733  -2.440  44.129  1.00  0.00           O  
ATOM   3955  CB  PRO A2018       5.581  -0.650  41.365  1.00  0.00           C  
ATOM   3956  CG  PRO A2018       5.684   0.750  40.861  1.00  0.00           C  
ATOM   3957  CD  PRO A2018       6.311   1.475  42.034  1.00  0.00           C  
ATOM   3958  N   LYS A2019       6.860  -1.729  43.951  1.00  0.00           N  
ATOM   3959  CA  LYS A2019       7.391  -2.827  44.750  1.00  0.00           C  
ATOM   3960  C   LYS A2019       7.014  -2.764  46.221  1.00  0.00           C  
ATOM   3961  O   LYS A2019       6.570  -3.762  46.786  1.00  0.00           O  
ATOM   3962  CB  LYS A2019       8.911  -2.923  44.578  1.00  0.00           C  
ATOM   3963  CG  LYS A2019       9.292  -3.549  43.248  1.00  0.00           C  
ATOM   3964  CD  LYS A2019       8.656  -4.931  43.117  1.00  0.00           C  
ATOM   3965  CE  LYS A2019       8.662  -5.423  41.682  1.00  0.00           C  
ATOM   3966  NZ  LYS A2019       7.972  -6.739  41.541  1.00  0.00           N  
ATOM   3967  N   LEU A2020       7.186  -1.603  46.843  1.00  0.00           N  
ATOM   3968  CA  LEU A2020       6.800  -1.458  48.237  1.00  0.00           C  
ATOM   3969  C   LEU A2020       5.302  -1.745  48.345  1.00  0.00           C  
ATOM   3970  O   LEU A2020       4.844  -2.294  49.342  1.00  0.00           O  
ATOM   3971  CB  LEU A2020       7.088  -0.039  48.744  1.00  0.00           C  
ATOM   3972  CG  LEU A2020       6.600   0.288  50.166  1.00  0.00           C  
ATOM   3973  CD1 LEU A2020       7.108  -0.759  51.145  1.00  0.00           C  
ATOM   3974  CD2 LEU A2020       7.076   1.686  50.572  1.00  0.00           C  
ATOM   3975  N   THR A2021       4.537  -1.381  47.316  1.00  0.00           N  
ATOM   3976  CA  THR A2021       3.096  -1.622  47.352  1.00  0.00           C  
ATOM   3977  C   THR A2021       2.783  -3.115  47.380  1.00  0.00           C  
ATOM   3978  O   THR A2021       1.883  -3.546  48.099  1.00  0.00           O  
ATOM   3979  CB  THR A2021       2.366  -0.966  46.150  1.00  0.00           C  
ATOM   3980  OG1 THR A2021       2.453   0.463  46.263  1.00  0.00           O  
ATOM   3981  CG2 THR A2021       0.898  -1.369  46.134  1.00  0.00           C  
ATOM   3982  N   GLU A2022       3.527  -3.906  46.609  1.00  0.00           N  
ATOM   3983  CA  GLU A2022       3.303  -5.346  46.587  1.00  0.00           C  
ATOM   3984  C   GLU A2022       3.596  -5.929  47.967  1.00  0.00           C  
ATOM   3985  O   GLU A2022       2.848  -6.769  48.468  1.00  0.00           O  
ATOM   3986  CB  GLU A2022       4.198  -6.023  45.546  1.00  0.00           C  
ATOM   3987  CG  GLU A2022       3.909  -5.604  44.113  1.00  0.00           C  
ATOM   3988  CD  GLU A2022       4.705  -6.402  43.101  1.00  0.00           C  
ATOM   3989  OE1 GLU A2022       5.768  -6.950  43.469  1.00  0.00           O  
ATOM   3990  OE2 GLU A2022       4.273  -6.472  41.933  1.00  0.00           O  
ATOM   3991  N   ARG A2023       4.688  -5.482  48.576  1.00  0.00           N  
ATOM   3992  CA  ARG A2023       5.067  -5.957  49.900  1.00  0.00           C  
ATOM   3993  C   ARG A2023       4.015  -5.545  50.932  1.00  0.00           C  
ATOM   3994  O   ARG A2023       3.727  -6.292  51.871  1.00  0.00           O  
ATOM   3995  CB  ARG A2023       6.453  -5.416  50.277  1.00  0.00           C  
ATOM   3996  CG  ARG A2023       7.572  -5.913  49.355  1.00  0.00           C  
ATOM   3997  CD  ARG A2023       8.960  -5.762  49.989  1.00  0.00           C  
ATOM   3998  NE  ARG A2023       9.388  -4.371  50.113  1.00  0.00           N  
ATOM   3999  CZ  ARG A2023       9.897  -3.647  49.119  1.00  0.00           C  
ATOM   4000  NH1 ARG A2023      10.045  -4.177  47.912  1.00  0.00           N  
ATOM   4001  NH2 ARG A2023      10.270  -2.391  49.335  1.00  0.00           N  
ATOM   4002  N   ALA A2024       3.430  -4.364  50.746  1.00  0.00           N  
ATOM   4003  CA  ALA A2024       2.395  -3.877  51.650  1.00  0.00           C  
ATOM   4004  C   ALA A2024       1.098  -4.677  51.485  1.00  0.00           C  
ATOM   4005  O   ALA A2024       0.436  -4.996  52.473  1.00  0.00           O  
ATOM   4006  CB  ALA A2024       2.132  -2.394  51.403  1.00  0.00           C  
ATOM   4007  N   GLU A2025       0.737  -5.002  50.244  1.00  0.00           N  
ATOM   4008  CA  GLU A2025      -0.483  -5.764  49.989  1.00  0.00           C  
ATOM   4009  C   GLU A2025      -0.354  -7.199  50.517  1.00  0.00           C  
ATOM   4010  O   GLU A2025      -1.342  -7.805  50.933  1.00  0.00           O  
ATOM   4011  CB  GLU A2025      -0.802  -5.758  48.486  1.00  0.00           C  
ATOM   4012  CG  GLU A2025      -1.003  -4.349  47.935  1.00  0.00           C  
ATOM   4013  CD  GLU A2025      -1.258  -4.306  46.441  1.00  0.00           C  
ATOM   4014  OE1 GLU A2025      -0.541  -4.995  45.681  1.00  0.00           O  
ATOM   4015  OE2 GLU A2025      -2.165  -3.558  46.025  1.00  0.00           O  
ATOM   4016  N   ALA A2026       0.867  -7.729  50.515  1.00  0.00           N  
ATOM   4017  CA  ALA A2026       1.116  -9.081  51.020  1.00  0.00           C  
ATOM   4018  C   ALA A2026       0.937  -9.077  52.546  1.00  0.00           C  
ATOM   4019  O   ALA A2026       0.375 -10.008  53.124  1.00  0.00           O  
ATOM   4020  CB  ALA A2026       2.536  -9.527  50.651  1.00  0.00           C  
ATOM   4021  N   PHE A2027       1.412  -8.013  53.187  1.00  0.00           N  
ATOM   4022  CA  PHE A2027       1.302  -7.869  54.638  1.00  0.00           C  
ATOM   4023  C   PHE A2027      -0.153  -7.645  55.057  1.00  0.00           C  
ATOM   4024  O   PHE A2027      -0.640  -8.247  56.019  1.00  0.00           O  
ATOM   4025  CB  PHE A2027       2.184  -6.696  55.102  1.00  0.00           C  
ATOM   4026  CG  PHE A2027       1.716  -6.022  56.372  1.00  0.00           C  
ATOM   4027  CD1 PHE A2027       1.596  -6.735  57.559  1.00  0.00           C  
ATOM   4028  CD2 PHE A2027       1.398  -4.664  56.371  1.00  0.00           C  
ATOM   4029  CE1 PHE A2027       1.164  -6.103  58.737  1.00  0.00           C  
ATOM   4030  CE2 PHE A2027       0.968  -4.023  57.538  1.00  0.00           C  
ATOM   4031  CZ  PHE A2027       0.850  -4.745  58.722  1.00  0.00           C  
ATOM   4032  N   LEU A2039      -0.846  -6.793  54.312  1.00  0.00           N  
ATOM   4033  CA  LEU A2039      -2.233  -6.457  54.608  1.00  0.00           C  
ATOM   4034  C   LEU A2039      -3.231  -7.518  54.171  1.00  0.00           C  
ATOM   4035  O   LEU A2039      -4.381  -7.496  54.602  1.00  0.00           O  
ATOM   4036  CB  LEU A2039      -2.587  -5.112  53.956  1.00  0.00           C  
ATOM   4037  CG  LEU A2039      -1.887  -3.889  54.559  1.00  0.00           C  
ATOM   4038  CD1 LEU A2039      -2.156  -2.645  53.719  1.00  0.00           C  
ATOM   4039  CD2 LEU A2039      -2.379  -3.684  55.986  1.00  0.00           C  
ATOM   4040  N   ASN A2040      -2.788  -8.447  53.326  1.00  0.00           N  
ATOM   4041  CA  ASN A2040      -3.659  -9.502  52.814  1.00  0.00           C  
ATOM   4042  C   ASN A2040      -4.781  -8.896  51.978  1.00  0.00           C  
ATOM   4043  O   ASN A2040      -5.929  -9.343  52.029  1.00  0.00           O  
ATOM   4044  CB  ASN A2040      -4.245 -10.324  53.963  1.00  0.00           C  
ATOM   4045  CG  ASN A2040      -3.445 -11.575  54.245  1.00  0.00           C  
ATOM   4046  OD1 ASN A2040      -3.260 -11.967  55.400  1.00  0.00           O  
ATOM   4047  ND2 ASN A2040      -2.973 -12.221  53.184  1.00  0.00           N  
ATOM   4048  N   THR A2041      -4.447  -7.869  51.205  1.00  0.00           N  
ATOM   4049  CA  THR A2041      -5.445  -7.230  50.365  1.00  0.00           C  
ATOM   4050  C   THR A2041      -4.827  -6.389  49.263  1.00  0.00           C  
ATOM   4051  O   THR A2041      -3.744  -5.829  49.420  1.00  0.00           O  
ATOM   4052  CB  THR A2041      -6.382  -6.319  51.196  1.00  0.00           C  
ATOM   4053  OG1 THR A2041      -7.502  -5.925  50.390  1.00  0.00           O  
ATOM   4054  CG2 THR A2041      -5.647  -5.063  51.645  1.00  0.00           C  
ATOM   4055  N   GLU A2042      -5.517  -6.329  48.132  1.00  0.00           N  
ATOM   4056  CA  GLU A2042      -5.070  -5.509  47.017  1.00  0.00           C  
ATOM   4057  C   GLU A2042      -5.534  -4.098  47.383  1.00  0.00           C  
ATOM   4058  O   GLU A2042      -6.607  -3.932  47.961  1.00  0.00           O  
ATOM   4059  CB  GLU A2042      -5.748  -5.964  45.718  1.00  0.00           C  
ATOM   4060  CG  GLU A2042      -5.664  -4.952  44.579  1.00  0.00           C  
ATOM   4061  CD  GLU A2042      -6.431  -5.390  43.334  1.00  0.00           C  
ATOM   4062  OE1 GLU A2042      -7.621  -5.753  43.453  1.00  0.00           O  
ATOM   4063  OE2 GLU A2042      -5.846  -5.361  42.232  1.00  0.00           O  
ATOM   4064  N   LEU A2043      -4.728  -3.088  47.081  1.00  0.00           N  
ATOM   4065  CA  LEU A2043      -5.121  -1.715  47.391  1.00  0.00           C  
ATOM   4066  C   LEU A2043      -5.787  -1.069  46.183  1.00  0.00           C  
ATOM   4067  O   LEU A2043      -5.175  -0.954  45.121  1.00  0.00           O  
ATOM   4068  CB  LEU A2043      -3.902  -0.877  47.792  1.00  0.00           C  
ATOM   4069  CG  LEU A2043      -3.137  -1.319  49.042  1.00  0.00           C  
ATOM   4070  CD1 LEU A2043      -1.980  -0.348  49.292  1.00  0.00           C  
ATOM   4071  CD2 LEU A2043      -4.074  -1.361  50.230  1.00  0.00           C  
ATOM   4072  N   THR A2044      -7.041  -0.659  46.341  1.00  0.00           N  
ATOM   4073  CA  THR A2044      -7.767  -0.004  45.253  1.00  0.00           C  
ATOM   4074  C   THR A2044      -8.108   1.400  45.723  1.00  0.00           C  
ATOM   4075  O   THR A2044      -8.193   1.651  46.923  1.00  0.00           O  
ATOM   4076  CB  THR A2044      -9.081  -0.741  44.894  1.00  0.00           C  
ATOM   4077  OG1 THR A2044     -10.016  -0.597  45.967  1.00  0.00           O  
ATOM   4078  CG2 THR A2044      -8.814  -2.228  44.647  1.00  0.00           C  
ATOM   4079  N   TRP A2047      -8.313   2.314  44.781  1.00  0.00           N  
ATOM   4080  CA  TRP A2047      -8.622   3.694  45.137  1.00  0.00           C  
ATOM   4081  C   TRP A2047      -9.888   3.834  45.987  1.00  0.00           C  
ATOM   4082  O   TRP A2047      -9.892   4.563  46.983  1.00  0.00           O  
ATOM   4083  CB  TRP A2047      -8.739   4.551  43.868  1.00  0.00           C  
ATOM   4084  CG  TRP A2047      -8.690   6.025  44.149  1.00  0.00           C  
ATOM   4085  CD1 TRP A2047      -9.751   6.868  44.331  1.00  0.00           C  
ATOM   4086  CD2 TRP A2047      -7.511   6.816  44.339  1.00  0.00           C  
ATOM   4087  NE1 TRP A2047      -9.304   8.138  44.624  1.00  0.00           N  
ATOM   4088  CE2 TRP A2047      -7.931   8.132  44.636  1.00  0.00           C  
ATOM   4089  CE3 TRP A2047      -6.135   6.540  44.288  1.00  0.00           C  
ATOM   4090  CZ2 TRP A2047      -7.024   9.171  44.884  1.00  0.00           C  
ATOM   4091  CZ3 TRP A2047      -5.234   7.576  44.534  1.00  0.00           C  
ATOM   4092  CH2 TRP A2047      -5.686   8.874  44.829  1.00  0.00           C  
ATOM   4093  N   ASP A2048     -10.955   3.130  45.614  1.00  0.00           N  
ATOM   4094  CA  ASP A2048     -12.211   3.222  46.364  1.00  0.00           C  
ATOM   4095  C   ASP A2048     -12.224   2.408  47.658  1.00  0.00           C  
ATOM   4096  O   ASP A2048     -12.984   2.708  48.583  1.00  0.00           O  
ATOM   4097  CB  ASP A2048     -13.393   2.776  45.500  1.00  0.00           C  
ATOM   4098  CG  ASP A2048     -13.548   3.606  44.240  1.00  0.00           C  
ATOM   4099  OD1 ASP A2048     -13.161   4.798  44.247  1.00  0.00           O  
ATOM   4100  OD2 ASP A2048     -14.076   3.066  43.246  1.00  0.00           O  
ATOM   4101  N   GLY A2049     -11.383   1.381  47.718  1.00  0.00           N  
ATOM   4102  CA  GLY A2049     -11.329   0.533  48.893  1.00  0.00           C  
ATOM   4103  C   GLY A2049     -11.064   1.213  50.223  1.00  0.00           C  
ATOM   4104  O   GLY A2049     -11.475   0.703  51.269  1.00  0.00           O  
ATOM   4105  N   ILE A2050     -10.383   2.356  50.210  1.00  0.00           N  
ATOM   4106  CA  ILE A2050     -10.087   3.043  51.464  1.00  0.00           C  
ATOM   4107  C   ILE A2050     -11.351   3.412  52.253  1.00  0.00           C  
ATOM   4108  O   ILE A2050     -11.300   3.612  53.472  1.00  0.00           O  
ATOM   4109  CB  ILE A2050      -9.240   4.318  51.221  1.00  0.00           C  
ATOM   4110  CG1 ILE A2050      -9.987   5.277  50.295  1.00  0.00           C  
ATOM   4111  CG2 ILE A2050      -7.881   3.932  50.623  1.00  0.00           C  
ATOM   4112  CD1 ILE A2050      -9.283   6.605  50.087  1.00  0.00           C  
ATOM   4113  N   GLN A2051     -12.484   3.489  51.564  1.00  0.00           N  
ATOM   4114  CA  GLN A2051     -13.748   3.827  52.218  1.00  0.00           C  
ATOM   4115  C   GLN A2051     -14.210   2.744  53.197  1.00  0.00           C  
ATOM   4116  O   GLN A2051     -15.098   2.976  54.019  1.00  0.00           O  
ATOM   4117  CB  GLN A2051     -14.836   4.080  51.169  1.00  0.00           C  
ATOM   4118  CG  GLN A2051     -14.661   5.371  50.379  1.00  0.00           C  
ATOM   4119  CD  GLN A2051     -14.617   6.596  51.275  1.00  0.00           C  
ATOM   4120  OE1 GLN A2051     -15.409   6.726  52.212  1.00  0.00           O  
ATOM   4121  NE2 GLN A2051     -13.694   7.509  50.986  1.00  0.00           N  
ATOM   4122  N   GLN A2085     -13.609   1.562  53.104  1.00  0.00           N  
ATOM   4123  CA  GLN A2085     -13.944   0.458  54.000  1.00  0.00           C  
ATOM   4124  C   GLN A2085     -12.673   0.038  54.738  1.00  0.00           C  
ATOM   4125  O   GLN A2085     -11.875  -0.736  54.208  1.00  0.00           O  
ATOM   4126  CB  GLN A2085     -14.476  -0.752  53.216  1.00  0.00           C  
ATOM   4127  CG  GLN A2085     -15.586  -0.455  52.207  1.00  0.00           C  
ATOM   4128  CD  GLN A2085     -15.057   0.020  50.861  1.00  0.00           C  
ATOM   4129  OE1 GLN A2085     -14.258  -0.660  50.220  1.00  0.00           O  
ATOM   4130  NE2 GLN A2085     -15.511   1.188  50.425  1.00  0.00           N  
ATOM   4131  N   PRO A2086     -12.469   0.530  55.973  1.00  0.00           N  
ATOM   4132  CA  PRO A2086     -11.253   0.134  56.692  1.00  0.00           C  
ATOM   4133  C   PRO A2086     -11.197  -1.369  56.961  1.00  0.00           C  
ATOM   4134  O   PRO A2086     -12.217  -2.059  56.889  1.00  0.00           O  
ATOM   4135  CB  PRO A2086     -11.331   0.951  57.978  1.00  0.00           C  
ATOM   4136  CG  PRO A2086     -12.818   1.060  58.221  1.00  0.00           C  
ATOM   4137  CD  PRO A2086     -13.349   1.352  56.827  1.00  0.00           C  
ATOM   4138  N   LEU A2087     -10.000  -1.872  57.264  1.00  0.00           N  
ATOM   4139  CA  LEU A2087      -9.814  -3.289  57.564  1.00  0.00           C  
ATOM   4140  C   LEU A2087     -10.191  -3.497  59.035  1.00  0.00           C  
ATOM   4141  O   LEU A2087      -9.530  -2.968  59.933  1.00  0.00           O  
ATOM   4142  CB  LEU A2087      -8.352  -3.696  57.321  1.00  0.00           C  
ATOM   4143  CG  LEU A2087      -7.793  -3.372  55.928  1.00  0.00           C  
ATOM   4144  CD1 LEU A2087      -6.342  -3.831  55.810  1.00  0.00           C  
ATOM   4145  CD2 LEU A2087      -8.644  -4.058  54.868  1.00  0.00           C  
ATOM   4146  N   LEU A2088     -11.267  -4.247  59.268  1.00  0.00           N  
ATOM   4147  CA  LEU A2088     -11.764  -4.527  60.618  1.00  0.00           C  
ATOM   4148  C   LEU A2088     -11.912  -6.038  60.801  1.00  0.00           C  
ATOM   4149  O   LEU A2088     -12.338  -6.729  59.873  1.00  0.00           O  
ATOM   4150  CB  LEU A2088     -13.129  -3.860  60.823  1.00  0.00           C  
ATOM   4151  CG  LEU A2088     -13.228  -2.377  60.441  1.00  0.00           C  
ATOM   4152  CD1 LEU A2088     -14.674  -1.882  60.617  1.00  0.00           C  
ATOM   4153  CD2 LEU A2088     -12.278  -1.568  61.297  1.00  0.00           C  
ATOM   4154  N   GLY A2089     -11.576  -6.540  61.992  1.00  0.00           N  
ATOM   4155  CA  GLY A2089     -11.666  -7.972  62.256  1.00  0.00           C  
ATOM   4156  C   GLY A2089     -10.995  -8.693  61.106  1.00  0.00           C  
ATOM   4157  O   GLY A2089     -11.481  -9.708  60.610  1.00  0.00           O  
ATOM   4158  N   HIS A2090      -9.845  -8.154  60.718  1.00  0.00           N  
ATOM   4159  CA  HIS A2090      -9.076  -8.617  59.574  1.00  0.00           C  
ATOM   4160  C   HIS A2090      -7.668  -9.131  59.918  1.00  0.00           C  
ATOM   4161  O   HIS A2090      -6.918  -8.492  60.655  1.00  0.00           O  
ATOM   4162  CB  HIS A2090      -9.015  -7.444  58.590  1.00  0.00           C  
ATOM   4163  CG  HIS A2090      -8.338  -7.753  57.296  1.00  0.00           C  
ATOM   4164  ND1 HIS A2090      -6.974  -7.641  57.123  1.00  0.00           N  
ATOM   4165  CD2 HIS A2090      -8.840  -8.133  56.099  1.00  0.00           C  
ATOM   4166  CE1 HIS A2090      -6.667  -7.937  55.874  1.00  0.00           C  
ATOM   4167  NE2 HIS A2090      -7.781  -8.239  55.230  1.00  0.00           N  
ATOM   4168  N   LYS A2091      -7.322 -10.286  59.357  1.00  0.00           N  
ATOM   4169  CA  LYS A2091      -6.032 -10.926  59.592  1.00  0.00           C  
ATOM   4170  C   LYS A2091      -4.914 -10.390  58.699  1.00  0.00           C  
ATOM   4171  O   LYS A2091      -5.051 -10.357  57.473  1.00  0.00           O  
ATOM   4172  CB  LYS A2091      -6.176 -12.438  59.374  1.00  0.00           C  
ATOM   4173  CG  LYS A2091      -4.888 -13.243  59.493  1.00  0.00           C  
ATOM   4174  CD  LYS A2091      -4.313 -13.183  60.899  1.00  0.00           C  
ATOM   4175  CE  LYS A2091      -3.163 -14.167  61.078  1.00  0.00           C  
ATOM   4176  NZ  LYS A2091      -2.074 -13.960  60.082  1.00  0.00           N  
ATOM   4177  N   VAL A2092      -3.815  -9.961  59.312  1.00  0.00           N  
ATOM   4178  CA  VAL A2092      -2.667  -9.467  58.552  1.00  0.00           C  
ATOM   4179  C   VAL A2092      -1.564 -10.495  58.724  1.00  0.00           C  
ATOM   4180  O   VAL A2092      -1.626 -11.309  59.636  1.00  0.00           O  
ATOM   4181  CB  VAL A2092      -2.170  -8.091  59.058  1.00  0.00           C  
ATOM   4182  CG1 VAL A2092      -3.248  -7.041  58.831  1.00  0.00           C  
ATOM   4183  CG2 VAL A2092      -1.792  -8.165  60.527  1.00  0.00           C  
ATOM   4184  N   ASN A2093      -0.571 -10.474  57.840  1.00  0.00           N  
ATOM   4185  CA  ASN A2093       0.546 -11.419  57.908  1.00  0.00           C  
ATOM   4186  C   ASN A2093       1.800 -10.813  58.521  1.00  0.00           C  
ATOM   4187  O   ASN A2093       1.977  -9.593  58.517  1.00  0.00           O  
ATOM   4188  CB  ASN A2093       0.902 -11.939  56.511  1.00  0.00           C  
ATOM   4189  CG  ASN A2093      -0.266 -12.605  55.820  1.00  0.00           C  
ATOM   4190  OD1 ASN A2093      -0.956 -13.432  56.409  1.00  0.00           O  
ATOM   4191  ND2 ASN A2093      -0.477 -12.269  54.553  1.00  0.00           N  
ATOM   4192  N   PRO A2094       2.698 -11.669  59.041  1.00  0.00           N  
ATOM   4193  CA  PRO A2094       3.916 -11.114  59.628  1.00  0.00           C  
ATOM   4194  C   PRO A2094       4.746 -10.647  58.440  1.00  0.00           C  
ATOM   4195  O   PRO A2094       4.551 -11.119  57.315  1.00  0.00           O  
ATOM   4196  CB  PRO A2094       4.548 -12.319  60.325  1.00  0.00           C  
ATOM   4197  CG  PRO A2094       3.370 -13.227  60.590  1.00  0.00           C  
ATOM   4198  CD  PRO A2094       2.610 -13.117  59.305  1.00  0.00           C  
ATOM   4199  N   PHE A2095       5.657  -9.713  58.652  1.00  0.00           N  
ATOM   4200  CA  PHE A2095       6.457  -9.287  57.522  1.00  0.00           C  
ATOM   4201  C   PHE A2095       7.879  -8.952  57.846  1.00  0.00           C  
ATOM   4202  O   PHE A2095       8.191  -8.443  58.924  1.00  0.00           O  
ATOM   4203  CB  PHE A2095       5.837  -8.080  56.828  1.00  0.00           C  
ATOM   4204  CG  PHE A2095       5.813  -6.836  57.660  1.00  0.00           C  
ATOM   4205  CD1 PHE A2095       4.713  -6.549  58.452  1.00  0.00           C  
ATOM   4206  CD2 PHE A2095       6.887  -5.951  57.653  1.00  0.00           C  
ATOM   4207  CE1 PHE A2095       4.675  -5.401  59.213  1.00  0.00           C  
ATOM   4208  CE2 PHE A2095       6.855  -4.794  58.418  1.00  0.00           C  
ATOM   4209  CZ  PHE A2095       5.751  -4.522  59.201  1.00  0.00           C  
ATOM   4210  N   LYS A2096       8.752  -9.260  56.899  1.00  0.00           N  
ATOM   4211  CA  LYS A2096      10.140  -8.922  57.070  1.00  0.00           C  
ATOM   4212  C   LYS A2096      10.189  -7.441  56.685  1.00  0.00           C  
ATOM   4213  O   LYS A2096       9.190  -6.874  56.255  1.00  0.00           O  
ATOM   4214  CB  LYS A2096      11.029  -9.800  56.162  1.00  0.00           C  
ATOM   4215  CG  LYS A2096      12.533  -9.515  56.289  1.00  0.00           C  
ATOM   4216  CD  LYS A2096      13.421 -10.760  56.063  1.00  0.00           C  
ATOM   4217  CE  LYS A2096      13.290 -11.381  54.676  1.00  0.00           C  
ATOM   4218  NZ  LYS A2096      14.175 -12.582  54.461  1.00  0.00           N  
ATOM   4219  N   ALA A2098      11.342  -6.818  56.865  1.00  0.00           N  
ATOM   4220  CA  ALA A2098      11.500  -5.413  56.547  1.00  0.00           C  
ATOM   4221  C   ALA A2098      10.851  -5.028  55.226  1.00  0.00           C  
ATOM   4222  O   ALA A2098      11.098  -5.652  54.193  1.00  0.00           O  
ATOM   4223  CB  ALA A2098      12.973  -5.035  56.533  1.00  0.00           C  
ATOM   4224  N   LEU A2099      10.028  -3.981  55.268  1.00  0.00           N  
ATOM   4225  CA  LEU A2099       9.352  -3.499  54.068  1.00  0.00           C  
ATOM   4226  C   LEU A2099      10.268  -2.555  53.301  1.00  0.00           C  
ATOM   4227  O   LEU A2099      10.184  -2.473  52.077  1.00  0.00           O  
ATOM   4228  CB  LEU A2099       8.051  -2.778  54.436  1.00  0.00           C  
ATOM   4229  CG  LEU A2099       6.864  -3.561  55.014  1.00  0.00           C  
ATOM   4230  CD1 LEU A2099       5.732  -2.585  55.284  1.00  0.00           C  
ATOM   4231  CD2 LEU A2099       6.403  -4.653  54.060  1.00  0.00           C  
ATOM   4232  N   TYR A2100      11.141  -1.852  54.020  1.00  0.00           N  
ATOM   4233  CA  TYR A2100      12.059  -0.908  53.382  1.00  0.00           C  
ATOM   4234  C   TYR A2100      13.183  -0.526  54.347  1.00  0.00           C  
ATOM   4235  O   TYR A2100      12.926  -0.123  55.481  1.00  0.00           O  
ATOM   4236  CB  TYR A2100      11.285   0.342  52.946  1.00  0.00           C  
ATOM   4237  CG  TYR A2100      11.871   1.036  51.734  1.00  0.00           C  
ATOM   4238  CD1 TYR A2100      12.951   1.908  51.859  1.00  0.00           C  
ATOM   4239  CD2 TYR A2100      11.367   0.789  50.453  1.00  0.00           C  
ATOM   4240  CE1 TYR A2100      13.520   2.519  50.742  1.00  0.00           C  
ATOM   4241  CE2 TYR A2100      11.933   1.394  49.324  1.00  0.00           C  
ATOM   4242  CZ  TYR A2100      13.009   2.255  49.481  1.00  0.00           C  
ATOM   4243  OH  TYR A2100      13.593   2.842  48.380  1.00  0.00           O  
ATOM   4244  N   ASN A2101      14.426  -0.652  53.895  1.00  0.00           N  
ATOM   4245  CA  ASN A2101      15.590  -0.340  54.726  1.00  0.00           C  
ATOM   4246  C   ASN A2101      16.202   1.021  54.395  1.00  0.00           C  
ATOM   4247  O   ASN A2101      15.987   1.562  53.308  1.00  0.00           O  
ATOM   4248  CB  ASN A2101      16.663  -1.418  54.550  1.00  0.00           C  
ATOM   4249  CG  ASN A2101      16.127  -2.820  54.770  1.00  0.00           C  
ATOM   4250  OD1 ASN A2101      15.635  -3.150  55.849  1.00  0.00           O  
ATOM   4251  ND2 ASN A2101      16.216  -3.654  53.740  1.00  0.00           N  
ATOM   4252  N   ARG A2102      16.973   1.558  55.337  1.00  0.00           N  
ATOM   4253  CA  ARG A2102      17.631   2.853  55.164  1.00  0.00           C  
ATOM   4254  C   ARG A2102      18.813   2.771  54.204  1.00  0.00           C  
ATOM   4255  O   ARG A2102      19.424   1.711  54.043  1.00  0.00           O  
ATOM   4256  CB  ARG A2102      18.158   3.376  56.506  1.00  0.00           C  
ATOM   4257  CG  ARG A2102      17.106   3.681  57.557  1.00  0.00           C  
ATOM   4258  CD  ARG A2102      17.769   4.020  58.892  1.00  0.00           C  
ATOM   4259  NE  ARG A2102      18.666   5.172  58.798  1.00  0.00           N  
ATOM   4260  CZ  ARG A2102      18.264   6.439  58.750  1.00  0.00           C  
ATOM   4261  NH1 ARG A2102      16.970   6.733  58.790  1.00  0.00           N  
ATOM   4262  NH2 ARG A2102      19.157   7.415  58.657  1.00  0.00           N  
ATOM   4263  N   ILE A2103      19.131   3.901  53.576  1.00  0.00           N  
ATOM   4264  CA  ILE A2103      20.266   3.997  52.665  1.00  0.00           C  
ATOM   4265  C   ILE A2103      21.249   4.998  53.279  1.00  0.00           C  
ATOM   4266  O   ILE A2103      20.894   5.722  54.209  1.00  0.00           O  
ATOM   4267  CB  ILE A2103      19.832   4.476  51.249  1.00  0.00           C  
ATOM   4268  CG1 ILE A2103      19.027   5.775  51.347  1.00  0.00           C  
ATOM   4269  CG2 ILE A2103      19.012   3.384  50.563  1.00  0.00           C  
ATOM   4270  CD1 ILE A2103      18.600   6.347  49.985  1.00  0.00           C  
ATOM   4271  N   ASP A2104      22.480   5.035  52.780  1.00  0.00           N  
ATOM   4272  CA  ASP A2104      23.469   5.958  53.326  1.00  0.00           C  
ATOM   4273  C   ASP A2104      24.398   6.514  52.264  1.00  0.00           C  
ATOM   4274  O   ASP A2104      24.470   5.991  51.148  1.00  0.00           O  
ATOM   4275  CB  ASP A2104      24.284   5.274  54.433  1.00  0.00           C  
ATOM   4276  CG  ASP A2104      25.063   4.066  53.938  1.00  0.00           C  
ATOM   4277  OD1 ASP A2104      25.372   3.189  54.769  1.00  0.00           O  
ATOM   4278  OD2 ASP A2104      25.379   3.992  52.732  1.00  0.00           O  
ATOM   4279  N   MET A2105      25.107   7.579  52.618  1.00  0.00           N  
ATOM   4280  CA  MET A2105      26.022   8.230  51.695  1.00  0.00           C  
ATOM   4281  C   MET A2105      27.144   7.335  51.180  1.00  0.00           C  
ATOM   4282  O   MET A2105      27.706   7.597  50.119  1.00  0.00           O  
ATOM   4283  CB  MET A2105      26.604   9.496  52.330  1.00  0.00           C  
ATOM   4284  CG  MET A2105      25.688  10.715  52.224  1.00  0.00           C  
ATOM   4285  SD  MET A2105      25.296  11.137  50.497  1.00  0.00           S  
ATOM   4286  CE  MET A2105      26.876  11.788  49.934  1.00  0.00           C  
ATOM   4287  N   ARG A2106      27.481   6.281  51.916  1.00  0.00           N  
ATOM   4288  CA  ARG A2106      28.533   5.385  51.446  1.00  0.00           C  
ATOM   4289  C   ARG A2106      28.081   4.728  50.147  1.00  0.00           C  
ATOM   4290  O   ARG A2106      28.880   4.518  49.237  1.00  0.00           O  
ATOM   4291  CB  ARG A2106      28.854   4.311  52.486  1.00  0.00           C  
ATOM   4292  CG  ARG A2106      29.524   4.856  53.731  1.00  0.00           C  
ATOM   4293  CD  ARG A2106      30.178   3.747  54.540  1.00  0.00           C  
ATOM   4294  NE  ARG A2106      30.692   4.241  55.815  1.00  0.00           N  
ATOM   4295  CZ  ARG A2106      29.928   4.741  56.781  1.00  0.00           C  
ATOM   4296  NH1 ARG A2106      28.612   4.814  56.618  1.00  0.00           N  
ATOM   4297  NH2 ARG A2106      30.475   5.167  57.912  1.00  0.00           N  
ATOM   4298  N   GLN A2107      26.793   4.415  50.060  1.00  0.00           N  
ATOM   4299  CA  GLN A2107      26.250   3.792  48.858  1.00  0.00           C  
ATOM   4300  C   GLN A2107      26.264   4.788  47.700  1.00  0.00           C  
ATOM   4301  O   GLN A2107      26.486   4.412  46.549  1.00  0.00           O  
ATOM   4302  CB  GLN A2107      24.827   3.298  49.128  1.00  0.00           C  
ATOM   4303  CG  GLN A2107      24.752   2.205  50.187  1.00  0.00           C  
ATOM   4304  CD  GLN A2107      23.329   1.884  50.595  1.00  0.00           C  
ATOM   4305  OE1 GLN A2107      22.565   2.773  50.957  1.00  0.00           O  
ATOM   4306  NE2 GLN A2107      22.969   0.604  50.548  1.00  0.00           N  
ATOM   4307  N   VAL A2108      26.021   6.059  48.007  1.00  0.00           N  
ATOM   4308  CA  VAL A2108      26.037   7.099  46.987  1.00  0.00           C  
ATOM   4309  C   VAL A2108      27.456   7.249  46.432  1.00  0.00           C  
ATOM   4310  O   VAL A2108      27.657   7.368  45.221  1.00  0.00           O  
ATOM   4311  CB  VAL A2108      25.570   8.457  47.570  1.00  0.00           C  
ATOM   4312  CG1 VAL A2108      25.967   9.594  46.641  1.00  0.00           C  
ATOM   4313  CG2 VAL A2108      24.059   8.444  47.772  1.00  0.00           C  
ATOM   4314  N   GLU A2109      28.443   7.232  47.323  1.00  0.00           N  
ATOM   4315  CA  GLU A2109      29.836   7.370  46.910  1.00  0.00           C  
ATOM   4316  C   GLU A2109      30.254   6.222  45.995  1.00  0.00           C  
ATOM   4317  O   GLU A2109      30.977   6.430  45.022  1.00  0.00           O  
ATOM   4318  CB  GLU A2109      30.751   7.436  48.144  1.00  0.00           C  
ATOM   4319  CG  GLU A2109      30.483   8.644  49.047  1.00  0.00           C  
ATOM   4320  CD  GLU A2109      31.359   8.666  50.294  1.00  0.00           C  
ATOM   4321  OE1 GLU A2109      32.595   8.772  50.158  1.00  0.00           O  
ATOM   4322  OE2 GLU A2109      30.811   8.579  51.413  1.00  0.00           O  
ATOM   4323  N   ALA A2110      29.792   5.012  46.304  1.00  0.00           N  
ATOM   4324  CA  ALA A2110      30.115   3.841  45.496  1.00  0.00           C  
ATOM   4325  C   ALA A2110      29.494   3.979  44.108  1.00  0.00           C  
ATOM   4326  O   ALA A2110      30.095   3.591  43.103  1.00  0.00           O  
ATOM   4327  CB  ALA A2110      29.594   2.579  46.173  1.00  0.00           C  
ATOM   4328  N   LEU A2111      28.280   4.523  44.061  1.00  0.00           N  
ATOM   4329  CA  LEU A2111      27.579   4.719  42.791  1.00  0.00           C  
ATOM   4330  C   LEU A2111      28.362   5.682  41.907  1.00  0.00           C  
ATOM   4331  O   LEU A2111      28.522   5.454  40.705  1.00  0.00           O  
ATOM   4332  CB  LEU A2111      26.173   5.280  43.040  1.00  0.00           C  
ATOM   4333  CG  LEU A2111      25.435   5.799  41.797  1.00  0.00           C  
ATOM   4334  CD1 LEU A2111      25.131   4.638  40.855  1.00  0.00           C  
ATOM   4335  CD2 LEU A2111      24.151   6.498  42.215  1.00  0.00           C  
ATOM   4336  N   VAL A2112      28.840   6.765  42.511  1.00  0.00           N  
ATOM   4337  CA  VAL A2112      29.604   7.779  41.791  1.00  0.00           C  
ATOM   4338  C   VAL A2112      30.935   7.208  41.300  1.00  0.00           C  
ATOM   4339  O   VAL A2112      31.352   7.467  40.167  1.00  0.00           O  
ATOM   4340  CB  VAL A2112      29.855   9.015  42.695  1.00  0.00           C  
ATOM   4341  CG1 VAL A2112      30.784  10.001  42.003  1.00  0.00           C  
ATOM   4342  CG2 VAL A2112      28.522   9.690  43.019  1.00  0.00           C  
ATOM   4343  N   GLU A2113      31.596   6.423  42.146  1.00  0.00           N  
ATOM   4344  CA  GLU A2113      32.869   5.821  41.763  1.00  0.00           C  
ATOM   4345  C   GLU A2113      32.698   4.831  40.627  1.00  0.00           C  
ATOM   4346  O   GLU A2113      33.492   4.812  39.689  1.00  0.00           O  
ATOM   4347  CB  GLU A2113      33.517   5.120  42.955  1.00  0.00           C  
ATOM   4348  CG  GLU A2113      34.171   6.079  43.914  1.00  0.00           C  
ATOM   4349  CD  GLU A2113      35.126   7.015  43.202  1.00  0.00           C  
ATOM   4350  OE1 GLU A2113      36.079   6.518  42.559  1.00  0.00           O  
ATOM   4351  OE2 GLU A2113      34.917   8.245  43.281  1.00  0.00           O  
ATOM   4352  N   ALA A2121      31.663   4.001  40.717  1.00  0.00           N  
ATOM   4353  CA  ALA A2121      31.394   3.013  39.682  1.00  0.00           C  
ATOM   4354  C   ALA A2121      31.121   3.716  38.358  1.00  0.00           C  
ATOM   4355  O   ALA A2121      31.574   3.272  37.302  1.00  0.00           O  
ATOM   4356  CB  ALA A2121      30.195   2.151  40.078  1.00  0.00           C  
ATOM   4357  N   SER A2123      30.377   4.817  38.416  1.00  0.00           N  
ATOM   4358  CA  SER A2123      30.048   5.565  37.210  1.00  0.00           C  
ATOM   4359  C   SER A2123      31.270   6.255  36.613  1.00  0.00           C  
ATOM   4360  O   SER A2123      31.359   6.419  35.397  1.00  0.00           O  
ATOM   4361  CB  SER A2123      28.952   6.582  37.509  1.00  0.00           C  
ATOM   4362  OG  SER A2123      27.774   5.907  37.910  1.00  0.00           O  
ATOM   4363  N   LYS A2124      32.207   6.664  37.462  1.00  0.00           N  
ATOM   4364  CA  LYS A2124      33.426   7.297  36.970  1.00  0.00           C  
ATOM   4365  C   LYS A2124      34.216   6.282  36.153  1.00  0.00           C  
ATOM   4366  O   LYS A2124      34.614   6.554  35.024  1.00  0.00           O  
ATOM   4367  CB  LYS A2124      34.309   7.761  38.131  1.00  0.00           C  
ATOM   4368  CG  LYS A2124      33.906   9.057  38.800  1.00  0.00           C  
ATOM   4369  CD  LYS A2124      34.906   9.382  39.896  1.00  0.00           C  
ATOM   4370  CE  LYS A2124      34.662  10.748  40.504  1.00  0.00           C  
ATOM   4371  NZ  LYS A2124      35.616  10.996  41.620  1.00  0.00           N  
ATOM   4372  N   GLU A2125      34.425   5.110  36.752  1.00  0.00           N  
ATOM   4373  CA  GLU A2125      35.187   4.016  36.151  1.00  0.00           C  
ATOM   4374  C   GLU A2125      34.586   3.417  34.879  1.00  0.00           C  
ATOM   4375  O   GLU A2125      35.306   2.849  34.055  1.00  0.00           O  
ATOM   4376  CB  GLU A2125      35.390   2.904  37.187  1.00  0.00           C  
ATOM   4377  CG  GLU A2125      36.075   3.363  38.471  1.00  0.00           C  
ATOM   4378  CD  GLU A2125      36.187   2.255  39.499  1.00  0.00           C  
ATOM   4379  OE1 GLU A2125      35.756   1.122  39.198  1.00  0.00           O  
ATOM   4380  OE2 GLU A2125      36.706   2.516  40.608  1.00  0.00           O  
ATOM   4381  N   GLU A2126      33.272   3.541  34.718  1.00  0.00           N  
ATOM   4382  CA  GLU A2126      32.589   2.994  33.548  1.00  0.00           C  
ATOM   4383  C   GLU A2126      32.839   3.786  32.271  1.00  0.00           C  
ATOM   4384  O   GLU A2126      32.583   3.298  31.171  1.00  0.00           O  
ATOM   4385  CB  GLU A2126      31.086   2.918  33.815  1.00  0.00           C  
ATOM   4386  CG  GLU A2126      30.713   1.893  34.864  1.00  0.00           C  
ATOM   4387  CD  GLU A2126      29.248   1.969  35.256  1.00  0.00           C  
ATOM   4388  OE1 GLU A2126      28.485   2.666  34.556  1.00  0.00           O  
ATOM   4389  OE2 GLU A2126      28.865   1.326  36.258  1.00  0.00           O  
ATOM   4390  N   VAL A2127      33.345   5.005  32.418  1.00  0.00           N  
ATOM   4391  CA  VAL A2127      33.620   5.856  31.269  1.00  0.00           C  
ATOM   4392  C   VAL A2127      35.015   6.465  31.369  1.00  0.00           C  
ATOM   4393  O   VAL A2127      36.008   5.746  31.476  1.00  0.00           O  
ATOM   4394  CB  VAL A2127      32.568   6.956  31.176  1.00  0.00           C  
HETATM 4395  N   MPJ A 553      14.663   8.988  19.445  1.00  0.00           N  
HETATM 4396  CA  MPJ A 553      14.303  10.373  19.851  1.00  0.00           C  
HETATM 4397  CB  MPJ A 553      12.820  10.535  20.223  1.00  0.00           C  
HETATM 4398  CG  MPJ A 553      11.865  10.049  19.158  1.00  0.00           C  
HETATM 4399  SD  MPJ A 553      10.191  10.311  19.774  1.00  0.00           S  
HETATM 4400  CE  MPJ A 553       9.226   9.998  18.265  1.00  0.00           C  
HETATM 4401  O1  MPJ A 553      15.136   9.807  22.435  1.00  0.00           O  
HETATM 4402  O2  MPJ A 553      14.887  12.566  21.447  1.00  0.00           O  
HETATM 4403  P   MPJ A 553      15.300  10.998  21.199  1.00  0.00           P  
TER
END
