# Supplementary material for: Backbone Brackets and Arginine Tweezers delineate Class I and Class II aminoacyl tRNA synthetases
Source: PLoS Comput Biol. 2018 Apr 16;14(4):e1006101. doi: 10.1371/journal.pcbi.1006101 (PMC5919687; doi:10.1371/journal.pcbi.1006101)
Supplement: S11 File — All structures of Class I aaRS with residues renumbered according to the MSA. (GZ) [file pcbi.1006101.s023.tar.gz › 1pfv_A_renum.pdb]

ATOM      1  N   ALA A 244     -16.186   4.794  30.872  1.00  0.00           N  
ATOM      2  CA  ALA A 244     -14.715   4.634  31.054  1.00  0.00           C  
ATOM      3  C   ALA A 244     -13.952   5.279  29.903  1.00  0.00           C  
ATOM      4  O   ALA A 244     -14.216   4.999  28.733  1.00  0.00           O  
ATOM      5  CB  ALA A 244     -14.356   3.155  31.149  1.00  0.00           C  
ATOM      6  N   LYS A 245     -13.007   6.149  30.244  1.00  0.00           N  
ATOM      7  CA  LYS A 245     -12.200   6.827  29.242  1.00  0.00           C  
ATOM      8  C   LYS A 245     -11.265   5.841  28.554  1.00  0.00           C  
ATOM      9  O   LYS A 245     -10.833   4.859  29.156  1.00  0.00           O  
ATOM     10  CB  LYS A 245     -11.329   7.909  29.892  1.00  0.00           C  
ATOM     11  CG  LYS A 245     -12.044   9.150  30.398  1.00  0.00           C  
ATOM     12  CD  LYS A 245     -11.084   9.974  31.250  1.00  0.00           C  
ATOM     13  CE  LYS A 245     -11.597  11.381  31.513  1.00  0.00           C  
ATOM     14  NZ  LYS A 245     -11.511  12.241  30.300  1.00  0.00           N  
ATOM     15  N   LYS A 265     -10.974   6.103  27.285  1.00  0.00           N  
ATOM     16  CA  LYS A 265     -10.023   5.294  26.532  1.00  0.00           C  
ATOM     17  C   LYS A 265      -8.843   6.238  26.376  1.00  0.00           C  
ATOM     18  O   LYS A 265      -8.986   7.337  25.833  1.00  0.00           O  
ATOM     19  CB  LYS A 265     -10.570   4.909  25.155  1.00  0.00           C  
ATOM     20  CG  LYS A 265     -11.579   3.781  25.183  1.00  0.00           C  
ATOM     21  CD  LYS A 265     -11.940   3.354  23.771  1.00  0.00           C  
ATOM     22  CE  LYS A 265     -12.923   2.198  23.768  1.00  0.00           C  
ATOM     23  NZ  LYS A 265     -13.207   1.753  22.374  1.00  0.00           N  
ATOM     24  N   ILE A 266      -7.680   5.814  26.857  1.00  0.00           N  
ATOM     25  CA  ILE A 266      -6.494   6.656  26.800  1.00  0.00           C  
ATOM     26  C   ILE A 266      -5.286   5.929  26.227  1.00  0.00           C  
ATOM     27  O   ILE A 266      -4.999   4.799  26.616  1.00  0.00           O  
ATOM     28  CB  ILE A 266      -6.115   7.137  28.218  1.00  0.00           C  
ATOM     29  CG1 ILE A 266      -7.307   7.841  28.870  1.00  0.00           C  
ATOM     30  CG2 ILE A 266      -4.912   8.066  28.152  1.00  0.00           C  
ATOM     31  CD1 ILE A 266      -7.093   8.162  30.347  1.00  0.00           C  
ATOM     32  N   LEU A 267      -4.590   6.583  25.300  1.00  0.00           N  
ATOM     33  CA  LEU A 267      -3.374   6.028  24.714  1.00  0.00           C  
ATOM     34  C   LEU A 267      -2.274   6.994  25.146  1.00  0.00           C  
ATOM     35  O   LEU A 267      -2.324   8.187  24.833  1.00  0.00           O  
ATOM     36  CB  LEU A 267      -3.461   5.973  23.184  1.00  0.00           C  
ATOM     37  CG  LEU A 267      -2.392   5.135  22.460  1.00  0.00           C  
ATOM     38  CD1 LEU A 267      -2.763   5.003  20.987  1.00  0.00           C  
ATOM     39  CD2 LEU A 267      -1.019   5.768  22.601  1.00  0.00           C  
ATOM     40  N   VAL A 268      -1.302   6.476  25.888  1.00  0.00           N  
ATOM     41  CA  VAL A 268      -0.192   7.274  26.399  1.00  0.00           C  
ATOM     42  C   VAL A 268       1.131   6.758  25.859  1.00  0.00           C  
ATOM     43  O   VAL A 268       1.347   5.553  25.807  1.00  0.00           O  
ATOM     44  CB  VAL A 268      -0.124   7.199  27.942  1.00  0.00           C  
ATOM     45  CG1 VAL A 268       1.083   7.983  28.456  1.00  0.00           C  
ATOM     46  CG2 VAL A 268      -1.410   7.729  28.544  1.00  0.00           C  
ATOM     47  N   THR A 269       2.019   7.671  25.474  1.00  0.00           N  
ATOM     48  CA  THR A 269       3.329   7.279  24.962  1.00  0.00           C  
ATOM     49  C   THR A 269       4.448   8.042  25.665  1.00  0.00           C  
ATOM     50  O   THR A 269       4.214   9.059  26.322  1.00  0.00           O  
ATOM     51  CB  THR A 269       3.485   7.603  23.459  1.00  0.00           C  
ATOM     52  OG1 THR A 269       3.566   9.026  23.296  1.00  0.00           O  
ATOM     53  CG2 THR A 269       2.303   7.075  22.652  1.00  0.00           C  
ATOM     54  N   CYS A 270       5.661   7.516  25.534  1.00  0.00           N  
ATOM     55  CA  CYS A 270       6.867   8.160  26.037  1.00  0.00           C  
ATOM     56  C   CYS A 270       7.703   8.276  24.777  1.00  0.00           C  
ATOM     57  O   CYS A 270       7.495   7.510  23.834  1.00  0.00           O  
ATOM     58  CB  CYS A 270       7.609   7.284  27.041  1.00  0.00           C  
ATOM     59  SG  CYS A 270       6.963   7.399  28.703  1.00  0.00           S  
ATOM     60  N   ALA A 271       8.635   9.220  24.745  1.00  0.00           N  
ATOM     61  CA  ALA A 271       9.481   9.386  23.570  1.00  0.00           C  
ATOM     62  C   ALA A 271      10.226   8.084  23.296  1.00  0.00           C  
ATOM     63  O   ALA A 271      10.633   7.382  24.225  1.00  0.00           O  
ATOM     64  CB  ALA A 271      10.464  10.519  23.787  1.00  0.00           C  
ATOM     65  N   LEU A 272      10.403   7.766  22.019  1.00  0.00           N  
ATOM     66  CA  LEU A 272      11.077   6.537  21.621  1.00  0.00           C  
ATOM     67  C   LEU A 272      12.590   6.683  21.753  1.00  0.00           C  
ATOM     68  O   LEU A 272      13.205   7.490  21.066  1.00  0.00           O  
ATOM     69  CB  LEU A 272      10.687   6.190  20.178  1.00  0.00           C  
ATOM     70  CG  LEU A 272       9.181   6.268  19.881  1.00  0.00           C  
ATOM     71  CD1 LEU A 272       8.913   5.714  18.480  1.00  0.00           C  
ATOM     72  CD2 LEU A 272       8.389   5.470  20.920  1.00  0.00           C  
ATOM     73  N   PRO A 273      13.212   5.899  22.649  1.00  0.00           N  
ATOM     74  CA  PRO A 273      14.665   5.975  22.848  1.00  0.00           C  
ATOM     75  C   PRO A 273      15.459   5.538  21.622  1.00  0.00           C  
ATOM     76  O   PRO A 273      15.107   4.557  20.975  1.00  0.00           O  
ATOM     77  CB  PRO A 273      14.906   5.030  24.022  1.00  0.00           C  
ATOM     78  CG  PRO A 273      13.576   4.984  24.734  1.00  0.00           C  
ATOM     79  CD  PRO A 273      12.607   4.944  23.592  1.00  0.00           C  
ATOM     80  N   TYR A 274      16.531   6.260  21.310  1.00  0.00           N  
ATOM     81  CA  TYR A 274      17.374   5.891  20.175  1.00  0.00           C  
ATOM     82  C   TYR A 274      18.086   4.578  20.484  1.00  0.00           C  
ATOM     83  O   TYR A 274      18.530   4.354  21.608  1.00  0.00           O  
ATOM     84  CB  TYR A 274      18.402   6.985  19.890  1.00  0.00           C  
ATOM     85  CG  TYR A 274      17.905   8.035  18.925  1.00  0.00           C  
ATOM     86  CD1 TYR A 274      18.121   9.390  19.164  1.00  0.00           C  
ATOM     87  CD2 TYR A 274      17.229   7.670  17.759  1.00  0.00           C  
ATOM     88  CE1 TYR A 274      17.677  10.360  18.265  1.00  0.00           C  
ATOM     89  CE2 TYR A 274      16.782   8.630  16.856  1.00  0.00           C  
ATOM     90  CZ  TYR A 274      17.010   9.971  17.114  1.00  0.00           C  
ATOM     91  OH  TYR A 274      16.578  10.924  16.215  1.00  0.00           O  
ATOM     92  N   ALA A 275      18.199   3.723  19.472  1.00  0.00           N  
ATOM     93  CA  ALA A 275      18.820   2.412  19.622  1.00  0.00           C  
ATOM     94  C   ALA A 275      20.344   2.400  19.662  1.00  0.00           C  
ATOM     95  O   ALA A 275      20.947   1.330  19.715  1.00  0.00           O  
ATOM     96  CB  ALA A 275      18.333   1.492  18.510  1.00  0.00           C  
ATOM     97  N   ASN A 276      20.978   3.567  19.642  1.00  0.00           N  
ATOM     98  CA  ASN A 276      22.437   3.592  19.670  1.00  0.00           C  
ATOM     99  C   ASN A 276      23.020   4.108  20.982  1.00  0.00           C  
ATOM    100  O   ASN A 276      24.129   4.640  21.011  1.00  0.00           O  
ATOM    101  CB  ASN A 276      22.973   4.417  18.494  1.00  0.00           C  
ATOM    102  CG  ASN A 276      22.664   5.890  18.622  1.00  0.00           C  
ATOM    103  OD1 ASN A 276      21.525   6.279  18.879  1.00  0.00           O  
ATOM    104  ND2 ASN A 276      23.679   6.724  18.428  1.00  0.00           N  
ATOM    105  N   GLY A 277      22.277   3.935  22.070  1.00  0.00           N  
ATOM    106  CA  GLY A 277      22.752   4.388  23.366  1.00  0.00           C  
ATOM    107  C   GLY A 277      21.991   3.736  24.505  1.00  0.00           C  
ATOM    108  O   GLY A 277      20.831   3.364  24.342  1.00  0.00           O  
ATOM    109  N   SER A 279      22.639   3.600  25.659  1.00  0.00           N  
ATOM    110  CA  SER A 279      22.011   2.988  26.825  1.00  0.00           C  
ATOM    111  C   SER A 279      21.072   3.969  27.522  1.00  0.00           C  
ATOM    112  O   SER A 279      21.216   5.186  27.390  1.00  0.00           O  
ATOM    113  CB  SER A 279      23.081   2.522  27.818  1.00  0.00           C  
ATOM    114  OG  SER A 279      23.919   1.538  27.236  1.00  0.00           O  
ATOM    115  N   ILE A 280      20.112   3.433  28.266  1.00  0.00           N  
ATOM    116  CA  ILE A 280      19.160   4.267  28.989  1.00  0.00           C  
ATOM    117  C   ILE A 280      19.845   4.897  30.196  1.00  0.00           C  
ATOM    118  O   ILE A 280      20.525   4.208  30.955  1.00  0.00           O  
ATOM    119  CB  ILE A 280      17.964   3.425  29.476  1.00  0.00           C  
ATOM    120  CG1 ILE A 280      17.263   2.789  28.274  1.00  0.00           C  
ATOM    121  CG2 ILE A 280      17.004   4.289  30.290  1.00  0.00           C  
ATOM    122  CD1 ILE A 280      16.811   3.787  27.218  1.00  0.00           C  
ATOM    123  N   HIS A 281      19.679   6.206  30.373  1.00  0.00           N  
ATOM    124  CA  HIS A 281      20.290   6.877  31.516  1.00  0.00           C  
ATOM    125  C   HIS A 281      19.230   7.544  32.389  1.00  0.00           C  
ATOM    126  O   HIS A 281      18.042   7.478  32.084  1.00  0.00           O  
ATOM    127  CB  HIS A 281      21.339   7.894  31.049  1.00  0.00           C  
ATOM    128  CG  HIS A 281      20.833   8.870  30.035  1.00  0.00           C  
ATOM    129  ND1 HIS A 281      19.846   9.790  30.316  1.00  0.00           N  
ATOM    130  CD2 HIS A 281      21.180   9.073  28.742  1.00  0.00           C  
ATOM    131  CE1 HIS A 281      19.607  10.519  29.240  1.00  0.00           C  
ATOM    132  NE2 HIS A 281      20.404  10.104  28.270  1.00  0.00           N  
ATOM    133  N   LEU A 282      19.651   8.172  33.483  1.00  0.00           N  
ATOM    134  CA  LEU A 282      18.695   8.809  34.386  1.00  0.00           C  
ATOM    135  C   LEU A 282      17.801   9.849  33.721  1.00  0.00           C  
ATOM    136  O   LEU A 282      16.705  10.128  34.211  1.00  0.00           O  
ATOM    137  CB  LEU A 282      19.419   9.436  35.578  1.00  0.00           C  
ATOM    138  CG  LEU A 282      20.093   8.451  36.535  1.00  0.00           C  
ATOM    139  CD1 LEU A 282      20.662   9.211  37.723  1.00  0.00           C  
ATOM    140  CD2 LEU A 282      19.093   7.412  37.003  1.00  0.00           C  
ATOM    141  N   GLY A 283      18.271  10.423  32.616  1.00  0.00           N  
ATOM    142  CA  GLY A 283      17.483  11.405  31.893  1.00  0.00           C  
ATOM    143  C   GLY A 283      16.245  10.749  31.311  1.00  0.00           C  
ATOM    144  O   GLY A 283      15.130  11.263  31.461  1.00  0.00           O  
ATOM    145  N   HIS A 284      16.437   9.615  30.642  1.00  0.00           N  
ATOM    146  CA  HIS A 284      15.320   8.869  30.069  1.00  0.00           C  
ATOM    147  C   HIS A 284      14.382   8.456  31.191  1.00  0.00           C  
ATOM    148  O   HIS A 284      13.164   8.553  31.069  1.00  0.00           O  
ATOM    149  CB  HIS A 284      15.762   7.558  29.401  1.00  0.00           C  
ATOM    150  CG  HIS A 284      16.636   7.722  28.199  1.00  0.00           C  
ATOM    151  ND1 HIS A 284      18.011   7.660  28.266  1.00  0.00           N  
ATOM    152  CD2 HIS A 284      16.328   7.848  26.885  1.00  0.00           C  
ATOM    153  CE1 HIS A 284      18.512   7.734  27.046  1.00  0.00           C  
ATOM    154  NE2 HIS A 284      17.512   7.848  26.190  1.00  0.00           N  
ATOM    155  N   MET A 285      14.953   7.971  32.290  1.00  0.00           N  
ATOM    156  CA  MET A 285      14.122   7.491  33.380  1.00  0.00           C  
ATOM    157  C   MET A 285      13.157   8.509  33.959  1.00  0.00           C  
ATOM    158  O   MET A 285      12.067   8.142  34.384  1.00  0.00           O  
ATOM    159  CB  MET A 285      14.974   6.877  34.496  1.00  0.00           C  
ATOM    160  CG  MET A 285      15.656   5.558  34.111  1.00  0.00           C  
ATOM    161  SD  MET A 285      14.627   4.418  33.122  1.00  0.00           S  
ATOM    162  CE  MET A 285      13.143   4.308  34.104  1.00  0.00           C  
ATOM    163  N   LEU A 286      13.536   9.782  33.981  1.00  0.00           N  
ATOM    164  CA  LEU A 286      12.627  10.796  34.507  1.00  0.00           C  
ATOM    165  C   LEU A 286      11.326  10.772  33.709  1.00  0.00           C  
ATOM    166  O   LEU A 286      10.232  10.805  34.273  1.00  0.00           O  
ATOM    167  CB  LEU A 286      13.244  12.192  34.400  1.00  0.00           C  
ATOM    168  CG  LEU A 286      12.293  13.335  34.782  1.00  0.00           C  
ATOM    169  CD1 LEU A 286      11.985  13.267  36.272  1.00  0.00           C  
ATOM    170  CD2 LEU A 286      12.922  14.677  34.432  1.00  0.00           C  
ATOM    171  N   GLU A 288      11.457  10.716  32.390  1.00  0.00           N  
ATOM    172  CA  GLU A 288      10.300  10.709  31.510  1.00  0.00           C  
ATOM    173  C   GLU A 288       9.440   9.457  31.633  1.00  0.00           C  
ATOM    174  O   GLU A 288       8.216   9.536  31.742  1.00  0.00           O  
ATOM    175  CB  GLU A 288      10.758  10.869  30.065  1.00  0.00           C  
ATOM    176  CG  GLU A 288       9.632  10.820  29.056  1.00  0.00           C  
ATOM    177  CD  GLU A 288      10.128  11.090  27.655  1.00  0.00           C  
ATOM    178  OE1 GLU A 288      10.517  12.245  27.372  1.00  0.00           O  
ATOM    179  OE2 GLU A 288      10.142  10.143  26.841  1.00  0.00           O  
ATOM    180  N   HIS A 289      10.080   8.295  31.611  1.00  0.00           N  
ATOM    181  CA  HIS A 289       9.341   7.048  31.704  1.00  0.00           C  
ATOM    182  C   HIS A 289       8.694   6.865  33.066  1.00  0.00           C  
ATOM    183  O   HIS A 289       7.606   6.302  33.169  1.00  0.00           O  
ATOM    184  CB  HIS A 289      10.261   5.878  31.353  1.00  0.00           C  
ATOM    185  CG  HIS A 289      10.676   5.871  29.915  1.00  0.00           C  
ATOM    186  ND1 HIS A 289      10.148   4.995  28.991  1.00  0.00           N  
ATOM    187  CD2 HIS A 289      11.515   6.681  29.227  1.00  0.00           C  
ATOM    188  CE1 HIS A 289      10.643   5.266  27.797  1.00  0.00           C  
ATOM    189  NE2 HIS A 289      11.474   6.286  27.912  1.00  0.00           N  
ATOM    190  N   ILE A 290       9.349   7.352  34.114  1.00  0.00           N  
ATOM    191  CA  ILE A 290       8.778   7.248  35.448  1.00  0.00           C  
ATOM    192  C   ILE A 290       7.593   8.202  35.577  1.00  0.00           C  
ATOM    193  O   ILE A 290       6.559   7.836  36.136  1.00  0.00           O  
ATOM    194  CB  ILE A 290       9.832   7.564  36.530  1.00  0.00           C  
ATOM    195  CG1 ILE A 290      10.828   6.402  36.600  1.00  0.00           C  
ATOM    196  CG2 ILE A 290       9.152   7.798  37.889  1.00  0.00           C  
ATOM    197  CD1 ILE A 290      12.012   6.640  37.533  1.00  0.00           C  
ATOM    198  N   GLN A 291       7.730   9.419  35.055  1.00  0.00           N  
ATOM    199  CA  GLN A 291       6.628  10.375  35.141  1.00  0.00           C  
ATOM    200  C   GLN A 291       5.389   9.814  34.450  1.00  0.00           C  
ATOM    201  O   GLN A 291       4.279   9.861  34.990  1.00  0.00           O  
ATOM    202  CB  GLN A 291       7.011  11.707  34.489  1.00  0.00           C  
ATOM    203  CG  GLN A 291       5.859  12.704  34.455  1.00  0.00           C  
ATOM    204  CD  GLN A 291       6.223  13.982  33.730  1.00  0.00           C  
ATOM    205  OE1 GLN A 291       6.852  13.951  32.668  1.00  0.00           O  
ATOM    206  NE2 GLN A 291       5.818  15.116  34.292  1.00  0.00           N  
ATOM    207  N   ALA A 292       5.579   9.274  33.254  1.00  0.00           N  
ATOM    208  CA  ALA A 292       4.464   8.714  32.504  1.00  0.00           C  
ATOM    209  C   ALA A 292       3.887   7.500  33.220  1.00  0.00           C  
ATOM    210  O   ALA A 292       2.675   7.349  33.308  1.00  0.00           O  
ATOM    211  CB  ALA A 292       4.915   8.324  31.106  1.00  0.00           C  
ATOM    212  N   ASP A 293       4.752   6.636  33.739  1.00  0.00           N  
ATOM    213  CA  ASP A 293       4.266   5.445  34.420  1.00  0.00           C  
ATOM    214  C   ASP A 293       3.422   5.760  35.651  1.00  0.00           C  
ATOM    215  O   ASP A 293       2.438   5.071  35.921  1.00  0.00           O  
ATOM    216  CB  ASP A 293       5.422   4.533  34.825  1.00  0.00           C  
ATOM    217  CG  ASP A 293       4.935   3.186  35.316  1.00  0.00           C  
ATOM    218  OD1 ASP A 293       4.356   2.430  34.501  1.00  0.00           O  
ATOM    219  OD2 ASP A 293       5.116   2.891  36.513  1.00  0.00           O  
ATOM    220  N   VAL A 294       3.817   6.775  36.415  1.00  0.00           N  
ATOM    221  CA  VAL A 294       3.052   7.156  37.597  1.00  0.00           C  
ATOM    222  C   VAL A 294       1.666   7.605  37.144  1.00  0.00           C  
ATOM    223  O   VAL A 294       0.651   7.193  37.705  1.00  0.00           O  
ATOM    224  CB  VAL A 294       3.742   8.309  38.363  1.00  0.00           C  
ATOM    225  CG1 VAL A 294       2.820   8.852  39.456  1.00  0.00           C  
ATOM    226  CG2 VAL A 294       5.042   7.804  38.980  1.00  0.00           C  
ATOM    227  N   TRP A 295       1.630   8.438  36.108  1.00  0.00           N  
ATOM    228  CA  TRP A 295       0.363   8.940  35.590  1.00  0.00           C  
ATOM    229  C   TRP A 295      -0.501   7.785  35.073  1.00  0.00           C  
ATOM    230  O   TRP A 295      -1.693   7.706  35.372  1.00  0.00           O  
ATOM    231  CB  TRP A 295       0.615   9.961  34.471  1.00  0.00           C  
ATOM    232  CG  TRP A 295      -0.573  10.827  34.169  1.00  0.00           C  
ATOM    233  CD1 TRP A 295      -1.081  11.830  34.951  1.00  0.00           C  
ATOM    234  CD2 TRP A 295      -1.412  10.759  33.010  1.00  0.00           C  
ATOM    235  NE1 TRP A 295      -2.184  12.390  34.347  1.00  0.00           N  
ATOM    236  CE2 TRP A 295      -2.408  11.753  33.155  1.00  0.00           C  
ATOM    237  CE3 TRP A 295      -1.419   9.956  31.863  1.00  0.00           C  
ATOM    238  CZ2 TRP A 295      -3.405  11.964  32.191  1.00  0.00           C  
ATOM    239  CZ3 TRP A 295      -2.414  10.167  30.902  1.00  0.00           C  
ATOM    240  CH2 TRP A 295      -3.389  11.164  31.076  1.00  0.00           C  
ATOM    241  N   VAL A 296       0.110   6.884  34.312  1.00  0.00           N  
ATOM    242  CA  VAL A 296      -0.595   5.736  33.755  1.00  0.00           C  
ATOM    243  C   VAL A 296      -1.153   4.827  34.846  1.00  0.00           C  
ATOM    244  O   VAL A 296      -2.299   4.393  34.771  1.00  0.00           O  
ATOM    245  CB  VAL A 296       0.338   4.919  32.832  1.00  0.00           C  
ATOM    246  CG1 VAL A 296      -0.269   3.554  32.523  1.00  0.00           C  
ATOM    247  CG2 VAL A 296       0.579   5.692  31.545  1.00  0.00           C  
ATOM    248  N   ARG A 297      -0.346   4.534  35.860  1.00  0.00           N  
ATOM    249  CA  ARG A 297      -0.821   3.678  36.937  1.00  0.00           C  
ATOM    250  C   ARG A 297      -1.996   4.321  37.657  1.00  0.00           C  
ATOM    251  O   ARG A 297      -2.929   3.629  38.058  1.00  0.00           O  
ATOM    252  CB  ARG A 297       0.310   3.365  37.919  1.00  0.00           C  
ATOM    253  CG  ARG A 297       1.296   2.333  37.374  1.00  0.00           C  
ATOM    254  CD  ARG A 297       2.430   2.077  38.362  1.00  0.00           C  
ATOM    255  NE  ARG A 297       3.438   1.161  37.827  1.00  0.00           N  
ATOM    256  CZ  ARG A 297       3.372  -0.167  37.889  1.00  0.00           C  
ATOM    257  NH1 ARG A 297       2.337  -0.766  38.469  1.00  0.00           N  
ATOM    258  NH2 ARG A 297       4.356  -0.904  37.383  1.00  0.00           N  
ATOM    259  N   TYR A 298      -1.964   5.642  37.814  1.00  0.00           N  
ATOM    260  CA  TYR A 298      -3.073   6.325  38.469  1.00  0.00           C  
ATOM    261  C   TYR A 298      -4.326   6.213  37.596  1.00  0.00           C  
ATOM    262  O   TYR A 298      -5.415   5.931  38.096  1.00  0.00           O  
ATOM    263  CB  TYR A 298      -2.757   7.804  38.699  1.00  0.00           C  
ATOM    264  CG  TYR A 298      -3.962   8.565  39.205  1.00  0.00           C  
ATOM    265  CD1 TYR A 298      -4.467   8.339  40.486  1.00  0.00           C  
ATOM    266  CD2 TYR A 298      -4.640   9.461  38.379  1.00  0.00           C  
ATOM    267  CE1 TYR A 298      -5.622   8.986  40.933  1.00  0.00           C  
ATOM    268  CE2 TYR A 298      -5.795  10.109  38.814  1.00  0.00           C  
ATOM    269  CZ  TYR A 298      -6.280   9.865  40.088  1.00  0.00           C  
ATOM    270  OH  TYR A 298      -7.437  10.484  40.508  1.00  0.00           O  
ATOM    271  N   GLN A 299      -4.177   6.430  36.292  1.00  0.00           N  
ATOM    272  CA  GLN A 299      -5.330   6.332  35.401  1.00  0.00           C  
ATOM    273  C   GLN A 299      -5.937   4.931  35.454  1.00  0.00           C  
ATOM    274  O   GLN A 299      -7.156   4.783  35.430  1.00  0.00           O  
ATOM    275  CB  GLN A 299      -4.942   6.683  33.960  1.00  0.00           C  
ATOM    276  CG  GLN A 299      -4.414   8.102  33.796  1.00  0.00           C  
ATOM    277  CD  GLN A 299      -5.427   9.169  34.181  1.00  0.00           C  
ATOM    278  OE1 GLN A 299      -5.056  10.291  34.531  1.00  0.00           O  
ATOM    279  NE2 GLN A 299      -6.711   8.830  34.110  1.00  0.00           N  
ATOM    280  N   ARG A 300      -5.096   3.903  35.531  1.00  0.00           N  
ATOM    281  CA  ARG A 300      -5.614   2.540  35.612  1.00  0.00           C  
ATOM    282  C   ARG A 300      -6.368   2.341  36.931  1.00  0.00           C  
ATOM    283  O   ARG A 300      -7.394   1.657  36.968  1.00  0.00           O  
ATOM    284  CB  ARG A 300      -4.482   1.511  35.505  1.00  0.00           C  
ATOM    285  CG  ARG A 300      -3.844   1.420  34.129  1.00  0.00           C  
ATOM    286  CD  ARG A 300      -3.041   0.138  34.002  1.00  0.00           C  
ATOM    287  NE  ARG A 300      -2.253   0.084  32.772  1.00  0.00           N  
ATOM    288  CZ  ARG A 300      -0.924   0.146  32.734  1.00  0.00           C  
ATOM    289  NH1 ARG A 300      -0.227   0.267  33.857  1.00  0.00           N  
ATOM    290  NH2 ARG A 300      -0.291   0.067  31.572  1.00  0.00           N  
ATOM    291  N   MET A 301      -5.862   2.939  38.009  1.00  0.00           N  
ATOM    292  CA  MET A 301      -6.511   2.822  39.315  1.00  0.00           C  
ATOM    293  C   MET A 301      -7.900   3.446  39.318  1.00  0.00           C  
ATOM    294  O   MET A 301      -8.757   3.045  40.108  1.00  0.00           O  
ATOM    295  CB  MET A 301      -5.670   3.483  40.415  1.00  0.00           C  
ATOM    296  CG  MET A 301      -4.465   2.673  40.858  1.00  0.00           C  
ATOM    297  SD  MET A 301      -3.658   3.417  42.304  1.00  0.00           S  
ATOM    298  CE  MET A 301      -4.731   2.834  43.656  1.00  0.00           C  
ATOM    299  N   ARG A 302      -8.123   4.432  38.451  1.00  0.00           N  
ATOM    300  CA  ARG A 302      -9.430   5.077  38.393  1.00  0.00           C  
ATOM    301  C   ARG A 302     -10.373   4.380  37.409  1.00  0.00           C  
ATOM    302  O   ARG A 302     -11.440   4.904  37.084  1.00  0.00           O  
ATOM    303  CB  ARG A 302      -9.295   6.568  38.051  1.00  0.00           C  
ATOM    304  CG  ARG A 302      -8.489   7.390  39.074  1.00  0.00           C  
ATOM    305  CD  ARG A 302      -8.847   7.040  40.524  1.00  0.00           C  
ATOM    306  NE  ARG A 302     -10.256   7.263  40.854  1.00  0.00           N  
ATOM    307  CZ  ARG A 302     -10.771   8.424  41.250  1.00  0.00           C  
ATOM    308  NH1 ARG A 302     -10.005   9.502  41.375  1.00  0.00           N  
ATOM    309  NH2 ARG A 302     -12.064   8.504  41.538  1.00  0.00           N  
ATOM    310  N   GLY A 303      -9.961   3.206  36.934  1.00  0.00           N  
ATOM    311  CA  GLY A 303     -10.793   2.402  36.050  1.00  0.00           C  
ATOM    312  C   GLY A 303     -10.863   2.678  34.563  1.00  0.00           C  
ATOM    313  O   GLY A 303     -11.737   2.146  33.877  1.00  0.00           O  
ATOM    314  N   HIS A 304      -9.957   3.491  34.045  1.00  0.00           N  
ATOM    315  CA  HIS A 304      -9.974   3.801  32.621  1.00  0.00           C  
ATOM    316  C   HIS A 304      -9.279   2.741  31.778  1.00  0.00           C  
ATOM    317  O   HIS A 304      -8.502   1.940  32.293  1.00  0.00           O  
ATOM    318  CB  HIS A 304      -9.307   5.152  32.402  1.00  0.00           C  
ATOM    319  CG  HIS A 304      -9.969   6.262  33.151  1.00  0.00           C  
ATOM    320  ND1 HIS A 304      -9.265   7.184  33.896  1.00  0.00           N  
ATOM    321  CD2 HIS A 304     -11.277   6.587  33.285  1.00  0.00           C  
ATOM    322  CE1 HIS A 304     -10.112   8.028  34.460  1.00  0.00           C  
ATOM    323  NE2 HIS A 304     -11.338   7.688  34.105  1.00  0.00           N  
ATOM    324  N   GLU A 305      -9.590   2.724  30.484  1.00  0.00           N  
ATOM    325  CA  GLU A 305      -8.951   1.798  29.553  1.00  0.00           C  
ATOM    326  C   GLU A 305      -7.691   2.543  29.144  1.00  0.00           C  
ATOM    327  O   GLU A 305      -7.768   3.587  28.490  1.00  0.00           O  
ATOM    328  CB  GLU A 305      -9.830   1.549  28.318  1.00  0.00           C  
ATOM    329  CG  GLU A 305      -9.101   0.812  27.191  1.00  0.00           C  
ATOM    330  CD  GLU A 305     -10.004   0.455  26.016  1.00  0.00           C  
ATOM    331  OE1 GLU A 305      -9.531   0.522  24.862  1.00  0.00           O  
ATOM    332  OE2 GLU A 305     -11.180   0.095  26.243  1.00  0.00           O  
ATOM    333  N   VAL A 306      -6.535   2.023  29.541  1.00  0.00           N  
ATOM    334  CA  VAL A 306      -5.274   2.683  29.231  1.00  0.00           C  
ATOM    335  C   VAL A 306      -4.329   1.817  28.410  1.00  0.00           C  
ATOM    336  O   VAL A 306      -4.163   0.627  28.677  1.00  0.00           O  
ATOM    337  CB  VAL A 306      -4.531   3.098  30.534  1.00  0.00           C  
ATOM    338  CG1 VAL A 306      -3.279   3.899  30.194  1.00  0.00           C  
ATOM    339  CG2 VAL A 306      -5.462   3.910  31.436  1.00  0.00           C  
ATOM    340  N   ASN A 307      -3.720   2.427  27.401  1.00  0.00           N  
ATOM    341  CA  ASN A 307      -2.741   1.747  26.567  1.00  0.00           C  
ATOM    342  C   ASN A 307      -1.473   2.591  26.628  1.00  0.00           C  
ATOM    343  O   ASN A 307      -1.421   3.689  26.077  1.00  0.00           O  
ATOM    344  CB  ASN A 307      -3.249   1.613  25.131  1.00  0.00           C  
ATOM    345  CG  ASN A 307      -4.286   0.517  24.990  1.00  0.00           C  
ATOM    346  OD1 ASN A 307      -3.966  -0.669  25.084  1.00  0.00           O  
ATOM    347  ND2 ASN A 307      -5.535   0.906  24.782  1.00  0.00           N  
ATOM    348  N   PHE A 308      -0.471   2.064  27.327  1.00  0.00           N  
ATOM    349  CA  PHE A 308       0.830   2.716  27.529  1.00  0.00           C  
ATOM    350  C   PHE A 308       1.768   2.111  26.485  1.00  0.00           C  
ATOM    351  O   PHE A 308       2.114   0.933  26.548  1.00  0.00           O  
ATOM    352  CB  PHE A 308       1.291   2.418  28.958  1.00  0.00           C  
ATOM    353  CG  PHE A 308       2.515   3.180  29.400  1.00  0.00           C  
ATOM    354  CD1 PHE A 308       2.981   4.290  28.698  1.00  0.00           C  
ATOM    355  CD2 PHE A 308       3.175   2.799  30.561  1.00  0.00           C  
ATOM    356  CE1 PHE A 308       4.093   5.009  29.159  1.00  0.00           C  
ATOM    357  CE2 PHE A 308       4.282   3.506  31.030  1.00  0.00           C  
ATOM    358  CZ  PHE A 308       4.742   4.614  30.330  1.00  0.00           C  
ATOM    359  N   ILE A 309       2.185   2.946  25.539  1.00  0.00           N  
ATOM    360  CA  ILE A 309       2.982   2.508  24.399  1.00  0.00           C  
ATOM    361  C   ILE A 309       4.347   3.166  24.221  1.00  0.00           C  
ATOM    362  O   ILE A 309       4.506   4.354  24.467  1.00  0.00           O  
ATOM    363  CB  ILE A 309       2.157   2.770  23.104  1.00  0.00           C  
ATOM    364  CG1 ILE A 309       0.820   2.031  23.188  1.00  0.00           C  
ATOM    365  CG2 ILE A 309       2.939   2.361  21.871  1.00  0.00           C  
ATOM    366  CD1 ILE A 309       0.965   0.531  23.280  1.00  0.00           C  
ATOM    367  N   CYS A 310       5.326   2.380  23.784  1.00  0.00           N  
ATOM    368  CA  CYS A 310       6.653   2.910  23.504  1.00  0.00           C  
ATOM    369  C   CYS A 310       7.340   1.980  22.509  1.00  0.00           C  
ATOM    370  O   CYS A 310       6.746   1.006  22.045  1.00  0.00           O  
ATOM    371  CB  CYS A 310       7.488   3.064  24.785  1.00  0.00           C  
ATOM    372  SG  CYS A 310       8.909   4.201  24.584  1.00  0.00           S  
ATOM    373  N   ALA A 311       8.583   2.293  22.175  1.00  0.00           N  
ATOM    374  CA  ALA A 311       9.334   1.508  21.209  1.00  0.00           C  
ATOM    375  C   ALA A 311      10.706   2.140  21.052  1.00  0.00           C  
ATOM    376  O   ALA A 311      10.935   3.261  21.494  1.00  0.00           O  
ATOM    377  CB  ALA A 311       8.610   1.528  19.860  1.00  0.00           C  
ATOM    378  N   ASP A 312      11.618   1.408  20.427  1.00  0.00           N  
ATOM    379  CA  ASP A 312      12.953   1.919  20.170  1.00  0.00           C  
ATOM    380  C   ASP A 312      12.926   2.655  18.828  1.00  0.00           C  
ATOM    381  O   ASP A 312      12.241   2.229  17.897  1.00  0.00           O  
ATOM    382  CB  ASP A 312      13.952   0.755  20.109  1.00  0.00           C  
ATOM    383  CG  ASP A 312      14.851   0.679  21.336  1.00  0.00           C  
ATOM    384  OD1 ASP A 312      14.449   1.141  22.426  1.00  0.00           O  
ATOM    385  OD2 ASP A 312      15.973   0.144  21.206  1.00  0.00           O  
ATOM    386  N   ASP A 313      13.644   3.776  18.755  1.00  0.00           N  
ATOM    387  CA  ASP A 313      13.778   4.589  17.536  1.00  0.00           C  
ATOM    388  C   ASP A 313      15.035   3.978  16.916  1.00  0.00           C  
ATOM    389  O   ASP A 313      16.155   4.283  17.328  1.00  0.00           O  
ATOM    390  CB  ASP A 313      14.017   6.052  17.921  1.00  0.00           C  
ATOM    391  CG  ASP A 313      13.827   7.006  16.757  1.00  0.00           C  
ATOM    392  OD1 ASP A 313      13.832   6.547  15.595  1.00  0.00           O  
ATOM    393  OD2 ASP A 313      13.691   8.220  17.007  1.00  0.00           O  
ATOM    394  N   ALA A 314      14.839   3.138  15.906  1.00  0.00           N  
ATOM    395  CA  ALA A 314      15.945   2.383  15.329  1.00  0.00           C  
ATOM    396  C   ALA A 314      16.560   2.737  13.981  1.00  0.00           C  
ATOM    397  O   ALA A 314      17.431   1.999  13.502  1.00  0.00           O  
ATOM    398  CB  ALA A 314      15.557   0.904  15.313  1.00  0.00           C  
ATOM    399  N   HIS A 315      16.153   3.842  13.371  1.00  0.00           N  
ATOM    400  CA  HIS A 315      16.701   4.218  12.068  1.00  0.00           C  
ATOM    401  C   HIS A 315      17.689   5.382  12.114  1.00  0.00           C  
ATOM    402  O   HIS A 315      17.855   6.027  13.142  1.00  0.00           O  
ATOM    403  CB  HIS A 315      15.557   4.572  11.117  1.00  0.00           C  
ATOM    404  CG  HIS A 315      14.692   3.407  10.747  1.00  0.00           C  
ATOM    405  ND1 HIS A 315      13.411   3.560  10.258  1.00  0.00           N  
ATOM    406  CD2 HIS A 315      14.931   2.076  10.768  1.00  0.00           C  
ATOM    407  CE1 HIS A 315      12.899   2.371   9.994  1.00  0.00           C  
ATOM    408  NE2 HIS A 315      13.799   1.453  10.294  1.00  0.00           N  
ATOM    409  N   GLY A 316      18.351   5.636  10.988  1.00  0.00           N  
ATOM    410  CA  GLY A 316      19.284   6.746  10.928  1.00  0.00           C  
ATOM    411  C   GLY A 316      20.719   6.395  10.590  1.00  0.00           C  
ATOM    412  O   GLY A 316      21.165   5.260  10.772  1.00  0.00           O  
ATOM    413  N   THR A 317      21.446   7.391  10.093  1.00  0.00           N  
ATOM    414  CA  THR A 317      22.840   7.215   9.713  1.00  0.00           C  
ATOM    415  C   THR A 317      23.723   6.837  10.904  1.00  0.00           C  
ATOM    416  O   THR A 317      24.587   5.970  10.785  1.00  0.00           O  
ATOM    417  CB  THR A 317      23.391   8.498   9.049  1.00  0.00           C  
ATOM    418  OG1 THR A 317      22.588   8.820   7.906  1.00  0.00           O  
ATOM    419  CG2 THR A 317      24.833   8.291   8.593  1.00  0.00           C  
ATOM    420  N   PRO A 318      23.519   7.478  12.068  1.00  0.00           N  
ATOM    421  CA  PRO A 318      24.346   7.139  13.230  1.00  0.00           C  
ATOM    422  C   PRO A 318      24.299   5.645  13.535  1.00  0.00           C  
ATOM    423  O   PRO A 318      25.327   5.017  13.798  1.00  0.00           O  
ATOM    424  CB  PRO A 318      23.727   7.973  14.346  1.00  0.00           C  
ATOM    425  CG  PRO A 318      23.236   9.184  13.613  1.00  0.00           C  
ATOM    426  CD  PRO A 318      22.591   8.575  12.392  1.00  0.00           C  
ATOM    427  N   ILE A 334      23.096   5.083  13.490  1.00  0.00           N  
ATOM    428  CA  ILE A 334      22.903   3.667  13.762  1.00  0.00           C  
ATOM    429  C   ILE A 334      23.544   2.799  12.682  1.00  0.00           C  
ATOM    430  O   ILE A 334      24.170   1.783  12.984  1.00  0.00           O  
ATOM    431  CB  ILE A 334      21.392   3.333  13.880  1.00  0.00           C  
ATOM    432  CG1 ILE A 334      20.840   3.934  15.175  1.00  0.00           C  
ATOM    433  CG2 ILE A 334      21.175   1.826  13.844  1.00  0.00           C  
ATOM    434  CD1 ILE A 334      19.359   3.705  15.394  1.00  0.00           C  
ATOM    435  N   MET A 336      23.397   3.205  11.425  1.00  0.00           N  
ATOM    436  CA  MET A 336      23.971   2.447  10.318  1.00  0.00           C  
ATOM    437  C   MET A 336      25.489   2.380  10.429  1.00  0.00           C  
ATOM    438  O   MET A 336      26.094   1.326  10.229  1.00  0.00           O  
ATOM    439  CB  MET A 336      23.595   3.082   8.976  1.00  0.00           C  
ATOM    440  CG  MET A 336      24.216   2.373   7.778  1.00  0.00           C  
ATOM    441  SD  MET A 336      23.888   3.196   6.208  1.00  0.00           S  
ATOM    442  CE  MET A 336      25.174   4.447   6.212  1.00  0.00           C  
ATOM    443  N   LEU A 340      26.099   3.513  10.751  1.00  0.00           N  
ATOM    444  CA  LEU A 340      27.547   3.583  10.870  1.00  0.00           C  
ATOM    445  C   LEU A 340      28.084   2.840  12.086  1.00  0.00           C  
ATOM    446  O   LEU A 340      29.157   2.239  12.024  1.00  0.00           O  
ATOM    447  CB  LEU A 340      27.992   5.046  10.894  1.00  0.00           C  
ATOM    448  CG  LEU A 340      27.734   5.789   9.577  1.00  0.00           C  
ATOM    449  CD1 LEU A 340      28.095   7.256   9.720  1.00  0.00           C  
ATOM    450  CD2 LEU A 340      28.543   5.142   8.462  1.00  0.00           C  
ATOM    451  N   LYS A 341      27.344   2.866  13.190  1.00  0.00           N  
ATOM    452  CA  LYS A 341      27.792   2.169  14.389  1.00  0.00           C  
ATOM    453  C   LYS A 341      27.814   0.670  14.120  1.00  0.00           C  
ATOM    454  O   LYS A 341      28.773  -0.017  14.467  1.00  0.00           O  
ATOM    455  CB  LYS A 341      26.871   2.470  15.572  1.00  0.00           C  
ATOM    456  CG  LYS A 341      27.382   1.900  16.886  1.00  0.00           C  
ATOM    457  CD  LYS A 341      26.467   2.242  18.050  1.00  0.00           C  
ATOM    458  CE  LYS A 341      27.025   1.690  19.358  1.00  0.00           C  
ATOM    459  NZ  LYS A 341      26.130   1.959  20.519  1.00  0.00           N  
ATOM    460  N   ALA A 342      26.755   0.166  13.495  1.00  0.00           N  
ATOM    461  CA  ALA A 342      26.672  -1.253  13.176  1.00  0.00           C  
ATOM    462  C   ALA A 342      27.888  -1.667  12.350  1.00  0.00           C  
ATOM    463  O   ALA A 342      28.520  -2.687  12.629  1.00  0.00           O  
ATOM    464  CB  ALA A 342      25.388  -1.545  12.405  1.00  0.00           C  
ATOM    465  N   GLN A 343      28.212  -0.868  11.337  1.00  0.00           N  
ATOM    466  CA  GLN A 343      29.353  -1.146  10.470  1.00  0.00           C  
ATOM    467  C   GLN A 343      30.675  -1.182  11.233  1.00  0.00           C  
ATOM    468  O   GLN A 343      31.565  -1.970  10.909  1.00  0.00           O  
ATOM    469  CB  GLN A 343      29.433  -0.102   9.351  1.00  0.00           C  
ATOM    470  CG  GLN A 343      28.418  -0.311   8.238  1.00  0.00           C  
ATOM    471  CD  GLN A 343      28.444   0.800   7.205  1.00  0.00           C  
ATOM    472  OE1 GLN A 343      29.501   1.154   6.682  1.00  0.00           O  
ATOM    473  NE2 GLN A 343      27.276   1.352   6.901  1.00  0.00           N  
ATOM    474  N   GLN A 344      30.803  -0.328  12.245  1.00  0.00           N  
ATOM    475  CA  GLN A 344      32.022  -0.277  13.045  1.00  0.00           C  
ATOM    476  C   GLN A 344      32.139  -1.526  13.911  1.00  0.00           C  
ATOM    477  O   GLN A 344      33.213  -2.116  14.025  1.00  0.00           O  
ATOM    478  CB  GLN A 344      32.022   0.964  13.939  1.00  0.00           C  
ATOM    479  CG  GLN A 344      31.812   2.267  13.193  1.00  0.00           C  
ATOM    480  CD  GLN A 344      31.883   3.476  14.104  1.00  0.00           C  
ATOM    481  OE1 GLN A 344      31.256   3.508  15.163  1.00  0.00           O  
ATOM    482  NE2 GLN A 344      32.643   4.484  13.690  1.00  0.00           N  
ATOM    483  N   LEU A 406      31.026  -1.921  14.523  1.00  0.00           N  
ATOM    484  CA  LEU A 406      30.996  -3.100  15.380  1.00  0.00           C  
ATOM    485  C   LEU A 406      31.081  -4.385  14.564  1.00  0.00           C  
ATOM    486  O   LEU A 406      31.223  -5.475  15.120  1.00  0.00           O  
ATOM    487  CB  LEU A 406      29.716  -3.107  16.225  1.00  0.00           C  
ATOM    488  CG  LEU A 406      29.650  -2.170  17.439  1.00  0.00           C  
ATOM    489  CD1 LEU A 406      30.686  -2.603  18.462  1.00  0.00           C  
ATOM    490  CD2 LEU A 406      29.887  -0.728  17.019  1.00  0.00           C  
ATOM    491  N   GLY A 407      30.990  -4.252  13.244  1.00  0.00           N  
ATOM    492  CA  GLY A 407      31.067  -5.411  12.373  1.00  0.00           C  
ATOM    493  C   GLY A 407      29.841  -6.305  12.402  1.00  0.00           C  
ATOM    494  O   GLY A 407      29.949  -7.522  12.237  1.00  0.00           O  
ATOM    495  N   ILE A 408      28.671  -5.707  12.610  1.00  0.00           N  
ATOM    496  CA  ILE A 408      27.424  -6.463  12.651  1.00  0.00           C  
ATOM    497  C   ILE A 408      26.317  -5.729  11.900  1.00  0.00           C  
ATOM    498  O   ILE A 408      26.401  -4.521  11.682  1.00  0.00           O  
ATOM    499  CB  ILE A 408      26.959  -6.700  14.104  1.00  0.00           C  
ATOM    500  CG1 ILE A 408      26.829  -5.361  14.835  1.00  0.00           C  
ATOM    501  CG2 ILE A 408      27.940  -7.619  14.821  1.00  0.00           C  
ATOM    502  CD1 ILE A 408      26.325  -5.481  16.263  1.00  0.00           C  
ATOM    503  N   THR A 418      25.284  -6.465  11.504  1.00  0.00           N  
ATOM    504  CA  THR A 418      24.162  -5.877  10.783  1.00  0.00           C  
ATOM    505  C   THR A 418      23.424  -4.904  11.695  1.00  0.00           C  
ATOM    506  O   THR A 418      23.398  -5.082  12.912  1.00  0.00           O  
ATOM    507  CB  THR A 418      23.158  -6.953  10.327  1.00  0.00           C  
ATOM    508  OG1 THR A 418      22.622  -7.623  11.476  1.00  0.00           O  
ATOM    509  CG2 THR A 418      23.836  -7.972   9.422  1.00  0.00           C  
ATOM    510  N   PRO A 419      22.823  -3.852  11.117  1.00  0.00           N  
ATOM    511  CA  PRO A 419      22.094  -2.885  11.943  1.00  0.00           C  
ATOM    512  C   PRO A 419      20.979  -3.595  12.701  1.00  0.00           C  
ATOM    513  O   PRO A 419      20.650  -3.236  13.833  1.00  0.00           O  
ATOM    514  CB  PRO A 419      21.555  -1.894  10.916  1.00  0.00           C  
ATOM    515  CG  PRO A 419      22.607  -1.919   9.850  1.00  0.00           C  
ATOM    516  CD  PRO A 419      22.893  -3.397   9.717  1.00  0.00           C  
ATOM    517  N   GLU A 420      20.408  -4.611  12.061  1.00  0.00           N  
ATOM    518  CA  GLU A 420      19.330  -5.388  12.657  1.00  0.00           C  
ATOM    519  C   GLU A 420      19.791  -6.098  13.925  1.00  0.00           C  
ATOM    520  O   GLU A 420      19.073  -6.127  14.924  1.00  0.00           O  
ATOM    521  CB  GLU A 420      18.790  -6.413  11.652  1.00  0.00           C  
ATOM    522  CG  GLU A 420      18.104  -5.797  10.440  1.00  0.00           C  
ATOM    523  CD  GLU A 420      19.074  -5.392   9.342  1.00  0.00           C  
ATOM    524  OE1 GLU A 420      20.290  -5.295   9.612  1.00  0.00           O  
ATOM    525  OE2 GLU A 420      18.612  -5.162   8.205  1.00  0.00           O  
ATOM    526  N   GLN A 421      20.989  -6.673  13.892  1.00  0.00           N  
ATOM    527  CA  GLN A 421      21.500  -7.362  15.070  1.00  0.00           C  
ATOM    528  C   GLN A 421      21.738  -6.365  16.199  1.00  0.00           C  
ATOM    529  O   GLN A 421      21.363  -6.607  17.348  1.00  0.00           O  
ATOM    530  CB  GLN A 421      22.811  -8.087  14.754  1.00  0.00           C  
ATOM    531  CG  GLN A 421      23.455  -8.712  15.984  1.00  0.00           C  
ATOM    532  CD  GLN A 421      24.807  -9.333  15.699  1.00  0.00           C  
ATOM    533  OE1 GLN A 421      25.508  -9.764  16.614  1.00  0.00           O  
ATOM    534  NE2 GLN A 421      25.179  -9.386  14.427  1.00  0.00           N  
ATOM    535  N   MET A 422      22.358  -5.239  15.864  1.00  0.00           N  
ATOM    536  CA  MET A 422      22.656  -4.211  16.850  1.00  0.00           C  
ATOM    537  C   MET A 422      21.408  -3.618  17.502  1.00  0.00           C  
ATOM    538  O   MET A 422      21.352  -3.480  18.724  1.00  0.00           O  
ATOM    539  CB  MET A 422      23.473  -3.087  16.214  1.00  0.00           C  
ATOM    540  CG  MET A 422      23.878  -2.004  17.197  1.00  0.00           C  
ATOM    541  SD  MET A 422      24.800  -0.664  16.423  1.00  0.00           S  
ATOM    542  CE  MET A 422      23.463   0.394  15.883  1.00  0.00           C  
ATOM    543  N   ILE A 423      20.413  -3.255  16.700  1.00  0.00           N  
ATOM    544  CA  ILE A 423      19.202  -2.679  17.277  1.00  0.00           C  
ATOM    545  C   ILE A 423      18.438  -3.727  18.077  1.00  0.00           C  
ATOM    546  O   ILE A 423      17.732  -3.400  19.028  1.00  0.00           O  
ATOM    547  CB  ILE A 423      18.274  -2.072  16.196  1.00  0.00           C  
ATOM    548  CG1 ILE A 423      17.742  -3.160  15.263  1.00  0.00           C  
ATOM    549  CG2 ILE A 423      19.033  -1.017  15.406  1.00  0.00           C  
ATOM    550  CD1 ILE A 423      16.736  -2.641  14.249  1.00  0.00           C  
ATOM    551  N   GLY A 424      18.582  -4.991  17.696  1.00  0.00           N  
ATOM    552  CA  GLY A 424      17.896  -6.041  18.426  1.00  0.00           C  
ATOM    553  C   GLY A 424      18.483  -6.180  19.818  1.00  0.00           C  
ATOM    554  O   GLY A 424      17.758  -6.372  20.797  1.00  0.00           O  
ATOM    555  N   GLU A 425      19.805  -6.080  19.910  1.00  0.00           N  
ATOM    556  CA  GLU A 425      20.487  -6.195  21.194  1.00  0.00           C  
ATOM    557  C   GLU A 425      20.180  -4.990  22.075  1.00  0.00           C  
ATOM    558  O   GLU A 425      19.974  -5.128  23.277  1.00  0.00           O  
ATOM    559  CB  GLU A 425      21.997  -6.320  20.981  1.00  0.00           C  
ATOM    560  CG  GLU A 425      22.370  -7.465  20.058  1.00  0.00           C  
ATOM    561  CD  GLU A 425      23.867  -7.669  19.940  1.00  0.00           C  
ATOM    562  OE1 GLU A 425      24.613  -6.671  20.010  1.00  0.00           O  
ATOM    563  OE2 GLU A 425      24.294  -8.828  19.762  1.00  0.00           O  
ATOM    564  N   MET A 426      20.138  -3.808  21.470  1.00  0.00           N  
ATOM    565  CA  MET A 426      19.842  -2.599  22.223  1.00  0.00           C  
ATOM    566  C   MET A 426      18.392  -2.584  22.689  1.00  0.00           C  
ATOM    567  O   MET A 426      18.091  -2.092  23.776  1.00  0.00           O  
ATOM    568  CB  MET A 426      20.140  -1.361  21.378  1.00  0.00           C  
ATOM    569  CG  MET A 426      21.617  -1.004  21.339  1.00  0.00           C  
ATOM    570  SD  MET A 426      22.115   0.225  22.583  1.00  0.00           S  
ATOM    571  CE  MET A 426      21.138  -0.272  24.055  1.00  0.00           C  
ATOM    572  N   SER A 427      17.494  -3.119  21.867  1.00  0.00           N  
ATOM    573  CA  SER A 427      16.081  -3.176  22.231  1.00  0.00           C  
ATOM    574  C   SER A 427      15.939  -4.011  23.502  1.00  0.00           C  
ATOM    575  O   SER A 427      15.224  -3.637  24.434  1.00  0.00           O  
ATOM    576  CB  SER A 427      15.267  -3.809  21.097  1.00  0.00           C  
ATOM    577  OG  SER A 427      13.916  -4.015  21.480  1.00  0.00           O  
ATOM    578  N   GLN A 429      16.634  -5.143  23.539  1.00  0.00           N  
ATOM    579  CA  GLN A 429      16.582  -6.020  24.702  1.00  0.00           C  
ATOM    580  C   GLN A 429      17.168  -5.325  25.925  1.00  0.00           C  
ATOM    581  O   GLN A 429      16.628  -5.433  27.027  1.00  0.00           O  
ATOM    582  CB  GLN A 429      17.347  -7.317  24.424  1.00  0.00           C  
ATOM    583  CG  GLN A 429      16.711  -8.192  23.357  1.00  0.00           C  
ATOM    584  CD  GLN A 429      15.422  -8.849  23.818  1.00  0.00           C  
ATOM    585  OE1 GLN A 429      14.476  -8.175  24.232  1.00  0.00           O  
ATOM    586  NE2 GLN A 429      15.378 -10.176  23.746  1.00  0.00           N  
ATOM    587  N   GLU A 431      18.270  -4.607  25.730  1.00  0.00           N  
ATOM    588  CA  GLU A 431      18.910  -3.905  26.837  1.00  0.00           C  
ATOM    589  C   GLU A 431      17.965  -2.852  27.409  1.00  0.00           C  
ATOM    590  O   GLU A 431      17.793  -2.752  28.621  1.00  0.00           O  
ATOM    591  CB  GLU A 431      20.205  -3.230  26.377  1.00  0.00           C  
ATOM    592  CG  GLU A 431      21.005  -2.632  27.526  1.00  0.00           C  
ATOM    593  CD  GLU A 431      22.195  -1.819  27.061  1.00  0.00           C  
ATOM    594  OE1 GLU A 431      23.025  -2.354  26.294  1.00  0.00           O  
ATOM    595  OE2 GLU A 431      22.304  -0.644  27.471  1.00  0.00           O  
ATOM    596  N   HIS A 432      17.350  -2.068  26.528  1.00  0.00           N  
ATOM    597  CA  HIS A 432      16.421  -1.028  26.960  1.00  0.00           C  
ATOM    598  C   HIS A 432      15.240  -1.594  27.730  1.00  0.00           C  
ATOM    599  O   HIS A 432      14.888  -1.094  28.798  1.00  0.00           O  
ATOM    600  CB  HIS A 432      15.901  -0.246  25.753  1.00  0.00           C  
ATOM    601  CG  HIS A 432      16.928   0.641  25.123  1.00  0.00           C  
ATOM    602  ND1 HIS A 432      16.676   1.383  23.990  1.00  0.00           N  
ATOM    603  CD2 HIS A 432      18.209   0.907  25.471  1.00  0.00           C  
ATOM    604  CE1 HIS A 432      17.758   2.068  23.665  1.00  0.00           C  
ATOM    605  NE2 HIS A 432      18.704   1.797  24.547  1.00  0.00           N  
ATOM    606  N   GLN A 433      14.628  -2.642  27.192  1.00  0.00           N  
ATOM    607  CA  GLN A 433      13.474  -3.229  27.856  1.00  0.00           C  
ATOM    608  C   GLN A 433      13.817  -3.857  29.200  1.00  0.00           C  
ATOM    609  O   GLN A 433      12.995  -3.858  30.115  1.00  0.00           O  
ATOM    610  CB  GLN A 433      12.797  -4.235  26.926  1.00  0.00           C  
ATOM    611  CG  GLN A 433      12.273  -3.572  25.659  1.00  0.00           C  
ATOM    612  CD  GLN A 433      11.491  -4.521  24.777  1.00  0.00           C  
ATOM    613  OE1 GLN A 433      10.436  -5.019  25.167  1.00  0.00           O  
ATOM    614  NE2 GLN A 433      12.007  -4.777  23.578  1.00  0.00           N  
ATOM    615  N   THR A 434      15.032  -4.379  29.334  1.00  0.00           N  
ATOM    616  CA  THR A 434      15.439  -4.969  30.603  1.00  0.00           C  
ATOM    617  C   THR A 434      15.538  -3.855  31.641  1.00  0.00           C  
ATOM    618  O   THR A 434      15.108  -4.018  32.780  1.00  0.00           O  
ATOM    619  CB  THR A 434      16.799  -5.682  30.483  1.00  0.00           C  
ATOM    620  OG1 THR A 434      16.654  -6.833  29.645  1.00  0.00           O  
ATOM    621  CG2 THR A 434      17.305  -6.116  31.858  1.00  0.00           C  
ATOM    622  N   ASP A 435      16.096  -2.718  31.237  1.00  0.00           N  
ATOM    623  CA  ASP A 435      16.236  -1.580  32.143  1.00  0.00           C  
ATOM    624  C   ASP A 435      14.876  -1.015  32.550  1.00  0.00           C  
ATOM    625  O   ASP A 435      14.623  -0.770  33.732  1.00  0.00           O  
ATOM    626  CB  ASP A 435      17.085  -0.489  31.482  1.00  0.00           C  
ATOM    627  CG  ASP A 435      18.556  -0.855  31.425  1.00  0.00           C  
ATOM    628  OD1 ASP A 435      19.330  -0.132  30.763  1.00  0.00           O  
ATOM    629  OD2 ASP A 435      18.941  -1.865  32.053  1.00  0.00           O  
ATOM    630  N   PHE A 436      13.996  -0.807  31.577  1.00  0.00           N  
ATOM    631  CA  PHE A 436      12.674  -0.277  31.882  1.00  0.00           C  
ATOM    632  C   PHE A 436      11.895  -1.247  32.768  1.00  0.00           C  
ATOM    633  O   PHE A 436      11.150  -0.829  33.653  1.00  0.00           O  
ATOM    634  CB  PHE A 436      11.915   0.017  30.585  1.00  0.00           C  
ATOM    635  CG  PHE A 436      12.475   1.183  29.812  1.00  0.00           C  
ATOM    636  CD1 PHE A 436      12.651   1.105  28.433  1.00  0.00           C  
ATOM    637  CD2 PHE A 436      12.820   2.365  30.464  1.00  0.00           C  
ATOM    638  CE1 PHE A 436      13.166   2.188  27.716  1.00  0.00           C  
ATOM    639  CE2 PHE A 436      13.334   3.452  29.754  1.00  0.00           C  
ATOM    640  CZ  PHE A 436      13.506   3.362  28.378  1.00  0.00           C  
ATOM    641  N   ALA A 437      12.073  -2.543  32.539  1.00  0.00           N  
ATOM    642  CA  ALA A 437      11.394  -3.545  33.355  1.00  0.00           C  
ATOM    643  C   ALA A 437      11.915  -3.455  34.792  1.00  0.00           C  
ATOM    644  O   ALA A 437      11.166  -3.661  35.753  1.00  0.00           O  
ATOM    645  CB  ALA A 437      11.644  -4.938  32.790  1.00  0.00           C  
ATOM    646  N   GLY A 438      13.202  -3.142  34.924  1.00  0.00           N  
ATOM    647  CA  GLY A 438      13.818  -3.021  36.234  1.00  0.00           C  
ATOM    648  C   GLY A 438      13.250  -1.859  37.031  1.00  0.00           C  
ATOM    649  O   GLY A 438      13.319  -1.845  38.263  1.00  0.00           O  
ATOM    650  N   PHE A 439      12.707  -0.870  36.327  1.00  0.00           N  
ATOM    651  CA  PHE A 439      12.104   0.279  36.985  1.00  0.00           C  
ATOM    652  C   PHE A 439      10.588   0.160  37.013  1.00  0.00           C  
ATOM    653  O   PHE A 439       9.884   1.089  37.408  1.00  0.00           O  
ATOM    654  CB  PHE A 439      12.515   1.582  36.299  1.00  0.00           C  
ATOM    655  CG  PHE A 439      13.856   2.081  36.731  1.00  0.00           C  
ATOM    656  CD1 PHE A 439      15.011   1.664  36.082  1.00  0.00           C  
ATOM    657  CD2 PHE A 439      13.967   2.942  37.817  1.00  0.00           C  
ATOM    658  CE1 PHE A 439      16.264   2.098  36.509  1.00  0.00           C  
ATOM    659  CE2 PHE A 439      15.218   3.381  38.253  1.00  0.00           C  
ATOM    660  CZ  PHE A 439      16.364   2.957  37.595  1.00  0.00           C  
ATOM    661  N   ASN A 444      10.103  -1.003  36.596  1.00  0.00           N  
ATOM    662  CA  ASN A 444       8.681  -1.296  36.577  1.00  0.00           C  
ATOM    663  C   ASN A 444       7.846  -0.322  35.759  1.00  0.00           C  
ATOM    664  O   ASN A 444       6.785   0.122  36.196  1.00  0.00           O  
ATOM    665  CB  ASN A 444       8.154  -1.386  38.014  1.00  0.00           C  
ATOM    666  CG  ASN A 444       8.828  -2.497  38.800  1.00  0.00           C  
ATOM    667  OD1 ASN A 444       8.786  -3.664  38.403  1.00  0.00           O  
ATOM    668  ND2 ASN A 444       9.469  -2.140  39.908  1.00  0.00           N  
ATOM    669  N   ILE A 445       8.334   0.020  34.570  1.00  0.00           N  
ATOM    670  CA  ILE A 445       7.576   0.897  33.681  1.00  0.00           C  
ATOM    671  C   ILE A 445       6.608  -0.088  33.014  1.00  0.00           C  
ATOM    672  O   ILE A 445       7.023  -0.971  32.262  1.00  0.00           O  
ATOM    673  CB  ILE A 445       8.491   1.565  32.644  1.00  0.00           C  
ATOM    674  CG1 ILE A 445       9.685   2.221  33.349  1.00  0.00           C  
ATOM    675  CG2 ILE A 445       7.713   2.624  31.871  1.00  0.00           C  
ATOM    676  CD1 ILE A 445       9.305   3.269  34.391  1.00  0.00           C  
ATOM    677  N   SER A 460       5.321   0.077  33.303  1.00  0.00           N  
ATOM    678  CA  SER A 460       4.280  -0.837  32.838  1.00  0.00           C  
ATOM    679  C   SER A 460       3.724  -0.705  31.427  1.00  0.00           C  
ATOM    680  O   SER A 460       2.511  -0.598  31.257  1.00  0.00           O  
ATOM    681  CB  SER A 460       3.112  -0.788  33.827  1.00  0.00           C  
ATOM    682  OG  SER A 460       2.568   0.518  33.898  1.00  0.00           O  
ATOM    683  N   TYR A 461       4.584  -0.747  30.416  1.00  0.00           N  
ATOM    684  CA  TYR A 461       4.099  -0.635  29.043  1.00  0.00           C  
ATOM    685  C   TYR A 461       3.166  -1.779  28.692  1.00  0.00           C  
ATOM    686  O   TYR A 461       3.328  -2.905  29.170  1.00  0.00           O  
ATOM    687  CB  TYR A 461       5.230  -0.692  28.017  1.00  0.00           C  
ATOM    688  CG  TYR A 461       6.449   0.114  28.336  1.00  0.00           C  
ATOM    689  CD1 TYR A 461       7.605  -0.505  28.806  1.00  0.00           C  
ATOM    690  CD2 TYR A 461       6.464   1.489  28.152  1.00  0.00           C  
ATOM    691  CE1 TYR A 461       8.749   0.227  29.085  1.00  0.00           C  
ATOM    692  CE2 TYR A 461       7.610   2.230  28.429  1.00  0.00           C  
ATOM    693  CZ  TYR A 461       8.742   1.596  28.895  1.00  0.00           C  
ATOM    694  OH  TYR A 461       9.862   2.333  29.193  1.00  0.00           O  
ATOM    695  N   ASP A 463       2.193  -1.482  27.844  1.00  0.00           N  
ATOM    696  CA  ASP A 463       1.279  -2.500  27.364  1.00  0.00           C  
ATOM    697  C   ASP A 463       1.934  -3.062  26.101  1.00  0.00           C  
ATOM    698  O   ASP A 463       1.647  -4.182  25.683  1.00  0.00           O  
ATOM    699  CB  ASP A 463      -0.089  -1.885  27.079  1.00  0.00           C  
ATOM    700  CG  ASP A 463      -0.816  -1.502  28.353  1.00  0.00           C  
ATOM    701  OD1 ASP A 463      -1.275  -2.420  29.072  1.00  0.00           O  
ATOM    702  OD2 ASP A 463      -0.910  -0.296  28.655  1.00  0.00           O  
ATOM    703  N   ASN A 473       2.829  -2.277  25.504  1.00  0.00           N  
ATOM    704  CA  ASN A 473       3.575  -2.718  24.324  1.00  0.00           C  
ATOM    705  C   ASN A 473       4.841  -1.883  24.121  1.00  0.00           C  
ATOM    706  O   ASN A 473       4.830  -0.661  24.293  1.00  0.00           O  
ATOM    707  CB  ASN A 473       2.718  -2.642  23.046  1.00  0.00           C  
ATOM    708  CG  ASN A 473       3.211  -3.595  21.956  1.00  0.00           C  
ATOM    709  OD1 ASN A 473       3.264  -3.249  20.769  1.00  0.00           O  
ATOM    710  ND2 ASN A 473       3.564  -4.807  22.359  1.00  0.00           N  
ATOM    711  N   TYR A 474       5.937  -2.561  23.786  1.00  0.00           N  
ATOM    712  CA  TYR A 474       7.210  -1.904  23.497  1.00  0.00           C  
ATOM    713  C   TYR A 474       7.636  -2.517  22.168  1.00  0.00           C  
ATOM    714  O   TYR A 474       7.995  -3.697  22.102  1.00  0.00           O  
ATOM    715  CB  TYR A 474       8.256  -2.198  24.572  1.00  0.00           C  
ATOM    716  CG  TYR A 474       9.430  -1.244  24.513  1.00  0.00           C  
ATOM    717  CD1 TYR A 474       9.476  -0.110  25.327  1.00  0.00           C  
ATOM    718  CD2 TYR A 474      10.468  -1.442  23.605  1.00  0.00           C  
ATOM    719  CE1 TYR A 474      10.530   0.802  25.237  1.00  0.00           C  
ATOM    720  CE2 TYR A 474      11.523  -0.536  23.504  1.00  0.00           C  
ATOM    721  CZ  TYR A 474      11.549   0.582  24.320  1.00  0.00           C  
ATOM    722  OH  TYR A 474      12.586   1.484  24.213  1.00  0.00           O  
ATOM    723  N   HIS A 475       7.590  -1.715  21.110  1.00  0.00           N  
ATOM    724  CA  HIS A 475       7.901  -2.195  19.772  1.00  0.00           C  
ATOM    725  C   HIS A 475       9.165  -1.572  19.185  1.00  0.00           C  
ATOM    726  O   HIS A 475      10.139  -1.327  19.902  1.00  0.00           O  
ATOM    727  CB  HIS A 475       6.684  -1.920  18.879  1.00  0.00           C  
ATOM    728  CG  HIS A 475       6.595  -2.794  17.667  1.00  0.00           C  
ATOM    729  ND1 HIS A 475       6.871  -4.145  17.696  1.00  0.00           N  
ATOM    730  CD2 HIS A 475       6.187  -2.520  16.406  1.00  0.00           C  
ATOM    731  CE1 HIS A 475       6.634  -4.665  16.504  1.00  0.00           C  
ATOM    732  NE2 HIS A 475       6.216  -3.701  15.704  1.00  0.00           N  
ATOM    733  N   SER A 476       9.150  -1.322  17.879  1.00  0.00           N  
ATOM    734  CA  SER A 476      10.300  -0.737  17.199  1.00  0.00           C  
ATOM    735  C   SER A 476       9.852   0.055  15.979  1.00  0.00           C  
ATOM    736  O   SER A 476       8.839  -0.274  15.354  1.00  0.00           O  
ATOM    737  CB  SER A 476      11.263  -1.843  16.747  1.00  0.00           C  
ATOM    738  OG  SER A 476      12.371  -1.310  16.033  1.00  0.00           O  
ATOM    739  N   THR A 477      10.589   1.110  15.647  1.00  0.00           N  
ATOM    740  CA  THR A 477      10.253   1.890  14.465  1.00  0.00           C  
ATOM    741  C   THR A 477      10.668   1.067  13.251  1.00  0.00           C  
ATOM    742  O   THR A 477      10.226   1.329  12.137  1.00  0.00           O  
ATOM    743  CB  THR A 477      10.988   3.239  14.412  1.00  0.00           C  
ATOM    744  OG1 THR A 477      12.401   3.018  14.474  1.00  0.00           O  
ATOM    745  CG2 THR A 477      10.539   4.140  15.561  1.00  0.00           C  
ATOM    746  N   HIS A 478      11.536   0.082  13.472  1.00  0.00           N  
ATOM    747  CA  HIS A 478      11.967  -0.793  12.388  1.00  0.00           C  
ATOM    748  C   HIS A 478      11.078  -2.028  12.477  1.00  0.00           C  
ATOM    749  O   HIS A 478      11.453  -3.055  13.053  1.00  0.00           O  
ATOM    750  CB  HIS A 478      13.442  -1.185  12.538  1.00  0.00           C  
ATOM    751  CG  HIS A 478      13.999  -1.880  11.334  1.00  0.00           C  
ATOM    752  ND1 HIS A 478      14.011  -1.301  10.083  1.00  0.00           N  
ATOM    753  CD2 HIS A 478      14.553  -3.106  11.185  1.00  0.00           C  
ATOM    754  CE1 HIS A 478      14.549  -2.140   9.216  1.00  0.00           C  
ATOM    755  NE2 HIS A 478      14.886  -3.243   9.858  1.00  0.00           N  
ATOM    756  N   SER A 479       9.881  -1.907  11.915  1.00  0.00           N  
ATOM    757  CA  SER A 479       8.908  -2.986  11.934  1.00  0.00           C  
ATOM    758  C   SER A 479       8.005  -2.874  10.716  1.00  0.00           C  
ATOM    759  O   SER A 479       7.952  -1.833  10.060  1.00  0.00           O  
ATOM    760  CB  SER A 479       8.060  -2.904  13.202  1.00  0.00           C  
ATOM    761  OG  SER A 479       7.339  -1.683  13.239  1.00  0.00           O  
ATOM    762  N   GLU A 482       7.292  -3.952  10.418  1.00  0.00           N  
ATOM    763  CA  GLU A 482       6.402  -3.953   9.272  1.00  0.00           C  
ATOM    764  C   GLU A 482       5.238  -3.006   9.519  1.00  0.00           C  
ATOM    765  O   GLU A 482       4.760  -2.350   8.595  1.00  0.00           O  
ATOM    766  CB  GLU A 482       5.895  -5.371   8.996  1.00  0.00           C  
ATOM    767  CG  GLU A 482       5.179  -5.514   7.666  1.00  0.00           C  
ATOM    768  CD  GLU A 482       5.996  -4.974   6.502  1.00  0.00           C  
ATOM    769  OE1 GLU A 482       7.164  -5.392   6.342  1.00  0.00           O  
ATOM    770  OE2 GLU A 482       5.469  -4.130   5.745  1.00  0.00           O  
ATOM    771  N   GLU A 485       4.782  -2.927  10.767  1.00  0.00           N  
ATOM    772  CA  GLU A 485       3.681  -2.027  11.087  1.00  0.00           C  
ATOM    773  C   GLU A 485       4.078  -0.586  10.767  1.00  0.00           C  
ATOM    774  O   GLU A 485       3.315   0.152  10.141  1.00  0.00           O  
ATOM    775  CB  GLU A 485       3.300  -2.123  12.567  1.00  0.00           C  
ATOM    776  CG  GLU A 485       2.628  -3.422  12.982  1.00  0.00           C  
ATOM    777  CD  GLU A 485       3.611  -4.506  13.377  1.00  0.00           C  
ATOM    778  OE1 GLU A 485       3.155  -5.571  13.843  1.00  0.00           O  
ATOM    779  OE2 GLU A 485       4.835  -4.299  13.226  1.00  0.00           O  
ATOM    780  N   ASN A 486       5.274  -0.185  11.193  1.00  0.00           N  
ATOM    781  CA  ASN A 486       5.721   1.179  10.941  1.00  0.00           C  
ATOM    782  C   ASN A 486       6.014   1.419   9.467  1.00  0.00           C  
ATOM    783  O   ASN A 486       5.792   2.516   8.959  1.00  0.00           O  
ATOM    784  CB  ASN A 486       6.969   1.520  11.764  1.00  0.00           C  
ATOM    785  CG  ASN A 486       7.122   3.017  11.978  1.00  0.00           C  
ATOM    786  OD1 ASN A 486       8.232   3.536  12.108  1.00  0.00           O  
ATOM    787  ND2 ASN A 486       5.997   3.717  12.026  1.00  0.00           N  
ATOM    788  N   ARG A 489       6.514   0.402   8.771  1.00  0.00           N  
ATOM    789  CA  ARG A 489       6.800   0.580   7.354  1.00  0.00           C  
ATOM    790  C   ARG A 489       5.508   0.861   6.591  1.00  0.00           C  
ATOM    791  O   ARG A 489       5.433   1.808   5.808  1.00  0.00           O  
ATOM    792  CB  ARG A 489       7.486  -0.660   6.764  1.00  0.00           C  
ATOM    793  CG  ARG A 489       7.886  -0.478   5.300  1.00  0.00           C  
ATOM    794  CD  ARG A 489       8.427  -1.761   4.686  1.00  0.00           C  
ATOM    795  NE  ARG A 489       9.715  -2.164   5.252  1.00  0.00           N  
ATOM    796  CZ  ARG A 489      10.893  -1.660   4.892  1.00  0.00           C  
ATOM    797  NH1 ARG A 489      10.970  -0.720   3.956  1.00  0.00           N  
ATOM    798  NH2 ARG A 489      12.003  -2.104   5.466  1.00  0.00           N  
ATOM    799  N   GLN A 490       4.482   0.051   6.829  1.00  0.00           N  
ATOM    800  CA  GLN A 490       3.217   0.243   6.128  1.00  0.00           C  
ATOM    801  C   GLN A 490       2.551   1.566   6.483  1.00  0.00           C  
ATOM    802  O   GLN A 490       1.982   2.229   5.617  1.00  0.00           O  
ATOM    803  CB  GLN A 490       2.267  -0.924   6.412  1.00  0.00           C  
ATOM    804  CG  GLN A 490       2.848  -2.275   6.010  1.00  0.00           C  
ATOM    805  CD  GLN A 490       1.847  -3.409   6.123  1.00  0.00           C  
ATOM    806  OE1 GLN A 490       0.991  -3.412   7.009  1.00  0.00           O  
ATOM    807  NE2 GLN A 490       1.963  -4.391   5.234  1.00  0.00           N  
ATOM    808  N   LEU A 494       2.623   1.959   7.751  1.00  0.00           N  
ATOM    809  CA  LEU A 494       2.015   3.215   8.169  1.00  0.00           C  
ATOM    810  C   LEU A 494       2.781   4.423   7.634  1.00  0.00           C  
ATOM    811  O   LEU A 494       2.180   5.441   7.281  1.00  0.00           O  
ATOM    812  CB  LEU A 494       1.903   3.268   9.698  1.00  0.00           C  
ATOM    813  CG  LEU A 494       0.782   2.377  10.252  1.00  0.00           C  
ATOM    814  CD1 LEU A 494       0.894   2.250  11.764  1.00  0.00           C  
ATOM    815  CD2 LEU A 494      -0.569   2.962   9.855  1.00  0.00           C  
ATOM    816  N   SER A 495       4.104   4.315   7.560  1.00  0.00           N  
ATOM    817  CA  SER A 495       4.908   5.414   7.041  1.00  0.00           C  
ATOM    818  C   SER A 495       4.622   5.582   5.552  1.00  0.00           C  
ATOM    819  O   SER A 495       4.491   6.699   5.059  1.00  0.00           O  
ATOM    820  CB  SER A 495       6.397   5.144   7.258  1.00  0.00           C  
ATOM    821  OG  SER A 495       6.710   5.155   8.638  1.00  0.00           O  
ATOM    822  N   GLU A 496       4.520   4.467   4.838  1.00  0.00           N  
ATOM    823  CA  GLU A 496       4.232   4.527   3.408  1.00  0.00           C  
ATOM    824  C   GLU A 496       2.825   5.072   3.178  1.00  0.00           C  
ATOM    825  O   GLU A 496       2.587   5.833   2.239  1.00  0.00           O  
ATOM    826  CB  GLU A 496       4.365   3.137   2.776  1.00  0.00           C  
ATOM    827  CG  GLU A 496       5.804   2.677   2.598  1.00  0.00           C  
ATOM    828  CD  GLU A 496       5.908   1.373   1.829  1.00  0.00           C  
ATOM    829  OE1 GLU A 496       4.963   1.054   1.073  1.00  0.00           O  
ATOM    830  OE2 GLU A 496       6.938   0.679   1.966  1.00  0.00           O  
ATOM    831  N   LEU A 498       1.897   4.687   4.047  1.00  0.00           N  
ATOM    832  CA  LEU A 498       0.515   5.138   3.939  1.00  0.00           C  
ATOM    833  C   LEU A 498       0.410   6.642   4.137  1.00  0.00           C  
ATOM    834  O   LEU A 498      -0.190   7.350   3.323  1.00  0.00           O  
ATOM    835  CB  LEU A 498      -0.356   4.432   4.981  1.00  0.00           C  
ATOM    836  CG  LEU A 498      -1.816   4.887   5.052  1.00  0.00           C  
ATOM    837  CD1 LEU A 498      -2.547   4.499   3.767  1.00  0.00           C  
ATOM    838  CD2 LEU A 498      -2.486   4.246   6.256  1.00  0.00           C  
ATOM    839  N   ILE A 499       0.990   7.129   5.227  1.00  0.00           N  
ATOM    840  CA  ILE A 499       0.947   8.552   5.520  1.00  0.00           C  
ATOM    841  C   ILE A 499       1.647   9.352   4.431  1.00  0.00           C  
ATOM    842  O   ILE A 499       1.135  10.373   3.981  1.00  0.00           O  
ATOM    843  CB  ILE A 499       1.558   8.828   6.916  1.00  0.00           C  
ATOM    844  CG1 ILE A 499       0.577   8.323   7.978  1.00  0.00           C  
ATOM    845  CG2 ILE A 499       1.849  10.311   7.100  1.00  0.00           C  
ATOM    846  CD1 ILE A 499       1.108   8.359   9.401  1.00  0.00           C  
ATOM    847  N   TYR A 500       2.807   8.883   3.986  1.00  0.00           N  
ATOM    848  CA  TYR A 500       3.524   9.582   2.931  1.00  0.00           C  
ATOM    849  C   TYR A 500       2.659   9.681   1.679  1.00  0.00           C  
ATOM    850  O   TYR A 500       2.572  10.741   1.057  1.00  0.00           O  
ATOM    851  CB  TYR A 500       4.819   8.853   2.576  1.00  0.00           C  
ATOM    852  CG  TYR A 500       5.500   9.429   1.355  1.00  0.00           C  
ATOM    853  CD1 TYR A 500       6.130  10.673   1.401  1.00  0.00           C  
ATOM    854  CD2 TYR A 500       5.481   8.746   0.140  1.00  0.00           C  
ATOM    855  CE1 TYR A 500       6.725  11.224   0.263  1.00  0.00           C  
ATOM    856  CE2 TYR A 500       6.070   9.289  -1.003  1.00  0.00           C  
ATOM    857  CZ  TYR A 500       6.690  10.524  -0.934  1.00  0.00           C  
ATOM    858  OH  TYR A 500       7.276  11.056  -2.062  1.00  0.00           O  
ATOM    859  N   SER A 501       2.028   8.569   1.310  1.00  0.00           N  
ATOM    860  CA  SER A 501       1.183   8.530   0.121  1.00  0.00           C  
ATOM    861  C   SER A 501       0.021   9.506   0.233  1.00  0.00           C  
ATOM    862  O   SER A 501      -0.315  10.189  -0.735  1.00  0.00           O  
ATOM    863  CB  SER A 501       0.647   7.113  -0.118  1.00  0.00           C  
ATOM    864  OG  SER A 501      -0.331   6.750   0.843  1.00  0.00           O  
ATOM    865  N   ARG A 502      -0.593   9.574   1.412  1.00  0.00           N  
ATOM    866  CA  ARG A 502      -1.709  10.487   1.615  1.00  0.00           C  
ATOM    867  C   ARG A 502      -1.243  11.939   1.569  1.00  0.00           C  
ATOM    868  O   ARG A 502      -1.913  12.791   0.987  1.00  0.00           O  
ATOM    869  CB  ARG A 502      -2.409  10.193   2.946  1.00  0.00           C  
ATOM    870  CG  ARG A 502      -3.156   8.868   2.959  1.00  0.00           C  
ATOM    871  CD  ARG A 502      -3.857   8.632   4.284  1.00  0.00           C  
ATOM    872  NE  ARG A 502      -4.647   7.404   4.269  1.00  0.00           N  
ATOM    873  CZ  ARG A 502      -5.375   6.971   5.292  1.00  0.00           C  
ATOM    874  NH1 ARG A 502      -5.417   7.665   6.422  1.00  0.00           N  
ATOM    875  NH2 ARG A 502      -6.064   5.842   5.184  1.00  0.00           N  
ATOM    876  N   LEU A 503      -0.093  12.224   2.175  1.00  0.00           N  
ATOM    877  CA  LEU A 503       0.439  13.583   2.164  1.00  0.00           C  
ATOM    878  C   LEU A 503       0.766  14.017   0.738  1.00  0.00           C  
ATOM    879  O   LEU A 503       0.525  15.160   0.352  1.00  0.00           O  
ATOM    880  CB  LEU A 503       1.706  13.671   3.020  1.00  0.00           C  
ATOM    881  CG  LEU A 503       1.504  13.472   4.525  1.00  0.00           C  
ATOM    882  CD1 LEU A 503       2.851  13.509   5.226  1.00  0.00           C  
ATOM    883  CD2 LEU A 503       0.580  14.555   5.065  1.00  0.00           C  
ATOM    884  N   LYS A 504       1.320  13.097  -0.042  1.00  0.00           N  
ATOM    885  CA  LYS A 504       1.689  13.400  -1.419  1.00  0.00           C  
ATOM    886  C   LYS A 504       0.437  13.615  -2.265  1.00  0.00           C  
ATOM    887  O   LYS A 504       0.371  14.537  -3.076  1.00  0.00           O  
ATOM    888  CB  LYS A 504       2.526  12.257  -1.998  1.00  0.00           C  
ATOM    889  CG  LYS A 504       3.281  12.626  -3.266  1.00  0.00           C  
ATOM    890  CD  LYS A 504       4.206  11.500  -3.695  1.00  0.00           C  
ATOM    891  CE  LYS A 504       5.141  11.947  -4.806  1.00  0.00           C  
ATOM    892  NZ  LYS A 504       4.386  12.458  -5.981  1.00  0.00           N  
ATOM    893  N   GLU A 505      -0.551  12.755  -2.063  1.00  0.00           N  
ATOM    894  CA  GLU A 505      -1.814  12.832  -2.783  1.00  0.00           C  
ATOM    895  C   GLU A 505      -2.540  14.137  -2.448  1.00  0.00           C  
ATOM    896  O   GLU A 505      -3.243  14.701  -3.288  1.00  0.00           O  
ATOM    897  CB  GLU A 505      -2.670  11.619  -2.409  1.00  0.00           C  
ATOM    898  CG  GLU A 505      -4.091  11.627  -2.919  1.00  0.00           C  
ATOM    899  CD  GLU A 505      -4.813  10.335  -2.586  1.00  0.00           C  
ATOM    900  OE1 GLU A 505      -4.733   9.892  -1.417  1.00  0.00           O  
ATOM    901  OE2 GLU A 505      -5.461   9.762  -3.489  1.00  0.00           O  
ATOM    902  N   ASN A 506      -2.351  14.620  -1.223  1.00  0.00           N  
ATOM    903  CA  ASN A 506      -2.988  15.856  -0.775  1.00  0.00           C  
ATOM    904  C   ASN A 506      -2.185  17.109  -1.110  1.00  0.00           C  
ATOM    905  O   ASN A 506      -2.542  18.214  -0.692  1.00  0.00           O  
ATOM    906  CB  ASN A 506      -3.246  15.791   0.733  1.00  0.00           C  
ATOM    907  CG  ASN A 506      -4.426  14.910   1.083  1.00  0.00           C  
ATOM    908  OD1 ASN A 506      -4.605  14.518   2.236  1.00  0.00           O  
ATOM    909  ND2 ASN A 506      -5.248  14.602   0.088  1.00  0.00           N  
ATOM    910  N   GLY A 507      -1.097  16.932  -1.853  1.00  0.00           N  
ATOM    911  CA  GLY A 507      -0.270  18.057  -2.256  1.00  0.00           C  
ATOM    912  C   GLY A 507       0.642  18.647  -1.197  1.00  0.00           C  
ATOM    913  O   GLY A 507       1.044  19.806  -1.300  1.00  0.00           O  
ATOM    914  N   PHE A 508       0.993  17.857  -0.187  1.00  0.00           N  
ATOM    915  CA  PHE A 508       1.856  18.356   0.879  1.00  0.00           C  
ATOM    916  C   PHE A 508       3.319  17.939   0.749  1.00  0.00           C  
ATOM    917  O   PHE A 508       4.127  18.214   1.639  1.00  0.00           O  
ATOM    918  CB  PHE A 508       1.302  17.919   2.239  1.00  0.00           C  
ATOM    919  CG  PHE A 508      -0.060  18.479   2.540  1.00  0.00           C  
ATOM    920  CD1 PHE A 508      -1.118  17.638   2.862  1.00  0.00           C  
ATOM    921  CD2 PHE A 508      -0.285  19.851   2.497  1.00  0.00           C  
ATOM    922  CE1 PHE A 508      -2.385  18.153   3.136  1.00  0.00           C  
ATOM    923  CE2 PHE A 508      -1.548  20.378   2.770  1.00  0.00           C  
ATOM    924  CZ  PHE A 508      -2.597  19.526   3.089  1.00  0.00           C  
ATOM    925  N   ILE A 509       3.663  17.278  -0.354  1.00  0.00           N  
ATOM    926  CA  ILE A 509       5.042  16.855  -0.578  1.00  0.00           C  
ATOM    927  C   ILE A 509       5.630  17.565  -1.797  1.00  0.00           C  
ATOM    928  O   ILE A 509       5.048  17.541  -2.882  1.00  0.00           O  
ATOM    929  CB  ILE A 509       5.147  15.329  -0.796  1.00  0.00           C  
ATOM    930  CG1 ILE A 509       4.667  14.583   0.453  1.00  0.00           C  
ATOM    931  CG2 ILE A 509       6.589  14.951  -1.114  1.00  0.00           C  
ATOM    932  CD1 ILE A 509       5.471  14.893   1.708  1.00  0.00           C  
ATOM    933  N   LYS A 510       6.788  18.190  -1.613  1.00  0.00           N  
ATOM    934  CA  LYS A 510       7.450  18.912  -2.695  1.00  0.00           C  
ATOM    935  C   LYS A 510       8.810  18.303  -3.022  1.00  0.00           C  
ATOM    936  O   LYS A 510       9.453  17.705  -2.160  1.00  0.00           O  
ATOM    937  CB  LYS A 510       7.633  20.382  -2.307  1.00  0.00           C  
ATOM    938  CG  LYS A 510       6.394  21.031  -1.708  1.00  0.00           C  
ATOM    939  CD  LYS A 510       5.198  20.930  -2.639  1.00  0.00           C  
ATOM    940  CE  LYS A 510       3.952  21.520  -1.997  1.00  0.00           C  
ATOM    941  NZ  LYS A 510       2.774  21.430  -2.904  1.00  0.00           N  
ATOM    942  N   ASN A 511       9.240  18.460  -4.273  1.00  0.00           N  
ATOM    943  CA  ASN A 511      10.530  17.945  -4.730  1.00  0.00           C  
ATOM    944  C   ASN A 511      11.497  19.116  -4.882  1.00  0.00           C  
ATOM    945  O   ASN A 511      11.139  20.151  -5.445  1.00  0.00           O  
ATOM    946  CB  ASN A 511      10.371  17.235  -6.076  1.00  0.00           C  
ATOM    947  CG  ASN A 511       9.361  16.108  -6.024  1.00  0.00           C  
ATOM    948  OD1 ASN A 511       9.514  15.157  -5.259  1.00  0.00           O  
ATOM    949  ND2 ASN A 511       8.317  16.210  -6.841  1.00  0.00           N  
ATOM    950  N   ARG A 512      12.721  18.954  -4.392  1.00  0.00           N  
ATOM    951  CA  ARG A 512      13.705  20.028  -4.466  1.00  0.00           C  
ATOM    952  C   ARG A 512      15.133  19.492  -4.467  1.00  0.00           C  
ATOM    953  O   ARG A 512      15.448  18.553  -3.742  1.00  0.00           O  
ATOM    954  CB  ARG A 512      13.509  20.965  -3.271  1.00  0.00           C  
ATOM    955  CG  ARG A 512      14.268  22.276  -3.337  1.00  0.00           C  
ATOM    956  CD  ARG A 512      13.959  23.134  -2.114  1.00  0.00           C  
ATOM    957  NE  ARG A 512      12.540  23.089  -1.759  1.00  0.00           N  
ATOM    958  CZ  ARG A 512      11.544  23.373  -2.594  1.00  0.00           C  
ATOM    959  NH1 ARG A 512      11.801  23.730  -3.845  1.00  0.00           N  
ATOM    960  NH2 ARG A 512      10.286  23.286  -2.182  1.00  0.00           N  
ATOM    961  N   THR A 513      15.995  20.093  -5.281  1.00  0.00           N  
ATOM    962  CA  THR A 513      17.391  19.669  -5.350  1.00  0.00           C  
ATOM    963  C   THR A 513      18.234  20.493  -4.383  1.00  0.00           C  
ATOM    964  O   THR A 513      18.103  21.716  -4.321  1.00  0.00           O  
ATOM    965  CB  THR A 513      17.965  19.838  -6.772  1.00  0.00           C  
ATOM    966  OG1 THR A 513      17.264  18.979  -7.679  1.00  0.00           O  
ATOM    967  CG2 THR A 513      19.446  19.480  -6.794  1.00  0.00           C  
ATOM    968  N   ILE A 514      19.096  19.820  -3.626  1.00  0.00           N  
ATOM    969  CA  ILE A 514      19.960  20.499  -2.668  1.00  0.00           C  
ATOM    970  C   ILE A 514      21.416  20.072  -2.841  1.00  0.00           C  
ATOM    971  O   ILE A 514      21.702  19.043  -3.454  1.00  0.00           O  
ATOM    972  CB  ILE A 514      19.534  20.200  -1.208  1.00  0.00           C  
ATOM    973  CG1 ILE A 514      19.788  18.728  -0.875  1.00  0.00           C  
ATOM    974  CG2 ILE A 514      18.061  20.529  -1.018  1.00  0.00           C  
ATOM    975  CD1 ILE A 514      19.518  18.373   0.576  1.00  0.00           C  
ATOM    976  N   SER A 515      22.328  20.874  -2.298  1.00  0.00           N  
ATOM    977  CA  SER A 515      23.759  20.594  -2.366  1.00  0.00           C  
ATOM    978  C   SER A 515      24.234  20.202  -0.968  1.00  0.00           C  
ATOM    979  O   SER A 515      23.877  20.850   0.017  1.00  0.00           O  
ATOM    980  CB  SER A 515      24.513  21.838  -2.847  1.00  0.00           C  
ATOM    981  OG  SER A 515      25.908  21.599  -2.923  1.00  0.00           O  
ATOM    982  N   GLN A 516      25.038  19.147  -0.878  1.00  0.00           N  
ATOM    983  CA  GLN A 516      25.526  18.682   0.419  1.00  0.00           C  
ATOM    984  C   GLN A 516      26.887  17.997   0.319  1.00  0.00           C  
ATOM    985  O   GLN A 516      27.225  17.425  -0.718  1.00  0.00           O  
ATOM    986  CB  GLN A 516      24.516  17.704   1.024  1.00  0.00           C  
ATOM    987  CG  GLN A 516      24.785  17.324   2.472  1.00  0.00           C  
ATOM    988  CD  GLN A 516      23.901  16.182   2.941  1.00  0.00           C  
ATOM    989  OE1 GLN A 516      22.763  16.038   2.490  1.00  0.00           O  
ATOM    990  NE2 GLN A 516      24.416  15.372   3.861  1.00  0.00           N  
ATOM    991  N   LEU A 517      27.662  18.059   1.400  1.00  0.00           N  
ATOM    992  CA  LEU A 517      28.976  17.421   1.438  1.00  0.00           C  
ATOM    993  C   LEU A 517      28.815  15.937   1.133  1.00  0.00           C  
ATOM    994  O   LEU A 517      27.905  15.283   1.647  1.00  0.00           O  
ATOM    995  CB  LEU A 517      29.622  17.600   2.814  1.00  0.00           C  
ATOM    996  CG  LEU A 517      30.297  18.944   3.099  1.00  0.00           C  
ATOM    997  CD1 LEU A 517      30.619  19.058   4.579  1.00  0.00           C  
ATOM    998  CD2 LEU A 517      31.563  19.063   2.260  1.00  0.00           C  
ATOM    999  N   TYR A 518      29.714  15.411   0.308  1.00  0.00           N  
ATOM   1000  CA  TYR A 518      29.659  14.015  -0.106  1.00  0.00           C  
ATOM   1001  C   TYR A 518      31.010  13.310   0.005  1.00  0.00           C  
ATOM   1002  O   TYR A 518      32.043  13.864  -0.372  1.00  0.00           O  
ATOM   1003  CB  TYR A 518      29.166  13.959  -1.554  1.00  0.00           C  
ATOM   1004  CG  TYR A 518      29.035  12.575  -2.154  1.00  0.00           C  
ATOM   1005  CD1 TYR A 518      28.000  11.721  -1.775  1.00  0.00           C  
ATOM   1006  CD2 TYR A 518      29.919  12.141  -3.142  1.00  0.00           C  
ATOM   1007  CE1 TYR A 518      27.844  10.469  -2.372  1.00  0.00           C  
ATOM   1008  CE2 TYR A 518      29.774  10.893  -3.743  1.00  0.00           C  
ATOM   1009  CZ  TYR A 518      28.735  10.063  -3.356  1.00  0.00           C  
ATOM   1010  OH  TYR A 518      28.582   8.836  -3.961  1.00  0.00           O  
ATOM   1011  N   ASP A 519      30.991  12.088   0.528  1.00  0.00           N  
ATOM   1012  CA  ASP A 519      32.201  11.282   0.665  1.00  0.00           C  
ATOM   1013  C   ASP A 519      32.269  10.418  -0.593  1.00  0.00           C  
ATOM   1014  O   ASP A 519      31.554   9.423  -0.707  1.00  0.00           O  
ATOM   1015  CB  ASP A 519      32.109  10.381   1.901  1.00  0.00           C  
ATOM   1016  CG  ASP A 519      33.392   9.607   2.159  1.00  0.00           C  
ATOM   1017  OD1 ASP A 519      34.095   9.268   1.184  1.00  0.00           O  
ATOM   1018  OD2 ASP A 519      33.691   9.323   3.338  1.00  0.00           O  
ATOM   1019  N   PRO A 520      33.128  10.791  -1.555  1.00  0.00           N  
ATOM   1020  CA  PRO A 520      33.276  10.044  -2.810  1.00  0.00           C  
ATOM   1021  C   PRO A 520      33.899   8.662  -2.644  1.00  0.00           C  
ATOM   1022  O   PRO A 520      33.670   7.766  -3.462  1.00  0.00           O  
ATOM   1023  CB  PRO A 520      34.146  10.968  -3.652  1.00  0.00           C  
ATOM   1024  CG  PRO A 520      35.045  11.579  -2.620  1.00  0.00           C  
ATOM   1025  CD  PRO A 520      34.075  11.919  -1.505  1.00  0.00           C  
ATOM   1026  N   GLU A 521      34.689   8.496  -1.588  1.00  0.00           N  
ATOM   1027  CA  GLU A 521      35.349   7.227  -1.317  1.00  0.00           C  
ATOM   1028  C   GLU A 521      34.346   6.223  -0.759  1.00  0.00           C  
ATOM   1029  O   GLU A 521      34.160   5.141  -1.317  1.00  0.00           O  
ATOM   1030  CB  GLU A 521      36.494   7.437  -0.323  1.00  0.00           C  
ATOM   1031  CG  GLU A 521      37.390   6.227  -0.133  1.00  0.00           C  
ATOM   1032  CD  GLU A 521      38.584   6.525   0.755  1.00  0.00           C  
ATOM   1033  OE1 GLU A 521      39.337   7.471   0.440  1.00  0.00           O  
ATOM   1034  OE2 GLU A 521      38.771   5.812   1.764  1.00  0.00           O  
ATOM   1035  N   LYS A 522      33.703   6.590   0.344  1.00  0.00           N  
ATOM   1036  CA  LYS A 522      32.706   5.732   0.973  1.00  0.00           C  
ATOM   1037  C   LYS A 522      31.437   5.729   0.120  1.00  0.00           C  
ATOM   1038  O   LYS A 522      30.685   4.754   0.105  1.00  0.00           O  
ATOM   1039  CB  LYS A 522      32.384   6.247   2.380  1.00  0.00           C  
ATOM   1040  CG  LYS A 522      31.335   5.437   3.133  1.00  0.00           C  
ATOM   1041  CD  LYS A 522      31.824   4.027   3.431  1.00  0.00           C  
ATOM   1042  CE  LYS A 522      30.783   3.236   4.209  1.00  0.00           C  
ATOM   1043  NZ  LYS A 522      31.237   1.845   4.489  1.00  0.00           N  
ATOM   1044  N   GLY A 523      31.212   6.829  -0.591  1.00  0.00           N  
ATOM   1045  CA  GLY A 523      30.037   6.942  -1.435  1.00  0.00           C  
ATOM   1046  C   GLY A 523      28.774   7.240  -0.648  1.00  0.00           C  
ATOM   1047  O   GLY A 523      27.777   6.530  -0.779  1.00  0.00           O  
ATOM   1048  N   MET A 524      28.807   8.287   0.171  1.00  0.00           N  
ATOM   1049  CA  MET A 524      27.641   8.655   0.971  1.00  0.00           C  
ATOM   1050  C   MET A 524      27.667  10.127   1.360  1.00  0.00           C  
ATOM   1051  O   MET A 524      28.736  10.700   1.572  1.00  0.00           O  
ATOM   1052  CB  MET A 524      27.578   7.807   2.248  1.00  0.00           C  
ATOM   1053  CG  MET A 524      28.637   8.155   3.295  1.00  0.00           C  
ATOM   1054  SD  MET A 524      28.511   7.161   4.818  1.00  0.00           S  
ATOM   1055  CE  MET A 524      27.230   8.054   5.694  1.00  0.00           C  
ATOM   1056  N   PHE A 525      26.491  10.743   1.442  1.00  0.00           N  
ATOM   1057  CA  PHE A 525      26.423  12.140   1.850  1.00  0.00           C  
ATOM   1058  C   PHE A 525      26.745  12.161   3.335  1.00  0.00           C  
ATOM   1059  O   PHE A 525      26.404  11.226   4.063  1.00  0.00           O  
ATOM   1060  CB  PHE A 525      25.034  12.727   1.593  1.00  0.00           C  
ATOM   1061  CG  PHE A 525      24.794  13.102   0.157  1.00  0.00           C  
ATOM   1062  CD1 PHE A 525      24.201  12.204  -0.726  1.00  0.00           C  
ATOM   1063  CD2 PHE A 525      25.179  14.352  -0.318  1.00  0.00           C  
ATOM   1064  CE1 PHE A 525      23.994  12.547  -2.061  1.00  0.00           C  
ATOM   1065  CE2 PHE A 525      24.976  14.706  -1.653  1.00  0.00           C  
ATOM   1066  CZ  PHE A 525      24.383  13.802  -2.525  1.00  0.00           C  
ATOM   1067  N   LEU A 526      27.402  13.224   3.785  1.00  0.00           N  
ATOM   1068  CA  LEU A 526      27.798  13.321   5.184  1.00  0.00           C  
ATOM   1069  C   LEU A 526      27.027  14.327   6.023  1.00  0.00           C  
ATOM   1070  O   LEU A 526      26.977  15.514   5.700  1.00  0.00           O  
ATOM   1071  CB  LEU A 526      29.289  13.665   5.279  1.00  0.00           C  
ATOM   1072  CG  LEU A 526      30.314  12.708   4.667  1.00  0.00           C  
ATOM   1073  CD1 LEU A 526      31.687  13.374   4.653  1.00  0.00           C  
ATOM   1074  CD2 LEU A 526      30.350  11.413   5.457  1.00  0.00           C  
ATOM   1075  N   PRO A 527      26.391  13.859   7.107  1.00  0.00           N  
ATOM   1076  CA  PRO A 527      25.659  14.807   7.950  1.00  0.00           C  
ATOM   1077  C   PRO A 527      26.758  15.674   8.567  1.00  0.00           C  
ATOM   1078  O   PRO A 527      27.917  15.257   8.604  1.00  0.00           O  
ATOM   1079  CB  PRO A 527      24.986  13.902   8.977  1.00  0.00           C  
ATOM   1080  CG  PRO A 527      24.744  12.642   8.199  1.00  0.00           C  
ATOM   1081  CD  PRO A 527      26.054  12.470   7.461  1.00  0.00           C  
ATOM   1082  N   ASP A 528      26.415  16.863   9.048  1.00  0.00           N  
ATOM   1083  CA  ASP A 528      27.420  17.753   9.624  1.00  0.00           C  
ATOM   1084  C   ASP A 528      28.397  17.106  10.608  1.00  0.00           C  
ATOM   1085  O   ASP A 528      29.610  17.289  10.491  1.00  0.00           O  
ATOM   1086  CB  ASP A 528      26.749  18.949  10.306  1.00  0.00           C  
ATOM   1087  CG  ASP A 528      25.989  19.823   9.331  1.00  0.00           C  
ATOM   1088  OD1 ASP A 528      26.340  19.820   8.131  1.00  0.00           O  
ATOM   1089  OD2 ASP A 528      25.049  20.522   9.766  1.00  0.00           O  
ATOM   1090  N   ARG A 529      27.875  16.349  11.568  1.00  0.00           N  
ATOM   1091  CA  ARG A 529      28.721  15.715  12.576  1.00  0.00           C  
ATOM   1092  C   ARG A 529      29.725  14.687  12.057  1.00  0.00           C  
ATOM   1093  O   ARG A 529      30.582  14.220  12.810  1.00  0.00           O  
ATOM   1094  CB  ARG A 529      27.850  15.091  13.673  1.00  0.00           C  
ATOM   1095  CG  ARG A 529      26.837  14.069  13.192  1.00  0.00           C  
ATOM   1096  CD  ARG A 529      25.814  13.786  14.285  1.00  0.00           C  
ATOM   1097  NE  ARG A 529      26.435  13.251  15.493  1.00  0.00           N  
ATOM   1098  CZ  ARG A 529      26.916  12.018  15.602  1.00  0.00           C  
ATOM   1099  NH1 ARG A 529      26.844  11.184  14.575  1.00  0.00           N  
ATOM   1100  NH2 ARG A 529      27.473  11.618  16.737  1.00  0.00           N  
ATOM   1101  N   PHE A 530      29.631  14.334  10.779  1.00  0.00           N  
ATOM   1102  CA  PHE A 530      30.568  13.374  10.208  1.00  0.00           C  
ATOM   1103  C   PHE A 530      31.557  14.053   9.272  1.00  0.00           C  
ATOM   1104  O   PHE A 530      32.155  13.419   8.401  1.00  0.00           O  
ATOM   1105  CB  PHE A 530      29.824  12.254   9.480  1.00  0.00           C  
ATOM   1106  CG  PHE A 530      29.088  11.331  10.404  1.00  0.00           C  
ATOM   1107  CD1 PHE A 530      27.745  11.541  10.697  1.00  0.00           C  
ATOM   1108  CD2 PHE A 530      29.753  10.275  11.019  1.00  0.00           C  
ATOM   1109  CE1 PHE A 530      27.073  10.711  11.591  1.00  0.00           C  
ATOM   1110  CE2 PHE A 530      29.092   9.440  11.917  1.00  0.00           C  
ATOM   1111  CZ  PHE A 530      27.749   9.658  12.204  1.00  0.00           C  
ATOM   1112  N   VAL A 531      31.718  15.356   9.468  1.00  0.00           N  
ATOM   1113  CA  VAL A 531      32.649  16.153   8.685  1.00  0.00           C  
ATOM   1114  C   VAL A 531      33.578  16.826   9.687  1.00  0.00           C  
ATOM   1115  O   VAL A 531      33.118  17.459  10.636  1.00  0.00           O  
ATOM   1116  CB  VAL A 531      31.923  17.240   7.869  1.00  0.00           C  
ATOM   1117  CG1 VAL A 531      32.927  18.002   7.015  1.00  0.00           C  
ATOM   1118  CG2 VAL A 531      30.853  16.607   6.995  1.00  0.00           C  
ATOM   1119  N   LYS A 532      34.882  16.676   9.486  1.00  0.00           N  
ATOM   1120  CA  LYS A 532      35.850  17.279  10.390  1.00  0.00           C  
ATOM   1121  C   LYS A 532      36.915  18.037   9.614  1.00  0.00           C  
ATOM   1122  O   LYS A 532      37.133  17.783   8.430  1.00  0.00           O  
ATOM   1123  CB  LYS A 532      36.509  16.205  11.258  1.00  0.00           C  
ATOM   1124  CG  LYS A 532      37.277  15.157  10.472  1.00  0.00           C  
ATOM   1125  CD  LYS A 532      37.935  14.149  11.401  1.00  0.00           C  
ATOM   1126  CE  LYS A 532      38.704  13.097  10.617  1.00  0.00           C  
ATOM   1127  NZ  LYS A 532      39.371  12.113  11.515  1.00  0.00           N  
ATOM   1128  N   GLY A 737      37.576  18.970  10.289  1.00  0.00           N  
ATOM   1129  CA  GLY A 737      38.609  19.748   9.638  1.00  0.00           C  
ATOM   1130  C   GLY A 737      39.173  20.825  10.540  1.00  0.00           C  
ATOM   1131  O   GLY A 737      39.012  20.778  11.760  1.00  0.00           O  
ATOM   1132  N   THR A 738      39.832  21.803   9.931  1.00  0.00           N  
ATOM   1133  CA  THR A 738      40.438  22.904  10.668  1.00  0.00           C  
ATOM   1134  C   THR A 738      39.502  24.108  10.732  1.00  0.00           C  
ATOM   1135  O   THR A 738      38.935  24.516   9.718  1.00  0.00           O  
ATOM   1136  CB  THR A 738      41.769  23.323  10.009  1.00  0.00           C  
ATOM   1137  OG1 THR A 738      42.697  22.233  10.090  1.00  0.00           O  
ATOM   1138  CG2 THR A 738      42.356  24.543  10.701  1.00  0.00           C  
ATOM   1139  N   CYS A 739      39.341  24.668  11.929  1.00  0.00           N  
ATOM   1140  CA  CYS A 739      38.470  25.824  12.126  1.00  0.00           C  
ATOM   1141  C   CYS A 739      38.917  27.016  11.284  1.00  0.00           C  
ATOM   1142  O   CYS A 739      40.084  27.413  11.318  1.00  0.00           O  
ATOM   1143  CB  CYS A 739      38.446  26.228  13.601  1.00  0.00           C  
ATOM   1144  SG  CYS A 739      37.490  27.731  13.927  1.00  0.00           S  
ATOM   1145  N   PRO A 740      37.983  27.607  10.520  1.00  0.00           N  
ATOM   1146  CA  PRO A 740      38.247  28.760   9.652  1.00  0.00           C  
ATOM   1147  C   PRO A 740      38.729  29.994  10.408  1.00  0.00           C  
ATOM   1148  O   PRO A 740      39.488  30.804   9.874  1.00  0.00           O  
ATOM   1149  CB  PRO A 740      36.894  29.013   8.987  1.00  0.00           C  
ATOM   1150  CG  PRO A 740      36.230  27.676   9.020  1.00  0.00           C  
ATOM   1151  CD  PRO A 740      36.585  27.166  10.387  1.00  0.00           C  
ATOM   1152  N   LYS A 741      38.283  30.130  11.652  1.00  0.00           N  
ATOM   1153  CA  LYS A 741      38.638  31.281  12.473  1.00  0.00           C  
ATOM   1154  C   LYS A 741      39.994  31.177  13.168  1.00  0.00           C  
ATOM   1155  O   LYS A 741      40.932  31.895  12.817  1.00  0.00           O  
ATOM   1156  CB  LYS A 741      37.550  31.524  13.522  1.00  0.00           C  
ATOM   1157  CG  LYS A 741      36.128  31.413  12.983  1.00  0.00           C  
ATOM   1158  CD  LYS A 741      35.875  32.355  11.813  1.00  0.00           C  
ATOM   1159  CE  LYS A 741      35.977  33.815  12.226  1.00  0.00           C  
ATOM   1160  NZ  LYS A 741      35.673  34.728  11.087  1.00  0.00           N  
ATOM   1161  N   CYS A 742      40.098  30.286  14.151  1.00  0.00           N  
ATOM   1162  CA  CYS A 742      41.340  30.128  14.906  1.00  0.00           C  
ATOM   1163  C   CYS A 742      42.335  29.138  14.305  1.00  0.00           C  
ATOM   1164  O   CYS A 742      43.464  29.022  14.783  1.00  0.00           O  
ATOM   1165  CB  CYS A 742      41.031  29.718  16.350  1.00  0.00           C  
ATOM   1166  SG  CYS A 742      40.359  28.049  16.538  1.00  0.00           S  
ATOM   1167  N   LYS A 743      41.916  28.423  13.267  1.00  0.00           N  
ATOM   1168  CA  LYS A 743      42.776  27.449  12.599  1.00  0.00           C  
ATOM   1169  C   LYS A 743      43.096  26.219  13.454  1.00  0.00           C  
ATOM   1170  O   LYS A 743      44.090  25.534  13.210  1.00  0.00           O  
ATOM   1171  CB  LYS A 743      44.084  28.113  12.155  1.00  0.00           C  
ATOM   1172  CG  LYS A 743      43.901  29.337  11.266  1.00  0.00           C  
ATOM   1173  CD  LYS A 743      43.174  28.990   9.974  1.00  0.00           C  
ATOM   1174  CE  LYS A 743      43.018  30.214   9.082  1.00  0.00           C  
ATOM   1175  NZ  LYS A 743      42.307  31.323   9.778  1.00  0.00           N  
ATOM   1176  N   SER A 744      42.263  25.943  14.455  1.00  0.00           N  
ATOM   1177  CA  SER A 744      42.473  24.776  15.308  1.00  0.00           C  
ATOM   1178  C   SER A 744      42.121  23.520  14.518  1.00  0.00           C  
ATOM   1179  O   SER A 744      41.063  23.444  13.892  1.00  0.00           O  
ATOM   1180  CB  SER A 744      41.599  24.853  16.564  1.00  0.00           C  
ATOM   1181  OG  SER A 744      42.097  25.817  17.477  1.00  0.00           O  
ATOM   1182  N   PRO A 745      43.009  22.516  14.535  1.00  0.00           N  
ATOM   1183  CA  PRO A 745      42.766  21.269  13.805  1.00  0.00           C  
ATOM   1184  C   PRO A 745      41.802  20.303  14.490  1.00  0.00           C  
ATOM   1185  O   PRO A 745      41.488  20.443  15.673  1.00  0.00           O  
ATOM   1186  CB  PRO A 745      44.165  20.680  13.671  1.00  0.00           C  
ATOM   1187  CG  PRO A 745      44.793  21.071  14.976  1.00  0.00           C  
ATOM   1188  CD  PRO A 745      44.359  22.520  15.132  1.00  0.00           C  
ATOM   1189  N   ASP A 746      41.329  19.332  13.715  1.00  0.00           N  
ATOM   1190  CA  ASP A 746      40.429  18.291  14.199  1.00  0.00           C  
ATOM   1191  C   ASP A 746      39.118  18.755  14.830  1.00  0.00           C  
ATOM   1192  O   ASP A 746      38.729  18.272  15.896  1.00  0.00           O  
ATOM   1193  CB  ASP A 746      41.187  17.392  15.178  1.00  0.00           C  
ATOM   1194  CG  ASP A 746      42.480  16.860  14.589  1.00  0.00           C  
ATOM   1195  OD1 ASP A 746      42.420  16.196  13.531  1.00  0.00           O  
ATOM   1196  OD2 ASP A 746      43.556  17.110  15.176  1.00  0.00           O  
ATOM   1197  N   GLN A 747      38.429  19.679  14.169  1.00  0.00           N  
ATOM   1198  CA  GLN A 747      37.148  20.165  14.672  1.00  0.00           C  
ATOM   1199  C   GLN A 747      36.015  19.448  13.943  1.00  0.00           C  
ATOM   1200  O   GLN A 747      36.130  19.148  12.754  1.00  0.00           O  
ATOM   1201  CB  GLN A 747      37.033  21.678  14.476  1.00  0.00           C  
ATOM   1202  CG  GLN A 747      37.984  22.472  15.358  1.00  0.00           C  
ATOM   1203  CD  GLN A 747      37.897  22.051  16.814  1.00  0.00           C  
ATOM   1204  OE1 GLN A 747      36.820  22.063  17.410  1.00  0.00           O  
ATOM   1205  NE2 GLN A 747      39.033  21.673  17.393  1.00  0.00           N  
ATOM   1206  N   TYR A 750      34.926  19.173  14.657  1.00  0.00           N  
ATOM   1207  CA  TYR A 750      33.787  18.467  14.075  1.00  0.00           C  
ATOM   1208  C   TYR A 750      32.539  19.313  13.861  1.00  0.00           C  
ATOM   1209  O   TYR A 750      32.256  20.239  14.620  1.00  0.00           O  
ATOM   1210  CB  TYR A 750      33.399  17.270  14.950  1.00  0.00           C  
ATOM   1211  CG  TYR A 750      34.427  16.166  15.023  1.00  0.00           C  
ATOM   1212  CD1 TYR A 750      35.657  16.369  15.646  1.00  0.00           C  
ATOM   1213  CD2 TYR A 750      34.161  14.907  14.482  1.00  0.00           C  
ATOM   1214  CE1 TYR A 750      36.599  15.343  15.732  1.00  0.00           C  
ATOM   1215  CE2 TYR A 750      35.093  13.876  14.562  1.00  0.00           C  
ATOM   1216  CZ  TYR A 750      36.309  14.100  15.188  1.00  0.00           C  
ATOM   1217  OH  TYR A 750      37.230  13.081  15.273  1.00  0.00           O  
ATOM   1218  N   GLY A 751      31.790  18.969  12.818  1.00  0.00           N  
ATOM   1219  CA  GLY A 751      30.552  19.661  12.516  1.00  0.00           C  
ATOM   1220  C   GLY A 751      30.611  21.147  12.231  1.00  0.00           C  
ATOM   1221  O   GLY A 751      31.566  21.654  11.637  1.00  0.00           O  
ATOM   1222  N   ASP A 752      29.571  21.846  12.676  1.00  0.00           N  
ATOM   1223  CA  ASP A 752      29.433  23.279  12.462  1.00  0.00           C  
ATOM   1224  C   ASP A 752      29.972  24.173  13.574  1.00  0.00           C  
ATOM   1225  O   ASP A 752      29.586  25.339  13.665  1.00  0.00           O  
ATOM   1226  CB  ASP A 752      27.957  23.623  12.233  1.00  0.00           C  
ATOM   1227  CG  ASP A 752      27.070  23.185  13.388  1.00  0.00           C  
ATOM   1228  OD1 ASP A 752      27.489  23.335  14.556  1.00  0.00           O  
ATOM   1229  OD2 ASP A 752      25.947  22.700  13.128  1.00  0.00           O  
ATOM   1230  N   ASN A 753      30.853  23.650  14.419  1.00  0.00           N  
ATOM   1231  CA  ASN A 753      31.391  24.468  15.500  1.00  0.00           C  
ATOM   1232  C   ASN A 753      32.776  24.040  15.963  1.00  0.00           C  
ATOM   1233  O   ASN A 753      33.158  22.876  15.839  1.00  0.00           O  
ATOM   1234  CB  ASN A 753      30.422  24.469  16.689  1.00  0.00           C  
ATOM   1235  CG  ASN A 753      30.316  23.113  17.359  1.00  0.00           C  
ATOM   1236  OD1 ASN A 753      31.208  22.704  18.101  1.00  0.00           O  
ATOM   1237  ND2 ASN A 753      29.224  22.406  17.094  1.00  0.00           N  
ATOM   1238  N   CYS A 754      33.523  25.004  16.492  1.00  0.00           N  
ATOM   1239  CA  CYS A 754      34.871  24.767  16.991  1.00  0.00           C  
ATOM   1240  C   CYS A 754      34.844  24.730  18.515  1.00  0.00           C  
ATOM   1241  O   CYS A 754      34.327  25.646  19.157  1.00  0.00           O  
ATOM   1242  CB  CYS A 754      35.809  25.880  16.516  1.00  0.00           C  
ATOM   1243  SG  CYS A 754      37.481  25.798  17.205  1.00  0.00           S  
ATOM   1244  N   GLU A 755      35.397  23.669  19.090  1.00  0.00           N  
ATOM   1245  CA  GLU A 755      35.422  23.524  20.539  1.00  0.00           C  
ATOM   1246  C   GLU A 755      36.584  24.268  21.187  1.00  0.00           C  
ATOM   1247  O   GLU A 755      36.820  24.142  22.389  1.00  0.00           O  
ATOM   1248  CB  GLU A 755      35.469  22.042  20.920  1.00  0.00           C  
ATOM   1249  CG  GLU A 755      34.154  21.314  20.692  1.00  0.00           C  
ATOM   1250  CD  GLU A 755      34.211  19.862  21.120  1.00  0.00           C  
ATOM   1251  OE1 GLU A 755      34.592  19.597  22.280  1.00  0.00           O  
ATOM   1252  OE2 GLU A 755      33.871  18.985  20.299  1.00  0.00           O  
ATOM   1253  N   VAL A 756      37.310  25.043  20.388  1.00  0.00           N  
ATOM   1254  CA  VAL A 756      38.429  25.814  20.908  1.00  0.00           C  
ATOM   1255  C   VAL A 756      38.021  27.279  21.040  1.00  0.00           C  
ATOM   1256  O   VAL A 756      37.943  27.804  22.150  1.00  0.00           O  
ATOM   1257  CB  VAL A 756      39.668  25.708  19.991  1.00  0.00           C  
ATOM   1258  CG1 VAL A 756      40.816  26.527  20.567  1.00  0.00           C  
ATOM   1259  CG2 VAL A 756      40.083  24.251  19.852  1.00  0.00           C  
ATOM   1260  N   CYS A 757      37.747  27.933  19.913  1.00  0.00           N  
ATOM   1261  CA  CYS A 757      37.347  29.338  19.937  1.00  0.00           C  
ATOM   1262  C   CYS A 757      35.831  29.488  20.053  1.00  0.00           C  
ATOM   1263  O   CYS A 757      35.324  30.582  20.311  1.00  0.00           O  
ATOM   1264  CB  CYS A 757      37.853  30.069  18.687  1.00  0.00           C  
ATOM   1265  SG  CYS A 757      37.011  29.653  17.139  1.00  0.00           S  
ATOM   1266  N   GLY A 758      35.112  28.386  19.861  1.00  0.00           N  
ATOM   1267  CA  GLY A 758      33.663  28.412  19.971  1.00  0.00           C  
ATOM   1268  C   GLY A 758      32.914  28.989  18.783  1.00  0.00           C  
ATOM   1269  O   GLY A 758      31.699  29.177  18.846  1.00  0.00           O  
ATOM   1270  N   ALA A 759      33.625  29.269  17.696  1.00  0.00           N  
ATOM   1271  CA  ALA A 759      32.988  29.828  16.508  1.00  0.00           C  
ATOM   1272  C   ALA A 759      32.038  28.822  15.863  1.00  0.00           C  
ATOM   1273  O   ALA A 759      32.245  27.610  15.954  1.00  0.00           O  
ATOM   1274  CB  ALA A 759      34.048  30.261  15.503  1.00  0.00           C  
ATOM   1275  N   THR A 760      30.990  29.333  15.225  1.00  0.00           N  
ATOM   1276  CA  THR A 760      30.015  28.490  14.542  1.00  0.00           C  
ATOM   1277  C   THR A 760      30.130  28.776  13.051  1.00  0.00           C  
ATOM   1278  O   THR A 760      30.462  29.893  12.654  1.00  0.00           O  
ATOM   1279  CB  THR A 760      28.576  28.787  15.008  1.00  0.00           C  
ATOM   1280  OG1 THR A 760      28.288  30.178  14.818  1.00  0.00           O  
ATOM   1281  CG2 THR A 760      28.408  28.428  16.477  1.00  0.00           C  
ATOM   1282  N   TYR A 761      29.850  27.772  12.228  1.00  0.00           N  
ATOM   1283  CA  TYR A 761      29.964  27.934  10.784  1.00  0.00           C  
ATOM   1284  C   TYR A 761      29.495  26.688  10.051  1.00  0.00           C  
ATOM   1285  O   TYR A 761      29.316  25.631  10.653  1.00  0.00           O  
ATOM   1286  CB  TYR A 761      31.427  28.205  10.429  1.00  0.00           C  
ATOM   1287  CG  TYR A 761      32.377  27.271  11.149  1.00  0.00           C  
ATOM   1288  CD1 TYR A 761      32.414  25.909  10.843  1.00  0.00           C  
ATOM   1289  CD2 TYR A 761      33.196  27.736  12.178  1.00  0.00           C  
ATOM   1290  CE1 TYR A 761      33.240  25.033  11.547  1.00  0.00           C  
ATOM   1291  CE2 TYR A 761      34.025  26.868  12.889  1.00  0.00           C  
ATOM   1292  CZ  TYR A 761      34.042  25.519  12.569  1.00  0.00           C  
ATOM   1293  OH  TYR A 761      34.854  24.658  13.272  1.00  0.00           O  
ATOM   1294  N   SER A 762      29.298  26.817   8.744  1.00  0.00           N  
ATOM   1295  CA  SER A 762      28.878  25.684   7.932  1.00  0.00           C  
ATOM   1296  C   SER A 762      30.098  24.793   7.725  1.00  0.00           C  
ATOM   1297  O   SER A 762      31.202  25.289   7.503  1.00  0.00           O  
ATOM   1298  CB  SER A 762      28.353  26.163   6.576  1.00  0.00           C  
ATOM   1299  OG  SER A 762      28.102  25.066   5.714  1.00  0.00           O  
ATOM   1300  N   PRO A 763      29.917  23.465   7.805  1.00  0.00           N  
ATOM   1301  CA  PRO A 763      31.033  22.534   7.618  1.00  0.00           C  
ATOM   1302  C   PRO A 763      31.792  22.800   6.318  1.00  0.00           C  
ATOM   1303  O   PRO A 763      32.963  22.441   6.185  1.00  0.00           O  
ATOM   1304  CB  PRO A 763      30.345  21.173   7.624  1.00  0.00           C  
ATOM   1305  CG  PRO A 763      29.212  21.390   8.582  1.00  0.00           C  
ATOM   1306  CD  PRO A 763      28.680  22.737   8.144  1.00  0.00           C  
ATOM   1307  N   THR A 764      31.117  23.431   5.362  1.00  0.00           N  
ATOM   1308  CA  THR A 764      31.731  23.752   4.078  1.00  0.00           C  
ATOM   1309  C   THR A 764      32.827  24.797   4.258  1.00  0.00           C  
ATOM   1310  O   THR A 764      33.658  24.999   3.372  1.00  0.00           O  
ATOM   1311  CB  THR A 764      30.690  24.300   3.077  1.00  0.00           C  
ATOM   1312  OG1 THR A 764      30.105  25.500   3.600  1.00  0.00           O  
ATOM   1313  CG2 THR A 764      29.593  23.274   2.834  1.00  0.00           C  
ATOM   1314  N   GLU A 765      32.825  25.459   5.411  1.00  0.00           N  
ATOM   1315  CA  GLU A 765      33.817  26.487   5.699  1.00  0.00           C  
ATOM   1316  C   GLU A 765      35.069  25.901   6.347  1.00  0.00           C  
ATOM   1317  O   GLU A 765      36.090  26.577   6.468  1.00  0.00           O  
ATOM   1318  CB  GLU A 765      33.208  27.563   6.604  1.00  0.00           C  
ATOM   1319  CG  GLU A 765      32.039  28.310   5.967  1.00  0.00           C  
ATOM   1320  CD  GLU A 765      31.463  29.388   6.868  1.00  0.00           C  
ATOM   1321  OE1 GLU A 765      32.216  30.304   7.260  1.00  0.00           O  
ATOM   1322  OE2 GLU A 765      30.254  29.321   7.183  1.00  0.00           O  
ATOM   1323  N   LEU A 766      34.988  24.639   6.758  1.00  0.00           N  
ATOM   1324  CA  LEU A 766      36.122  23.967   7.383  1.00  0.00           C  
ATOM   1325  C   LEU A 766      37.315  23.901   6.437  1.00  0.00           C  
ATOM   1326  O   LEU A 766      37.158  23.662   5.237  1.00  0.00           O  
ATOM   1327  CB  LEU A 766      35.739  22.546   7.804  1.00  0.00           C  
ATOM   1328  CG  LEU A 766      34.815  22.378   9.011  1.00  0.00           C  
ATOM   1329  CD1 LEU A 766      34.413  20.917   9.146  1.00  0.00           C  
ATOM   1330  CD2 LEU A 766      35.525  22.859  10.269  1.00  0.00           C  
ATOM   1331  N   ILE A 767      38.507  24.117   6.984  1.00  0.00           N  
ATOM   1332  CA  ILE A 767      39.732  24.068   6.195  1.00  0.00           C  
ATOM   1333  C   ILE A 767      40.209  22.621   6.111  1.00  0.00           C  
ATOM   1334  O   ILE A 767      40.226  21.906   7.113  1.00  0.00           O  
ATOM   1335  CB  ILE A 767      40.836  24.943   6.831  1.00  0.00           C  
ATOM   1336  CG1 ILE A 767      40.384  26.407   6.853  1.00  0.00           C  
ATOM   1337  CG2 ILE A 767      42.136  24.800   6.052  1.00  0.00           C  
ATOM   1338  CD1 ILE A 767      41.373  27.354   7.500  1.00  0.00           C  
ATOM   1339  N   GLU A 768      40.589  22.191   4.911  1.00  0.00           N  
ATOM   1340  CA  GLU A 768      41.052  20.823   4.699  1.00  0.00           C  
ATOM   1341  C   GLU A 768      40.066  19.809   5.278  1.00  0.00           C  
ATOM   1342  O   GLU A 768      40.419  19.014   6.151  1.00  0.00           O  
ATOM   1343  CB  GLU A 768      42.431  20.629   5.337  1.00  0.00           C  
ATOM   1344  CG  GLU A 768      43.534  21.427   4.664  1.00  0.00           C  
ATOM   1345  CD  GLU A 768      43.683  21.074   3.196  1.00  0.00           C  
ATOM   1346  OE1 GLU A 768      43.984  19.900   2.895  1.00  0.00           O  
ATOM   1347  OE2 GLU A 768      43.495  21.969   2.342  1.00  0.00           O  
ATOM   1348  N   PRO A 769      38.811  19.826   4.794  1.00  0.00           N  
ATOM   1349  CA  PRO A 769      37.762  18.911   5.259  1.00  0.00           C  
ATOM   1350  C   PRO A 769      38.143  17.439   5.114  1.00  0.00           C  
ATOM   1351  O   PRO A 769      38.895  17.068   4.213  1.00  0.00           O  
ATOM   1352  CB  PRO A 769      36.568  19.279   4.380  1.00  0.00           C  
ATOM   1353  CG  PRO A 769      36.795  20.732   4.092  1.00  0.00           C  
ATOM   1354  CD  PRO A 769      38.273  20.769   3.796  1.00  0.00           C  
ATOM   1355  N   LYS A 770      37.616  16.605   6.004  1.00  0.00           N  
ATOM   1356  CA  LYS A 770      37.893  15.175   5.970  1.00  0.00           C  
ATOM   1357  C   LYS A 770      36.686  14.391   6.465  1.00  0.00           C  
ATOM   1358  O   LYS A 770      36.027  14.789   7.426  1.00  0.00           O  
ATOM   1359  CB  LYS A 770      39.110  14.843   6.841  1.00  0.00           C  
ATOM   1360  CG  LYS A 770      40.422  15.416   6.323  1.00  0.00           C  
ATOM   1361  CD  LYS A 770      40.822  14.777   5.000  1.00  0.00           C  
ATOM   1362  CE  LYS A 770      42.012  15.491   4.376  1.00  0.00           C  
ATOM   1363  NZ  LYS A 770      43.175  15.567   5.301  1.00  0.00           N  
ATOM   1364  N   SER A 771      36.393  13.278   5.802  1.00  0.00           N  
ATOM   1365  CA  SER A 771      35.269  12.445   6.198  1.00  0.00           C  
ATOM   1366  C   SER A 771      35.619  11.685   7.469  1.00  0.00           C  
ATOM   1367  O   SER A 771      36.681  11.073   7.564  1.00  0.00           O  
ATOM   1368  CB  SER A 771      34.922  11.450   5.090  1.00  0.00           C  
ATOM   1369  OG  SER A 771      33.919  10.547   5.525  1.00  0.00           O  
ATOM   1370  N   VAL A 772      34.725  11.732   8.449  1.00  0.00           N  
ATOM   1371  CA  VAL A 772      34.945  11.033   9.707  1.00  0.00           C  
ATOM   1372  C   VAL A 772      34.813   9.531   9.474  1.00  0.00           C  
ATOM   1373  O   VAL A 772      35.290   8.721  10.269  1.00  0.00           O  
ATOM   1374  CB  VAL A 772      33.915  11.476  10.772  1.00  0.00           C  
ATOM   1375  CG1 VAL A 772      34.126  10.699  12.065  1.00  0.00           C  
ATOM   1376  CG2 VAL A 772      34.045  12.970  11.026  1.00  0.00           C  
ATOM   1377  N   VAL A 773      34.177   9.172   8.364  1.00  0.00           N  
ATOM   1378  CA  VAL A 773      33.958   7.773   8.018  1.00  0.00           C  
ATOM   1379  C   VAL A 773      35.128   7.115   7.289  1.00  0.00           C  
ATOM   1380  O   VAL A 773      35.557   6.021   7.658  1.00  0.00           O  
ATOM   1381  CB  VAL A 773      32.693   7.618   7.143  1.00  0.00           C  
ATOM   1382  CG1 VAL A 773      32.460   6.152   6.815  1.00  0.00           C  
ATOM   1383  CG2 VAL A 773      31.488   8.204   7.865  1.00  0.00           C  
ATOM   1384  N   SER A 791      35.644   7.780   6.259  1.00  0.00           N  
ATOM   1385  CA  SER A 791      36.744   7.225   5.475  1.00  0.00           C  
ATOM   1386  C   SER A 791      38.028   8.045   5.523  1.00  0.00           C  
ATOM   1387  O   SER A 791      39.108   7.533   5.219  1.00  0.00           O  
ATOM   1388  CB  SER A 791      36.311   7.077   4.017  1.00  0.00           C  
ATOM   1389  OG  SER A 791      36.068   8.348   3.439  1.00  0.00           O  
ATOM   1390  N   GLY A 792      37.909   9.317   5.888  1.00  0.00           N  
ATOM   1391  CA  GLY A 792      39.078  10.176   5.948  1.00  0.00           C  
ATOM   1392  C   GLY A 792      39.344  10.861   4.620  1.00  0.00           C  
ATOM   1393  O   GLY A 792      40.260  11.678   4.505  1.00  0.00           O  
ATOM   1394  N   ALA A 794      38.545  10.528   3.611  1.00  0.00           N  
ATOM   1395  CA  ALA A 794      38.699  11.124   2.289  1.00  0.00           C  
ATOM   1396  C   ALA A 794      38.209  12.568   2.312  1.00  0.00           C  
ATOM   1397  O   ALA A 794      37.475  12.968   3.217  1.00  0.00           O  
ATOM   1398  CB  ALA A 794      37.911  10.321   1.258  1.00  0.00           C  
ATOM   1399  N   THR A 795      38.624  13.351   1.322  1.00  0.00           N  
ATOM   1400  CA  THR A 795      38.205  14.745   1.235  1.00  0.00           C  
ATOM   1401  C   THR A 795      36.807  14.798   0.627  1.00  0.00           C  
ATOM   1402  O   THR A 795      36.588  14.319  -0.485  1.00  0.00           O  
ATOM   1403  CB  THR A 795      39.162  15.569   0.348  1.00  0.00           C  
ATOM   1404  OG1 THR A 795      40.484  15.528   0.901  1.00  0.00           O  
ATOM   1405  CG2 THR A 795      38.697  17.017   0.266  1.00  0.00           C  
ATOM   1406  N   PRO A 826      35.839  15.375   1.357  1.00  0.00           N  
ATOM   1407  CA  PRO A 826      34.461  15.478   0.866  1.00  0.00           C  
ATOM   1408  C   PRO A 826      34.281  16.592  -0.163  1.00  0.00           C  
ATOM   1409  O   PRO A 826      35.026  17.574  -0.167  1.00  0.00           O  
ATOM   1410  CB  PRO A 826      33.667  15.732   2.140  1.00  0.00           C  
ATOM   1411  CG  PRO A 826      34.612  16.575   2.937  1.00  0.00           C  
ATOM   1412  CD  PRO A 826      35.935  15.856   2.748  1.00  0.00           C  
ATOM   1413  N   VAL A 827      33.285  16.430  -1.030  1.00  0.00           N  
ATOM   1414  CA  VAL A 827      32.992  17.411  -2.069  1.00  0.00           C  
ATOM   1415  C   VAL A 827      31.492  17.701  -2.121  1.00  0.00           C  
ATOM   1416  O   VAL A 827      30.681  16.888  -1.679  1.00  0.00           O  
ATOM   1417  CB  VAL A 827      33.449  16.896  -3.457  1.00  0.00           C  
ATOM   1418  CG1 VAL A 827      32.730  15.597  -3.791  1.00  0.00           C  
ATOM   1419  CG2 VAL A 827      33.179  17.945  -4.525  1.00  0.00           C  
ATOM   1420  N   MET A 829      31.131  18.866  -2.651  1.00  0.00           N  
ATOM   1421  CA  MET A 829      29.730  19.258  -2.775  1.00  0.00           C  
ATOM   1422  C   MET A 829      29.079  18.461  -3.901  1.00  0.00           C  
ATOM   1423  O   MET A 829      29.609  18.393  -5.008  1.00  0.00           O  
ATOM   1424  CB  MET A 829      29.619  20.753  -3.084  1.00  0.00           C  
ATOM   1425  CG  MET A 829      29.948  21.672  -1.923  1.00  0.00           C  
ATOM   1426  SD  MET A 829      28.688  21.638  -0.634  1.00  0.00           S  
ATOM   1427  CE  MET A 829      29.415  20.562   0.497  1.00  0.00           C  
ATOM   1428  N   ARG A 830      27.925  17.868  -3.614  1.00  0.00           N  
ATOM   1429  CA  ARG A 830      27.208  17.066  -4.601  1.00  0.00           C  
ATOM   1430  C   ARG A 830      25.711  17.360  -4.515  1.00  0.00           C  
ATOM   1431  O   ARG A 830      25.181  17.584  -3.427  1.00  0.00           O  
ATOM   1432  CB  ARG A 830      27.468  15.580  -4.335  1.00  0.00           C  
ATOM   1433  CG  ARG A 830      26.924  14.615  -5.385  1.00  0.00           C  
ATOM   1434  CD  ARG A 830      27.130  13.174  -4.923  1.00  0.00           C  
ATOM   1435  NE  ARG A 830      26.616  12.180  -5.864  1.00  0.00           N  
ATOM   1436  CZ  ARG A 830      27.247  11.783  -6.966  1.00  0.00           C  
ATOM   1437  NH1 ARG A 830      28.430  12.293  -7.283  1.00  0.00           N  
ATOM   1438  NH2 ARG A 830      26.697  10.864  -7.748  1.00  0.00           N  
ATOM   1439  N   ASP A 831      25.041  17.368  -5.665  1.00  0.00           N  
ATOM   1440  CA  ASP A 831      23.605  17.630  -5.727  1.00  0.00           C  
ATOM   1441  C   ASP A 831      22.782  16.368  -5.496  1.00  0.00           C  
ATOM   1442  O   ASP A 831      23.253  15.253  -5.723  1.00  0.00           O  
ATOM   1443  CB  ASP A 831      23.224  18.216  -7.089  1.00  0.00           C  
ATOM   1444  CG  ASP A 831      23.561  19.689  -7.211  1.00  0.00           C  
ATOM   1445  OD1 ASP A 831      23.312  20.263  -8.293  1.00  0.00           O  
ATOM   1446  OD2 ASP A 831      24.067  20.274  -6.231  1.00  0.00           O  
ATOM   1447  N   SER A 832      21.543  16.555  -5.048  1.00  0.00           N  
ATOM   1448  CA  SER A 832      20.639  15.439  -4.802  1.00  0.00           C  
ATOM   1449  C   SER A 832      19.207  15.925  -4.636  1.00  0.00           C  
ATOM   1450  O   SER A 832      18.963  16.958  -4.014  1.00  0.00           O  
ATOM   1451  CB  SER A 832      21.061  14.675  -3.548  1.00  0.00           C  
ATOM   1452  OG  SER A 832      20.139  13.636  -3.272  1.00  0.00           O  
ATOM   1453  N   GLU A 833      18.261  15.179  -5.199  1.00  0.00           N  
ATOM   1454  CA  GLU A 833      16.855  15.536  -5.098  1.00  0.00           C  
ATOM   1455  C   GLU A 833      16.291  15.075  -3.758  1.00  0.00           C  
ATOM   1456  O   GLU A 833      16.470  13.922  -3.361  1.00  0.00           O  
ATOM   1457  CB  GLU A 833      16.049  14.892  -6.227  1.00  0.00           C  
ATOM   1458  CG  GLU A 833      14.549  15.130  -6.104  1.00  0.00           C  
ATOM   1459  CD  GLU A 833      13.738  14.354  -7.122  1.00  0.00           C  
ATOM   1460  OE1 GLU A 833      13.832  13.107  -7.135  1.00  0.00           O  
ATOM   1461  OE2 GLU A 833      13.004  14.991  -7.907  1.00  0.00           O  
ATOM   1462  N   HIS A 834      15.608  15.981  -3.068  1.00  0.00           N  
ATOM   1463  CA  HIS A 834      15.008  15.671  -1.777  1.00  0.00           C  
ATOM   1464  C   HIS A 834      13.513  15.951  -1.776  1.00  0.00           C  
ATOM   1465  O   HIS A 834      13.018  16.760  -2.562  1.00  0.00           O  
ATOM   1466  CB  HIS A 834      15.679  16.487  -0.671  1.00  0.00           C  
ATOM   1467  CG  HIS A 834      16.954  15.890  -0.168  1.00  0.00           C  
ATOM   1468  ND1 HIS A 834      17.087  15.396   1.112  1.00  0.00           N  
ATOM   1469  CD2 HIS A 834      18.151  15.699  -0.771  1.00  0.00           C  
ATOM   1470  CE1 HIS A 834      18.312  14.927   1.276  1.00  0.00           C  
ATOM   1471  NE2 HIS A 834      18.978  15.099   0.148  1.00  0.00           N  
ATOM   1472  N   PHE A 835      12.800  15.273  -0.883  1.00  0.00           N  
ATOM   1473  CA  PHE A 835      11.360  15.438  -0.754  1.00  0.00           C  
ATOM   1474  C   PHE A 835      11.105  16.252   0.507  1.00  0.00           C  
ATOM   1475  O   PHE A 835      11.706  15.988   1.547  1.00  0.00           O  
ATOM   1476  CB  PHE A 835      10.693  14.065  -0.665  1.00  0.00           C  
ATOM   1477  CG  PHE A 835      10.967  13.184  -1.856  1.00  0.00           C  
ATOM   1478  CD1 PHE A 835      10.789  11.809  -1.777  1.00  0.00           C  
ATOM   1479  CD2 PHE A 835      11.405  13.733  -3.059  1.00  0.00           C  
ATOM   1480  CE1 PHE A 835      11.047  10.991  -2.879  1.00  0.00           C  
ATOM   1481  CE2 PHE A 835      11.665  12.925  -4.165  1.00  0.00           C  
ATOM   1482  CZ  PHE A 835      11.485  11.553  -4.074  1.00  0.00           C  
ATOM   1483  N   PHE A 836      10.229  17.245   0.402  1.00  0.00           N  
ATOM   1484  CA  PHE A 836       9.917  18.119   1.528  1.00  0.00           C  
ATOM   1485  C   PHE A 836       8.445  18.112   1.913  1.00  0.00           C  
ATOM   1486  O   PHE A 836       7.562  18.062   1.056  1.00  0.00           O  
ATOM   1487  CB  PHE A 836      10.326  19.565   1.214  1.00  0.00           C  
ATOM   1488  CG  PHE A 836      11.805  19.763   1.048  1.00  0.00           C  
ATOM   1489  CD1 PHE A 836      12.459  19.315  -0.095  1.00  0.00           C  
ATOM   1490  CD2 PHE A 836      12.547  20.402   2.037  1.00  0.00           C  
ATOM   1491  CE1 PHE A 836      13.831  19.501  -0.250  1.00  0.00           C  
ATOM   1492  CE2 PHE A 836      13.920  20.593   1.891  1.00  0.00           C  
ATOM   1493  CZ  PHE A 836      14.563  20.140   0.744  1.00  0.00           C  
ATOM   1494  N   PHE A 837       8.192  18.167   3.217  1.00  0.00           N  
ATOM   1495  CA  PHE A 837       6.830  18.209   3.735  1.00  0.00           C  
ATOM   1496  C   PHE A 837       6.480  19.687   3.901  1.00  0.00           C  
ATOM   1497  O   PHE A 837       7.232  20.444   4.512  1.00  0.00           O  
ATOM   1498  CB  PHE A 837       6.749  17.487   5.082  1.00  0.00           C  
ATOM   1499  CG  PHE A 837       5.429  17.657   5.780  1.00  0.00           C  
ATOM   1500  CD1 PHE A 837       4.240  17.327   5.140  1.00  0.00           C  
ATOM   1501  CD2 PHE A 837       5.378  18.159   7.077  1.00  0.00           C  
ATOM   1502  CE1 PHE A 837       3.013  17.494   5.782  1.00  0.00           C  
ATOM   1503  CE2 PHE A 837       4.159  18.329   7.729  1.00  0.00           C  
ATOM   1504  CZ  PHE A 837       2.973  17.997   7.081  1.00  0.00           C  
ATOM   1505  N   ASP A 838       5.338  20.089   3.354  1.00  0.00           N  
ATOM   1506  CA  ASP A 838       4.913  21.483   3.402  1.00  0.00           C  
ATOM   1507  C   ASP A 838       4.271  21.905   4.723  1.00  0.00           C  
ATOM   1508  O   ASP A 838       3.075  22.202   4.788  1.00  0.00           O  
ATOM   1509  CB  ASP A 838       3.961  21.754   2.233  1.00  0.00           C  
ATOM   1510  CG  ASP A 838       3.688  23.228   2.027  1.00  0.00           C  
ATOM   1511  OD1 ASP A 838       4.498  24.063   2.486  1.00  0.00           O  
ATOM   1512  OD2 ASP A 838       2.667  23.551   1.386  1.00  0.00           O  
ATOM   1513  N   LEU A 839       5.083  21.944   5.774  1.00  0.00           N  
ATOM   1514  CA  LEU A 839       4.609  22.341   7.096  1.00  0.00           C  
ATOM   1515  C   LEU A 839       3.920  23.711   7.093  1.00  0.00           C  
ATOM   1516  O   LEU A 839       2.907  23.904   7.767  1.00  0.00           O  
ATOM   1517  CB  LEU A 839       5.780  22.363   8.086  1.00  0.00           C  
ATOM   1518  CG  LEU A 839       5.477  22.908   9.486  1.00  0.00           C  
ATOM   1519  CD1 LEU A 839       4.500  21.982  10.208  1.00  0.00           C  
ATOM   1520  CD2 LEU A 839       6.769  23.022  10.276  1.00  0.00           C  
ATOM   1521  N   PRO A 840       4.462  24.684   6.338  1.00  0.00           N  
ATOM   1522  CA  PRO A 840       3.850  26.015   6.298  1.00  0.00           C  
ATOM   1523  C   PRO A 840       2.359  26.025   5.980  1.00  0.00           C  
ATOM   1524  O   PRO A 840       1.642  26.929   6.402  1.00  0.00           O  
ATOM   1525  CB  PRO A 840       4.680  26.741   5.243  1.00  0.00           C  
ATOM   1526  CG  PRO A 840       6.034  26.160   5.456  1.00  0.00           C  
ATOM   1527  CD  PRO A 840       5.727  24.678   5.582  1.00  0.00           C  
ATOM   1528  N   SER A 841       1.890  25.022   5.245  1.00  0.00           N  
ATOM   1529  CA  SER A 841       0.474  24.948   4.896  1.00  0.00           C  
ATOM   1530  C   SER A 841      -0.417  24.747   6.116  1.00  0.00           C  
ATOM   1531  O   SER A 841      -1.617  25.008   6.062  1.00  0.00           O  
ATOM   1532  CB  SER A 841       0.219  23.807   3.905  1.00  0.00           C  
ATOM   1533  OG  SER A 841       0.704  24.135   2.618  1.00  0.00           O  
ATOM   1534  N   PHE A 844       0.171  24.294   7.219  1.00  0.00           N  
ATOM   1535  CA  PHE A 844      -0.607  24.043   8.426  1.00  0.00           C  
ATOM   1536  C   PHE A 844      -0.448  25.120   9.493  1.00  0.00           C  
ATOM   1537  O   PHE A 844      -0.912  24.958  10.619  1.00  0.00           O  
ATOM   1538  CB  PHE A 844      -0.233  22.677   9.014  1.00  0.00           C  
ATOM   1539  CG  PHE A 844      -0.415  21.536   8.053  1.00  0.00           C  
ATOM   1540  CD1 PHE A 844       0.540  21.271   7.075  1.00  0.00           C  
ATOM   1541  CD2 PHE A 844      -1.558  20.747   8.102  1.00  0.00           C  
ATOM   1542  CE1 PHE A 844       0.357  20.234   6.155  1.00  0.00           C  
ATOM   1543  CE2 PHE A 844      -1.751  19.707   7.187  1.00  0.00           C  
ATOM   1544  CZ  PHE A 844      -0.789  19.453   6.211  1.00  0.00           C  
ATOM   1545  N   SER A 845       0.183  26.228   9.122  1.00  0.00           N  
ATOM   1546  CA  SER A 845       0.418  27.329  10.049  1.00  0.00           C  
ATOM   1547  C   SER A 845      -0.799  27.768  10.862  1.00  0.00           C  
ATOM   1548  O   SER A 845      -0.750  27.798  12.093  1.00  0.00           O  
ATOM   1549  CB  SER A 845       0.982  28.532   9.291  1.00  0.00           C  
ATOM   1550  OG  SER A 845       1.190  29.630  10.162  1.00  0.00           O  
ATOM   1551  N   GLU A 846      -1.893  28.108  10.187  1.00  0.00           N  
ATOM   1552  CA  GLU A 846      -3.087  28.566  10.896  1.00  0.00           C  
ATOM   1553  C   GLU A 846      -3.679  27.519  11.833  1.00  0.00           C  
ATOM   1554  O   GLU A 846      -4.081  27.836  12.954  1.00  0.00           O  
ATOM   1555  CB  GLU A 846      -4.134  29.058   9.891  1.00  0.00           C  
ATOM   1556  CG  GLU A 846      -3.650  30.275   9.114  1.00  0.00           C  
ATOM   1557  CD  GLU A 846      -4.715  30.897   8.235  1.00  0.00           C  
ATOM   1558  OE1 GLU A 846      -5.833  31.150   8.731  1.00  0.00           O  
ATOM   1559  OE2 GLU A 846      -4.424  31.147   7.046  1.00  0.00           O  
ATOM   1560  N   MET A 847      -3.721  26.272  11.377  1.00  0.00           N  
ATOM   1561  CA  MET A 847      -4.249  25.182  12.188  1.00  0.00           C  
ATOM   1562  C   MET A 847      -3.400  25.037  13.451  1.00  0.00           C  
ATOM   1563  O   MET A 847      -3.922  24.905  14.562  1.00  0.00           O  
ATOM   1564  CB  MET A 847      -4.224  23.881  11.374  1.00  0.00           C  
ATOM   1565  CG  MET A 847      -4.719  22.651  12.113  1.00  0.00           C  
ATOM   1566  SD  MET A 847      -3.483  21.961  13.232  1.00  0.00           S  
ATOM   1567  CE  MET A 847      -2.521  20.948  12.103  1.00  0.00           C  
ATOM   1568  N   LEU A 848      -2.084  25.080  13.274  1.00  0.00           N  
ATOM   1569  CA  LEU A 848      -1.160  24.945  14.395  1.00  0.00           C  
ATOM   1570  C   LEU A 848      -1.235  26.122  15.364  1.00  0.00           C  
ATOM   1571  O   LEU A 848      -1.143  25.940  16.578  1.00  0.00           O  
ATOM   1572  CB  LEU A 848       0.270  24.772  13.872  1.00  0.00           C  
ATOM   1573  CG  LEU A 848       0.492  23.457  13.117  1.00  0.00           C  
ATOM   1574  CD1 LEU A 848       1.803  23.504  12.357  1.00  0.00           C  
ATOM   1575  CD2 LEU A 848       0.465  22.290  14.100  1.00  0.00           C  
ATOM   1576  N   GLN A 849      -1.398  27.329  14.834  1.00  0.00           N  
ATOM   1577  CA  GLN A 849      -1.499  28.499  15.696  1.00  0.00           C  
ATOM   1578  C   GLN A 849      -2.764  28.424  16.549  1.00  0.00           C  
ATOM   1579  O   GLN A 849      -2.755  28.814  17.718  1.00  0.00           O  
ATOM   1580  CB  GLN A 849      -1.495  29.778  14.854  1.00  0.00           C  
ATOM   1581  CG  GLN A 849      -0.126  30.108  14.274  1.00  0.00           C  
ATOM   1582  CD  GLN A 849      -0.146  31.333  13.381  1.00  0.00           C  
ATOM   1583  OE1 GLN A 849      -0.447  31.246  12.190  1.00  0.00           O  
ATOM   1584  NE2 GLN A 849       0.163  32.488  13.958  1.00  0.00           N  
ATOM   1585  N   ALA A 850      -3.849  27.915  15.970  1.00  0.00           N  
ATOM   1586  CA  ALA A 850      -5.103  27.795  16.709  1.00  0.00           C  
ATOM   1587  C   ALA A 850      -4.942  26.804  17.857  1.00  0.00           C  
ATOM   1588  O   ALA A 850      -5.448  27.022  18.955  1.00  0.00           O  
ATOM   1589  CB  ALA A 850      -6.229  27.340  15.779  1.00  0.00           C  
ATOM   1590  N   TRP A 851      -4.225  25.717  17.604  1.00  0.00           N  
ATOM   1591  CA  TRP A 851      -4.021  24.715  18.639  1.00  0.00           C  
ATOM   1592  C   TRP A 851      -3.186  25.288  19.779  1.00  0.00           C  
ATOM   1593  O   TRP A 851      -3.436  25.007  20.951  1.00  0.00           O  
ATOM   1594  CB  TRP A 851      -3.338  23.482  18.047  1.00  0.00           C  
ATOM   1595  CG  TRP A 851      -3.238  22.345  19.015  1.00  0.00           C  
ATOM   1596  CD1 TRP A 851      -4.221  21.892  19.848  1.00  0.00           C  
ATOM   1597  CD2 TRP A 851      -2.109  21.488  19.220  1.00  0.00           C  
ATOM   1598  NE1 TRP A 851      -3.775  20.803  20.560  1.00  0.00           N  
ATOM   1599  CE2 TRP A 851      -2.483  20.533  20.193  1.00  0.00           C  
ATOM   1600  CE3 TRP A 851      -0.819  21.431  18.675  1.00  0.00           C  
ATOM   1601  CZ2 TRP A 851      -1.610  19.532  20.633  1.00  0.00           C  
ATOM   1602  CZ3 TRP A 851       0.046  20.436  19.113  1.00  0.00           C  
ATOM   1603  CH2 TRP A 851      -0.354  19.500  20.081  1.00  0.00           C  
ATOM   1604  N   THR A 852      -2.201  26.106  19.429  1.00  0.00           N  
ATOM   1605  CA  THR A 852      -1.330  26.720  20.420  1.00  0.00           C  
ATOM   1606  C   THR A 852      -2.097  27.610  21.397  1.00  0.00           C  
ATOM   1607  O   THR A 852      -1.817  27.612  22.597  1.00  0.00           O  
ATOM   1608  CB  THR A 852      -0.232  27.568  19.735  1.00  0.00           C  
ATOM   1609  OG1 THR A 852       0.537  26.733  18.863  1.00  0.00           O  
ATOM   1610  CG2 THR A 852       0.694  28.189  20.775  1.00  0.00           C  
ATOM   1611  N   ARG A 853      -3.073  28.356  20.889  1.00  0.00           N  
ATOM   1612  CA  ARG A 853      -3.841  29.255  21.742  1.00  0.00           C  
ATOM   1613  C   ARG A 853      -5.111  28.640  22.323  1.00  0.00           C  
ATOM   1614  O   ARG A 853      -5.898  29.332  22.974  1.00  0.00           O  
ATOM   1615  CB  ARG A 853      -4.190  30.533  20.974  1.00  0.00           C  
ATOM   1616  CG  ARG A 853      -5.191  30.343  19.853  1.00  0.00           C  
ATOM   1617  CD  ARG A 853      -5.544  31.684  19.220  1.00  0.00           C  
ATOM   1618  NE  ARG A 853      -4.467  32.199  18.381  1.00  0.00           N  
ATOM   1619  CZ  ARG A 853      -4.392  32.016  17.067  1.00  0.00           C  
ATOM   1620  NH1 ARG A 853      -5.335  31.331  16.435  1.00  0.00           N  
ATOM   1621  NH2 ARG A 853      -3.372  32.516  16.384  1.00  0.00           N  
ATOM   1622  N   SER A 854      -5.306  27.344  22.108  1.00  0.00           N  
ATOM   1623  CA  SER A 854      -6.495  26.668  22.615  1.00  0.00           C  
ATOM   1624  C   SER A 854      -6.462  26.526  24.134  1.00  0.00           C  
ATOM   1625  O   SER A 854      -7.500  26.326  24.766  1.00  0.00           O  
ATOM   1626  CB  SER A 854      -6.640  25.286  21.971  1.00  0.00           C  
ATOM   1627  OG  SER A 854      -5.599  24.418  22.375  1.00  0.00           O  
ATOM   1628  N   GLY A 855      -5.268  26.629  24.712  1.00  0.00           N  
ATOM   1629  CA  GLY A 855      -5.124  26.515  26.153  1.00  0.00           C  
ATOM   1630  C   GLY A 855      -4.882  25.107  26.664  1.00  0.00           C  
ATOM   1631  O   GLY A 855      -4.832  24.884  27.875  1.00  0.00           O  
ATOM   1632  N   ALA A 858      -4.735  24.151  25.752  1.00  0.00           N  
ATOM   1633  CA  ALA A 858      -4.495  22.765  26.144  1.00  0.00           C  
ATOM   1634  C   ALA A 858      -3.038  22.559  26.545  1.00  0.00           C  
ATOM   1635  O   ALA A 858      -2.742  21.962  27.584  1.00  0.00           O  
ATOM   1636  CB  ALA A 858      -4.855  21.832  24.998  1.00  0.00           C  
ATOM   1637  N   LEU A 860      -2.128  23.064  25.717  1.00  0.00           N  
ATOM   1638  CA  LEU A 860      -0.700  22.920  25.974  1.00  0.00           C  
ATOM   1639  C   LEU A 860      -0.241  23.726  27.172  1.00  0.00           C  
ATOM   1640  O   LEU A 860      -0.884  24.696  27.577  1.00  0.00           O  
ATOM   1641  CB  LEU A 860       0.108  23.353  24.748  1.00  0.00           C  
ATOM   1642  CG  LEU A 860      -0.090  22.537  23.471  1.00  0.00           C  
ATOM   1643  CD1 LEU A 860       0.594  23.231  22.313  1.00  0.00           C  
ATOM   1644  CD2 LEU A 860       0.469  21.136  23.667  1.00  0.00           C  
ATOM   1645  N   GLN A 861       0.886  23.309  27.739  1.00  0.00           N  
ATOM   1646  CA  GLN A 861       1.466  24.000  28.876  1.00  0.00           C  
ATOM   1647  C   GLN A 861       1.819  25.415  28.438  1.00  0.00           C  
ATOM   1648  O   GLN A 861       2.258  25.637  27.307  1.00  0.00           O  
ATOM   1649  CB  GLN A 861       2.722  23.268  29.344  1.00  0.00           C  
ATOM   1650  CG  GLN A 861       2.434  21.926  30.006  1.00  0.00           C  
ATOM   1651  CD  GLN A 861       3.602  20.965  29.901  1.00  0.00           C  
ATOM   1652  OE1 GLN A 861       3.924  20.489  28.813  1.00  0.00           O  
ATOM   1653  NE2 GLN A 861       4.249  20.679  31.032  1.00  0.00           N  
ATOM   1654  N   GLU A 862       1.623  26.366  29.345  1.00  0.00           N  
ATOM   1655  CA  GLU A 862       1.900  27.771  29.075  1.00  0.00           C  
ATOM   1656  C   GLU A 862       3.286  27.996  28.478  1.00  0.00           C  
ATOM   1657  O   GLU A 862       3.436  28.696  27.473  1.00  0.00           O  
ATOM   1658  CB  GLU A 862       1.764  28.566  30.374  1.00  0.00           C  
ATOM   1659  CG  GLU A 862       1.927  30.064  30.226  1.00  0.00           C  
ATOM   1660  CD  GLU A 862       1.790  30.782  31.555  1.00  0.00           C  
ATOM   1661  OE1 GLU A 862       2.623  30.534  32.454  1.00  0.00           O  
ATOM   1662  OE2 GLU A 862       0.846  31.589  31.702  1.00  0.00           O  
ATOM   1663  N   GLN A 863       4.300  27.406  29.101  1.00  0.00           N  
ATOM   1664  CA  GLN A 863       5.673  27.560  28.638  1.00  0.00           C  
ATOM   1665  C   GLN A 863       5.886  27.008  27.236  1.00  0.00           C  
ATOM   1666  O   GLN A 863       6.715  27.516  26.486  1.00  0.00           O  
ATOM   1667  CB  GLN A 863       6.633  26.874  29.611  1.00  0.00           C  
ATOM   1668  CG  GLN A 863       6.624  27.478  31.002  1.00  0.00           C  
ATOM   1669  CD  GLN A 863       7.362  26.616  32.001  1.00  0.00           C  
ATOM   1670  OE1 GLN A 863       8.489  26.922  32.403  1.00  0.00           O  
ATOM   1671  NE2 GLN A 863       6.735  25.519  32.397  1.00  0.00           N  
ATOM   1672  N   VAL A 864       5.140  25.965  26.888  1.00  0.00           N  
ATOM   1673  CA  VAL A 864       5.257  25.368  25.567  1.00  0.00           C  
ATOM   1674  C   VAL A 864       4.624  26.282  24.526  1.00  0.00           C  
ATOM   1675  O   VAL A 864       5.204  26.522  23.466  1.00  0.00           O  
ATOM   1676  CB  VAL A 864       4.578  23.991  25.514  1.00  0.00           C  
ATOM   1677  CG1 VAL A 864       4.616  23.450  24.094  1.00  0.00           C  
ATOM   1678  CG2 VAL A 864       5.296  23.034  26.460  1.00  0.00           C  
ATOM   1679  N   ALA A 865       3.433  26.788  24.830  1.00  0.00           N  
ATOM   1680  CA  ALA A 865       2.741  27.687  23.914  1.00  0.00           C  
ATOM   1681  C   ALA A 865       3.622  28.908  23.654  1.00  0.00           C  
ATOM   1682  O   ALA A 865       3.714  29.390  22.524  1.00  0.00           O  
ATOM   1683  CB  ALA A 865       1.404  28.120  24.510  1.00  0.00           C  
ATOM   1684  N   ASN A 866       4.272  29.404  24.703  1.00  0.00           N  
ATOM   1685  CA  ASN A 866       5.148  30.566  24.573  1.00  0.00           C  
ATOM   1686  C   ASN A 866       6.274  30.265  23.592  1.00  0.00           C  
ATOM   1687  O   ASN A 866       6.611  31.090  22.741  1.00  0.00           O  
ATOM   1688  CB  ASN A 866       5.747  30.939  25.934  1.00  0.00           C  
ATOM   1689  CG  ASN A 866       4.728  31.546  26.878  1.00  0.00           C  
ATOM   1690  OD1 ASN A 866       4.976  31.670  28.078  1.00  0.00           O  
ATOM   1691  ND2 ASN A 866       3.581  31.939  26.340  1.00  0.00           N  
ATOM   1692  N   LYS A 867       6.860  29.078  23.721  1.00  0.00           N  
ATOM   1693  CA  LYS A 867       7.946  28.664  22.841  1.00  0.00           C  
ATOM   1694  C   LYS A 867       7.454  28.576  21.406  1.00  0.00           C  
ATOM   1695  O   LYS A 867       8.138  28.999  20.473  1.00  0.00           O  
ATOM   1696  CB  LYS A 867       8.497  27.301  23.275  1.00  0.00           C  
ATOM   1697  CG  LYS A 867       9.888  27.353  23.882  1.00  0.00           C  
ATOM   1698  CD  LYS A 867      10.902  27.915  22.891  1.00  0.00           C  
ATOM   1699  CE  LYS A 867      12.295  27.987  23.496  1.00  0.00           C  
ATOM   1700  NZ  LYS A 867      13.279  28.607  22.561  1.00  0.00           N  
ATOM   1701  N   MET A 868       6.260  28.023  21.230  1.00  0.00           N  
ATOM   1702  CA  MET A 868       5.700  27.891  19.900  1.00  0.00           C  
ATOM   1703  C   MET A 868       5.530  29.240  19.216  1.00  0.00           C  
ATOM   1704  O   MET A 868       5.726  29.350  18.007  1.00  0.00           O  
ATOM   1705  CB  MET A 868       4.373  27.141  19.964  1.00  0.00           C  
ATOM   1706  CG  MET A 868       4.570  25.692  20.361  1.00  0.00           C  
ATOM   1707  SD  MET A 868       3.040  24.784  20.433  1.00  0.00           S  
ATOM   1708  CE  MET A 868       2.722  24.521  18.675  1.00  0.00           C  
ATOM   1709  N   GLN A 869       5.178  30.269  19.980  1.00  0.00           N  
ATOM   1710  CA  GLN A 869       5.026  31.598  19.392  1.00  0.00           C  
ATOM   1711  C   GLN A 869       6.365  32.056  18.817  1.00  0.00           C  
ATOM   1712  O   GLN A 869       6.409  32.747  17.802  1.00  0.00           O  
ATOM   1713  CB  GLN A 869       4.540  32.608  20.434  1.00  0.00           C  
ATOM   1714  CG  GLN A 869       3.101  32.411  20.892  1.00  0.00           C  
ATOM   1715  CD  GLN A 869       2.104  32.375  19.743  1.00  0.00           C  
ATOM   1716  OE1 GLN A 869       2.358  32.907  18.658  1.00  0.00           O  
ATOM   1717  NE2 GLN A 869       0.953  31.759  19.985  1.00  0.00           N  
ATOM   1718  N   GLU A 870       7.460  31.680  19.472  1.00  0.00           N  
ATOM   1719  CA  GLU A 870       8.787  32.047  18.983  1.00  0.00           C  
ATOM   1720  C   GLU A 870       9.030  31.394  17.629  1.00  0.00           C  
ATOM   1721  O   GLU A 870       9.600  32.002  16.724  1.00  0.00           O  
ATOM   1722  CB  GLU A 870       9.876  31.578  19.953  1.00  0.00           C  
ATOM   1723  CG  GLU A 870      10.002  32.397  21.218  1.00  0.00           C  
ATOM   1724  CD  GLU A 870      11.066  31.846  22.149  1.00  0.00           C  
ATOM   1725  OE1 GLU A 870      12.164  31.503  21.662  1.00  0.00           O  
ATOM   1726  OE2 GLU A 870      10.808  31.763  23.366  1.00  0.00           O  
ATOM   1727  N   TRP A 872       8.605  30.145  17.495  1.00  0.00           N  
ATOM   1728  CA  TRP A 872       8.805  29.428  16.246  1.00  0.00           C  
ATOM   1729  C   TRP A 872       7.939  29.979  15.117  1.00  0.00           C  
ATOM   1730  O   TRP A 872       8.369  30.012  13.965  1.00  0.00           O  
ATOM   1731  CB  TRP A 872       8.555  27.931  16.453  1.00  0.00           C  
ATOM   1732  CG  TRP A 872       9.516  27.323  17.440  1.00  0.00           C  
ATOM   1733  CD1 TRP A 872      10.817  27.696  17.655  1.00  0.00           C  
ATOM   1734  CD2 TRP A 872       9.268  26.217  18.316  1.00  0.00           C  
ATOM   1735  NE1 TRP A 872      11.390  26.891  18.610  1.00  0.00           N  
ATOM   1736  CE2 TRP A 872      10.462  25.974  19.032  1.00  0.00           C  
ATOM   1737  CE3 TRP A 872       8.154  25.404  18.563  1.00  0.00           C  
ATOM   1738  CZ2 TRP A 872      10.574  24.950  19.979  1.00  0.00           C  
ATOM   1739  CZ3 TRP A 872       8.266  24.385  19.506  1.00  0.00           C  
ATOM   1740  CH2 TRP A 872       9.468  24.169  20.201  1.00  0.00           C  
ATOM   1741  N   PHE A 873       6.725  30.414  15.438  1.00  0.00           N  
ATOM   1742  CA  PHE A 873       5.856  30.979  14.412  1.00  0.00           C  
ATOM   1743  C   PHE A 873       6.452  32.307  13.956  1.00  0.00           C  
ATOM   1744  O   PHE A 873       6.400  32.647  12.774  1.00  0.00           O  
ATOM   1745  CB  PHE A 873       4.445  31.215  14.955  1.00  0.00           C  
ATOM   1746  CG  PHE A 873       3.688  29.953  15.254  1.00  0.00           C  
ATOM   1747  CD1 PHE A 873       3.047  29.791  16.476  1.00  0.00           C  
ATOM   1748  CD2 PHE A 873       3.594  28.938  14.307  1.00  0.00           C  
ATOM   1749  CE1 PHE A 873       2.319  28.631  16.757  1.00  0.00           C  
ATOM   1750  CE2 PHE A 873       2.870  27.775  14.575  1.00  0.00           C  
ATOM   1751  CZ  PHE A 873       2.231  27.621  15.804  1.00  0.00           C  
ATOM   1752  N   GLU A 874       7.017  33.050  14.904  1.00  0.00           N  
ATOM   1753  CA  GLU A 874       7.632  34.345  14.617  1.00  0.00           C  
ATOM   1754  C   GLU A 874       8.817  34.163  13.672  1.00  0.00           C  
ATOM   1755  O   GLU A 874       8.975  34.914  12.707  1.00  0.00           O  
ATOM   1756  CB  GLU A 874       8.092  35.003  15.924  1.00  0.00           C  
ATOM   1757  CG  GLU A 874       8.840  36.322  15.759  1.00  0.00           C  
ATOM   1758  CD  GLU A 874       8.065  37.357  14.968  1.00  0.00           C  
ATOM   1759  OE1 GLU A 874       6.823  37.417  15.110  1.00  0.00           O  
ATOM   1760  OE2 GLU A 874       8.703  38.126  14.213  1.00  0.00           O  
ATOM   1761  N   SER A1082       9.649  33.165  13.949  1.00  0.00           N  
ATOM   1762  CA  SER A1082      10.802  32.895  13.096  1.00  0.00           C  
ATOM   1763  C   SER A1082      10.315  32.470  11.716  1.00  0.00           C  
ATOM   1764  O   SER A1082      10.958  32.757  10.702  1.00  0.00           O  
ATOM   1765  CB  SER A1082      11.674  31.794  13.704  1.00  0.00           C  
ATOM   1766  OG  SER A1082      12.292  32.238  14.900  1.00  0.00           O  
ATOM   1767  N   GLY A1083       9.175  31.786  11.687  1.00  0.00           N  
ATOM   1768  CA  GLY A1083       8.600  31.336  10.432  1.00  0.00           C  
ATOM   1769  C   GLY A1083       8.774  29.852  10.171  1.00  0.00           C  
ATOM   1770  O   GLY A1083       9.886  29.328  10.246  1.00  0.00           O  
ATOM   1771  N   LEU A1084       7.674  29.168   9.868  1.00  0.00           N  
ATOM   1772  CA  LEU A1084       7.736  27.742   9.585  1.00  0.00           C  
ATOM   1773  C   LEU A1084       8.327  27.555   8.195  1.00  0.00           C  
ATOM   1774  O   LEU A1084       8.097  28.367   7.298  1.00  0.00           O  
ATOM   1775  CB  LEU A1084       6.339  27.121   9.649  1.00  0.00           C  
ATOM   1776  CG  LEU A1084       5.603  27.312  10.978  1.00  0.00           C  
ATOM   1777  CD1 LEU A1084       4.284  26.564  10.939  1.00  0.00           C  
ATOM   1778  CD2 LEU A1084       6.471  26.806  12.126  1.00  0.00           C  
ATOM   1779  N   GLN A1085       9.094  26.486   8.024  1.00  0.00           N  
ATOM   1780  CA  GLN A1085       9.729  26.200   6.744  1.00  0.00           C  
ATOM   1781  C   GLN A1085       9.361  24.800   6.290  1.00  0.00           C  
ATOM   1782  O   GLN A1085       8.840  24.004   7.074  1.00  0.00           O  
ATOM   1783  CB  GLN A1085      11.250  26.290   6.889  1.00  0.00           C  
ATOM   1784  CG  GLN A1085      11.750  27.632   7.392  1.00  0.00           C  
ATOM   1785  CD  GLN A1085      11.631  28.725   6.351  1.00  0.00           C  
ATOM   1786  OE1 GLN A1085      11.818  29.905   6.650  1.00  0.00           O  
ATOM   1787  NE2 GLN A1085      11.327  28.338   5.117  1.00  0.00           N  
ATOM   1788  N   GLN A1087       9.626  24.503   5.021  1.00  0.00           N  
ATOM   1789  CA  GLN A1087       9.353  23.169   4.509  1.00  0.00           C  
ATOM   1790  C   GLN A1087      10.372  22.265   5.180  1.00  0.00           C  
ATOM   1791  O   GLN A1087      11.493  22.685   5.479  1.00  0.00           O  
ATOM   1792  CB  GLN A1087       9.509  23.115   2.992  1.00  0.00           C  
ATOM   1793  CG  GLN A1087       8.499  23.959   2.243  1.00  0.00           C  
ATOM   1794  CD  GLN A1087       8.466  23.626   0.770  1.00  0.00           C  
ATOM   1795  OE1 GLN A1087       9.497  23.320   0.175  1.00  0.00           O  
ATOM   1796  NE2 GLN A1087       7.283  23.691   0.171  1.00  0.00           N  
ATOM   1797  N   TRP A1088       9.983  21.020   5.407  1.00  0.00           N  
ATOM   1798  CA  TRP A1088      10.829  20.068   6.099  1.00  0.00           C  
ATOM   1799  C   TRP A1088      11.340  18.953   5.196  1.00  0.00           C  
ATOM   1800  O   TRP A1088      10.554  18.242   4.577  1.00  0.00           O  
ATOM   1801  CB  TRP A1088      10.022  19.505   7.266  1.00  0.00           C  
ATOM   1802  CG  TRP A1088      10.718  18.529   8.138  1.00  0.00           C  
ATOM   1803  CD1 TRP A1088      12.009  18.585   8.574  1.00  0.00           C  
ATOM   1804  CD2 TRP A1088      10.128  17.384   8.767  1.00  0.00           C  
ATOM   1805  NE1 TRP A1088      12.260  17.546   9.440  1.00  0.00           N  
ATOM   1806  CE2 TRP A1088      11.122  16.793   9.575  1.00  0.00           C  
ATOM   1807  CE3 TRP A1088       8.851  16.802   8.725  1.00  0.00           C  
ATOM   1808  CZ2 TRP A1088      10.881  15.644  10.340  1.00  0.00           C  
ATOM   1809  CZ3 TRP A1088       8.611  15.658   9.486  1.00  0.00           C  
ATOM   1810  CH2 TRP A1088       9.625  15.092  10.282  1.00  0.00           C  
ATOM   1811  N   ASP A1089      12.665  18.820   5.131  1.00  0.00           N  
ATOM   1812  CA  ASP A1089      13.322  17.796   4.318  1.00  0.00           C  
ATOM   1813  C   ASP A1089      13.081  16.449   4.992  1.00  0.00           C  
ATOM   1814  O   ASP A1089      13.587  16.204   6.087  1.00  0.00           O  
ATOM   1815  CB  ASP A1089      14.828  18.077   4.253  1.00  0.00           C  
ATOM   1816  CG  ASP A1089      15.563  17.162   3.287  1.00  0.00           C  
ATOM   1817  OD1 ASP A1089      15.001  16.122   2.889  1.00  0.00           O  
ATOM   1818  OD2 ASP A1089      16.717  17.486   2.933  1.00  0.00           O  
ATOM   1819  N   ILE A1090      12.320  15.572   4.343  1.00  0.00           N  
ATOM   1820  CA  ILE A1090      12.023  14.271   4.933  1.00  0.00           C  
ATOM   1821  C   ILE A1090      12.636  13.078   4.214  1.00  0.00           C  
ATOM   1822  O   ILE A1090      12.236  11.942   4.452  1.00  0.00           O  
ATOM   1823  CB  ILE A1090      10.502  14.039   5.035  1.00  0.00           C  
ATOM   1824  CG1 ILE A1090       9.853  14.176   3.655  1.00  0.00           C  
ATOM   1825  CG2 ILE A1090       9.901  15.029   6.028  1.00  0.00           C  
ATOM   1826  CD1 ILE A1090       8.412  13.729   3.611  1.00  0.00           C  
ATOM   1827  N   SER A1091      13.605  13.327   3.342  1.00  0.00           N  
ATOM   1828  CA  SER A1091      14.243  12.229   2.628  1.00  0.00           C  
ATOM   1829  C   SER A1091      15.754  12.218   2.815  1.00  0.00           C  
ATOM   1830  O   SER A1091      16.374  13.253   3.063  1.00  0.00           O  
ATOM   1831  CB  SER A1091      13.909  12.298   1.133  1.00  0.00           C  
ATOM   1832  OG  SER A1091      14.409  13.485   0.539  1.00  0.00           O  
ATOM   1833  N   ARG A1093      16.336  11.029   2.707  1.00  0.00           N  
ATOM   1834  CA  ARG A1093      17.776  10.851   2.830  1.00  0.00           C  
ATOM   1835  C   ARG A1093      18.225   9.852   1.767  1.00  0.00           C  
ATOM   1836  O   ARG A1093      17.507   8.904   1.452  1.00  0.00           O  
ATOM   1837  CB  ARG A1093      18.137  10.344   4.233  1.00  0.00           C  
ATOM   1838  CG  ARG A1093      17.906  11.365   5.350  1.00  0.00           C  
ATOM   1839  CD  ARG A1093      18.830  12.577   5.203  1.00  0.00           C  
ATOM   1840  NE  ARG A1093      18.673  13.556   6.281  1.00  0.00           N  
ATOM   1841  CZ  ARG A1093      17.683  14.440   6.372  1.00  0.00           C  
ATOM   1842  NH1 ARG A1093      16.735  14.492   5.446  1.00  0.00           N  
ATOM   1843  NH2 ARG A1093      17.637  15.279   7.400  1.00  0.00           N  
ATOM   1844  N   ASP A1094      19.408  10.070   1.203  1.00  0.00           N  
ATOM   1845  CA  ASP A1094      19.919   9.176   0.170  1.00  0.00           C  
ATOM   1846  C   ASP A1094      20.611   7.944   0.722  1.00  0.00           C  
ATOM   1847  O   ASP A1094      21.082   7.933   1.857  1.00  0.00           O  
ATOM   1848  CB  ASP A1094      20.910   9.909  -0.736  1.00  0.00           C  
ATOM   1849  CG  ASP A1094      20.263  11.012  -1.531  1.00  0.00           C  
ATOM   1850  OD1 ASP A1094      20.131  12.134  -1.002  1.00  0.00           O  
ATOM   1851  OD2 ASP A1094      19.876  10.750  -2.687  1.00  0.00           O  
ATOM   1852  N   ALA A1164      20.664   6.897  -0.094  1.00  0.00           N  
ATOM   1853  CA  ALA A1164      21.351   5.681   0.303  1.00  0.00           C  
ATOM   1854  C   ALA A1164      22.827   6.065   0.297  1.00  0.00           C  
ATOM   1855  O   ALA A1164      23.228   6.982  -0.419  1.00  0.00           O  
ATOM   1856  CB  ALA A1164      21.096   4.578  -0.709  1.00  0.00           C  
ATOM   1857  N   PRO A1165      23.652   5.392   1.112  1.00  0.00           N  
ATOM   1858  CA  PRO A1165      23.277   4.305   2.020  1.00  0.00           C  
ATOM   1859  C   PRO A1165      22.559   4.856   3.249  1.00  0.00           C  
ATOM   1860  O   PRO A1165      22.909   5.918   3.757  1.00  0.00           O  
ATOM   1861  CB  PRO A1165      24.622   3.677   2.364  1.00  0.00           C  
ATOM   1862  CG  PRO A1165      25.524   4.865   2.399  1.00  0.00           C  
ATOM   1863  CD  PRO A1165      25.106   5.633   1.159  1.00  0.00           C  
ATOM   1864  N   TYR A1166      21.554   4.131   3.723  1.00  0.00           N  
ATOM   1865  CA  TYR A1166      20.800   4.577   4.886  1.00  0.00           C  
ATOM   1866  C   TYR A1166      20.070   3.396   5.496  1.00  0.00           C  
ATOM   1867  O   TYR A1166      19.673   2.470   4.787  1.00  0.00           O  
ATOM   1868  CB  TYR A1166      19.790   5.647   4.459  1.00  0.00           C  
ATOM   1869  CG  TYR A1166      19.208   6.478   5.585  1.00  0.00           C  
ATOM   1870  CD1 TYR A1166      17.953   6.187   6.127  1.00  0.00           C  
ATOM   1871  CD2 TYR A1166      19.892   7.589   6.073  1.00  0.00           C  
ATOM   1872  CE1 TYR A1166      17.393   6.994   7.123  1.00  0.00           C  
ATOM   1873  CE2 TYR A1166      19.348   8.398   7.066  1.00  0.00           C  
ATOM   1874  CZ  TYR A1166      18.096   8.098   7.586  1.00  0.00           C  
ATOM   1875  OH  TYR A1166      17.556   8.916   8.550  1.00  0.00           O  
ATOM   1876  N   PHE A1168      19.913   3.416   6.815  1.00  0.00           N  
ATOM   1877  CA  PHE A1168      19.195   2.350   7.487  1.00  0.00           C  
ATOM   1878  C   PHE A1168      17.825   2.911   7.824  1.00  0.00           C  
ATOM   1879  O   PHE A1168      17.671   3.701   8.759  1.00  0.00           O  
ATOM   1880  CB  PHE A1168      19.911   1.906   8.765  1.00  0.00           C  
ATOM   1881  CG  PHE A1168      19.235   0.759   9.458  1.00  0.00           C  
ATOM   1882  CD1 PHE A1168      19.013  -0.441   8.786  1.00  0.00           C  
ATOM   1883  CD2 PHE A1168      18.782   0.887  10.766  1.00  0.00           C  
ATOM   1884  CE1 PHE A1168      18.345  -1.498   9.406  1.00  0.00           C  
ATOM   1885  CE2 PHE A1168      18.115  -0.160  11.395  1.00  0.00           C  
ATOM   1886  CZ  PHE A1168      17.894  -1.356  10.714  1.00  0.00           C  
ATOM   1887  N   GLY A1169      16.836   2.513   7.033  1.00  0.00           N  
ATOM   1888  CA  GLY A1169      15.484   2.987   7.241  1.00  0.00           C  
ATOM   1889  C   GLY A1169      14.549   2.456   6.175  1.00  0.00           C  
ATOM   1890  O   GLY A1169      14.826   1.440   5.537  1.00  0.00           O  
ATOM   1891  N   PHE A1170      13.443   3.160   5.974  1.00  0.00           N  
ATOM   1892  CA  PHE A1170      12.434   2.763   4.997  1.00  0.00           C  
ATOM   1893  C   PHE A1170      12.615   3.430   3.638  1.00  0.00           C  
ATOM   1894  O   PHE A1170      12.762   4.647   3.555  1.00  0.00           O  
ATOM   1895  CB  PHE A1170      11.046   3.122   5.526  1.00  0.00           C  
ATOM   1896  CG  PHE A1170      10.652   2.382   6.772  1.00  0.00           C  
ATOM   1897  CD1 PHE A1170       9.828   2.991   7.714  1.00  0.00           C  
ATOM   1898  CD2 PHE A1170      11.065   1.069   6.993  1.00  0.00           C  
ATOM   1899  CE1 PHE A1170       9.417   2.305   8.856  1.00  0.00           C  
ATOM   1900  CE2 PHE A1170      10.658   0.375   8.134  1.00  0.00           C  
ATOM   1901  CZ  PHE A1170       9.832   0.995   9.066  1.00  0.00           C  
ATOM   1902  N   GLU A1171      12.585   2.632   2.573  1.00  0.00           N  
ATOM   1903  CA  GLU A1171      12.715   3.168   1.220  1.00  0.00           C  
ATOM   1904  C   GLU A1171      11.431   3.893   0.838  1.00  0.00           C  
ATOM   1905  O   GLU A1171      10.333   3.458   1.192  1.00  0.00           O  
ATOM   1906  CB  GLU A1171      12.976   2.038   0.220  1.00  0.00           C  
ATOM   1907  CG  GLU A1171      14.300   1.327   0.419  1.00  0.00           C  
ATOM   1908  CD  GLU A1171      14.458   0.123  -0.488  1.00  0.00           C  
ATOM   1909  OE1 GLU A1171      14.376   0.293  -1.725  1.00  0.00           O  
ATOM   1910  OE2 GLU A1171      14.666  -0.992   0.038  1.00  0.00           O  
ATOM   1911  N   ILE A1177      11.563   5.003   0.121  1.00  0.00           N  
ATOM   1912  CA  ILE A1177      10.394   5.763  -0.298  1.00  0.00           C  
ATOM   1913  C   ILE A1177       9.816   5.133  -1.560  1.00  0.00           C  
ATOM   1914  O   ILE A1177      10.551   4.806  -2.493  1.00  0.00           O  
ATOM   1915  CB  ILE A1177      10.754   7.238  -0.585  1.00  0.00           C  
ATOM   1916  CG1 ILE A1177      11.329   7.883   0.679  1.00  0.00           C  
ATOM   1917  CG2 ILE A1177       9.516   8.001  -1.045  1.00  0.00           C  
ATOM   1918  CD1 ILE A1177      11.634   9.357   0.536  1.00  0.00           C  
ATOM   1919  N   PRO A1178       8.490   4.937  -1.597  1.00  0.00           N  
ATOM   1920  CA  PRO A1178       7.845   4.337  -2.769  1.00  0.00           C  
ATOM   1921  C   PRO A1178       8.085   5.166  -4.029  1.00  0.00           C  
ATOM   1922  O   PRO A1178       8.047   6.394  -3.987  1.00  0.00           O  
ATOM   1923  CB  PRO A1178       6.369   4.309  -2.374  1.00  0.00           C  
ATOM   1924  CG  PRO A1178       6.420   4.194  -0.871  1.00  0.00           C  
ATOM   1925  CD  PRO A1178       7.511   5.175  -0.522  1.00  0.00           C  
ATOM   1926  N   ASN A1179       8.345   4.486  -5.143  1.00  0.00           N  
ATOM   1927  CA  ASN A1179       8.575   5.158  -6.421  1.00  0.00           C  
ATOM   1928  C   ASN A1179       9.830   6.030  -6.445  1.00  0.00           C  
ATOM   1929  O   ASN A1179      10.030   6.803  -7.385  1.00  0.00           O  
ATOM   1930  CB  ASN A1179       7.369   6.033  -6.780  1.00  0.00           C  
ATOM   1931  CG  ASN A1179       6.068   5.259  -6.800  1.00  0.00           C  
ATOM   1932  OD1 ASN A1179       5.071   5.685  -6.211  1.00  0.00           O  
ATOM   1933  ND2 ASN A1179       6.065   4.123  -7.487  1.00  0.00           N  
ATOM   1934  N   ALA A1192      10.673   5.917  -5.425  1.00  0.00           N  
ATOM   1935  CA  ALA A1192      11.882   6.733  -5.372  1.00  0.00           C  
ATOM   1936  C   ALA A1192      13.117   5.911  -5.030  1.00  0.00           C  
ATOM   1937  O   ALA A1192      13.626   5.970  -3.912  1.00  0.00           O  
ATOM   1938  CB  ALA A1192      11.702   7.864  -4.356  1.00  0.00           C  
ATOM   1939  N   PRO A1193      13.618   5.130  -6.000  1.00  0.00           N  
ATOM   1940  CA  PRO A1193      14.802   4.291  -5.798  1.00  0.00           C  
ATOM   1941  C   PRO A1193      15.973   5.071  -5.198  1.00  0.00           C  
ATOM   1942  O   PRO A1193      16.271   6.186  -5.629  1.00  0.00           O  
ATOM   1943  CB  PRO A1193      15.113   3.792  -7.209  1.00  0.00           C  
ATOM   1944  CG  PRO A1193      13.766   3.737  -7.849  1.00  0.00           C  
ATOM   1945  CD  PRO A1193      13.133   5.026  -7.388  1.00  0.00           C  
ATOM   1946  N   GLY A1194      16.624   4.481  -4.200  1.00  0.00           N  
ATOM   1947  CA  GLY A1194      17.766   5.125  -3.571  1.00  0.00           C  
ATOM   1948  C   GLY A1194      17.435   6.226  -2.580  1.00  0.00           C  
ATOM   1949  O   GLY A1194      18.339   6.874  -2.046  1.00  0.00           O  
ATOM   1950  N   LYS A1195      16.147   6.444  -2.335  1.00  0.00           N  
ATOM   1951  CA  LYS A1195      15.703   7.474  -1.397  1.00  0.00           C  
ATOM   1952  C   LYS A1195      15.015   6.818  -0.201  1.00  0.00           C  
ATOM   1953  O   LYS A1195      14.268   5.852  -0.364  1.00  0.00           O  
ATOM   1954  CB  LYS A1195      14.724   8.432  -2.082  1.00  0.00           C  
ATOM   1955  CG  LYS A1195      15.240   9.073  -3.370  1.00  0.00           C  
ATOM   1956  CD  LYS A1195      16.398  10.019  -3.121  1.00  0.00           C  
ATOM   1957  CE  LYS A1195      16.831  10.703  -4.418  1.00  0.00           C  
ATOM   1958  NZ  LYS A1195      17.933  11.684  -4.199  1.00  0.00           N  
ATOM   1959  N   TYR A1196      15.270   7.345   0.994  1.00  0.00           N  
ATOM   1960  CA  TYR A1196      14.682   6.810   2.222  1.00  0.00           C  
ATOM   1961  C   TYR A1196      14.001   7.900   3.032  1.00  0.00           C  
ATOM   1962  O   TYR A1196      14.294   9.082   2.871  1.00  0.00           O  
ATOM   1963  CB  TYR A1196      15.757   6.183   3.116  1.00  0.00           C  
ATOM   1964  CG  TYR A1196      16.416   4.958   2.543  1.00  0.00           C  
ATOM   1965  CD1 TYR A1196      17.337   5.057   1.501  1.00  0.00           C  
ATOM   1966  CD2 TYR A1196      16.107   3.692   3.034  1.00  0.00           C  
ATOM   1967  CE1 TYR A1196      17.935   3.920   0.962  1.00  0.00           C  
ATOM   1968  CE2 TYR A1196      16.696   2.552   2.505  1.00  0.00           C  
ATOM   1969  CZ  TYR A1196      17.607   2.673   1.469  1.00  0.00           C  
ATOM   1970  OH  TYR A1196      18.181   1.540   0.939  1.00  0.00           O  
ATOM   1971  N   PHE A1198      13.093   7.490   3.910  1.00  0.00           N  
ATOM   1972  CA  PHE A1198      12.417   8.439   4.775  1.00  0.00           C  
ATOM   1973  C   PHE A1198      13.391   8.816   5.881  1.00  0.00           C  
ATOM   1974  O   PHE A1198      14.025   7.944   6.486  1.00  0.00           O  
ATOM   1975  CB  PHE A1198      11.175   7.814   5.410  1.00  0.00           C  
ATOM   1976  CG  PHE A1198      10.044   7.602   4.451  1.00  0.00           C  
ATOM   1977  CD1 PHE A1198       9.464   6.346   4.311  1.00  0.00           C  
ATOM   1978  CD2 PHE A1198       9.548   8.661   3.698  1.00  0.00           C  
ATOM   1979  CE1 PHE A1198       8.400   6.146   3.430  1.00  0.00           C  
ATOM   1980  CE2 PHE A1198       8.485   8.472   2.814  1.00  0.00           C  
ATOM   1981  CZ  PHE A1198       7.912   7.213   2.682  1.00  0.00           C  
ATOM   1982  N   TYR A1199      13.521  10.115   6.126  1.00  0.00           N  
ATOM   1983  CA  TYR A1199      14.388  10.610   7.183  1.00  0.00           C  
ATOM   1984  C   TYR A1199      13.825  10.022   8.475  1.00  0.00           C  
ATOM   1985  O   TYR A1199      12.608   9.940   8.648  1.00  0.00           O  
ATOM   1986  CB  TYR A1199      14.347  12.143   7.206  1.00  0.00           C  
ATOM   1987  CG  TYR A1199      15.086  12.794   8.358  1.00  0.00           C  
ATOM   1988  CD1 TYR A1199      16.356  12.362   8.735  1.00  0.00           C  
ATOM   1989  CD2 TYR A1199      14.524  13.872   9.047  1.00  0.00           C  
ATOM   1990  CE1 TYR A1199      17.053  12.987   9.770  1.00  0.00           C  
ATOM   1991  CE2 TYR A1199      15.213  14.505  10.082  1.00  0.00           C  
ATOM   1992  CZ  TYR A1199      16.474  14.057  10.437  1.00  0.00           C  
ATOM   1993  OH  TYR A1199      17.159  14.675  11.462  1.00  0.00           O  
ATOM   1994  N   VAL A1200      14.712   9.608   9.373  1.00  0.00           N  
ATOM   1995  CA  VAL A1200      14.300   8.996  10.628  1.00  0.00           C  
ATOM   1996  C   VAL A1200      13.195   9.731  11.388  1.00  0.00           C  
ATOM   1997  O   VAL A1200      12.281   9.097  11.919  1.00  0.00           O  
ATOM   1998  CB  VAL A1200      15.523   8.789  11.565  1.00  0.00           C  
ATOM   1999  CG1 VAL A1200      16.185  10.123  11.867  1.00  0.00           C  
ATOM   2000  CG2 VAL A1200      15.088   8.092  12.850  1.00  0.00           C  
ATOM   2001  N   TRP A1201      13.258  11.057  11.441  1.00  0.00           N  
ATOM   2002  CA  TRP A1201      12.240  11.804  12.173  1.00  0.00           C  
ATOM   2003  C   TRP A1201      10.852  11.793  11.537  1.00  0.00           C  
ATOM   2004  O   TRP A1201       9.869  12.191  12.167  1.00  0.00           O  
ATOM   2005  CB  TRP A1201      12.703  13.243  12.417  1.00  0.00           C  
ATOM   2006  CG  TRP A1201      13.433  13.401  13.724  1.00  0.00           C  
ATOM   2007  CD1 TRP A1201      14.773  13.600  13.904  1.00  0.00           C  
ATOM   2008  CD2 TRP A1201      12.853  13.366  15.035  1.00  0.00           C  
ATOM   2009  NE1 TRP A1201      15.062  13.693  15.247  1.00  0.00           N  
ATOM   2010  CE2 TRP A1201      13.903  13.553  15.962  1.00  0.00           C  
ATOM   2011  CE3 TRP A1201      11.547  13.195  15.515  1.00  0.00           C  
ATOM   2012  CZ2 TRP A1201      13.686  13.576  17.346  1.00  0.00           C  
ATOM   2013  CZ3 TRP A1201      11.331  13.217  16.890  1.00  0.00           C  
ATOM   2014  CH2 TRP A1201      12.398  13.407  17.788  1.00  0.00           C  
ATOM   2015  N   LEU A1202      10.764  11.346  10.290  1.00  0.00           N  
ATOM   2016  CA  LEU A1202       9.467  11.263   9.634  1.00  0.00           C  
ATOM   2017  C   LEU A1202       8.804   9.975  10.117  1.00  0.00           C  
ATOM   2018  O   LEU A1202       7.635   9.973  10.494  1.00  0.00           O  
ATOM   2019  CB  LEU A1202       9.637  11.236   8.108  1.00  0.00           C  
ATOM   2020  CG  LEU A1202       8.411  11.161   7.180  1.00  0.00           C  
ATOM   2021  CD1 LEU A1202       7.772   9.785   7.248  1.00  0.00           C  
ATOM   2022  CD2 LEU A1202       7.419  12.253   7.547  1.00  0.00           C  
ATOM   2023  N   ASP A1203       9.563   8.883  10.134  1.00  0.00           N  
ATOM   2024  CA  ASP A1203       9.003   7.603  10.552  1.00  0.00           C  
ATOM   2025  C   ASP A1203       8.978   7.378  12.062  1.00  0.00           C  
ATOM   2026  O   ASP A1203       8.209   6.555  12.550  1.00  0.00           O  
ATOM   2027  CB  ASP A1203       9.743   6.444   9.853  1.00  0.00           C  
ATOM   2028  CG  ASP A1203      11.027   6.032  10.562  1.00  0.00           C  
ATOM   2029  OD1 ASP A1203      12.079   5.953   9.892  1.00  0.00           O  
ATOM   2030  OD2 ASP A1203      10.987   5.758  11.781  1.00  0.00           O  
ATOM   2031  N   ALA A1204       9.789   8.123  12.807  1.00  0.00           N  
ATOM   2032  CA  ALA A1204       9.842   7.943  14.259  1.00  0.00           C  
ATOM   2033  C   ALA A1204       8.503   8.093  14.990  1.00  0.00           C  
ATOM   2034  O   ALA A1204       8.078   7.176  15.696  1.00  0.00           O  
ATOM   2035  CB  ALA A1204      10.885   8.887  14.869  1.00  0.00           C  
ATOM   2036  N   PRO A1205       7.823   9.247  14.848  1.00  0.00           N  
ATOM   2037  CA  PRO A1205       6.543   9.381  15.551  1.00  0.00           C  
ATOM   2038  C   PRO A1205       5.485   8.424  15.018  1.00  0.00           C  
ATOM   2039  O   PRO A1205       4.552   8.060  15.729  1.00  0.00           O  
ATOM   2040  CB  PRO A1205       6.179  10.852  15.338  1.00  0.00           C  
ATOM   2041  CG  PRO A1205       6.794  11.161  14.013  1.00  0.00           C  
ATOM   2042  CD  PRO A1205       8.150  10.480  14.112  1.00  0.00           C  
ATOM   2043  N   ILE A1206       5.620   8.022  13.758  1.00  0.00           N  
ATOM   2044  CA  ILE A1206       4.656   7.082  13.206  1.00  0.00           C  
ATOM   2045  C   ILE A1206       4.837   5.778  13.982  1.00  0.00           C  
ATOM   2046  O   ILE A1206       3.943   4.930  14.033  1.00  0.00           O  
ATOM   2047  CB  ILE A1206       4.873   6.896  11.685  1.00  0.00           C  
ATOM   2048  CG1 ILE A1206       4.676   8.250  10.986  1.00  0.00           C  
ATOM   2049  CG2 ILE A1206       3.873   5.888  11.126  1.00  0.00           C  
ATOM   2050  CD1 ILE A1206       4.866   8.227   9.479  1.00  0.00           C  
ATOM   2051  N   GLY A1207       6.002   5.643  14.614  1.00  0.00           N  
ATOM   2052  CA  GLY A1207       6.289   4.474  15.427  1.00  0.00           C  
ATOM   2053  C   GLY A1207       5.319   4.356  16.594  1.00  0.00           C  
ATOM   2054  O   GLY A1207       5.106   3.260  17.115  1.00  0.00           O  
ATOM   2055  N   TYR A1208       4.750   5.482  17.028  1.00  0.00           N  
ATOM   2056  CA  TYR A1208       3.765   5.471  18.112  1.00  0.00           C  
ATOM   2057  C   TYR A1208       2.568   4.678  17.598  1.00  0.00           C  
ATOM   2058  O   TYR A1208       1.982   3.859  18.310  1.00  0.00           O  
ATOM   2059  CB  TYR A1208       3.278   6.887  18.439  1.00  0.00           C  
ATOM   2060  CG  TYR A1208       4.276   7.798  19.110  1.00  0.00           C  
ATOM   2061  CD1 TYR A1208       4.372   9.137  18.731  1.00  0.00           C  
ATOM   2062  CD2 TYR A1208       5.083   7.349  20.153  1.00  0.00           C  
ATOM   2063  CE1 TYR A1208       5.246  10.012  19.373  1.00  0.00           C  
ATOM   2064  CE2 TYR A1208       5.963   8.220  20.808  1.00  0.00           C  
ATOM   2065  CZ  TYR A1208       6.036   9.548  20.408  1.00  0.00           C  
ATOM   2066  OH  TYR A1208       6.901  10.414  21.034  1.00  0.00           O  
ATOM   2067  N   MET A1209       2.197   4.956  16.353  1.00  0.00           N  
ATOM   2068  CA  MET A1209       1.077   4.278  15.714  1.00  0.00           C  
ATOM   2069  C   MET A1209       1.433   2.821  15.438  1.00  0.00           C  
ATOM   2070  O   MET A1209       0.629   1.917  15.674  1.00  0.00           O  
ATOM   2071  CB  MET A1209       0.727   4.979  14.398  1.00  0.00           C  
ATOM   2072  CG  MET A1209       0.332   6.430  14.576  1.00  0.00           C  
ATOM   2073  SD  MET A1209       0.109   7.285  13.013  1.00  0.00           S  
ATOM   2074  CE  MET A1209      -1.522   6.747  12.544  1.00  0.00           C  
ATOM   2075  N   GLY A1210       2.642   2.601  14.934  1.00  0.00           N  
ATOM   2076  CA  GLY A1210       3.076   1.249  14.631  1.00  0.00           C  
ATOM   2077  C   GLY A1210       3.070   0.353  15.854  1.00  0.00           C  
ATOM   2078  O   GLY A1210       2.696  -0.818  15.778  1.00  0.00           O  
ATOM   2079  N   SER A1211       3.484   0.899  16.992  1.00  0.00           N  
ATOM   2080  CA  SER A1211       3.514   0.115  18.214  1.00  0.00           C  
ATOM   2081  C   SER A1211       2.098  -0.238  18.653  1.00  0.00           C  
ATOM   2082  O   SER A1211       1.852  -1.341  19.145  1.00  0.00           O  
ATOM   2083  CB  SER A1211       4.227   0.883  19.327  1.00  0.00           C  
ATOM   2084  OG  SER A1211       4.285   0.105  20.510  1.00  0.00           O  
ATOM   2085  N   PHE A1212       1.161   0.691  18.478  1.00  0.00           N  
ATOM   2086  CA  PHE A1212      -0.210   0.405  18.875  1.00  0.00           C  
ATOM   2087  C   PHE A1212      -0.839  -0.603  17.917  1.00  0.00           C  
ATOM   2088  O   PHE A1212      -1.590  -1.482  18.343  1.00  0.00           O  
ATOM   2089  CB  PHE A1212      -1.062   1.676  18.922  1.00  0.00           C  
ATOM   2090  CG  PHE A1212      -2.407   1.467  19.566  1.00  0.00           C  
ATOM   2091  CD1 PHE A1212      -2.493   0.998  20.873  1.00  0.00           C  
ATOM   2092  CD2 PHE A1212      -3.583   1.704  18.860  1.00  0.00           C  
ATOM   2093  CE1 PHE A1212      -3.728   0.766  21.471  1.00  0.00           C  
ATOM   2094  CE2 PHE A1212      -4.828   1.477  19.449  1.00  0.00           C  
ATOM   2095  CZ  PHE A1212      -4.902   1.007  20.755  1.00  0.00           C  
ATOM   2096  N   LYS A1213      -0.539  -0.479  16.626  1.00  0.00           N  
ATOM   2097  CA  LYS A1213      -1.081  -1.417  15.649  1.00  0.00           C  
ATOM   2098  C   LYS A1213      -0.563  -2.807  15.998  1.00  0.00           C  
ATOM   2099  O   LYS A1213      -1.308  -3.785  15.982  1.00  0.00           O  
ATOM   2100  CB  LYS A1213      -0.650  -1.050  14.226  1.00  0.00           C  
ATOM   2101  CG  LYS A1213      -1.283  -1.950  13.165  1.00  0.00           C  
ATOM   2102  CD  LYS A1213      -0.888  -1.543  11.758  1.00  0.00           C  
ATOM   2103  CE  LYS A1213      -1.660  -2.344  10.713  1.00  0.00           C  
ATOM   2104  NZ  LYS A1213      -1.433  -3.811  10.835  1.00  0.00           N  
ATOM   2105  N   ASN A1227       0.720  -2.889  16.330  1.00  0.00           N  
ATOM   2106  CA  ASN A1227       1.321  -4.165  16.694  1.00  0.00           C  
ATOM   2107  C   ASN A1227       0.598  -4.768  17.896  1.00  0.00           C  
ATOM   2108  O   ASN A1227       0.311  -5.965  17.926  1.00  0.00           O  
ATOM   2109  CB  ASN A1227       2.805  -3.980  17.022  1.00  0.00           C  
ATOM   2110  CG  ASN A1227       3.468  -5.271  17.457  1.00  0.00           C  
ATOM   2111  OD1 ASN A1227       3.626  -6.206  16.662  1.00  0.00           O  
ATOM   2112  ND2 ASN A1227       3.848  -5.338  18.722  1.00  0.00           N  
ATOM   2113  N   LEU A1228       0.298  -3.937  18.890  1.00  0.00           N  
ATOM   2114  CA  LEU A1228      -0.395  -4.412  20.080  1.00  0.00           C  
ATOM   2115  C   LEU A1228      -1.777  -4.947  19.724  1.00  0.00           C  
ATOM   2116  O   LEU A1228      -2.169  -6.028  20.171  1.00  0.00           O  
ATOM   2117  CB  LEU A1228      -0.531  -3.285  21.107  1.00  0.00           C  
ATOM   2118  CG  LEU A1228      -1.294  -3.643  22.389  1.00  0.00           C  
ATOM   2119  CD1 LEU A1228      -0.611  -4.806  23.101  1.00  0.00           C  
ATOM   2120  CD2 LEU A1228      -1.360  -2.417  23.297  1.00  0.00           C  
ATOM   2121  N   CYS A1269      -2.511  -4.185  18.918  1.00  0.00           N  
ATOM   2122  CA  CYS A1269      -3.848  -4.595  18.508  1.00  0.00           C  
ATOM   2123  C   CYS A1269      -3.784  -5.900  17.728  1.00  0.00           C  
ATOM   2124  O   CYS A1269      -4.558  -6.823  17.987  1.00  0.00           O  
ATOM   2125  CB  CYS A1269      -4.501  -3.515  17.643  1.00  0.00           C  
ATOM   2126  SG  CYS A1269      -4.956  -2.020  18.544  1.00  0.00           S  
ATOM   2127  N   ASP A1270      -2.857  -5.978  16.778  1.00  0.00           N  
ATOM   2128  CA  ASP A1270      -2.723  -7.184  15.970  1.00  0.00           C  
ATOM   2129  C   ASP A1270      -2.396  -8.408  16.821  1.00  0.00           C  
ATOM   2130  O   ASP A1270      -2.957  -9.482  16.603  1.00  0.00           O  
ATOM   2131  CB  ASP A1270      -1.669  -6.982  14.875  1.00  0.00           C  
ATOM   2132  CG  ASP A1270      -2.107  -5.962  13.826  1.00  0.00           C  
ATOM   2133  OD1 ASP A1270      -3.296  -5.573  13.828  1.00  0.00           O  
ATOM   2134  OD2 ASP A1270      -1.270  -5.549  12.997  1.00  0.00           O  
ATOM   2135  N   LYS A1271      -1.502  -8.256  17.796  1.00  0.00           N  
ATOM   2136  CA  LYS A1271      -1.155  -9.383  18.656  1.00  0.00           C  
ATOM   2137  C   LYS A1271      -2.342  -9.818  19.509  1.00  0.00           C  
ATOM   2138  O   LYS A1271      -2.496 -11.003  19.814  1.00  0.00           O  
ATOM   2139  CB  LYS A1271       0.030  -9.035  19.560  1.00  0.00           C  
ATOM   2140  CG  LYS A1271       1.345  -8.927  18.810  1.00  0.00           C  
ATOM   2141  CD  LYS A1271       2.541  -8.851  19.751  1.00  0.00           C  
ATOM   2142  CE  LYS A1271       2.555  -7.568  20.566  1.00  0.00           C  
ATOM   2143  NZ  LYS A1271       3.896  -7.350  21.184  1.00  0.00           N  
ATOM   2144  N   ARG A1272      -3.179  -8.858  19.888  1.00  0.00           N  
ATOM   2145  CA  ARG A1272      -4.360  -9.144  20.694  1.00  0.00           C  
ATOM   2146  C   ARG A1272      -5.511  -9.687  19.849  1.00  0.00           C  
ATOM   2147  O   ARG A1272      -6.512 -10.157  20.393  1.00  0.00           O  
ATOM   2148  CB  ARG A1272      -4.849  -7.878  21.400  1.00  0.00           C  
ATOM   2149  CG  ARG A1272      -3.978  -7.381  22.544  1.00  0.00           C  
ATOM   2150  CD  ARG A1272      -4.505  -6.038  23.031  1.00  0.00           C  
ATOM   2151  NE  ARG A1272      -3.846  -5.578  24.248  1.00  0.00           N  
ATOM   2152  CZ  ARG A1272      -3.990  -4.360  24.763  1.00  0.00           C  
ATOM   2153  NH1 ARG A1272      -4.773  -3.467  24.168  1.00  0.00           N  
ATOM   2154  NH2 ARG A1272      -3.347  -4.033  25.874  1.00  0.00           N  
ATOM   2155  N   GLY A1275      -5.373  -9.612  18.528  1.00  0.00           N  
ATOM   2156  CA  GLY A1275      -6.433 -10.075  17.649  1.00  0.00           C  
ATOM   2157  C   GLY A1275      -7.579  -9.077  17.663  1.00  0.00           C  
ATOM   2158  O   GLY A1275      -8.716  -9.408  17.327  1.00  0.00           O  
ATOM   2159  N   ASP A1276      -7.261  -7.846  18.061  1.00  0.00           N  
ATOM   2160  CA  ASP A1276      -8.223  -6.749  18.158  1.00  0.00           C  
ATOM   2161  C   ASP A1276      -8.257  -6.021  16.818  1.00  0.00           C  
ATOM   2162  O   ASP A1276      -7.309  -5.325  16.464  1.00  0.00           O  
ATOM   2163  CB  ASP A1276      -7.771  -5.787  19.262  1.00  0.00           C  
ATOM   2164  CG  ASP A1276      -8.745  -4.650  19.494  1.00  0.00           C  
ATOM   2165  OD1 ASP A1276      -9.469  -4.268  18.551  1.00  0.00           O  
ATOM   2166  OD2 ASP A1276      -8.769  -4.121  20.626  1.00  0.00           O  
ATOM   2167  N   SER A1278      -9.356  -6.161  16.086  1.00  0.00           N  
ATOM   2168  CA  SER A1278      -9.470  -5.544  14.769  1.00  0.00           C  
ATOM   2169  C   SER A1278     -10.199  -4.209  14.730  1.00  0.00           C  
ATOM   2170  O   SER A1278     -10.403  -3.651  13.652  1.00  0.00           O  
ATOM   2171  CB  SER A1278     -10.172  -6.507  13.813  1.00  0.00           C  
ATOM   2172  OG  SER A1278     -11.533  -6.654  14.181  1.00  0.00           O  
ATOM   2173  N   VAL A1279     -10.590  -3.685  15.886  1.00  0.00           N  
ATOM   2174  CA  VAL A1279     -11.314  -2.422  15.888  1.00  0.00           C  
ATOM   2175  C   VAL A1279     -10.642  -1.274  16.631  1.00  0.00           C  
ATOM   2176  O   VAL A1279     -10.837  -0.112  16.282  1.00  0.00           O  
ATOM   2177  CB  VAL A1279     -12.739  -2.603  16.463  1.00  0.00           C  
ATOM   2178  CG1 VAL A1279     -13.503  -3.630  15.633  1.00  0.00           C  
ATOM   2179  CG2 VAL A1279     -12.671  -3.037  17.919  1.00  0.00           C  
ATOM   2180  N   SER A1280      -9.839  -1.592  17.637  1.00  0.00           N  
ATOM   2181  CA  SER A1280      -9.198  -0.552  18.435  1.00  0.00           C  
ATOM   2182  C   SER A1280      -8.258   0.417  17.728  1.00  0.00           C  
ATOM   2183  O   SER A1280      -8.206   1.588  18.101  1.00  0.00           O  
ATOM   2184  CB  SER A1280      -8.482  -1.179  19.635  1.00  0.00           C  
ATOM   2185  OG  SER A1280      -9.426  -1.625  20.597  1.00  0.00           O  
ATOM   2186  N   PHE A1281      -7.517  -0.028  16.718  1.00  0.00           N  
ATOM   2187  CA  PHE A1281      -6.612   0.914  16.067  1.00  0.00           C  
ATOM   2188  C   PHE A1281      -7.391   2.094  15.502  1.00  0.00           C  
ATOM   2189  O   PHE A1281      -7.059   3.251  15.769  1.00  0.00           O  
ATOM   2190  CB  PHE A1281      -5.803   0.264  14.942  1.00  0.00           C  
ATOM   2191  CG  PHE A1281      -4.762   1.184  14.355  1.00  0.00           C  
ATOM   2192  CD1 PHE A1281      -3.515   1.326  14.961  1.00  0.00           C  
ATOM   2193  CD2 PHE A1281      -5.049   1.952  13.233  1.00  0.00           C  
ATOM   2194  CE1 PHE A1281      -2.571   2.224  14.457  1.00  0.00           C  
ATOM   2195  CE2 PHE A1281      -4.116   2.851  12.722  1.00  0.00           C  
ATOM   2196  CZ  PHE A1281      -2.873   2.987  13.338  1.00  0.00           C  
ATOM   2197  N   ASP A1282      -8.431   1.809  14.726  1.00  0.00           N  
ATOM   2198  CA  ASP A1282      -9.225   2.886  14.156  1.00  0.00           C  
ATOM   2199  C   ASP A1282      -9.953   3.684  15.231  1.00  0.00           C  
ATOM   2200  O   ASP A1282     -10.101   4.894  15.105  1.00  0.00           O  
ATOM   2201  CB  ASP A1282     -10.227   2.342  13.132  1.00  0.00           C  
ATOM   2202  CG  ASP A1282      -9.549   1.843  11.868  1.00  0.00           C  
ATOM   2203  OD1 ASP A1282      -8.390   2.241  11.621  1.00  0.00           O  
ATOM   2204  OD2 ASP A1282     -10.175   1.067  11.114  1.00  0.00           O  
ATOM   2205  N   GLU A1283     -10.394   3.023  16.297  1.00  0.00           N  
ATOM   2206  CA  GLU A1283     -11.099   3.739  17.357  1.00  0.00           C  
ATOM   2207  C   GLU A1283     -10.200   4.774  18.019  1.00  0.00           C  
ATOM   2208  O   GLU A1283     -10.679   5.794  18.512  1.00  0.00           O  
ATOM   2209  CB  GLU A1283     -11.636   2.762  18.407  1.00  0.00           C  
ATOM   2210  CG  GLU A1283     -12.648   1.775  17.832  1.00  0.00           C  
ATOM   2211  CD  GLU A1283     -13.262   0.873  18.883  1.00  0.00           C  
ATOM   2212  OE1 GLU A1283     -12.545   0.487  19.827  1.00  0.00           O  
ATOM   2213  OE2 GLU A1283     -14.459   0.536  18.753  1.00  0.00           O  
ATOM   2214  N   TYR A1284      -8.894   4.523  18.019  1.00  0.00           N  
ATOM   2215  CA  TYR A1284      -7.956   5.459  18.632  1.00  0.00           C  
ATOM   2216  C   TYR A1284      -7.317   6.456  17.666  1.00  0.00           C  
ATOM   2217  O   TYR A1284      -6.972   7.570  18.063  1.00  0.00           O  
ATOM   2218  CB  TYR A1284      -6.820   4.708  19.337  1.00  0.00           C  
ATOM   2219  CG  TYR A1284      -7.152   4.171  20.709  1.00  0.00           C  
ATOM   2220  CD1 TYR A1284      -7.946   3.037  20.864  1.00  0.00           C  
ATOM   2221  CD2 TYR A1284      -6.637   4.781  21.851  1.00  0.00           C  
ATOM   2222  CE1 TYR A1284      -8.213   2.512  22.132  1.00  0.00           C  
ATOM   2223  CE2 TYR A1284      -6.900   4.273  23.123  1.00  0.00           C  
ATOM   2224  CZ  TYR A1284      -7.685   3.137  23.256  1.00  0.00           C  
ATOM   2225  OH  TYR A1284      -7.928   2.624  24.511  1.00  0.00           O  
ATOM   2226  N   TRP A1285      -7.159   6.071  16.403  1.00  0.00           N  
ATOM   2227  CA  TRP A1285      -6.489   6.950  15.450  1.00  0.00           C  
ATOM   2228  C   TRP A1285      -7.303   7.642  14.359  1.00  0.00           C  
ATOM   2229  O   TRP A1285      -6.801   8.561  13.711  1.00  0.00           O  
ATOM   2230  CB  TRP A1285      -5.316   6.199  14.816  1.00  0.00           C  
ATOM   2231  CG  TRP A1285      -4.250   5.882  15.815  1.00  0.00           C  
ATOM   2232  CD1 TRP A1285      -4.112   4.731  16.546  1.00  0.00           C  
ATOM   2233  CD2 TRP A1285      -3.204   6.755  16.242  1.00  0.00           C  
ATOM   2234  NE1 TRP A1285      -3.040   4.840  17.403  1.00  0.00           N  
ATOM   2235  CE2 TRP A1285      -2.465   6.072  17.236  1.00  0.00           C  
ATOM   2236  CE3 TRP A1285      -2.818   8.056  15.883  1.00  0.00           C  
ATOM   2237  CZ2 TRP A1285      -1.358   6.645  17.875  1.00  0.00           C  
ATOM   2238  CZ3 TRP A1285      -1.716   8.625  16.520  1.00  0.00           C  
ATOM   2239  CH2 TRP A1285      -1.001   7.917  17.503  1.00  0.00           C  
ATOM   2240  N   LYS A1286      -8.545   7.213  14.154  1.00  0.00           N  
ATOM   2241  CA  LYS A1286      -9.410   7.835  13.149  1.00  0.00           C  
ATOM   2242  C   LYS A1286      -9.743   9.256  13.615  1.00  0.00           C  
ATOM   2243  O   LYS A1286      -9.716   9.542  14.812  1.00  0.00           O  
ATOM   2244  CB  LYS A1286     -10.710   7.042  13.007  1.00  0.00           C  
ATOM   2245  CG  LYS A1286     -11.574   7.101  14.266  1.00  0.00           C  
ATOM   2246  CD  LYS A1286     -12.799   6.206  14.185  1.00  0.00           C  
ATOM   2247  CE  LYS A1286     -13.572   6.240  15.494  1.00  0.00           C  
ATOM   2248  NZ  LYS A1286     -14.797   5.393  15.445  1.00  0.00           N  
ATOM   2249  N   LYS A1287     -10.078  10.139  12.678  1.00  0.00           N  
ATOM   2250  CA  LYS A1287     -10.396  11.525  13.020  1.00  0.00           C  
ATOM   2251  C   LYS A1287     -11.565  11.711  13.986  1.00  0.00           C  
ATOM   2252  O   LYS A1287     -11.586  12.673  14.757  1.00  0.00           O  
ATOM   2253  CB  LYS A1287     -10.678  12.338  11.753  1.00  0.00           C  
ATOM   2254  CG  LYS A1287      -9.473  12.550  10.861  1.00  0.00           C  
ATOM   2255  CD  LYS A1287      -9.820  13.442   9.676  1.00  0.00           C  
ATOM   2256  CE  LYS A1287      -9.942  14.911  10.073  1.00  0.00           C  
ATOM   2257  NZ  LYS A1287     -10.979  15.161  11.113  1.00  0.00           N  
ATOM   2258  N   ASP A1288     -12.532  10.801  13.943  1.00  0.00           N  
ATOM   2259  CA  ASP A1288     -13.710  10.896  14.806  1.00  0.00           C  
ATOM   2260  C   ASP A1288     -13.536  10.187  16.144  1.00  0.00           C  
ATOM   2261  O   ASP A1288     -14.507   9.933  16.853  1.00  0.00           O  
ATOM   2262  CB  ASP A1288     -14.933  10.324  14.074  1.00  0.00           C  
ATOM   2263  CG  ASP A1288     -14.679   8.938  13.500  1.00  0.00           C  
ATOM   2264  OD1 ASP A1288     -13.652   8.761  12.809  1.00  0.00           O  
ATOM   2265  OD2 ASP A1288     -15.505   8.025  13.726  1.00  0.00           O  
ATOM   2266  N   SER A1289     -12.293   9.884  16.496  1.00  0.00           N  
ATOM   2267  CA  SER A1289     -12.016   9.184  17.744  1.00  0.00           C  
ATOM   2268  C   SER A1289     -12.472   9.919  18.997  1.00  0.00           C  
ATOM   2269  O   SER A1289     -12.333  11.140  19.096  1.00  0.00           O  
ATOM   2270  CB  SER A1289     -10.515   8.906  17.870  1.00  0.00           C  
ATOM   2271  OG  SER A1289     -10.230   8.280  19.111  1.00  0.00           O  
ATOM   2272  N   THR A1290     -13.007   9.166  19.955  1.00  0.00           N  
ATOM   2273  CA  THR A1290     -13.421   9.747  21.227  1.00  0.00           C  
ATOM   2274  C   THR A1290     -12.387   9.370  22.286  1.00  0.00           C  
ATOM   2275  O   THR A1290     -12.545   9.680  23.467  1.00  0.00           O  
ATOM   2276  CB  THR A1290     -14.824   9.261  21.676  1.00  0.00           C  
ATOM   2277  OG1 THR A1290     -14.882   7.829  21.663  1.00  0.00           O  
ATOM   2278  CG2 THR A1290     -15.895   9.824  20.754  1.00  0.00           C  
ATOM   2279  N   ALA A1291     -11.326   8.695  21.853  1.00  0.00           N  
ATOM   2280  CA  ALA A1291     -10.251   8.296  22.760  1.00  0.00           C  
ATOM   2281  C   ALA A1291      -9.298   9.475  22.911  1.00  0.00           C  
ATOM   2282  O   ALA A1291      -9.271  10.372  22.070  1.00  0.00           O  
ATOM   2283  CB  ALA A1291      -9.502   7.090  22.201  1.00  0.00           C  
ATOM   2284  N   GLU A1292      -8.528   9.470  23.993  1.00  0.00           N  
ATOM   2285  CA  GLU A1292      -7.569  10.531  24.270  1.00  0.00           C  
ATOM   2286  C   GLU A1292      -6.166  10.035  23.940  1.00  0.00           C  
ATOM   2287  O   GLU A1292      -5.835   8.879  24.201  1.00  0.00           O  
ATOM   2288  CB  GLU A1292      -7.645  10.927  25.746  1.00  0.00           C  
ATOM   2289  CG  GLU A1292      -8.992  11.519  26.159  1.00  0.00           C  
ATOM   2290  CD  GLU A1292      -9.215  11.471  27.661  1.00  0.00           C  
ATOM   2291  OE1 GLU A1292      -8.291  11.842  28.412  1.00  0.00           O  
ATOM   2292  OE2 GLU A1292     -10.316  11.067  28.096  1.00  0.00           O  
ATOM   2293  N   LEU A1293      -5.355  10.917  23.365  1.00  0.00           N  
ATOM   2294  CA  LEU A1293      -3.981  10.596  22.982  1.00  0.00           C  
ATOM   2295  C   LEU A1293      -3.018  11.574  23.645  1.00  0.00           C  
ATOM   2296  O   LEU A1293      -3.107  12.781  23.436  1.00  0.00           O  
ATOM   2297  CB  LEU A1293      -3.828  10.687  21.460  1.00  0.00           C  
ATOM   2298  CG  LEU A1293      -2.400  10.580  20.914  1.00  0.00           C  
ATOM   2299  CD1 LEU A1293      -1.790   9.226  21.288  1.00  0.00           C  
ATOM   2300  CD2 LEU A1293      -2.425  10.767  19.404  1.00  0.00           C  
ATOM   2301  N   TYR A1294      -2.092  11.046  24.439  1.00  0.00           N  
ATOM   2302  CA  TYR A1294      -1.128  11.883  25.140  1.00  0.00           C  
ATOM   2303  C   TYR A1294       0.311  11.446  24.903  1.00  0.00           C  
ATOM   2304  O   TYR A1294       0.620  10.254  24.913  1.00  0.00           O  
ATOM   2305  CB  TYR A1294      -1.403  11.852  26.642  1.00  0.00           C  
ATOM   2306  CG  TYR A1294      -2.795  12.290  27.014  1.00  0.00           C  
ATOM   2307  CD1 TYR A1294      -3.735  11.370  27.467  1.00  0.00           C  
ATOM   2308  CD2 TYR A1294      -3.170  13.629  26.917  1.00  0.00           C  
ATOM   2309  CE1 TYR A1294      -5.021  11.773  27.819  1.00  0.00           C  
ATOM   2310  CE2 TYR A1294      -4.452  14.045  27.266  1.00  0.00           C  
ATOM   2311  CZ  TYR A1294      -5.369  13.114  27.715  1.00  0.00           C  
ATOM   2312  OH  TYR A1294      -6.633  13.523  28.056  1.00  0.00           O  
ATOM   2313  N   HIS A1295       1.188  12.422  24.702  1.00  0.00           N  
ATOM   2314  CA  HIS A1295       2.605  12.152  24.486  1.00  0.00           C  
ATOM   2315  C   HIS A1295       3.435  12.812  25.579  1.00  0.00           C  
ATOM   2316  O   HIS A1295       3.348  14.024  25.768  1.00  0.00           O  
ATOM   2317  CB  HIS A1295       3.062  12.726  23.141  1.00  0.00           C  
ATOM   2318  CG  HIS A1295       2.416  12.083  21.957  1.00  0.00           C  
ATOM   2319  ND1 HIS A1295       1.798  12.808  20.959  1.00  0.00           N  
ATOM   2320  CD2 HIS A1295       2.302  10.782  21.603  1.00  0.00           C  
ATOM   2321  CE1 HIS A1295       1.330  11.978  20.043  1.00  0.00           C  
ATOM   2322  NE2 HIS A1295       1.623  10.744  20.409  1.00  0.00           N  
ATOM   2323  N   PHE A1296       4.213  12.015  26.308  1.00  0.00           N  
ATOM   2324  CA  PHE A1296       5.118  12.550  27.331  1.00  0.00           C  
ATOM   2325  C   PHE A1296       6.446  12.725  26.601  1.00  0.00           C  
ATOM   2326  O   PHE A1296       6.963  11.767  26.021  1.00  0.00           O  
ATOM   2327  CB  PHE A1296       5.308  11.567  28.494  1.00  0.00           C  
ATOM   2328  CG  PHE A1296       4.206  11.609  29.513  1.00  0.00           C  
ATOM   2329  CD1 PHE A1296       3.032  10.886  29.325  1.00  0.00           C  
ATOM   2330  CD2 PHE A1296       4.344  12.382  30.664  1.00  0.00           C  
ATOM   2331  CE1 PHE A1296       2.006  10.930  30.275  1.00  0.00           C  
ATOM   2332  CE2 PHE A1296       3.326  12.435  31.618  1.00  0.00           C  
ATOM   2333  CZ  PHE A1296       2.156  11.708  31.424  1.00  0.00           C  
ATOM   2334  N   ILE A1297       6.988  13.942  26.619  1.00  0.00           N  
ATOM   2335  CA  ILE A1297       8.237  14.234  25.919  1.00  0.00           C  
ATOM   2336  C   ILE A1297       9.100  15.260  26.643  1.00  0.00           C  
ATOM   2337  O   ILE A1297       8.640  15.951  27.558  1.00  0.00           O  
ATOM   2338  CB  ILE A1297       7.963  14.792  24.497  1.00  0.00           C  
ATOM   2339  CG1 ILE A1297       7.130  16.073  24.599  1.00  0.00           C  
ATOM   2340  CG2 ILE A1297       7.221  13.751  23.643  1.00  0.00           C  
ATOM   2341  CD1 ILE A1297       6.850  16.739  23.252  1.00  0.00           C  
ATOM   2342  N   GLY A1298      10.353  15.349  26.209  1.00  0.00           N  
ATOM   2343  CA  GLY A1298      11.289  16.299  26.781  1.00  0.00           C  
ATOM   2344  C   GLY A1298      11.257  17.575  25.963  1.00  0.00           C  
ATOM   2345  O   GLY A1298      10.794  17.574  24.824  1.00  0.00           O  
ATOM   2346  N   LYS A1299      11.764  18.665  26.525  1.00  0.00           N  
ATOM   2347  CA  LYS A1299      11.744  19.946  25.829  1.00  0.00           C  
ATOM   2348  C   LYS A1299      12.542  20.031  24.525  1.00  0.00           C  
ATOM   2349  O   LYS A1299      12.251  20.882  23.685  1.00  0.00           O  
ATOM   2350  CB  LYS A1299      12.172  21.057  26.795  1.00  0.00           C  
ATOM   2351  CG  LYS A1299      13.524  20.831  27.423  1.00  0.00           C  
ATOM   2352  CD  LYS A1299      13.603  21.400  28.840  1.00  0.00           C  
ATOM   2353  CE  LYS A1299      13.399  22.901  28.884  1.00  0.00           C  
ATOM   2354  NZ  LYS A1299      13.572  23.415  30.278  1.00  0.00           N  
ATOM   2355  N   ASP A1300      13.528  19.158  24.332  1.00  0.00           N  
ATOM   2356  CA  ASP A1300      14.318  19.208  23.101  1.00  0.00           C  
ATOM   2357  C   ASP A1300      13.621  18.656  21.862  1.00  0.00           C  
ATOM   2358  O   ASP A1300      14.112  18.835  20.747  1.00  0.00           O  
ATOM   2359  CB  ASP A1300      15.656  18.483  23.277  1.00  0.00           C  
ATOM   2360  CG  ASP A1300      16.614  19.241  24.172  1.00  0.00           C  
ATOM   2361  OD1 ASP A1300      16.626  20.487  24.102  1.00  0.00           O  
ATOM   2362  OD2 ASP A1300      17.364  18.593  24.932  1.00  0.00           O  
ATOM   2363  N   ILE A1301      12.485  17.988  22.041  1.00  0.00           N  
ATOM   2364  CA  ILE A1301      11.774  17.438  20.892  1.00  0.00           C  
ATOM   2365  C   ILE A1301      10.349  17.961  20.763  1.00  0.00           C  
ATOM   2366  O   ILE A1301       9.500  17.339  20.120  1.00  0.00           O  
ATOM   2367  CB  ILE A1301      11.756  15.895  20.931  1.00  0.00           C  
ATOM   2368  CG1 ILE A1301      11.103  15.401  22.224  1.00  0.00           C  
ATOM   2369  CG2 ILE A1301      13.178  15.365  20.814  1.00  0.00           C  
ATOM   2370  CD1 ILE A1301      11.051  13.883  22.334  1.00  0.00           C  
ATOM   2371  N   VAL A1302      10.098  19.122  21.360  1.00  0.00           N  
ATOM   2372  CA  VAL A1302       8.776  19.735  21.310  1.00  0.00           C  
ATOM   2373  C   VAL A1302       8.440  20.244  19.912  1.00  0.00           C  
ATOM   2374  O   VAL A1302       7.278  20.219  19.501  1.00  0.00           O  
ATOM   2375  CB  VAL A1302       8.668  20.905  22.319  1.00  0.00           C  
ATOM   2376  CG1 VAL A1302       7.310  21.596  22.187  1.00  0.00           C  
ATOM   2377  CG2 VAL A1302       8.836  20.379  23.733  1.00  0.00           C  
ATOM   2378  N   TYR A1303       9.450  20.708  19.180  1.00  0.00           N  
ATOM   2379  CA  TYR A1303       9.217  21.209  17.829  1.00  0.00           C  
ATOM   2380  C   TYR A1303       8.601  20.109  16.965  1.00  0.00           C  
ATOM   2381  O   TYR A1303       7.597  20.336  16.287  1.00  0.00           O  
ATOM   2382  CB  TYR A1303      10.528  21.684  17.187  1.00  0.00           C  
ATOM   2383  CG  TYR A1303      10.331  22.604  15.997  1.00  0.00           C  
ATOM   2384  CD1 TYR A1303      10.446  23.986  16.139  1.00  0.00           C  
ATOM   2385  CD2 TYR A1303      10.003  22.097  14.740  1.00  0.00           C  
ATOM   2386  CE1 TYR A1303      10.241  24.845  15.062  1.00  0.00           C  
ATOM   2387  CE2 TYR A1303       9.791  22.950  13.651  1.00  0.00           C  
ATOM   2388  CZ  TYR A1303       9.913  24.325  13.825  1.00  0.00           C  
ATOM   2389  OH  TYR A1303       9.702  25.181  12.767  1.00  0.00           O  
ATOM   2390  N   PHE A1304       9.201  18.920  16.991  1.00  0.00           N  
ATOM   2391  CA  PHE A1304       8.703  17.800  16.195  1.00  0.00           C  
ATOM   2392  C   PHE A1304       7.284  17.395  16.591  1.00  0.00           C  
ATOM   2393  O   PHE A1304       6.434  17.174  15.732  1.00  0.00           O  
ATOM   2394  CB  PHE A1304       9.602  16.557  16.333  1.00  0.00           C  
ATOM   2395  CG  PHE A1304      11.037  16.775  15.934  1.00  0.00           C  
ATOM   2396  CD1 PHE A1304      11.986  17.158  16.879  1.00  0.00           C  
ATOM   2397  CD2 PHE A1304      11.446  16.577  14.616  1.00  0.00           C  
ATOM   2398  CE1 PHE A1304      13.325  17.339  16.520  1.00  0.00           C  
ATOM   2399  CE2 PHE A1304      12.781  16.756  14.245  1.00  0.00           C  
ATOM   2400  CZ  PHE A1304      13.722  17.137  15.200  1.00  0.00           C  
ATOM   2401  N   HIS A1306       7.032  17.296  17.893  1.00  0.00           N  
ATOM   2402  CA  HIS A1306       5.721  16.876  18.377  1.00  0.00           C  
ATOM   2403  C   HIS A1306       4.597  17.896  18.339  1.00  0.00           C  
ATOM   2404  O   HIS A1306       3.428  17.512  18.293  1.00  0.00           O  
ATOM   2405  CB  HIS A1306       5.823  16.356  19.814  1.00  0.00           C  
ATOM   2406  CG  HIS A1306       6.538  15.050  19.933  1.00  0.00           C  
ATOM   2407  ND1 HIS A1306       7.912  14.947  19.886  1.00  0.00           N  
ATOM   2408  CD2 HIS A1306       6.068  13.786  20.055  1.00  0.00           C  
ATOM   2409  CE1 HIS A1306       8.257  13.674  19.970  1.00  0.00           C  
ATOM   2410  NE2 HIS A1306       7.157  12.949  20.073  1.00  0.00           N  
ATOM   2411  N   SER A1310       4.934  19.182  18.375  1.00  0.00           N  
ATOM   2412  CA  SER A1310       3.909  20.220  18.391  1.00  0.00           C  
ATOM   2413  C   SER A1310       3.637  20.843  17.033  1.00  0.00           C  
ATOM   2414  O   SER A1310       2.596  21.475  16.841  1.00  0.00           O  
ATOM   2415  CB  SER A1310       4.302  21.331  19.368  1.00  0.00           C  
ATOM   2416  OG  SER A1310       5.410  22.062  18.864  1.00  0.00           O  
ATOM   2417  N   LEU A1312       4.569  20.670  16.103  1.00  0.00           N  
ATOM   2418  CA  LEU A1312       4.417  21.241  14.768  1.00  0.00           C  
ATOM   2419  C   LEU A1312       4.380  20.200  13.649  1.00  0.00           C  
ATOM   2420  O   LEU A1312       3.343  20.024  13.013  1.00  0.00           O  
ATOM   2421  CB  LEU A1312       5.532  22.265  14.516  1.00  0.00           C  
ATOM   2422  CG  LEU A1312       5.535  23.448  15.495  1.00  0.00           C  
ATOM   2423  CD1 LEU A1312       6.770  24.305  15.271  1.00  0.00           C  
ATOM   2424  CD2 LEU A1312       4.267  24.281  15.322  1.00  0.00           C  
ATOM   2425  N   PHE A1313       5.490  19.503  13.408  1.00  0.00           N  
ATOM   2426  CA  PHE A1313       5.523  18.498  12.339  1.00  0.00           C  
ATOM   2427  C   PHE A1313       4.472  17.402  12.500  1.00  0.00           C  
ATOM   2428  O   PHE A1313       3.703  17.127  11.585  1.00  0.00           O  
ATOM   2429  CB  PHE A1313       6.886  17.796  12.254  1.00  0.00           C  
ATOM   2430  CG  PHE A1313       8.033  18.690  11.883  1.00  0.00           C  
ATOM   2431  CD1 PHE A1313       7.885  19.695  10.931  1.00  0.00           C  
ATOM   2432  CD2 PHE A1313       9.289  18.489  12.454  1.00  0.00           C  
ATOM   2433  CE1 PHE A1313       8.974  20.485  10.555  1.00  0.00           C  
ATOM   2434  CE2 PHE A1313      10.381  19.271  12.085  1.00  0.00           C  
ATOM   2435  CZ  PHE A1313      10.223  20.271  11.134  1.00  0.00           C  
ATOM   2436  N   TRP A1314       4.464  16.774  13.672  1.00  0.00           N  
ATOM   2437  CA  TRP A1314       3.563  15.664  13.985  1.00  0.00           C  
ATOM   2438  C   TRP A1314       2.068  15.946  13.784  1.00  0.00           C  
ATOM   2439  O   TRP A1314       1.400  15.231  13.034  1.00  0.00           O  
ATOM   2440  CB  TRP A1314       3.846  15.201  15.424  1.00  0.00           C  
ATOM   2441  CG  TRP A1314       3.112  13.982  15.918  1.00  0.00           C  
ATOM   2442  CD1 TRP A1314       2.574  13.822  17.161  1.00  0.00           C  
ATOM   2443  CD2 TRP A1314       2.923  12.726  15.238  1.00  0.00           C  
ATOM   2444  NE1 TRP A1314       2.069  12.555  17.305  1.00  0.00           N  
ATOM   2445  CE2 TRP A1314       2.267  11.859  16.143  1.00  0.00           C  
ATOM   2446  CE3 TRP A1314       3.243  12.251  13.961  1.00  0.00           C  
ATOM   2447  CZ2 TRP A1314       1.926  10.541  15.811  1.00  0.00           C  
ATOM   2448  CZ3 TRP A1314       2.903  10.938  13.631  1.00  0.00           C  
ATOM   2449  CH2 TRP A1314       2.251  10.101  14.554  1.00  0.00           C  
ATOM   2450  N   PRO A1316       1.517  16.978  14.451  1.00  0.00           N  
ATOM   2451  CA  PRO A1316       0.087  17.254  14.261  1.00  0.00           C  
ATOM   2452  C   PRO A1316      -0.230  17.556  12.796  1.00  0.00           C  
ATOM   2453  O   PRO A1316      -1.297  17.195  12.293  1.00  0.00           O  
ATOM   2454  CB  PRO A1316      -0.158  18.468  15.159  1.00  0.00           C  
ATOM   2455  CG  PRO A1316       0.882  18.320  16.228  1.00  0.00           C  
ATOM   2456  CD  PRO A1316       2.099  17.888  15.454  1.00  0.00           C  
ATOM   2457  N   ALA A1317       0.704  18.216  12.113  1.00  0.00           N  
ATOM   2458  CA  ALA A1317       0.508  18.556  10.708  1.00  0.00           C  
ATOM   2459  C   ALA A1317       0.480  17.288   9.861  1.00  0.00           C  
ATOM   2460  O   ALA A1317      -0.356  17.146   8.970  1.00  0.00           O  
ATOM   2461  CB  ALA A1317       1.619  19.483  10.231  1.00  0.00           C  
ATOM   2462  N   MET A1318       1.399  16.368  10.142  1.00  0.00           N  
ATOM   2463  CA  MET A1318       1.464  15.104   9.411  1.00  0.00           C  
ATOM   2464  C   MET A1318       0.163  14.323   9.550  1.00  0.00           C  
ATOM   2465  O   MET A1318      -0.362  13.785   8.573  1.00  0.00           O  
ATOM   2466  CB  MET A1318       2.608  14.243   9.943  1.00  0.00           C  
ATOM   2467  CG  MET A1318       3.993  14.726   9.584  1.00  0.00           C  
ATOM   2468  SD  MET A1318       5.224  13.858  10.596  1.00  0.00           S  
ATOM   2469  CE  MET A1318       4.915  12.144  10.104  1.00  0.00           C  
ATOM   2470  N   LEU A1319      -0.341  14.248  10.779  1.00  0.00           N  
ATOM   2471  CA  LEU A1319      -1.577  13.531  11.069  1.00  0.00           C  
ATOM   2472  C   LEU A1319      -2.759  14.197  10.365  1.00  0.00           C  
ATOM   2473  O   LEU A1319      -3.569  13.530   9.722  1.00  0.00           O  
ATOM   2474  CB  LEU A1319      -1.806  13.487  12.586  1.00  0.00           C  
ATOM   2475  CG  LEU A1319      -0.787  12.646  13.374  1.00  0.00           C  
ATOM   2476  CD1 LEU A1319      -0.871  12.966  14.864  1.00  0.00           C  
ATOM   2477  CD2 LEU A1319      -1.048  11.167  13.130  1.00  0.00           C  
ATOM   2478  N   GLU A1321      -2.847  15.517  10.490  1.00  0.00           N  
ATOM   2479  CA  GLU A1321      -3.914  16.282   9.851  1.00  0.00           C  
ATOM   2480  C   GLU A1321      -3.918  16.021   8.344  1.00  0.00           C  
ATOM   2481  O   GLU A1321      -4.965  15.752   7.746  1.00  0.00           O  
ATOM   2482  CB  GLU A1321      -3.691  17.776  10.091  1.00  0.00           C  
ATOM   2483  CG  GLU A1321      -4.796  18.672   9.557  1.00  0.00           C  
ATOM   2484  CD  GLU A1321      -5.940  18.812  10.536  1.00  0.00           C  
ATOM   2485  OE1 GLU A1321      -6.535  17.780  10.909  1.00  0.00           O  
ATOM   2486  OE2 GLU A1321      -6.239  19.957  10.936  1.00  0.00           O  
ATOM   2487  N   GLY A1322      -2.735  16.098   7.744  1.00  0.00           N  
ATOM   2488  CA  GLY A1322      -2.598  15.899   6.311  1.00  0.00           C  
ATOM   2489  C   GLY A1322      -2.822  14.485   5.814  1.00  0.00           C  
ATOM   2490  O   GLY A1322      -2.996  14.274   4.611  1.00  0.00           O  
ATOM   2491  N   SER A1323      -2.812  13.515   6.723  1.00  0.00           N  
ATOM   2492  CA  SER A1323      -3.026  12.125   6.337  1.00  0.00           C  
ATOM   2493  C   SER A1323      -4.337  11.561   6.888  1.00  0.00           C  
ATOM   2494  O   SER A1323      -4.527  10.349   6.964  1.00  0.00           O  
ATOM   2495  CB  SER A1323      -1.835  11.261   6.775  1.00  0.00           C  
ATOM   2496  OG  SER A1323      -1.594  11.365   8.166  1.00  0.00           O  
ATOM   2497  N   ASN A1341      -5.230  12.460   7.290  1.00  0.00           N  
ATOM   2498  CA  ASN A1341      -6.552  12.091   7.787  1.00  0.00           C  
ATOM   2499  C   ASN A1341      -6.600  11.288   9.086  1.00  0.00           C  
ATOM   2500  O   ASN A1341      -7.438  10.402   9.230  1.00  0.00           O  
ATOM   2501  CB  ASN A1341      -7.316  11.320   6.701  1.00  0.00           C  
ATOM   2502  CG  ASN A1341      -8.810  11.594   6.730  1.00  0.00           C  
ATOM   2503  OD1 ASN A1341      -9.628  10.684   6.562  1.00  0.00           O  
ATOM   2504  ND2 ASN A1341      -9.173  12.856   6.928  1.00  0.00           N  
ATOM   2505  N   PHE A1342      -5.704  11.588  10.022  1.00  0.00           N  
ATOM   2506  CA  PHE A1342      -5.705  10.910  11.319  1.00  0.00           C  
ATOM   2507  C   PHE A1342      -5.942  11.952  12.407  1.00  0.00           C  
ATOM   2508  O   PHE A1342      -5.748  13.152  12.178  1.00  0.00           O  
ATOM   2509  CB  PHE A1342      -4.366  10.215  11.598  1.00  0.00           C  
ATOM   2510  CG  PHE A1342      -4.147   8.954  10.806  1.00  0.00           C  
ATOM   2511  CD1 PHE A1342      -3.286   8.946   9.715  1.00  0.00           C  
ATOM   2512  CD2 PHE A1342      -4.784   7.771  11.168  1.00  0.00           C  
ATOM   2513  CE1 PHE A1342      -3.055   7.776   8.990  1.00  0.00           C  
ATOM   2514  CE2 PHE A1342      -4.562   6.594  10.453  1.00  0.00           C  
ATOM   2515  CZ  PHE A1342      -3.692   6.599   9.359  1.00  0.00           C  
ATOM   2516  N   ARG A1344      -6.359  11.500  13.589  1.00  0.00           N  
ATOM   2517  CA  ARG A1344      -6.589  12.417  14.698  1.00  0.00           C  
ATOM   2518  C   ARG A1344      -5.253  12.932  15.225  1.00  0.00           C  
ATOM   2519  O   ARG A1344      -4.207  12.323  14.996  1.00  0.00           O  
ATOM   2520  CB  ARG A1344      -7.394  11.731  15.823  1.00  0.00           C  
ATOM   2521  CG  ARG A1344      -6.778  10.466  16.449  1.00  0.00           C  
ATOM   2522  CD  ARG A1344      -5.720  10.771  17.520  1.00  0.00           C  
ATOM   2523  NE  ARG A1344      -6.237  11.606  18.610  1.00  0.00           N  
ATOM   2524  CZ  ARG A1344      -7.079  11.197  19.554  1.00  0.00           C  
ATOM   2525  NH1 ARG A1344      -7.524   9.946  19.577  1.00  0.00           N  
ATOM   2526  NH2 ARG A1344      -7.494  12.054  20.481  1.00  0.00           N  
ATOM   2527  N   LYS A1345      -5.293  14.065  15.917  1.00  0.00           N  
ATOM   2528  CA  LYS A1345      -4.085  14.671  16.470  1.00  0.00           C  
ATOM   2529  C   LYS A1345      -4.010  14.462  17.981  1.00  0.00           C  
ATOM   2530  O   LYS A1345      -4.990  14.081  18.610  1.00  0.00           O  
ATOM   2531  CB  LYS A1345      -4.071  16.162  16.132  1.00  0.00           C  
ATOM   2532  CG  LYS A1345      -4.025  16.424  14.630  1.00  0.00           C  
ATOM   2533  CD  LYS A1345      -3.991  17.911  14.305  1.00  0.00           C  
ATOM   2534  CE  LYS A1345      -5.264  18.611  14.746  1.00  0.00           C  
ATOM   2535  NZ  LYS A1345      -6.446  18.196  13.946  1.00  0.00           N  
ATOM   2536  N   PRO A1346      -2.837  14.710  18.583  1.00  0.00           N  
ATOM   2537  CA  PRO A1346      -2.682  14.535  20.031  1.00  0.00           C  
ATOM   2538  C   PRO A1346      -3.676  15.373  20.829  1.00  0.00           C  
ATOM   2539  O   PRO A1346      -3.963  16.518  20.465  1.00  0.00           O  
ATOM   2540  CB  PRO A1346      -1.243  14.990  20.281  1.00  0.00           C  
ATOM   2541  CG  PRO A1346      -0.551  14.672  18.992  1.00  0.00           C  
ATOM   2542  CD  PRO A1346      -1.563  15.104  17.959  1.00  0.00           C  
ATOM   2543  N   SER A1347      -4.203  14.800  21.909  1.00  0.00           N  
ATOM   2544  CA  SER A1347      -5.125  15.526  22.781  1.00  0.00           C  
ATOM   2545  C   SER A1347      -4.279  16.537  23.547  1.00  0.00           C  
ATOM   2546  O   SER A1347      -4.713  17.657  23.830  1.00  0.00           O  
ATOM   2547  CB  SER A1347      -5.804  14.571  23.764  1.00  0.00           C  
ATOM   2548  OG  SER A1347      -6.575  13.597  23.085  1.00  0.00           O  
ATOM   2549  N   ASN A1348      -3.060  16.130  23.885  1.00  0.00           N  
ATOM   2550  CA  ASN A1348      -2.155  17.013  24.595  1.00  0.00           C  
ATOM   2551  C   ASN A1348      -0.728  16.494  24.593  1.00  0.00           C  
ATOM   2552  O   ASN A1348      -0.479  15.311  24.349  1.00  0.00           O  
ATOM   2553  CB  ASN A1348      -2.606  17.193  26.045  1.00  0.00           C  
ATOM   2554  CG  ASN A1348      -2.456  18.622  26.519  1.00  0.00           C  
ATOM   2555  OD1 ASN A1348      -1.515  19.316  26.131  1.00  0.00           O  
ATOM   2556  ND2 ASN A1348      -3.379  19.068  27.363  1.00  0.00           N  
ATOM   2557  N   LEU A1349       0.204  17.406  24.842  1.00  0.00           N  
ATOM   2558  CA  LEU A1349       1.616  17.074  24.944  1.00  0.00           C  
ATOM   2559  C   LEU A1349       1.972  17.392  26.389  1.00  0.00           C  
ATOM   2560  O   LEU A1349       1.613  18.452  26.898  1.00  0.00           O  
ATOM   2561  CB  LEU A1349       2.463  17.943  24.013  1.00  0.00           C  
ATOM   2562  CG  LEU A1349       2.161  17.834  22.516  1.00  0.00           C  
ATOM   2563  CD1 LEU A1349       3.105  18.734  21.742  1.00  0.00           C  
ATOM   2564  CD2 LEU A1349       2.325  16.391  22.071  1.00  0.00           C  
ATOM   2565  N   PHE A1350       2.650  16.464  27.054  1.00  0.00           N  
ATOM   2566  CA  PHE A1350       3.065  16.652  28.442  1.00  0.00           C  
ATOM   2567  C   PHE A1350       4.586  16.746  28.425  1.00  0.00           C  
ATOM   2568  O   PHE A1350       5.281  15.739  28.292  1.00  0.00           O  
ATOM   2569  CB  PHE A1350       2.607  15.463  29.287  1.00  0.00           C  
ATOM   2570  CG  PHE A1350       1.114  15.336  29.397  1.00  0.00           C  
ATOM   2571  CD1 PHE A1350       0.525  14.090  29.588  1.00  0.00           C  
ATOM   2572  CD2 PHE A1350       0.296  16.459  29.333  1.00  0.00           C  
ATOM   2573  CE1 PHE A1350      -0.860  13.962  29.715  1.00  0.00           C  
ATOM   2574  CE2 PHE A1350      -1.089  16.343  29.459  1.00  0.00           C  
ATOM   2575  CZ  PHE A1350      -1.665  15.091  29.650  1.00  0.00           C  
ATOM   2576  N   VAL A1351       5.093  17.967  28.560  1.00  0.00           N  
ATOM   2577  CA  VAL A1351       6.526  18.225  28.503  1.00  0.00           C  
ATOM   2578  C   VAL A1351       7.198  18.388  29.860  1.00  0.00           C  
ATOM   2579  O   VAL A1351       6.671  19.047  30.751  1.00  0.00           O  
ATOM   2580  CB  VAL A1351       6.800  19.497  27.652  1.00  0.00           C  
ATOM   2581  CG1 VAL A1351       8.291  19.685  27.433  1.00  0.00           C  
ATOM   2582  CG2 VAL A1351       6.068  19.387  26.314  1.00  0.00           C  
ATOM   2583  N   HIS A1352       8.370  17.774  30.004  1.00  0.00           N  
ATOM   2584  CA  HIS A1352       9.148  17.865  31.237  1.00  0.00           C  
ATOM   2585  C   HIS A1352      10.506  18.476  30.904  1.00  0.00           C  
ATOM   2586  O   HIS A1352      10.921  18.493  29.744  1.00  0.00           O  
ATOM   2587  CB  HIS A1352       9.371  16.477  31.843  1.00  0.00           C  
ATOM   2588  CG  HIS A1352      10.195  15.578  30.976  1.00  0.00           C  
ATOM   2589  ND1 HIS A1352       9.639  14.660  30.112  1.00  0.00           N  
ATOM   2590  CD2 HIS A1352      11.534  15.509  30.789  1.00  0.00           C  
ATOM   2591  CE1 HIS A1352      10.601  14.065  29.429  1.00  0.00           C  
ATOM   2592  NE2 HIS A1352      11.760  14.562  29.819  1.00  0.00           N  
ATOM   2593  N   GLY A1356      11.200  18.963  31.929  1.00  0.00           N  
ATOM   2594  CA  GLY A1356      12.508  19.559  31.724  1.00  0.00           C  
ATOM   2595  C   GLY A1356      13.637  18.545  31.777  1.00  0.00           C  
ATOM   2596  O   GLY A1356      13.407  17.335  31.806  1.00  0.00           O  
ATOM   2597  N   TYR A1360      14.867  19.045  31.790  1.00  0.00           N  
ATOM   2598  CA  TYR A1360      16.051  18.194  31.838  1.00  0.00           C  
ATOM   2599  C   TYR A1360      16.296  17.699  33.254  1.00  0.00           C  
ATOM   2600  O   TYR A1360      15.777  18.259  34.216  1.00  0.00           O  
ATOM   2601  CB  TYR A1360      17.292  18.983  31.421  1.00  0.00           C  
ATOM   2602  CG  TYR A1360      17.234  19.635  30.061  1.00  0.00           C  
ATOM   2603  CD1 TYR A1360      17.891  20.842  29.831  1.00  0.00           C  
ATOM   2604  CD2 TYR A1360      16.569  19.032  28.996  1.00  0.00           C  
ATOM   2605  CE1 TYR A1360      17.891  21.435  28.577  1.00  0.00           C  
ATOM   2606  CE2 TYR A1360      16.565  19.617  27.731  1.00  0.00           C  
ATOM   2607  CZ  TYR A1360      17.228  20.818  27.532  1.00  0.00           C  
ATOM   2608  OH  TYR A1360      17.237  21.410  26.290  1.00  0.00           O  
ATOM   2609  N   VAL A1361      17.107  16.656  33.372  1.00  0.00           N  
ATOM   2610  CA  VAL A1361      17.465  16.125  34.677  1.00  0.00           C  
ATOM   2611  C   VAL A1361      18.885  16.596  34.948  1.00  0.00           C  
ATOM   2612  O   VAL A1361      19.741  16.526  34.069  1.00  0.00           O  
ATOM   2613  CB  VAL A1361      17.483  14.580  34.703  1.00  0.00           C  
ATOM   2614  CG1 VAL A1361      17.887  14.092  36.087  1.00  0.00           C  
ATOM   2615  CG2 VAL A1361      16.126  14.033  34.328  1.00  0.00           C  
ATOM   2616  N   THR A1365      19.126  17.105  36.148  1.00  0.00           N  
ATOM   2617  CA  THR A1365      20.466  17.526  36.528  1.00  0.00           C  
ATOM   2618  C   THR A1365      20.807  16.674  37.742  1.00  0.00           C  
ATOM   2619  O   THR A1365      19.913  16.133  38.396  1.00  0.00           O  
ATOM   2620  CB  THR A1365      20.534  19.031  36.924  1.00  0.00           C  
ATOM   2621  OG1 THR A1365      19.598  19.303  37.974  1.00  0.00           O  
ATOM   2622  CG2 THR A1365      20.222  19.920  35.721  1.00  0.00           C  
ATOM   2623  N   VAL A1366      22.096  16.522  38.018  1.00  0.00           N  
ATOM   2624  CA  VAL A1366      22.534  15.751  39.174  1.00  0.00           C  
ATOM   2625  C   VAL A1366      23.411  16.707  39.967  1.00  0.00           C  
ATOM   2626  O   VAL A1366      24.360  17.275  39.432  1.00  0.00           O  
ATOM   2627  CB  VAL A1366      23.337  14.505  38.751  1.00  0.00           C  
ATOM   2628  CG1 VAL A1366      23.833  13.758  39.983  1.00  0.00           C  
ATOM   2629  CG2 VAL A1366      22.454  13.593  37.906  1.00  0.00           C  
ATOM   2630  N   ASN A1368      23.074  16.898  41.237  1.00  0.00           N  
ATOM   2631  CA  ASN A1368      23.805  17.821  42.092  1.00  0.00           C  
ATOM   2632  C   ASN A1368      23.806  19.231  41.503  1.00  0.00           C  
ATOM   2633  O   ASN A1368      24.777  19.976  41.635  1.00  0.00           O  
ATOM   2634  CB  ASN A1368      25.237  17.326  42.329  1.00  0.00           C  
ATOM   2635  CG  ASN A1368      25.279  16.092  43.208  1.00  0.00           C  
ATOM   2636  OD1 ASN A1368      24.343  15.835  43.967  1.00  0.00           O  
ATOM   2637  ND2 ASN A1368      26.367  15.330  43.125  1.00  0.00           N  
ATOM   2638  N   GLY A1369      22.703  19.579  40.840  1.00  0.00           N  
ATOM   2639  CA  GLY A1369      22.549  20.905  40.271  1.00  0.00           C  
ATOM   2640  C   GLY A1369      23.114  21.177  38.893  1.00  0.00           C  
ATOM   2641  O   GLY A1369      22.850  22.235  38.321  1.00  0.00           O  
ATOM   2642  N   ALA A1370      23.882  20.242  38.348  1.00  0.00           N  
ATOM   2643  CA  ALA A1370      24.479  20.452  37.036  1.00  0.00           C  
ATOM   2644  C   ALA A1370      24.154  19.338  36.052  1.00  0.00           C  
ATOM   2645  O   ALA A1370      23.722  18.255  36.439  1.00  0.00           O  
ATOM   2646  CB  ALA A1370      25.990  20.585  37.180  1.00  0.00           C  
ATOM   2647  N   LYS A1373      24.364  19.620  34.771  1.00  0.00           N  
ATOM   2648  CA  LYS A1373      24.135  18.636  33.724  1.00  0.00           C  
ATOM   2649  C   LYS A1373      24.972  17.415  34.104  1.00  0.00           C  
ATOM   2650  O   LYS A1373      26.047  17.559  34.691  1.00  0.00           O  
ATOM   2651  CB  LYS A1373      24.602  19.209  32.383  1.00  0.00           C  
ATOM   2652  CG  LYS A1373      24.576  18.246  31.209  1.00  0.00           C  
ATOM   2653  CD  LYS A1373      25.129  18.935  29.965  1.00  0.00           C  
ATOM   2654  CE  LYS A1373      25.239  17.987  28.784  1.00  0.00           C  
ATOM   2655  NZ  LYS A1373      25.841  18.667  27.600  1.00  0.00           N  
ATOM   2656  N   MET A1412      24.481  16.218  33.793  1.00  0.00           N  
ATOM   2657  CA  MET A1412      25.228  15.010  34.123  1.00  0.00           C  
ATOM   2658  C   MET A1412      26.642  15.119  33.569  1.00  0.00           C  
ATOM   2659  O   MET A1412      26.845  15.574  32.440  1.00  0.00           O  
ATOM   2660  CB  MET A1412      24.527  13.770  33.565  1.00  0.00           C  
ATOM   2661  CG  MET A1412      23.224  13.450  34.277  1.00  0.00           C  
ATOM   2662  SD  MET A1412      22.559  11.836  33.828  1.00  0.00           S  
ATOM   2663  CE  MET A1412      21.791  12.227  32.251  1.00  0.00           C  
ATOM   2664  N   SER A1416      27.612  14.709  34.381  1.00  0.00           N  
ATOM   2665  CA  SER A1416      29.028  14.777  34.026  1.00  0.00           C  
ATOM   2666  C   SER A1416      29.723  13.426  34.148  1.00  0.00           C  
ATOM   2667  O   SER A1416      29.771  12.839  35.229  1.00  0.00           O  
ATOM   2668  CB  SER A1416      29.729  15.795  34.932  1.00  0.00           C  
ATOM   2669  OG  SER A1416      31.138  15.657  34.876  1.00  0.00           O  
ATOM   2670  N   LYS A1440      30.269  12.942  33.038  1.00  0.00           N  
ATOM   2671  CA  LYS A1440      30.967  11.665  33.034  1.00  0.00           C  
ATOM   2672  C   LYS A1440      32.179  11.686  33.964  1.00  0.00           C  
ATOM   2673  O   LYS A1440      32.401  10.741  34.722  1.00  0.00           O  
ATOM   2674  CB  LYS A1440      31.415  11.308  31.612  1.00  0.00           C  
ATOM   2675  CG  LYS A1440      30.282  10.918  30.676  1.00  0.00           C  
ATOM   2676  CD  LYS A1440      30.814  10.524  29.305  1.00  0.00           C  
ATOM   2677  CE  LYS A1440      29.715   9.951  28.419  1.00  0.00           C  
ATOM   2678  NZ  LYS A1440      28.621  10.929  28.153  1.00  0.00           N  
ATOM   2679  N   SER A1441      32.952  12.768  33.915  1.00  0.00           N  
ATOM   2680  CA  SER A1441      34.147  12.887  34.745  1.00  0.00           C  
ATOM   2681  C   SER A1441      33.842  12.907  36.240  1.00  0.00           C  
ATOM   2682  O   SER A1441      34.640  12.429  37.044  1.00  0.00           O  
ATOM   2683  CB  SER A1441      34.937  14.145  34.364  1.00  0.00           C  
ATOM   2684  OG  SER A1441      34.217  15.327  34.669  1.00  0.00           O  
ATOM   2685  N   ARG A1442      32.690  13.458  36.613  1.00  0.00           N  
ATOM   2686  CA  ARG A1442      32.307  13.528  38.018  1.00  0.00           C  
ATOM   2687  C   ARG A1442      31.518  12.297  38.451  1.00  0.00           C  
ATOM   2688  O   ARG A1442      31.185  12.146  39.627  1.00  0.00           O  
ATOM   2689  CB  ARG A1442      31.470  14.780  38.284  1.00  0.00           C  
ATOM   2690  CG  ARG A1442      32.210  16.094  38.074  1.00  0.00           C  
ATOM   2691  CD  ARG A1442      31.339  17.263  38.496  1.00  0.00           C  
ATOM   2692  NE  ARG A1442      32.019  18.549  38.385  1.00  0.00           N  
ATOM   2693  CZ  ARG A1442      32.382  19.111  37.237  1.00  0.00           C  
ATOM   2694  NH1 ARG A1442      32.134  18.500  36.086  1.00  0.00           N  
ATOM   2695  NH2 ARG A1442      32.983  20.293  37.238  1.00  0.00           N  
ATOM   2696  N   GLY A1450      31.219  11.424  37.497  1.00  0.00           N  
ATOM   2697  CA  GLY A1450      30.471  10.224  37.812  1.00  0.00           C  
ATOM   2698  C   GLY A1450      28.992  10.484  38.026  1.00  0.00           C  
ATOM   2699  O   GLY A1450      28.325   9.727  38.730  1.00  0.00           O  
ATOM   2700  N   THR A1452      28.471  11.551  37.428  1.00  0.00           N  
ATOM   2701  CA  THR A1452      27.052  11.855  37.573  1.00  0.00           C  
ATOM   2702  C   THR A1452      26.257  11.506  36.320  1.00  0.00           C  
ATOM   2703  O   THR A1452      25.049  11.744  36.254  1.00  0.00           O  
ATOM   2704  CB  THR A1452      26.814  13.336  37.949  1.00  0.00           C  
ATOM   2705  OG1 THR A1452      27.422  14.187  36.972  1.00  0.00           O  
ATOM   2706  CG2 THR A1452      27.400  13.631  39.329  1.00  0.00           C  
ATOM   2707  N   PHE A1455      26.938  10.962  35.315  1.00  0.00           N  
ATOM   2708  CA  PHE A1455      26.261  10.516  34.100  1.00  0.00           C  
ATOM   2709  C   PHE A1455      25.961   9.069  34.474  1.00  0.00           C  
ATOM   2710  O   PHE A1455      26.791   8.176  34.298  1.00  0.00           O  
ATOM   2711  CB  PHE A1455      27.189  10.568  32.889  1.00  0.00           C  
ATOM   2712  CG  PHE A1455      26.516  10.163  31.610  1.00  0.00           C  
ATOM   2713  CD1 PHE A1455      25.461  10.914  31.100  1.00  0.00           C  
ATOM   2714  CD2 PHE A1455      26.912   9.016  30.929  1.00  0.00           C  
ATOM   2715  CE1 PHE A1455      24.806  10.530  29.930  1.00  0.00           C  
ATOM   2716  CE2 PHE A1455      26.265   8.622  29.756  1.00  0.00           C  
ATOM   2717  CZ  PHE A1455      25.210   9.382  29.257  1.00  0.00           C  
ATOM   2718  N   ILE A1456      24.761   8.852  34.993  1.00  0.00           N  
ATOM   2719  CA  ILE A1456      24.364   7.548  35.493  1.00  0.00           C  
ATOM   2720  C   ILE A1456      23.413   6.755  34.605  1.00  0.00           C  
ATOM   2721  O   ILE A1456      22.361   7.252  34.205  1.00  0.00           O  
ATOM   2722  CB  ILE A1456      23.738   7.740  36.887  1.00  0.00           C  
ATOM   2723  CG1 ILE A1456      24.754   8.432  37.801  1.00  0.00           C  
ATOM   2724  CG2 ILE A1456      23.296   6.408  37.474  1.00  0.00           C  
ATOM   2725  CD1 ILE A1456      24.152   9.063  39.043  1.00  0.00           C  
ATOM   2726  N   LYS A1457      23.802   5.520  34.298  1.00  0.00           N  
ATOM   2727  CA  LYS A1457      22.982   4.637  33.482  1.00  0.00           C  
ATOM   2728  C   LYS A1457      21.904   4.001  34.353  1.00  0.00           C  
ATOM   2729  O   LYS A1457      22.103   3.789  35.550  1.00  0.00           O  
ATOM   2730  CB  LYS A1457      23.840   3.534  32.855  1.00  0.00           C  
ATOM   2731  CG  LYS A1457      24.780   4.020  31.768  1.00  0.00           C  
ATOM   2732  CD  LYS A1457      25.456   2.857  31.058  1.00  0.00           C  
ATOM   2733  CE  LYS A1457      26.246   3.348  29.852  1.00  0.00           C  
ATOM   2734  NZ  LYS A1457      26.796   2.224  29.045  1.00  0.00           N  
ATOM   2735  N   ALA A1458      20.755   3.715  33.752  1.00  0.00           N  
ATOM   2736  CA  ALA A1458      19.659   3.085  34.476  1.00  0.00           C  
ATOM   2737  C   ALA A1458      20.102   1.740  35.058  1.00  0.00           C  
ATOM   2738  O   ALA A1458      19.774   1.410  36.199  1.00  0.00           O  
ATOM   2739  CB  ALA A1458      18.472   2.880  33.546  1.00  0.00           C  
ATOM   2740  N   SER A1459      20.845   0.964  34.274  1.00  0.00           N  
ATOM   2741  CA  SER A1459      21.310  -0.338  34.738  1.00  0.00           C  
ATOM   2742  C   SER A1459      22.238  -0.192  35.943  1.00  0.00           C  
ATOM   2743  O   SER A1459      22.165  -0.970  36.898  1.00  0.00           O  
ATOM   2744  CB  SER A1459      22.035  -1.082  33.608  1.00  0.00           C  
ATOM   2745  OG  SER A1459      23.161  -0.355  33.144  1.00  0.00           O  
ATOM   2746  N   THR A1460      23.110   0.807  35.899  1.00  0.00           N  
ATOM   2747  CA  THR A1460      24.040   1.032  36.997  1.00  0.00           C  
ATOM   2748  C   THR A1460      23.281   1.413  38.263  1.00  0.00           C  
ATOM   2749  O   THR A1460      23.572   0.910  39.347  1.00  0.00           O  
ATOM   2750  CB  THR A1460      25.047   2.137  36.645  1.00  0.00           C  
ATOM   2751  OG1 THR A1460      25.752   1.765  35.455  1.00  0.00           O  
ATOM   2752  CG2 THR A1460      26.045   2.339  37.780  1.00  0.00           C  
ATOM   2753  N   TRP A1461      22.289   2.283  38.122  1.00  0.00           N  
ATOM   2754  CA  TRP A1461      21.504   2.700  39.272  1.00  0.00           C  
ATOM   2755  C   TRP A1461      20.963   1.501  40.046  1.00  0.00           C  
ATOM   2756  O   TRP A1461      21.050   1.454  41.275  1.00  0.00           O  
ATOM   2757  CB  TRP A1461      20.329   3.591  38.835  1.00  0.00           C  
ATOM   2758  CG  TRP A1461      19.408   3.949  39.978  1.00  0.00           C  
ATOM   2759  CD1 TRP A1461      18.346   3.220  40.442  1.00  0.00           C  
ATOM   2760  CD2 TRP A1461      19.524   5.082  40.847  1.00  0.00           C  
ATOM   2761  NE1 TRP A1461      17.798   3.830  41.549  1.00  0.00           N  
ATOM   2762  CE2 TRP A1461      18.502   4.975  41.818  1.00  0.00           C  
ATOM   2763  CE3 TRP A1461      20.395   6.177  40.903  1.00  0.00           C  
ATOM   2764  CZ2 TRP A1461      18.329   5.921  42.832  1.00  0.00           C  
ATOM   2765  CZ3 TRP A1461      20.222   7.119  41.914  1.00  0.00           C  
ATOM   2766  CH2 TRP A1461      19.198   6.983  42.863  1.00  0.00           C  
ATOM   2767  N   LEU A1462      20.410   0.532  39.323  1.00  0.00           N  
ATOM   2768  CA  LEU A1462      19.822  -0.644  39.951  1.00  0.00           C  
ATOM   2769  C   LEU A1462      20.814  -1.543  40.690  1.00  0.00           C  
ATOM   2770  O   LEU A1462      20.412  -2.371  41.503  1.00  0.00           O  
ATOM   2771  CB  LEU A1462      19.029  -1.440  38.911  1.00  0.00           C  
ATOM   2772  CG  LEU A1462      17.810  -0.674  38.375  1.00  0.00           C  
ATOM   2773  CD1 LEU A1462      17.176  -1.436  37.219  1.00  0.00           C  
ATOM   2774  CD2 LEU A1462      16.801  -0.465  39.499  1.00  0.00           C  
ATOM   2775  N   ASN A1463      22.104  -1.373  40.417  1.00  0.00           N  
ATOM   2776  CA  ASN A1463      23.136  -2.157  41.101  1.00  0.00           C  
ATOM   2777  C   ASN A1463      23.328  -1.617  42.514  1.00  0.00           C  
ATOM   2778  O   ASN A1463      23.823  -2.322  43.398  1.00  0.00           O  
ATOM   2779  CB  ASN A1463      24.482  -2.033  40.381  1.00  0.00           C  
ATOM   2780  CG  ASN A1463      24.525  -2.778  39.067  1.00  0.00           C  
ATOM   2781  OD1 ASN A1463      25.303  -2.427  38.177  1.00  0.00           O  
ATOM   2782  ND2 ASN A1463      23.715  -3.819  38.940  1.00  0.00           N  
ATOM   2783  N   HIS A1465      22.930  -0.364  42.715  1.00  0.00           N  
ATOM   2784  CA  HIS A1465      23.107   0.319  43.991  1.00  0.00           C  
ATOM   2785  C   HIS A1465      21.842   0.605  44.783  1.00  0.00           C  
ATOM   2786  O   HIS A1465      21.846   0.528  46.012  1.00  0.00           O  
ATOM   2787  CB  HIS A1465      23.839   1.636  43.739  1.00  0.00           C  
ATOM   2788  CG  HIS A1465      25.165   1.459  43.073  1.00  0.00           C  
ATOM   2789  ND1 HIS A1465      26.335   1.278  43.781  1.00  0.00           N  
ATOM   2790  CD2 HIS A1465      25.500   1.374  41.764  1.00  0.00           C  
ATOM   2791  CE1 HIS A1465      27.333   1.087  42.936  1.00  0.00           C  
ATOM   2792  NE2 HIS A1465      26.854   1.139  41.706  1.00  0.00           N  
ATOM   2793  N   PHE A1467      20.768   0.957  44.081  1.00  0.00           N  
ATOM   2794  CA  PHE A1467      19.508   1.274  44.741  1.00  0.00           C  
ATOM   2795  C   PHE A1467      18.350   0.575  44.058  1.00  0.00           C  
ATOM   2796  O   PHE A1467      18.509   0.020  42.977  1.00  0.00           O  
ATOM   2797  CB  PHE A1467      19.263   2.786  44.709  1.00  0.00           C  
ATOM   2798  CG  PHE A1467      20.336   3.589  45.385  1.00  0.00           C  
ATOM   2799  CD1 PHE A1467      21.294   4.263  44.636  1.00  0.00           C  
ATOM   2800  CD2 PHE A1467      20.399   3.652  46.773  1.00  0.00           C  
ATOM   2801  CE1 PHE A1467      22.305   4.992  45.264  1.00  0.00           C  
ATOM   2802  CE2 PHE A1467      21.404   4.376  47.410  1.00  0.00           C  
ATOM   2803  CZ  PHE A1467      22.358   5.047  46.653  1.00  0.00           C  
ATOM   2804  N   ASP A1506      17.180   0.596  44.687  1.00  0.00           N  
ATOM   2805  CA  ASP A1506      16.025  -0.026  44.057  1.00  0.00           C  
ATOM   2806  C   ASP A1506      15.331   1.012  43.190  1.00  0.00           C  
ATOM   2807  O   ASP A1506      15.655   2.201  43.241  1.00  0.00           O  
ATOM   2808  CB  ASP A1506      15.044  -0.590  45.099  1.00  0.00           C  
ATOM   2809  CG  ASP A1506      14.334   0.490  45.904  1.00  0.00           C  
ATOM   2810  OD1 ASP A1506      14.594   1.692  45.694  1.00  0.00           O  
ATOM   2811  OD2 ASP A1506      13.505   0.124  46.763  1.00  0.00           O  
ATOM   2812  N   ALA A1507      14.376   0.558  42.387  1.00  0.00           N  
ATOM   2813  CA  ALA A1507      13.641   1.455  41.503  1.00  0.00           C  
ATOM   2814  C   ALA A1507      12.730   2.421  42.260  1.00  0.00           C  
ATOM   2815  O   ALA A1507      12.643   3.599  41.906  1.00  0.00           O  
ATOM   2816  CB  ALA A1507      12.823   0.635  40.506  1.00  0.00           C  
ATOM   2817  N   ASP A1508      12.057   1.930  43.298  1.00  0.00           N  
ATOM   2818  CA  ASP A1508      11.150   2.769  44.075  1.00  0.00           C  
ATOM   2819  C   ASP A1508      11.780   4.054  44.605  1.00  0.00           C  
ATOM   2820  O   ASP A1508      11.134   5.098  44.617  1.00  0.00           O  
ATOM   2821  CB  ASP A1508      10.560   1.995  45.260  1.00  0.00           C  
ATOM   2822  CG  ASP A1508       9.412   1.083  44.861  1.00  0.00           C  
ATOM   2823  OD1 ASP A1508       8.851   1.253  43.758  1.00  0.00           O  
ATOM   2824  OD2 ASP A1508       9.059   0.199  45.666  1.00  0.00           O  
ATOM   2825  N   SER A1509      13.034   3.984  45.042  1.00  0.00           N  
ATOM   2826  CA  SER A1509      13.693   5.167  45.587  1.00  0.00           C  
ATOM   2827  C   SER A1509      13.767   6.308  44.584  1.00  0.00           C  
ATOM   2828  O   SER A1509      13.431   7.448  44.912  1.00  0.00           O  
ATOM   2829  CB  SER A1509      15.102   4.823  46.086  1.00  0.00           C  
ATOM   2830  OG  SER A1509      15.934   4.378  45.030  1.00  0.00           O  
ATOM   2831  N   LEU A1510      14.205   6.008  43.365  1.00  0.00           N  
ATOM   2832  CA  LEU A1510      14.305   7.041  42.343  1.00  0.00           C  
ATOM   2833  C   LEU A1510      12.912   7.479  41.894  1.00  0.00           C  
ATOM   2834  O   LEU A1510      12.675   8.665  41.651  1.00  0.00           O  
ATOM   2835  CB  LEU A1510      15.106   6.534  41.143  1.00  0.00           C  
ATOM   2836  CG  LEU A1510      15.373   7.579  40.055  1.00  0.00           C  
ATOM   2837  CD1 LEU A1510      16.253   8.690  40.613  1.00  0.00           C  
ATOM   2838  CD2 LEU A1510      16.037   6.905  38.863  1.00  0.00           C  
ATOM   2839  N   ARG A1511      11.990   6.527  41.776  1.00  0.00           N  
ATOM   2840  CA  ARG A1511      10.626   6.864  41.373  1.00  0.00           C  
ATOM   2841  C   ARG A1511      10.045   7.869  42.370  1.00  0.00           C  
ATOM   2842  O   ARG A1511       9.442   8.874  41.983  1.00  0.00           O  
ATOM   2843  CB  ARG A1511       9.745   5.606  41.332  1.00  0.00           C  
ATOM   2844  CG  ARG A1511      10.097   4.630  40.213  1.00  0.00           C  
ATOM   2845  CD  ARG A1511       9.200   3.393  40.247  1.00  0.00           C  
ATOM   2846  NE  ARG A1511       7.788   3.742  40.093  1.00  0.00           N  
ATOM   2847  CZ  ARG A1511       7.058   3.499  39.008  1.00  0.00           C  
ATOM   2848  NH1 ARG A1511       7.593   2.894  37.956  1.00  0.00           N  
ATOM   2849  NH2 ARG A1511       5.782   3.870  38.974  1.00  0.00           N  
ATOM   2850  N   TYR A1516      10.245   7.606  43.657  1.00  0.00           N  
ATOM   2851  CA  TYR A1516       9.722   8.500  44.679  1.00  0.00           C  
ATOM   2852  C   TYR A1516      10.356   9.885  44.615  1.00  0.00           C  
ATOM   2853  O   TYR A1516       9.655  10.897  44.617  1.00  0.00           O  
ATOM   2854  CB  TYR A1516       9.946   7.929  46.081  1.00  0.00           C  
ATOM   2855  CG  TYR A1516       9.458   8.877  47.147  1.00  0.00           C  
ATOM   2856  CD1 TYR A1516       8.097   9.104  47.328  1.00  0.00           C  
ATOM   2857  CD2 TYR A1516      10.359   9.611  47.919  1.00  0.00           C  
ATOM   2858  CE1 TYR A1516       7.637  10.043  48.244  1.00  0.00           C  
ATOM   2859  CE2 TYR A1516       9.908  10.557  48.842  1.00  0.00           C  
ATOM   2860  CZ  TYR A1516       8.552  10.766  48.995  1.00  0.00           C  
ATOM   2861  OH  TYR A1516       8.104  11.710  49.884  1.00  0.00           O  
ATOM   2862  N   TYR A1517      11.684   9.926  44.566  1.00  0.00           N  
ATOM   2863  CA  TYR A1517      12.400  11.193  44.527  1.00  0.00           C  
ATOM   2864  C   TYR A1517      11.972  12.069  43.350  1.00  0.00           C  
ATOM   2865  O   TYR A1517      11.669  13.255  43.525  1.00  0.00           O  
ATOM   2866  CB  TYR A1517      13.914  10.952  44.472  1.00  0.00           C  
ATOM   2867  CG  TYR A1517      14.705  12.212  44.742  1.00  0.00           C  
ATOM   2868  CD1 TYR A1517      14.974  12.619  46.048  1.00  0.00           C  
ATOM   2869  CD2 TYR A1517      15.127  13.031  43.694  1.00  0.00           C  
ATOM   2870  CE1 TYR A1517      15.642  13.814  46.307  1.00  0.00           C  
ATOM   2871  CE2 TYR A1517      15.795  14.230  43.942  1.00  0.00           C  
ATOM   2872  CZ  TYR A1517      16.047  14.613  45.250  1.00  0.00           C  
ATOM   2873  OH  TYR A1517      16.697  15.801  45.508  1.00  0.00           O  
ATOM   2874  N   TYR A1518      11.951  11.490  42.153  1.00  0.00           N  
ATOM   2875  CA  TYR A1518      11.542  12.233  40.962  1.00  0.00           C  
ATOM   2876  C   TYR A1518      10.111  12.723  41.117  1.00  0.00           C  
ATOM   2877  O   TYR A1518       9.802  13.867  40.809  1.00  0.00           O  
ATOM   2878  CB  TYR A1518      11.605  11.349  39.719  1.00  0.00           C  
ATOM   2879  CG  TYR A1518      12.960  11.202  39.062  1.00  0.00           C  
ATOM   2880  CD1 TYR A1518      13.157  10.235  38.078  1.00  0.00           C  
ATOM   2881  CD2 TYR A1518      14.026  12.047  39.383  1.00  0.00           C  
ATOM   2882  CE1 TYR A1518      14.372  10.106  37.422  1.00  0.00           C  
ATOM   2883  CE2 TYR A1518      15.255  11.926  38.728  1.00  0.00           C  
ATOM   2884  CZ  TYR A1518      15.415  10.952  37.748  1.00  0.00           C  
ATOM   2885  OH  TYR A1518      16.609  10.816  37.077  1.00  0.00           O  
ATOM   2886  N   THR A1527       9.234  11.847  41.590  1.00  0.00           N  
ATOM   2887  CA  THR A1527       7.837  12.210  41.762  1.00  0.00           C  
ATOM   2888  C   THR A1527       7.663  13.361  42.753  1.00  0.00           C  
ATOM   2889  O   THR A1527       6.835  14.247  42.542  1.00  0.00           O  
ATOM   2890  CB  THR A1527       7.006  10.986  42.215  1.00  0.00           C  
ATOM   2891  OG1 THR A1527       7.112   9.951  41.221  1.00  0.00           O  
ATOM   2892  CG2 THR A1527       5.537  11.369  42.392  1.00  0.00           C  
ATOM   2893  N   ALA A1528       8.451  13.360  43.825  1.00  0.00           N  
ATOM   2894  CA  ALA A1528       8.354  14.414  44.829  1.00  0.00           C  
ATOM   2895  C   ALA A1528       8.784  15.768  44.269  1.00  0.00           C  
ATOM   2896  O   ALA A1528       8.403  16.818  44.797  1.00  0.00           O  
ATOM   2897  CB  ALA A1528       9.212  14.060  46.042  1.00  0.00           C  
ATOM   2898  N   LYS A1549       9.576  15.745  43.204  1.00  0.00           N  
ATOM   2899  CA  LYS A1549      10.057  16.985  42.601  1.00  0.00           C  
ATOM   2900  C   LYS A1549       9.333  17.419  41.332  1.00  0.00           C  
ATOM   2901  O   LYS A1549       9.461  18.572  40.903  1.00  0.00           O  
ATOM   2902  CB  LYS A1549      11.554  16.881  42.310  1.00  0.00           C  
ATOM   2903  CG  LYS A1549      12.413  16.847  43.563  1.00  0.00           C  
ATOM   2904  CD  LYS A1549      13.787  17.417  43.282  1.00  0.00           C  
ATOM   2905  CE  LYS A1549      14.540  17.707  44.569  1.00  0.00           C  
ATOM   2906  NZ  LYS A1549      15.860  18.325  44.277  1.00  0.00           N  
ATOM   2907  N   LEU A1563       8.571  16.511  40.736  1.00  0.00           N  
ATOM   2908  CA  LEU A1563       7.859  16.813  39.496  1.00  0.00           C  
ATOM   2909  C   LEU A1563       6.649  17.722  39.644  1.00  0.00           C  
ATOM   2910  O   LEU A1563       5.985  17.742  40.678  1.00  0.00           O  
ATOM   2911  CB  LEU A1563       7.441  15.510  38.803  1.00  0.00           C  
ATOM   2912  CG  LEU A1563       8.536  14.828  37.977  1.00  0.00           C  
ATOM   2913  CD1 LEU A1563       8.168  13.374  37.718  1.00  0.00           C  
ATOM   2914  CD2 LEU A1563       8.742  15.586  36.666  1.00  0.00           C  
ATOM   2915  N   SER A1569       6.379  18.486  38.591  1.00  0.00           N  
ATOM   2916  CA  SER A1569       5.242  19.397  38.569  1.00  0.00           C  
ATOM   2917  C   SER A1569       4.651  19.378  37.168  1.00  0.00           C  
ATOM   2918  O   SER A1569       5.089  18.608  36.311  1.00  0.00           O  
ATOM   2919  CB  SER A1569       5.676  20.823  38.916  1.00  0.00           C  
ATOM   2920  OG  SER A1569       6.460  21.383  37.876  1.00  0.00           O  
ATOM   2921  N   SER A1594       3.661  20.232  36.937  1.00  0.00           N  
ATOM   2922  CA  SER A1594       3.013  20.309  35.636  1.00  0.00           C  
ATOM   2923  C   SER A1594       3.754  21.265  34.707  1.00  0.00           C  
ATOM   2924  O   SER A1594       3.325  21.489  33.576  1.00  0.00           O  
ATOM   2925  CB  SER A1594       1.569  20.779  35.799  1.00  0.00           C  
ATOM   2926  OG  SER A1594       1.534  22.089  36.336  1.00  0.00           O  
ATOM   2927  N   ARG A1595       4.861  21.827  35.185  1.00  0.00           N  
ATOM   2928  CA  ARG A1595       5.656  22.766  34.389  1.00  0.00           C  
ATOM   2929  C   ARG A1595       6.844  22.079  33.715  1.00  0.00           C  
ATOM   2930  O   ARG A1595       7.119  20.910  33.982  1.00  0.00           O  
ATOM   2931  CB  ARG A1595       6.139  23.911  35.283  1.00  0.00           C  
ATOM   2932  CG  ARG A1595       4.995  24.694  35.918  1.00  0.00           C  
ATOM   2933  CD  ARG A1595       5.496  25.810  36.820  1.00  0.00           C  
ATOM   2934  NE  ARG A1595       6.237  26.839  36.093  1.00  0.00           N  
ATOM   2935  CZ  ARG A1595       5.713  27.625  35.157  1.00  0.00           C  
ATOM   2936  NH1 ARG A1595       4.434  27.508  34.821  1.00  0.00           N  
ATOM   2937  NH2 ARG A1595       6.467  28.539  34.561  1.00  0.00           N  
ATOM   2938  N   ILE A1596       7.554  22.798  32.847  1.00  0.00           N  
ATOM   2939  CA  ILE A1596       8.692  22.206  32.144  1.00  0.00           C  
ATOM   2940  C   ILE A1596      10.066  22.469  32.763  1.00  0.00           C  
ATOM   2941  O   ILE A1596      11.089  22.297  32.098  1.00  0.00           O  
ATOM   2942  CB  ILE A1596       8.743  22.660  30.664  1.00  0.00           C  
ATOM   2943  CG1 ILE A1596       9.082  24.149  30.576  1.00  0.00           C  
ATOM   2944  CG2 ILE A1596       7.405  22.383  29.992  1.00  0.00           C  
ATOM   2945  CD1 ILE A1596       9.272  24.646  29.150  1.00  0.00           C  
ATOM   2946  N   ASP A1601      10.088  22.869  34.029  1.00  0.00           N  
ATOM   2947  CA  ASP A1601      11.337  23.153  34.737  1.00  0.00           C  
ATOM   2948  C   ASP A1601      12.230  21.919  34.915  1.00  0.00           C  
ATOM   2949  O   ASP A1601      11.747  20.789  34.996  1.00  0.00           O  
ATOM   2950  CB  ASP A1601      11.026  23.749  36.113  1.00  0.00           C  
ATOM   2951  CG  ASP A1601      10.237  25.044  36.030  1.00  0.00           C  
ATOM   2952  OD1 ASP A1601       9.826  25.555  37.093  1.00  0.00           O  
ATOM   2953  OD2 ASP A1601      10.028  25.555  34.908  1.00  0.00           O  
ATOM   2954  N   ASP A1602      13.539  22.139  34.985  1.00  0.00           N  
ATOM   2955  CA  ASP A1602      14.482  21.039  35.163  1.00  0.00           C  
ATOM   2956  C   ASP A1602      14.279  20.384  36.522  1.00  0.00           C  
ATOM   2957  O   ASP A1602      13.844  21.035  37.474  1.00  0.00           O  
ATOM   2958  CB  ASP A1602      15.921  21.547  35.053  1.00  0.00           C  
ATOM   2959  CG  ASP A1602      16.296  21.942  33.640  1.00  0.00           C  
ATOM   2960  OD1 ASP A1602      17.417  22.459  33.455  1.00  0.00           O  
ATOM   2961  OD2 ASP A1602      15.478  21.731  32.713  1.00  0.00           O  
ATOM   2962  N   ILE A1603      14.585  19.092  36.605  1.00  0.00           N  
ATOM   2963  CA  ILE A1603      14.443  18.342  37.848  1.00  0.00           C  
ATOM   2964  C   ILE A1603      15.838  17.987  38.331  1.00  0.00           C  
ATOM   2965  O   ILE A1603      16.612  17.367  37.603  1.00  0.00           O  
ATOM   2966  CB  ILE A1603      13.649  17.033  37.633  1.00  0.00           C  
ATOM   2967  CG1 ILE A1603      12.255  17.350  37.083  1.00  0.00           C  
ATOM   2968  CG2 ILE A1603      13.556  16.262  38.941  1.00  0.00           C  
ATOM   2969  CD1 ILE A1603      11.394  18.172  38.017  1.00  0.00           C  
ATOM   2970  N   ASP A1604      16.159  18.373  39.560  1.00  0.00           N  
ATOM   2971  CA  ASP A1604      17.483  18.096  40.097  1.00  0.00           C  
ATOM   2972  C   ASP A1604      17.539  16.907  41.041  1.00  0.00           C  
ATOM   2973  O   ASP A1604      16.757  16.813  41.986  1.00  0.00           O  
ATOM   2974  CB  ASP A1604      18.018  19.321  40.840  1.00  0.00           C  
ATOM   2975  CG  ASP A1604      19.445  19.129  41.317  1.00  0.00           C  
ATOM   2976  OD1 ASP A1604      19.740  19.488  42.474  1.00  0.00           O  
ATOM   2977  OD2 ASP A1604      20.268  18.622  40.530  1.00  0.00           O  
ATOM   2978  N   LEU A1613      18.465  15.996  40.764  1.00  0.00           N  
ATOM   2979  CA  LEU A1613      18.674  14.844  41.621  1.00  0.00           C  
ATOM   2980  C   LEU A1613      19.896  15.178  42.465  1.00  0.00           C  
ATOM   2981  O   LEU A1613      21.035  14.989  42.031  1.00  0.00           O  
ATOM   2982  CB  LEU A1613      18.940  13.578  40.800  1.00  0.00           C  
ATOM   2983  CG  LEU A1613      19.370  12.334  41.594  1.00  0.00           C  
ATOM   2984  CD1 LEU A1613      18.294  11.956  42.604  1.00  0.00           C  
ATOM   2985  CD2 LEU A1613      19.622  11.177  40.639  1.00  0.00           C  
ATOM   2986  N   ASN A1614      19.654  15.727  43.651  1.00  0.00           N  
ATOM   2987  CA  ASN A1614      20.741  16.056  44.562  1.00  0.00           C  
ATOM   2988  C   ASN A1614      20.925  14.774  45.363  1.00  0.00           C  
ATOM   2989  O   ASN A1614      20.032  14.368  46.104  1.00  0.00           O  
ATOM   2990  CB  ASN A1614      20.342  17.216  45.472  1.00  0.00           C  
ATOM   2991  CG  ASN A1614      21.442  17.594  46.445  1.00  0.00           C  
ATOM   2992  OD1 ASN A1614      21.657  16.917  47.448  1.00  0.00           O  
ATOM   2993  ND2 ASN A1614      22.158  18.673  46.141  1.00  0.00           N  
ATOM   2994  N   LEU A1615      22.077  14.133  45.200  1.00  0.00           N  
ATOM   2995  CA  LEU A1615      22.334  12.859  45.866  1.00  0.00           C  
ATOM   2996  C   LEU A1615      22.266  12.895  47.389  1.00  0.00           C  
ATOM   2997  O   LEU A1615      21.773  11.950  48.013  1.00  0.00           O  
ATOM   2998  CB  LEU A1615      23.670  12.290  45.378  1.00  0.00           C  
ATOM   2999  CG  LEU A1615      23.671  12.055  43.859  1.00  0.00           C  
ATOM   3000  CD1 LEU A1615      25.034  11.565  43.404  1.00  0.00           C  
ATOM   3001  CD2 LEU A1615      22.592  11.047  43.492  1.00  0.00           C  
ATOM   3002  N   GLU A1616      22.752  13.973  47.993  1.00  0.00           N  
ATOM   3003  CA  GLU A1616      22.693  14.103  49.446  1.00  0.00           C  
ATOM   3004  C   GLU A1616      21.232  14.154  49.872  1.00  0.00           C  
ATOM   3005  O   GLU A1616      20.814  13.461  50.802  1.00  0.00           O  
ATOM   3006  CB  GLU A1616      23.395  15.385  49.894  1.00  0.00           C  
ATOM   3007  CG  GLU A1616      24.904  15.273  49.989  1.00  0.00           C  
ATOM   3008  CD  GLU A1616      25.356  14.617  51.279  1.00  0.00           C  
ATOM   3009  OE1 GLU A1616      26.578  14.435  51.455  1.00  0.00           O  
ATOM   3010  OE2 GLU A1616      24.490  14.287  52.119  1.00  0.00           O  
ATOM   3011  N   ASP A1618      20.458  14.979  49.176  1.00  0.00           N  
ATOM   3012  CA  ASP A1618      19.041  15.137  49.474  1.00  0.00           C  
ATOM   3013  C   ASP A1618      18.273  13.844  49.221  1.00  0.00           C  
ATOM   3014  O   ASP A1618      17.287  13.552  49.900  1.00  0.00           O  
ATOM   3015  CB  ASP A1618      18.449  16.259  48.624  1.00  0.00           C  
ATOM   3016  CG  ASP A1618      17.022  16.584  49.006  1.00  0.00           C  
ATOM   3017  OD1 ASP A1618      16.787  16.916  50.189  1.00  0.00           O  
ATOM   3018  OD2 ASP A1618      16.137  16.510  48.128  1.00  0.00           O  
ATOM   3019  N   PHE A1619      18.726  13.082  48.232  1.00  0.00           N  
ATOM   3020  CA  PHE A1619      18.101  11.812  47.876  1.00  0.00           C  
ATOM   3021  C   PHE A1619      18.114  10.879  49.086  1.00  0.00           C  
ATOM   3022  O   PHE A1619      17.082  10.334  49.477  1.00  0.00           O  
ATOM   3023  CB  PHE A1619      18.862  11.184  46.699  1.00  0.00           C  
ATOM   3024  CG  PHE A1619      18.519   9.741  46.444  1.00  0.00           C  
ATOM   3025  CD1 PHE A1619      17.280   9.380  45.914  1.00  0.00           C  
ATOM   3026  CD2 PHE A1619      19.435   8.740  46.751  1.00  0.00           C  
ATOM   3027  CE1 PHE A1619      16.961   8.033  45.699  1.00  0.00           C  
ATOM   3028  CE2 PHE A1619      19.128   7.394  46.542  1.00  0.00           C  
ATOM   3029  CZ  PHE A1619      17.888   7.041  46.015  1.00  0.00           C  
ATOM   3030  N   VAL A1620      19.285  10.703  49.689  1.00  0.00           N  
ATOM   3031  CA  VAL A1620      19.396   9.834  50.854  1.00  0.00           C  
ATOM   3032  C   VAL A1620      18.501  10.333  51.987  1.00  0.00           C  
ATOM   3033  O   VAL A1620      17.736   9.567  52.579  1.00  0.00           O  
ATOM   3034  CB  VAL A1620      20.859   9.763  51.353  1.00  0.00           C  
ATOM   3035  CG1 VAL A1620      20.937   8.971  52.654  1.00  0.00           C  
ATOM   3036  CG2 VAL A1620      21.730   9.110  50.290  1.00  0.00           C  
ATOM   3037  N   GLN A1621      18.591  11.625  52.278  1.00  0.00           N  
ATOM   3038  CA  GLN A1621      17.797  12.215  53.347  1.00  0.00           C  
ATOM   3039  C   GLN A1621      16.294  12.109  53.130  1.00  0.00           C  
ATOM   3040  O   GLN A1621      15.553  11.766  54.052  1.00  0.00           O  
ATOM   3041  CB  GLN A1621      18.182  13.685  53.537  1.00  0.00           C  
ATOM   3042  CG  GLN A1621      19.612  13.876  54.010  1.00  0.00           C  
ATOM   3043  CD  GLN A1621      19.871  13.221  55.356  1.00  0.00           C  
ATOM   3044  OE1 GLN A1621      21.021  13.038  55.760  1.00  0.00           O  
ATOM   3045  NE2 GLN A1621      18.800  12.870  56.062  1.00  0.00           N  
ATOM   3046  N   ARG A1622      15.845  12.386  51.911  1.00  0.00           N  
ATOM   3047  CA  ARG A1622      14.421  12.347  51.611  1.00  0.00           C  
ATOM   3048  C   ARG A1622      13.824  10.941  51.624  1.00  0.00           C  
ATOM   3049  O   ARG A1622      12.734  10.737  52.150  1.00  0.00           O  
ATOM   3050  CB  ARG A1622      14.150  13.030  50.269  1.00  0.00           C  
ATOM   3051  CG  ARG A1622      12.676  13.270  49.995  1.00  0.00           C  
ATOM   3052  CD  ARG A1622      12.471  14.211  48.816  1.00  0.00           C  
ATOM   3053  NE  ARG A1622      13.017  15.543  49.076  1.00  0.00           N  
ATOM   3054  CZ  ARG A1622      12.898  16.575  48.245  1.00  0.00           C  
ATOM   3055  NH1 ARG A1622      12.248  16.432  47.095  1.00  0.00           N  
ATOM   3056  NH2 ARG A1622      13.427  17.750  48.562  1.00  0.00           N  
ATOM   3057  N   VAL A1632      14.529   9.974  51.048  1.00  0.00           N  
ATOM   3058  CA  VAL A1632      14.027   8.603  51.031  1.00  0.00           C  
ATOM   3059  C   VAL A1632      13.913   8.065  52.453  1.00  0.00           C  
ATOM   3060  O   VAL A1632      12.894   7.484  52.824  1.00  0.00           O  
ATOM   3061  CB  VAL A1632      14.943   7.676  50.202  1.00  0.00           C  
ATOM   3062  CG1 VAL A1632      14.561   6.214  50.429  1.00  0.00           C  
ATOM   3063  CG2 VAL A1632      14.819   8.027  48.729  1.00  0.00           C  
ATOM   3064  N   ASN A1635      14.950   8.270  53.258  1.00  0.00           N  
ATOM   3065  CA  ASN A1635      14.919   7.792  54.637  1.00  0.00           C  
ATOM   3066  C   ASN A1635      13.857   8.503  55.471  1.00  0.00           C  
ATOM   3067  O   ASN A1635      13.148   7.876  56.262  1.00  0.00           O  
ATOM   3068  CB  ASN A1635      16.287   7.976  55.306  1.00  0.00           C  
ATOM   3069  CG  ASN A1635      17.335   7.025  54.762  1.00  0.00           C  
ATOM   3070  OD1 ASN A1635      17.009   5.970  54.224  1.00  0.00           O  
ATOM   3071  ND2 ASN A1635      18.602   7.387  54.922  1.00  0.00           N  
ATOM   3072  N   ALA A1636      13.732   9.811  55.284  1.00  0.00           N  
ATOM   3073  CA  ALA A1636      12.768  10.581  56.059  1.00  0.00           C  
ATOM   3074  C   ALA A1636      11.313  10.317  55.711  1.00  0.00           C  
ATOM   3075  O   ALA A1636      10.473  10.177  56.601  1.00  0.00           O  
ATOM   3076  CB  ALA A1636      13.062  12.072  55.917  1.00  0.00           C  
ATOM   3077  N   ASP A1637      11.019  10.250  54.418  1.00  0.00           N  
ATOM   3078  CA  ASP A1637       9.652  10.057  53.950  1.00  0.00           C  
ATOM   3079  C   ASP A1637       9.176   8.619  53.840  1.00  0.00           C  
ATOM   3080  O   ASP A1637       8.116   8.272  54.361  1.00  0.00           O  
ATOM   3081  CB  ASP A1637       9.471  10.730  52.589  1.00  0.00           C  
ATOM   3082  CG  ASP A1637       9.635  12.235  52.651  1.00  0.00           C  
ATOM   3083  OD1 ASP A1637       9.830  12.786  53.759  1.00  0.00           O  
ATOM   3084  OD2 ASP A1637       9.561  12.872  51.581  1.00  0.00           O  
ATOM   3085  N   ILE A1638       9.943   7.782  53.150  1.00  0.00           N  
ATOM   3086  CA  ILE A1638       9.540   6.395  52.971  1.00  0.00           C  
ATOM   3087  C   ILE A1638       9.733   5.557  54.228  1.00  0.00           C  
ATOM   3088  O   ILE A1638       8.783   4.987  54.752  1.00  0.00           O  
ATOM   3089  CB  ILE A1638      10.302   5.742  51.804  1.00  0.00           C  
ATOM   3090  CG1 ILE A1638      10.048   6.535  50.516  1.00  0.00           C  
ATOM   3091  CG2 ILE A1638       9.845   4.292  51.625  1.00  0.00           C  
ATOM   3092  CD1 ILE A1638      10.746   5.967  49.293  1.00  0.00           C  
ATOM   3093  N   VAL A1639      10.962   5.500  54.723  1.00  0.00           N  
ATOM   3094  CA  VAL A1639      11.252   4.709  55.910  1.00  0.00           C  
ATOM   3095  C   VAL A1639      10.648   5.248  57.209  1.00  0.00           C  
ATOM   3096  O   VAL A1639       9.953   4.523  57.923  1.00  0.00           O  
ATOM   3097  CB  VAL A1639      12.775   4.558  56.115  1.00  0.00           C  
ATOM   3098  CG1 VAL A1639      13.049   3.672  57.326  1.00  0.00           C  
ATOM   3099  CG2 VAL A1639      13.417   3.968  54.866  1.00  0.00           C  
ATOM   3100  N   ASN A1640      10.893   6.517  57.512  1.00  0.00           N  
ATOM   3101  CA  ASN A1640      10.404   7.088  58.764  1.00  0.00           C  
ATOM   3102  C   ASN A1640       8.997   7.658  58.864  1.00  0.00           C  
ATOM   3103  O   ASN A1640       8.515   7.897  59.974  1.00  0.00           O  
ATOM   3104  CB  ASN A1640      11.386   8.142  59.272  1.00  0.00           C  
ATOM   3105  CG  ASN A1640      12.638   7.529  59.848  1.00  0.00           C  
ATOM   3106  OD1 ASN A1640      13.576   7.203  59.122  1.00  0.00           O  
ATOM   3107  ND2 ASN A1640      12.652   7.351  61.164  1.00  0.00           N  
ATOM   3108  N   LYS A1641       8.331   7.892  57.740  1.00  0.00           N  
ATOM   3109  CA  LYS A1641       6.979   8.434  57.806  1.00  0.00           C  
ATOM   3110  C   LYS A1641       5.923   7.434  57.374  1.00  0.00           C  
ATOM   3111  O   LYS A1641       4.936   7.225  58.073  1.00  0.00           O  
ATOM   3112  CB  LYS A1641       6.848   9.694  56.948  1.00  0.00           C  
ATOM   3113  CG  LYS A1641       7.546  10.911  57.523  1.00  0.00           C  
ATOM   3114  CD  LYS A1641       7.238  12.152  56.708  1.00  0.00           C  
ATOM   3115  CE  LYS A1641       7.978  13.358  57.264  1.00  0.00           C  
ATOM   3116  NZ  LYS A1641       7.610  14.607  56.550  1.00  0.00           N  
ATOM   3117  N   VAL A1642       6.134   6.807  56.225  1.00  0.00           N  
ATOM   3118  CA  VAL A1642       5.154   5.859  55.718  1.00  0.00           C  
ATOM   3119  C   VAL A1642       5.327   4.430  56.222  1.00  0.00           C  
ATOM   3120  O   VAL A1642       4.443   3.893  56.884  1.00  0.00           O  
ATOM   3121  CB  VAL A1642       5.150   5.855  54.180  1.00  0.00           C  
ATOM   3122  CG1 VAL A1642       4.102   4.881  53.666  1.00  0.00           C  
ATOM   3123  CG2 VAL A1642       4.861   7.257  53.666  1.00  0.00           C  
ATOM   3124  N   VAL A1662       6.460   3.810  55.910  1.00  0.00           N  
ATOM   3125  CA  VAL A1662       6.700   2.435  56.333  1.00  0.00           C  
ATOM   3126  C   VAL A1662       6.687   2.288  57.856  1.00  0.00           C  
ATOM   3127  O   VAL A1662       6.277   1.250  58.384  1.00  0.00           O  
ATOM   3128  CB  VAL A1662       8.039   1.913  55.759  1.00  0.00           C  
ATOM   3129  CG1 VAL A1662       8.341   0.518  56.296  1.00  0.00           C  
ATOM   3130  CG2 VAL A1662       7.960   1.877  54.233  1.00  0.00           C  
ATOM   3131  N   ASN A1663       7.115   3.335  58.554  1.00  0.00           N  
ATOM   3132  CA  ASN A1663       7.154   3.335  60.014  1.00  0.00           C  
ATOM   3133  C   ASN A1663       5.777   3.056  60.607  1.00  0.00           C  
ATOM   3134  O   ASN A1663       5.652   2.420  61.654  1.00  0.00           O  
ATOM   3135  CB  ASN A1663       7.661   4.688  60.516  1.00  0.00           C  
ATOM   3136  CG  ASN A1663       7.791   4.738  62.024  1.00  0.00           C  
ATOM   3137  OD1 ASN A1663       7.073   5.481  62.698  1.00  0.00           O  
ATOM   3138  ND2 ASN A1663       8.709   3.945  62.563  1.00  0.00           N  
ATOM   3139  N   LEU A1664       4.747   3.544  59.929  1.00  0.00           N  
ATOM   3140  CA  LEU A1664       3.371   3.363  60.366  1.00  0.00           C  
ATOM   3141  C   LEU A1664       3.022   1.880  60.432  1.00  0.00           C  
ATOM   3142  O   LEU A1664       2.250   1.448  61.289  1.00  0.00           O  
ATOM   3143  CB  LEU A1664       2.443   4.072  59.384  1.00  0.00           C  
ATOM   3144  CG  LEU A1664       1.389   5.054  59.884  1.00  0.00           C  
ATOM   3145  CD1 LEU A1664       1.927   5.934  61.011  1.00  0.00           C  
ATOM   3146  CD2 LEU A1664       0.958   5.896  58.694  1.00  0.00           C  
ATOM   3147  N   ALA A1665       3.592   1.099  59.520  1.00  0.00           N  
ATOM   3148  CA  ALA A1665       3.330  -0.332  59.498  1.00  0.00           C  
ATOM   3149  C   ALA A1665       4.280  -1.076  60.433  1.00  0.00           C  
ATOM   3150  O   ALA A1665       3.852  -1.912  61.230  1.00  0.00           O  
ATOM   3151  CB  ALA A1665       3.470  -0.874  58.070  1.00  0.00           C  
ATOM   3152  N   SER A1666       5.567  -0.757  60.347  1.00  0.00           N  
ATOM   3153  CA  SER A1666       6.573  -1.429  61.162  1.00  0.00           C  
ATOM   3154  C   SER A1666       6.447  -1.217  62.671  1.00  0.00           C  
ATOM   3155  O   SER A1666       6.767  -2.114  63.447  1.00  0.00           O  
ATOM   3156  CB  SER A1666       7.981  -1.024  60.704  1.00  0.00           C  
ATOM   3157  OG  SER A1666       8.188   0.373  60.831  1.00  0.00           O  
ATOM   3158  N   ARG A1667       5.981  -0.047  63.090  1.00  0.00           N  
ATOM   3159  CA  ARG A1667       5.854   0.229  64.518  1.00  0.00           C  
ATOM   3160  C   ARG A1667       4.600  -0.393  65.131  1.00  0.00           C  
ATOM   3161  O   ARG A1667       4.510  -0.539  66.353  1.00  0.00           O  
ATOM   3162  CB  ARG A1667       5.857   1.747  64.765  1.00  0.00           C  
ATOM   3163  CG  ARG A1667       4.583   2.464  64.338  1.00  0.00           C  
ATOM   3164  CD  ARG A1667       4.735   3.984  64.350  1.00  0.00           C  
ATOM   3165  NE  ARG A1667       5.124   4.510  65.658  1.00  0.00           N  
ATOM   3166  CZ  ARG A1667       5.168   5.804  65.961  1.00  0.00           C  
ATOM   3167  NH1 ARG A1667       4.845   6.714  65.049  1.00  0.00           N  
ATOM   3168  NH2 ARG A1667       5.528   6.193  67.179  1.00  0.00           N  
ATOM   3169  N   ASN A1668       3.652  -0.789  64.285  1.00  0.00           N  
ATOM   3170  CA  ASN A1668       2.392  -1.357  64.758  1.00  0.00           C  
ATOM   3171  C   ASN A1668       2.145  -2.837  64.476  1.00  0.00           C  
ATOM   3172  O   ASN A1668       1.454  -3.509  65.243  1.00  0.00           O  
ATOM   3173  CB  ASN A1668       1.231  -0.541  64.186  1.00  0.00           C  
ATOM   3174  CG  ASN A1668       1.182   0.864  64.744  1.00  0.00           C  
ATOM   3175  OD1 ASN A1668       1.102   1.052  65.955  1.00  0.00           O  
ATOM   3176  ND2 ASN A1668       1.230   1.861  63.864  1.00  0.00           N  
ATOM   3177  N   ALA A1669       2.704  -3.343  63.383  1.00  0.00           N  
ATOM   3178  CA  ALA A1669       2.509  -4.740  63.001  1.00  0.00           C  
ATOM   3179  C   ALA A1669       2.974  -5.755  64.043  1.00  0.00           C  
ATOM   3180  O   ALA A1669       2.323  -6.779  64.243  1.00  0.00           O  
ATOM   3181  CB  ALA A1669       3.201  -5.013  61.673  1.00  0.00           C  
ATOM   3182  N   GLY A1670       4.093  -5.472  64.703  1.00  0.00           N  
ATOM   3183  CA  GLY A1670       4.614  -6.392  65.699  1.00  0.00           C  
ATOM   3184  C   GLY A1670       3.627  -6.756  66.792  1.00  0.00           C  
ATOM   3185  O   GLY A1670       3.435  -7.933  67.101  1.00  0.00           O  
ATOM   3186  N   PHE A1671       3.000  -5.746  67.384  1.00  0.00           N  
ATOM   3187  CA  PHE A1671       2.031  -5.979  68.449  1.00  0.00           C  
ATOM   3188  C   PHE A1671       0.833  -6.778  67.953  1.00  0.00           C  
ATOM   3189  O   PHE A1671       0.339  -7.672  68.642  1.00  0.00           O  
ATOM   3190  CB  PHE A1671       1.551  -4.646  69.029  1.00  0.00           C  
ATOM   3191  CG  PHE A1671       2.599  -3.916  69.822  1.00  0.00           C  
ATOM   3192  CD1 PHE A1671       2.934  -2.604  69.511  1.00  0.00           C  
ATOM   3193  CD2 PHE A1671       3.236  -4.536  70.895  1.00  0.00           C  
ATOM   3194  CE1 PHE A1671       3.887  -1.912  70.256  1.00  0.00           C  
ATOM   3195  CE2 PHE A1671       4.192  -3.852  71.647  1.00  0.00           C  
ATOM   3196  CZ  PHE A1671       4.516  -2.538  71.326  1.00  0.00           C  
ATOM   3197  N   ILE A1672       0.362  -6.457  66.755  1.00  0.00           N  
ATOM   3198  CA  ILE A1672      -0.783  -7.163  66.204  1.00  0.00           C  
ATOM   3199  C   ILE A1672      -0.461  -8.633  65.982  1.00  0.00           C  
ATOM   3200  O   ILE A1672      -1.254  -9.509  66.322  1.00  0.00           O  
ATOM   3201  CB  ILE A1672      -1.238  -6.534  64.870  1.00  0.00           C  
ATOM   3202  CG1 ILE A1672      -1.788  -5.128  65.125  1.00  0.00           C  
ATOM   3203  CG2 ILE A1672      -2.303  -7.408  64.211  1.00  0.00           C  
ATOM   3204  CD1 ILE A1672      -3.033  -5.097  66.002  1.00  0.00           C  
ATOM   3205  N   ASN A1673       0.714  -8.908  65.427  1.00  0.00           N  
ATOM   3206  CA  ASN A1673       1.097 -10.285  65.160  1.00  0.00           C  
ATOM   3207  C   ASN A1673       1.396 -11.094  66.415  1.00  0.00           C  
ATOM   3208  O   ASN A1673       0.997 -12.251  66.515  1.00  0.00           O  
ATOM   3209  CB  ASN A1673       2.314 -10.332  64.235  1.00  0.00           C  
ATOM   3210  CG  ASN A1673       2.035  -9.730  62.876  1.00  0.00           C  
ATOM   3211  OD1 ASN A1673       1.052 -10.075  62.216  1.00  0.00           O  
ATOM   3212  ND2 ASN A1673       2.910  -8.831  62.442  1.00  0.00           N  
ATOM   3213  N   LYS A1684       2.087 -10.490  67.376  1.00  0.00           N  
ATOM   3214  CA  LYS A1684       2.445 -11.205  68.596  1.00  0.00           C  
ATOM   3215  C   LYS A1684       1.396 -11.260  69.700  1.00  0.00           C  
ATOM   3216  O   LYS A1684       1.255 -12.286  70.368  1.00  0.00           O  
ATOM   3217  CB  LYS A1684       3.746 -10.639  69.167  1.00  0.00           C  
ATOM   3218  CG  LYS A1684       4.976 -11.004  68.353  1.00  0.00           C  
ATOM   3219  CD  LYS A1684       6.249 -10.796  69.157  1.00  0.00           C  
ATOM   3220  CE  LYS A1684       7.448 -11.434  68.469  1.00  0.00           C  
ATOM   3221  NZ  LYS A1684       8.682 -11.338  69.303  1.00  0.00           N  
ATOM   3222  N   ARG A1685       0.659 -10.173  69.890  1.00  0.00           N  
ATOM   3223  CA  ARG A1685      -0.348 -10.109  70.945  1.00  0.00           C  
ATOM   3224  C   ARG A1685      -1.771 -10.435  70.501  1.00  0.00           C  
ATOM   3225  O   ARG A1685      -2.603 -10.817  71.327  1.00  0.00           O  
ATOM   3226  CB  ARG A1685      -0.354  -8.710  71.578  1.00  0.00           C  
ATOM   3227  CG  ARG A1685       0.965  -8.261  72.202  1.00  0.00           C  
ATOM   3228  CD  ARG A1685       1.068  -8.686  73.657  1.00  0.00           C  
ATOM   3229  NE  ARG A1685       0.109  -7.986  74.511  1.00  0.00           N  
ATOM   3230  CZ  ARG A1685       0.316  -6.793  75.064  1.00  0.00           C  
ATOM   3231  NH1 ARG A1685       1.457  -6.147  74.862  1.00  0.00           N  
ATOM   3232  NH2 ARG A1685      -0.623  -6.244  75.823  1.00  0.00           N  
ATOM   3233  N   PHE A1688      -2.061 -10.289  69.210  1.00  0.00           N  
ATOM   3234  CA  PHE A1688      -3.421 -10.526  68.739  1.00  0.00           C  
ATOM   3235  C   PHE A1688      -3.590 -11.473  67.557  1.00  0.00           C  
ATOM   3236  O   PHE A1688      -4.579 -11.392  66.822  1.00  0.00           O  
ATOM   3237  CB  PHE A1688      -4.088  -9.179  68.438  1.00  0.00           C  
ATOM   3238  CG  PHE A1688      -3.954  -8.187  69.556  1.00  0.00           C  
ATOM   3239  CD1 PHE A1688      -2.890  -7.290  69.582  1.00  0.00           C  
ATOM   3240  CD2 PHE A1688      -4.847  -8.198  70.622  1.00  0.00           C  
ATOM   3241  CE1 PHE A1688      -2.716  -6.420  70.657  1.00  0.00           C  
ATOM   3242  CE2 PHE A1688      -4.680  -7.333  71.701  1.00  0.00           C  
ATOM   3243  CZ  PHE A1688      -3.614  -6.445  71.720  1.00  0.00           C  
ATOM   3244  N   ASP A1689      -2.630 -12.374  67.386  1.00  0.00           N  
ATOM   3245  CA  ASP A1689      -2.682 -13.369  66.320  1.00  0.00           C  
ATOM   3246  C   ASP A1689      -2.875 -12.782  64.924  1.00  0.00           C  
ATOM   3247  O   ASP A1689      -3.503 -13.404  64.064  1.00  0.00           O  
ATOM   3248  CB  ASP A1689      -3.803 -14.368  66.615  1.00  0.00           C  
ATOM   3249  CG  ASP A1689      -3.661 -15.014  67.981  1.00  0.00           C  
ATOM   3250  OD1 ASP A1689      -2.665 -15.732  68.201  1.00  0.00           O  
ATOM   3251  OD2 ASP A1689      -4.545 -14.800  68.838  1.00  0.00           O  
ATOM   3252  N   GLY A1690      -2.335 -11.585  64.708  1.00  0.00           N  
ATOM   3253  CA  GLY A1690      -2.432 -10.937  63.410  1.00  0.00           C  
ATOM   3254  C   GLY A1690      -3.797 -10.376  63.051  1.00  0.00           C  
ATOM   3255  O   GLY A1690      -4.018  -9.961  61.912  1.00  0.00           O  
ATOM   3256  N   VAL A1691      -4.713 -10.338  64.012  1.00  0.00           N  
ATOM   3257  CA  VAL A1691      -6.053  -9.833  63.738  1.00  0.00           C  
ATOM   3258  C   VAL A1691      -6.249  -8.376  64.142  1.00  0.00           C  
ATOM   3259  O   VAL A1691      -5.994  -7.996  65.286  1.00  0.00           O  
ATOM   3260  CB  VAL A1691      -7.118 -10.695  64.451  1.00  0.00           C  
ATOM   3261  CG1 VAL A1691      -8.513 -10.187  64.109  1.00  0.00           C  
ATOM   3262  CG2 VAL A1691      -6.970 -12.151  64.027  1.00  0.00           C  
ATOM   3263  N   LEU A1692      -6.710  -7.564  63.193  1.00  0.00           N  
ATOM   3264  CA  LEU A1692      -6.961  -6.146  63.443  1.00  0.00           C  
ATOM   3265  C   LEU A1692      -8.271  -5.955  64.206  1.00  0.00           C  
ATOM   3266  O   LEU A1692      -9.170  -6.794  64.137  1.00  0.00           O  
ATOM   3267  CB  LEU A1692      -7.025  -5.372  62.119  1.00  0.00           C  
ATOM   3268  CG  LEU A1692      -5.779  -5.392  61.223  1.00  0.00           C  
ATOM   3269  CD1 LEU A1692      -6.067  -4.661  59.919  1.00  0.00           C  
ATOM   3270  CD2 LEU A1692      -4.603  -4.741  61.952  1.00  0.00           C  
ATOM   3271  N   ALA A1695      -8.368  -4.836  64.919  1.00  0.00           N  
ATOM   3272  CA  ALA A1695      -9.547  -4.493  65.711  1.00  0.00           C  
ATOM   3273  C   ALA A1695     -10.836  -4.498  64.892  1.00  0.00           C  
ATOM   3274  O   ALA A1695     -10.815  -4.290  63.681  1.00  0.00           O  
ATOM   3275  CB  ALA A1695      -9.346  -3.124  66.359  1.00  0.00           C  
ATOM   3276  N   SER A1698     -11.963  -4.721  65.563  1.00  0.00           N  
ATOM   3277  CA  SER A1698     -13.251  -4.769  64.880  1.00  0.00           C  
ATOM   3278  C   SER A1698     -13.836  -3.400  64.529  1.00  0.00           C  
ATOM   3279  O   SER A1698     -14.786  -3.313  63.750  1.00  0.00           O  
ATOM   3280  CB  SER A1698     -14.255  -5.572  65.715  1.00  0.00           C  
ATOM   3281  OG  SER A1698     -14.393  -5.025  67.014  1.00  0.00           O  
ATOM   3282  N   GLU A1713     -13.278  -2.337  65.103  1.00  0.00           N  
ATOM   3283  CA  GLU A1713     -13.742  -0.979  64.813  1.00  0.00           C  
ATOM   3284  C   GLU A1713     -12.577   0.000  64.799  1.00  0.00           C  
ATOM   3285  O   GLU A1713     -11.536  -0.253  65.403  1.00  0.00           O  
ATOM   3286  CB  GLU A1713     -14.757  -0.493  65.857  1.00  0.00           C  
ATOM   3287  CG  GLU A1713     -16.092  -1.213  65.874  1.00  0.00           C  
ATOM   3288  CD  GLU A1713     -16.087  -2.439  66.767  1.00  0.00           C  
ATOM   3289  OE1 GLU A1713     -15.569  -2.343  67.899  1.00  0.00           O  
ATOM   3290  OE2 GLU A1713     -16.612  -3.491  66.345  1.00  0.00           O  
ATOM   3291  N   LEU A1714     -12.761   1.119  64.102  1.00  0.00           N  
ATOM   3292  CA  LEU A1714     -11.741   2.161  64.035  1.00  0.00           C  
ATOM   3293  C   LEU A1714     -11.680   2.869  65.387  1.00  0.00           C  
ATOM   3294  O   LEU A1714     -12.713   3.227  65.950  1.00  0.00           O  
ATOM   3295  CB  LEU A1714     -12.101   3.188  62.965  1.00  0.00           C  
ATOM   3296  CG  LEU A1714     -12.014   2.792  61.493  1.00  0.00           C  
ATOM   3297  CD1 LEU A1714     -12.587   3.915  60.644  1.00  0.00           C  
ATOM   3298  CD2 LEU A1714     -10.560   2.523  61.114  1.00  0.00           C  
ATOM   3299  N   ALA A1715     -10.474   3.082  65.898  1.00  0.00           N  
ATOM   3300  CA  ALA A1715     -10.296   3.758  67.180  1.00  0.00           C  
ATOM   3301  C   ALA A1715     -10.590   5.250  67.062  1.00  0.00           C  
ATOM   3302  O   ALA A1715     -11.087   5.866  68.007  1.00  0.00           O  
ATOM   3303  CB  ALA A1715      -8.870   3.552  67.684  1.00  0.00           C  
ATOM   3304  N   ASP A1716     -10.286   5.824  65.900  1.00  0.00           N  
ATOM   3305  CA  ASP A1716     -10.497   7.250  65.661  1.00  0.00           C  
ATOM   3306  C   ASP A1716     -11.105   7.481  64.277  1.00  0.00           C  
ATOM   3307  O   ASP A1716     -10.408   7.846  63.330  1.00  0.00           O  
ATOM   3308  CB  ASP A1716      -9.160   7.989  65.783  1.00  0.00           C  
ATOM   3309  CG  ASP A1716      -9.321   9.502  65.838  1.00  0.00           C  
ATOM   3310  OD1 ASP A1716      -8.370  10.173  66.287  1.00  0.00           O  
ATOM   3311  OD2 ASP A1716     -10.382  10.019  65.430  1.00  0.00           O  
ATOM   3312  N   PRO A1717     -12.424   7.270  64.149  1.00  0.00           N  
ATOM   3313  CA  PRO A1717     -13.145   7.449  62.886  1.00  0.00           C  
ATOM   3314  C   PRO A1717     -12.973   8.833  62.264  1.00  0.00           C  
ATOM   3315  O   PRO A1717     -12.893   8.955  61.043  1.00  0.00           O  
ATOM   3316  CB  PRO A1717     -14.598   7.177  63.274  1.00  0.00           C  
ATOM   3317  CG  PRO A1717     -14.478   6.236  64.415  1.00  0.00           C  
ATOM   3318  CD  PRO A1717     -13.342   6.817  65.210  1.00  0.00           C  
ATOM   3319  N   GLN A1718     -12.935   9.876  63.093  1.00  0.00           N  
ATOM   3320  CA  GLN A1718     -12.770  11.231  62.574  1.00  0.00           C  
ATOM   3321  C   GLN A1718     -11.453  11.363  61.837  1.00  0.00           C  
ATOM   3322  O   GLN A1718     -11.400  11.921  60.745  1.00  0.00           O  
ATOM   3323  CB  GLN A1718     -12.789  12.274  63.692  1.00  0.00           C  
ATOM   3324  CG  GLN A1718     -14.142  12.584  64.268  1.00  0.00           C  
ATOM   3325  CD  GLN A1718     -14.102  13.825  65.139  1.00  0.00           C  
ATOM   3326  OE1 GLN A1718     -14.048  14.955  64.639  1.00  0.00           O  
ATOM   3327  NE2 GLN A1718     -14.108  13.622  66.452  1.00  0.00           N  
ATOM   3328  N   LEU A1719     -10.385  10.862  62.451  1.00  0.00           N  
ATOM   3329  CA  LEU A1719      -9.072  10.942  61.835  1.00  0.00           C  
ATOM   3330  C   LEU A1719      -9.057  10.158  60.531  1.00  0.00           C  
ATOM   3331  O   LEU A1719      -8.482  10.605  59.540  1.00  0.00           O  
ATOM   3332  CB  LEU A1719      -7.998  10.402  62.787  1.00  0.00           C  
ATOM   3333  CG  LEU A1719      -6.558  10.474  62.268  1.00  0.00           C  
ATOM   3334  CD1 LEU A1719      -6.203  11.913  61.920  1.00  0.00           C  
ATOM   3335  CD2 LEU A1719      -5.603   9.926  63.328  1.00  0.00           C  
ATOM   3336  N   TYR A1720      -9.695   8.991  60.527  1.00  0.00           N  
ATOM   3337  CA  TYR A1720      -9.734   8.174  59.322  1.00  0.00           C  
ATOM   3338  C   TYR A1720     -10.451   8.936  58.207  1.00  0.00           C  
ATOM   3339  O   TYR A1720     -10.035   8.897  57.051  1.00  0.00           O  
ATOM   3340  CB  TYR A1720     -10.447   6.841  59.584  1.00  0.00           C  
ATOM   3341  CG  TYR A1720     -10.236   5.840  58.470  1.00  0.00           C  
ATOM   3342  CD1 TYR A1720      -8.994   5.232  58.283  1.00  0.00           C  
ATOM   3343  CD2 TYR A1720     -11.254   5.551  57.562  1.00  0.00           C  
ATOM   3344  CE1 TYR A1720      -8.768   4.365  57.216  1.00  0.00           C  
ATOM   3345  CE2 TYR A1720     -11.038   4.686  56.487  1.00  0.00           C  
ATOM   3346  CZ  TYR A1720      -9.792   4.102  56.320  1.00  0.00           C  
ATOM   3347  OH  TYR A1720      -9.561   3.279  55.243  1.00  0.00           O  
ATOM   3348  N   LYS A1721     -11.526   9.638  58.555  1.00  0.00           N  
ATOM   3349  CA  LYS A1721     -12.266  10.399  57.553  1.00  0.00           C  
ATOM   3350  C   LYS A1721     -11.409  11.520  56.975  1.00  0.00           C  
ATOM   3351  O   LYS A1721     -11.522  11.851  55.794  1.00  0.00           O  
ATOM   3352  CB  LYS A1721     -13.550  10.979  58.149  1.00  0.00           C  
ATOM   3353  CG  LYS A1721     -14.473  11.582  57.097  1.00  0.00           C  
ATOM   3354  CD  LYS A1721     -15.821  11.962  57.683  1.00  0.00           C  
ATOM   3355  CE  LYS A1721     -16.753  12.497  56.606  1.00  0.00           C  
ATOM   3356  NZ  LYS A1721     -16.217  13.736  55.976  1.00  0.00           N  
ATOM   3357  N   THR A1722     -10.556  12.112  57.805  1.00  0.00           N  
ATOM   3358  CA  THR A1722      -9.677  13.170  57.331  1.00  0.00           C  
ATOM   3359  C   THR A1722      -8.817  12.585  56.213  1.00  0.00           C  
ATOM   3360  O   THR A1722      -8.576  13.230  55.191  1.00  0.00           O  
ATOM   3361  CB  THR A1722      -8.768  13.689  58.465  1.00  0.00           C  
ATOM   3362  OG1 THR A1722      -9.566  14.394  59.421  1.00  0.00           O  
ATOM   3363  CG2 THR A1722      -7.693  14.619  57.917  1.00  0.00           C  
ATOM   3364  N   PHE A1723      -8.370  11.347  56.410  1.00  0.00           N  
ATOM   3365  CA  PHE A1723      -7.541  10.668  55.417  1.00  0.00           C  
ATOM   3366  C   PHE A1723      -8.276  10.332  54.129  1.00  0.00           C  
ATOM   3367  O   PHE A1723      -7.754  10.562  53.040  1.00  0.00           O  
ATOM   3368  CB  PHE A1723      -6.946   9.384  56.003  1.00  0.00           C  
ATOM   3369  CG  PHE A1723      -5.701   9.613  56.798  1.00  0.00           C  
ATOM   3370  CD1 PHE A1723      -5.721  10.424  57.928  1.00  0.00           C  
ATOM   3371  CD2 PHE A1723      -4.492   9.052  56.394  1.00  0.00           C  
ATOM   3372  CE1 PHE A1723      -4.550  10.679  58.643  1.00  0.00           C  
ATOM   3373  CE2 PHE A1723      -3.321   9.302  57.101  1.00  0.00           C  
ATOM   3374  CZ  PHE A1723      -3.350  10.117  58.226  1.00  0.00           C  
ATOM   3375  N   THR A1724      -9.482   9.784  54.242  1.00  0.00           N  
ATOM   3376  CA  THR A1724     -10.233   9.430  53.044  1.00  0.00           C  
ATOM   3377  C   THR A1724     -10.769  10.666  52.313  1.00  0.00           C  
ATOM   3378  O   THR A1724     -10.911  10.651  51.090  1.00  0.00           O  
ATOM   3379  CB  THR A1724     -11.388   8.441  53.364  1.00  0.00           C  
ATOM   3380  OG1 THR A1724     -12.263   8.999  54.351  1.00  0.00           O  
ATOM   3381  CG2 THR A1724     -10.820   7.128  53.887  1.00  0.00           C  
ATOM   3382  N   ASP A1725     -11.039  11.735  53.061  1.00  0.00           N  
ATOM   3383  CA  ASP A1725     -11.534  12.989  52.483  1.00  0.00           C  
ATOM   3384  C   ASP A1725     -10.494  13.625  51.559  1.00  0.00           C  
ATOM   3385  O   ASP A1725     -10.832  14.411  50.671  1.00  0.00           O  
ATOM   3386  CB  ASP A1725     -11.874  13.999  53.589  1.00  0.00           C  
ATOM   3387  CG  ASP A1725     -13.256  13.787  54.186  1.00  0.00           C  
ATOM   3388  OD1 ASP A1725     -13.615  14.543  55.114  1.00  0.00           O  
ATOM   3389  OD2 ASP A1725     -13.987  12.882  53.731  1.00  0.00           O  
ATOM   3390  N   ALA A1726      -9.229  13.280  51.769  1.00  0.00           N  
ATOM   3391  CA  ALA A1726      -8.140  13.839  50.974  1.00  0.00           C  
ATOM   3392  C   ALA A1726      -7.980  13.198  49.597  1.00  0.00           C  
ATOM   3393  O   ALA A1726      -7.226  13.696  48.757  1.00  0.00           O  
ATOM   3394  CB  ALA A1726      -6.831  13.723  51.750  1.00  0.00           C  
ATOM   3395  N   ALA A1727      -8.690  12.102  49.361  1.00  0.00           N  
ATOM   3396  CA  ALA A1727      -8.583  11.399  48.088  1.00  0.00           C  
ATOM   3397  C   ALA A1727      -8.871  12.276  46.871  1.00  0.00           C  
ATOM   3398  O   ALA A1727      -8.162  12.202  45.867  1.00  0.00           O  
ATOM   3399  CB  ALA A1727      -9.503  10.185  48.086  1.00  0.00           C  
ATOM   3400  N   GLU A1728      -9.901  13.112  46.955  1.00  0.00           N  
ATOM   3401  CA  GLU A1728     -10.251  13.965  45.822  1.00  0.00           C  
ATOM   3402  C   GLU A1728      -9.110  14.891  45.401  1.00  0.00           C  
ATOM   3403  O   GLU A1728      -8.732  14.927  44.226  1.00  0.00           O  
ATOM   3404  CB  GLU A1728     -11.493  14.800  46.147  1.00  0.00           C  
ATOM   3405  CG  GLU A1728     -12.055  15.545  44.943  1.00  0.00           C  
ATOM   3406  CD  GLU A1728     -13.328  16.301  45.268  1.00  0.00           C  
ATOM   3407  OE1 GLU A1728     -14.251  15.688  45.847  1.00  0.00           O  
ATOM   3408  OE2 GLU A1728     -13.409  17.505  44.941  1.00  0.00           O  
ATOM   3409  N   VAL A1729      -8.567  15.639  46.356  1.00  0.00           N  
ATOM   3410  CA  VAL A1729      -7.480  16.567  46.063  1.00  0.00           C  
ATOM   3411  C   VAL A1729      -6.201  15.857  45.618  1.00  0.00           C  
ATOM   3412  O   VAL A1729      -5.508  16.320  44.714  1.00  0.00           O  
ATOM   3413  CB  VAL A1729      -7.167  17.470  47.284  1.00  0.00           C  
ATOM   3414  CG1 VAL A1729      -6.725  16.623  48.467  1.00  0.00           C  
ATOM   3415  CG2 VAL A1729      -6.087  18.476  46.922  1.00  0.00           C  
ATOM   3416  N   ILE A1730      -5.886  14.731  46.247  1.00  0.00           N  
ATOM   3417  CA  ILE A1730      -4.687  13.997  45.876  1.00  0.00           C  
ATOM   3418  C   ILE A1730      -4.842  13.393  44.481  1.00  0.00           C  
ATOM   3419  O   ILE A1730      -3.916  13.443  43.671  1.00  0.00           O  
ATOM   3420  CB  ILE A1730      -4.366  12.892  46.914  1.00  0.00           C  
ATOM   3421  CG1 ILE A1730      -3.990  13.547  48.249  1.00  0.00           C  
ATOM   3422  CG2 ILE A1730      -3.221  12.019  46.418  1.00  0.00           C  
ATOM   3423  CD1 ILE A1730      -3.807  12.574  49.402  1.00  0.00           C  
ATOM   3424  N   GLY A1731      -6.017  12.838  44.196  1.00  0.00           N  
ATOM   3425  CA  GLY A1731      -6.248  12.261  42.884  1.00  0.00           C  
ATOM   3426  C   GLY A1731      -6.182  13.338  41.815  1.00  0.00           C  
ATOM   3427  O   GLY A1731      -5.674  13.106  40.715  1.00  0.00           O  
ATOM   3428  N   GLU A1732      -6.695  14.523  42.131  1.00  0.00           N  
ATOM   3429  CA  GLU A1732      -6.662  15.623  41.171  1.00  0.00           C  
ATOM   3430  C   GLU A1732      -5.220  16.051  40.926  1.00  0.00           C  
ATOM   3431  O   GLU A1732      -4.880  16.518  39.836  1.00  0.00           O  
ATOM   3432  CB  GLU A1732      -7.463  16.821  41.680  1.00  0.00           C  
ATOM   3433  CG  GLU A1732      -7.463  18.001  40.718  1.00  0.00           C  
ATOM   3434  CD  GLU A1732      -7.949  17.624  39.326  1.00  0.00           C  
ATOM   3435  OE1 GLU A1732      -9.097  17.142  39.204  1.00  0.00           O  
ATOM   3436  OE2 GLU A1732      -7.185  17.810  38.352  1.00  0.00           O  
ATOM   3437  N   ALA A1733      -4.380  15.905  41.947  1.00  0.00           N  
ATOM   3438  CA  ALA A1733      -2.975  16.262  41.823  1.00  0.00           C  
ATOM   3439  C   ALA A1733      -2.303  15.258  40.887  1.00  0.00           C  
ATOM   3440  O   ALA A1733      -1.523  15.642  40.025  1.00  0.00           O  
ATOM   3441  CB  ALA A1733      -2.302  16.255  43.189  1.00  0.00           C  
ATOM   3442  N   TRP A1734      -2.603  13.971  41.051  1.00  0.00           N  
ATOM   3443  CA  TRP A1734      -2.014  12.970  40.165  1.00  0.00           C  
ATOM   3444  C   TRP A1734      -2.502  13.242  38.739  1.00  0.00           C  
ATOM   3445  O   TRP A1734      -1.719  13.274  37.788  1.00  0.00           O  
ATOM   3446  CB  TRP A1734      -2.441  11.550  40.574  1.00  0.00           C  
ATOM   3447  CG  TRP A1734      -1.800  11.007  41.833  1.00  0.00           C  
ATOM   3448  CD1 TRP A1734      -2.416  10.259  42.797  1.00  0.00           C  
ATOM   3449  CD2 TRP A1734      -0.425  11.127  42.240  1.00  0.00           C  
ATOM   3450  NE1 TRP A1734      -1.519   9.910  43.776  1.00  0.00           N  
ATOM   3451  CE2 TRP A1734      -0.292  10.430  43.462  1.00  0.00           C  
ATOM   3452  CE3 TRP A1734       0.702  11.758  41.693  1.00  0.00           C  
ATOM   3453  CZ2 TRP A1734       0.926  10.344  44.152  1.00  0.00           C  
ATOM   3454  CZ3 TRP A1734       1.916  11.673  42.379  1.00  0.00           C  
ATOM   3455  CH2 TRP A1734       2.014  10.971  43.598  1.00  0.00           C  
ATOM   3456  N   GLU A1735      -3.806  13.448  38.606  1.00  0.00           N  
ATOM   3457  CA  GLU A1735      -4.423  13.701  37.309  1.00  0.00           C  
ATOM   3458  C   GLU A1735      -3.801  14.878  36.559  1.00  0.00           C  
ATOM   3459  O   GLU A1735      -3.520  14.779  35.365  1.00  0.00           O  
ATOM   3460  CB  GLU A1735      -5.927  13.947  37.492  1.00  0.00           C  
ATOM   3461  CG  GLU A1735      -6.666  14.278  36.199  1.00  0.00           C  
ATOM   3462  CD  GLU A1735      -6.899  13.066  35.320  1.00  0.00           C  
ATOM   3463  OE1 GLU A1735      -7.099  13.249  34.098  1.00  0.00           O  
ATOM   3464  OE2 GLU A1735      -6.901  11.933  35.845  1.00  0.00           O  
ATOM   3465  N   SER A1736      -3.581  15.984  37.265  1.00  0.00           N  
ATOM   3466  CA  SER A1736      -3.021  17.198  36.669  1.00  0.00           C  
ATOM   3467  C   SER A1736      -1.501  17.203  36.557  1.00  0.00           C  
ATOM   3468  O   SER A1736      -0.909  18.196  36.124  1.00  0.00           O  
ATOM   3469  CB  SER A1736      -3.473  18.421  37.472  1.00  0.00           C  
ATOM   3470  OG  SER A1736      -2.978  18.367  38.800  1.00  0.00           O  
ATOM   3471  N   ARG A1739      -0.881  16.093  36.951  1.00  0.00           N  
ATOM   3472  CA  ARG A1739       0.568  15.926  36.906  1.00  0.00           C  
ATOM   3473  C   ARG A1739       1.302  16.808  37.915  1.00  0.00           C  
ATOM   3474  O   ARG A1739       2.503  17.050  37.788  1.00  0.00           O  
ATOM   3475  CB  ARG A1739       1.093  16.167  35.484  1.00  0.00           C  
ATOM   3476  CG  ARG A1739       0.321  15.386  34.427  1.00  0.00           C  
ATOM   3477  CD  ARG A1739       1.023  15.391  33.073  1.00  0.00           C  
ATOM   3478  NE  ARG A1739       1.508  16.715  32.691  1.00  0.00           N  
ATOM   3479  CZ  ARG A1739       0.735  17.764  32.423  1.00  0.00           C  
ATOM   3480  NH1 ARG A1739      -0.587  17.668  32.489  1.00  0.00           N  
ATOM   3481  NH2 ARG A1739       1.294  18.916  32.084  1.00  0.00           N  
ATOM   3482  N   GLU A1740       0.570  17.294  38.916  1.00  0.00           N  
ATOM   3483  CA  GLU A1740       1.168  18.101  39.975  1.00  0.00           C  
ATOM   3484  C   GLU A1740       1.618  17.081  41.017  1.00  0.00           C  
ATOM   3485  O   GLU A1740       1.078  17.008  42.125  1.00  0.00           O  
ATOM   3486  CB  GLU A1740       0.136  19.054  40.576  1.00  0.00           C  
ATOM   3487  CG  GLU A1740      -0.340  20.120  39.601  1.00  0.00           C  
ATOM   3488  CD  GLU A1740       0.717  21.173  39.311  1.00  0.00           C  
ATOM   3489  OE1 GLU A1740       1.925  20.872  39.424  1.00  0.00           O  
ATOM   3490  OE2 GLU A1740       0.334  22.309  38.952  1.00  0.00           O  
ATOM   3491  N   PHE A1741       2.606  16.282  40.627  1.00  0.00           N  
ATOM   3492  CA  PHE A1741       3.138  15.222  41.473  1.00  0.00           C  
ATOM   3493  C   PHE A1741       3.704  15.708  42.798  1.00  0.00           C  
ATOM   3494  O   PHE A1741       3.441  15.111  43.842  1.00  0.00           O  
ATOM   3495  CB  PHE A1741       4.207  14.436  40.708  1.00  0.00           C  
ATOM   3496  CG  PHE A1741       3.661  13.579  39.590  1.00  0.00           C  
ATOM   3497  CD1 PHE A1741       4.503  12.711  38.900  1.00  0.00           C  
ATOM   3498  CD2 PHE A1741       2.314  13.632  39.230  1.00  0.00           C  
ATOM   3499  CE1 PHE A1741       4.017  11.904  37.869  1.00  0.00           C  
ATOM   3500  CE2 PHE A1741       1.815  12.831  38.199  1.00  0.00           C  
ATOM   3501  CZ  PHE A1741       2.668  11.964  37.518  1.00  0.00           C  
ATOM   3502  N   GLY A1742       4.484  16.783  42.755  1.00  0.00           N  
ATOM   3503  CA  GLY A1742       5.061  17.317  43.974  1.00  0.00           C  
ATOM   3504  C   GLY A1742       3.976  17.667  44.974  1.00  0.00           C  
ATOM   3505  O   GLY A1742       4.130  17.438  46.174  1.00  0.00           O  
ATOM   3506  N   LYS A1743       2.874  18.222  44.477  1.00  0.00           N  
ATOM   3507  CA  LYS A1743       1.754  18.595  45.334  1.00  0.00           C  
ATOM   3508  C   LYS A1743       1.119  17.350  45.952  1.00  0.00           C  
ATOM   3509  O   LYS A1743       0.789  17.334  47.137  1.00  0.00           O  
ATOM   3510  CB  LYS A1743       0.707  19.371  44.533  1.00  0.00           C  
ATOM   3511  CG  LYS A1743      -0.536  19.748  45.328  1.00  0.00           C  
ATOM   3512  CD  LYS A1743      -1.518  20.530  44.466  1.00  0.00           C  
ATOM   3513  CE  LYS A1743      -2.785  20.865  45.237  1.00  0.00           C  
ATOM   3514  NZ  LYS A1743      -3.503  19.634  45.670  1.00  0.00           N  
ATOM   3515  N   ALA A1744       0.945  16.304  45.151  1.00  0.00           N  
ATOM   3516  CA  ALA A1744       0.356  15.072  45.665  1.00  0.00           C  
ATOM   3517  C   ALA A1744       1.222  14.501  46.786  1.00  0.00           C  
ATOM   3518  O   ALA A1744       0.711  14.101  47.833  1.00  0.00           O  
ATOM   3519  CB  ALA A1744       0.212  14.042  44.542  1.00  0.00           C  
ATOM   3520  N   VAL A1745       2.532  14.456  46.563  1.00  0.00           N  
ATOM   3521  CA  VAL A1745       3.447  13.920  47.569  1.00  0.00           C  
ATOM   3522  C   VAL A1745       3.417  14.763  48.844  1.00  0.00           C  
ATOM   3523  O   VAL A1745       3.415  14.217  49.948  1.00  0.00           O  
ATOM   3524  CB  VAL A1745       4.897  13.838  47.029  1.00  0.00           C  
ATOM   3525  CG1 VAL A1745       5.855  13.455  48.143  1.00  0.00           C  
ATOM   3526  CG2 VAL A1745       4.972  12.801  45.920  1.00  0.00           C  
ATOM   3527  N   ARG A1746       3.384  16.086  48.701  1.00  0.00           N  
ATOM   3528  CA  ARG A1746       3.332  16.944  49.882  1.00  0.00           C  
ATOM   3529  C   ARG A1746       2.060  16.677  50.681  1.00  0.00           C  
ATOM   3530  O   ARG A1746       2.092  16.607  51.909  1.00  0.00           O  
ATOM   3531  CB  ARG A1746       3.397  18.425  49.492  1.00  0.00           C  
ATOM   3532  CG  ARG A1746       4.808  18.936  49.249  1.00  0.00           C  
ATOM   3533  CD  ARG A1746       4.829  20.455  49.145  1.00  0.00           C  
ATOM   3534  NE  ARG A1746       4.183  20.937  47.928  1.00  0.00           N  
ATOM   3535  CZ  ARG A1746       4.716  20.843  46.713  1.00  0.00           C  
ATOM   3536  NH1 ARG A1746       5.909  20.285  46.547  1.00  0.00           N  
ATOM   3537  NH2 ARG A1746       4.057  21.308  45.661  1.00  0.00           N  
ATOM   3538  N   GLU A1747       0.940  16.517  49.984  1.00  0.00           N  
ATOM   3539  CA  GLU A1747      -0.323  16.247  50.655  1.00  0.00           C  
ATOM   3540  C   GLU A1747      -0.275  14.894  51.356  1.00  0.00           C  
ATOM   3541  O   GLU A1747      -0.739  14.753  52.488  1.00  0.00           O  
ATOM   3542  CB  GLU A1747      -1.483  16.255  49.660  1.00  0.00           C  
ATOM   3543  CG  GLU A1747      -2.823  16.063  50.338  1.00  0.00           C  
ATOM   3544  CD  GLU A1747      -3.072  17.109  51.408  1.00  0.00           C  
ATOM   3545  OE1 GLU A1747      -3.293  18.284  51.041  1.00  0.00           O  
ATOM   3546  OE2 GLU A1747      -3.037  16.760  52.612  1.00  0.00           O  
ATOM   3547  N   ILE A1748       0.282  13.898  50.676  1.00  0.00           N  
ATOM   3548  CA  ILE A1748       0.384  12.557  51.250  1.00  0.00           C  
ATOM   3549  C   ILE A1748       1.294  12.553  52.475  1.00  0.00           C  
ATOM   3550  O   ILE A1748       0.984  11.928  53.492  1.00  0.00           O  
ATOM   3551  CB  ILE A1748       0.920  11.548  50.203  1.00  0.00           C  
ATOM   3552  CG1 ILE A1748      -0.127  11.349  49.104  1.00  0.00           C  
ATOM   3553  CG2 ILE A1748       1.254  10.218  50.876  1.00  0.00           C  
ATOM   3554  CD1 ILE A1748       0.407  10.632  47.876  1.00  0.00           C  
ATOM   3555  N   MET A1749       2.413  13.263  52.393  1.00  0.00           N  
ATOM   3556  CA  MET A1749       3.331  13.300  53.519  1.00  0.00           C  
ATOM   3557  C   MET A1749       2.763  14.097  54.690  1.00  0.00           C  
ATOM   3558  O   MET A1749       3.102  13.830  55.841  1.00  0.00           O  
ATOM   3559  CB  MET A1749       4.688  13.852  53.084  1.00  0.00           C  
ATOM   3560  CG  MET A1749       5.481  12.891  52.192  1.00  0.00           C  
ATOM   3561  SD  MET A1749       5.779  11.272  52.979  1.00  0.00           S  
ATOM   3562  CE  MET A1749       5.605  10.156  51.581  1.00  0.00           C  
ATOM   3563  N   ALA A1750       1.896  15.067  54.401  1.00  0.00           N  
ATOM   3564  CA  ALA A1750       1.272  15.850  55.466  1.00  0.00           C  
ATOM   3565  C   ALA A1750       0.363  14.898  56.244  1.00  0.00           C  
ATOM   3566  O   ALA A1750       0.261  14.975  57.473  1.00  0.00           O  
ATOM   3567  CB  ALA A1750       0.457  16.995  54.879  1.00  0.00           C  
ATOM   3568  N   LEU A1751      -0.298  14.000  55.518  1.00  0.00           N  
ATOM   3569  CA  LEU A1751      -1.172  13.019  56.148  1.00  0.00           C  
ATOM   3570  C   LEU A1751      -0.305  12.061  56.957  1.00  0.00           C  
ATOM   3571  O   LEU A1751      -0.660  11.687  58.073  1.00  0.00           O  
ATOM   3572  CB  LEU A1751      -1.972  12.239  55.095  1.00  0.00           C  
ATOM   3573  CG  LEU A1751      -3.123  12.986  54.411  1.00  0.00           C  
ATOM   3574  CD1 LEU A1751      -3.772  12.088  53.372  1.00  0.00           C  
ATOM   3575  CD2 LEU A1751      -4.143  13.419  55.451  1.00  0.00           C  
ATOM   3576  N   ALA A1752       0.838  11.668  56.397  1.00  0.00           N  
ATOM   3577  CA  ALA A1752       1.738  10.764  57.103  1.00  0.00           C  
ATOM   3578  C   ALA A1752       2.146  11.387  58.438  1.00  0.00           C  
ATOM   3579  O   ALA A1752       2.248  10.688  59.449  1.00  0.00           O  
ATOM   3580  CB  ALA A1752       2.976  10.465  56.252  1.00  0.00           C  
ATOM   3581  N   ASP A1753       2.365  12.701  58.449  1.00  0.00           N  
ATOM   3582  CA  ASP A1753       2.744  13.379  59.687  1.00  0.00           C  
ATOM   3583  C   ASP A1753       1.624  13.281  60.721  1.00  0.00           C  
ATOM   3584  O   ASP A1753       1.886  13.063  61.904  1.00  0.00           O  
ATOM   3585  CB  ASP A1753       3.071  14.858  59.439  1.00  0.00           C  
ATOM   3586  CG  ASP A1753       4.341  15.056  58.632  1.00  0.00           C  
ATOM   3587  OD1 ASP A1753       5.280  14.243  58.769  1.00  0.00           O  
ATOM   3588  OD2 ASP A1753       4.406  16.044  57.870  1.00  0.00           O  
ATOM   3589  N   LEU A1754       0.380  13.449  60.277  1.00  0.00           N  
ATOM   3590  CA  LEU A1754      -0.765  13.360  61.180  1.00  0.00           C  
ATOM   3591  C   LEU A1754      -0.879  11.949  61.748  1.00  0.00           C  
ATOM   3592  O   LEU A1754      -1.204  11.766  62.924  1.00  0.00           O  
ATOM   3593  CB  LEU A1754      -2.067  13.703  60.450  1.00  0.00           C  
ATOM   3594  CG  LEU A1754      -2.285  15.138  59.972  1.00  0.00           C  
ATOM   3595  CD1 LEU A1754      -3.618  15.219  59.241  1.00  0.00           C  
ATOM   3596  CD2 LEU A1754      -2.264  16.093  61.163  1.00  0.00           C  
ATOM   3597  N   ALA A1755      -0.623  10.952  60.905  1.00  0.00           N  
ATOM   3598  CA  ALA A1755      -0.703   9.561  61.333  1.00  0.00           C  
ATOM   3599  C   ALA A1755       0.331   9.278  62.412  1.00  0.00           C  
ATOM   3600  O   ALA A1755       0.028   8.658  63.434  1.00  0.00           O  
ATOM   3601  CB  ALA A1755      -0.482   8.629  60.145  1.00  0.00           C  
ATOM   3602  N   ASN A1756       1.554   9.739  62.191  1.00  0.00           N  
ATOM   3603  CA  ASN A1756       2.601   9.508  63.171  1.00  0.00           C  
ATOM   3604  C   ASN A1756       2.372  10.307  64.444  1.00  0.00           C  
ATOM   3605  O   ASN A1756       2.772   9.881  65.529  1.00  0.00           O  
ATOM   3606  CB  ASN A1756       3.965   9.799  62.548  1.00  0.00           C  
ATOM   3607  CG  ASN A1756       4.425   8.669  61.642  1.00  0.00           C  
ATOM   3608  OD1 ASN A1756       4.726   7.571  62.110  1.00  0.00           O  
ATOM   3609  ND2 ASN A1756       4.460   8.926  60.342  1.00  0.00           N  
ATOM   3610  N   ARG A1757       1.704  11.450  64.319  1.00  0.00           N  
ATOM   3611  CA  ARG A1757       1.395  12.266  65.488  1.00  0.00           C  
ATOM   3612  C   ARG A1757       0.369  11.488  66.313  1.00  0.00           C  
ATOM   3613  O   ARG A1757       0.442  11.442  67.544  1.00  0.00           O  
ATOM   3614  CB  ARG A1757       0.818  13.621  65.064  1.00  0.00           C  
ATOM   3615  CG  ARG A1757       0.465  14.535  66.233  1.00  0.00           C  
ATOM   3616  CD  ARG A1757       0.016  15.923  65.779  1.00  0.00           C  
ATOM   3617  NE  ARG A1757       1.072  16.653  65.078  1.00  0.00           N  
ATOM   3618  CZ  ARG A1757       1.277  16.608  63.764  1.00  0.00           C  
ATOM   3619  NH1 ARG A1757       0.495  15.867  62.991  1.00  0.00           N  
ATOM   3620  NH2 ARG A1757       2.269  17.303  63.223  1.00  0.00           N  
ATOM   3621  N   TYR A1758      -0.590  10.872  65.626  1.00  0.00           N  
ATOM   3622  CA  TYR A1758      -1.610  10.078  66.297  1.00  0.00           C  
ATOM   3623  C   TYR A1758      -0.963   8.951  67.100  1.00  0.00           C  
ATOM   3624  O   TYR A1758      -1.290   8.748  68.272  1.00  0.00           O  
ATOM   3625  CB  TYR A1758      -2.587   9.473  65.279  1.00  0.00           C  
ATOM   3626  CG  TYR A1758      -3.445   8.370  65.866  1.00  0.00           C  
ATOM   3627  CD1 TYR A1758      -4.558   8.664  66.656  1.00  0.00           C  
ATOM   3628  CD2 TYR A1758      -3.099   7.031  65.691  1.00  0.00           C  
ATOM   3629  CE1 TYR A1758      -5.303   7.646  67.258  1.00  0.00           C  
ATOM   3630  CE2 TYR A1758      -3.831   6.011  66.290  1.00  0.00           C  
ATOM   3631  CZ  TYR A1758      -4.929   6.324  67.072  1.00  0.00           C  
ATOM   3632  OH  TYR A1758      -5.636   5.308  67.677  1.00  0.00           O  
ATOM   3633  N   VAL A1760      -0.053   8.210  66.470  1.00  0.00           N  
ATOM   3634  CA  VAL A1760       0.606   7.105  67.160  1.00  0.00           C  
ATOM   3635  C   VAL A1760       1.387   7.611  68.367  1.00  0.00           C  
ATOM   3636  O   VAL A1760       1.356   6.996  69.435  1.00  0.00           O  
ATOM   3637  CB  VAL A1760       1.559   6.330  66.221  1.00  0.00           C  
ATOM   3638  CG1 VAL A1760       2.228   5.191  66.988  1.00  0.00           C  
ATOM   3639  CG2 VAL A1760       0.776   5.769  65.038  1.00  0.00           C  
ATOM   3640  N   ASP A1761       2.084   8.730  68.204  1.00  0.00           N  
ATOM   3641  CA  ASP A1761       2.849   9.295  69.313  1.00  0.00           C  
ATOM   3642  C   ASP A1761       1.932   9.718  70.457  1.00  0.00           C  
ATOM   3643  O   ASP A1761       2.265   9.535  71.629  1.00  0.00           O  
ATOM   3644  CB  ASP A1761       3.676  10.496  68.847  1.00  0.00           C  
ATOM   3645  CG  ASP A1761       4.820  10.097  67.938  1.00  0.00           C  
ATOM   3646  OD1 ASP A1761       5.187   8.902  67.932  1.00  0.00           O  
ATOM   3647  OD2 ASP A1761       5.363  10.978  67.240  1.00  0.00           O  
ATOM   3648  N   GLU A1762       0.778  10.284  70.115  1.00  0.00           N  
ATOM   3649  CA  GLU A1762      -0.186  10.720  71.118  1.00  0.00           C  
ATOM   3650  C   GLU A1762      -0.734   9.529  71.895  1.00  0.00           C  
ATOM   3651  O   GLU A1762      -1.005   9.627  73.092  1.00  0.00           O  
ATOM   3652  CB  GLU A1762      -1.347  11.466  70.455  1.00  0.00           C  
ATOM   3653  CG  GLU A1762      -0.976  12.829  69.898  1.00  0.00           C  
ATOM   3654  CD  GLU A1762      -2.108  13.476  69.123  1.00  0.00           C  
ATOM   3655  OE1 GLU A1762      -1.945  14.641  68.701  1.00  0.00           O  
ATOM   3656  OE2 GLU A1762      -3.157  12.823  68.929  1.00  0.00           O  
ATOM   3657  N   GLN A1763      -0.893   8.401  71.210  1.00  0.00           N  
ATOM   3658  CA  GLN A1763      -1.421   7.200  71.845  1.00  0.00           C  
ATOM   3659  C   GLN A1763      -0.348   6.412  72.587  1.00  0.00           C  
ATOM   3660  O   GLN A1763      -0.654   5.669  73.520  1.00  0.00           O  
ATOM   3661  CB  GLN A1763      -2.095   6.307  70.803  1.00  0.00           C  
ATOM   3662  CG  GLN A1763      -3.303   6.942  70.132  1.00  0.00           C  
ATOM   3663  CD  GLN A1763      -4.394   7.313  71.120  1.00  0.00           C  
ATOM   3664  OE1 GLN A1763      -4.837   6.483  71.912  1.00  0.00           O  
ATOM   3665  NE2 GLN A1763      -4.836   8.563  71.070  1.00  0.00           N  
ATOM   3666  N   ALA A1799       0.901   6.571  72.157  1.00  0.00           N  
ATOM   3667  CA  ALA A1799       2.046   5.901  72.774  1.00  0.00           C  
ATOM   3668  C   ALA A1799       1.831   4.408  73.025  1.00  0.00           C  
ATOM   3669  O   ALA A1799       1.765   3.965  74.170  1.00  0.00           O  
ATOM   3670  CB  ALA A1799       2.404   6.603  74.087  1.00  0.00           C  
ATOM   3671  N   PRO A1800       1.734   3.607  71.952  1.00  0.00           N  
ATOM   3672  CA  PRO A1800       1.526   2.166  72.118  1.00  0.00           C  
ATOM   3673  C   PRO A1800       2.633   1.449  72.896  1.00  0.00           C  
ATOM   3674  O   PRO A1800       2.384   0.421  73.523  1.00  0.00           O  
ATOM   3675  CB  PRO A1800       1.387   1.666  70.677  1.00  0.00           C  
ATOM   3676  CG  PRO A1800       2.178   2.668  69.885  1.00  0.00           C  
ATOM   3677  CD  PRO A1800       1.789   3.972  70.526  1.00  0.00           C  
ATOM   3678  N   TRP A1801       3.847   1.988  72.857  1.00  0.00           N  
ATOM   3679  CA  TRP A1801       4.966   1.380  73.576  1.00  0.00           C  
ATOM   3680  C   TRP A1801       4.739   1.503  75.081  1.00  0.00           C  
ATOM   3681  O   TRP A1801       5.318   0.757  75.874  1.00  0.00           O  
ATOM   3682  CB  TRP A1801       6.284   2.050  73.174  1.00  0.00           C  
ATOM   3683  CG  TRP A1801       6.352   3.508  73.490  1.00  0.00           C  
ATOM   3684  CD1 TRP A1801       6.795   4.078  74.650  1.00  0.00           C  
ATOM   3685  CD2 TRP A1801       5.939   4.587  72.643  1.00  0.00           C  
ATOM   3686  NE1 TRP A1801       6.683   5.447  74.576  1.00  0.00           N  
ATOM   3687  CE2 TRP A1801       6.159   5.786  73.356  1.00  0.00           C  
ATOM   3688  CE3 TRP A1801       5.402   4.657  71.350  1.00  0.00           C  
ATOM   3689  CZ2 TRP A1801       5.861   7.044  72.819  1.00  0.00           C  
ATOM   3690  CZ3 TRP A1801       5.105   5.909  70.815  1.00  0.00           C  
ATOM   3691  CH2 TRP A1801       5.336   7.084  71.551  1.00  0.00           C  
ATOM   3692  N   VAL A1802       3.891   2.452  75.467  1.00  0.00           N  
ATOM   3693  CA  VAL A1802       3.558   2.670  76.871  1.00  0.00           C  
ATOM   3694  C   VAL A1802       2.364   1.789  77.228  1.00  0.00           C  
ATOM   3695  O   VAL A1802       2.372   1.089  78.238  1.00  0.00           O  
ATOM   3696  CB  VAL A1802       3.183   4.150  77.138  1.00  0.00           C  
ATOM   3697  CG1 VAL A1802       2.565   4.296  78.523  1.00  0.00           C  
ATOM   3698  CG2 VAL A1802       4.415   5.027  77.017  1.00  0.00           C  
ATOM   3699  N   VAL A1803       1.341   1.827  76.380  1.00  0.00           N  
ATOM   3700  CA  VAL A1803       0.129   1.046  76.585  1.00  0.00           C  
ATOM   3701  C   VAL A1803       0.415  -0.457  76.614  1.00  0.00           C  
ATOM   3702  O   VAL A1803      -0.245  -1.212  77.330  1.00  0.00           O  
ATOM   3703  CB  VAL A1803      -0.898   1.333  75.465  1.00  0.00           C  
ATOM   3704  CG1 VAL A1803      -2.182   0.566  75.718  1.00  0.00           C  
ATOM   3705  CG2 VAL A1803      -1.181   2.829  75.393  1.00  0.00           C  
ATOM   3706  N   ALA A1804       1.404  -0.880  75.834  1.00  0.00           N  
ATOM   3707  CA  ALA A1804       1.775  -2.288  75.748  1.00  0.00           C  
ATOM   3708  C   ALA A1804       2.220  -2.882  77.083  1.00  0.00           C  
ATOM   3709  O   ALA A1804       1.952  -4.050  77.367  1.00  0.00           O  
ATOM   3710  CB  ALA A1804       2.879  -2.467  74.709  1.00  0.00           C  
ATOM   3711  N   LYS A1805       2.893  -2.079  77.901  1.00  0.00           N  
ATOM   3712  CA  LYS A1805       3.386  -2.550  79.193  1.00  0.00           C  
ATOM   3713  C   LYS A1805       2.442  -2.288  80.364  1.00  0.00           C  
ATOM   3714  O   LYS A1805       2.821  -2.481  81.521  1.00  0.00           O  
ATOM   3715  CB  LYS A1805       4.752  -1.921  79.492  1.00  0.00           C  
ATOM   3716  CG  LYS A1805       4.733  -0.403  79.586  1.00  0.00           C  
ATOM   3717  CD  LYS A1805       6.099   0.155  79.966  1.00  0.00           C  
ATOM   3718  CE  LYS A1805       6.063   1.674  80.084  1.00  0.00           C  
ATOM   3719  NZ  LYS A1805       7.366   2.247  80.531  1.00  0.00           N  
ATOM   3720  N   GLN A1808       1.218  -1.858  80.073  1.00  0.00           N  
ATOM   3721  CA  GLN A1808       0.248  -1.580  81.126  1.00  0.00           C  
ATOM   3722  C   GLN A1808      -0.846  -2.646  81.172  1.00  0.00           C  
ATOM   3723  O   GLN A1808      -1.572  -2.853  80.200  1.00  0.00           O  
ATOM   3724  CB  GLN A1808      -0.359  -0.187  80.922  1.00  0.00           C  
ATOM   3725  CG  GLN A1808       0.704   0.894  80.767  1.00  0.00           C  
ATOM   3726  CD  GLN A1808       0.143   2.303  80.760  1.00  0.00           C  
ATOM   3727  OE1 GLN A1808      -0.757   2.625  79.986  1.00  0.00           O  
ATOM   3728  NE2 GLN A1808       0.685   3.157  81.622  1.00  0.00           N  
ATOM   3729  N   GLU A1809      -0.952  -3.316  82.316  1.00  0.00           N  
ATOM   3730  CA  GLU A1809      -1.926  -4.385  82.516  1.00  0.00           C  
ATOM   3731  C   GLU A1809      -3.372  -4.013  82.193  1.00  0.00           C  
ATOM   3732  O   GLU A1809      -3.843  -2.928  82.535  1.00  0.00           O  
ATOM   3733  CB  GLU A1809      -1.834  -4.901  83.954  1.00  0.00           C  
ATOM   3734  N   GLY A1810      -4.067  -4.934  81.530  1.00  0.00           N  
ATOM   3735  CA  GLY A1810      -5.461  -4.724  81.180  1.00  0.00           C  
ATOM   3736  C   GLY A1810      -5.743  -3.791  80.015  1.00  0.00           C  
ATOM   3737  O   GLY A1810      -6.904  -3.503  79.723  1.00  0.00           O  
ATOM   3738  N   ARG A1812      -4.696  -3.321  79.344  1.00  0.00           N  
ATOM   3739  CA  ARG A1812      -4.869  -2.407  78.215  1.00  0.00           C  
ATOM   3740  C   ARG A1812      -4.738  -3.109  76.864  1.00  0.00           C  
ATOM   3741  O   ARG A1812      -4.499  -2.459  75.846  1.00  0.00           O  
ATOM   3742  CB  ARG A1812      -3.841  -1.272  78.292  1.00  0.00           C  
ATOM   3743  CG  ARG A1812      -3.945  -0.403  79.537  1.00  0.00           C  
ATOM   3744  CD  ARG A1812      -5.211   0.444  79.541  1.00  0.00           C  
ATOM   3745  NE  ARG A1812      -5.219   1.474  78.500  1.00  0.00           N  
ATOM   3746  CZ  ARG A1812      -4.278   2.403  78.350  1.00  0.00           C  
ATOM   3747  NH1 ARG A1812      -3.234   2.438  79.169  1.00  0.00           N  
ATOM   3748  NH2 ARG A1812      -4.387   3.311  77.390  1.00  0.00           N  
ATOM   3749  N   ASP A1813      -4.902  -4.428  76.854  1.00  0.00           N  
ATOM   3750  CA  ASP A1813      -4.784  -5.202  75.621  1.00  0.00           C  
ATOM   3751  C   ASP A1813      -5.690  -4.697  74.505  1.00  0.00           C  
ATOM   3752  O   ASP A1813      -5.232  -4.463  73.387  1.00  0.00           O  
ATOM   3753  CB  ASP A1813      -5.091  -6.676  75.885  1.00  0.00           C  
ATOM   3754  CG  ASP A1813      -4.133  -7.300  76.878  1.00  0.00           C  
ATOM   3755  OD1 ASP A1813      -4.183  -6.924  78.071  1.00  0.00           O  
ATOM   3756  OD2 ASP A1813      -3.327  -8.162  76.464  1.00  0.00           O  
ATOM   3757  N   ALA A1814      -6.975  -4.542  74.809  1.00  0.00           N  
ATOM   3758  CA  ALA A1814      -7.944  -4.071  73.826  1.00  0.00           C  
ATOM   3759  C   ALA A1814      -7.539  -2.715  73.262  1.00  0.00           C  
ATOM   3760  O   ALA A1814      -7.683  -2.462  72.062  1.00  0.00           O  
ATOM   3761  CB  ALA A1814      -9.328  -3.983  74.456  1.00  0.00           C  
ATOM   3762  N   ASP A1815      -7.036  -1.844  74.132  1.00  0.00           N  
ATOM   3763  CA  ASP A1815      -6.605  -0.514  73.721  1.00  0.00           C  
ATOM   3764  C   ASP A1815      -5.409  -0.599  72.779  1.00  0.00           C  
ATOM   3765  O   ASP A1815      -5.353   0.114  71.777  1.00  0.00           O  
ATOM   3766  CB  ASP A1815      -6.236   0.335  74.942  1.00  0.00           C  
ATOM   3767  CG  ASP A1815      -7.452   0.756  75.752  1.00  0.00           C  
ATOM   3768  OD1 ASP A1815      -8.587   0.419  75.354  1.00  0.00           O  
ATOM   3769  OD2 ASP A1815      -7.271   1.431  76.787  1.00  0.00           O  
ATOM   3770  N   LEU A1816      -4.453  -1.468  73.103  1.00  0.00           N  
ATOM   3771  CA  LEU A1816      -3.269  -1.627  72.269  1.00  0.00           C  
ATOM   3772  C   LEU A1816      -3.661  -2.074  70.860  1.00  0.00           C  
ATOM   3773  O   LEU A1816      -3.176  -1.524  69.867  1.00  0.00           O  
ATOM   3774  CB  LEU A1816      -2.306  -2.652  72.887  1.00  0.00           C  
ATOM   3775  CG  LEU A1816      -1.036  -2.943  72.077  1.00  0.00           C  
ATOM   3776  CD1 LEU A1816      -0.165  -1.696  72.015  1.00  0.00           C  
ATOM   3777  CD2 LEU A1816      -0.262  -4.093  72.714  1.00  0.00           C  
ATOM   3778  N   GLN A1817      -4.539  -3.068  70.772  1.00  0.00           N  
ATOM   3779  CA  GLN A1817      -4.979  -3.559  69.470  1.00  0.00           C  
ATOM   3780  C   GLN A1817      -5.672  -2.434  68.700  1.00  0.00           C  
ATOM   3781  O   GLN A1817      -5.476  -2.280  67.494  1.00  0.00           O  
ATOM   3782  CB  GLN A1817      -5.935  -4.748  69.638  1.00  0.00           C  
ATOM   3783  CG  GLN A1817      -6.467  -5.312  68.321  1.00  0.00           C  
ATOM   3784  CD  GLN A1817      -7.474  -6.427  68.533  1.00  0.00           C  
ATOM   3785  OE1 GLN A1817      -8.360  -6.321  69.383  1.00  0.00           O  
ATOM   3786  NE2 GLN A1817      -7.353  -7.496  67.753  1.00  0.00           N  
ATOM   3787  N   ALA A1818      -6.471  -1.637  69.403  1.00  0.00           N  
ATOM   3788  CA  ALA A1818      -7.181  -0.530  68.767  1.00  0.00           C  
ATOM   3789  C   ALA A1818      -6.205   0.486  68.174  1.00  0.00           C  
ATOM   3790  O   ALA A1818      -6.341   0.895  67.019  1.00  0.00           O  
ATOM   3791  CB  ALA A1818      -8.097   0.157  69.784  1.00  0.00           C  
ATOM   3792  N   ILE A1819      -5.221   0.888  68.970  1.00  0.00           N  
ATOM   3793  CA  ILE A1819      -4.225   1.858  68.529  1.00  0.00           C  
ATOM   3794  C   ILE A1819      -3.422   1.365  67.329  1.00  0.00           C  
ATOM   3795  O   ILE A1819      -3.290   2.063  66.327  1.00  0.00           O  
ATOM   3796  CB  ILE A1819      -3.249   2.189  69.678  1.00  0.00           C  
ATOM   3797  CG1 ILE A1819      -4.016   2.877  70.810  1.00  0.00           C  
ATOM   3798  CG2 ILE A1819      -2.109   3.064  69.169  1.00  0.00           C  
ATOM   3799  CD1 ILE A1819      -3.244   2.968  72.112  1.00  0.00           C  
ATOM   3800  N   CYS A1820      -2.886   0.157  67.433  1.00  0.00           N  
ATOM   3801  CA  CYS A1820      -2.079  -0.394  66.356  1.00  0.00           C  
ATOM   3802  C   CYS A1820      -2.874  -0.652  65.082  1.00  0.00           C  
ATOM   3803  O   CYS A1820      -2.351  -0.498  63.976  1.00  0.00           O  
ATOM   3804  CB  CYS A1820      -1.396  -1.672  66.833  1.00  0.00           C  
ATOM   3805  SG  CYS A1820      -0.271  -1.354  68.224  1.00  0.00           S  
ATOM   3806  N   SER A1821      -4.140  -1.033  65.227  1.00  0.00           N  
ATOM   3807  CA  SER A1821      -4.969  -1.288  64.050  1.00  0.00           C  
ATOM   3808  C   SER A1821      -5.256   0.023  63.338  1.00  0.00           C  
ATOM   3809  O   SER A1821      -5.322   0.075  62.108  1.00  0.00           O  
ATOM   3810  CB  SER A1821      -6.283  -1.956  64.458  1.00  0.00           C  
ATOM   3811  OG  SER A1821      -6.036  -3.227  65.040  1.00  0.00           O  
ATOM   3812  N   MET A1822      -5.418   1.085  64.118  1.00  0.00           N  
ATOM   3813  CA  MET A1822      -5.687   2.402  63.555  1.00  0.00           C  
ATOM   3814  C   MET A1822      -4.489   2.824  62.708  1.00  0.00           C  
ATOM   3815  O   MET A1822      -4.647   3.284  61.575  1.00  0.00           O  
ATOM   3816  CB  MET A1822      -5.925   3.411  64.682  1.00  0.00           C  
ATOM   3817  CG  MET A1822      -6.446   4.765  64.227  1.00  0.00           C  
ATOM   3818  SD  MET A1822      -8.071   4.670  63.423  1.00  0.00           S  
ATOM   3819  CE  MET A1822      -7.861   5.928  62.177  1.00  0.00           C  
ATOM   3820  N   GLY A1823      -3.290   2.655  63.257  1.00  0.00           N  
ATOM   3821  CA  GLY A1823      -2.087   3.012  62.525  1.00  0.00           C  
ATOM   3822  C   GLY A1823      -1.956   2.234  61.225  1.00  0.00           C  
ATOM   3823  O   GLY A1823      -1.572   2.784  60.193  1.00  0.00           O  
ATOM   3824  N   ILE A1824      -2.276   0.946  61.266  1.00  0.00           N  
ATOM   3825  CA  ILE A1824      -2.188   0.116  60.073  1.00  0.00           C  
ATOM   3826  C   ILE A1824      -3.221   0.546  59.031  1.00  0.00           C  
ATOM   3827  O   ILE A1824      -2.953   0.501  57.831  1.00  0.00           O  
ATOM   3828  CB  ILE A1824      -2.349  -1.373  60.450  1.00  0.00           C  
ATOM   3829  CG1 ILE A1824      -1.104  -1.809  61.228  1.00  0.00           C  
ATOM   3830  CG2 ILE A1824      -2.556  -2.237  59.199  1.00  0.00           C  
ATOM   3831  CD1 ILE A1824      -1.205  -3.172  61.882  1.00  0.00           C  
ATOM   3832  N   ASN A1825      -4.396   0.975  59.478  1.00  0.00           N  
ATOM   3833  CA  ASN A1825      -5.397   1.422  58.517  1.00  0.00           C  
ATOM   3834  C   ASN A1825      -4.980   2.741  57.883  1.00  0.00           C  
ATOM   3835  O   ASN A1825      -5.279   2.988  56.715  1.00  0.00           O  
ATOM   3836  CB  ASN A1825      -6.777   1.548  59.170  1.00  0.00           C  
ATOM   3837  CG  ASN A1825      -7.607   0.287  58.999  1.00  0.00           C  
ATOM   3838  OD1 ASN A1825      -7.886  -0.132  57.873  1.00  0.00           O  
ATOM   3839  ND2 ASN A1825      -7.993  -0.331  60.110  1.00  0.00           N  
ATOM   3840  N   LEU A1826      -4.294   3.594  58.641  1.00  0.00           N  
ATOM   3841  CA  LEU A1826      -3.834   4.854  58.066  1.00  0.00           C  
ATOM   3842  C   LEU A1826      -2.757   4.510  57.030  1.00  0.00           C  
ATOM   3843  O   LEU A1826      -2.671   5.136  55.971  1.00  0.00           O  
ATOM   3844  CB  LEU A1826      -3.285   5.783  59.157  1.00  0.00           C  
ATOM   3845  CG  LEU A1826      -4.337   6.288  60.158  1.00  0.00           C  
ATOM   3846  CD1 LEU A1826      -3.667   7.177  61.201  1.00  0.00           C  
ATOM   3847  CD2 LEU A1826      -5.434   7.062  59.434  1.00  0.00           C  
ATOM   3848  N   PHE A1827      -1.951   3.494  57.329  1.00  0.00           N  
ATOM   3849  CA  PHE A1827      -0.904   3.042  56.407  1.00  0.00           C  
ATOM   3850  C   PHE A1827      -1.560   2.557  55.108  1.00  0.00           C  
ATOM   3851  O   PHE A1827      -1.086   2.849  54.008  1.00  0.00           O  
ATOM   3852  CB  PHE A1827      -0.107   1.898  57.050  1.00  0.00           C  
ATOM   3853  CG  PHE A1827       0.844   1.196  56.110  1.00  0.00           C  
ATOM   3854  CD1 PHE A1827       2.055   1.784  55.745  1.00  0.00           C  
ATOM   3855  CD2 PHE A1827       0.541  -0.070  55.618  1.00  0.00           C  
ATOM   3856  CE1 PHE A1827       2.955   1.115  54.906  1.00  0.00           C  
ATOM   3857  CE2 PHE A1827       1.432  -0.752  54.776  1.00  0.00           C  
ATOM   3858  CZ  PHE A1827       2.642  -0.158  54.421  1.00  0.00           C  
ATOM   3859  N   ARG A1828      -2.654   1.813  55.247  1.00  0.00           N  
ATOM   3860  CA  ARG A1828      -3.390   1.291  54.096  1.00  0.00           C  
ATOM   3861  C   ARG A1828      -3.782   2.431  53.158  1.00  0.00           C  
ATOM   3862  O   ARG A1828      -3.578   2.349  51.947  1.00  0.00           O  
ATOM   3863  CB  ARG A1828      -4.641   0.543  54.582  1.00  0.00           C  
ATOM   3864  CG  ARG A1828      -5.440  -0.220  53.505  1.00  0.00           C  
ATOM   3865  CD  ARG A1828      -6.329   0.685  52.654  1.00  0.00           C  
ATOM   3866  NE  ARG A1828      -7.200  -0.091  51.764  1.00  0.00           N  
ATOM   3867  CZ  ARG A1828      -8.352  -0.652  52.130  1.00  0.00           C  
ATOM   3868  NH1 ARG A1828      -8.795  -0.525  53.378  1.00  0.00           N  
ATOM   3869  NH2 ARG A1828      -9.061  -1.351  51.249  1.00  0.00           N  
ATOM   3870  N   VAL A1829      -4.330   3.503  53.722  1.00  0.00           N  
ATOM   3871  CA  VAL A1829      -4.743   4.647  52.915  1.00  0.00           C  
ATOM   3872  C   VAL A1829      -3.544   5.310  52.241  1.00  0.00           C  
ATOM   3873  O   VAL A1829      -3.575   5.585  51.043  1.00  0.00           O  
ATOM   3874  CB  VAL A1829      -5.489   5.687  53.776  1.00  0.00           C  
ATOM   3875  CG1 VAL A1829      -5.848   6.906  52.934  1.00  0.00           C  
ATOM   3876  CG2 VAL A1829      -6.752   5.059  54.355  1.00  0.00           C  
ATOM   3877  N   LEU A1830      -2.481   5.557  53.004  1.00  0.00           N  
ATOM   3878  CA  LEU A1830      -1.291   6.192  52.442  1.00  0.00           C  
ATOM   3879  C   LEU A1830      -0.675   5.398  51.298  1.00  0.00           C  
ATOM   3880  O   LEU A1830      -0.268   5.978  50.293  1.00  0.00           O  
ATOM   3881  CB  LEU A1830      -0.237   6.409  53.533  1.00  0.00           C  
ATOM   3882  CG  LEU A1830      -0.629   7.413  54.617  1.00  0.00           C  
ATOM   3883  CD1 LEU A1830       0.412   7.402  55.728  1.00  0.00           C  
ATOM   3884  CD2 LEU A1830      -0.750   8.796  54.017  1.00  0.00           C  
ATOM   3885  N   MET A1831      -0.597   4.078  51.451  1.00  0.00           N  
ATOM   3886  CA  MET A1831      -0.017   3.242  50.406  1.00  0.00           C  
ATOM   3887  C   MET A1831      -0.900   3.210  49.173  1.00  0.00           C  
ATOM   3888  O   MET A1831      -0.426   2.948  48.074  1.00  0.00           O  
ATOM   3889  CB  MET A1831       0.231   1.820  50.914  1.00  0.00           C  
ATOM   3890  CG  MET A1831       1.452   1.705  51.815  1.00  0.00           C  
ATOM   3891  SD  MET A1831       2.937   2.423  51.050  1.00  0.00           S  
ATOM   3892  CE  MET A1831       3.100   1.427  49.570  1.00  0.00           C  
ATOM   3893  N   THR A1832      -2.190   3.472  49.355  1.00  0.00           N  
ATOM   3894  CA  THR A1832      -3.101   3.499  48.222  1.00  0.00           C  
ATOM   3895  C   THR A1832      -2.800   4.747  47.395  1.00  0.00           C  
ATOM   3896  O   THR A1832      -2.726   4.686  46.168  1.00  0.00           O  
ATOM   3897  CB  THR A1832      -4.569   3.533  48.691  1.00  0.00           C  
ATOM   3898  OG1 THR A1832      -4.853   2.340  49.437  1.00  0.00           O  
ATOM   3899  CG2 THR A1832      -5.513   3.616  47.494  1.00  0.00           C  
ATOM   3900  N   TYR A1833      -2.611   5.874  48.075  1.00  0.00           N  
ATOM   3901  CA  TYR A1833      -2.309   7.125  47.389  1.00  0.00           C  
ATOM   3902  C   TYR A1833      -0.934   7.069  46.726  1.00  0.00           C  
ATOM   3903  O   TYR A1833      -0.698   7.727  45.711  1.00  0.00           O  
ATOM   3904  CB  TYR A1833      -2.348   8.305  48.365  1.00  0.00           C  
ATOM   3905  CG  TYR A1833      -3.701   8.584  48.981  1.00  0.00           C  
ATOM   3906  CD1 TYR A1833      -4.880   8.333  48.277  1.00  0.00           C  
ATOM   3907  CD2 TYR A1833      -3.803   9.136  50.256  1.00  0.00           C  
ATOM   3908  CE1 TYR A1833      -6.122   8.625  48.827  1.00  0.00           C  
ATOM   3909  CE2 TYR A1833      -5.039   9.433  50.815  1.00  0.00           C  
ATOM   3910  CZ  TYR A1833      -6.193   9.176  50.096  1.00  0.00           C  
ATOM   3911  OH  TYR A1833      -7.414   9.484  50.650  1.00  0.00           O  
ATOM   3912  N   LEU A1834      -0.030   6.282  47.304  1.00  0.00           N  
ATOM   3913  CA  LEU A1834       1.323   6.143  46.771  1.00  0.00           C  
ATOM   3914  C   LEU A1834       1.497   4.962  45.820  1.00  0.00           C  
ATOM   3915  O   LEU A1834       2.584   4.755  45.284  1.00  0.00           O  
ATOM   3916  CB  LEU A1834       2.325   6.000  47.922  1.00  0.00           C  
ATOM   3917  CG  LEU A1834       2.552   7.252  48.767  1.00  0.00           C  
ATOM   3918  CD1 LEU A1834       3.338   6.883  50.031  1.00  0.00           C  
ATOM   3919  CD2 LEU A1834       3.300   8.288  47.945  1.00  0.00           C  
ATOM   3920  N   LYS A2014       0.434   4.193  45.600  1.00  0.00           N  
ATOM   3921  CA  LYS A2014       0.528   3.025  44.730  1.00  0.00           C  
ATOM   3922  C   LYS A2014       1.073   3.324  43.331  1.00  0.00           C  
ATOM   3923  O   LYS A2014       1.864   2.551  42.796  1.00  0.00           O  
ATOM   3924  CB  LYS A2014      -0.828   2.313  44.642  1.00  0.00           C  
ATOM   3925  CG  LYS A2014      -0.811   1.063  43.759  1.00  0.00           C  
ATOM   3926  CD  LYS A2014      -2.023   0.175  44.032  1.00  0.00           C  
ATOM   3927  CE  LYS A2014      -2.048  -1.021  43.085  1.00  0.00           C  
ATOM   3928  NZ  LYS A2014      -3.043  -2.045  43.527  1.00  0.00           N  
ATOM   3929  N   PRO A2015       0.666   4.448  42.718  1.00  0.00           N  
ATOM   3930  CA  PRO A2015       1.193   4.739  41.380  1.00  0.00           C  
ATOM   3931  C   PRO A2015       2.690   5.023  41.394  1.00  0.00           C  
ATOM   3932  O   PRO A2015       3.373   4.860  40.382  1.00  0.00           O  
ATOM   3933  CB  PRO A2015       0.414   5.984  40.958  1.00  0.00           C  
ATOM   3934  CG  PRO A2015      -0.884   5.851  41.700  1.00  0.00           C  
ATOM   3935  CD  PRO A2015      -0.429   5.371  43.066  1.00  0.00           C  
ATOM   3936  N   VAL A2016       3.191   5.445  42.551  1.00  0.00           N  
ATOM   3937  CA  VAL A2016       4.593   5.817  42.704  1.00  0.00           C  
ATOM   3938  C   VAL A2016       5.568   4.703  43.077  1.00  0.00           C  
ATOM   3939  O   VAL A2016       6.672   4.632  42.532  1.00  0.00           O  
ATOM   3940  CB  VAL A2016       4.745   6.923  43.782  1.00  0.00           C  
ATOM   3941  CG1 VAL A2016       6.184   7.452  43.794  1.00  0.00           C  
ATOM   3942  CG2 VAL A2016       3.747   8.049  43.526  1.00  0.00           C  
ATOM   3943  N   LEU A2017       5.154   3.842  44.002  1.00  0.00           N  
ATOM   3944  CA  LEU A2017       6.009   2.774  44.513  1.00  0.00           C  
ATOM   3945  C   LEU A2017       5.425   1.380  44.291  1.00  0.00           C  
ATOM   3946  O   LEU A2017       4.932   0.747  45.221  1.00  0.00           O  
ATOM   3947  CB  LEU A2017       6.231   3.006  46.009  1.00  0.00           C  
ATOM   3948  CG  LEU A2017       6.604   4.454  46.340  1.00  0.00           C  
ATOM   3949  CD1 LEU A2017       6.505   4.711  47.836  1.00  0.00           C  
ATOM   3950  CD2 LEU A2017       7.997   4.726  45.818  1.00  0.00           C  
ATOM   3951  N   PRO A2018       5.508   0.869  43.055  1.00  0.00           N  
ATOM   3952  CA  PRO A2018       4.975  -0.454  42.712  1.00  0.00           C  
ATOM   3953  C   PRO A2018       5.461  -1.627  43.562  1.00  0.00           C  
ATOM   3954  O   PRO A2018       4.663  -2.456  43.983  1.00  0.00           O  
ATOM   3955  CB  PRO A2018       5.371  -0.626  41.246  1.00  0.00           C  
ATOM   3956  CG  PRO A2018       5.508   0.764  40.746  1.00  0.00           C  
ATOM   3957  CD  PRO A2018       6.159   1.491  41.890  1.00  0.00           C  
ATOM   3958  N   LYS A2019       6.764  -1.707  43.813  1.00  0.00           N  
ATOM   3959  CA  LYS A2019       7.283  -2.827  44.586  1.00  0.00           C  
ATOM   3960  C   LYS A2019       6.940  -2.755  46.064  1.00  0.00           C  
ATOM   3961  O   LYS A2019       6.543  -3.762  46.659  1.00  0.00           O  
ATOM   3962  CB  LYS A2019       8.793  -2.962  44.373  1.00  0.00           C  
ATOM   3963  CG  LYS A2019       9.129  -3.549  43.007  1.00  0.00           C  
ATOM   3964  CD  LYS A2019       8.473  -4.918  42.839  1.00  0.00           C  
ATOM   3965  CE  LYS A2019       8.620  -5.455  41.423  1.00  0.00           C  
ATOM   3966  NZ  LYS A2019       7.962  -6.785  41.277  1.00  0.00           N  
ATOM   3967  N   LEU A2020       7.091  -1.581  46.664  1.00  0.00           N  
ATOM   3968  CA  LEU A2020       6.736  -1.433  48.066  1.00  0.00           C  
ATOM   3969  C   LEU A2020       5.239  -1.707  48.201  1.00  0.00           C  
ATOM   3970  O   LEU A2020       4.788  -2.279  49.195  1.00  0.00           O  
ATOM   3971  CB  LEU A2020       7.047  -0.019  48.557  1.00  0.00           C  
ATOM   3972  CG  LEU A2020       6.529   0.301  49.961  1.00  0.00           C  
ATOM   3973  CD1 LEU A2020       7.088  -0.709  50.958  1.00  0.00           C  
ATOM   3974  CD2 LEU A2020       6.931   1.722  50.345  1.00  0.00           C  
ATOM   3975  N   THR A2021       4.467  -1.297  47.197  1.00  0.00           N  
ATOM   3976  CA  THR A2021       3.030  -1.532  47.232  1.00  0.00           C  
ATOM   3977  C   THR A2021       2.734  -3.029  47.248  1.00  0.00           C  
ATOM   3978  O   THR A2021       1.858  -3.479  47.986  1.00  0.00           O  
ATOM   3979  CB  THR A2021       2.315  -0.868  46.035  1.00  0.00           C  
ATOM   3980  OG1 THR A2021       2.423   0.557  46.156  1.00  0.00           O  
ATOM   3981  CG2 THR A2021       0.839  -1.257  46.004  1.00  0.00           C  
ATOM   3982  N   GLU A2022       3.464  -3.808  46.451  1.00  0.00           N  
ATOM   3983  CA  GLU A2022       3.240  -5.249  46.441  1.00  0.00           C  
ATOM   3984  C   GLU A2022       3.544  -5.840  47.816  1.00  0.00           C  
ATOM   3985  O   GLU A2022       2.815  -6.707  48.305  1.00  0.00           O  
ATOM   3986  CB  GLU A2022       4.116  -5.932  45.386  1.00  0.00           C  
ATOM   3987  CG  GLU A2022       3.809  -5.509  43.961  1.00  0.00           C  
ATOM   3988  CD  GLU A2022       4.566  -6.339  42.938  1.00  0.00           C  
ATOM   3989  OE1 GLU A2022       5.705  -6.762  43.237  1.00  0.00           O  
ATOM   3990  OE2 GLU A2022       4.026  -6.560  41.835  1.00  0.00           O  
ATOM   3991  N   ARG A2023       4.623  -5.377  48.441  1.00  0.00           N  
ATOM   3992  CA  ARG A2023       4.986  -5.879  49.761  1.00  0.00           C  
ATOM   3993  C   ARG A2023       3.927  -5.468  50.782  1.00  0.00           C  
ATOM   3994  O   ARG A2023       3.604  -6.226  51.700  1.00  0.00           O  
ATOM   3995  CB  ARG A2023       6.367  -5.354  50.167  1.00  0.00           C  
ATOM   3996  CG  ARG A2023       7.473  -5.805  49.225  1.00  0.00           C  
ATOM   3997  CD  ARG A2023       8.860  -5.667  49.845  1.00  0.00           C  
ATOM   3998  NE  ARG A2023       9.332  -4.289  49.950  1.00  0.00           N  
ATOM   3999  CZ  ARG A2023       9.891  -3.605  48.954  1.00  0.00           C  
ATOM   4000  NH1 ARG A2023      10.048  -4.163  47.760  1.00  0.00           N  
ATOM   4001  NH2 ARG A2023      10.321  -2.368  49.161  1.00  0.00           N  
ATOM   4002  N   ALA A2024       3.376  -4.271  50.611  1.00  0.00           N  
ATOM   4003  CA  ALA A2024       2.342  -3.782  51.514  1.00  0.00           C  
ATOM   4004  C   ALA A2024       1.058  -4.591  51.345  1.00  0.00           C  
ATOM   4005  O   ALA A2024       0.378  -4.898  52.327  1.00  0.00           O  
ATOM   4006  CB  ALA A2024       2.068  -2.299  51.247  1.00  0.00           C  
ATOM   4007  N   GLU A2025       0.725  -4.940  50.103  1.00  0.00           N  
ATOM   4008  CA  GLU A2025      -0.486  -5.712  49.837  1.00  0.00           C  
ATOM   4009  C   GLU A2025      -0.354  -7.128  50.382  1.00  0.00           C  
ATOM   4010  O   GLU A2025      -1.338  -7.734  50.803  1.00  0.00           O  
ATOM   4011  CB  GLU A2025      -0.788  -5.731  48.336  1.00  0.00           C  
ATOM   4012  CG  GLU A2025      -1.100  -4.338  47.797  1.00  0.00           C  
ATOM   4013  CD  GLU A2025      -1.327  -4.294  46.302  1.00  0.00           C  
ATOM   4014  OE1 GLU A2025      -0.572  -4.960  45.556  1.00  0.00           O  
ATOM   4015  OE2 GLU A2025      -2.252  -3.572  45.871  1.00  0.00           O  
ATOM   4016  N   ALA A2026       0.867  -7.652  50.385  1.00  0.00           N  
ATOM   4017  CA  ALA A2026       1.102  -8.993  50.915  1.00  0.00           C  
ATOM   4018  C   ALA A2026       0.907  -8.965  52.433  1.00  0.00           C  
ATOM   4019  O   ALA A2026       0.318  -9.876  53.015  1.00  0.00           O  
ATOM   4020  CB  ALA A2026       2.517  -9.454  50.571  1.00  0.00           C  
ATOM   4021  N   PHE A2027       1.407  -7.912  53.068  1.00  0.00           N  
ATOM   4022  CA  PHE A2027       1.278  -7.750  54.513  1.00  0.00           C  
ATOM   4023  C   PHE A2027      -0.192  -7.569  54.898  1.00  0.00           C  
ATOM   4024  O   PHE A2027      -0.702  -8.233  55.805  1.00  0.00           O  
ATOM   4025  CB  PHE A2027       2.116  -6.539  54.958  1.00  0.00           C  
ATOM   4026  CG  PHE A2027       1.613  -5.847  56.203  1.00  0.00           C  
ATOM   4027  CD1 PHE A2027       1.408  -6.551  57.387  1.00  0.00           C  
ATOM   4028  CD2 PHE A2027       1.378  -4.474  56.194  1.00  0.00           C  
ATOM   4029  CE1 PHE A2027       0.976  -5.894  58.544  1.00  0.00           C  
ATOM   4030  CE2 PHE A2027       0.946  -3.808  57.345  1.00  0.00           C  
ATOM   4031  CZ  PHE A2027       0.745  -4.522  58.522  1.00  0.00           C  
ATOM   4032  N   LEU A2039      -0.871  -6.680  54.185  1.00  0.00           N  
ATOM   4033  CA  LEU A2039      -2.270  -6.377  54.456  1.00  0.00           C  
ATOM   4034  C   LEU A2039      -3.265  -7.439  54.001  1.00  0.00           C  
ATOM   4035  O   LEU A2039      -4.431  -7.393  54.389  1.00  0.00           O  
ATOM   4036  CB  LEU A2039      -2.631  -5.034  53.813  1.00  0.00           C  
ATOM   4037  CG  LEU A2039      -1.865  -3.826  54.357  1.00  0.00           C  
ATOM   4038  CD1 LEU A2039      -2.139  -2.602  53.491  1.00  0.00           C  
ATOM   4039  CD2 LEU A2039      -2.273  -3.568  55.803  1.00  0.00           C  
ATOM   4040  N   ASN A2040      -2.814  -8.393  53.191  1.00  0.00           N  
ATOM   4041  CA  ASN A2040      -3.701  -9.440  52.688  1.00  0.00           C  
ATOM   4042  C   ASN A2040      -4.848  -8.832  51.891  1.00  0.00           C  
ATOM   4043  O   ASN A2040      -6.003  -9.246  52.022  1.00  0.00           O  
ATOM   4044  CB  ASN A2040      -4.269 -10.271  53.844  1.00  0.00           C  
ATOM   4045  CG  ASN A2040      -3.387 -11.443  54.209  1.00  0.00           C  
ATOM   4046  OD1 ASN A2040      -3.230 -11.776  55.386  1.00  0.00           O  
ATOM   4047  ND2 ASN A2040      -2.817 -12.092  53.199  1.00  0.00           N  
ATOM   4048  N   THR A2041      -4.530  -7.843  51.064  1.00  0.00           N  
ATOM   4049  CA  THR A2041      -5.548  -7.200  50.253  1.00  0.00           C  
ATOM   4050  C   THR A2041      -4.938  -6.349  49.157  1.00  0.00           C  
ATOM   4051  O   THR A2041      -3.880  -5.743  49.336  1.00  0.00           O  
ATOM   4052  CB  THR A2041      -6.463  -6.293  51.112  1.00  0.00           C  
ATOM   4053  OG1 THR A2041      -7.508  -5.746  50.296  1.00  0.00           O  
ATOM   4054  CG2 THR A2041      -5.666  -5.150  51.713  1.00  0.00           C  
ATOM   4055  N   GLU A2042      -5.605  -6.326  48.013  1.00  0.00           N  
ATOM   4056  CA  GLU A2042      -5.165  -5.507  46.897  1.00  0.00           C  
ATOM   4057  C   GLU A2042      -5.610  -4.097  47.262  1.00  0.00           C  
ATOM   4058  O   GLU A2042      -6.679  -3.915  47.844  1.00  0.00           O  
ATOM   4059  CB  GLU A2042      -5.855  -5.950  45.603  1.00  0.00           C  
ATOM   4060  CG  GLU A2042      -5.805  -4.919  44.486  1.00  0.00           C  
ATOM   4061  CD  GLU A2042      -6.549  -5.363  43.237  1.00  0.00           C  
ATOM   4062  OE1 GLU A2042      -7.700  -5.833  43.359  1.00  0.00           O  
ATOM   4063  OE2 GLU A2042      -5.985  -5.231  42.131  1.00  0.00           O  
ATOM   4064  N   LEU A2043      -4.793  -3.102  46.944  1.00  0.00           N  
ATOM   4065  CA  LEU A2043      -5.160  -1.727  47.249  1.00  0.00           C  
ATOM   4066  C   LEU A2043      -5.848  -1.091  46.048  1.00  0.00           C  
ATOM   4067  O   LEU A2043      -5.275  -1.019  44.961  1.00  0.00           O  
ATOM   4068  CB  LEU A2043      -3.919  -0.914  47.626  1.00  0.00           C  
ATOM   4069  CG  LEU A2043      -3.160  -1.405  48.859  1.00  0.00           C  
ATOM   4070  CD1 LEU A2043      -1.919  -0.546  49.060  1.00  0.00           C  
ATOM   4071  CD2 LEU A2043      -4.064  -1.350  50.083  1.00  0.00           C  
ATOM   4072  N   THR A2044      -7.089  -0.654  46.241  1.00  0.00           N  
ATOM   4073  CA  THR A2044      -7.844  -0.004  45.175  1.00  0.00           C  
ATOM   4074  C   THR A2044      -8.179   1.403  45.644  1.00  0.00           C  
ATOM   4075  O   THR A2044      -8.261   1.665  46.845  1.00  0.00           O  
ATOM   4076  CB  THR A2044      -9.157  -0.753  44.849  1.00  0.00           C  
ATOM   4077  OG1 THR A2044     -10.035  -0.697  45.978  1.00  0.00           O  
ATOM   4078  CG2 THR A2044      -8.872  -2.209  44.505  1.00  0.00           C  
ATOM   4079  N   TRP A2047      -8.379   2.313  44.699  1.00  0.00           N  
ATOM   4080  CA  TRP A2047      -8.680   3.687  45.057  1.00  0.00           C  
ATOM   4081  C   TRP A2047      -9.945   3.831  45.900  1.00  0.00           C  
ATOM   4082  O   TRP A2047      -9.944   4.542  46.906  1.00  0.00           O  
ATOM   4083  CB  TRP A2047      -8.787   4.546  43.794  1.00  0.00           C  
ATOM   4084  CG  TRP A2047      -8.723   6.013  44.081  1.00  0.00           C  
ATOM   4085  CD1 TRP A2047      -9.777   6.863  44.259  1.00  0.00           C  
ATOM   4086  CD2 TRP A2047      -7.538   6.796  44.267  1.00  0.00           C  
ATOM   4087  NE1 TRP A2047      -9.321   8.129  44.543  1.00  0.00           N  
ATOM   4088  CE2 TRP A2047      -7.949   8.116  44.555  1.00  0.00           C  
ATOM   4089  CE3 TRP A2047      -6.164   6.510  44.219  1.00  0.00           C  
ATOM   4090  CZ2 TRP A2047      -7.038   9.150  44.795  1.00  0.00           C  
ATOM   4091  CZ3 TRP A2047      -5.255   7.544  44.458  1.00  0.00           C  
ATOM   4092  CH2 TRP A2047      -5.700   8.847  44.742  1.00  0.00           C  
ATOM   4093  N   ASP A2048     -11.019   3.155  45.508  1.00  0.00           N  
ATOM   4094  CA  ASP A2048     -12.270   3.259  46.258  1.00  0.00           C  
ATOM   4095  C   ASP A2048     -12.282   2.407  47.524  1.00  0.00           C  
ATOM   4096  O   ASP A2048     -13.081   2.643  48.434  1.00  0.00           O  
ATOM   4097  CB  ASP A2048     -13.458   2.861  45.377  1.00  0.00           C  
ATOM   4098  CG  ASP A2048     -13.564   3.701  44.119  1.00  0.00           C  
ATOM   4099  OD1 ASP A2048     -13.187   4.892  44.157  1.00  0.00           O  
ATOM   4100  OD2 ASP A2048     -14.040   3.170  43.094  1.00  0.00           O  
ATOM   4101  N   GLY A2049     -11.390   1.424  47.578  1.00  0.00           N  
ATOM   4102  CA  GLY A2049     -11.322   0.537  48.725  1.00  0.00           C  
ATOM   4103  C   GLY A2049     -11.063   1.187  50.071  1.00  0.00           C  
ATOM   4104  O   GLY A2049     -11.445   0.634  51.104  1.00  0.00           O  
ATOM   4105  N   ILE A2050     -10.423   2.353  50.076  1.00  0.00           N  
ATOM   4106  CA  ILE A2050     -10.120   3.026  51.333  1.00  0.00           C  
ATOM   4107  C   ILE A2050     -11.376   3.425  52.105  1.00  0.00           C  
ATOM   4108  O   ILE A2050     -11.317   3.696  53.305  1.00  0.00           O  
ATOM   4109  CB  ILE A2050      -9.249   4.285  51.107  1.00  0.00           C  
ATOM   4110  CG1 ILE A2050      -9.996   5.304  50.242  1.00  0.00           C  
ATOM   4111  CG2 ILE A2050      -7.932   3.889  50.451  1.00  0.00           C  
ATOM   4112  CD1 ILE A2050      -9.229   6.603  50.044  1.00  0.00           C  
ATOM   4113  N   GLN A2051     -12.512   3.452  51.418  1.00  0.00           N  
ATOM   4114  CA  GLN A2051     -13.771   3.813  52.059  1.00  0.00           C  
ATOM   4115  C   GLN A2051     -14.233   2.721  53.024  1.00  0.00           C  
ATOM   4116  O   GLN A2051     -15.118   2.945  53.854  1.00  0.00           O  
ATOM   4117  CB  GLN A2051     -14.827   4.084  50.986  1.00  0.00           C  
ATOM   4118  CG  GLN A2051     -14.534   5.340  50.172  1.00  0.00           C  
ATOM   4119  CD  GLN A2051     -15.116   5.289  48.769  1.00  0.00           C  
ATOM   4120  OE1 GLN A2051     -16.280   4.939  48.577  1.00  0.00           O  
ATOM   4121  NE2 GLN A2051     -14.304   5.649  47.780  1.00  0.00           N  
ATOM   4122  N   GLN A2085     -13.628   1.542  52.910  1.00  0.00           N  
ATOM   4123  CA  GLN A2085     -13.944   0.413  53.786  1.00  0.00           C  
ATOM   4124  C   GLN A2085     -12.675   0.022  54.548  1.00  0.00           C  
ATOM   4125  O   GLN A2085     -11.855  -0.740  54.037  1.00  0.00           O  
ATOM   4126  CB  GLN A2085     -14.417  -0.803  52.977  1.00  0.00           C  
ATOM   4127  CG  GLN A2085     -15.651  -0.581  52.105  1.00  0.00           C  
ATOM   4128  CD  GLN A2085     -15.329   0.090  50.781  1.00  0.00           C  
ATOM   4129  OE1 GLN A2085     -14.518  -0.407  50.002  1.00  0.00           O  
ATOM   4130  NE2 GLN A2085     -15.974   1.221  50.517  1.00  0.00           N  
ATOM   4131  N   PRO A2086     -12.501   0.522  55.782  1.00  0.00           N  
ATOM   4132  CA  PRO A2086     -11.278   0.137  56.495  1.00  0.00           C  
ATOM   4133  C   PRO A2086     -11.202  -1.364  56.773  1.00  0.00           C  
ATOM   4134  O   PRO A2086     -12.207  -2.077  56.700  1.00  0.00           O  
ATOM   4135  CB  PRO A2086     -11.344   0.971  57.774  1.00  0.00           C  
ATOM   4136  CG  PRO A2086     -12.821   1.081  58.023  1.00  0.00           C  
ATOM   4137  CD  PRO A2086     -13.377   1.345  56.637  1.00  0.00           C  
ATOM   4138  N   LEU A2087      -9.998  -1.840  57.076  1.00  0.00           N  
ATOM   4139  CA  LEU A2087      -9.786  -3.250  57.374  1.00  0.00           C  
ATOM   4140  C   LEU A2087     -10.163  -3.458  58.837  1.00  0.00           C  
ATOM   4141  O   LEU A2087      -9.504  -2.931  59.732  1.00  0.00           O  
ATOM   4142  CB  LEU A2087      -8.314  -3.619  57.134  1.00  0.00           C  
ATOM   4143  CG  LEU A2087      -7.799  -3.347  55.714  1.00  0.00           C  
ATOM   4144  CD1 LEU A2087      -6.321  -3.715  55.620  1.00  0.00           C  
ATOM   4145  CD2 LEU A2087      -8.611  -4.146  54.703  1.00  0.00           C  
ATOM   4146  N   LEU A2088     -11.236  -4.216  59.065  1.00  0.00           N  
ATOM   4147  CA  LEU A2088     -11.740  -4.491  60.412  1.00  0.00           C  
ATOM   4148  C   LEU A2088     -11.901  -5.997  60.616  1.00  0.00           C  
ATOM   4149  O   LEU A2088     -12.401  -6.693  59.724  1.00  0.00           O  
ATOM   4150  CB  LEU A2088     -13.099  -3.808  60.609  1.00  0.00           C  
ATOM   4151  CG  LEU A2088     -13.184  -2.304  60.314  1.00  0.00           C  
ATOM   4152  CD1 LEU A2088     -14.634  -1.835  60.442  1.00  0.00           C  
ATOM   4153  CD2 LEU A2088     -12.294  -1.542  61.277  1.00  0.00           C  
ATOM   4154  N   GLY A2089     -11.488  -6.488  61.788  1.00  0.00           N  
ATOM   4155  CA  GLY A2089     -11.579  -7.915  62.085  1.00  0.00           C  
ATOM   4156  C   GLY A2089     -10.945  -8.649  60.925  1.00  0.00           C  
ATOM   4157  O   GLY A2089     -11.477  -9.632  60.408  1.00  0.00           O  
ATOM   4158  N   HIS A2090      -9.769  -8.157  60.554  1.00  0.00           N  
ATOM   4159  CA  HIS A2090      -9.019  -8.625  59.400  1.00  0.00           C  
ATOM   4160  C   HIS A2090      -7.620  -9.141  59.742  1.00  0.00           C  
ATOM   4161  O   HIS A2090      -6.879  -8.510  60.491  1.00  0.00           O  
ATOM   4162  CB  HIS A2090      -8.947  -7.438  58.436  1.00  0.00           C  
ATOM   4163  CG  HIS A2090      -8.328  -7.746  57.114  1.00  0.00           C  
ATOM   4164  ND1 HIS A2090      -6.981  -7.587  56.868  1.00  0.00           N  
ATOM   4165  CD2 HIS A2090      -8.879  -8.160  55.949  1.00  0.00           C  
ATOM   4166  CE1 HIS A2090      -6.731  -7.888  55.607  1.00  0.00           C  
ATOM   4167  NE2 HIS A2090      -7.864  -8.238  55.027  1.00  0.00           N  
ATOM   4168  N   LYS A2091      -7.261 -10.286  59.172  1.00  0.00           N  
ATOM   4169  CA  LYS A2091      -5.959 -10.895  59.418  1.00  0.00           C  
ATOM   4170  C   LYS A2091      -4.860 -10.322  58.528  1.00  0.00           C  
ATOM   4171  O   LYS A2091      -5.020 -10.246  57.310  1.00  0.00           O  
ATOM   4172  CB  LYS A2091      -6.047 -12.408  59.182  1.00  0.00           C  
ATOM   4173  CG  LYS A2091      -4.730 -13.162  59.322  1.00  0.00           C  
ATOM   4174  CD  LYS A2091      -4.291 -13.265  60.770  1.00  0.00           C  
ATOM   4175  CE  LYS A2091      -3.125 -14.234  60.927  1.00  0.00           C  
ATOM   4176  NZ  LYS A2091      -1.941 -13.824  60.119  1.00  0.00           N  
ATOM   4177  N   VAL A2092      -3.755  -9.908  59.142  1.00  0.00           N  
ATOM   4178  CA  VAL A2092      -2.613  -9.396  58.390  1.00  0.00           C  
ATOM   4179  C   VAL A2092      -1.492 -10.415  58.549  1.00  0.00           C  
ATOM   4180  O   VAL A2092      -1.539 -11.258  59.449  1.00  0.00           O  
ATOM   4181  CB  VAL A2092      -2.137  -8.017  58.902  1.00  0.00           C  
ATOM   4182  CG1 VAL A2092      -3.233  -6.983  58.679  1.00  0.00           C  
ATOM   4183  CG2 VAL A2092      -1.760  -8.094  60.377  1.00  0.00           C  
ATOM   4184  N   ASN A2093      -0.493 -10.348  57.676  1.00  0.00           N  
ATOM   4185  CA  ASN A2093       0.625 -11.285  57.728  1.00  0.00           C  
ATOM   4186  C   ASN A2093       1.889 -10.660  58.285  1.00  0.00           C  
ATOM   4187  O   ASN A2093       2.076  -9.445  58.221  1.00  0.00           O  
ATOM   4188  CB  ASN A2093       0.938 -11.820  56.330  1.00  0.00           C  
ATOM   4189  CG  ASN A2093      -0.239 -12.511  55.698  1.00  0.00           C  
ATOM   4190  OD1 ASN A2093      -0.859 -13.384  56.305  1.00  0.00           O  
ATOM   4191  ND2 ASN A2093      -0.555 -12.132  54.465  1.00  0.00           N  
ATOM   4192  N   PRO A2094       2.777 -11.488  58.852  1.00  0.00           N  
ATOM   4193  CA  PRO A2094       4.021 -10.946  59.394  1.00  0.00           C  
ATOM   4194  C   PRO A2094       4.873 -10.579  58.194  1.00  0.00           C  
ATOM   4195  O   PRO A2094       4.707 -11.143  57.114  1.00  0.00           O  
ATOM   4196  CB  PRO A2094       4.621 -12.132  60.149  1.00  0.00           C  
ATOM   4197  CG  PRO A2094       3.427 -12.960  60.506  1.00  0.00           C  
ATOM   4198  CD  PRO A2094       2.608 -12.896  59.245  1.00  0.00           C  
ATOM   4199  N   PHE A2095       5.776  -9.630  58.367  1.00  0.00           N  
ATOM   4200  CA  PHE A2095       6.643  -9.264  57.269  1.00  0.00           C  
ATOM   4201  C   PHE A2095       8.023  -8.919  57.781  1.00  0.00           C  
ATOM   4202  O   PHE A2095       8.212  -8.600  58.953  1.00  0.00           O  
ATOM   4203  CB  PHE A2095       6.092  -8.072  56.478  1.00  0.00           C  
ATOM   4204  CG  PHE A2095       5.949  -6.826  57.293  1.00  0.00           C  
ATOM   4205  CD1 PHE A2095       4.757  -6.543  57.946  1.00  0.00           C  
ATOM   4206  CD2 PHE A2095       7.007  -5.927  57.402  1.00  0.00           C  
ATOM   4207  CE1 PHE A2095       4.618  -5.379  58.691  1.00  0.00           C  
ATOM   4208  CE2 PHE A2095       6.878  -4.765  58.144  1.00  0.00           C  
ATOM   4209  CZ  PHE A2095       5.679  -4.488  58.788  1.00  0.00           C  
ATOM   4210  N   LYS A2096       8.980  -9.027  56.876  1.00  0.00           N  
ATOM   4211  CA  LYS A2096      10.358  -8.702  57.137  1.00  0.00           C  
ATOM   4212  C   LYS A2096      10.518  -7.336  56.476  1.00  0.00           C  
ATOM   4213  O   LYS A2096       9.720  -6.973  55.617  1.00  0.00           O  
ATOM   4214  CB  LYS A2096      11.252  -9.760  56.494  1.00  0.00           C  
ATOM   4215  CG  LYS A2096      12.591  -9.275  55.980  1.00  0.00           C  
ATOM   4216  CD  LYS A2096      13.534 -10.463  55.779  1.00  0.00           C  
ATOM   4217  CE  LYS A2096      12.853 -11.604  55.036  1.00  0.00           C  
ATOM   4218  NZ  LYS A2096      13.736 -12.803  54.979  1.00  0.00           N  
ATOM   4219  N   ALA A2098      11.525  -6.576  56.892  1.00  0.00           N  
ATOM   4220  CA  ALA A2098      11.788  -5.231  56.361  1.00  0.00           C  
ATOM   4221  C   ALA A2098      11.085  -4.823  55.058  1.00  0.00           C  
ATOM   4222  O   ALA A2098      11.474  -5.252  53.972  1.00  0.00           O  
ATOM   4223  CB  ALA A2098      13.291  -5.031  56.201  1.00  0.00           C  
ATOM   4224  N   LEU A2099      10.063  -3.972  55.161  1.00  0.00           N  
ATOM   4225  CA  LEU A2099       9.351  -3.499  53.966  1.00  0.00           C  
ATOM   4226  C   LEU A2099      10.220  -2.541  53.170  1.00  0.00           C  
ATOM   4227  O   LEU A2099      10.102  -2.458  51.950  1.00  0.00           O  
ATOM   4228  CB  LEU A2099       8.068  -2.756  54.334  1.00  0.00           C  
ATOM   4229  CG  LEU A2099       6.888  -3.549  54.876  1.00  0.00           C  
ATOM   4230  CD1 LEU A2099       5.798  -2.573  55.281  1.00  0.00           C  
ATOM   4231  CD2 LEU A2099       6.375  -4.524  53.820  1.00  0.00           C  
ATOM   4232  N   TYR A2100      11.067  -1.794  53.873  1.00  0.00           N  
ATOM   4233  CA  TYR A2100      11.950  -0.830  53.228  1.00  0.00           C  
ATOM   4234  C   TYR A2100      13.071  -0.420  54.181  1.00  0.00           C  
ATOM   4235  O   TYR A2100      12.820   0.107  55.263  1.00  0.00           O  
ATOM   4236  CB  TYR A2100      11.160   0.408  52.799  1.00  0.00           C  
ATOM   4237  CG  TYR A2100      11.746   1.086  51.585  1.00  0.00           C  
ATOM   4238  CD1 TYR A2100      12.885   1.884  51.684  1.00  0.00           C  
ATOM   4239  CD2 TYR A2100      11.188   0.888  50.324  1.00  0.00           C  
ATOM   4240  CE1 TYR A2100      13.455   2.468  50.555  1.00  0.00           C  
ATOM   4241  CE2 TYR A2100      11.750   1.465  49.189  1.00  0.00           C  
ATOM   4242  CZ  TYR A2100      12.881   2.251  49.310  1.00  0.00           C  
ATOM   4243  OH  TYR A2100      13.442   2.812  48.186  1.00  0.00           O  
ATOM   4244  N   ASN A2101      14.309  -0.656  53.763  1.00  0.00           N  
ATOM   4245  CA  ASN A2101      15.479  -0.332  54.574  1.00  0.00           C  
ATOM   4246  C   ASN A2101      16.067   1.035  54.239  1.00  0.00           C  
ATOM   4247  O   ASN A2101      15.907   1.537  53.126  1.00  0.00           O  
ATOM   4248  CB  ASN A2101      16.558  -1.393  54.368  1.00  0.00           C  
ATOM   4249  CG  ASN A2101      16.035  -2.796  54.565  1.00  0.00           C  
ATOM   4250  OD1 ASN A2101      15.523  -3.132  55.630  1.00  0.00           O  
ATOM   4251  ND2 ASN A2101      16.158  -3.627  53.534  1.00  0.00           N  
ATOM   4252  N   ARG A2102      16.755   1.623  55.214  1.00  0.00           N  
ATOM   4253  CA  ARG A2102      17.391   2.923  55.035  1.00  0.00           C  
ATOM   4254  C   ARG A2102      18.570   2.804  54.080  1.00  0.00           C  
ATOM   4255  O   ARG A2102      19.151   1.730  53.928  1.00  0.00           O  
ATOM   4256  CB  ARG A2102      17.924   3.455  56.369  1.00  0.00           C  
ATOM   4257  CG  ARG A2102      16.876   3.792  57.410  1.00  0.00           C  
ATOM   4258  CD  ARG A2102      17.547   4.156  58.734  1.00  0.00           C  
ATOM   4259  NE  ARG A2102      18.438   5.312  58.618  1.00  0.00           N  
ATOM   4260  CZ  ARG A2102      18.030   6.576  58.538  1.00  0.00           C  
ATOM   4261  NH1 ARG A2102      16.736   6.868  58.565  1.00  0.00           N  
ATOM   4262  NH2 ARG A2102      18.921   7.552  58.429  1.00  0.00           N  
ATOM   4263  N   ILE A2103      18.918   3.918  53.444  1.00  0.00           N  
ATOM   4264  CA  ILE A2103      20.059   3.968  52.540  1.00  0.00           C  
ATOM   4265  C   ILE A2103      21.041   4.966  53.149  1.00  0.00           C  
ATOM   4266  O   ILE A2103      20.697   5.672  54.098  1.00  0.00           O  
ATOM   4267  CB  ILE A2103      19.648   4.422  51.115  1.00  0.00           C  
ATOM   4268  CG1 ILE A2103      18.878   5.742  51.179  1.00  0.00           C  
ATOM   4269  CG2 ILE A2103      18.802   3.337  50.452  1.00  0.00           C  
ATOM   4270  CD1 ILE A2103      18.496   6.300  49.807  1.00  0.00           C  
ATOM   4271  N   ASP A2104      22.261   5.024  52.628  1.00  0.00           N  
ATOM   4272  CA  ASP A2104      23.243   5.952  53.173  1.00  0.00           C  
ATOM   4273  C   ASP A2104      24.179   6.518  52.116  1.00  0.00           C  
ATOM   4274  O   ASP A2104      24.258   6.003  51.001  1.00  0.00           O  
ATOM   4275  CB  ASP A2104      24.046   5.271  54.289  1.00  0.00           C  
ATOM   4276  CG  ASP A2104      24.877   4.101  53.792  1.00  0.00           C  
ATOM   4277  OD1 ASP A2104      25.302   3.282  54.634  1.00  0.00           O  
ATOM   4278  OD2 ASP A2104      25.120   4.002  52.572  1.00  0.00           O  
ATOM   4279  N   MET A2105      24.885   7.585  52.476  1.00  0.00           N  
ATOM   4280  CA  MET A2105      25.806   8.239  51.558  1.00  0.00           C  
ATOM   4281  C   MET A2105      26.922   7.345  51.032  1.00  0.00           C  
ATOM   4282  O   MET A2105      27.486   7.624  49.979  1.00  0.00           O  
ATOM   4283  CB  MET A2105      26.405   9.490  52.210  1.00  0.00           C  
ATOM   4284  CG  MET A2105      25.502  10.717  52.129  1.00  0.00           C  
ATOM   4285  SD  MET A2105      25.065  11.136  50.418  1.00  0.00           S  
ATOM   4286  CE  MET A2105      26.649  11.712  49.791  1.00  0.00           C  
ATOM   4287  N   ARG A2106      27.255   6.279  51.755  1.00  0.00           N  
ATOM   4288  CA  ARG A2106      28.305   5.383  51.281  1.00  0.00           C  
ATOM   4289  C   ARG A2106      27.860   4.716  49.983  1.00  0.00           C  
ATOM   4290  O   ARG A2106      28.672   4.456  49.094  1.00  0.00           O  
ATOM   4291  CB  ARG A2106      28.635   4.315  52.330  1.00  0.00           C  
ATOM   4292  CG  ARG A2106      29.411   4.844  53.523  1.00  0.00           C  
ATOM   4293  CD  ARG A2106      29.982   3.706  54.359  1.00  0.00           C  
ATOM   4294  NE  ARG A2106      30.710   4.196  55.528  1.00  0.00           N  
ATOM   4295  CZ  ARG A2106      30.146   4.843  56.544  1.00  0.00           C  
ATOM   4296  NH1 ARG A2106      28.841   5.081  56.540  1.00  0.00           N  
ATOM   4297  NH2 ARG A2106      30.886   5.255  57.564  1.00  0.00           N  
ATOM   4298  N   GLN A2107      26.564   4.442  49.876  1.00  0.00           N  
ATOM   4299  CA  GLN A2107      26.013   3.823  48.677  1.00  0.00           C  
ATOM   4300  C   GLN A2107      26.026   4.828  47.529  1.00  0.00           C  
ATOM   4301  O   GLN A2107      26.242   4.461  46.373  1.00  0.00           O  
ATOM   4302  CB  GLN A2107      24.588   3.341  48.944  1.00  0.00           C  
ATOM   4303  CG  GLN A2107      24.508   2.233  49.981  1.00  0.00           C  
ATOM   4304  CD  GLN A2107      23.084   1.925  50.386  1.00  0.00           C  
ATOM   4305  OE1 GLN A2107      22.379   2.784  50.911  1.00  0.00           O  
ATOM   4306  NE2 GLN A2107      22.651   0.693  50.143  1.00  0.00           N  
ATOM   4307  N   VAL A2108      25.793   6.097  47.850  1.00  0.00           N  
ATOM   4308  CA  VAL A2108      25.806   7.144  46.837  1.00  0.00           C  
ATOM   4309  C   VAL A2108      27.231   7.296  46.313  1.00  0.00           C  
ATOM   4310  O   VAL A2108      27.450   7.436  45.111  1.00  0.00           O  
ATOM   4311  CB  VAL A2108      25.334   8.500  47.412  1.00  0.00           C  
ATOM   4312  CG1 VAL A2108      25.661   9.625  46.438  1.00  0.00           C  
ATOM   4313  CG2 VAL A2108      23.837   8.459  47.672  1.00  0.00           C  
ATOM   4314  N   GLU A2109      28.198   7.266  47.224  1.00  0.00           N  
ATOM   4315  CA  GLU A2109      29.599   7.386  46.841  1.00  0.00           C  
ATOM   4316  C   GLU A2109      29.988   6.236  45.919  1.00  0.00           C  
ATOM   4317  O   GLU A2109      30.725   6.427  44.953  1.00  0.00           O  
ATOM   4318  CB  GLU A2109      30.487   7.387  48.092  1.00  0.00           C  
ATOM   4319  CG  GLU A2109      30.350   8.642  48.946  1.00  0.00           C  
ATOM   4320  CD  GLU A2109      30.932   8.475  50.342  1.00  0.00           C  
ATOM   4321  OE1 GLU A2109      32.085   8.009  50.461  1.00  0.00           O  
ATOM   4322  OE2 GLU A2109      30.237   8.816  51.323  1.00  0.00           O  
ATOM   4323  N   ALA A2110      29.488   5.040  46.216  1.00  0.00           N  
ATOM   4324  CA  ALA A2110      29.786   3.868  45.399  1.00  0.00           C  
ATOM   4325  C   ALA A2110      29.182   4.014  44.002  1.00  0.00           C  
ATOM   4326  O   ALA A2110      29.804   3.642  43.005  1.00  0.00           O  
ATOM   4327  CB  ALA A2110      29.250   2.612  46.078  1.00  0.00           C  
ATOM   4328  N   LEU A2111      27.966   4.552  43.935  1.00  0.00           N  
ATOM   4329  CA  LEU A2111      27.289   4.754  42.657  1.00  0.00           C  
ATOM   4330  C   LEU A2111      28.099   5.698  41.780  1.00  0.00           C  
ATOM   4331  O   LEU A2111      28.313   5.436  40.596  1.00  0.00           O  
ATOM   4332  CB  LEU A2111      25.895   5.346  42.876  1.00  0.00           C  
ATOM   4333  CG  LEU A2111      25.171   5.855  41.623  1.00  0.00           C  
ATOM   4334  CD1 LEU A2111      24.826   4.687  40.709  1.00  0.00           C  
ATOM   4335  CD2 LEU A2111      23.909   6.601  42.033  1.00  0.00           C  
ATOM   4336  N   VAL A2112      28.544   6.800  42.374  1.00  0.00           N  
ATOM   4337  CA  VAL A2112      29.330   7.792  41.653  1.00  0.00           C  
ATOM   4338  C   VAL A2112      30.659   7.210  41.176  1.00  0.00           C  
ATOM   4339  O   VAL A2112      31.056   7.419  40.029  1.00  0.00           O  
ATOM   4340  CB  VAL A2112      29.586   9.036  42.536  1.00  0.00           C  
ATOM   4341  CG1 VAL A2112      30.548   9.990  41.839  1.00  0.00           C  
ATOM   4342  CG2 VAL A2112      28.266   9.748  42.813  1.00  0.00           C  
ATOM   4343  N   GLU A2113      31.341   6.472  42.046  1.00  0.00           N  
ATOM   4344  CA  GLU A2113      32.616   5.870  41.669  1.00  0.00           C  
ATOM   4345  C   GLU A2113      32.445   4.851  40.556  1.00  0.00           C  
ATOM   4346  O   GLU A2113      33.262   4.781  39.638  1.00  0.00           O  
ATOM   4347  CB  GLU A2113      33.280   5.201  42.873  1.00  0.00           C  
ATOM   4348  CG  GLU A2113      33.953   6.182  43.803  1.00  0.00           C  
ATOM   4349  CD  GLU A2113      34.888   7.121  43.063  1.00  0.00           C  
ATOM   4350  OE1 GLU A2113      35.841   6.630  42.417  1.00  0.00           O  
ATOM   4351  OE2 GLU A2113      34.663   8.349  43.126  1.00  0.00           O  
ATOM   4352  N   ALA A2121      31.384   4.055  40.639  1.00  0.00           N  
ATOM   4353  CA  ALA A2121      31.124   3.051  39.620  1.00  0.00           C  
ATOM   4354  C   ALA A2121      30.851   3.746  38.294  1.00  0.00           C  
ATOM   4355  O   ALA A2121      31.268   3.273  37.239  1.00  0.00           O  
ATOM   4356  CB  ALA A2121      29.928   2.192  40.018  1.00  0.00           C  
ATOM   4357  N   SER A2123      30.151   4.874  38.354  1.00  0.00           N  
ATOM   4358  CA  SER A2123      29.824   5.620  37.148  1.00  0.00           C  
ATOM   4359  C   SER A2123      31.055   6.261  36.518  1.00  0.00           C  
ATOM   4360  O   SER A2123      31.141   6.368  35.298  1.00  0.00           O  
ATOM   4361  CB  SER A2123      28.766   6.678  37.455  1.00  0.00           C  
ATOM   4362  OG  SER A2123      27.551   6.053  37.831  1.00  0.00           O  
ATOM   4363  N   LYS A2124      32.002   6.690  37.347  1.00  0.00           N  
ATOM   4364  CA  LYS A2124      33.232   7.287  36.834  1.00  0.00           C  
ATOM   4365  C   LYS A2124      34.026   6.228  36.078  1.00  0.00           C  
ATOM   4366  O   LYS A2124      34.521   6.472  34.978  1.00  0.00           O  
ATOM   4367  CB  LYS A2124      34.108   7.809  37.974  1.00  0.00           C  
ATOM   4368  CG  LYS A2124      33.649   9.084  38.641  1.00  0.00           C  
ATOM   4369  CD  LYS A2124      34.635   9.451  39.739  1.00  0.00           C  
ATOM   4370  CE  LYS A2124      34.286  10.761  40.413  1.00  0.00           C  
ATOM   4371  NZ  LYS A2124      35.234  11.041  41.530  1.00  0.00           N  
ATOM   4372  N   GLU A2125      34.138   5.050  36.688  1.00  0.00           N  
ATOM   4373  CA  GLU A2125      34.892   3.934  36.125  1.00  0.00           C  
ATOM   4374  C   GLU A2125      34.370   3.395  34.794  1.00  0.00           C  
ATOM   4375  O   GLU A2125      35.131   2.829  34.011  1.00  0.00           O  
ATOM   4376  CB  GLU A2125      34.971   2.802  37.149  1.00  0.00           C  
ATOM   4377  N   GLU A2126      33.080   3.567  34.535  1.00  0.00           N  
ATOM   4378  CA  GLU A2126      32.493   3.075  33.291  1.00  0.00           C  
ATOM   4379  C   GLU A2126      33.028   3.823  32.075  1.00  0.00           C  
ATOM   4380  O   GLU A2126      33.484   3.209  31.109  1.00  0.00           O  
ATOM   4381  CB  GLU A2126      30.972   3.203  33.340  1.00  0.00           C  
ATOM   4382  CG  GLU A2126      30.346   2.538  34.549  1.00  0.00           C  
ATOM   4383  CD  GLU A2126      28.837   2.633  34.543  1.00  0.00           C  
ATOM   4384  OE1 GLU A2126      28.316   3.734  34.273  1.00  0.00           O  
ATOM   4385  OE2 GLU A2126      28.172   1.612  34.813  1.00  0.00           O  
ATOM   4386  N   VAL A2127      32.964   5.150  32.129  1.00  0.00           N  
ATOM   4387  CA  VAL A2127      33.444   5.993  31.038  1.00  0.00           C  
ATOM   4388  C   VAL A2127      34.919   6.325  31.234  1.00  0.00           C  
ATOM   4389  O   VAL A2127      35.734   5.441  31.499  1.00  0.00           O  
ATOM   4390  CB  VAL A2127      32.622   7.278  30.972  1.00  0.00           C  
HETATM 4391  O   2FM A 553      15.734  10.301  21.480  1.00  0.00           O  
HETATM 4392  C   2FM A 553      15.145  11.118  20.766  1.00  0.00           C  
HETATM 4393  OXT 2FM A 553      15.291  12.326  20.866  1.00  0.00           O  
HETATM 4394  CA  2FM A 553      14.173  10.580  19.719  1.00  0.00           C  
HETATM 4395  N   2FM A 553      14.576   9.198  19.581  1.00  0.00           N  
HETATM 4396  CB  2FM A 553      12.717  10.716  20.179  1.00  0.00           C  
HETATM 4397  CG  2FM A 553      11.711  10.197  19.155  1.00  0.00           C  
HETATM 4398  SD  2FM A 553      10.051  10.419  19.813  1.00  0.00           S  
HETATM 4399  CE  2FM A 553       9.003   9.971  18.392  1.00  0.00           C  
HETATM 4400  FZ1 2FM A 553       9.422   8.806  17.896  1.00  0.00           F  
HETATM 4401  FZ2 2FM A 553       9.134  10.911  17.452  1.00  0.00           F  
TER
END
