# Supplementary material for: Backbone Brackets and Arginine Tweezers delineate Class I and Class II aminoacyl tRNA synthetases
Source: PLoS Comput Biol. 2018 Apr 16;14(4):e1006101. doi: 10.1371/journal.pcbi.1006101 (PMC5919687; doi:10.1371/journal.pcbi.1006101)
Supplement: S11 File — All structures of Class I aaRS with residues renumbered according to the MSA. (GZ) [file pcbi.1006101.s023.tar.gz › 1pfw_A_renum.pdb]

ATOM      1  N   ALA A 244     -16.016   5.107  31.294  1.00  0.00           N  
ATOM      2  CA  ALA A 244     -14.566   4.756  31.270  1.00  0.00           C  
ATOM      3  C   ALA A 244     -13.882   5.375  30.059  1.00  0.00           C  
ATOM      4  O   ALA A 244     -14.229   5.075  28.916  1.00  0.00           O  
ATOM      5  CB  ALA A 244     -14.392   3.240  31.243  1.00  0.00           C  
ATOM      6  N   LYS A 245     -12.910   6.241  30.318  1.00  0.00           N  
ATOM      7  CA  LYS A 245     -12.171   6.896  29.250  1.00  0.00           C  
ATOM      8  C   LYS A 245     -11.231   5.900  28.583  1.00  0.00           C  
ATOM      9  O   LYS A 245     -10.786   4.935  29.208  1.00  0.00           O  
ATOM     10  CB  LYS A 245     -11.310   8.035  29.807  1.00  0.00           C  
ATOM     11  CG  LYS A 245     -12.040   9.140  30.550  1.00  0.00           C  
ATOM     12  CD  LYS A 245     -11.024  10.027  31.258  1.00  0.00           C  
ATOM     13  CE  LYS A 245     -11.647  11.301  31.803  1.00  0.00           C  
ATOM     14  NZ  LYS A 245     -12.129  12.186  30.703  1.00  0.00           N  
ATOM     15  N   LYS A 265     -10.945   6.136  27.307  1.00  0.00           N  
ATOM     16  CA  LYS A 265      -9.993   5.319  26.563  1.00  0.00           C  
ATOM     17  C   LYS A 265      -8.824   6.280  26.392  1.00  0.00           C  
ATOM     18  O   LYS A 265      -8.980   7.364  25.817  1.00  0.00           O  
ATOM     19  CB  LYS A 265     -10.552   4.905  25.199  1.00  0.00           C  
ATOM     20  CG  LYS A 265     -11.638   3.843  25.272  1.00  0.00           C  
ATOM     21  CD  LYS A 265     -12.015   3.340  23.885  1.00  0.00           C  
ATOM     22  CE  LYS A 265     -13.062   2.242  23.961  1.00  0.00           C  
ATOM     23  NZ  LYS A 265     -13.381   1.700  22.612  1.00  0.00           N  
ATOM     24  N   ILE A 266      -7.663   5.892  26.907  1.00  0.00           N  
ATOM     25  CA  ILE A 266      -6.480   6.744  26.857  1.00  0.00           C  
ATOM     26  C   ILE A 266      -5.258   6.025  26.292  1.00  0.00           C  
ATOM     27  O   ILE A 266      -4.952   4.905  26.694  1.00  0.00           O  
ATOM     28  CB  ILE A 266      -6.121   7.238  28.283  1.00  0.00           C  
ATOM     29  CG1 ILE A 266      -7.337   7.924  28.918  1.00  0.00           C  
ATOM     30  CG2 ILE A 266      -4.933   8.186  28.229  1.00  0.00           C  
ATOM     31  CD1 ILE A 266      -7.190   8.189  30.420  1.00  0.00           C  
ATOM     32  N   LEU A 267      -4.572   6.673  25.353  1.00  0.00           N  
ATOM     33  CA  LEU A 267      -3.355   6.115  24.777  1.00  0.00           C  
ATOM     34  C   LEU A 267      -2.260   7.075  25.221  1.00  0.00           C  
ATOM     35  O   LEU A 267      -2.293   8.257  24.886  1.00  0.00           O  
ATOM     36  CB  LEU A 267      -3.427   6.066  23.244  1.00  0.00           C  
ATOM     37  CG  LEU A 267      -2.372   5.197  22.532  1.00  0.00           C  
ATOM     38  CD1 LEU A 267      -2.739   5.043  21.058  1.00  0.00           C  
ATOM     39  CD2 LEU A 267      -0.991   5.814  22.670  1.00  0.00           C  
ATOM     40  N   VAL A 268      -1.307   6.565  25.993  1.00  0.00           N  
ATOM     41  CA  VAL A 268      -0.211   7.379  26.512  1.00  0.00           C  
ATOM     42  C   VAL A 268       1.116   6.860  25.988  1.00  0.00           C  
ATOM     43  O   VAL A 268       1.329   5.651  25.937  1.00  0.00           O  
ATOM     44  CB  VAL A 268      -0.156   7.318  28.058  1.00  0.00           C  
ATOM     45  CG1 VAL A 268       1.074   8.065  28.573  1.00  0.00           C  
ATOM     46  CG2 VAL A 268      -1.427   7.892  28.644  1.00  0.00           C  
ATOM     47  N   THR A 269       2.008   7.771  25.612  1.00  0.00           N  
ATOM     48  CA  THR A 269       3.320   7.375  25.113  1.00  0.00           C  
ATOM     49  C   THR A 269       4.434   8.155  25.792  1.00  0.00           C  
ATOM     50  O   THR A 269       4.198   9.178  26.440  1.00  0.00           O  
ATOM     51  CB  THR A 269       3.487   7.672  23.599  1.00  0.00           C  
ATOM     52  OG1 THR A 269       3.554   9.095  23.405  1.00  0.00           O  
ATOM     53  CG2 THR A 269       2.330   7.105  22.789  1.00  0.00           C  
ATOM     54  N   CYS A 270       5.649   7.636  25.645  1.00  0.00           N  
ATOM     55  CA  CYS A 270       6.859   8.299  26.107  1.00  0.00           C  
ATOM     56  C   CYS A 270       7.632   8.411  24.804  1.00  0.00           C  
ATOM     57  O   CYS A 270       7.358   7.663  23.866  1.00  0.00           O  
ATOM     58  CB  CYS A 270       7.639   7.444  27.106  1.00  0.00           C  
ATOM     59  SG  CYS A 270       6.982   7.551  28.764  1.00  0.00           S  
ATOM     60  N   ALA A 271       8.573   9.345  24.723  1.00  0.00           N  
ATOM     61  CA  ALA A 271       9.355   9.494  23.501  1.00  0.00           C  
ATOM     62  C   ALA A 271      10.117   8.195  23.251  1.00  0.00           C  
ATOM     63  O   ALA A 271      10.532   7.518  24.194  1.00  0.00           O  
ATOM     64  CB  ALA A 271      10.326  10.659  23.634  1.00  0.00           C  
ATOM     65  N   LEU A 272      10.286   7.841  21.982  1.00  0.00           N  
ATOM     66  CA  LEU A 272      10.982   6.612  21.616  1.00  0.00           C  
ATOM     67  C   LEU A 272      12.493   6.797  21.760  1.00  0.00           C  
ATOM     68  O   LEU A 272      13.096   7.607  21.066  1.00  0.00           O  
ATOM     69  CB  LEU A 272      10.627   6.228  20.175  1.00  0.00           C  
ATOM     70  CG  LEU A 272       9.136   6.266  19.810  1.00  0.00           C  
ATOM     71  CD1 LEU A 272       8.951   5.628  18.431  1.00  0.00           C  
ATOM     72  CD2 LEU A 272       8.301   5.523  20.855  1.00  0.00           C  
ATOM     73  N   PRO A 273      13.123   6.042  22.674  1.00  0.00           N  
ATOM     74  CA  PRO A 273      14.569   6.135  22.906  1.00  0.00           C  
ATOM     75  C   PRO A 273      15.400   5.726  21.693  1.00  0.00           C  
ATOM     76  O   PRO A 273      15.062   4.764  21.015  1.00  0.00           O  
ATOM     77  CB  PRO A 273      14.799   5.175  24.073  1.00  0.00           C  
ATOM     78  CG  PRO A 273      13.459   5.085  24.746  1.00  0.00           C  
ATOM     79  CD  PRO A 273      12.508   5.065  23.588  1.00  0.00           C  
ATOM     80  N   TYR A 274      16.480   6.457  21.426  1.00  0.00           N  
ATOM     81  CA  TYR A 274      17.370   6.121  20.315  1.00  0.00           C  
ATOM     82  C   TYR A 274      17.997   4.768  20.626  1.00  0.00           C  
ATOM     83  O   TYR A 274      18.411   4.516  21.757  1.00  0.00           O  
ATOM     84  CB  TYR A 274      18.475   7.170  20.170  1.00  0.00           C  
ATOM     85  CG  TYR A 274      18.072   8.393  19.379  1.00  0.00           C  
ATOM     86  CD1 TYR A 274      18.503   9.664  19.758  1.00  0.00           C  
ATOM     87  CD2 TYR A 274      17.274   8.280  18.240  1.00  0.00           C  
ATOM     88  CE1 TYR A 274      18.148  10.795  19.021  1.00  0.00           C  
ATOM     89  CE2 TYR A 274      16.916   9.402  17.497  1.00  0.00           C  
ATOM     90  CZ  TYR A 274      17.356  10.654  17.894  1.00  0.00           C  
ATOM     91  OH  TYR A 274      17.003  11.765  17.162  1.00  0.00           O  
ATOM     92  N   ALA A 275      18.079   3.908  19.620  1.00  0.00           N  
ATOM     93  CA  ALA A 275      18.629   2.572  19.806  1.00  0.00           C  
ATOM     94  C   ALA A 275      20.147   2.509  19.949  1.00  0.00           C  
ATOM     95  O   ALA A 275      20.689   1.445  20.232  1.00  0.00           O  
ATOM     96  CB  ALA A 275      18.186   1.673  18.657  1.00  0.00           C  
ATOM     97  N   ASN A 276      20.841   3.629  19.772  1.00  0.00           N  
ATOM     98  CA  ASN A 276      22.299   3.596  19.869  1.00  0.00           C  
ATOM     99  C   ASN A 276      22.900   4.110  21.177  1.00  0.00           C  
ATOM    100  O   ASN A 276      24.069   4.488  21.216  1.00  0.00           O  
ATOM    101  CB  ASN A 276      22.916   4.347  18.683  1.00  0.00           C  
ATOM    102  CG  ASN A 276      22.646   5.834  18.728  1.00  0.00           C  
ATOM    103  OD1 ASN A 276      21.526   6.266  19.001  1.00  0.00           O  
ATOM    104  ND2 ASN A 276      23.671   6.630  18.443  1.00  0.00           N  
ATOM    105  N   GLY A 277      22.110   4.106  22.246  1.00  0.00           N  
ATOM    106  CA  GLY A 277      22.608   4.567  23.532  1.00  0.00           C  
ATOM    107  C   GLY A 277      21.861   3.923  24.688  1.00  0.00           C  
ATOM    108  O   GLY A 277      20.676   3.618  24.565  1.00  0.00           O  
ATOM    109  N   SER A 279      22.545   3.715  25.810  1.00  0.00           N  
ATOM    110  CA  SER A 279      21.920   3.101  26.979  1.00  0.00           C  
ATOM    111  C   SER A 279      20.990   4.079  27.692  1.00  0.00           C  
ATOM    112  O   SER A 279      21.174   5.294  27.623  1.00  0.00           O  
ATOM    113  CB  SER A 279      22.990   2.612  27.962  1.00  0.00           C  
ATOM    114  OG  SER A 279      23.820   1.625  27.369  1.00  0.00           O  
ATOM    115  N   ILE A 280      19.987   3.545  28.379  1.00  0.00           N  
ATOM    116  CA  ILE A 280      19.044   4.385  29.105  1.00  0.00           C  
ATOM    117  C   ILE A 280      19.737   4.999  30.316  1.00  0.00           C  
ATOM    118  O   ILE A 280      20.436   4.300  31.052  1.00  0.00           O  
ATOM    119  CB  ILE A 280      17.835   3.559  29.597  1.00  0.00           C  
ATOM    120  CG1 ILE A 280      17.129   2.906  28.402  1.00  0.00           C  
ATOM    121  CG2 ILE A 280      16.879   4.454  30.394  1.00  0.00           C  
ATOM    122  CD1 ILE A 280      16.658   3.893  27.332  1.00  0.00           C  
ATOM    123  N   HIS A 281      19.569   6.306  30.513  1.00  0.00           N  
ATOM    124  CA  HIS A 281      20.179   6.970  31.662  1.00  0.00           C  
ATOM    125  C   HIS A 281      19.117   7.632  32.542  1.00  0.00           C  
ATOM    126  O   HIS A 281      17.921   7.542  32.253  1.00  0.00           O  
ATOM    127  CB  HIS A 281      21.231   7.992  31.207  1.00  0.00           C  
ATOM    128  CG  HIS A 281      20.734   8.963  30.183  1.00  0.00           C  
ATOM    129  ND1 HIS A 281      19.755   9.894  30.454  1.00  0.00           N  
ATOM    130  CD2 HIS A 281      21.086   9.152  28.888  1.00  0.00           C  
ATOM    131  CE1 HIS A 281      19.526  10.617  29.371  1.00  0.00           C  
ATOM    132  NE2 HIS A 281      20.321  10.188  28.407  1.00  0.00           N  
ATOM    133  N   LEU A 282      19.542   8.286  33.620  1.00  0.00           N  
ATOM    134  CA  LEU A 282      18.585   8.919  34.527  1.00  0.00           C  
ATOM    135  C   LEU A 282      17.696   9.960  33.860  1.00  0.00           C  
ATOM    136  O   LEU A 282      16.605  10.251  34.353  1.00  0.00           O  
ATOM    137  CB  LEU A 282      19.305   9.539  35.727  1.00  0.00           C  
ATOM    138  CG  LEU A 282      19.997   8.548  36.666  1.00  0.00           C  
ATOM    139  CD1 LEU A 282      20.500   9.299  37.889  1.00  0.00           C  
ATOM    140  CD2 LEU A 282      19.032   7.447  37.085  1.00  0.00           C  
ATOM    141  N   GLY A 283      18.163  10.518  32.745  1.00  0.00           N  
ATOM    142  CA  GLY A 283      17.378  11.498  32.012  1.00  0.00           C  
ATOM    143  C   GLY A 283      16.147  10.827  31.429  1.00  0.00           C  
ATOM    144  O   GLY A 283      15.026  11.330  31.572  1.00  0.00           O  
ATOM    145  N   HIS A 284      16.352   9.690  30.767  1.00  0.00           N  
ATOM    146  CA  HIS A 284      15.238   8.936  30.200  1.00  0.00           C  
ATOM    147  C   HIS A 284      14.289   8.551  31.327  1.00  0.00           C  
ATOM    148  O   HIS A 284      13.072   8.690  31.207  1.00  0.00           O  
ATOM    149  CB  HIS A 284      15.691   7.616  29.556  1.00  0.00           C  
ATOM    150  CG  HIS A 284      16.565   7.769  28.351  1.00  0.00           C  
ATOM    151  ND1 HIS A 284      17.939   7.668  28.412  1.00  0.00           N  
ATOM    152  CD2 HIS A 284      16.258   7.939  27.042  1.00  0.00           C  
ATOM    153  CE1 HIS A 284      18.440   7.764  27.192  1.00  0.00           C  
ATOM    154  NE2 HIS A 284      17.441   7.928  26.343  1.00  0.00           N  
ATOM    155  N   MET A 285      14.851   8.048  32.424  1.00  0.00           N  
ATOM    156  CA  MET A 285      14.025   7.597  33.533  1.00  0.00           C  
ATOM    157  C   MET A 285      13.071   8.631  34.116  1.00  0.00           C  
ATOM    158  O   MET A 285      11.989   8.273  34.572  1.00  0.00           O  
ATOM    159  CB  MET A 285      14.890   6.988  34.642  1.00  0.00           C  
ATOM    160  CG  MET A 285      15.592   5.684  34.233  1.00  0.00           C  
ATOM    161  SD  MET A 285      14.548   4.518  33.301  1.00  0.00           S  
ATOM    162  CE  MET A 285      13.128   4.374  34.384  1.00  0.00           C  
ATOM    163  N   LEU A 286      13.450   9.907  34.112  1.00  0.00           N  
ATOM    164  CA  LEU A 286      12.548  10.934  34.633  1.00  0.00           C  
ATOM    165  C   LEU A 286      11.249  10.892  33.831  1.00  0.00           C  
ATOM    166  O   LEU A 286      10.150  10.917  34.390  1.00  0.00           O  
ATOM    167  CB  LEU A 286      13.167  12.331  34.499  1.00  0.00           C  
ATOM    168  CG  LEU A 286      12.257  13.507  34.886  1.00  0.00           C  
ATOM    169  CD1 LEU A 286      11.913  13.441  36.372  1.00  0.00           C  
ATOM    170  CD2 LEU A 286      12.962  14.821  34.571  1.00  0.00           C  
ATOM    171  N   GLU A 288      11.388  10.826  32.513  1.00  0.00           N  
ATOM    172  CA  GLU A 288      10.232  10.798  31.622  1.00  0.00           C  
ATOM    173  C   GLU A 288       9.373   9.545  31.756  1.00  0.00           C  
ATOM    174  O   GLU A 288       8.147   9.632  31.875  1.00  0.00           O  
ATOM    175  CB  GLU A 288      10.693  10.938  30.173  1.00  0.00           C  
ATOM    176  CG  GLU A 288       9.558  10.916  29.158  1.00  0.00           C  
ATOM    177  CD  GLU A 288      10.048  11.218  27.763  1.00  0.00           C  
ATOM    178  OE1 GLU A 288      10.473  12.366  27.523  1.00  0.00           O  
ATOM    179  OE2 GLU A 288      10.022  10.308  26.911  1.00  0.00           O  
ATOM    180  N   HIS A 289      10.011   8.379  31.738  1.00  0.00           N  
ATOM    181  CA  HIS A 289       9.273   7.127  31.832  1.00  0.00           C  
ATOM    182  C   HIS A 289       8.618   6.921  33.188  1.00  0.00           C  
ATOM    183  O   HIS A 289       7.542   6.333  33.273  1.00  0.00           O  
ATOM    184  CB  HIS A 289      10.192   5.957  31.466  1.00  0.00           C  
ATOM    185  CG  HIS A 289      10.573   5.942  30.018  1.00  0.00           C  
ATOM    186  ND1 HIS A 289      10.020   5.064  29.110  1.00  0.00           N  
ATOM    187  CD2 HIS A 289      11.381   6.762  29.304  1.00  0.00           C  
ATOM    188  CE1 HIS A 289      10.469   5.345  27.900  1.00  0.00           C  
ATOM    189  NE2 HIS A 289      11.296   6.372  27.989  1.00  0.00           N  
ATOM    190  N   ILE A 290       9.256   7.420  34.245  1.00  0.00           N  
ATOM    191  CA  ILE A 290       8.690   7.310  35.582  1.00  0.00           C  
ATOM    192  C   ILE A 290       7.507   8.272  35.707  1.00  0.00           C  
ATOM    193  O   ILE A 290       6.457   7.908  36.240  1.00  0.00           O  
ATOM    194  CB  ILE A 290       9.756   7.626  36.664  1.00  0.00           C  
ATOM    195  CG1 ILE A 290      10.761   6.468  36.727  1.00  0.00           C  
ATOM    196  CG2 ILE A 290       9.088   7.846  38.029  1.00  0.00           C  
ATOM    197  CD1 ILE A 290      11.957   6.726  37.634  1.00  0.00           C  
ATOM    198  N   GLN A 291       7.666   9.497  35.207  1.00  0.00           N  
ATOM    199  CA  GLN A 291       6.573  10.467  35.282  1.00  0.00           C  
ATOM    200  C   GLN A 291       5.326   9.918  34.593  1.00  0.00           C  
ATOM    201  O   GLN A 291       4.222   9.990  35.130  1.00  0.00           O  
ATOM    202  CB  GLN A 291       6.964  11.790  34.619  1.00  0.00           C  
ATOM    203  CG  GLN A 291       5.826  12.810  34.599  1.00  0.00           C  
ATOM    204  CD  GLN A 291       6.200  14.085  33.863  1.00  0.00           C  
ATOM    205  OE1 GLN A 291       6.813  14.041  32.796  1.00  0.00           O  
ATOM    206  NE2 GLN A 291       5.817  15.228  34.422  1.00  0.00           N  
ATOM    207  N   ALA A 292       5.508   9.382  33.392  1.00  0.00           N  
ATOM    208  CA  ALA A 292       4.389   8.830  32.639  1.00  0.00           C  
ATOM    209  C   ALA A 292       3.786   7.622  33.347  1.00  0.00           C  
ATOM    210  O   ALA A 292       2.565   7.494  33.431  1.00  0.00           O  
ATOM    211  CB  ALA A 292       4.845   8.438  31.236  1.00  0.00           C  
ATOM    212  N   ASP A 293       4.641   6.741  33.864  1.00  0.00           N  
ATOM    213  CA  ASP A 293       4.160   5.537  34.536  1.00  0.00           C  
ATOM    214  C   ASP A 293       3.310   5.842  35.760  1.00  0.00           C  
ATOM    215  O   ASP A 293       2.327   5.155  36.026  1.00  0.00           O  
ATOM    216  CB  ASP A 293       5.326   4.634  34.945  1.00  0.00           C  
ATOM    217  CG  ASP A 293       4.856   3.273  35.422  1.00  0.00           C  
ATOM    218  OD1 ASP A 293       4.299   2.515  34.597  1.00  0.00           O  
ATOM    219  OD2 ASP A 293       5.026   2.964  36.618  1.00  0.00           O  
ATOM    220  N   VAL A 294       3.699   6.858  36.522  1.00  0.00           N  
ATOM    221  CA  VAL A 294       2.929   7.238  37.699  1.00  0.00           C  
ATOM    222  C   VAL A 294       1.536   7.676  37.244  1.00  0.00           C  
ATOM    223  O   VAL A 294       0.521   7.253  37.801  1.00  0.00           O  
ATOM    224  CB  VAL A 294       3.620   8.400  38.457  1.00  0.00           C  
ATOM    225  CG1 VAL A 294       2.686   8.976  39.520  1.00  0.00           C  
ATOM    226  CG2 VAL A 294       4.907   7.893  39.112  1.00  0.00           C  
ATOM    227  N   TRP A 295       1.494   8.510  36.211  1.00  0.00           N  
ATOM    228  CA  TRP A 295       0.228   9.017  35.691  1.00  0.00           C  
ATOM    229  C   TRP A 295      -0.623   7.866  35.159  1.00  0.00           C  
ATOM    230  O   TRP A 295      -1.824   7.792  35.421  1.00  0.00           O  
ATOM    231  CB  TRP A 295       0.489  10.030  34.570  1.00  0.00           C  
ATOM    232  CG  TRP A 295      -0.689  10.908  34.261  1.00  0.00           C  
ATOM    233  CD1 TRP A 295      -1.168  11.938  35.023  1.00  0.00           C  
ATOM    234  CD2 TRP A 295      -1.527  10.844  33.100  1.00  0.00           C  
ATOM    235  NE1 TRP A 295      -2.253  12.522  34.406  1.00  0.00           N  
ATOM    236  CE2 TRP A 295      -2.493  11.870  33.225  1.00  0.00           C  
ATOM    237  CE3 TRP A 295      -1.557  10.019  31.966  1.00  0.00           C  
ATOM    238  CZ2 TRP A 295      -3.481  12.096  32.252  1.00  0.00           C  
ATOM    239  CZ3 TRP A 295      -2.543  10.246  30.996  1.00  0.00           C  
ATOM    240  CH2 TRP A 295      -3.488  11.277  31.151  1.00  0.00           C  
ATOM    241  N   VAL A 296       0.013   6.970  34.413  1.00  0.00           N  
ATOM    242  CA  VAL A 296      -0.666   5.813  33.838  1.00  0.00           C  
ATOM    243  C   VAL A 296      -1.235   4.891  34.919  1.00  0.00           C  
ATOM    244  O   VAL A 296      -2.384   4.458  34.834  1.00  0.00           O  
ATOM    245  CB  VAL A 296       0.302   5.009  32.929  1.00  0.00           C  
ATOM    246  CG1 VAL A 296      -0.263   3.623  32.638  1.00  0.00           C  
ATOM    247  CG2 VAL A 296       0.525   5.760  31.622  1.00  0.00           C  
ATOM    248  N   ARG A 297      -0.437   4.587  35.938  1.00  0.00           N  
ATOM    249  CA  ARG A 297      -0.919   3.713  37.001  1.00  0.00           C  
ATOM    250  C   ARG A 297      -2.097   4.353  37.719  1.00  0.00           C  
ATOM    251  O   ARG A 297      -3.040   3.662  38.101  1.00  0.00           O  
ATOM    252  CB  ARG A 297       0.206   3.383  37.990  1.00  0.00           C  
ATOM    253  CG  ARG A 297       1.234   2.402  37.425  1.00  0.00           C  
ATOM    254  CD  ARG A 297       2.320   2.057  38.445  1.00  0.00           C  
ATOM    255  NE  ARG A 297       3.337   1.156  37.896  1.00  0.00           N  
ATOM    256  CZ  ARG A 297       3.313  -0.172  37.987  1.00  0.00           C  
ATOM    257  NH1 ARG A 297       2.317  -0.788  38.612  1.00  0.00           N  
ATOM    258  NH2 ARG A 297       4.301  -0.889  37.460  1.00  0.00           N  
ATOM    259  N   TYR A 298      -2.055   5.671  37.896  1.00  0.00           N  
ATOM    260  CA  TYR A 298      -3.165   6.353  38.556  1.00  0.00           C  
ATOM    261  C   TYR A 298      -4.429   6.238  37.697  1.00  0.00           C  
ATOM    262  O   TYR A 298      -5.507   5.919  38.206  1.00  0.00           O  
ATOM    263  CB  TYR A 298      -2.853   7.833  38.787  1.00  0.00           C  
ATOM    264  CG  TYR A 298      -4.056   8.592  39.301  1.00  0.00           C  
ATOM    265  CD1 TYR A 298      -4.546   8.372  40.589  1.00  0.00           C  
ATOM    266  CD2 TYR A 298      -4.738   9.488  38.480  1.00  0.00           C  
ATOM    267  CE1 TYR A 298      -5.692   9.027  41.050  1.00  0.00           C  
ATOM    268  CE2 TYR A 298      -5.885  10.145  38.928  1.00  0.00           C  
ATOM    269  CZ  TYR A 298      -6.354   9.909  40.212  1.00  0.00           C  
ATOM    270  OH  TYR A 298      -7.492  10.543  40.649  1.00  0.00           O  
ATOM    271  N   GLN A 299      -4.298   6.499  36.398  1.00  0.00           N  
ATOM    272  CA  GLN A 299      -5.452   6.408  35.504  1.00  0.00           C  
ATOM    273  C   GLN A 299      -6.040   4.995  35.527  1.00  0.00           C  
ATOM    274  O   GLN A 299      -7.253   4.830  35.445  1.00  0.00           O  
ATOM    275  CB  GLN A 299      -5.068   6.791  34.070  1.00  0.00           C  
ATOM    276  CG  GLN A 299      -4.573   8.228  33.921  1.00  0.00           C  
ATOM    277  CD  GLN A 299      -5.646   9.268  34.200  1.00  0.00           C  
ATOM    278  OE1 GLN A 299      -5.341  10.441  34.418  1.00  0.00           O  
ATOM    279  NE2 GLN A 299      -6.905   8.848  34.185  1.00  0.00           N  
ATOM    280  N   ARG A 300      -5.187   3.976  35.630  1.00  0.00           N  
ATOM    281  CA  ARG A 300      -5.689   2.604  35.687  1.00  0.00           C  
ATOM    282  C   ARG A 300      -6.435   2.388  37.005  1.00  0.00           C  
ATOM    283  O   ARG A 300      -7.445   1.678  37.044  1.00  0.00           O  
ATOM    284  CB  ARG A 300      -4.552   1.576  35.576  1.00  0.00           C  
ATOM    285  CG  ARG A 300      -3.894   1.495  34.201  1.00  0.00           C  
ATOM    286  CD  ARG A 300      -3.148   0.174  34.038  1.00  0.00           C  
ATOM    287  NE  ARG A 300      -2.335   0.134  32.822  1.00  0.00           N  
ATOM    288  CZ  ARG A 300      -1.008   0.243  32.808  1.00  0.00           C  
ATOM    289  NH1 ARG A 300      -0.336   0.398  33.941  1.00  0.00           N  
ATOM    290  NH2 ARG A 300      -0.348   0.191  31.660  1.00  0.00           N  
ATOM    291  N   MET A 301      -5.938   2.993  38.084  1.00  0.00           N  
ATOM    292  CA  MET A 301      -6.590   2.863  39.388  1.00  0.00           C  
ATOM    293  C   MET A 301      -7.984   3.482  39.388  1.00  0.00           C  
ATOM    294  O   MET A 301      -8.838   3.083  40.180  1.00  0.00           O  
ATOM    295  CB  MET A 301      -5.755   3.516  40.496  1.00  0.00           C  
ATOM    296  CG  MET A 301      -4.557   2.690  40.936  1.00  0.00           C  
ATOM    297  SD  MET A 301      -3.734   3.387  42.389  1.00  0.00           S  
ATOM    298  CE  MET A 301      -4.790   2.770  43.708  1.00  0.00           C  
ATOM    299  N   ARG A 302      -8.213   4.456  38.511  1.00  0.00           N  
ATOM    300  CA  ARG A 302      -9.523   5.094  38.439  1.00  0.00           C  
ATOM    301  C   ARG A 302     -10.457   4.404  37.439  1.00  0.00           C  
ATOM    302  O   ARG A 302     -11.499   4.953  37.079  1.00  0.00           O  
ATOM    303  CB  ARG A 302      -9.396   6.588  38.100  1.00  0.00           C  
ATOM    304  CG  ARG A 302      -8.617   7.422  39.130  1.00  0.00           C  
ATOM    305  CD  ARG A 302      -8.978   7.055  40.574  1.00  0.00           C  
ATOM    306  NE  ARG A 302     -10.385   7.283  40.909  1.00  0.00           N  
ATOM    307  CZ  ARG A 302     -10.887   8.451  41.304  1.00  0.00           C  
ATOM    308  NH1 ARG A 302     -10.106   9.518  41.418  1.00  0.00           N  
ATOM    309  NH2 ARG A 302     -12.176   8.548  41.600  1.00  0.00           N  
ATOM    310  N   GLY A 303     -10.067   3.214  36.984  1.00  0.00           N  
ATOM    311  CA  GLY A 303     -10.903   2.434  36.081  1.00  0.00           C  
ATOM    312  C   GLY A 303     -10.960   2.734  34.592  1.00  0.00           C  
ATOM    313  O   GLY A 303     -11.843   2.231  33.892  1.00  0.00           O  
ATOM    314  N   HIS A 304     -10.034   3.534  34.086  1.00  0.00           N  
ATOM    315  CA  HIS A 304     -10.040   3.859  32.666  1.00  0.00           C  
ATOM    316  C   HIS A 304      -9.326   2.802  31.837  1.00  0.00           C  
ATOM    317  O   HIS A 304      -8.553   2.007  32.368  1.00  0.00           O  
ATOM    318  CB  HIS A 304      -9.377   5.218  32.458  1.00  0.00           C  
ATOM    319  CG  HIS A 304     -10.053   6.322  33.203  1.00  0.00           C  
ATOM    320  ND1 HIS A 304      -9.366   7.222  33.989  1.00  0.00           N  
ATOM    321  CD2 HIS A 304     -11.362   6.650  33.308  1.00  0.00           C  
ATOM    322  CE1 HIS A 304     -10.225   8.055  34.550  1.00  0.00           C  
ATOM    323  NE2 HIS A 304     -11.442   7.729  34.154  1.00  0.00           N  
ATOM    324  N   GLU A 305      -9.614   2.779  30.538  1.00  0.00           N  
ATOM    325  CA  GLU A 305      -8.956   1.848  29.626  1.00  0.00           C  
ATOM    326  C   GLU A 305      -7.700   2.595  29.196  1.00  0.00           C  
ATOM    327  O   GLU A 305      -7.779   3.596  28.481  1.00  0.00           O  
ATOM    328  CB  GLU A 305      -9.834   1.554  28.404  1.00  0.00           C  
ATOM    329  CG  GLU A 305      -9.091   0.838  27.275  1.00  0.00           C  
ATOM    330  CD  GLU A 305      -9.982   0.495  26.090  1.00  0.00           C  
ATOM    331  OE1 GLU A 305      -9.512   0.621  24.939  1.00  0.00           O  
ATOM    332  OE2 GLU A 305     -11.144   0.088  26.306  1.00  0.00           O  
ATOM    333  N   VAL A 306      -6.544   2.117  29.640  1.00  0.00           N  
ATOM    334  CA  VAL A 306      -5.289   2.779  29.318  1.00  0.00           C  
ATOM    335  C   VAL A 306      -4.340   1.922  28.494  1.00  0.00           C  
ATOM    336  O   VAL A 306      -4.178   0.729  28.753  1.00  0.00           O  
ATOM    337  CB  VAL A 306      -4.540   3.195  30.608  1.00  0.00           C  
ATOM    338  CG1 VAL A 306      -3.305   4.004  30.255  1.00  0.00           C  
ATOM    339  CG2 VAL A 306      -5.465   3.995  31.521  1.00  0.00           C  
ATOM    340  N   ASN A 307      -3.725   2.543  27.494  1.00  0.00           N  
ATOM    341  CA  ASN A 307      -2.744   1.873  26.653  1.00  0.00           C  
ATOM    342  C   ASN A 307      -1.474   2.711  26.712  1.00  0.00           C  
ATOM    343  O   ASN A 307      -1.409   3.801  26.147  1.00  0.00           O  
ATOM    344  CB  ASN A 307      -3.253   1.746  25.217  1.00  0.00           C  
ATOM    345  CG  ASN A 307      -4.284   0.648  25.073  1.00  0.00           C  
ATOM    346  OD1 ASN A 307      -3.963  -0.538  25.187  1.00  0.00           O  
ATOM    347  ND2 ASN A 307      -5.534   1.033  24.842  1.00  0.00           N  
ATOM    348  N   PHE A 308      -0.486   2.187  27.429  1.00  0.00           N  
ATOM    349  CA  PHE A 308       0.814   2.830  27.633  1.00  0.00           C  
ATOM    350  C   PHE A 308       1.723   2.234  26.563  1.00  0.00           C  
ATOM    351  O   PHE A 308       2.063   1.052  26.616  1.00  0.00           O  
ATOM    352  CB  PHE A 308       1.302   2.489  29.046  1.00  0.00           C  
ATOM    353  CG  PHE A 308       2.492   3.288  29.509  1.00  0.00           C  
ATOM    354  CD1 PHE A 308       2.956   4.387  28.786  1.00  0.00           C  
ATOM    355  CD2 PHE A 308       3.138   2.942  30.691  1.00  0.00           C  
ATOM    356  CE1 PHE A 308       4.051   5.125  29.240  1.00  0.00           C  
ATOM    357  CE2 PHE A 308       4.236   3.676  31.156  1.00  0.00           C  
ATOM    358  CZ  PHE A 308       4.691   4.768  30.428  1.00  0.00           C  
ATOM    359  N   ILE A 309       2.124   3.075  25.612  1.00  0.00           N  
ATOM    360  CA  ILE A 309       2.909   2.655  24.455  1.00  0.00           C  
ATOM    361  C   ILE A 309       4.282   3.307  24.270  1.00  0.00           C  
ATOM    362  O   ILE A 309       4.444   4.503  24.500  1.00  0.00           O  
ATOM    363  CB  ILE A 309       2.073   2.938  23.167  1.00  0.00           C  
ATOM    364  CG1 ILE A 309       0.740   2.190  23.238  1.00  0.00           C  
ATOM    365  CG2 ILE A 309       2.854   2.566  21.922  1.00  0.00           C  
ATOM    366  CD1 ILE A 309       0.878   0.684  23.317  1.00  0.00           C  
ATOM    367  N   CYS A 310       5.264   2.509  23.852  1.00  0.00           N  
ATOM    368  CA  CYS A 310       6.597   3.027  23.565  1.00  0.00           C  
ATOM    369  C   CYS A 310       7.297   2.090  22.580  1.00  0.00           C  
ATOM    370  O   CYS A 310       6.702   1.126  22.092  1.00  0.00           O  
ATOM    371  CB  CYS A 310       7.430   3.206  24.849  1.00  0.00           C  
ATOM    372  SG  CYS A 310       8.832   4.373  24.647  1.00  0.00           S  
ATOM    373  N   ALA A 311       8.549   2.397  22.267  1.00  0.00           N  
ATOM    374  CA  ALA A 311       9.325   1.608  21.318  1.00  0.00           C  
ATOM    375  C   ALA A 311      10.680   2.276  21.141  1.00  0.00           C  
ATOM    376  O   ALA A 311      10.877   3.413  21.568  1.00  0.00           O  
ATOM    377  CB  ALA A 311       8.601   1.565  19.970  1.00  0.00           C  
ATOM    378  N   ASP A 312      11.612   1.563  20.519  1.00  0.00           N  
ATOM    379  CA  ASP A 312      12.939   2.106  20.238  1.00  0.00           C  
ATOM    380  C   ASP A 312      12.902   2.829  18.892  1.00  0.00           C  
ATOM    381  O   ASP A 312      12.228   2.379  17.966  1.00  0.00           O  
ATOM    382  CB  ASP A 312      13.976   0.977  20.149  1.00  0.00           C  
ATOM    383  CG  ASP A 312      14.751   0.773  21.445  1.00  0.00           C  
ATOM    384  OD1 ASP A 312      14.365   1.336  22.492  1.00  0.00           O  
ATOM    385  OD2 ASP A 312      15.758   0.037  21.408  1.00  0.00           O  
ATOM    386  N   ASP A 313      13.617   3.947  18.802  1.00  0.00           N  
ATOM    387  CA  ASP A 313      13.754   4.745  17.572  1.00  0.00           C  
ATOM    388  C   ASP A 313      15.008   4.097  16.982  1.00  0.00           C  
ATOM    389  O   ASP A 313      16.127   4.411  17.393  1.00  0.00           O  
ATOM    390  CB  ASP A 313      14.021   6.202  17.955  1.00  0.00           C  
ATOM    391  CG  ASP A 313      14.018   7.134  16.769  1.00  0.00           C  
ATOM    392  OD1 ASP A 313      14.182   6.658  15.626  1.00  0.00           O  
ATOM    393  OD2 ASP A 313      13.868   8.353  16.989  1.00  0.00           O  
ATOM    394  N   ALA A 314      14.821   3.202  16.013  1.00  0.00           N  
ATOM    395  CA  ALA A 314      15.944   2.427  15.490  1.00  0.00           C  
ATOM    396  C   ALA A 314      16.557   2.699  14.120  1.00  0.00           C  
ATOM    397  O   ALA A 314      17.430   1.940  13.688  1.00  0.00           O  
ATOM    398  CB  ALA A 314      15.590   0.948  15.581  1.00  0.00           C  
ATOM    399  N   HIS A 315      16.139   3.758  13.439  1.00  0.00           N  
ATOM    400  CA  HIS A 315      16.687   4.051  12.109  1.00  0.00           C  
ATOM    401  C   HIS A 315      17.690   5.204  12.084  1.00  0.00           C  
ATOM    402  O   HIS A 315      17.881   5.889  13.081  1.00  0.00           O  
ATOM    403  CB  HIS A 315      15.544   4.374  11.143  1.00  0.00           C  
ATOM    404  CG  HIS A 315      14.680   3.198  10.813  1.00  0.00           C  
ATOM    405  ND1 HIS A 315      13.402   3.334  10.311  1.00  0.00           N  
ATOM    406  CD2 HIS A 315      14.919   1.868  10.889  1.00  0.00           C  
ATOM    407  CE1 HIS A 315      12.892   2.135  10.094  1.00  0.00           C  
ATOM    408  NE2 HIS A 315      13.790   1.229  10.435  1.00  0.00           N  
ATOM    409  N   GLY A 316      18.332   5.394  10.934  1.00  0.00           N  
ATOM    410  CA  GLY A 316      19.272   6.490  10.806  1.00  0.00           C  
ATOM    411  C   GLY A 316      20.712   6.161  10.465  1.00  0.00           C  
ATOM    412  O   GLY A 316      21.178   5.031  10.631  1.00  0.00           O  
ATOM    413  N   THR A 317      21.424   7.179   9.994  1.00  0.00           N  
ATOM    414  CA  THR A 317      22.823   7.038   9.614  1.00  0.00           C  
ATOM    415  C   THR A 317      23.718   6.692  10.806  1.00  0.00           C  
ATOM    416  O   THR A 317      24.579   5.822  10.702  1.00  0.00           O  
ATOM    417  CB  THR A 317      23.319   8.328   8.929  1.00  0.00           C  
ATOM    418  OG1 THR A 317      22.514   8.577   7.768  1.00  0.00           O  
ATOM    419  CG2 THR A 317      24.780   8.192   8.508  1.00  0.00           C  
ATOM    420  N   PRO A 318      23.521   7.359  11.958  1.00  0.00           N  
ATOM    421  CA  PRO A 318      24.363   7.048  13.119  1.00  0.00           C  
ATOM    422  C   PRO A 318      24.333   5.558  13.448  1.00  0.00           C  
ATOM    423  O   PRO A 318      25.370   4.945  13.716  1.00  0.00           O  
ATOM    424  CB  PRO A 318      23.747   7.894  14.227  1.00  0.00           C  
ATOM    425  CG  PRO A 318      23.238   9.088  13.481  1.00  0.00           C  
ATOM    426  CD  PRO A 318      22.582   8.450  12.276  1.00  0.00           C  
ATOM    427  N   ILE A 334      23.134   4.985  13.421  1.00  0.00           N  
ATOM    428  CA  ILE A 334      22.947   3.568  13.709  1.00  0.00           C  
ATOM    429  C   ILE A 334      23.601   2.694  12.640  1.00  0.00           C  
ATOM    430  O   ILE A 334      24.301   1.731  12.957  1.00  0.00           O  
ATOM    431  CB  ILE A 334      21.435   3.230  13.818  1.00  0.00           C  
ATOM    432  CG1 ILE A 334      20.886   3.807  15.125  1.00  0.00           C  
ATOM    433  CG2 ILE A 334      21.215   1.722  13.739  1.00  0.00           C  
ATOM    434  CD1 ILE A 334      19.401   3.596  15.338  1.00  0.00           C  
ATOM    435  N   MET A 336      23.383   3.035  11.374  1.00  0.00           N  
ATOM    436  CA  MET A 336      23.966   2.264  10.281  1.00  0.00           C  
ATOM    437  C   MET A 336      25.483   2.197  10.419  1.00  0.00           C  
ATOM    438  O   MET A 336      26.087   1.127  10.308  1.00  0.00           O  
ATOM    439  CB  MET A 336      23.616   2.895   8.931  1.00  0.00           C  
ATOM    440  CG  MET A 336      24.245   2.176   7.745  1.00  0.00           C  
ATOM    441  SD  MET A 336      23.926   2.998   6.177  1.00  0.00           S  
ATOM    442  CE  MET A 336      25.208   4.261   6.193  1.00  0.00           C  
ATOM    443  N   LEU A 340      26.092   3.351  10.667  1.00  0.00           N  
ATOM    444  CA  LEU A 340      27.539   3.437  10.806  1.00  0.00           C  
ATOM    445  C   LEU A 340      28.075   2.712  12.035  1.00  0.00           C  
ATOM    446  O   LEU A 340      29.125   2.072  11.968  1.00  0.00           O  
ATOM    447  CB  LEU A 340      27.970   4.905  10.821  1.00  0.00           C  
ATOM    448  CG  LEU A 340      27.734   5.631   9.490  1.00  0.00           C  
ATOM    449  CD1 LEU A 340      28.083   7.104   9.622  1.00  0.00           C  
ATOM    450  CD2 LEU A 340      28.572   4.977   8.401  1.00  0.00           C  
ATOM    451  N   LYS A 341      27.365   2.800  13.155  1.00  0.00           N  
ATOM    452  CA  LYS A 341      27.821   2.122  14.361  1.00  0.00           C  
ATOM    453  C   LYS A 341      27.806   0.615  14.136  1.00  0.00           C  
ATOM    454  O   LYS A 341      28.736  -0.085  14.528  1.00  0.00           O  
ATOM    455  CB  LYS A 341      26.940   2.475  15.560  1.00  0.00           C  
ATOM    456  CG  LYS A 341      27.460   1.894  16.868  1.00  0.00           C  
ATOM    457  CD  LYS A 341      26.613   2.309  18.058  1.00  0.00           C  
ATOM    458  CE  LYS A 341      27.195   1.755  19.355  1.00  0.00           C  
ATOM    459  NZ  LYS A 341      26.403   2.154  20.553  1.00  0.00           N  
ATOM    460  N   ALA A 342      26.750   0.119  13.499  1.00  0.00           N  
ATOM    461  CA  ALA A 342      26.635  -1.307  13.218  1.00  0.00           C  
ATOM    462  C   ALA A 342      27.817  -1.756  12.361  1.00  0.00           C  
ATOM    463  O   ALA A 342      28.416  -2.802  12.610  1.00  0.00           O  
ATOM    464  CB  ALA A 342      25.323  -1.597  12.498  1.00  0.00           C  
ATOM    465  N   GLN A 343      28.144  -0.959  11.348  1.00  0.00           N  
ATOM    466  CA  GLN A 343      29.261  -1.271  10.464  1.00  0.00           C  
ATOM    467  C   GLN A 343      30.582  -1.301  11.229  1.00  0.00           C  
ATOM    468  O   GLN A 343      31.440  -2.142  10.962  1.00  0.00           O  
ATOM    469  CB  GLN A 343      29.335  -0.248   9.326  1.00  0.00           C  
ATOM    470  CG  GLN A 343      28.394  -0.552   8.165  1.00  0.00           C  
ATOM    471  CD  GLN A 343      28.383   0.540   7.111  1.00  0.00           C  
ATOM    472  OE1 GLN A 343      29.416   1.135   6.805  1.00  0.00           O  
ATOM    473  NE2 GLN A 343      27.212   0.796   6.537  1.00  0.00           N  
ATOM    474  N   GLN A 344      30.742  -0.386  12.180  1.00  0.00           N  
ATOM    475  CA  GLN A 344      31.964  -0.330  12.976  1.00  0.00           C  
ATOM    476  C   GLN A 344      32.110  -1.599  13.809  1.00  0.00           C  
ATOM    477  O   GLN A 344      33.179  -2.206  13.851  1.00  0.00           O  
ATOM    478  CB  GLN A 344      31.946   0.883  13.909  1.00  0.00           C  
ATOM    479  CG  GLN A 344      31.773   2.219  13.212  1.00  0.00           C  
ATOM    480  CD  GLN A 344      31.893   3.389  14.169  1.00  0.00           C  
ATOM    481  OE1 GLN A 344      31.249   3.416  15.219  1.00  0.00           O  
ATOM    482  NE2 GLN A 344      32.717   4.367  13.809  1.00  0.00           N  
ATOM    483  N   LEU A 406      31.026  -1.995  14.470  1.00  0.00           N  
ATOM    484  CA  LEU A 406      31.027  -3.187  15.311  1.00  0.00           C  
ATOM    485  C   LEU A 406      31.106  -4.481  14.511  1.00  0.00           C  
ATOM    486  O   LEU A 406      31.324  -5.554  15.075  1.00  0.00           O  
ATOM    487  CB  LEU A 406      29.779  -3.209  16.200  1.00  0.00           C  
ATOM    488  CG  LEU A 406      29.778  -2.301  17.436  1.00  0.00           C  
ATOM    489  CD1 LEU A 406      30.870  -2.753  18.391  1.00  0.00           C  
ATOM    490  CD2 LEU A 406      29.991  -0.851  17.035  1.00  0.00           C  
ATOM    491  N   GLY A 407      30.925  -4.381  13.198  1.00  0.00           N  
ATOM    492  CA  GLY A 407      30.991  -5.560  12.354  1.00  0.00           C  
ATOM    493  C   GLY A 407      29.781  -6.468  12.466  1.00  0.00           C  
ATOM    494  O   GLY A 407      29.895  -7.690  12.364  1.00  0.00           O  
ATOM    495  N   ILE A 408      28.614  -5.870  12.681  1.00  0.00           N  
ATOM    496  CA  ILE A 408      27.375  -6.628  12.797  1.00  0.00           C  
ATOM    497  C   ILE A 408      26.272  -5.894  12.043  1.00  0.00           C  
ATOM    498  O   ILE A 408      26.396  -4.705  11.764  1.00  0.00           O  
ATOM    499  CB  ILE A 408      26.953  -6.789  14.273  1.00  0.00           C  
ATOM    500  CG1 ILE A 408      26.823  -5.411  14.931  1.00  0.00           C  
ATOM    501  CG2 ILE A 408      27.969  -7.648  15.014  1.00  0.00           C  
ATOM    502  CD1 ILE A 408      26.325  -5.452  16.366  1.00  0.00           C  
ATOM    503  N   THR A 418      25.199  -6.605  11.711  1.00  0.00           N  
ATOM    504  CA  THR A 418      24.084  -6.001  10.994  1.00  0.00           C  
ATOM    505  C   THR A 418      23.366  -5.000  11.893  1.00  0.00           C  
ATOM    506  O   THR A 418      23.378  -5.129  13.118  1.00  0.00           O  
ATOM    507  CB  THR A 418      23.054  -7.057  10.552  1.00  0.00           C  
ATOM    508  OG1 THR A 418      22.520  -7.712  11.710  1.00  0.00           O  
ATOM    509  CG2 THR A 418      23.698  -8.092   9.638  1.00  0.00           C  
ATOM    510  N   PRO A 419      22.738  -3.977  11.295  1.00  0.00           N  
ATOM    511  CA  PRO A 419      22.028  -2.995  12.117  1.00  0.00           C  
ATOM    512  C   PRO A 419      20.915  -3.706  12.879  1.00  0.00           C  
ATOM    513  O   PRO A 419      20.617  -3.373  14.027  1.00  0.00           O  
ATOM    514  CB  PRO A 419      21.491  -2.009  11.086  1.00  0.00           C  
ATOM    515  CG  PRO A 419      22.541  -2.060  10.007  1.00  0.00           C  
ATOM    516  CD  PRO A 419      22.788  -3.545   9.887  1.00  0.00           C  
ATOM    517  N   GLU A 420      20.314  -4.700  12.230  1.00  0.00           N  
ATOM    518  CA  GLU A 420      19.241  -5.473  12.840  1.00  0.00           C  
ATOM    519  C   GLU A 420      19.706  -6.140  14.127  1.00  0.00           C  
ATOM    520  O   GLU A 420      18.997  -6.124  15.132  1.00  0.00           O  
ATOM    521  CB  GLU A 420      18.721  -6.540  11.869  1.00  0.00           C  
ATOM    522  CG  GLU A 420      17.949  -5.984  10.683  1.00  0.00           C  
ATOM    523  CD  GLU A 420      18.840  -5.583   9.521  1.00  0.00           C  
ATOM    524  OE1 GLU A 420      20.075  -5.509   9.700  1.00  0.00           O  
ATOM    525  OE2 GLU A 420      18.297  -5.333   8.424  1.00  0.00           O  
ATOM    526  N   GLN A 421      20.897  -6.729  14.103  1.00  0.00           N  
ATOM    527  CA  GLN A 421      21.408  -7.382  15.299  1.00  0.00           C  
ATOM    528  C   GLN A 421      21.675  -6.362  16.399  1.00  0.00           C  
ATOM    529  O   GLN A 421      21.307  -6.577  17.552  1.00  0.00           O  
ATOM    530  CB  GLN A 421      22.696  -8.158  15.000  1.00  0.00           C  
ATOM    531  CG  GLN A 421      23.360  -8.705  16.259  1.00  0.00           C  
ATOM    532  CD  GLN A 421      24.612  -9.510  15.976  1.00  0.00           C  
ATOM    533  OE1 GLN A 421      25.416  -9.758  16.873  1.00  0.00           O  
ATOM    534  NE2 GLN A 421      24.779  -9.932  14.729  1.00  0.00           N  
ATOM    535  N   MET A 422      22.304  -5.248  16.037  1.00  0.00           N  
ATOM    536  CA  MET A 422      22.628  -4.209  17.006  1.00  0.00           C  
ATOM    537  C   MET A 422      21.399  -3.585  17.664  1.00  0.00           C  
ATOM    538  O   MET A 422      21.364  -3.419  18.886  1.00  0.00           O  
ATOM    539  CB  MET A 422      23.459  -3.107  16.349  1.00  0.00           C  
ATOM    540  CG  MET A 422      23.913  -2.032  17.323  1.00  0.00           C  
ATOM    541  SD  MET A 422      24.854  -0.714  16.534  1.00  0.00           S  
ATOM    542  CE  MET A 422      23.538   0.398  16.045  1.00  0.00           C  
ATOM    543  N   ILE A 423      20.397  -3.227  16.866  1.00  0.00           N  
ATOM    544  CA  ILE A 423      19.197  -2.628  17.438  1.00  0.00           C  
ATOM    545  C   ILE A 423      18.429  -3.669  18.243  1.00  0.00           C  
ATOM    546  O   ILE A 423      17.763  -3.340  19.222  1.00  0.00           O  
ATOM    547  CB  ILE A 423      18.275  -2.023  16.348  1.00  0.00           C  
ATOM    548  CG1 ILE A 423      17.686  -3.124  15.464  1.00  0.00           C  
ATOM    549  CG2 ILE A 423      19.070  -1.033  15.504  1.00  0.00           C  
ATOM    550  CD1 ILE A 423      16.583  -2.631  14.539  1.00  0.00           C  
ATOM    551  N   GLY A 424      18.534  -4.930  17.836  1.00  0.00           N  
ATOM    552  CA  GLY A 424      17.849  -5.983  18.559  1.00  0.00           C  
ATOM    553  C   GLY A 424      18.421  -6.115  19.957  1.00  0.00           C  
ATOM    554  O   GLY A 424      17.685  -6.295  20.930  1.00  0.00           O  
ATOM    555  N   GLU A 425      19.743  -6.019  20.061  1.00  0.00           N  
ATOM    556  CA  GLU A 425      20.407  -6.129  21.352  1.00  0.00           C  
ATOM    557  C   GLU A 425      20.086  -4.926  22.233  1.00  0.00           C  
ATOM    558  O   GLU A 425      19.824  -5.076  23.426  1.00  0.00           O  
ATOM    559  CB  GLU A 425      21.919  -6.254  21.162  1.00  0.00           C  
ATOM    560  CG  GLU A 425      22.311  -7.393  20.233  1.00  0.00           C  
ATOM    561  CD  GLU A 425      23.809  -7.623  20.181  1.00  0.00           C  
ATOM    562  OE1 GLU A 425      24.572  -6.670  20.443  1.00  0.00           O  
ATOM    563  OE2 GLU A 425      24.219  -8.758  19.864  1.00  0.00           O  
ATOM    564  N   MET A 426      20.099  -3.734  21.645  1.00  0.00           N  
ATOM    565  CA  MET A 426      19.797  -2.527  22.407  1.00  0.00           C  
ATOM    566  C   MET A 426      18.341  -2.506  22.861  1.00  0.00           C  
ATOM    567  O   MET A 426      18.032  -1.995  23.935  1.00  0.00           O  
ATOM    568  CB  MET A 426      20.091  -1.277  21.579  1.00  0.00           C  
ATOM    569  CG  MET A 426      21.572  -0.980  21.384  1.00  0.00           C  
ATOM    570  SD  MET A 426      22.500  -0.645  22.910  1.00  0.00           S  
ATOM    571  CE  MET A 426      21.223   0.083  23.990  1.00  0.00           C  
ATOM    572  N   SER A 427      17.448  -3.050  22.039  1.00  0.00           N  
ATOM    573  CA  SER A 427      16.031  -3.093  22.390  1.00  0.00           C  
ATOM    574  C   SER A 427      15.856  -3.942  23.647  1.00  0.00           C  
ATOM    575  O   SER A 427      15.106  -3.586  24.557  1.00  0.00           O  
ATOM    576  CB  SER A 427      15.215  -3.693  21.243  1.00  0.00           C  
ATOM    577  OG  SER A 427      13.854  -3.848  21.611  1.00  0.00           O  
ATOM    578  N   GLN A 429      16.560  -5.067  23.693  1.00  0.00           N  
ATOM    579  CA  GLN A 429      16.485  -5.954  24.844  1.00  0.00           C  
ATOM    580  C   GLN A 429      17.066  -5.259  26.071  1.00  0.00           C  
ATOM    581  O   GLN A 429      16.527  -5.370  27.171  1.00  0.00           O  
ATOM    582  CB  GLN A 429      17.259  -7.246  24.568  1.00  0.00           C  
ATOM    583  CG  GLN A 429      16.691  -8.079  23.433  1.00  0.00           C  
ATOM    584  CD  GLN A 429      15.433  -8.831  23.823  1.00  0.00           C  
ATOM    585  OE1 GLN A 429      14.441  -8.236  24.257  1.00  0.00           O  
ATOM    586  NE2 GLN A 429      15.465 -10.153  23.666  1.00  0.00           N  
ATOM    587  N   GLU A 431      18.164  -4.538  25.879  1.00  0.00           N  
ATOM    588  CA  GLU A 431      18.802  -3.840  26.987  1.00  0.00           C  
ATOM    589  C   GLU A 431      17.861  -2.772  27.538  1.00  0.00           C  
ATOM    590  O   GLU A 431      17.669  -2.671  28.749  1.00  0.00           O  
ATOM    591  CB  GLU A 431      20.107  -3.186  26.528  1.00  0.00           C  
ATOM    592  CG  GLU A 431      20.877  -2.513  27.648  1.00  0.00           C  
ATOM    593  CD  GLU A 431      22.049  -1.700  27.137  1.00  0.00           C  
ATOM    594  OE1 GLU A 431      22.906  -2.265  26.422  1.00  0.00           O  
ATOM    595  OE2 GLU A 431      22.113  -0.494  27.452  1.00  0.00           O  
ATOM    596  N   HIS A 432      17.281  -1.977  26.643  1.00  0.00           N  
ATOM    597  CA  HIS A 432      16.352  -0.922  27.043  1.00  0.00           C  
ATOM    598  C   HIS A 432      15.169  -1.488  27.818  1.00  0.00           C  
ATOM    599  O   HIS A 432      14.814  -0.979  28.880  1.00  0.00           O  
ATOM    600  CB  HIS A 432      15.821  -0.168  25.816  1.00  0.00           C  
ATOM    601  CG  HIS A 432      16.818   0.759  25.189  1.00  0.00           C  
ATOM    602  ND1 HIS A 432      16.513   1.555  24.105  1.00  0.00           N  
ATOM    603  CD2 HIS A 432      18.113   1.016  25.490  1.00  0.00           C  
ATOM    604  CE1 HIS A 432      17.576   2.262  23.765  1.00  0.00           C  
ATOM    605  NE2 HIS A 432      18.561   1.954  24.589  1.00  0.00           N  
ATOM    606  N   GLN A 433      14.558  -2.544  27.292  1.00  0.00           N  
ATOM    607  CA  GLN A 433      13.406  -3.130  27.961  1.00  0.00           C  
ATOM    608  C   GLN A 433      13.740  -3.746  29.312  1.00  0.00           C  
ATOM    609  O   GLN A 433      12.920  -3.716  30.230  1.00  0.00           O  
ATOM    610  CB  GLN A 433      12.727  -4.145  27.037  1.00  0.00           C  
ATOM    611  CG  GLN A 433      12.160  -3.475  25.792  1.00  0.00           C  
ATOM    612  CD  GLN A 433      11.378  -4.417  24.910  1.00  0.00           C  
ATOM    613  OE1 GLN A 433      10.310  -4.894  25.289  1.00  0.00           O  
ATOM    614  NE2 GLN A 433      11.911  -4.698  23.723  1.00  0.00           N  
ATOM    615  N   THR A 434      14.946  -4.289  29.446  1.00  0.00           N  
ATOM    616  CA  THR A 434      15.356  -4.870  30.717  1.00  0.00           C  
ATOM    617  C   THR A 434      15.468  -3.764  31.763  1.00  0.00           C  
ATOM    618  O   THR A 434      15.051  -3.934  32.911  1.00  0.00           O  
ATOM    619  CB  THR A 434      16.711  -5.581  30.590  1.00  0.00           C  
ATOM    620  OG1 THR A 434      16.551  -6.750  29.777  1.00  0.00           O  
ATOM    621  CG2 THR A 434      17.249  -5.976  31.964  1.00  0.00           C  
ATOM    622  N   ASP A 435      16.026  -2.627  31.353  1.00  0.00           N  
ATOM    623  CA  ASP A 435      16.187  -1.491  32.255  1.00  0.00           C  
ATOM    624  C   ASP A 435      14.833  -0.905  32.660  1.00  0.00           C  
ATOM    625  O   ASP A 435      14.589  -0.643  33.838  1.00  0.00           O  
ATOM    626  CB  ASP A 435      17.052  -0.414  31.589  1.00  0.00           C  
ATOM    627  CG  ASP A 435      18.519  -0.812  31.504  1.00  0.00           C  
ATOM    628  OD1 ASP A 435      19.284  -0.122  30.804  1.00  0.00           O  
ATOM    629  OD2 ASP A 435      18.912  -1.809  32.147  1.00  0.00           O  
ATOM    630  N   PHE A 436      13.950  -0.699  31.688  1.00  0.00           N  
ATOM    631  CA  PHE A 436      12.632  -0.152  31.994  1.00  0.00           C  
ATOM    632  C   PHE A 436      11.842  -1.122  32.870  1.00  0.00           C  
ATOM    633  O   PHE A 436      11.107  -0.706  33.759  1.00  0.00           O  
ATOM    634  CB  PHE A 436      11.869   0.151  30.700  1.00  0.00           C  
ATOM    635  CG  PHE A 436      12.421   1.322  29.931  1.00  0.00           C  
ATOM    636  CD1 PHE A 436      12.556   1.257  28.547  1.00  0.00           C  
ATOM    637  CD2 PHE A 436      12.782   2.499  30.587  1.00  0.00           C  
ATOM    638  CE1 PHE A 436      13.042   2.344  27.823  1.00  0.00           C  
ATOM    639  CE2 PHE A 436      13.271   3.598  29.867  1.00  0.00           C  
ATOM    640  CZ  PHE A 436      13.400   3.518  28.486  1.00  0.00           C  
ATOM    641  N   ALA A 437      12.005  -2.418  32.625  1.00  0.00           N  
ATOM    642  CA  ALA A 437      11.316  -3.428  33.423  1.00  0.00           C  
ATOM    643  C   ALA A 437      11.813  -3.354  34.867  1.00  0.00           C  
ATOM    644  O   ALA A 437      11.043  -3.530  35.818  1.00  0.00           O  
ATOM    645  CB  ALA A 437      11.580  -4.814  32.850  1.00  0.00           C  
ATOM    646  N   GLY A 438      13.108  -3.087  35.020  1.00  0.00           N  
ATOM    647  CA  GLY A 438      13.705  -2.986  36.342  1.00  0.00           C  
ATOM    648  C   GLY A 438      13.143  -1.818  37.133  1.00  0.00           C  
ATOM    649  O   GLY A 438      13.197  -1.808  38.365  1.00  0.00           O  
ATOM    650  N   PHE A 439      12.621  -0.817  36.428  1.00  0.00           N  
ATOM    651  CA  PHE A 439      12.023   0.335  37.092  1.00  0.00           C  
ATOM    652  C   PHE A 439      10.505   0.224  37.107  1.00  0.00           C  
ATOM    653  O   PHE A 439       9.800   1.159  37.495  1.00  0.00           O  
ATOM    654  CB  PHE A 439      12.446   1.641  36.417  1.00  0.00           C  
ATOM    655  CG  PHE A 439      13.790   2.136  36.858  1.00  0.00           C  
ATOM    656  CD1 PHE A 439      14.944   1.744  36.192  1.00  0.00           C  
ATOM    657  CD2 PHE A 439      13.902   2.980  37.958  1.00  0.00           C  
ATOM    658  CE1 PHE A 439      16.198   2.187  36.613  1.00  0.00           C  
ATOM    659  CE2 PHE A 439      15.149   3.428  38.390  1.00  0.00           C  
ATOM    660  CZ  PHE A 439      16.299   3.030  37.715  1.00  0.00           C  
ATOM    661  N   ASN A 444      10.013  -0.937  36.685  1.00  0.00           N  
ATOM    662  CA  ASN A 444       8.587  -1.221  36.648  1.00  0.00           C  
ATOM    663  C   ASN A 444       7.760  -0.232  35.837  1.00  0.00           C  
ATOM    664  O   ASN A 444       6.708   0.230  36.284  1.00  0.00           O  
ATOM    665  CB  ASN A 444       8.039  -1.327  38.076  1.00  0.00           C  
ATOM    666  CG  ASN A 444       8.685  -2.454  38.855  1.00  0.00           C  
ATOM    667  OD1 ASN A 444       8.668  -3.609  38.422  1.00  0.00           O  
ATOM    668  ND2 ASN A 444       9.266  -2.126  40.003  1.00  0.00           N  
ATOM    669  N   ILE A 445       8.248   0.107  34.649  1.00  0.00           N  
ATOM    670  CA  ILE A 445       7.503   0.994  33.764  1.00  0.00           C  
ATOM    671  C   ILE A 445       6.532   0.022  33.091  1.00  0.00           C  
ATOM    672  O   ILE A 445       6.941  -0.843  32.317  1.00  0.00           O  
ATOM    673  CB  ILE A 445       8.417   1.654  32.722  1.00  0.00           C  
ATOM    674  CG1 ILE A 445       9.602   2.332  33.421  1.00  0.00           C  
ATOM    675  CG2 ILE A 445       7.620   2.686  31.921  1.00  0.00           C  
ATOM    676  CD1 ILE A 445       9.212   3.393  34.451  1.00  0.00           C  
ATOM    677  N   SER A 460       5.249   0.173  33.409  1.00  0.00           N  
ATOM    678  CA  SER A 460       4.197  -0.729  32.941  1.00  0.00           C  
ATOM    679  C   SER A 460       3.666  -0.601  31.520  1.00  0.00           C  
ATOM    680  O   SER A 460       2.458  -0.468  31.326  1.00  0.00           O  
ATOM    681  CB  SER A 460       3.018  -0.644  33.917  1.00  0.00           C  
ATOM    682  OG  SER A 460       2.485   0.671  33.952  1.00  0.00           O  
ATOM    683  N   TYR A 461       4.540  -0.674  30.520  1.00  0.00           N  
ATOM    684  CA  TYR A 461       4.068  -0.556  29.139  1.00  0.00           C  
ATOM    685  C   TYR A 461       3.123  -1.689  28.771  1.00  0.00           C  
ATOM    686  O   TYR A 461       3.281  -2.817  29.233  1.00  0.00           O  
ATOM    687  CB  TYR A 461       5.219  -0.614  28.133  1.00  0.00           C  
ATOM    688  CG  TYR A 461       6.419   0.226  28.458  1.00  0.00           C  
ATOM    689  CD1 TYR A 461       7.591  -0.368  28.924  1.00  0.00           C  
ATOM    690  CD2 TYR A 461       6.402   1.608  28.278  1.00  0.00           C  
ATOM    691  CE1 TYR A 461       8.716   0.387  29.202  1.00  0.00           C  
ATOM    692  CE2 TYR A 461       7.533   2.380  28.556  1.00  0.00           C  
ATOM    693  CZ  TYR A 461       8.681   1.760  29.018  1.00  0.00           C  
ATOM    694  OH  TYR A 461       9.793   2.506  29.336  1.00  0.00           O  
ATOM    695  N   ASP A 463       2.149  -1.383  27.923  1.00  0.00           N  
ATOM    696  CA  ASP A 463       1.226  -2.395  27.437  1.00  0.00           C  
ATOM    697  C   ASP A 463       1.876  -2.972  26.179  1.00  0.00           C  
ATOM    698  O   ASP A 463       1.588  -4.098  25.771  1.00  0.00           O  
ATOM    699  CB  ASP A 463      -0.133  -1.768  27.140  1.00  0.00           C  
ATOM    700  CG  ASP A 463      -0.871  -1.389  28.406  1.00  0.00           C  
ATOM    701  OD1 ASP A 463      -1.344  -2.306  29.117  1.00  0.00           O  
ATOM    702  OD2 ASP A 463      -0.961  -0.186  28.711  1.00  0.00           O  
ATOM    703  N   ASN A 473       2.773  -2.190  25.578  1.00  0.00           N  
ATOM    704  CA  ASN A 473       3.520  -2.638  24.407  1.00  0.00           C  
ATOM    705  C   ASN A 473       4.771  -1.786  24.197  1.00  0.00           C  
ATOM    706  O   ASN A 473       4.735  -0.559  24.335  1.00  0.00           O  
ATOM    707  CB  ASN A 473       2.668  -2.589  23.128  1.00  0.00           C  
ATOM    708  CG  ASN A 473       3.177  -3.546  22.055  1.00  0.00           C  
ATOM    709  OD1 ASN A 473       3.211  -3.220  20.863  1.00  0.00           O  
ATOM    710  ND2 ASN A 473       3.567  -4.741  22.478  1.00  0.00           N  
ATOM    711  N   TYR A 474       5.876  -2.456  23.888  1.00  0.00           N  
ATOM    712  CA  TYR A 474       7.147  -1.796  23.602  1.00  0.00           C  
ATOM    713  C   TYR A 474       7.604  -2.421  22.286  1.00  0.00           C  
ATOM    714  O   TYR A 474       8.035  -3.577  22.246  1.00  0.00           O  
ATOM    715  CB  TYR A 474       8.174  -2.061  24.704  1.00  0.00           C  
ATOM    716  CG  TYR A 474       9.342  -1.100  24.645  1.00  0.00           C  
ATOM    717  CD1 TYR A 474       9.395   0.019  25.475  1.00  0.00           C  
ATOM    718  CD2 TYR A 474      10.370  -1.286  23.726  1.00  0.00           C  
ATOM    719  CE1 TYR A 474      10.449   0.936  25.387  1.00  0.00           C  
ATOM    720  CE2 TYR A 474      11.426  -0.378  23.627  1.00  0.00           C  
ATOM    721  CZ  TYR A 474      11.458   0.727  24.456  1.00  0.00           C  
ATOM    722  OH  TYR A 474      12.488   1.632  24.331  1.00  0.00           O  
ATOM    723  N   HIS A 475       7.510  -1.647  21.211  1.00  0.00           N  
ATOM    724  CA  HIS A 475       7.836  -2.137  19.878  1.00  0.00           C  
ATOM    725  C   HIS A 475       9.106  -1.511  19.295  1.00  0.00           C  
ATOM    726  O   HIS A 475      10.071  -1.262  20.016  1.00  0.00           O  
ATOM    727  CB  HIS A 475       6.611  -1.877  18.986  1.00  0.00           C  
ATOM    728  CG  HIS A 475       6.536  -2.741  17.767  1.00  0.00           C  
ATOM    729  ND1 HIS A 475       6.885  -4.076  17.770  1.00  0.00           N  
ATOM    730  CD2 HIS A 475       6.092  -2.472  16.516  1.00  0.00           C  
ATOM    731  CE1 HIS A 475       6.659  -4.589  16.574  1.00  0.00           C  
ATOM    732  NE2 HIS A 475       6.178  -3.638  15.795  1.00  0.00           N  
ATOM    733  N   SER A 476       9.112  -1.264  17.991  1.00  0.00           N  
ATOM    734  CA  SER A 476      10.273  -0.670  17.332  1.00  0.00           C  
ATOM    735  C   SER A 476       9.838   0.092  16.090  1.00  0.00           C  
ATOM    736  O   SER A 476       8.823  -0.239  15.477  1.00  0.00           O  
ATOM    737  CB  SER A 476      11.264  -1.764  16.918  1.00  0.00           C  
ATOM    738  OG  SER A 476      12.361  -1.224  16.196  1.00  0.00           O  
ATOM    739  N   THR A 477      10.598   1.117  15.720  1.00  0.00           N  
ATOM    740  CA  THR A 477      10.266   1.865  14.516  1.00  0.00           C  
ATOM    741  C   THR A 477      10.672   1.012  13.321  1.00  0.00           C  
ATOM    742  O   THR A 477      10.248   1.264  12.195  1.00  0.00           O  
ATOM    743  CB  THR A 477      10.999   3.212  14.443  1.00  0.00           C  
ATOM    744  OG1 THR A 477      12.410   2.996  14.546  1.00  0.00           O  
ATOM    745  CG2 THR A 477      10.525   4.138  15.567  1.00  0.00           C  
ATOM    746  N   HIS A 478      11.508   0.007  13.570  1.00  0.00           N  
ATOM    747  CA  HIS A 478      11.923  -0.896  12.503  1.00  0.00           C  
ATOM    748  C   HIS A 478      10.992  -2.102  12.606  1.00  0.00           C  
ATOM    749  O   HIS A 478      11.315  -3.111  13.240  1.00  0.00           O  
ATOM    750  CB  HIS A 478      13.383  -1.335  12.675  1.00  0.00           C  
ATOM    751  CG  HIS A 478      13.914  -2.106  11.505  1.00  0.00           C  
ATOM    752  ND1 HIS A 478      13.976  -1.576  10.235  1.00  0.00           N  
ATOM    753  CD2 HIS A 478      14.392  -3.370  11.409  1.00  0.00           C  
ATOM    754  CE1 HIS A 478      14.470  -2.479   9.405  1.00  0.00           C  
ATOM    755  NE2 HIS A 478      14.730  -3.576  10.093  1.00  0.00           N  
ATOM    756  N   SER A 479       9.819  -1.972  11.996  1.00  0.00           N  
ATOM    757  CA  SER A 479       8.814  -3.023  12.029  1.00  0.00           C  
ATOM    758  C   SER A 479       7.912  -2.919  10.810  1.00  0.00           C  
ATOM    759  O   SER A 479       7.850  -1.879  10.153  1.00  0.00           O  
ATOM    760  CB  SER A 479       7.970  -2.892  13.295  1.00  0.00           C  
ATOM    761  OG  SER A 479       7.291  -1.645  13.320  1.00  0.00           O  
ATOM    762  N   GLU A 482       7.211  -4.002  10.505  1.00  0.00           N  
ATOM    763  CA  GLU A 482       6.322  -4.005   9.359  1.00  0.00           C  
ATOM    764  C   GLU A 482       5.183  -3.025   9.590  1.00  0.00           C  
ATOM    765  O   GLU A 482       4.731  -2.363   8.658  1.00  0.00           O  
ATOM    766  CB  GLU A 482       5.768  -5.409   9.115  1.00  0.00           C  
ATOM    767  CG  GLU A 482       5.033  -5.548   7.794  1.00  0.00           C  
ATOM    768  CD  GLU A 482       5.857  -5.045   6.617  1.00  0.00           C  
ATOM    769  OE1 GLU A 482       7.034  -5.449   6.494  1.00  0.00           O  
ATOM    770  OE2 GLU A 482       5.327  -4.246   5.813  1.00  0.00           O  
ATOM    771  N   GLU A 485       4.720  -2.925  10.833  1.00  0.00           N  
ATOM    772  CA  GLU A 485       3.636  -2.001  11.144  1.00  0.00           C  
ATOM    773  C   GLU A 485       4.053  -0.562  10.838  1.00  0.00           C  
ATOM    774  O   GLU A 485       3.307   0.190  10.208  1.00  0.00           O  
ATOM    775  CB  GLU A 485       3.229  -2.101  12.618  1.00  0.00           C  
ATOM    776  CG  GLU A 485       2.551  -3.410  13.020  1.00  0.00           C  
ATOM    777  CD  GLU A 485       3.532  -4.460  13.500  1.00  0.00           C  
ATOM    778  OE1 GLU A 485       3.078  -5.531  13.956  1.00  0.00           O  
ATOM    779  OE2 GLU A 485       4.754  -4.218  13.425  1.00  0.00           O  
ATOM    780  N   ASN A 486       5.242  -0.172  11.285  1.00  0.00           N  
ATOM    781  CA  ASN A 486       5.700   1.189  11.032  1.00  0.00           C  
ATOM    782  C   ASN A 486       5.979   1.405   9.547  1.00  0.00           C  
ATOM    783  O   ASN A 486       5.756   2.494   9.022  1.00  0.00           O  
ATOM    784  CB  ASN A 486       6.960   1.513  11.842  1.00  0.00           C  
ATOM    785  CG  ASN A 486       7.154   3.014  12.037  1.00  0.00           C  
ATOM    786  OD1 ASN A 486       8.279   3.505  12.149  1.00  0.00           O  
ATOM    787  ND2 ASN A 486       6.047   3.747  12.088  1.00  0.00           N  
ATOM    788  N   ARG A 489       6.464   0.373   8.859  1.00  0.00           N  
ATOM    789  CA  ARG A 489       6.738   0.524   7.435  1.00  0.00           C  
ATOM    790  C   ARG A 489       5.448   0.804   6.666  1.00  0.00           C  
ATOM    791  O   ARG A 489       5.403   1.713   5.841  1.00  0.00           O  
ATOM    792  CB  ARG A 489       7.413  -0.727   6.854  1.00  0.00           C  
ATOM    793  CG  ARG A 489       7.782  -0.572   5.373  1.00  0.00           C  
ATOM    794  CD  ARG A 489       8.213  -1.892   4.742  1.00  0.00           C  
ATOM    795  NE  ARG A 489       9.501  -2.366   5.246  1.00  0.00           N  
ATOM    796  CZ  ARG A 489      10.682  -1.852   4.908  1.00  0.00           C  
ATOM    797  NH1 ARG A 489      10.755  -0.838   4.054  1.00  0.00           N  
ATOM    798  NH2 ARG A 489      11.796  -2.357   5.423  1.00  0.00           N  
ATOM    799  N   GLN A 490       4.399   0.030   6.932  1.00  0.00           N  
ATOM    800  CA  GLN A 490       3.132   0.237   6.226  1.00  0.00           C  
ATOM    801  C   GLN A 490       2.492   1.579   6.554  1.00  0.00           C  
ATOM    802  O   GLN A 490       1.941   2.244   5.675  1.00  0.00           O  
ATOM    803  CB  GLN A 490       2.138  -0.891   6.533  1.00  0.00           C  
ATOM    804  CG  GLN A 490       2.507  -2.221   5.889  1.00  0.00           C  
ATOM    805  CD  GLN A 490       1.371  -3.235   5.915  1.00  0.00           C  
ATOM    806  OE1 GLN A 490       1.550  -4.388   5.515  1.00  0.00           O  
ATOM    807  NE2 GLN A 490       0.197  -2.809   6.375  1.00  0.00           N  
ATOM    808  N   LEU A 494       2.559   1.976   7.818  1.00  0.00           N  
ATOM    809  CA  LEU A 494       1.981   3.249   8.222  1.00  0.00           C  
ATOM    810  C   LEU A 494       2.783   4.430   7.677  1.00  0.00           C  
ATOM    811  O   LEU A 494       2.215   5.468   7.328  1.00  0.00           O  
ATOM    812  CB  LEU A 494       1.876   3.317   9.749  1.00  0.00           C  
ATOM    813  CG  LEU A 494       0.780   2.413  10.329  1.00  0.00           C  
ATOM    814  CD1 LEU A 494       0.882   2.345  11.850  1.00  0.00           C  
ATOM    815  CD2 LEU A 494      -0.583   2.949   9.906  1.00  0.00           C  
ATOM    816  N   SER A 495       4.102   4.281   7.591  1.00  0.00           N  
ATOM    817  CA  SER A 495       4.926   5.361   7.063  1.00  0.00           C  
ATOM    818  C   SER A 495       4.629   5.534   5.579  1.00  0.00           C  
ATOM    819  O   SER A 495       4.512   6.651   5.090  1.00  0.00           O  
ATOM    820  CB  SER A 495       6.412   5.061   7.267  1.00  0.00           C  
ATOM    821  OG  SER A 495       6.732   5.068   8.646  1.00  0.00           O  
ATOM    822  N   GLU A 496       4.500   4.420   4.866  1.00  0.00           N  
ATOM    823  CA  GLU A 496       4.201   4.476   3.440  1.00  0.00           C  
ATOM    824  C   GLU A 496       2.805   5.046   3.215  1.00  0.00           C  
ATOM    825  O   GLU A 496       2.586   5.828   2.292  1.00  0.00           O  
ATOM    826  CB  GLU A 496       4.302   3.078   2.819  1.00  0.00           C  
ATOM    827  CG  GLU A 496       5.729   2.578   2.670  1.00  0.00           C  
ATOM    828  CD  GLU A 496       5.811   1.262   1.924  1.00  0.00           C  
ATOM    829  OE1 GLU A 496       4.864   0.952   1.166  1.00  0.00           O  
ATOM    830  OE2 GLU A 496       6.826   0.549   2.078  1.00  0.00           O  
ATOM    831  N   LEU A 498       1.866   4.656   4.072  1.00  0.00           N  
ATOM    832  CA  LEU A 498       0.489   5.127   3.966  1.00  0.00           C  
ATOM    833  C   LEU A 498       0.403   6.634   4.159  1.00  0.00           C  
ATOM    834  O   LEU A 498      -0.165   7.351   3.330  1.00  0.00           O  
ATOM    835  CB  LEU A 498      -0.389   4.436   5.013  1.00  0.00           C  
ATOM    836  CG  LEU A 498      -1.856   4.875   5.094  1.00  0.00           C  
ATOM    837  CD1 LEU A 498      -2.593   4.478   3.821  1.00  0.00           C  
ATOM    838  CD2 LEU A 498      -2.513   4.226   6.305  1.00  0.00           C  
ATOM    839  N   ILE A 499       0.969   7.107   5.263  1.00  0.00           N  
ATOM    840  CA  ILE A 499       0.953   8.525   5.580  1.00  0.00           C  
ATOM    841  C   ILE A 499       1.647   9.341   4.498  1.00  0.00           C  
ATOM    842  O   ILE A 499       1.141  10.376   4.077  1.00  0.00           O  
ATOM    843  CB  ILE A 499       1.594   8.769   6.968  1.00  0.00           C  
ATOM    844  CG1 ILE A 499       0.634   8.259   8.050  1.00  0.00           C  
ATOM    845  CG2 ILE A 499       1.905  10.249   7.173  1.00  0.00           C  
ATOM    846  CD1 ILE A 499       1.229   8.197   9.449  1.00  0.00           C  
ATOM    847  N   TYR A 500       2.795   8.867   4.030  1.00  0.00           N  
ATOM    848  CA  TYR A 500       3.516   9.575   2.984  1.00  0.00           C  
ATOM    849  C   TYR A 500       2.670   9.682   1.718  1.00  0.00           C  
ATOM    850  O   TYR A 500       2.604  10.741   1.093  1.00  0.00           O  
ATOM    851  CB  TYR A 500       4.822   8.853   2.650  1.00  0.00           C  
ATOM    852  CG  TYR A 500       5.537   9.438   1.452  1.00  0.00           C  
ATOM    853  CD1 TYR A 500       6.201  10.663   1.537  1.00  0.00           C  
ATOM    854  CD2 TYR A 500       5.525   8.779   0.226  1.00  0.00           C  
ATOM    855  CE1 TYR A 500       6.840  11.216   0.424  1.00  0.00           C  
ATOM    856  CE2 TYR A 500       6.155   9.324  -0.893  1.00  0.00           C  
ATOM    857  CZ  TYR A 500       6.810  10.538  -0.787  1.00  0.00           C  
ATOM    858  OH  TYR A 500       7.434  11.069  -1.893  1.00  0.00           O  
ATOM    859  N   SER A 501       2.026   8.580   1.339  1.00  0.00           N  
ATOM    860  CA  SER A 501       1.203   8.563   0.136  1.00  0.00           C  
ATOM    861  C   SER A 501       0.053   9.550   0.247  1.00  0.00           C  
ATOM    862  O   SER A 501      -0.284  10.227  -0.721  1.00  0.00           O  
ATOM    863  CB  SER A 501       0.656   7.154  -0.130  1.00  0.00           C  
ATOM    864  OG  SER A 501      -0.334   6.784   0.816  1.00  0.00           O  
ATOM    865  N   ARG A 502      -0.546   9.634   1.431  1.00  0.00           N  
ATOM    866  CA  ARG A 502      -1.653  10.555   1.640  1.00  0.00           C  
ATOM    867  C   ARG A 502      -1.171  12.000   1.603  1.00  0.00           C  
ATOM    868  O   ARG A 502      -1.844  12.868   1.053  1.00  0.00           O  
ATOM    869  CB  ARG A 502      -2.350  10.258   2.968  1.00  0.00           C  
ATOM    870  CG  ARG A 502      -3.158   8.971   2.951  1.00  0.00           C  
ATOM    871  CD  ARG A 502      -3.803   8.711   4.299  1.00  0.00           C  
ATOM    872  NE  ARG A 502      -4.676   7.542   4.279  1.00  0.00           N  
ATOM    873  CZ  ARG A 502      -5.369   7.113   5.327  1.00  0.00           C  
ATOM    874  NH1 ARG A 502      -5.287   7.757   6.485  1.00  0.00           N  
ATOM    875  NH2 ARG A 502      -6.151   6.048   5.219  1.00  0.00           N  
ATOM    876  N   LEU A 503      -0.002  12.256   2.181  1.00  0.00           N  
ATOM    877  CA  LEU A 503       0.558  13.603   2.180  1.00  0.00           C  
ATOM    878  C   LEU A 503       0.895  14.025   0.753  1.00  0.00           C  
ATOM    879  O   LEU A 503       0.684  15.170   0.362  1.00  0.00           O  
ATOM    880  CB  LEU A 503       1.831  13.652   3.031  1.00  0.00           C  
ATOM    881  CG  LEU A 503       1.648  13.400   4.530  1.00  0.00           C  
ATOM    882  CD1 LEU A 503       3.010  13.417   5.219  1.00  0.00           C  
ATOM    883  CD2 LEU A 503       0.728  14.457   5.117  1.00  0.00           C  
ATOM    884  N   LYS A 504       1.424  13.087  -0.023  1.00  0.00           N  
ATOM    885  CA  LYS A 504       1.801  13.372  -1.400  1.00  0.00           C  
ATOM    886  C   LYS A 504       0.551  13.627  -2.236  1.00  0.00           C  
ATOM    887  O   LYS A 504       0.489  14.575  -3.018  1.00  0.00           O  
ATOM    888  CB  LYS A 504       2.593  12.194  -1.970  1.00  0.00           C  
ATOM    889  CG  LYS A 504       3.307  12.496  -3.279  1.00  0.00           C  
ATOM    890  CD  LYS A 504       4.237  11.352  -3.655  1.00  0.00           C  
ATOM    891  CE  LYS A 504       5.026  11.670  -4.911  1.00  0.00           C  
ATOM    892  NZ  LYS A 504       4.123  11.900  -6.067  1.00  0.00           N  
ATOM    893  N   GLU A 505      -0.444  12.770  -2.052  1.00  0.00           N  
ATOM    894  CA  GLU A 505      -1.710  12.875  -2.762  1.00  0.00           C  
ATOM    895  C   GLU A 505      -2.410  14.186  -2.407  1.00  0.00           C  
ATOM    896  O   GLU A 505      -3.083  14.790  -3.244  1.00  0.00           O  
ATOM    897  CB  GLU A 505      -2.584  11.680  -2.383  1.00  0.00           C  
ATOM    898  CG  GLU A 505      -3.969  11.662  -2.978  1.00  0.00           C  
ATOM    899  CD  GLU A 505      -4.704  10.383  -2.631  1.00  0.00           C  
ATOM    900  OE1 GLU A 505      -4.784  10.052  -1.426  1.00  0.00           O  
ATOM    901  OE2 GLU A 505      -5.198   9.707  -3.559  1.00  0.00           O  
ATOM    902  N   ASN A 506      -2.237  14.627  -1.165  1.00  0.00           N  
ATOM    903  CA  ASN A 506      -2.855  15.863  -0.697  1.00  0.00           C  
ATOM    904  C   ASN A 506      -2.058  17.118  -1.038  1.00  0.00           C  
ATOM    905  O   ASN A 506      -2.444  18.225  -0.662  1.00  0.00           O  
ATOM    906  CB  ASN A 506      -3.090  15.783   0.814  1.00  0.00           C  
ATOM    907  CG  ASN A 506      -4.244  14.869   1.168  1.00  0.00           C  
ATOM    908  OD1 ASN A 506      -4.407  14.466   2.322  1.00  0.00           O  
ATOM    909  ND2 ASN A 506      -5.062  14.542   0.174  1.00  0.00           N  
ATOM    910  N   GLY A 507      -0.945  16.940  -1.745  1.00  0.00           N  
ATOM    911  CA  GLY A 507      -0.127  18.070  -2.149  1.00  0.00           C  
ATOM    912  C   GLY A 507       0.778  18.666  -1.087  1.00  0.00           C  
ATOM    913  O   GLY A 507       1.177  19.827  -1.192  1.00  0.00           O  
ATOM    914  N   PHE A 508       1.121  17.880  -0.072  1.00  0.00           N  
ATOM    915  CA  PHE A 508       1.976  18.372   1.003  1.00  0.00           C  
ATOM    916  C   PHE A 508       3.433  17.933   0.881  1.00  0.00           C  
ATOM    917  O   PHE A 508       4.232  18.151   1.796  1.00  0.00           O  
ATOM    918  CB  PHE A 508       1.405  17.934   2.354  1.00  0.00           C  
ATOM    919  CG  PHE A 508       0.031  18.482   2.630  1.00  0.00           C  
ATOM    920  CD1 PHE A 508      -1.017  17.633   2.969  1.00  0.00           C  
ATOM    921  CD2 PHE A 508      -0.213  19.849   2.549  1.00  0.00           C  
ATOM    922  CE1 PHE A 508      -2.297  18.141   3.225  1.00  0.00           C  
ATOM    923  CE2 PHE A 508      -1.485  20.366   2.803  1.00  0.00           C  
ATOM    924  CZ  PHE A 508      -2.527  19.507   3.142  1.00  0.00           C  
ATOM    925  N   ILE A 509       3.780  17.317  -0.245  1.00  0.00           N  
ATOM    926  CA  ILE A 509       5.149  16.869  -0.468  1.00  0.00           C  
ATOM    927  C   ILE A 509       5.756  17.609  -1.657  1.00  0.00           C  
ATOM    928  O   ILE A 509       5.225  17.559  -2.765  1.00  0.00           O  
ATOM    929  CB  ILE A 509       5.212  15.349  -0.745  1.00  0.00           C  
ATOM    930  CG1 ILE A 509       4.691  14.569   0.468  1.00  0.00           C  
ATOM    931  CG2 ILE A 509       6.644  14.943  -1.073  1.00  0.00           C  
ATOM    932  CD1 ILE A 509       5.498  14.778   1.739  1.00  0.00           C  
ATOM    933  N   LYS A 510       6.873  18.289  -1.421  1.00  0.00           N  
ATOM    934  CA  LYS A 510       7.544  19.047  -2.471  1.00  0.00           C  
ATOM    935  C   LYS A 510       8.920  18.473  -2.791  1.00  0.00           C  
ATOM    936  O   LYS A 510       9.633  18.021  -1.897  1.00  0.00           O  
ATOM    937  CB  LYS A 510       7.696  20.507  -2.041  1.00  0.00           C  
ATOM    938  CG  LYS A 510       6.422  21.135  -1.495  1.00  0.00           C  
ATOM    939  CD  LYS A 510       5.294  21.102  -2.509  1.00  0.00           C  
ATOM    940  CE  LYS A 510       4.040  21.763  -1.955  1.00  0.00           C  
ATOM    941  NZ  LYS A 510       2.938  21.779  -2.954  1.00  0.00           N  
ATOM    942  N   ASN A 511       9.288  18.494  -4.071  1.00  0.00           N  
ATOM    943  CA  ASN A 511      10.587  17.991  -4.512  1.00  0.00           C  
ATOM    944  C   ASN A 511      11.556  19.159  -4.618  1.00  0.00           C  
ATOM    945  O   ASN A 511      11.229  20.190  -5.206  1.00  0.00           O  
ATOM    946  CB  ASN A 511      10.465  17.307  -5.873  1.00  0.00           C  
ATOM    947  CG  ASN A 511       9.511  16.136  -5.849  1.00  0.00           C  
ATOM    948  OD1 ASN A 511       9.621  15.251  -5.001  1.00  0.00           O  
ATOM    949  ND2 ASN A 511       8.567  16.120  -6.785  1.00  0.00           N  
ATOM    950  N   ARG A 512      12.749  18.996  -4.059  1.00  0.00           N  
ATOM    951  CA  ARG A 512      13.740  20.063  -4.085  1.00  0.00           C  
ATOM    952  C   ARG A 512      15.157  19.503  -4.127  1.00  0.00           C  
ATOM    953  O   ARG A 512      15.471  18.535  -3.439  1.00  0.00           O  
ATOM    954  CB  ARG A 512      13.564  20.940  -2.843  1.00  0.00           C  
ATOM    955  CG  ARG A 512      14.277  22.278  -2.887  1.00  0.00           C  
ATOM    956  CD  ARG A 512      13.923  23.105  -1.655  1.00  0.00           C  
ATOM    957  NE  ARG A 512      12.488  23.072  -1.373  1.00  0.00           N  
ATOM    958  CZ  ARG A 512      11.543  23.419  -2.243  1.00  0.00           C  
ATOM    959  NH1 ARG A 512      11.872  23.832  -3.460  1.00  0.00           N  
ATOM    960  NH2 ARG A 512      10.263  23.346  -1.900  1.00  0.00           N  
ATOM    961  N   THR A 513      16.012  20.116  -4.939  1.00  0.00           N  
ATOM    962  CA  THR A 513      17.397  19.675  -5.053  1.00  0.00           C  
ATOM    963  C   THR A 513      18.278  20.428  -4.060  1.00  0.00           C  
ATOM    964  O   THR A 513      18.184  21.651  -3.935  1.00  0.00           O  
ATOM    965  CB  THR A 513      17.938  19.897  -6.484  1.00  0.00           C  
ATOM    966  OG1 THR A 513      17.279  19.000  -7.386  1.00  0.00           O  
ATOM    967  CG2 THR A 513      19.438  19.646  -6.538  1.00  0.00           C  
ATOM    968  N   ILE A 514      19.124  19.694  -3.347  1.00  0.00           N  
ATOM    969  CA  ILE A 514      20.015  20.310  -2.372  1.00  0.00           C  
ATOM    970  C   ILE A 514      21.462  19.889  -2.597  1.00  0.00           C  
ATOM    971  O   ILE A 514      21.736  18.893  -3.268  1.00  0.00           O  
ATOM    972  CB  ILE A 514      19.617  19.937  -0.925  1.00  0.00           C  
ATOM    973  CG1 ILE A 514      19.818  18.437  -0.695  1.00  0.00           C  
ATOM    974  CG2 ILE A 514      18.169  20.325  -0.667  1.00  0.00           C  
ATOM    975  CD1 ILE A 514      19.537  17.997   0.731  1.00  0.00           C  
ATOM    976  N   SER A 515      22.379  20.665  -2.030  1.00  0.00           N  
ATOM    977  CA  SER A 515      23.809  20.405  -2.133  1.00  0.00           C  
ATOM    978  C   SER A 515      24.297  20.005  -0.742  1.00  0.00           C  
ATOM    979  O   SER A 515      23.956  20.655   0.247  1.00  0.00           O  
ATOM    980  CB  SER A 515      24.534  21.669  -2.599  1.00  0.00           C  
ATOM    981  OG  SER A 515      25.924  21.441  -2.754  1.00  0.00           O  
ATOM    982  N   GLN A 516      25.087  18.939  -0.662  1.00  0.00           N  
ATOM    983  CA  GLN A 516      25.583  18.471   0.630  1.00  0.00           C  
ATOM    984  C   GLN A 516      26.945  17.790   0.505  1.00  0.00           C  
ATOM    985  O   GLN A 516      27.260  17.209  -0.535  1.00  0.00           O  
ATOM    986  CB  GLN A 516      24.573  17.489   1.237  1.00  0.00           C  
ATOM    987  CG  GLN A 516      24.865  17.068   2.670  1.00  0.00           C  
ATOM    988  CD  GLN A 516      23.901  16.004   3.172  1.00  0.00           C  
ATOM    989  OE1 GLN A 516      22.774  15.892   2.687  1.00  0.00           O  
ATOM    990  NE2 GLN A 516      24.334  15.229   4.160  1.00  0.00           N  
ATOM    991  N   LEU A 517      27.748  17.871   1.564  1.00  0.00           N  
ATOM    992  CA  LEU A 517      29.063  17.233   1.574  1.00  0.00           C  
ATOM    993  C   LEU A 517      28.876  15.746   1.304  1.00  0.00           C  
ATOM    994  O   LEU A 517      28.001  15.101   1.889  1.00  0.00           O  
ATOM    995  CB  LEU A 517      29.758  17.435   2.925  1.00  0.00           C  
ATOM    996  CG  LEU A 517      30.483  18.764   3.157  1.00  0.00           C  
ATOM    997  CD1 LEU A 517      30.914  18.876   4.610  1.00  0.00           C  
ATOM    998  CD2 LEU A 517      31.695  18.851   2.234  1.00  0.00           C  
ATOM    999  N   TYR A 518      29.714  15.207   0.425  1.00  0.00           N  
ATOM   1000  CA  TYR A 518      29.631  13.809   0.026  1.00  0.00           C  
ATOM   1001  C   TYR A 518      30.993  13.115   0.087  1.00  0.00           C  
ATOM   1002  O   TYR A 518      32.000  13.662  -0.369  1.00  0.00           O  
ATOM   1003  CB  TYR A 518      29.076  13.752  -1.401  1.00  0.00           C  
ATOM   1004  CG  TYR A 518      28.934  12.371  -2.003  1.00  0.00           C  
ATOM   1005  CD1 TYR A 518      27.834  11.568  -1.707  1.00  0.00           C  
ATOM   1006  CD2 TYR A 518      29.878  11.887  -2.908  1.00  0.00           C  
ATOM   1007  CE1 TYR A 518      27.672  10.317  -2.304  1.00  0.00           C  
ATOM   1008  CE2 TYR A 518      29.728  10.639  -3.509  1.00  0.00           C  
ATOM   1009  CZ  TYR A 518      28.622   9.860  -3.205  1.00  0.00           C  
ATOM   1010  OH  TYR A 518      28.460   8.634  -3.813  1.00  0.00           O  
ATOM   1011  N   ASP A 519      31.015  11.913   0.658  1.00  0.00           N  
ATOM   1012  CA  ASP A 519      32.240  11.121   0.763  1.00  0.00           C  
ATOM   1013  C   ASP A 519      32.282  10.239  -0.487  1.00  0.00           C  
ATOM   1014  O   ASP A 519      31.548   9.253  -0.583  1.00  0.00           O  
ATOM   1015  CB  ASP A 519      32.197  10.246   2.021  1.00  0.00           C  
ATOM   1016  CG  ASP A 519      33.463   9.423   2.212  1.00  0.00           C  
ATOM   1017  OD1 ASP A 519      34.098   9.057   1.201  1.00  0.00           O  
ATOM   1018  OD2 ASP A 519      33.816   9.125   3.376  1.00  0.00           O  
ATOM   1019  N   PRO A 520      33.140  10.586  -1.463  1.00  0.00           N  
ATOM   1020  CA  PRO A 520      33.267   9.824  -2.714  1.00  0.00           C  
ATOM   1021  C   PRO A 520      33.898   8.443  -2.578  1.00  0.00           C  
ATOM   1022  O   PRO A 520      33.687   7.572  -3.428  1.00  0.00           O  
ATOM   1023  CB  PRO A 520      34.096  10.754  -3.596  1.00  0.00           C  
ATOM   1024  CG  PRO A 520      34.998  11.415  -2.607  1.00  0.00           C  
ATOM   1025  CD  PRO A 520      34.054  11.743  -1.463  1.00  0.00           C  
ATOM   1026  N   GLU A 521      34.676   8.247  -1.517  1.00  0.00           N  
ATOM   1027  CA  GLU A 521      35.335   6.969  -1.277  1.00  0.00           C  
ATOM   1028  C   GLU A 521      34.326   5.990  -0.692  1.00  0.00           C  
ATOM   1029  O   GLU A 521      34.120   4.899  -1.227  1.00  0.00           O  
ATOM   1030  CB  GLU A 521      36.508   7.152  -0.313  1.00  0.00           C  
ATOM   1031  CG  GLU A 521      37.417   5.943  -0.208  1.00  0.00           C  
ATOM   1032  CD  GLU A 521      38.661   6.221   0.613  1.00  0.00           C  
ATOM   1033  OE1 GLU A 521      39.347   7.226   0.329  1.00  0.00           O  
ATOM   1034  OE2 GLU A 521      38.957   5.431   1.534  1.00  0.00           O  
ATOM   1035  N   LYS A 522      33.699   6.386   0.411  1.00  0.00           N  
ATOM   1036  CA  LYS A 522      32.688   5.556   1.056  1.00  0.00           C  
ATOM   1037  C   LYS A 522      31.441   5.545   0.170  1.00  0.00           C  
ATOM   1038  O   LYS A 522      30.713   4.553   0.107  1.00  0.00           O  
ATOM   1039  CB  LYS A 522      32.339   6.129   2.432  1.00  0.00           C  
ATOM   1040  CG  LYS A 522      31.240   5.376   3.167  1.00  0.00           C  
ATOM   1041  CD  LYS A 522      31.691   3.977   3.546  1.00  0.00           C  
ATOM   1042  CE  LYS A 522      30.601   3.229   4.293  1.00  0.00           C  
ATOM   1043  NZ  LYS A 522      31.060   1.869   4.682  1.00  0.00           N  
ATOM   1044  N   GLY A 523      31.207   6.658  -0.518  1.00  0.00           N  
ATOM   1045  CA  GLY A 523      30.050   6.766  -1.389  1.00  0.00           C  
ATOM   1046  C   GLY A 523      28.770   7.058  -0.626  1.00  0.00           C  
ATOM   1047  O   GLY A 523      27.777   6.349  -0.778  1.00  0.00           O  
ATOM   1048  N   MET A 524      28.788   8.104   0.196  1.00  0.00           N  
ATOM   1049  CA  MET A 524      27.611   8.473   0.976  1.00  0.00           C  
ATOM   1050  C   MET A 524      27.642   9.942   1.365  1.00  0.00           C  
ATOM   1051  O   MET A 524      28.714  10.524   1.529  1.00  0.00           O  
ATOM   1052  CB  MET A 524      27.531   7.631   2.255  1.00  0.00           C  
ATOM   1053  CG  MET A 524      28.576   7.990   3.314  1.00  0.00           C  
ATOM   1054  SD  MET A 524      28.439   6.995   4.835  1.00  0.00           S  
ATOM   1055  CE  MET A 524      27.115   7.847   5.668  1.00  0.00           C  
ATOM   1056  N   PHE A 525      26.466  10.547   1.499  1.00  0.00           N  
ATOM   1057  CA  PHE A 525      26.406  11.937   1.921  1.00  0.00           C  
ATOM   1058  C   PHE A 525      26.761  11.922   3.397  1.00  0.00           C  
ATOM   1059  O   PHE A 525      26.430  10.972   4.107  1.00  0.00           O  
ATOM   1060  CB  PHE A 525      25.010  12.524   1.712  1.00  0.00           C  
ATOM   1061  CG  PHE A 525      24.747  12.961   0.298  1.00  0.00           C  
ATOM   1062  CD1 PHE A 525      24.109  12.115  -0.605  1.00  0.00           C  
ATOM   1063  CD2 PHE A 525      25.172  14.213  -0.141  1.00  0.00           C  
ATOM   1064  CE1 PHE A 525      23.900  12.510  -1.926  1.00  0.00           C  
ATOM   1065  CE2 PHE A 525      24.967  14.617  -1.463  1.00  0.00           C  
ATOM   1066  CZ  PHE A 525      24.331  13.765  -2.355  1.00  0.00           C  
ATOM   1067  N   LEU A 526      27.440  12.969   3.854  1.00  0.00           N  
ATOM   1068  CA  LEU A 526      27.869  13.047   5.244  1.00  0.00           C  
ATOM   1069  C   LEU A 526      27.099  14.034   6.109  1.00  0.00           C  
ATOM   1070  O   LEU A 526      26.992  15.213   5.774  1.00  0.00           O  
ATOM   1071  CB  LEU A 526      29.355  13.418   5.310  1.00  0.00           C  
ATOM   1072  CG  LEU A 526      30.391  12.468   4.705  1.00  0.00           C  
ATOM   1073  CD1 LEU A 526      31.748  13.162   4.655  1.00  0.00           C  
ATOM   1074  CD2 LEU A 526      30.466  11.194   5.525  1.00  0.00           C  
ATOM   1075  N   PRO A 527      26.527  13.556   7.225  1.00  0.00           N  
ATOM   1076  CA  PRO A 527      25.801  14.491   8.087  1.00  0.00           C  
ATOM   1077  C   PRO A 527      26.894  15.381   8.684  1.00  0.00           C  
ATOM   1078  O   PRO A 527      28.062  14.989   8.701  1.00  0.00           O  
ATOM   1079  CB  PRO A 527      25.167  13.577   9.129  1.00  0.00           C  
ATOM   1080  CG  PRO A 527      24.935  12.309   8.362  1.00  0.00           C  
ATOM   1081  CD  PRO A 527      26.233  12.162   7.598  1.00  0.00           C  
ATOM   1082  N   ASP A 528      26.533  16.561   9.171  1.00  0.00           N  
ATOM   1083  CA  ASP A 528      27.527  17.470   9.737  1.00  0.00           C  
ATOM   1084  C   ASP A 528      28.512  16.845  10.727  1.00  0.00           C  
ATOM   1085  O   ASP A 528      29.721  17.046  10.612  1.00  0.00           O  
ATOM   1086  CB  ASP A 528      26.834  18.662  10.400  1.00  0.00           C  
ATOM   1087  CG  ASP A 528      26.108  19.536   9.402  1.00  0.00           C  
ATOM   1088  OD1 ASP A 528      26.305  19.335   8.184  1.00  0.00           O  
ATOM   1089  OD2 ASP A 528      25.348  20.430   9.832  1.00  0.00           O  
ATOM   1090  N   ARG A 529      27.997  16.094  11.695  1.00  0.00           N  
ATOM   1091  CA  ARG A 529      28.835  15.463  12.713  1.00  0.00           C  
ATOM   1092  C   ARG A 529      29.871  14.481  12.170  1.00  0.00           C  
ATOM   1093  O   ARG A 529      30.809  14.106  12.880  1.00  0.00           O  
ATOM   1094  CB  ARG A 529      27.954  14.760  13.752  1.00  0.00           C  
ATOM   1095  CG  ARG A 529      26.850  13.918  13.147  1.00  0.00           C  
ATOM   1096  CD  ARG A 529      25.983  13.258  14.207  1.00  0.00           C  
ATOM   1097  NE  ARG A 529      26.644  12.117  14.831  1.00  0.00           N  
ATOM   1098  CZ  ARG A 529      26.025  11.233  15.607  1.00  0.00           C  
ATOM   1099  NH1 ARG A 529      24.727  11.361  15.855  1.00  0.00           N  
ATOM   1100  NH2 ARG A 529      26.697  10.216  16.128  1.00  0.00           N  
ATOM   1101  N   PHE A 530      29.710  14.060  10.919  1.00  0.00           N  
ATOM   1102  CA  PHE A 530      30.657  13.122  10.328  1.00  0.00           C  
ATOM   1103  C   PHE A 530      31.646  13.794   9.387  1.00  0.00           C  
ATOM   1104  O   PHE A 530      32.234  13.154   8.513  1.00  0.00           O  
ATOM   1105  CB  PHE A 530      29.916  11.996   9.611  1.00  0.00           C  
ATOM   1106  CG  PHE A 530      29.161  11.098  10.542  1.00  0.00           C  
ATOM   1107  CD1 PHE A 530      27.827  11.344  10.841  1.00  0.00           C  
ATOM   1108  CD2 PHE A 530      29.802  10.029  11.164  1.00  0.00           C  
ATOM   1109  CE1 PHE A 530      27.139  10.541  11.748  1.00  0.00           C  
ATOM   1110  CE2 PHE A 530      29.125   9.220  12.072  1.00  0.00           C  
ATOM   1111  CZ  PHE A 530      27.791   9.476  12.365  1.00  0.00           C  
ATOM   1112  N   VAL A 531      31.821  15.094   9.579  1.00  0.00           N  
ATOM   1113  CA  VAL A 531      32.761  15.870   8.789  1.00  0.00           C  
ATOM   1114  C   VAL A 531      33.663  16.579   9.789  1.00  0.00           C  
ATOM   1115  O   VAL A 531      33.177  17.263  10.690  1.00  0.00           O  
ATOM   1116  CB  VAL A 531      32.059  16.940   7.931  1.00  0.00           C  
ATOM   1117  CG1 VAL A 531      33.090  17.677   7.086  1.00  0.00           C  
ATOM   1118  CG2 VAL A 531      31.008  16.296   7.043  1.00  0.00           C  
ATOM   1119  N   LYS A 532      34.969  16.396   9.652  1.00  0.00           N  
ATOM   1120  CA  LYS A 532      35.901  17.053  10.556  1.00  0.00           C  
ATOM   1121  C   LYS A 532      36.926  17.837   9.753  1.00  0.00           C  
ATOM   1122  O   LYS A 532      37.131  17.580   8.567  1.00  0.00           O  
ATOM   1123  CB  LYS A 532      36.598  16.032  11.465  1.00  0.00           C  
ATOM   1124  CG  LYS A 532      37.473  15.020  10.753  1.00  0.00           C  
ATOM   1125  CD  LYS A 532      38.209  14.141  11.761  1.00  0.00           C  
ATOM   1126  CE  LYS A 532      39.132  13.151  11.067  1.00  0.00           C  
ATOM   1127  NZ  LYS A 532      39.905  12.326  12.042  1.00  0.00           N  
ATOM   1128  N   GLY A 737      37.558  18.806  10.402  1.00  0.00           N  
ATOM   1129  CA  GLY A 737      38.547  19.614   9.721  1.00  0.00           C  
ATOM   1130  C   GLY A 737      39.109  20.688  10.625  1.00  0.00           C  
ATOM   1131  O   GLY A 737      38.979  20.618  11.850  1.00  0.00           O  
ATOM   1132  N   THR A 738      39.726  21.690  10.013  1.00  0.00           N  
ATOM   1133  CA  THR A 738      40.332  22.789  10.750  1.00  0.00           C  
ATOM   1134  C   THR A 738      39.417  24.007  10.806  1.00  0.00           C  
ATOM   1135  O   THR A 738      38.888  24.450   9.785  1.00  0.00           O  
ATOM   1136  CB  THR A 738      41.681  23.168  10.110  1.00  0.00           C  
ATOM   1137  OG1 THR A 738      42.592  22.067  10.259  1.00  0.00           O  
ATOM   1138  CG2 THR A 738      42.267  24.416  10.765  1.00  0.00           C  
ATOM   1139  N   CYS A 739      39.226  24.537  12.012  1.00  0.00           N  
ATOM   1140  CA  CYS A 739      38.370  25.701  12.209  1.00  0.00           C  
ATOM   1141  C   CYS A 739      38.826  26.875  11.352  1.00  0.00           C  
ATOM   1142  O   CYS A 739      39.992  27.271  11.392  1.00  0.00           O  
ATOM   1143  CB  CYS A 739      38.372  26.125  13.677  1.00  0.00           C  
ATOM   1144  SG  CYS A 739      37.428  27.632  13.968  1.00  0.00           S  
ATOM   1145  N   PRO A 740      37.901  27.457  10.574  1.00  0.00           N  
ATOM   1146  CA  PRO A 740      38.184  28.593   9.691  1.00  0.00           C  
ATOM   1147  C   PRO A 740      38.665  29.836  10.434  1.00  0.00           C  
ATOM   1148  O   PRO A 740      39.452  30.623   9.902  1.00  0.00           O  
ATOM   1149  CB  PRO A 740      36.840  28.849   9.005  1.00  0.00           C  
ATOM   1150  CG  PRO A 740      36.131  27.535   9.100  1.00  0.00           C  
ATOM   1151  CD  PRO A 740      36.487  27.062  10.477  1.00  0.00           C  
ATOM   1152  N   LYS A 741      38.186  30.008  11.662  1.00  0.00           N  
ATOM   1153  CA  LYS A 741      38.530  31.176  12.465  1.00  0.00           C  
ATOM   1154  C   LYS A 741      39.866  31.102  13.202  1.00  0.00           C  
ATOM   1155  O   LYS A 741      40.776  31.886  12.920  1.00  0.00           O  
ATOM   1156  CB  LYS A 741      37.415  31.454  13.478  1.00  0.00           C  
ATOM   1157  CG  LYS A 741      36.010  31.388  12.893  1.00  0.00           C  
ATOM   1158  CD  LYS A 741      35.821  32.349  11.728  1.00  0.00           C  
ATOM   1159  CE  LYS A 741      35.868  33.799  12.179  1.00  0.00           C  
ATOM   1160  NZ  LYS A 741      35.614  34.735  11.047  1.00  0.00           N  
ATOM   1161  N   CYS A 742      39.982  30.171  14.146  1.00  0.00           N  
ATOM   1162  CA  CYS A 742      41.207  30.040  14.934  1.00  0.00           C  
ATOM   1163  C   CYS A 742      42.235  29.066  14.362  1.00  0.00           C  
ATOM   1164  O   CYS A 742      43.365  28.993  14.851  1.00  0.00           O  
ATOM   1165  CB  CYS A 742      40.868  29.637  16.373  1.00  0.00           C  
ATOM   1166  SG  CYS A 742      40.284  27.937  16.575  1.00  0.00           S  
ATOM   1167  N   LYS A 743      41.840  28.317  13.336  1.00  0.00           N  
ATOM   1168  CA  LYS A 743      42.727  27.358  12.685  1.00  0.00           C  
ATOM   1169  C   LYS A 743      43.057  26.130  13.538  1.00  0.00           C  
ATOM   1170  O   LYS A 743      44.028  25.423  13.262  1.00  0.00           O  
ATOM   1171  CB  LYS A 743      44.028  28.047  12.250  1.00  0.00           C  
ATOM   1172  CG  LYS A 743      43.821  29.285  11.377  1.00  0.00           C  
ATOM   1173  CD  LYS A 743      43.076  28.950  10.091  1.00  0.00           C  
ATOM   1174  CE  LYS A 743      42.888  30.186   9.218  1.00  0.00           C  
ATOM   1175  NZ  LYS A 743      42.167  31.274   9.935  1.00  0.00           N  
ATOM   1176  N   SER A 744      42.258  25.876  14.571  1.00  0.00           N  
ATOM   1177  CA  SER A 744      42.484  24.707  15.417  1.00  0.00           C  
ATOM   1178  C   SER A 744      42.090  23.465  14.627  1.00  0.00           C  
ATOM   1179  O   SER A 744      41.038  23.432  13.991  1.00  0.00           O  
ATOM   1180  CB  SER A 744      41.654  24.788  16.700  1.00  0.00           C  
ATOM   1181  OG  SER A 744      42.206  25.732  17.605  1.00  0.00           O  
ATOM   1182  N   PRO A 745      42.936  22.426  14.653  1.00  0.00           N  
ATOM   1183  CA  PRO A 745      42.665  21.181  13.928  1.00  0.00           C  
ATOM   1184  C   PRO A 745      41.696  20.238  14.634  1.00  0.00           C  
ATOM   1185  O   PRO A 745      41.349  20.436  15.798  1.00  0.00           O  
ATOM   1186  CB  PRO A 745      44.052  20.566  13.796  1.00  0.00           C  
ATOM   1187  CG  PRO A 745      44.666  20.918  15.123  1.00  0.00           C  
ATOM   1188  CD  PRO A 745      44.260  22.377  15.303  1.00  0.00           C  
ATOM   1189  N   ASP A 746      41.260  19.220  13.898  1.00  0.00           N  
ATOM   1190  CA  ASP A 746      40.365  18.186  14.403  1.00  0.00           C  
ATOM   1191  C   ASP A 746      39.042  18.639  15.012  1.00  0.00           C  
ATOM   1192  O   ASP A 746      38.619  18.118  16.047  1.00  0.00           O  
ATOM   1193  CB  ASP A 746      41.121  17.315  15.408  1.00  0.00           C  
ATOM   1194  CG  ASP A 746      42.401  16.747  14.827  1.00  0.00           C  
ATOM   1195  OD1 ASP A 746      42.321  16.057  13.788  1.00  0.00           O  
ATOM   1196  OD2 ASP A 746      43.483  16.994  15.401  1.00  0.00           O  
ATOM   1197  N   GLN A 747      38.384  19.597  14.368  1.00  0.00           N  
ATOM   1198  CA  GLN A 747      37.096  20.075  14.849  1.00  0.00           C  
ATOM   1199  C   GLN A 747      35.996  19.344  14.086  1.00  0.00           C  
ATOM   1200  O   GLN A 747      36.161  19.022  12.906  1.00  0.00           O  
ATOM   1201  CB  GLN A 747      36.977  21.588  14.650  1.00  0.00           C  
ATOM   1202  CG  GLN A 747      37.902  22.383  15.555  1.00  0.00           C  
ATOM   1203  CD  GLN A 747      37.816  21.923  16.999  1.00  0.00           C  
ATOM   1204  OE1 GLN A 747      36.728  21.827  17.569  1.00  0.00           O  
ATOM   1205  NE2 GLN A 747      38.965  21.638  17.599  1.00  0.00           N  
ATOM   1206  N   TYR A 750      34.879  19.082  14.758  1.00  0.00           N  
ATOM   1207  CA  TYR A 750      33.776  18.355  14.140  1.00  0.00           C  
ATOM   1208  C   TYR A 750      32.513  19.170  13.902  1.00  0.00           C  
ATOM   1209  O   TYR A 750      32.167  20.053  14.682  1.00  0.00           O  
ATOM   1210  CB  TYR A 750      33.406  17.135  14.992  1.00  0.00           C  
ATOM   1211  CG  TYR A 750      34.473  16.068  15.075  1.00  0.00           C  
ATOM   1212  CD1 TYR A 750      35.696  16.319  15.697  1.00  0.00           C  
ATOM   1213  CD2 TYR A 750      34.254  14.798  14.540  1.00  0.00           C  
ATOM   1214  CE1 TYR A 750      36.676  15.331  15.786  1.00  0.00           C  
ATOM   1215  CE2 TYR A 750      35.225  13.802  14.625  1.00  0.00           C  
ATOM   1216  CZ  TYR A 750      36.432  14.074  15.249  1.00  0.00           C  
ATOM   1217  OH  TYR A 750      37.391  13.089  15.340  1.00  0.00           O  
ATOM   1218  N   GLY A 751      31.825  18.853  12.811  1.00  0.00           N  
ATOM   1219  CA  GLY A 751      30.578  19.522  12.492  1.00  0.00           C  
ATOM   1220  C   GLY A 751      30.603  21.013  12.219  1.00  0.00           C  
ATOM   1221  O   GLY A 751      31.529  21.540  11.598  1.00  0.00           O  
ATOM   1222  N   ASP A 752      29.568  21.693  12.704  1.00  0.00           N  
ATOM   1223  CA  ASP A 752      29.407  23.124  12.493  1.00  0.00           C  
ATOM   1224  C   ASP A 752      29.953  24.036  13.583  1.00  0.00           C  
ATOM   1225  O   ASP A 752      29.639  25.226  13.599  1.00  0.00           O  
ATOM   1226  CB  ASP A 752      27.922  23.452  12.281  1.00  0.00           C  
ATOM   1227  CG  ASP A 752      27.059  23.101  13.491  1.00  0.00           C  
ATOM   1228  OD1 ASP A 752      27.577  23.099  14.629  1.00  0.00           O  
ATOM   1229  OD2 ASP A 752      25.851  22.842  13.304  1.00  0.00           O  
ATOM   1230  N   ASN A 753      30.764  23.504  14.490  1.00  0.00           N  
ATOM   1231  CA  ASN A 753      31.300  24.345  15.554  1.00  0.00           C  
ATOM   1232  C   ASN A 753      32.680  23.921  16.030  1.00  0.00           C  
ATOM   1233  O   ASN A 753      33.054  22.751  15.936  1.00  0.00           O  
ATOM   1234  CB  ASN A 753      30.330  24.365  16.736  1.00  0.00           C  
ATOM   1235  CG  ASN A 753      30.259  23.033  17.452  1.00  0.00           C  
ATOM   1236  OD1 ASN A 753      31.089  22.733  18.308  1.00  0.00           O  
ATOM   1237  ND2 ASN A 753      29.273  22.220  17.093  1.00  0.00           N  
ATOM   1238  N   CYS A 754      33.429  24.893  16.540  1.00  0.00           N  
ATOM   1239  CA  CYS A 754      34.774  24.665  17.049  1.00  0.00           C  
ATOM   1240  C   CYS A 754      34.749  24.626  18.576  1.00  0.00           C  
ATOM   1241  O   CYS A 754      34.199  25.520  19.222  1.00  0.00           O  
ATOM   1242  CB  CYS A 754      35.705  25.780  16.570  1.00  0.00           C  
ATOM   1243  SG  CYS A 754      37.372  25.719  17.274  1.00  0.00           S  
ATOM   1244  N   GLU A 755      35.345  23.586  19.147  1.00  0.00           N  
ATOM   1245  CA  GLU A 755      35.378  23.434  20.597  1.00  0.00           C  
ATOM   1246  C   GLU A 755      36.532  24.187  21.249  1.00  0.00           C  
ATOM   1247  O   GLU A 755      36.750  24.077  22.455  1.00  0.00           O  
ATOM   1248  CB  GLU A 755      35.443  21.952  20.966  1.00  0.00           C  
ATOM   1249  CG  GLU A 755      34.125  21.220  20.768  1.00  0.00           C  
ATOM   1250  CD  GLU A 755      34.226  19.740  21.079  1.00  0.00           C  
ATOM   1251  OE1 GLU A 755      34.784  19.386  22.139  1.00  0.00           O  
ATOM   1252  OE2 GLU A 755      33.738  18.929  20.265  1.00  0.00           O  
ATOM   1253  N   VAL A 756      37.272  24.948  20.450  1.00  0.00           N  
ATOM   1254  CA  VAL A 756      38.384  25.726  20.975  1.00  0.00           C  
ATOM   1255  C   VAL A 756      37.995  27.199  21.079  1.00  0.00           C  
ATOM   1256  O   VAL A 756      38.008  27.763  22.171  1.00  0.00           O  
ATOM   1257  CB  VAL A 756      39.642  25.588  20.091  1.00  0.00           C  
ATOM   1258  CG1 VAL A 756      40.755  26.485  20.623  1.00  0.00           C  
ATOM   1259  CG2 VAL A 756      40.110  24.138  20.080  1.00  0.00           C  
ATOM   1260  N   CYS A 757      37.635  27.821  19.957  1.00  0.00           N  
ATOM   1261  CA  CYS A 757      37.253  29.233  19.982  1.00  0.00           C  
ATOM   1262  C   CYS A 757      35.740  29.423  20.095  1.00  0.00           C  
ATOM   1263  O   CYS A 757      35.261  30.535  20.329  1.00  0.00           O  
ATOM   1264  CB  CYS A 757      37.779  29.963  18.740  1.00  0.00           C  
ATOM   1265  SG  CYS A 757      36.908  29.608  17.198  1.00  0.00           S  
ATOM   1266  N   GLY A 758      34.993  28.336  19.928  1.00  0.00           N  
ATOM   1267  CA  GLY A 758      33.546  28.401  20.041  1.00  0.00           C  
ATOM   1268  C   GLY A 758      32.802  28.950  18.835  1.00  0.00           C  
ATOM   1269  O   GLY A 758      31.584  29.138  18.891  1.00  0.00           O  
ATOM   1270  N   ALA A 759      33.516  29.204  17.744  1.00  0.00           N  
ATOM   1271  CA  ALA A 759      32.879  29.734  16.543  1.00  0.00           C  
ATOM   1272  C   ALA A 759      31.955  28.702  15.899  1.00  0.00           C  
ATOM   1273  O   ALA A 759      32.163  27.495  16.034  1.00  0.00           O  
ATOM   1274  CB  ALA A 759      33.938  30.177  15.542  1.00  0.00           C  
ATOM   1275  N   THR A 760      30.925  29.186  15.212  1.00  0.00           N  
ATOM   1276  CA  THR A 760      29.982  28.311  14.524  1.00  0.00           C  
ATOM   1277  C   THR A 760      30.109  28.597  13.035  1.00  0.00           C  
ATOM   1278  O   THR A 760      30.455  29.711  12.640  1.00  0.00           O  
ATOM   1279  CB  THR A 760      28.525  28.558  14.979  1.00  0.00           C  
ATOM   1280  OG1 THR A 760      28.188  29.939  14.798  1.00  0.00           O  
ATOM   1281  CG2 THR A 760      28.358  28.179  16.445  1.00  0.00           C  
ATOM   1282  N   TYR A 761      29.833  27.595  12.208  1.00  0.00           N  
ATOM   1283  CA  TYR A 761      29.962  27.761  10.766  1.00  0.00           C  
ATOM   1284  C   TYR A 761      29.493  26.519  10.031  1.00  0.00           C  
ATOM   1285  O   TYR A 761      29.311  25.465  10.632  1.00  0.00           O  
ATOM   1286  CB  TYR A 761      31.432  28.022  10.429  1.00  0.00           C  
ATOM   1287  CG  TYR A 761      32.365  27.096  11.183  1.00  0.00           C  
ATOM   1288  CD1 TYR A 761      32.447  25.740  10.864  1.00  0.00           C  
ATOM   1289  CD2 TYR A 761      33.121  27.564  12.260  1.00  0.00           C  
ATOM   1290  CE1 TYR A 761      33.254  24.872  11.601  1.00  0.00           C  
ATOM   1291  CE2 TYR A 761      33.928  26.706  13.002  1.00  0.00           C  
ATOM   1292  CZ  TYR A 761      33.990  25.363  12.669  1.00  0.00           C  
ATOM   1293  OH  TYR A 761      34.780  24.512  13.409  1.00  0.00           O  
ATOM   1294  N   SER A 762      29.297  26.647   8.724  1.00  0.00           N  
ATOM   1295  CA  SER A 762      28.885  25.508   7.919  1.00  0.00           C  
ATOM   1296  C   SER A 762      30.117  24.624   7.741  1.00  0.00           C  
ATOM   1297  O   SER A 762      31.222  25.129   7.534  1.00  0.00           O  
ATOM   1298  CB  SER A 762      28.387  25.973   6.548  1.00  0.00           C  
ATOM   1299  OG  SER A 762      28.169  24.866   5.688  1.00  0.00           O  
ATOM   1300  N   PRO A 763      29.947  23.296   7.831  1.00  0.00           N  
ATOM   1301  CA  PRO A 763      31.084  22.386   7.667  1.00  0.00           C  
ATOM   1302  C   PRO A 763      31.807  22.611   6.336  1.00  0.00           C  
ATOM   1303  O   PRO A 763      32.947  22.179   6.155  1.00  0.00           O  
ATOM   1304  CB  PRO A 763      30.433  21.010   7.760  1.00  0.00           C  
ATOM   1305  CG  PRO A 763      29.317  21.249   8.735  1.00  0.00           C  
ATOM   1306  CD  PRO A 763      28.738  22.553   8.228  1.00  0.00           C  
ATOM   1307  N   THR A 764      31.136  23.290   5.409  1.00  0.00           N  
ATOM   1308  CA  THR A 764      31.727  23.573   4.105  1.00  0.00           C  
ATOM   1309  C   THR A 764      32.807  24.637   4.260  1.00  0.00           C  
ATOM   1310  O   THR A 764      33.566  24.906   3.330  1.00  0.00           O  
ATOM   1311  CB  THR A 764      30.673  24.087   3.094  1.00  0.00           C  
ATOM   1312  OG1 THR A 764      30.171  25.359   3.524  1.00  0.00           O  
ATOM   1313  CG2 THR A 764      29.516  23.105   2.984  1.00  0.00           C  
ATOM   1314  N   GLU A 765      32.866  25.243   5.442  1.00  0.00           N  
ATOM   1315  CA  GLU A 765      33.850  26.281   5.720  1.00  0.00           C  
ATOM   1316  C   GLU A 765      35.094  25.703   6.387  1.00  0.00           C  
ATOM   1317  O   GLU A 765      36.108  26.387   6.515  1.00  0.00           O  
ATOM   1318  CB  GLU A 765      33.238  27.370   6.610  1.00  0.00           C  
ATOM   1319  CG  GLU A 765      32.110  28.151   5.943  1.00  0.00           C  
ATOM   1320  CD  GLU A 765      31.530  29.236   6.837  1.00  0.00           C  
ATOM   1321  OE1 GLU A 765      32.293  30.128   7.267  1.00  0.00           O  
ATOM   1322  OE2 GLU A 765      30.310  29.199   7.109  1.00  0.00           O  
ATOM   1323  N   LEU A 766      35.013  24.446   6.810  1.00  0.00           N  
ATOM   1324  CA  LEU A 766      36.147  23.790   7.452  1.00  0.00           C  
ATOM   1325  C   LEU A 766      37.339  23.731   6.506  1.00  0.00           C  
ATOM   1326  O   LEU A 766      37.187  23.468   5.310  1.00  0.00           O  
ATOM   1327  CB  LEU A 766      35.778  22.368   7.883  1.00  0.00           C  
ATOM   1328  CG  LEU A 766      34.874  22.191   9.106  1.00  0.00           C  
ATOM   1329  CD1 LEU A 766      34.460  20.727   9.229  1.00  0.00           C  
ATOM   1330  CD2 LEU A 766      35.614  22.647  10.358  1.00  0.00           C  
ATOM   1331  N   ILE A 767      38.524  23.982   7.053  1.00  0.00           N  
ATOM   1332  CA  ILE A 767      39.756  23.944   6.276  1.00  0.00           C  
ATOM   1333  C   ILE A 767      40.246  22.499   6.214  1.00  0.00           C  
ATOM   1334  O   ILE A 767      40.298  21.808   7.232  1.00  0.00           O  
ATOM   1335  CB  ILE A 767      40.834  24.846   6.922  1.00  0.00           C  
ATOM   1336  CG1 ILE A 767      40.371  26.308   6.871  1.00  0.00           C  
ATOM   1337  CG2 ILE A 767      42.172  24.667   6.212  1.00  0.00           C  
ATOM   1338  CD1 ILE A 767      41.328  27.299   7.511  1.00  0.00           C  
ATOM   1339  N   GLU A 768      40.597  22.043   5.014  1.00  0.00           N  
ATOM   1340  CA  GLU A 768      41.064  20.675   4.821  1.00  0.00           C  
ATOM   1341  C   GLU A 768      40.079  19.667   5.411  1.00  0.00           C  
ATOM   1342  O   GLU A 768      40.438  18.873   6.285  1.00  0.00           O  
ATOM   1343  CB  GLU A 768      42.446  20.494   5.457  1.00  0.00           C  
ATOM   1344  CG  GLU A 768      43.543  21.232   4.712  1.00  0.00           C  
ATOM   1345  CD  GLU A 768      43.661  20.770   3.272  1.00  0.00           C  
ATOM   1346  OE1 GLU A 768      44.062  19.609   3.049  1.00  0.00           O  
ATOM   1347  OE2 GLU A 768      43.343  21.564   2.362  1.00  0.00           O  
ATOM   1348  N   PRO A 769      38.821  19.684   4.933  1.00  0.00           N  
ATOM   1349  CA  PRO A 769      37.768  18.777   5.406  1.00  0.00           C  
ATOM   1350  C   PRO A 769      38.143  17.313   5.225  1.00  0.00           C  
ATOM   1351  O   PRO A 769      38.840  16.955   4.276  1.00  0.00           O  
ATOM   1352  CB  PRO A 769      36.564  19.159   4.544  1.00  0.00           C  
ATOM   1353  CG  PRO A 769      36.821  20.593   4.201  1.00  0.00           C  
ATOM   1354  CD  PRO A 769      38.296  20.590   3.896  1.00  0.00           C  
ATOM   1355  N   LYS A 770      37.666  16.470   6.133  1.00  0.00           N  
ATOM   1356  CA  LYS A 770      37.944  15.043   6.071  1.00  0.00           C  
ATOM   1357  C   LYS A 770      36.731  14.257   6.539  1.00  0.00           C  
ATOM   1358  O   LYS A 770      36.068  14.635   7.503  1.00  0.00           O  
ATOM   1359  CB  LYS A 770      39.149  14.696   6.953  1.00  0.00           C  
ATOM   1360  CG  LYS A 770      40.476  15.211   6.419  1.00  0.00           C  
ATOM   1361  CD  LYS A 770      40.985  14.335   5.288  1.00  0.00           C  
ATOM   1362  CE  LYS A 770      41.966  15.085   4.401  1.00  0.00           C  
ATOM   1363  NZ  LYS A 770      43.032  15.768   5.180  1.00  0.00           N  
ATOM   1364  N   SER A 771      36.437  13.166   5.844  1.00  0.00           N  
ATOM   1365  CA  SER A 771      35.313  12.328   6.222  1.00  0.00           C  
ATOM   1366  C   SER A 771      35.690  11.554   7.479  1.00  0.00           C  
ATOM   1367  O   SER A 771      36.750  10.929   7.540  1.00  0.00           O  
ATOM   1368  CB  SER A 771      34.977  11.347   5.098  1.00  0.00           C  
ATOM   1369  OG  SER A 771      34.041  10.380   5.542  1.00  0.00           O  
ATOM   1370  N   VAL A 772      34.828  11.609   8.486  1.00  0.00           N  
ATOM   1371  CA  VAL A 772      35.072  10.898   9.733  1.00  0.00           C  
ATOM   1372  C   VAL A 772      34.948   9.400   9.485  1.00  0.00           C  
ATOM   1373  O   VAL A 772      35.485   8.585  10.235  1.00  0.00           O  
ATOM   1374  CB  VAL A 772      34.048  11.314  10.814  1.00  0.00           C  
ATOM   1375  CG1 VAL A 772      34.234  10.470  12.068  1.00  0.00           C  
ATOM   1376  CG2 VAL A 772      34.214  12.792  11.136  1.00  0.00           C  
ATOM   1377  N   VAL A 773      34.248   9.046   8.414  1.00  0.00           N  
ATOM   1378  CA  VAL A 773      34.036   7.646   8.071  1.00  0.00           C  
ATOM   1379  C   VAL A 773      35.213   6.980   7.365  1.00  0.00           C  
ATOM   1380  O   VAL A 773      35.621   5.879   7.739  1.00  0.00           O  
ATOM   1381  CB  VAL A 773      32.787   7.482   7.177  1.00  0.00           C  
ATOM   1382  CG1 VAL A 773      32.595   6.016   6.813  1.00  0.00           C  
ATOM   1383  CG2 VAL A 773      31.560   8.020   7.896  1.00  0.00           C  
ATOM   1384  N   SER A 791      35.764   7.646   6.354  1.00  0.00           N  
ATOM   1385  CA  SER A 791      36.863   7.070   5.585  1.00  0.00           C  
ATOM   1386  C   SER A 791      38.157   7.876   5.588  1.00  0.00           C  
ATOM   1387  O   SER A 791      39.213   7.358   5.216  1.00  0.00           O  
ATOM   1388  CB  SER A 791      36.423   6.879   4.136  1.00  0.00           C  
ATOM   1389  OG  SER A 791      36.250   8.142   3.513  1.00  0.00           O  
ATOM   1390  N   GLY A 792      38.073   9.141   5.983  1.00  0.00           N  
ATOM   1391  CA  GLY A 792      39.256   9.982   5.998  1.00  0.00           C  
ATOM   1392  C   GLY A 792      39.492  10.655   4.657  1.00  0.00           C  
ATOM   1393  O   GLY A 792      40.418  11.452   4.505  1.00  0.00           O  
ATOM   1394  N   ALA A 794      38.655  10.340   3.673  1.00  0.00           N  
ATOM   1395  CA  ALA A 794      38.798  10.939   2.354  1.00  0.00           C  
ATOM   1396  C   ALA A 794      38.242  12.362   2.355  1.00  0.00           C  
ATOM   1397  O   ALA A 794      37.424  12.714   3.203  1.00  0.00           O  
ATOM   1398  CB  ALA A 794      38.077  10.095   1.320  1.00  0.00           C  
ATOM   1399  N   THR A 795      38.695  13.180   1.412  1.00  0.00           N  
ATOM   1400  CA  THR A 795      38.222  14.557   1.322  1.00  0.00           C  
ATOM   1401  C   THR A 795      36.830  14.574   0.704  1.00  0.00           C  
ATOM   1402  O   THR A 795      36.630  14.089  -0.409  1.00  0.00           O  
ATOM   1403  CB  THR A 795      39.153  15.422   0.449  1.00  0.00           C  
ATOM   1404  OG1 THR A 795      40.475  15.414   1.001  1.00  0.00           O  
ATOM   1405  CG2 THR A 795      38.644  16.856   0.396  1.00  0.00           C  
ATOM   1406  N   PRO A 826      35.845  15.128   1.425  1.00  0.00           N  
ATOM   1407  CA  PRO A 826      34.471  15.193   0.918  1.00  0.00           C  
ATOM   1408  C   PRO A 826      34.293  16.297  -0.119  1.00  0.00           C  
ATOM   1409  O   PRO A 826      35.046  17.272  -0.136  1.00  0.00           O  
ATOM   1410  CB  PRO A 826      33.660  15.452   2.180  1.00  0.00           C  
ATOM   1411  CG  PRO A 826      34.580  16.347   2.961  1.00  0.00           C  
ATOM   1412  CD  PRO A 826      35.925  15.662   2.798  1.00  0.00           C  
ATOM   1413  N   VAL A 827      33.296  16.136  -0.985  1.00  0.00           N  
ATOM   1414  CA  VAL A 827      33.009  17.121  -2.022  1.00  0.00           C  
ATOM   1415  C   VAL A 827      31.523  17.457  -2.023  1.00  0.00           C  
ATOM   1416  O   VAL A 827      30.708  16.686  -1.519  1.00  0.00           O  
ATOM   1417  CB  VAL A 827      33.387  16.589  -3.425  1.00  0.00           C  
ATOM   1418  CG1 VAL A 827      34.876  16.296  -3.487  1.00  0.00           C  
ATOM   1419  CG2 VAL A 827      32.587  15.331  -3.737  1.00  0.00           C  
ATOM   1420  N   MET A 829      31.173  18.611  -2.582  1.00  0.00           N  
ATOM   1421  CA  MET A 829      29.776  19.026  -2.660  1.00  0.00           C  
ATOM   1422  C   MET A 829      29.082  18.230  -3.760  1.00  0.00           C  
ATOM   1423  O   MET A 829      29.582  18.143  -4.879  1.00  0.00           O  
ATOM   1424  CB  MET A 829      29.678  20.522  -2.973  1.00  0.00           C  
ATOM   1425  CG  MET A 829      29.997  21.438  -1.804  1.00  0.00           C  
ATOM   1426  SD  MET A 829      28.715  21.409  -0.531  1.00  0.00           S  
ATOM   1427  CE  MET A 829      29.443  20.378   0.629  1.00  0.00           C  
ATOM   1428  N   ARG A 830      27.929  17.653  -3.438  1.00  0.00           N  
ATOM   1429  CA  ARG A 830      27.176  16.858  -4.403  1.00  0.00           C  
ATOM   1430  C   ARG A 830      25.688  17.192  -4.305  1.00  0.00           C  
ATOM   1431  O   ARG A 830      25.172  17.434  -3.214  1.00  0.00           O  
ATOM   1432  CB  ARG A 830      27.398  15.368  -4.128  1.00  0.00           C  
ATOM   1433  CG  ARG A 830      26.888  14.430  -5.215  1.00  0.00           C  
ATOM   1434  CD  ARG A 830      26.996  12.980  -4.761  1.00  0.00           C  
ATOM   1435  NE  ARG A 830      26.517  12.033  -5.764  1.00  0.00           N  
ATOM   1436  CZ  ARG A 830      27.187  11.693  -6.861  1.00  0.00           C  
ATOM   1437  NH1 ARG A 830      28.378  12.219  -7.112  1.00  0.00           N  
ATOM   1438  NH2 ARG A 830      26.665  10.817  -7.708  1.00  0.00           N  
ATOM   1439  N   ASP A 831      25.008  17.213  -5.449  1.00  0.00           N  
ATOM   1440  CA  ASP A 831      23.579  17.514  -5.494  1.00  0.00           C  
ATOM   1441  C   ASP A 831      22.725  16.258  -5.361  1.00  0.00           C  
ATOM   1442  O   ASP A 831      23.153  15.160  -5.717  1.00  0.00           O  
ATOM   1443  CB  ASP A 831      23.219  18.209  -6.810  1.00  0.00           C  
ATOM   1444  CG  ASP A 831      23.680  19.654  -6.861  1.00  0.00           C  
ATOM   1445  OD1 ASP A 831      23.473  20.301  -7.910  1.00  0.00           O  
ATOM   1446  OD2 ASP A 831      24.241  20.145  -5.859  1.00  0.00           O  
ATOM   1447  N   SER A 832      21.508  16.431  -4.853  1.00  0.00           N  
ATOM   1448  CA  SER A 832      20.579  15.318  -4.690  1.00  0.00           C  
ATOM   1449  C   SER A 832      19.157  15.820  -4.502  1.00  0.00           C  
ATOM   1450  O   SER A 832      18.929  16.814  -3.812  1.00  0.00           O  
ATOM   1451  CB  SER A 832      20.972  14.461  -3.487  1.00  0.00           C  
ATOM   1452  OG  SER A 832      20.019  13.432  -3.282  1.00  0.00           O  
ATOM   1453  N   GLU A 833      18.198  15.138  -5.117  1.00  0.00           N  
ATOM   1454  CA  GLU A 833      16.811  15.544  -4.975  1.00  0.00           C  
ATOM   1455  C   GLU A 833      16.244  14.997  -3.673  1.00  0.00           C  
ATOM   1456  O   GLU A 833      16.360  13.802  -3.386  1.00  0.00           O  
ATOM   1457  CB  GLU A 833      15.960  15.037  -6.142  1.00  0.00           C  
ATOM   1458  CG  GLU A 833      14.492  15.440  -6.012  1.00  0.00           C  
ATOM   1459  CD  GLU A 833      13.639  14.994  -7.183  1.00  0.00           C  
ATOM   1460  OE1 GLU A 833      13.518  13.772  -7.405  1.00  0.00           O  
ATOM   1461  OE2 GLU A 833      13.086  15.872  -7.880  1.00  0.00           O  
ATOM   1462  N   HIS A 834      15.647  15.881  -2.883  1.00  0.00           N  
ATOM   1463  CA  HIS A 834      15.040  15.489  -1.620  1.00  0.00           C  
ATOM   1464  C   HIS A 834      13.552  15.818  -1.635  1.00  0.00           C  
ATOM   1465  O   HIS A 834      13.092  16.638  -2.430  1.00  0.00           O  
ATOM   1466  CB  HIS A 834      15.721  16.198  -0.443  1.00  0.00           C  
ATOM   1467  CG  HIS A 834      17.004  15.556  -0.012  1.00  0.00           C  
ATOM   1468  ND1 HIS A 834      17.298  15.297   1.309  1.00  0.00           N  
ATOM   1469  CD2 HIS A 834      18.068  15.118  -0.726  1.00  0.00           C  
ATOM   1470  CE1 HIS A 834      18.486  14.725   1.391  1.00  0.00           C  
ATOM   1471  NE2 HIS A 834      18.975  14.605   0.170  1.00  0.00           N  
ATOM   1472  N   PHE A 835      12.807  15.165  -0.753  1.00  0.00           N  
ATOM   1473  CA  PHE A 835      11.369  15.366  -0.649  1.00  0.00           C  
ATOM   1474  C   PHE A 835      11.108  16.102   0.657  1.00  0.00           C  
ATOM   1475  O   PHE A 835      11.579  15.678   1.712  1.00  0.00           O  
ATOM   1476  CB  PHE A 835      10.668  14.008  -0.649  1.00  0.00           C  
ATOM   1477  CG  PHE A 835      11.058  13.130  -1.807  1.00  0.00           C  
ATOM   1478  CD1 PHE A 835      11.089  11.749  -1.671  1.00  0.00           C  
ATOM   1479  CD2 PHE A 835      11.403  13.689  -3.036  1.00  0.00           C  
ATOM   1480  CE1 PHE A 835      11.458  10.933  -2.742  1.00  0.00           C  
ATOM   1481  CE2 PHE A 835      11.774  12.884  -4.113  1.00  0.00           C  
ATOM   1482  CZ  PHE A 835      11.801  11.504  -3.965  1.00  0.00           C  
ATOM   1483  N   PHE A 836      10.370  17.205   0.580  1.00  0.00           N  
ATOM   1484  CA  PHE A 836      10.068  18.014   1.757  1.00  0.00           C  
ATOM   1485  C   PHE A 836       8.586  18.029   2.125  1.00  0.00           C  
ATOM   1486  O   PHE A 836       7.714  18.005   1.253  1.00  0.00           O  
ATOM   1487  CB  PHE A 836      10.523  19.464   1.534  1.00  0.00           C  
ATOM   1488  CG  PHE A 836      12.013  19.631   1.426  1.00  0.00           C  
ATOM   1489  CD1 PHE A 836      12.699  19.195   0.297  1.00  0.00           C  
ATOM   1490  CD2 PHE A 836      12.732  20.220   2.460  1.00  0.00           C  
ATOM   1491  CE1 PHE A 836      14.082  19.343   0.201  1.00  0.00           C  
ATOM   1492  CE2 PHE A 836      14.118  20.372   2.374  1.00  0.00           C  
ATOM   1493  CZ  PHE A 836      14.792  19.933   1.243  1.00  0.00           C  
ATOM   1494  N   PHE A 837       8.309  18.068   3.426  1.00  0.00           N  
ATOM   1495  CA  PHE A 837       6.936  18.132   3.910  1.00  0.00           C  
ATOM   1496  C   PHE A 837       6.609  19.613   4.067  1.00  0.00           C  
ATOM   1497  O   PHE A 837       7.337  20.348   4.735  1.00  0.00           O  
ATOM   1498  CB  PHE A 837       6.799  17.416   5.254  1.00  0.00           C  
ATOM   1499  CG  PHE A 837       5.468  17.635   5.921  1.00  0.00           C  
ATOM   1500  CD1 PHE A 837       4.282  17.375   5.242  1.00  0.00           C  
ATOM   1501  CD2 PHE A 837       5.401  18.115   7.226  1.00  0.00           C  
ATOM   1502  CE1 PHE A 837       3.047  17.592   5.851  1.00  0.00           C  
ATOM   1503  CE2 PHE A 837       4.172  18.335   7.845  1.00  0.00           C  
ATOM   1504  CZ  PHE A 837       2.992  18.073   7.156  1.00  0.00           C  
ATOM   1505  N   ASP A 838       5.513  20.042   3.452  1.00  0.00           N  
ATOM   1506  CA  ASP A 838       5.108  21.446   3.476  1.00  0.00           C  
ATOM   1507  C   ASP A 838       4.450  21.890   4.786  1.00  0.00           C  
ATOM   1508  O   ASP A 838       3.266  22.226   4.821  1.00  0.00           O  
ATOM   1509  CB  ASP A 838       4.177  21.706   2.282  1.00  0.00           C  
ATOM   1510  CG  ASP A 838       3.909  23.180   2.050  1.00  0.00           C  
ATOM   1511  OD1 ASP A 838       4.725  24.019   2.486  1.00  0.00           O  
ATOM   1512  OD2 ASP A 838       2.884  23.494   1.407  1.00  0.00           O  
ATOM   1513  N   LEU A 839       5.238  21.910   5.858  1.00  0.00           N  
ATOM   1514  CA  LEU A 839       4.743  22.312   7.172  1.00  0.00           C  
ATOM   1515  C   LEU A 839       4.089  23.696   7.173  1.00  0.00           C  
ATOM   1516  O   LEU A 839       3.084  23.910   7.856  1.00  0.00           O  
ATOM   1517  CB  LEU A 839       5.887  22.290   8.196  1.00  0.00           C  
ATOM   1518  CG  LEU A 839       5.548  22.751   9.619  1.00  0.00           C  
ATOM   1519  CD1 LEU A 839       4.490  21.830  10.227  1.00  0.00           C  
ATOM   1520  CD2 LEU A 839       6.808  22.743  10.473  1.00  0.00           C  
ATOM   1521  N   PRO A 840       4.642  24.653   6.405  1.00  0.00           N  
ATOM   1522  CA  PRO A 840       4.048  25.994   6.381  1.00  0.00           C  
ATOM   1523  C   PRO A 840       2.558  26.018   6.053  1.00  0.00           C  
ATOM   1524  O   PRO A 840       1.838  26.909   6.499  1.00  0.00           O  
ATOM   1525  CB  PRO A 840       4.890  26.722   5.337  1.00  0.00           C  
ATOM   1526  CG  PRO A 840       6.238  26.100   5.523  1.00  0.00           C  
ATOM   1527  CD  PRO A 840       5.884  24.628   5.610  1.00  0.00           C  
ATOM   1528  N   SER A 841       2.098  25.037   5.284  1.00  0.00           N  
ATOM   1529  CA  SER A 841       0.689  24.963   4.913  1.00  0.00           C  
ATOM   1530  C   SER A 841      -0.240  24.791   6.112  1.00  0.00           C  
ATOM   1531  O   SER A 841      -1.429  25.095   6.026  1.00  0.00           O  
ATOM   1532  CB  SER A 841       0.453  23.806   3.935  1.00  0.00           C  
ATOM   1533  OG  SER A 841       0.936  24.122   2.645  1.00  0.00           O  
ATOM   1534  N   PHE A 844       0.302  24.311   7.228  1.00  0.00           N  
ATOM   1535  CA  PHE A 844      -0.508  24.087   8.421  1.00  0.00           C  
ATOM   1536  C   PHE A 844      -0.352  25.155   9.500  1.00  0.00           C  
ATOM   1537  O   PHE A 844      -0.815  24.977  10.625  1.00  0.00           O  
ATOM   1538  CB  PHE A 844      -0.186  22.712   9.016  1.00  0.00           C  
ATOM   1539  CG  PHE A 844      -0.389  21.575   8.054  1.00  0.00           C  
ATOM   1540  CD1 PHE A 844       0.572  21.277   7.093  1.00  0.00           C  
ATOM   1541  CD2 PHE A 844      -1.553  20.815   8.094  1.00  0.00           C  
ATOM   1542  CE1 PHE A 844       0.376  20.238   6.185  1.00  0.00           C  
ATOM   1543  CE2 PHE A 844      -1.759  19.773   7.190  1.00  0.00           C  
ATOM   1544  CZ  PHE A 844      -0.794  19.484   6.234  1.00  0.00           C  
ATOM   1545  N   SER A 845       0.279  26.268   9.144  1.00  0.00           N  
ATOM   1546  CA  SER A 845       0.510  27.364  10.080  1.00  0.00           C  
ATOM   1547  C   SER A 845      -0.724  27.835  10.853  1.00  0.00           C  
ATOM   1548  O   SER A 845      -0.703  27.900  12.082  1.00  0.00           O  
ATOM   1549  CB  SER A 845       1.128  28.551   9.338  1.00  0.00           C  
ATOM   1550  OG  SER A 845       1.352  29.637  10.221  1.00  0.00           O  
ATOM   1551  N   GLU A 846      -1.799  28.172  10.147  1.00  0.00           N  
ATOM   1552  CA  GLU A 846      -2.997  28.648  10.829  1.00  0.00           C  
ATOM   1553  C   GLU A 846      -3.615  27.604  11.757  1.00  0.00           C  
ATOM   1554  O   GLU A 846      -4.036  27.923  12.867  1.00  0.00           O  
ATOM   1555  CB  GLU A 846      -4.020  29.150   9.805  1.00  0.00           C  
ATOM   1556  CG  GLU A 846      -3.542  30.417   9.102  1.00  0.00           C  
ATOM   1557  CD  GLU A 846      -4.520  30.947   8.073  1.00  0.00           C  
ATOM   1558  OE1 GLU A 846      -5.691  31.199   8.430  1.00  0.00           O  
ATOM   1559  OE2 GLU A 846      -4.108  31.119   6.905  1.00  0.00           O  
ATOM   1560  N   MET A 847      -3.651  26.356  11.310  1.00  0.00           N  
ATOM   1561  CA  MET A 847      -4.208  25.280  12.116  1.00  0.00           C  
ATOM   1562  C   MET A 847      -3.393  25.118  13.401  1.00  0.00           C  
ATOM   1563  O   MET A 847      -3.947  24.953  14.491  1.00  0.00           O  
ATOM   1564  CB  MET A 847      -4.204  23.979  11.300  1.00  0.00           C  
ATOM   1565  CG  MET A 847      -4.718  22.754  12.034  1.00  0.00           C  
ATOM   1566  SD  MET A 847      -3.448  21.998  13.064  1.00  0.00           S  
ATOM   1567  CE  MET A 847      -2.642  20.942  11.870  1.00  0.00           C  
ATOM   1568  N   LEU A 848      -2.073  25.179  13.265  1.00  0.00           N  
ATOM   1569  CA  LEU A 848      -1.181  25.036  14.407  1.00  0.00           C  
ATOM   1570  C   LEU A 848      -1.276  26.213  15.372  1.00  0.00           C  
ATOM   1571  O   LEU A 848      -1.223  26.032  16.587  1.00  0.00           O  
ATOM   1572  CB  LEU A 848       0.261  24.863  13.918  1.00  0.00           C  
ATOM   1573  CG  LEU A 848       0.507  23.543  13.179  1.00  0.00           C  
ATOM   1574  CD1 LEU A 848       1.842  23.586  12.460  1.00  0.00           C  
ATOM   1575  CD2 LEU A 848       0.457  22.385  14.174  1.00  0.00           C  
ATOM   1576  N   GLN A 849      -1.427  27.421  14.839  1.00  0.00           N  
ATOM   1577  CA  GLN A 849      -1.527  28.594  15.695  1.00  0.00           C  
ATOM   1578  C   GLN A 849      -2.789  28.526  16.553  1.00  0.00           C  
ATOM   1579  O   GLN A 849      -2.786  28.946  17.710  1.00  0.00           O  
ATOM   1580  CB  GLN A 849      -1.517  29.870  14.846  1.00  0.00           C  
ATOM   1581  CG  GLN A 849      -0.236  30.024  14.037  1.00  0.00           C  
ATOM   1582  CD  GLN A 849      -0.247  31.225  13.109  1.00  0.00           C  
ATOM   1583  OE1 GLN A 849      -1.237  31.495  12.430  1.00  0.00           O  
ATOM   1584  NE2 GLN A 849       0.867  31.943  13.062  1.00  0.00           N  
ATOM   1585  N   ALA A 850      -3.863  27.985  15.984  1.00  0.00           N  
ATOM   1586  CA  ALA A 850      -5.121  27.857  16.712  1.00  0.00           C  
ATOM   1587  C   ALA A 850      -4.958  26.892  17.882  1.00  0.00           C  
ATOM   1588  O   ALA A 850      -5.431  27.152  18.987  1.00  0.00           O  
ATOM   1589  CB  ALA A 850      -6.225  27.364  15.776  1.00  0.00           C  
ATOM   1590  N   TRP A 851      -4.282  25.776  17.644  1.00  0.00           N  
ATOM   1591  CA  TRP A 851      -4.082  24.796  18.704  1.00  0.00           C  
ATOM   1592  C   TRP A 851      -3.297  25.414  19.856  1.00  0.00           C  
ATOM   1593  O   TRP A 851      -3.618  25.209  21.027  1.00  0.00           O  
ATOM   1594  CB  TRP A 851      -3.340  23.575  18.159  1.00  0.00           C  
ATOM   1595  CG  TRP A 851      -3.230  22.458  19.153  1.00  0.00           C  
ATOM   1596  CD1 TRP A 851      -4.190  22.051  20.036  1.00  0.00           C  
ATOM   1597  CD2 TRP A 851      -2.116  21.573  19.334  1.00  0.00           C  
ATOM   1598  NE1 TRP A 851      -3.744  20.968  20.755  1.00  0.00           N  
ATOM   1599  CE2 TRP A 851      -2.476  20.653  20.344  1.00  0.00           C  
ATOM   1600  CE3 TRP A 851      -0.852  21.468  18.740  1.00  0.00           C  
ATOM   1601  CZ2 TRP A 851      -1.613  19.637  20.774  1.00  0.00           C  
ATOM   1602  CZ3 TRP A 851       0.005  20.459  19.166  1.00  0.00           C  
ATOM   1603  CH2 TRP A 851      -0.382  19.556  20.175  1.00  0.00           C  
ATOM   1604  N   THR A 852      -2.275  26.186  19.507  1.00  0.00           N  
ATOM   1605  CA  THR A 852      -1.424  26.845  20.490  1.00  0.00           C  
ATOM   1606  C   THR A 852      -2.202  27.751  21.441  1.00  0.00           C  
ATOM   1607  O   THR A 852      -1.938  27.774  22.645  1.00  0.00           O  
ATOM   1608  CB  THR A 852      -0.340  27.687  19.785  1.00  0.00           C  
ATOM   1609  OG1 THR A 852       0.493  26.826  19.001  1.00  0.00           O  
ATOM   1610  CG2 THR A 852       0.517  28.430  20.805  1.00  0.00           C  
ATOM   1611  N   ARG A 853      -3.164  28.492  20.901  1.00  0.00           N  
ATOM   1612  CA  ARG A 853      -3.952  29.409  21.711  1.00  0.00           C  
ATOM   1613  C   ARG A 853      -5.206  28.781  22.314  1.00  0.00           C  
ATOM   1614  O   ARG A 853      -5.992  29.467  22.968  1.00  0.00           O  
ATOM   1615  CB  ARG A 853      -4.345  30.633  20.879  1.00  0.00           C  
ATOM   1616  CG  ARG A 853      -5.309  30.341  19.742  1.00  0.00           C  
ATOM   1617  CD  ARG A 853      -5.727  31.630  19.053  1.00  0.00           C  
ATOM   1618  NE  ARG A 853      -4.619  32.251  18.334  1.00  0.00           N  
ATOM   1619  CZ  ARG A 853      -4.419  32.129  17.026  1.00  0.00           C  
ATOM   1620  NH1 ARG A 853      -5.255  31.412  16.289  1.00  0.00           N  
ATOM   1621  NH2 ARG A 853      -3.380  32.722  16.455  1.00  0.00           N  
ATOM   1622  N   SER A 854      -5.388  27.481  22.107  1.00  0.00           N  
ATOM   1623  CA  SER A 854      -6.564  26.792  22.632  1.00  0.00           C  
ATOM   1624  C   SER A 854      -6.523  26.665  24.153  1.00  0.00           C  
ATOM   1625  O   SER A 854      -7.566  26.546  24.801  1.00  0.00           O  
ATOM   1626  CB  SER A 854      -6.685  25.399  22.010  1.00  0.00           C  
ATOM   1627  OG  SER A 854      -5.652  24.551  22.471  1.00  0.00           O  
ATOM   1628  N   GLY A 855      -5.319  26.684  24.718  1.00  0.00           N  
ATOM   1629  CA  GLY A 855      -5.176  26.578  26.160  1.00  0.00           C  
ATOM   1630  C   GLY A 855      -4.959  25.168  26.681  1.00  0.00           C  
ATOM   1631  O   GLY A 855      -4.924  24.951  27.894  1.00  0.00           O  
ATOM   1632  N   ALA A 858      -4.820  24.204  25.775  1.00  0.00           N  
ATOM   1633  CA  ALA A 858      -4.592  22.817  26.170  1.00  0.00           C  
ATOM   1634  C   ALA A 858      -3.139  22.630  26.601  1.00  0.00           C  
ATOM   1635  O   ALA A 858      -2.860  22.098  27.680  1.00  0.00           O  
ATOM   1636  CB  ALA A 858      -4.911  21.883  25.012  1.00  0.00           C  
ATOM   1637  N   LEU A 860      -2.219  23.078  25.751  1.00  0.00           N  
ATOM   1638  CA  LEU A 860      -0.791  22.954  26.025  1.00  0.00           C  
ATOM   1639  C   LEU A 860      -0.353  23.752  27.236  1.00  0.00           C  
ATOM   1640  O   LEU A 860      -1.024  24.696  27.656  1.00  0.00           O  
ATOM   1641  CB  LEU A 860       0.028  23.419  24.818  1.00  0.00           C  
ATOM   1642  CG  LEU A 860      -0.108  22.605  23.534  1.00  0.00           C  
ATOM   1643  CD1 LEU A 860       0.603  23.324  22.406  1.00  0.00           C  
ATOM   1644  CD2 LEU A 860       0.473  21.214  23.744  1.00  0.00           C  
ATOM   1645  N   GLN A 861       0.789  23.365  27.793  1.00  0.00           N  
ATOM   1646  CA  GLN A 861       1.346  24.059  28.940  1.00  0.00           C  
ATOM   1647  C   GLN A 861       1.678  25.487  28.529  1.00  0.00           C  
ATOM   1648  O   GLN A 861       2.098  25.739  27.401  1.00  0.00           O  
ATOM   1649  CB  GLN A 861       2.606  23.341  29.420  1.00  0.00           C  
ATOM   1650  CG  GLN A 861       2.315  22.018  30.109  1.00  0.00           C  
ATOM   1651  CD  GLN A 861       3.481  21.055  30.026  1.00  0.00           C  
ATOM   1652  OE1 GLN A 861       3.816  20.568  28.944  1.00  0.00           O  
ATOM   1653  NE2 GLN A 861       4.113  20.780  31.166  1.00  0.00           N  
ATOM   1654  N   GLU A 862       1.478  26.419  29.453  1.00  0.00           N  
ATOM   1655  CA  GLU A 862       1.743  27.829  29.206  1.00  0.00           C  
ATOM   1656  C   GLU A 862       3.137  28.086  28.626  1.00  0.00           C  
ATOM   1657  O   GLU A 862       3.287  28.828  27.654  1.00  0.00           O  
ATOM   1658  CB  GLU A 862       1.562  28.601  30.513  1.00  0.00           C  
ATOM   1659  CG  GLU A 862       1.754  30.096  30.414  1.00  0.00           C  
ATOM   1660  CD  GLU A 862       1.507  30.780  31.744  1.00  0.00           C  
ATOM   1661  OE1 GLU A 862       2.242  30.488  32.712  1.00  0.00           O  
ATOM   1662  OE2 GLU A 862       0.572  31.603  31.822  1.00  0.00           O  
ATOM   1663  N   GLN A 863       4.156  27.472  29.221  1.00  0.00           N  
ATOM   1664  CA  GLN A 863       5.529  27.656  28.760  1.00  0.00           C  
ATOM   1665  C   GLN A 863       5.742  27.142  27.344  1.00  0.00           C  
ATOM   1666  O   GLN A 863       6.547  27.692  26.587  1.00  0.00           O  
ATOM   1667  CB  GLN A 863       6.495  26.958  29.717  1.00  0.00           C  
ATOM   1668  CG  GLN A 863       6.420  27.490  31.133  1.00  0.00           C  
ATOM   1669  CD  GLN A 863       7.185  26.631  32.114  1.00  0.00           C  
ATOM   1670  OE1 GLN A 863       8.358  26.880  32.403  1.00  0.00           O  
ATOM   1671  NE2 GLN A 863       6.527  25.599  32.621  1.00  0.00           N  
ATOM   1672  N   VAL A 864       5.022  26.084  26.987  1.00  0.00           N  
ATOM   1673  CA  VAL A 864       5.131  25.509  25.651  1.00  0.00           C  
ATOM   1674  C   VAL A 864       4.493  26.445  24.630  1.00  0.00           C  
ATOM   1675  O   VAL A 864       5.094  26.762  23.603  1.00  0.00           O  
ATOM   1676  CB  VAL A 864       4.440  24.133  25.588  1.00  0.00           C  
ATOM   1677  CG1 VAL A 864       4.422  23.619  24.158  1.00  0.00           C  
ATOM   1678  CG2 VAL A 864       5.178  23.152  26.489  1.00  0.00           C  
ATOM   1679  N   ALA A 865       3.274  26.887  24.918  1.00  0.00           N  
ATOM   1680  CA  ALA A 865       2.567  27.800  24.027  1.00  0.00           C  
ATOM   1681  C   ALA A 865       3.419  29.041  23.775  1.00  0.00           C  
ATOM   1682  O   ALA A 865       3.487  29.539  22.652  1.00  0.00           O  
ATOM   1683  CB  ALA A 865       1.235  28.198  24.642  1.00  0.00           C  
ATOM   1684  N   ASN A 866       4.068  29.537  24.824  1.00  0.00           N  
ATOM   1685  CA  ASN A 866       4.921  30.718  24.706  1.00  0.00           C  
ATOM   1686  C   ASN A 866       6.067  30.454  23.733  1.00  0.00           C  
ATOM   1687  O   ASN A 866       6.390  31.295  22.892  1.00  0.00           O  
ATOM   1688  CB  ASN A 866       5.496  31.103  26.074  1.00  0.00           C  
ATOM   1689  CG  ASN A 866       4.445  31.663  27.018  1.00  0.00           C  
ATOM   1690  OD1 ASN A 866       4.707  31.862  28.207  1.00  0.00           O  
ATOM   1691  ND2 ASN A 866       3.254  31.929  26.493  1.00  0.00           N  
ATOM   1692  N   LYS A 867       6.682  29.282  23.856  1.00  0.00           N  
ATOM   1693  CA  LYS A 867       7.790  28.906  22.987  1.00  0.00           C  
ATOM   1694  C   LYS A 867       7.330  28.823  21.537  1.00  0.00           C  
ATOM   1695  O   LYS A 867       8.020  29.279  20.622  1.00  0.00           O  
ATOM   1696  CB  LYS A 867       8.363  27.554  23.414  1.00  0.00           C  
ATOM   1697  CG  LYS A 867       9.796  27.613  23.909  1.00  0.00           C  
ATOM   1698  CD  LYS A 867      10.737  28.127  22.828  1.00  0.00           C  
ATOM   1699  CE  LYS A 867      12.172  28.168  23.326  1.00  0.00           C  
ATOM   1700  NZ  LYS A 867      13.114  28.663  22.283  1.00  0.00           N  
ATOM   1701  N   MET A 868       6.161  28.228  21.331  1.00  0.00           N  
ATOM   1702  CA  MET A 868       5.623  28.090  19.991  1.00  0.00           C  
ATOM   1703  C   MET A 868       5.444  29.441  19.308  1.00  0.00           C  
ATOM   1704  O   MET A 868       5.646  29.558  18.099  1.00  0.00           O  
ATOM   1705  CB  MET A 868       4.301  27.327  20.039  1.00  0.00           C  
ATOM   1706  CG  MET A 868       4.490  25.873  20.453  1.00  0.00           C  
ATOM   1707  SD  MET A 868       2.950  24.979  20.622  1.00  0.00           S  
ATOM   1708  CE  MET A 868       2.586  24.598  18.902  1.00  0.00           C  
ATOM   1709  N   GLN A 869       5.070  30.461  20.075  1.00  0.00           N  
ATOM   1710  CA  GLN A 869       4.899  31.789  19.497  1.00  0.00           C  
ATOM   1711  C   GLN A 869       6.226  32.271  18.925  1.00  0.00           C  
ATOM   1712  O   GLN A 869       6.253  32.998  17.935  1.00  0.00           O  
ATOM   1713  CB  GLN A 869       4.396  32.785  20.546  1.00  0.00           C  
ATOM   1714  CG  GLN A 869       2.944  32.587  20.969  1.00  0.00           C  
ATOM   1715  CD  GLN A 869       1.982  32.533  19.790  1.00  0.00           C  
ATOM   1716  OE1 GLN A 869       2.223  33.138  18.740  1.00  0.00           O  
ATOM   1717  NE2 GLN A 869       0.876  31.820  19.965  1.00  0.00           N  
ATOM   1718  N   GLU A 870       7.327  31.870  19.557  1.00  0.00           N  
ATOM   1719  CA  GLU A 870       8.654  32.251  19.086  1.00  0.00           C  
ATOM   1720  C   GLU A 870       8.931  31.576  17.749  1.00  0.00           C  
ATOM   1721  O   GLU A 870       9.523  32.168  16.847  1.00  0.00           O  
ATOM   1722  CB  GLU A 870       9.730  31.818  20.085  1.00  0.00           C  
ATOM   1723  CG  GLU A 870       9.831  32.671  21.332  1.00  0.00           C  
ATOM   1724  CD  GLU A 870      10.927  32.187  22.262  1.00  0.00           C  
ATOM   1725  OE1 GLU A 870      12.074  32.020  21.793  1.00  0.00           O  
ATOM   1726  OE2 GLU A 870      10.643  31.977  23.459  1.00  0.00           O  
ATOM   1727  N   TRP A 872       8.505  30.324  17.628  1.00  0.00           N  
ATOM   1728  CA  TRP A 872       8.723  29.581  16.399  1.00  0.00           C  
ATOM   1729  C   TRP A 872       7.872  30.118  15.244  1.00  0.00           C  
ATOM   1730  O   TRP A 872       8.330  30.154  14.101  1.00  0.00           O  
ATOM   1731  CB  TRP A 872       8.465  28.090  16.642  1.00  0.00           C  
ATOM   1732  CG  TRP A 872       9.429  27.496  17.643  1.00  0.00           C  
ATOM   1733  CD1 TRP A 872      10.756  27.804  17.786  1.00  0.00           C  
ATOM   1734  CD2 TRP A 872       9.152  26.470  18.608  1.00  0.00           C  
ATOM   1735  NE1 TRP A 872      11.319  27.034  18.777  1.00  0.00           N  
ATOM   1736  CE2 TRP A 872      10.359  26.207  19.297  1.00  0.00           C  
ATOM   1737  CE3 TRP A 872       8.004  25.746  18.953  1.00  0.00           C  
ATOM   1738  CZ2 TRP A 872      10.449  25.248  20.314  1.00  0.00           C  
ATOM   1739  CZ3 TRP A 872       8.094  24.790  19.966  1.00  0.00           C  
ATOM   1740  CH2 TRP A 872       9.312  24.552  20.633  1.00  0.00           C  
ATOM   1741  N   PHE A 873       6.643  30.537  15.533  1.00  0.00           N  
ATOM   1742  CA  PHE A 873       5.782  31.095  14.490  1.00  0.00           C  
ATOM   1743  C   PHE A 873       6.372  32.428  14.038  1.00  0.00           C  
ATOM   1744  O   PHE A 873       6.324  32.773  12.856  1.00  0.00           O  
ATOM   1745  CB  PHE A 873       4.362  31.329  15.016  1.00  0.00           C  
ATOM   1746  CG  PHE A 873       3.591  30.067  15.281  1.00  0.00           C  
ATOM   1747  CD1 PHE A 873       2.949  29.873  16.499  1.00  0.00           C  
ATOM   1748  CD2 PHE A 873       3.494  29.077  14.307  1.00  0.00           C  
ATOM   1749  CE1 PHE A 873       2.221  28.709  16.747  1.00  0.00           C  
ATOM   1750  CE2 PHE A 873       2.768  27.912  14.546  1.00  0.00           C  
ATOM   1751  CZ  PHE A 873       2.131  27.728  15.770  1.00  0.00           C  
ATOM   1752  N   GLU A 874       6.916  33.177  14.994  1.00  0.00           N  
ATOM   1753  CA  GLU A 874       7.531  34.472  14.709  1.00  0.00           C  
ATOM   1754  C   GLU A 874       8.705  34.270  13.756  1.00  0.00           C  
ATOM   1755  O   GLU A 874       8.858  35.001  12.778  1.00  0.00           O  
ATOM   1756  CB  GLU A 874       8.014  35.120  16.012  1.00  0.00           C  
ATOM   1757  CG  GLU A 874       8.750  36.446  15.845  1.00  0.00           C  
ATOM   1758  CD  GLU A 874       7.925  37.497  15.122  1.00  0.00           C  
ATOM   1759  OE1 GLU A 874       6.695  37.539  15.332  1.00  0.00           O  
ATOM   1760  OE2 GLU A 874       8.510  38.292  14.354  1.00  0.00           O  
ATOM   1761  N   SER A1082       9.533  33.273  14.046  1.00  0.00           N  
ATOM   1762  CA  SER A1082      10.679  32.975  13.195  1.00  0.00           C  
ATOM   1763  C   SER A1082      10.191  32.530  11.820  1.00  0.00           C  
ATOM   1764  O   SER A1082      10.830  32.800  10.801  1.00  0.00           O  
ATOM   1765  CB  SER A1082      11.535  31.872  13.820  1.00  0.00           C  
ATOM   1766  OG  SER A1082      12.126  32.316  15.028  1.00  0.00           O  
ATOM   1767  N   GLY A1083       9.049  31.850  11.800  1.00  0.00           N  
ATOM   1768  CA  GLY A1083       8.486  31.383  10.547  1.00  0.00           C  
ATOM   1769  C   GLY A1083       8.733  29.905  10.317  1.00  0.00           C  
ATOM   1770  O   GLY A1083       9.866  29.430  10.427  1.00  0.00           O  
ATOM   1771  N   LEU A1084       7.669  29.172  10.005  1.00  0.00           N  
ATOM   1772  CA  LEU A1084       7.786  27.744   9.756  1.00  0.00           C  
ATOM   1773  C   LEU A1084       8.443  27.510   8.400  1.00  0.00           C  
ATOM   1774  O   LEU A1084       8.230  28.268   7.451  1.00  0.00           O  
ATOM   1775  CB  LEU A1084       6.404  27.085   9.786  1.00  0.00           C  
ATOM   1776  CG  LEU A1084       5.591  27.288  11.068  1.00  0.00           C  
ATOM   1777  CD1 LEU A1084       4.301  26.490  10.984  1.00  0.00           C  
ATOM   1778  CD2 LEU A1084       6.406  26.852  12.271  1.00  0.00           C  
ATOM   1779  N   GLN A1085       9.247  26.457   8.318  1.00  0.00           N  
ATOM   1780  CA  GLN A1085       9.943  26.114   7.085  1.00  0.00           C  
ATOM   1781  C   GLN A1085       9.522  24.720   6.651  1.00  0.00           C  
ATOM   1782  O   GLN A1085       8.916  23.980   7.426  1.00  0.00           O  
ATOM   1783  CB  GLN A1085      11.458  26.130   7.315  1.00  0.00           C  
ATOM   1784  CG  GLN A1085      12.012  27.463   7.801  1.00  0.00           C  
ATOM   1785  CD  GLN A1085      11.990  28.541   6.730  1.00  0.00           C  
ATOM   1786  OE1 GLN A1085      12.270  29.710   7.004  1.00  0.00           O  
ATOM   1787  NE2 GLN A1085      11.665  28.151   5.501  1.00  0.00           N  
ATOM   1788  N   GLN A1087       9.832  24.363   5.409  1.00  0.00           N  
ATOM   1789  CA  GLN A1087       9.505  23.029   4.928  1.00  0.00           C  
ATOM   1790  C   GLN A1087      10.539  22.107   5.556  1.00  0.00           C  
ATOM   1791  O   GLN A1087      11.667  22.528   5.823  1.00  0.00           O  
ATOM   1792  CB  GLN A1087       9.611  22.953   3.410  1.00  0.00           C  
ATOM   1793  CG  GLN A1087       8.718  23.922   2.672  1.00  0.00           C  
ATOM   1794  CD  GLN A1087       8.758  23.689   1.181  1.00  0.00           C  
ATOM   1795  OE1 GLN A1087       9.821  23.442   0.615  1.00  0.00           O  
ATOM   1796  NE2 GLN A1087       7.601  23.770   0.533  1.00  0.00           N  
ATOM   1797  N   TRP A1088      10.160  20.858   5.801  1.00  0.00           N  
ATOM   1798  CA  TRP A1088      11.077  19.910   6.411  1.00  0.00           C  
ATOM   1799  C   TRP A1088      11.458  18.774   5.491  1.00  0.00           C  
ATOM   1800  O   TRP A1088      10.603  18.135   4.884  1.00  0.00           O  
ATOM   1801  CB  TRP A1088      10.483  19.332   7.696  1.00  0.00           C  
ATOM   1802  CG  TRP A1088      10.426  20.317   8.810  1.00  0.00           C  
ATOM   1803  CD1 TRP A1088       9.307  20.868   9.359  1.00  0.00           C  
ATOM   1804  CD2 TRP A1088      11.540  20.891   9.502  1.00  0.00           C  
ATOM   1805  NE1 TRP A1088       9.653  21.751  10.354  1.00  0.00           N  
ATOM   1806  CE2 TRP A1088      11.017  21.785  10.463  1.00  0.00           C  
ATOM   1807  CE3 TRP A1088      12.930  20.737   9.405  1.00  0.00           C  
ATOM   1808  CZ2 TRP A1088      11.836  22.526  11.322  1.00  0.00           C  
ATOM   1809  CZ3 TRP A1088      13.746  21.474  10.260  1.00  0.00           C  
ATOM   1810  CH2 TRP A1088      13.194  22.358  11.207  1.00  0.00           C  
ATOM   1811  N   ASP A1089      12.760  18.532   5.406  1.00  0.00           N  
ATOM   1812  CA  ASP A1089      13.301  17.466   4.580  1.00  0.00           C  
ATOM   1813  C   ASP A1089      12.948  16.142   5.248  1.00  0.00           C  
ATOM   1814  O   ASP A1089      13.275  15.923   6.415  1.00  0.00           O  
ATOM   1815  CB  ASP A1089      14.822  17.629   4.477  1.00  0.00           C  
ATOM   1816  CG  ASP A1089      15.461  16.620   3.543  1.00  0.00           C  
ATOM   1817  OD1 ASP A1089      14.727  15.849   2.895  1.00  0.00           O  
ATOM   1818  OD2 ASP A1089      16.707  16.608   3.457  1.00  0.00           O  
ATOM   1819  N   ILE A1090      12.262  15.266   4.520  1.00  0.00           N  
ATOM   1820  CA  ILE A1090      11.882  13.974   5.077  1.00  0.00           C  
ATOM   1821  C   ILE A1090      12.478  12.804   4.305  1.00  0.00           C  
ATOM   1822  O   ILE A1090      12.018  11.669   4.437  1.00  0.00           O  
ATOM   1823  CB  ILE A1090      10.346  13.799   5.121  1.00  0.00           C  
ATOM   1824  CG1 ILE A1090       9.759  13.963   3.716  1.00  0.00           C  
ATOM   1825  CG2 ILE A1090       9.746  14.796   6.103  1.00  0.00           C  
ATOM   1826  CD1 ILE A1090       8.296  13.603   3.617  1.00  0.00           C  
ATOM   1827  N   SER A1091      13.506  13.081   3.509  1.00  0.00           N  
ATOM   1828  CA  SER A1091      14.153  12.031   2.725  1.00  0.00           C  
ATOM   1829  C   SER A1091      15.659  11.972   2.955  1.00  0.00           C  
ATOM   1830  O   SER A1091      16.283  12.952   3.360  1.00  0.00           O  
ATOM   1831  CB  SER A1091      13.885  12.235   1.229  1.00  0.00           C  
ATOM   1832  OG  SER A1091      14.543  13.393   0.740  1.00  0.00           O  
ATOM   1833  N   ARG A1093      16.227  10.802   2.690  1.00  0.00           N  
ATOM   1834  CA  ARG A1093      17.656  10.565   2.836  1.00  0.00           C  
ATOM   1835  C   ARG A1093      18.097   9.611   1.732  1.00  0.00           C  
ATOM   1836  O   ARG A1093      17.353   8.713   1.347  1.00  0.00           O  
ATOM   1837  CB  ARG A1093      17.955   9.952   4.208  1.00  0.00           C  
ATOM   1838  CG  ARG A1093      17.977  10.963   5.350  1.00  0.00           C  
ATOM   1839  CD  ARG A1093      19.228  11.827   5.248  1.00  0.00           C  
ATOM   1840  NE  ARG A1093      19.391  12.757   6.363  1.00  0.00           N  
ATOM   1841  CZ  ARG A1093      18.695  13.879   6.521  1.00  0.00           C  
ATOM   1842  NH1 ARG A1093      17.773  14.225   5.635  1.00  0.00           N  
ATOM   1843  NH2 ARG A1093      18.938  14.667   7.560  1.00  0.00           N  
ATOM   1844  N   ASP A1094      19.306   9.811   1.222  1.00  0.00           N  
ATOM   1845  CA  ASP A1094      19.830   8.953   0.167  1.00  0.00           C  
ATOM   1846  C   ASP A1094      20.505   7.705   0.712  1.00  0.00           C  
ATOM   1847  O   ASP A1094      20.998   7.688   1.839  1.00  0.00           O  
ATOM   1848  CB  ASP A1094      20.856   9.705  -0.685  1.00  0.00           C  
ATOM   1849  CG  ASP A1094      20.254  10.862  -1.436  1.00  0.00           C  
ATOM   1850  OD1 ASP A1094      20.245  11.987  -0.896  1.00  0.00           O  
ATOM   1851  OD2 ASP A1094      19.779  10.640  -2.568  1.00  0.00           O  
ATOM   1852  N   ALA A1164      20.523   6.656  -0.102  1.00  0.00           N  
ATOM   1853  CA  ALA A1164      21.192   5.424   0.281  1.00  0.00           C  
ATOM   1854  C   ALA A1164      22.677   5.792   0.233  1.00  0.00           C  
ATOM   1855  O   ALA A1164      23.062   6.704  -0.494  1.00  0.00           O  
ATOM   1856  CB  ALA A1164      20.887   4.330  -0.732  1.00  0.00           C  
ATOM   1857  N   PRO A1165      23.524   5.108   1.017  1.00  0.00           N  
ATOM   1858  CA  PRO A1165      23.186   4.023   1.941  1.00  0.00           C  
ATOM   1859  C   PRO A1165      22.476   4.552   3.184  1.00  0.00           C  
ATOM   1860  O   PRO A1165      22.813   5.617   3.698  1.00  0.00           O  
ATOM   1861  CB  PRO A1165      24.547   3.419   2.261  1.00  0.00           C  
ATOM   1862  CG  PRO A1165      25.430   4.628   2.281  1.00  0.00           C  
ATOM   1863  CD  PRO A1165      24.972   5.389   1.048  1.00  0.00           C  
ATOM   1864  N   TYR A1166      21.491   3.805   3.668  1.00  0.00           N  
ATOM   1865  CA  TYR A1166      20.748   4.228   4.847  1.00  0.00           C  
ATOM   1866  C   TYR A1166      20.102   3.025   5.512  1.00  0.00           C  
ATOM   1867  O   TYR A1166      19.880   1.994   4.871  1.00  0.00           O  
ATOM   1868  CB  TYR A1166      19.666   5.232   4.433  1.00  0.00           C  
ATOM   1869  CG  TYR A1166      19.096   6.075   5.554  1.00  0.00           C  
ATOM   1870  CD1 TYR A1166      17.840   5.801   6.099  1.00  0.00           C  
ATOM   1871  CD2 TYR A1166      19.792   7.185   6.030  1.00  0.00           C  
ATOM   1872  CE1 TYR A1166      17.288   6.625   7.089  1.00  0.00           C  
ATOM   1873  CE2 TYR A1166      19.256   8.009   7.015  1.00  0.00           C  
ATOM   1874  CZ  TYR A1166      18.004   7.727   7.539  1.00  0.00           C  
ATOM   1875  OH  TYR A1166      17.473   8.564   8.495  1.00  0.00           O  
ATOM   1876  N   PHE A1168      19.827   3.146   6.805  1.00  0.00           N  
ATOM   1877  CA  PHE A1168      19.153   2.073   7.520  1.00  0.00           C  
ATOM   1878  C   PHE A1168      17.781   2.626   7.867  1.00  0.00           C  
ATOM   1879  O   PHE A1168      17.633   3.412   8.804  1.00  0.00           O  
ATOM   1880  CB  PHE A1168      19.895   1.677   8.798  1.00  0.00           C  
ATOM   1881  CG  PHE A1168      19.210   0.583   9.563  1.00  0.00           C  
ATOM   1882  CD1 PHE A1168      18.942  -0.642   8.954  1.00  0.00           C  
ATOM   1883  CD2 PHE A1168      18.773   0.793  10.865  1.00  0.00           C  
ATOM   1884  CE1 PHE A1168      18.242  -1.641   9.629  1.00  0.00           C  
ATOM   1885  CE2 PHE A1168      18.073  -0.196  11.550  1.00  0.00           C  
ATOM   1886  CZ  PHE A1168      17.804  -1.417  10.929  1.00  0.00           C  
ATOM   1887  N   GLY A1169      16.787   2.227   7.083  1.00  0.00           N  
ATOM   1888  CA  GLY A1169      15.432   2.695   7.296  1.00  0.00           C  
ATOM   1889  C   GLY A1169      14.491   2.187   6.219  1.00  0.00           C  
ATOM   1890  O   GLY A1169      14.764   1.179   5.564  1.00  0.00           O  
ATOM   1891  N   PHE A1170      13.390   2.903   6.025  1.00  0.00           N  
ATOM   1892  CA  PHE A1170      12.370   2.527   5.049  1.00  0.00           C  
ATOM   1893  C   PHE A1170      12.549   3.189   3.690  1.00  0.00           C  
ATOM   1894  O   PHE A1170      12.688   4.408   3.599  1.00  0.00           O  
ATOM   1895  CB  PHE A1170      10.990   2.901   5.586  1.00  0.00           C  
ATOM   1896  CG  PHE A1170      10.608   2.194   6.852  1.00  0.00           C  
ATOM   1897  CD1 PHE A1170       9.828   2.842   7.805  1.00  0.00           C  
ATOM   1898  CD2 PHE A1170      10.967   0.868   7.070  1.00  0.00           C  
ATOM   1899  CE1 PHE A1170       9.406   2.177   8.957  1.00  0.00           C  
ATOM   1900  CE2 PHE A1170      10.549   0.195   8.220  1.00  0.00           C  
ATOM   1901  CZ  PHE A1170       9.768   0.849   9.160  1.00  0.00           C  
ATOM   1902  N   GLU A1171      12.523   2.382   2.633  1.00  0.00           N  
ATOM   1903  CA  GLU A1171      12.656   2.895   1.274  1.00  0.00           C  
ATOM   1904  C   GLU A1171      11.381   3.629   0.869  1.00  0.00           C  
ATOM   1905  O   GLU A1171      10.277   3.221   1.231  1.00  0.00           O  
ATOM   1906  CB  GLU A1171      12.914   1.740   0.304  1.00  0.00           C  
ATOM   1907  CG  GLU A1171      14.254   1.068   0.511  1.00  0.00           C  
ATOM   1908  CD  GLU A1171      14.381  -0.225  -0.262  1.00  0.00           C  
ATOM   1909  OE1 GLU A1171      14.175  -0.203  -1.494  1.00  0.00           O  
ATOM   1910  OE2 GLU A1171      14.690  -1.260   0.364  1.00  0.00           O  
ATOM   1911  N   ILE A1177      11.532   4.715   0.122  1.00  0.00           N  
ATOM   1912  CA  ILE A1177      10.375   5.485  -0.317  1.00  0.00           C  
ATOM   1913  C   ILE A1177       9.797   4.882  -1.595  1.00  0.00           C  
ATOM   1914  O   ILE A1177      10.505   4.701  -2.584  1.00  0.00           O  
ATOM   1915  CB  ILE A1177      10.750   6.956  -0.585  1.00  0.00           C  
ATOM   1916  CG1 ILE A1177      11.278   7.592   0.704  1.00  0.00           C  
ATOM   1917  CG2 ILE A1177       9.527   7.731  -1.096  1.00  0.00           C  
ATOM   1918  CD1 ILE A1177      11.590   9.057   0.581  1.00  0.00           C  
ATOM   1919  N   PRO A1178       8.501   4.548  -1.583  1.00  0.00           N  
ATOM   1920  CA  PRO A1178       7.882   3.966  -2.779  1.00  0.00           C  
ATOM   1921  C   PRO A1178       8.035   4.868  -4.003  1.00  0.00           C  
ATOM   1922  O   PRO A1178       7.926   6.092  -3.904  1.00  0.00           O  
ATOM   1923  CB  PRO A1178       6.425   3.800  -2.361  1.00  0.00           C  
ATOM   1924  CG  PRO A1178       6.548   3.497  -0.883  1.00  0.00           C  
ATOM   1925  CD  PRO A1178       7.571   4.523  -0.440  1.00  0.00           C  
ATOM   1926  N   ASN A1179       8.304   4.256  -5.152  1.00  0.00           N  
ATOM   1927  CA  ASN A1179       8.458   4.997  -6.400  1.00  0.00           C  
ATOM   1928  C   ASN A1179       9.704   5.876  -6.436  1.00  0.00           C  
ATOM   1929  O   ASN A1179       9.889   6.639  -7.381  1.00  0.00           O  
ATOM   1930  CB  ASN A1179       7.232   5.885  -6.640  1.00  0.00           C  
ATOM   1931  CG  ASN A1179       5.936   5.104  -6.642  1.00  0.00           C  
ATOM   1932  OD1 ASN A1179       4.898   5.600  -6.192  1.00  0.00           O  
ATOM   1933  ND2 ASN A1179       5.981   3.884  -7.160  1.00  0.00           N  
ATOM   1934  N   ALA A1192      10.556   5.779  -5.420  1.00  0.00           N  
ATOM   1935  CA  ALA A1192      11.760   6.606  -5.385  1.00  0.00           C  
ATOM   1936  C   ALA A1192      13.027   5.813  -5.083  1.00  0.00           C  
ATOM   1937  O   ALA A1192      13.566   5.883  -3.979  1.00  0.00           O  
ATOM   1938  CB  ALA A1192      11.590   7.734  -4.360  1.00  0.00           C  
ATOM   1939  N   PRO A1193      13.524   5.053  -6.073  1.00  0.00           N  
ATOM   1940  CA  PRO A1193      14.733   4.237  -5.933  1.00  0.00           C  
ATOM   1941  C   PRO A1193      15.906   5.000  -5.318  1.00  0.00           C  
ATOM   1942  O   PRO A1193      16.220   6.113  -5.741  1.00  0.00           O  
ATOM   1943  CB  PRO A1193      15.027   3.815  -7.372  1.00  0.00           C  
ATOM   1944  CG  PRO A1193      13.665   3.705  -7.965  1.00  0.00           C  
ATOM   1945  CD  PRO A1193      12.980   4.946  -7.440  1.00  0.00           C  
ATOM   1946  N   GLY A1194      16.547   4.393  -4.323  1.00  0.00           N  
ATOM   1947  CA  GLY A1194      17.690   5.017  -3.676  1.00  0.00           C  
ATOM   1948  C   GLY A1194      17.361   6.061  -2.622  1.00  0.00           C  
ATOM   1949  O   GLY A1194      18.268   6.628  -2.006  1.00  0.00           O  
ATOM   1950  N   LYS A1195      16.073   6.315  -2.410  1.00  0.00           N  
ATOM   1951  CA  LYS A1195      15.632   7.302  -1.424  1.00  0.00           C  
ATOM   1952  C   LYS A1195      14.943   6.622  -0.237  1.00  0.00           C  
ATOM   1953  O   LYS A1195      14.202   5.652  -0.415  1.00  0.00           O  
ATOM   1954  CB  LYS A1195      14.659   8.293  -2.073  1.00  0.00           C  
ATOM   1955  CG  LYS A1195      15.173   8.965  -3.345  1.00  0.00           C  
ATOM   1956  CD  LYS A1195      16.315   9.935  -3.075  1.00  0.00           C  
ATOM   1957  CE  LYS A1195      16.792  10.579  -4.378  1.00  0.00           C  
ATOM   1958  NZ  LYS A1195      17.865  11.591  -4.167  1.00  0.00           N  
ATOM   1959  N   TYR A1196      15.190   7.137   0.967  1.00  0.00           N  
ATOM   1960  CA  TYR A1196      14.604   6.590   2.191  1.00  0.00           C  
ATOM   1961  C   TYR A1196      13.910   7.674   3.000  1.00  0.00           C  
ATOM   1962  O   TYR A1196      14.216   8.857   2.858  1.00  0.00           O  
ATOM   1963  CB  TYR A1196      15.680   5.979   3.095  1.00  0.00           C  
ATOM   1964  CG  TYR A1196      16.333   4.731   2.568  1.00  0.00           C  
ATOM   1965  CD1 TYR A1196      17.228   4.784   1.499  1.00  0.00           C  
ATOM   1966  CD2 TYR A1196      16.051   3.491   3.136  1.00  0.00           C  
ATOM   1967  CE1 TYR A1196      17.828   3.626   1.009  1.00  0.00           C  
ATOM   1968  CE2 TYR A1196      16.640   2.330   2.656  1.00  0.00           C  
ATOM   1969  CZ  TYR A1196      17.527   2.403   1.593  1.00  0.00           C  
ATOM   1970  OH  TYR A1196      18.106   1.253   1.119  1.00  0.00           O  
ATOM   1971  N   PHE A1198      12.985   7.265   3.861  1.00  0.00           N  
ATOM   1972  CA  PHE A1198      12.302   8.218   4.720  1.00  0.00           C  
ATOM   1973  C   PHE A1198      13.285   8.615   5.815  1.00  0.00           C  
ATOM   1974  O   PHE A1198      13.903   7.750   6.446  1.00  0.00           O  
ATOM   1975  CB  PHE A1198      11.070   7.586   5.373  1.00  0.00           C  
ATOM   1976  CG  PHE A1198       9.931   7.365   4.430  1.00  0.00           C  
ATOM   1977  CD1 PHE A1198       9.404   6.092   4.244  1.00  0.00           C  
ATOM   1978  CD2 PHE A1198       9.379   8.431   3.728  1.00  0.00           C  
ATOM   1979  CE1 PHE A1198       8.338   5.882   3.368  1.00  0.00           C  
ATOM   1980  CE2 PHE A1198       8.314   8.233   2.850  1.00  0.00           C  
ATOM   1981  CZ  PHE A1198       7.794   6.956   2.670  1.00  0.00           C  
ATOM   1982  N   TYR A1199      13.442   9.918   6.023  1.00  0.00           N  
ATOM   1983  CA  TYR A1199      14.327  10.418   7.063  1.00  0.00           C  
ATOM   1984  C   TYR A1199      13.728   9.925   8.374  1.00  0.00           C  
ATOM   1985  O   TYR A1199      12.505   9.879   8.528  1.00  0.00           O  
ATOM   1986  CB  TYR A1199      14.375  11.949   7.011  1.00  0.00           C  
ATOM   1987  CG  TYR A1199      15.171  12.616   8.115  1.00  0.00           C  
ATOM   1988  CD1 TYR A1199      16.404  12.109   8.529  1.00  0.00           C  
ATOM   1989  CD2 TYR A1199      14.711  13.792   8.709  1.00  0.00           C  
ATOM   1990  CE1 TYR A1199      17.161  12.762   9.505  1.00  0.00           C  
ATOM   1991  CE2 TYR A1199      15.457  14.452   9.682  1.00  0.00           C  
ATOM   1992  CZ  TYR A1199      16.681  13.934  10.075  1.00  0.00           C  
ATOM   1993  OH  TYR A1199      17.425  14.601  11.026  1.00  0.00           O  
ATOM   1994  N   VAL A1200      14.595   9.548   9.307  1.00  0.00           N  
ATOM   1995  CA  VAL A1200      14.168   9.016  10.593  1.00  0.00           C  
ATOM   1996  C   VAL A1200      13.048   9.782  11.294  1.00  0.00           C  
ATOM   1997  O   VAL A1200      12.129   9.170  11.840  1.00  0.00           O  
ATOM   1998  CB  VAL A1200      15.372   8.886  11.565  1.00  0.00           C  
ATOM   1999  CG1 VAL A1200      15.907  10.264  11.932  1.00  0.00           C  
ATOM   2000  CG2 VAL A1200      14.954   8.116  12.808  1.00  0.00           C  
ATOM   2001  N   TRP A1201      13.106  11.109  11.286  1.00  0.00           N  
ATOM   2002  CA  TRP A1201      12.070  11.877  11.962  1.00  0.00           C  
ATOM   2003  C   TRP A1201      10.694  11.801  11.307  1.00  0.00           C  
ATOM   2004  O   TRP A1201       9.699  12.253  11.874  1.00  0.00           O  
ATOM   2005  CB  TRP A1201      12.517  13.329  12.153  1.00  0.00           C  
ATOM   2006  CG  TRP A1201      13.544  13.457  13.254  1.00  0.00           C  
ATOM   2007  CD1 TRP A1201      14.906  13.448  13.117  1.00  0.00           C  
ATOM   2008  CD2 TRP A1201      13.285  13.538  14.663  1.00  0.00           C  
ATOM   2009  NE1 TRP A1201      15.508  13.517  14.353  1.00  0.00           N  
ATOM   2010  CE2 TRP A1201      14.537  13.573  15.319  1.00  0.00           C  
ATOM   2011  CE3 TRP A1201      12.116  13.583  15.436  1.00  0.00           C  
ATOM   2012  CZ2 TRP A1201      14.652  13.650  16.711  1.00  0.00           C  
ATOM   2013  CZ3 TRP A1201      12.232  13.659  16.822  1.00  0.00           C  
ATOM   2014  CH2 TRP A1201      13.492  13.692  17.443  1.00  0.00           C  
ATOM   2015  N   LEU A1202      10.629  11.228  10.112  1.00  0.00           N  
ATOM   2016  CA  LEU A1202       9.343  11.064   9.457  1.00  0.00           C  
ATOM   2017  C   LEU A1202       8.735   9.788  10.039  1.00  0.00           C  
ATOM   2018  O   LEU A1202       7.586   9.775  10.473  1.00  0.00           O  
ATOM   2019  CB  LEU A1202       9.520  10.912   7.941  1.00  0.00           C  
ATOM   2020  CG  LEU A1202       8.300  10.709   7.028  1.00  0.00           C  
ATOM   2021  CD1 LEU A1202       7.649   9.357   7.277  1.00  0.00           C  
ATOM   2022  CD2 LEU A1202       7.312  11.838   7.250  1.00  0.00           C  
ATOM   2023  N   ASP A1203       9.528   8.720  10.078  1.00  0.00           N  
ATOM   2024  CA  ASP A1203       9.032   7.440  10.575  1.00  0.00           C  
ATOM   2025  C   ASP A1203       9.037   7.266  12.091  1.00  0.00           C  
ATOM   2026  O   ASP A1203       8.313   6.422  12.616  1.00  0.00           O  
ATOM   2027  CB  ASP A1203       9.795   6.282   9.897  1.00  0.00           C  
ATOM   2028  CG  ASP A1203      11.096   5.908  10.610  1.00  0.00           C  
ATOM   2029  OD1 ASP A1203      12.100   5.645   9.913  1.00  0.00           O  
ATOM   2030  OD2 ASP A1203      11.116   5.843  11.856  1.00  0.00           O  
ATOM   2031  N   ALA A1204       9.830   8.071  12.796  1.00  0.00           N  
ATOM   2032  CA  ALA A1204       9.915   7.965  14.256  1.00  0.00           C  
ATOM   2033  C   ALA A1204       8.583   8.096  15.009  1.00  0.00           C  
ATOM   2034  O   ALA A1204       8.177   7.170  15.724  1.00  0.00           O  
ATOM   2035  CB  ALA A1204      10.933   8.981  14.791  1.00  0.00           C  
ATOM   2036  N   PRO A1205       7.885   9.244  14.880  1.00  0.00           N  
ATOM   2037  CA  PRO A1205       6.612   9.359  15.603  1.00  0.00           C  
ATOM   2038  C   PRO A1205       5.549   8.404  15.074  1.00  0.00           C  
ATOM   2039  O   PRO A1205       4.615   8.043  15.789  1.00  0.00           O  
ATOM   2040  CB  PRO A1205       6.231  10.824  15.406  1.00  0.00           C  
ATOM   2041  CG  PRO A1205       6.767  11.122  14.051  1.00  0.00           C  
ATOM   2042  CD  PRO A1205       8.143  10.455  14.083  1.00  0.00           C  
ATOM   2043  N   ILE A1206       5.674   8.003  13.814  1.00  0.00           N  
ATOM   2044  CA  ILE A1206       4.706   7.064  13.262  1.00  0.00           C  
ATOM   2045  C   ILE A1206       4.869   5.770  14.063  1.00  0.00           C  
ATOM   2046  O   ILE A1206       3.969   4.929  14.112  1.00  0.00           O  
ATOM   2047  CB  ILE A1206       4.953   6.838  11.748  1.00  0.00           C  
ATOM   2048  CG1 ILE A1206       4.767   8.169  11.009  1.00  0.00           C  
ATOM   2049  CG2 ILE A1206       3.971   5.802  11.193  1.00  0.00           C  
ATOM   2050  CD1 ILE A1206       4.986   8.096   9.510  1.00  0.00           C  
ATOM   2051  N   GLY A1207       6.022   5.639  14.718  1.00  0.00           N  
ATOM   2052  CA  GLY A1207       6.292   4.474  15.546  1.00  0.00           C  
ATOM   2053  C   GLY A1207       5.307   4.369  16.702  1.00  0.00           C  
ATOM   2054  O   GLY A1207       5.055   3.271  17.206  1.00  0.00           O  
ATOM   2055  N   TYR A1208       4.765   5.507  17.140  1.00  0.00           N  
ATOM   2056  CA  TYR A1208       3.771   5.517  18.217  1.00  0.00           C  
ATOM   2057  C   TYR A1208       2.578   4.718  17.702  1.00  0.00           C  
ATOM   2058  O   TYR A1208       2.001   3.892  18.412  1.00  0.00           O  
ATOM   2059  CB  TYR A1208       3.282   6.937  18.512  1.00  0.00           C  
ATOM   2060  CG  TYR A1208       4.271   7.860  19.186  1.00  0.00           C  
ATOM   2061  CD1 TYR A1208       4.355   9.194  18.804  1.00  0.00           C  
ATOM   2062  CD2 TYR A1208       5.073   7.422  20.244  1.00  0.00           C  
ATOM   2063  CE1 TYR A1208       5.204  10.081  19.452  1.00  0.00           C  
ATOM   2064  CE2 TYR A1208       5.934   8.306  20.907  1.00  0.00           C  
ATOM   2065  CZ  TYR A1208       5.988   9.635  20.502  1.00  0.00           C  
ATOM   2066  OH  TYR A1208       6.814  10.532  21.141  1.00  0.00           O  
ATOM   2067  N   MET A1209       2.215   4.994  16.455  1.00  0.00           N  
ATOM   2068  CA  MET A1209       1.100   4.324  15.798  1.00  0.00           C  
ATOM   2069  C   MET A1209       1.447   2.861  15.518  1.00  0.00           C  
ATOM   2070  O   MET A1209       0.643   1.969  15.768  1.00  0.00           O  
ATOM   2071  CB  MET A1209       0.761   5.046  14.484  1.00  0.00           C  
ATOM   2072  CG  MET A1209       0.357   6.507  14.668  1.00  0.00           C  
ATOM   2073  SD  MET A1209       0.171   7.423  13.123  1.00  0.00           S  
ATOM   2074  CE  MET A1209      -1.415   6.828  12.557  1.00  0.00           C  
ATOM   2075  N   GLY A1210       2.648   2.621  15.000  1.00  0.00           N  
ATOM   2076  CA  GLY A1210       3.061   1.259  14.706  1.00  0.00           C  
ATOM   2077  C   GLY A1210       3.051   0.373  15.938  1.00  0.00           C  
ATOM   2078  O   GLY A1210       2.656  -0.795  15.873  1.00  0.00           O  
ATOM   2079  N   SER A1211       3.485   0.920  17.070  1.00  0.00           N  
ATOM   2080  CA  SER A1211       3.512   0.148  18.303  1.00  0.00           C  
ATOM   2081  C   SER A1211       2.094  -0.201  18.741  1.00  0.00           C  
ATOM   2082  O   SER A1211       1.840  -1.308  19.220  1.00  0.00           O  
ATOM   2083  CB  SER A1211       4.221   0.925  19.416  1.00  0.00           C  
ATOM   2084  OG  SER A1211       4.246   0.164  20.613  1.00  0.00           O  
ATOM   2085  N   PHE A1212       1.163   0.736  18.577  1.00  0.00           N  
ATOM   2086  CA  PHE A1212      -0.212   0.463  18.971  1.00  0.00           C  
ATOM   2087  C   PHE A1212      -0.858  -0.542  18.020  1.00  0.00           C  
ATOM   2088  O   PHE A1212      -1.599  -1.423  18.457  1.00  0.00           O  
ATOM   2089  CB  PHE A1212      -1.046   1.746  19.020  1.00  0.00           C  
ATOM   2090  CG  PHE A1212      -2.397   1.556  19.658  1.00  0.00           C  
ATOM   2091  CD1 PHE A1212      -2.497   1.150  20.986  1.00  0.00           C  
ATOM   2092  CD2 PHE A1212      -3.566   1.757  18.928  1.00  0.00           C  
ATOM   2093  CE1 PHE A1212      -3.741   0.945  21.583  1.00  0.00           C  
ATOM   2094  CE2 PHE A1212      -4.817   1.557  19.515  1.00  0.00           C  
ATOM   2095  CZ  PHE A1212      -4.905   1.151  20.842  1.00  0.00           C  
ATOM   2096  N   LYS A1213      -0.584  -0.415  16.724  1.00  0.00           N  
ATOM   2097  CA  LYS A1213      -1.144  -1.354  15.754  1.00  0.00           C  
ATOM   2098  C   LYS A1213      -0.616  -2.751  16.075  1.00  0.00           C  
ATOM   2099  O   LYS A1213      -1.357  -3.732  16.025  1.00  0.00           O  
ATOM   2100  CB  LYS A1213      -0.755  -0.974  14.322  1.00  0.00           C  
ATOM   2101  CG  LYS A1213      -1.307  -1.947  13.276  1.00  0.00           C  
ATOM   2102  CD  LYS A1213      -0.984  -1.518  11.853  1.00  0.00           C  
ATOM   2103  CE  LYS A1213      -1.712  -2.397  10.834  1.00  0.00           C  
ATOM   2104  NZ  LYS A1213      -1.366  -3.843  10.963  1.00  0.00           N  
ATOM   2105  N   ASN A1227       0.666  -2.838  16.414  1.00  0.00           N  
ATOM   2106  CA  ASN A1227       1.269  -4.122  16.758  1.00  0.00           C  
ATOM   2107  C   ASN A1227       0.548  -4.730  17.959  1.00  0.00           C  
ATOM   2108  O   ASN A1227       0.242  -5.921  17.973  1.00  0.00           O  
ATOM   2109  CB  ASN A1227       2.757  -3.945  17.084  1.00  0.00           C  
ATOM   2110  CG  ASN A1227       3.405  -5.228  17.563  1.00  0.00           C  
ATOM   2111  OD1 ASN A1227       3.574  -6.185  16.797  1.00  0.00           O  
ATOM   2112  ND2 ASN A1227       3.762  -5.264  18.836  1.00  0.00           N  
ATOM   2113  N   LEU A1228       0.275  -3.908  18.968  1.00  0.00           N  
ATOM   2114  CA  LEU A1228      -0.418  -4.382  20.162  1.00  0.00           C  
ATOM   2115  C   LEU A1228      -1.809  -4.897  19.809  1.00  0.00           C  
ATOM   2116  O   LEU A1228      -2.215  -5.971  20.261  1.00  0.00           O  
ATOM   2117  CB  LEU A1228      -0.534  -3.258  21.197  1.00  0.00           C  
ATOM   2118  CG  LEU A1228      -1.339  -3.589  22.458  1.00  0.00           C  
ATOM   2119  CD1 LEU A1228      -0.677  -4.737  23.219  1.00  0.00           C  
ATOM   2120  CD2 LEU A1228      -1.429  -2.356  23.340  1.00  0.00           C  
ATOM   2121  N   CYS A1269      -2.541  -4.130  19.004  1.00  0.00           N  
ATOM   2122  CA  CYS A1269      -3.882  -4.536  18.597  1.00  0.00           C  
ATOM   2123  C   CYS A1269      -3.827  -5.841  17.815  1.00  0.00           C  
ATOM   2124  O   CYS A1269      -4.599  -6.762  18.075  1.00  0.00           O  
ATOM   2125  CB  CYS A1269      -4.536  -3.457  17.732  1.00  0.00           C  
ATOM   2126  SG  CYS A1269      -4.960  -1.942  18.622  1.00  0.00           S  
ATOM   2127  N   ASP A1270      -2.909  -5.917  16.859  1.00  0.00           N  
ATOM   2128  CA  ASP A1270      -2.779  -7.119  16.045  1.00  0.00           C  
ATOM   2129  C   ASP A1270      -2.447  -8.351  16.881  1.00  0.00           C  
ATOM   2130  O   ASP A1270      -2.968  -9.436  16.622  1.00  0.00           O  
ATOM   2131  CB  ASP A1270      -1.727  -6.911  14.952  1.00  0.00           C  
ATOM   2132  CG  ASP A1270      -2.169  -5.897  13.905  1.00  0.00           C  
ATOM   2133  OD1 ASP A1270      -3.358  -5.516  13.908  1.00  0.00           O  
ATOM   2134  OD2 ASP A1270      -1.334  -5.485  13.074  1.00  0.00           O  
ATOM   2135  N   LYS A1271      -1.592  -8.193  17.888  1.00  0.00           N  
ATOM   2136  CA  LYS A1271      -1.235  -9.324  18.736  1.00  0.00           C  
ATOM   2137  C   LYS A1271      -2.414  -9.771  19.598  1.00  0.00           C  
ATOM   2138  O   LYS A1271      -2.541 -10.953  19.924  1.00  0.00           O  
ATOM   2139  CB  LYS A1271      -0.037  -8.978  19.625  1.00  0.00           C  
ATOM   2140  CG  LYS A1271       1.261  -8.815  18.848  1.00  0.00           C  
ATOM   2141  CD  LYS A1271       2.477  -8.750  19.763  1.00  0.00           C  
ATOM   2142  CE  LYS A1271       2.431  -7.550  20.691  1.00  0.00           C  
ATOM   2143  NZ  LYS A1271       3.739  -7.353  21.382  1.00  0.00           N  
ATOM   2144  N   ARG A1272      -3.275  -8.825  19.956  1.00  0.00           N  
ATOM   2145  CA  ARG A1272      -4.450  -9.116  20.772  1.00  0.00           C  
ATOM   2146  C   ARG A1272      -5.612  -9.649  19.934  1.00  0.00           C  
ATOM   2147  O   ARG A1272      -6.614 -10.108  20.482  1.00  0.00           O  
ATOM   2148  CB  ARG A1272      -4.917  -7.854  21.498  1.00  0.00           C  
ATOM   2149  CG  ARG A1272      -4.015  -7.373  22.626  1.00  0.00           C  
ATOM   2150  CD  ARG A1272      -4.518  -6.030  23.137  1.00  0.00           C  
ATOM   2151  NE  ARG A1272      -3.868  -5.614  24.377  1.00  0.00           N  
ATOM   2152  CZ  ARG A1272      -4.057  -4.433  24.957  1.00  0.00           C  
ATOM   2153  NH1 ARG A1272      -4.877  -3.542  24.411  1.00  0.00           N  
ATOM   2154  NH2 ARG A1272      -3.427  -4.142  26.086  1.00  0.00           N  
ATOM   2155  N   GLY A1275      -5.478  -9.581  18.613  1.00  0.00           N  
ATOM   2156  CA  GLY A1275      -6.543 -10.036  17.736  1.00  0.00           C  
ATOM   2157  C   GLY A1275      -7.670  -9.019  17.744  1.00  0.00           C  
ATOM   2158  O   GLY A1275      -8.820  -9.336  17.434  1.00  0.00           O  
ATOM   2159  N   ASP A1276      -7.323  -7.787  18.109  1.00  0.00           N  
ATOM   2160  CA  ASP A1276      -8.268  -6.676  18.190  1.00  0.00           C  
ATOM   2161  C   ASP A1276      -8.273  -5.952  16.844  1.00  0.00           C  
ATOM   2162  O   ASP A1276      -7.302  -5.290  16.487  1.00  0.00           O  
ATOM   2163  CB  ASP A1276      -7.824  -5.719  19.305  1.00  0.00           C  
ATOM   2164  CG  ASP A1276      -8.788  -4.562  19.514  1.00  0.00           C  
ATOM   2165  OD1 ASP A1276      -9.472  -4.162  18.549  1.00  0.00           O  
ATOM   2166  OD2 ASP A1276      -8.846  -4.038  20.647  1.00  0.00           O  
ATOM   2167  N   SER A1278      -9.372  -6.067  16.105  1.00  0.00           N  
ATOM   2168  CA  SER A1278      -9.463  -5.450  14.788  1.00  0.00           C  
ATOM   2169  C   SER A1278     -10.191  -4.112  14.739  1.00  0.00           C  
ATOM   2170  O   SER A1278     -10.397  -3.560  13.660  1.00  0.00           O  
ATOM   2171  CB  SER A1278     -10.139  -6.418  13.813  1.00  0.00           C  
ATOM   2172  OG  SER A1278     -11.487  -6.647  14.189  1.00  0.00           O  
ATOM   2173  N   VAL A1279     -10.575  -3.575  15.888  1.00  0.00           N  
ATOM   2174  CA  VAL A1279     -11.291  -2.307  15.868  1.00  0.00           C  
ATOM   2175  C   VAL A1279     -10.631  -1.161  16.629  1.00  0.00           C  
ATOM   2176  O   VAL A1279     -10.819   0.000  16.278  1.00  0.00           O  
ATOM   2177  CB  VAL A1279     -12.733  -2.484  16.399  1.00  0.00           C  
ATOM   2178  CG1 VAL A1279     -13.475  -3.520  15.549  1.00  0.00           C  
ATOM   2179  CG2 VAL A1279     -12.704  -2.912  17.857  1.00  0.00           C  
ATOM   2180  N   SER A1280      -9.848  -1.478  17.652  1.00  0.00           N  
ATOM   2181  CA  SER A1280      -9.225  -0.434  18.460  1.00  0.00           C  
ATOM   2182  C   SER A1280      -8.265   0.526  17.765  1.00  0.00           C  
ATOM   2183  O   SER A1280      -8.223   1.702  18.122  1.00  0.00           O  
ATOM   2184  CB  SER A1280      -8.543  -1.057  19.681  1.00  0.00           C  
ATOM   2185  OG  SER A1280      -9.514  -1.506  20.613  1.00  0.00           O  
ATOM   2186  N   PHE A1281      -7.493   0.065  16.786  1.00  0.00           N  
ATOM   2187  CA  PHE A1281      -6.573   0.995  16.136  1.00  0.00           C  
ATOM   2188  C   PHE A1281      -7.336   2.177  15.545  1.00  0.00           C  
ATOM   2189  O   PHE A1281      -7.009   3.337  15.812  1.00  0.00           O  
ATOM   2190  CB  PHE A1281      -5.767   0.328  15.020  1.00  0.00           C  
ATOM   2191  CG  PHE A1281      -4.716   1.234  14.429  1.00  0.00           C  
ATOM   2192  CD1 PHE A1281      -3.503   1.436  15.086  1.00  0.00           C  
ATOM   2193  CD2 PHE A1281      -4.965   1.938  13.258  1.00  0.00           C  
ATOM   2194  CE1 PHE A1281      -2.554   2.331  14.584  1.00  0.00           C  
ATOM   2195  CE2 PHE A1281      -4.022   2.838  12.746  1.00  0.00           C  
ATOM   2196  CZ  PHE A1281      -2.815   3.032  13.415  1.00  0.00           C  
ATOM   2197  N   ASP A1282      -8.352   1.884  14.738  1.00  0.00           N  
ATOM   2198  CA  ASP A1282      -9.144   2.947  14.135  1.00  0.00           C  
ATOM   2199  C   ASP A1282      -9.886   3.765  15.187  1.00  0.00           C  
ATOM   2200  O   ASP A1282     -10.013   4.980  15.053  1.00  0.00           O  
ATOM   2201  CB  ASP A1282     -10.143   2.379  13.120  1.00  0.00           C  
ATOM   2202  CG  ASP A1282      -9.471   1.879  11.853  1.00  0.00           C  
ATOM   2203  OD1 ASP A1282      -8.320   2.287  11.586  1.00  0.00           O  
ATOM   2204  OD2 ASP A1282     -10.100   1.089  11.113  1.00  0.00           O  
ATOM   2205  N   GLU A1283     -10.369   3.111  16.240  1.00  0.00           N  
ATOM   2206  CA  GLU A1283     -11.092   3.830  17.285  1.00  0.00           C  
ATOM   2207  C   GLU A1283     -10.208   4.859  17.977  1.00  0.00           C  
ATOM   2208  O   GLU A1283     -10.699   5.865  18.481  1.00  0.00           O  
ATOM   2209  CB  GLU A1283     -11.647   2.858  18.327  1.00  0.00           C  
ATOM   2210  CG  GLU A1283     -12.600   1.829  17.743  1.00  0.00           C  
ATOM   2211  CD  GLU A1283     -13.300   1.008  18.804  1.00  0.00           C  
ATOM   2212  OE1 GLU A1283     -12.660   0.681  19.824  1.00  0.00           O  
ATOM   2213  OE2 GLU A1283     -14.489   0.677  18.609  1.00  0.00           O  
ATOM   2214  N   TYR A1284      -8.903   4.605  18.002  1.00  0.00           N  
ATOM   2215  CA  TYR A1284      -7.971   5.526  18.644  1.00  0.00           C  
ATOM   2216  C   TYR A1284      -7.318   6.535  17.704  1.00  0.00           C  
ATOM   2217  O   TYR A1284      -6.956   7.633  18.127  1.00  0.00           O  
ATOM   2218  CB  TYR A1284      -6.842   4.760  19.343  1.00  0.00           C  
ATOM   2219  CG  TYR A1284      -7.166   4.242  20.723  1.00  0.00           C  
ATOM   2220  CD1 TYR A1284      -7.980   3.125  20.898  1.00  0.00           C  
ATOM   2221  CD2 TYR A1284      -6.627   4.854  21.855  1.00  0.00           C  
ATOM   2222  CE1 TYR A1284      -8.248   2.620  22.172  1.00  0.00           C  
ATOM   2223  CE2 TYR A1284      -6.890   4.361  23.136  1.00  0.00           C  
ATOM   2224  CZ  TYR A1284      -7.699   3.244  23.285  1.00  0.00           C  
ATOM   2225  OH  TYR A1284      -7.948   2.748  24.544  1.00  0.00           O  
ATOM   2226  N   TRP A1285      -7.166   6.176  16.436  1.00  0.00           N  
ATOM   2227  CA  TRP A1285      -6.485   7.063  15.507  1.00  0.00           C  
ATOM   2228  C   TRP A1285      -7.294   7.758  14.422  1.00  0.00           C  
ATOM   2229  O   TRP A1285      -6.789   8.681  13.785  1.00  0.00           O  
ATOM   2230  CB  TRP A1285      -5.307   6.316  14.878  1.00  0.00           C  
ATOM   2231  CG  TRP A1285      -4.246   5.993  15.877  1.00  0.00           C  
ATOM   2232  CD1 TRP A1285      -4.118   4.843  16.611  1.00  0.00           C  
ATOM   2233  CD2 TRP A1285      -3.185   6.856  16.296  1.00  0.00           C  
ATOM   2234  NE1 TRP A1285      -3.038   4.942  17.461  1.00  0.00           N  
ATOM   2235  CE2 TRP A1285      -2.449   6.168  17.287  1.00  0.00           C  
ATOM   2236  CE3 TRP A1285      -2.785   8.150  15.930  1.00  0.00           C  
ATOM   2237  CZ2 TRP A1285      -1.333   6.731  17.919  1.00  0.00           C  
ATOM   2238  CZ3 TRP A1285      -1.678   8.709  16.557  1.00  0.00           C  
ATOM   2239  CH2 TRP A1285      -0.963   7.998  17.542  1.00  0.00           C  
ATOM   2240  N   LYS A1286      -8.537   7.330  14.209  1.00  0.00           N  
ATOM   2241  CA  LYS A1286      -9.389   7.960  13.200  1.00  0.00           C  
ATOM   2242  C   LYS A1286      -9.704   9.378  13.665  1.00  0.00           C  
ATOM   2243  O   LYS A1286      -9.691   9.654  14.861  1.00  0.00           O  
ATOM   2244  CB  LYS A1286     -10.691   7.171  13.032  1.00  0.00           C  
ATOM   2245  CG  LYS A1286     -11.560   7.144  14.286  1.00  0.00           C  
ATOM   2246  CD  LYS A1286     -12.809   6.303  14.084  1.00  0.00           C  
ATOM   2247  CE  LYS A1286     -13.632   6.225  15.359  1.00  0.00           C  
ATOM   2248  NZ  LYS A1286     -14.873   5.420  15.162  1.00  0.00           N  
ATOM   2249  N   LYS A1287      -9.998  10.273  12.727  1.00  0.00           N  
ATOM   2250  CA  LYS A1287     -10.288  11.667  13.070  1.00  0.00           C  
ATOM   2251  C   LYS A1287     -11.457  11.868  14.032  1.00  0.00           C  
ATOM   2252  O   LYS A1287     -11.467  12.822  14.810  1.00  0.00           O  
ATOM   2253  CB  LYS A1287     -10.550  12.486  11.804  1.00  0.00           C  
ATOM   2254  CG  LYS A1287      -9.361  12.600  10.875  1.00  0.00           C  
ATOM   2255  CD  LYS A1287      -9.652  13.549   9.721  1.00  0.00           C  
ATOM   2256  CE  LYS A1287      -9.639  15.012  10.161  1.00  0.00           C  
ATOM   2257  NZ  LYS A1287     -10.677  15.336  11.177  1.00  0.00           N  
ATOM   2258  N   ASP A1288     -12.435  10.974  13.978  1.00  0.00           N  
ATOM   2259  CA  ASP A1288     -13.613  11.075  14.834  1.00  0.00           C  
ATOM   2260  C   ASP A1288     -13.470  10.334  16.160  1.00  0.00           C  
ATOM   2261  O   ASP A1288     -14.462  10.065  16.834  1.00  0.00           O  
ATOM   2262  CB  ASP A1288     -14.837  10.545  14.076  1.00  0.00           C  
ATOM   2263  CG  ASP A1288     -14.583   9.193  13.430  1.00  0.00           C  
ATOM   2264  OD1 ASP A1288     -13.535   9.042  12.764  1.00  0.00           O  
ATOM   2265  OD2 ASP A1288     -15.430   8.284  13.575  1.00  0.00           O  
ATOM   2266  N   SER A1289     -12.235  10.017  16.538  1.00  0.00           N  
ATOM   2267  CA  SER A1289     -11.977   9.290  17.779  1.00  0.00           C  
ATOM   2268  C   SER A1289     -12.432  10.028  19.033  1.00  0.00           C  
ATOM   2269  O   SER A1289     -12.285  11.245  19.132  1.00  0.00           O  
ATOM   2270  CB  SER A1289     -10.478   8.984  17.910  1.00  0.00           C  
ATOM   2271  OG  SER A1289     -10.198   8.329  19.141  1.00  0.00           O  
ATOM   2272  N   THR A1290     -12.984   9.280  19.985  1.00  0.00           N  
ATOM   2273  CA  THR A1290     -13.408   9.858  21.256  1.00  0.00           C  
ATOM   2274  C   THR A1290     -12.388   9.450  22.316  1.00  0.00           C  
ATOM   2275  O   THR A1290     -12.566   9.712  23.503  1.00  0.00           O  
ATOM   2276  CB  THR A1290     -14.811   9.373  21.682  1.00  0.00           C  
ATOM   2277  OG1 THR A1290     -14.847   7.942  21.710  1.00  0.00           O  
ATOM   2278  CG2 THR A1290     -15.863   9.888  20.712  1.00  0.00           C  
ATOM   2279  N   ALA A1291     -11.318   8.797  21.870  1.00  0.00           N  
ATOM   2280  CA  ALA A1291     -10.251   8.368  22.771  1.00  0.00           C  
ATOM   2281  C   ALA A1291      -9.291   9.537  22.948  1.00  0.00           C  
ATOM   2282  O   ALA A1291      -9.234  10.437  22.113  1.00  0.00           O  
ATOM   2283  CB  ALA A1291      -9.510   7.168  22.185  1.00  0.00           C  
ATOM   2284  N   GLU A1292      -8.539   9.522  24.042  1.00  0.00           N  
ATOM   2285  CA  GLU A1292      -7.587  10.587  24.325  1.00  0.00           C  
ATOM   2286  C   GLU A1292      -6.175  10.101  24.011  1.00  0.00           C  
ATOM   2287  O   GLU A1292      -5.842   8.949  24.279  1.00  0.00           O  
ATOM   2288  CB  GLU A1292      -7.696  10.992  25.799  1.00  0.00           C  
ATOM   2289  CG  GLU A1292      -9.053  11.585  26.172  1.00  0.00           C  
ATOM   2290  CD  GLU A1292      -9.297  11.606  27.673  1.00  0.00           C  
ATOM   2291  OE1 GLU A1292      -8.375  11.986  28.419  1.00  0.00           O  
ATOM   2292  OE2 GLU A1292     -10.413  11.248  28.109  1.00  0.00           O  
ATOM   2293  N   LEU A1293      -5.363  10.983  23.431  1.00  0.00           N  
ATOM   2294  CA  LEU A1293      -3.983  10.675  23.061  1.00  0.00           C  
ATOM   2295  C   LEU A1293      -3.027  11.661  23.732  1.00  0.00           C  
ATOM   2296  O   LEU A1293      -3.116  12.868  23.519  1.00  0.00           O  
ATOM   2297  CB  LEU A1293      -3.819  10.754  21.537  1.00  0.00           C  
ATOM   2298  CG  LEU A1293      -2.394  10.611  20.988  1.00  0.00           C  
ATOM   2299  CD1 LEU A1293      -1.813   9.249  21.359  1.00  0.00           C  
ATOM   2300  CD2 LEU A1293      -2.419  10.786  19.477  1.00  0.00           C  
ATOM   2301  N   TYR A1294      -2.107  11.136  24.533  1.00  0.00           N  
ATOM   2302  CA  TYR A1294      -1.151  11.972  25.248  1.00  0.00           C  
ATOM   2303  C   TYR A1294       0.287  11.543  25.021  1.00  0.00           C  
ATOM   2304  O   TYR A1294       0.604  10.352  25.051  1.00  0.00           O  
ATOM   2305  CB  TYR A1294      -1.438  11.925  26.747  1.00  0.00           C  
ATOM   2306  CG  TYR A1294      -2.825  12.371  27.107  1.00  0.00           C  
ATOM   2307  CD1 TYR A1294      -3.766  11.464  27.585  1.00  0.00           C  
ATOM   2308  CD2 TYR A1294      -3.203  13.705  26.966  1.00  0.00           C  
ATOM   2309  CE1 TYR A1294      -5.056  11.877  27.916  1.00  0.00           C  
ATOM   2310  CE2 TYR A1294      -4.487  14.128  27.293  1.00  0.00           C  
ATOM   2311  CZ  TYR A1294      -5.406  13.209  27.766  1.00  0.00           C  
ATOM   2312  OH  TYR A1294      -6.676  13.624  28.083  1.00  0.00           O  
ATOM   2313  N   HIS A1295       1.155  12.526  24.807  1.00  0.00           N  
ATOM   2314  CA  HIS A1295       2.572  12.267  24.600  1.00  0.00           C  
ATOM   2315  C   HIS A1295       3.384  12.924  25.711  1.00  0.00           C  
ATOM   2316  O   HIS A1295       3.284  14.133  25.919  1.00  0.00           O  
ATOM   2317  CB  HIS A1295       3.031  12.843  23.252  1.00  0.00           C  
ATOM   2318  CG  HIS A1295       2.384  12.198  22.067  1.00  0.00           C  
ATOM   2319  ND1 HIS A1295       1.783  12.922  21.058  1.00  0.00           N  
ATOM   2320  CD2 HIS A1295       2.264  10.896  21.718  1.00  0.00           C  
ATOM   2321  CE1 HIS A1295       1.321  12.092  20.138  1.00  0.00           C  
ATOM   2322  NE2 HIS A1295       1.601  10.857  20.514  1.00  0.00           N  
ATOM   2323  N   PHE A1296       4.157  12.124  26.444  1.00  0.00           N  
ATOM   2324  CA  PHE A1296       5.041  12.661  27.480  1.00  0.00           C  
ATOM   2325  C   PHE A1296       6.366  12.837  26.746  1.00  0.00           C  
ATOM   2326  O   PHE A1296       6.894  11.878  26.172  1.00  0.00           O  
ATOM   2327  CB  PHE A1296       5.230  11.675  28.647  1.00  0.00           C  
ATOM   2328  CG  PHE A1296       4.115  11.699  29.659  1.00  0.00           C  
ATOM   2329  CD1 PHE A1296       2.939  10.986  29.445  1.00  0.00           C  
ATOM   2330  CD2 PHE A1296       4.239  12.451  30.826  1.00  0.00           C  
ATOM   2331  CE1 PHE A1296       1.895  11.021  30.384  1.00  0.00           C  
ATOM   2332  CE2 PHE A1296       3.206  12.493  31.768  1.00  0.00           C  
ATOM   2333  CZ  PHE A1296       2.033  11.779  31.547  1.00  0.00           C  
ATOM   2334  N   ILE A1297       6.895  14.057  26.751  1.00  0.00           N  
ATOM   2335  CA  ILE A1297       8.141  14.354  26.052  1.00  0.00           C  
ATOM   2336  C   ILE A1297       9.014  15.350  26.809  1.00  0.00           C  
ATOM   2337  O   ILE A1297       8.562  15.997  27.759  1.00  0.00           O  
ATOM   2338  CB  ILE A1297       7.862  14.952  24.648  1.00  0.00           C  
ATOM   2339  CG1 ILE A1297       7.070  16.253  24.790  1.00  0.00           C  
ATOM   2340  CG2 ILE A1297       7.095  13.951  23.786  1.00  0.00           C  
ATOM   2341  CD1 ILE A1297       6.760  16.929  23.455  1.00  0.00           C  
ATOM   2342  N   GLY A1298      10.265  15.463  26.369  1.00  0.00           N  
ATOM   2343  CA  GLY A1298      11.207  16.388  26.977  1.00  0.00           C  
ATOM   2344  C   GLY A1298      11.272  17.673  26.169  1.00  0.00           C  
ATOM   2345  O   GLY A1298      10.758  17.729  25.054  1.00  0.00           O  
ATOM   2346  N   LYS A1299      11.917  18.698  26.723  1.00  0.00           N  
ATOM   2347  CA  LYS A1299      12.031  20.003  26.068  1.00  0.00           C  
ATOM   2348  C   LYS A1299      12.671  20.047  24.682  1.00  0.00           C  
ATOM   2349  O   LYS A1299      12.261  20.847  23.837  1.00  0.00           O  
ATOM   2350  CB  LYS A1299      12.775  20.986  26.990  1.00  0.00           C  
ATOM   2351  CG  LYS A1299      11.943  21.462  28.169  1.00  0.00           C  
ATOM   2352  CD  LYS A1299      12.621  22.580  28.957  1.00  0.00           C  
ATOM   2353  CE  LYS A1299      13.857  22.102  29.694  1.00  0.00           C  
ATOM   2354  NZ  LYS A1299      14.413  23.177  30.574  1.00  0.00           N  
ATOM   2355  N   ASP A1300      13.669  19.204  24.441  1.00  0.00           N  
ATOM   2356  CA  ASP A1300      14.359  19.202  23.156  1.00  0.00           C  
ATOM   2357  C   ASP A1300      13.558  18.706  21.959  1.00  0.00           C  
ATOM   2358  O   ASP A1300      14.009  18.846  20.825  1.00  0.00           O  
ATOM   2359  CB  ASP A1300      15.655  18.392  23.243  1.00  0.00           C  
ATOM   2360  CG  ASP A1300      16.665  19.012  24.185  1.00  0.00           C  
ATOM   2361  OD1 ASP A1300      16.754  20.256  24.208  1.00  0.00           O  
ATOM   2362  OD2 ASP A1300      17.374  18.259  24.887  1.00  0.00           O  
ATOM   2363  N   ILE A1301      12.382  18.130  22.190  1.00  0.00           N  
ATOM   2364  CA  ILE A1301      11.590  17.631  21.068  1.00  0.00           C  
ATOM   2365  C   ILE A1301      10.175  18.189  21.008  1.00  0.00           C  
ATOM   2366  O   ILE A1301       9.284  17.584  20.407  1.00  0.00           O  
ATOM   2367  CB  ILE A1301      11.525  16.091  21.082  1.00  0.00           C  
ATOM   2368  CG1 ILE A1301      10.983  15.600  22.426  1.00  0.00           C  
ATOM   2369  CG2 ILE A1301      12.914  15.521  20.821  1.00  0.00           C  
ATOM   2370  CD1 ILE A1301      10.910  14.080  22.540  1.00  0.00           C  
ATOM   2371  N   VAL A1302       9.981  19.356  21.615  1.00  0.00           N  
ATOM   2372  CA  VAL A1302       8.677  20.011  21.634  1.00  0.00           C  
ATOM   2373  C   VAL A1302       8.306  20.586  20.267  1.00  0.00           C  
ATOM   2374  O   VAL A1302       7.152  20.493  19.832  1.00  0.00           O  
ATOM   2375  CB  VAL A1302       8.647  21.149  22.682  1.00  0.00           C  
ATOM   2376  CG1 VAL A1302       7.346  21.933  22.571  1.00  0.00           C  
ATOM   2377  CG2 VAL A1302       8.779  20.566  24.076  1.00  0.00           C  
ATOM   2378  N   TYR A1303       9.278  21.199  19.600  1.00  0.00           N  
ATOM   2379  CA  TYR A1303       9.040  21.768  18.277  1.00  0.00           C  
ATOM   2380  C   TYR A1303       8.465  20.669  17.385  1.00  0.00           C  
ATOM   2381  O   TYR A1303       7.445  20.848  16.713  1.00  0.00           O  
ATOM   2382  CB  TYR A1303      10.357  22.267  17.676  1.00  0.00           C  
ATOM   2383  CG  TYR A1303      10.192  23.035  16.383  1.00  0.00           C  
ATOM   2384  CD1 TYR A1303      10.347  24.419  16.355  1.00  0.00           C  
ATOM   2385  CD2 TYR A1303       9.858  22.385  15.192  1.00  0.00           C  
ATOM   2386  CE1 TYR A1303      10.173  25.143  15.181  1.00  0.00           C  
ATOM   2387  CE2 TYR A1303       9.679  23.103  14.006  1.00  0.00           C  
ATOM   2388  CZ  TYR A1303       9.838  24.483  14.014  1.00  0.00           C  
ATOM   2389  OH  TYR A1303       9.648  25.211  12.863  1.00  0.00           O  
ATOM   2390  N   PHE A1304       9.134  19.523  17.399  1.00  0.00           N  
ATOM   2391  CA  PHE A1304       8.732  18.379  16.597  1.00  0.00           C  
ATOM   2392  C   PHE A1304       7.333  17.849  16.919  1.00  0.00           C  
ATOM   2393  O   PHE A1304       6.527  17.628  16.016  1.00  0.00           O  
ATOM   2394  CB  PHE A1304       9.747  17.249  16.764  1.00  0.00           C  
ATOM   2395  CG  PHE A1304       9.482  16.078  15.878  1.00  0.00           C  
ATOM   2396  CD1 PHE A1304       9.773  16.139  14.520  1.00  0.00           C  
ATOM   2397  CD2 PHE A1304       8.890  14.930  16.388  1.00  0.00           C  
ATOM   2398  CE1 PHE A1304       9.472  15.071  13.680  1.00  0.00           C  
ATOM   2399  CE2 PHE A1304       8.585  13.858  15.558  1.00  0.00           C  
ATOM   2400  CZ  PHE A1304       8.876  13.929  14.202  1.00  0.00           C  
ATOM   2401  N   HIS A1306       7.043  17.641  18.201  1.00  0.00           N  
ATOM   2402  CA  HIS A1306       5.737  17.119  18.598  1.00  0.00           C  
ATOM   2403  C   HIS A1306       4.574  18.101  18.533  1.00  0.00           C  
ATOM   2404  O   HIS A1306       3.422  17.683  18.438  1.00  0.00           O  
ATOM   2405  CB  HIS A1306       5.790  16.547  20.018  1.00  0.00           C  
ATOM   2406  CG  HIS A1306       6.454  15.211  20.107  1.00  0.00           C  
ATOM   2407  ND1 HIS A1306       7.823  15.055  20.083  1.00  0.00           N  
ATOM   2408  CD2 HIS A1306       5.934  13.964  20.204  1.00  0.00           C  
ATOM   2409  CE1 HIS A1306       8.119  13.770  20.163  1.00  0.00           C  
ATOM   2410  NE2 HIS A1306       6.991  13.086  20.237  1.00  0.00           N  
ATOM   2411  N   SER A1310       4.868  19.396  18.587  1.00  0.00           N  
ATOM   2412  CA  SER A1310       3.817  20.404  18.573  1.00  0.00           C  
ATOM   2413  C   SER A1310       3.526  21.015  17.207  1.00  0.00           C  
ATOM   2414  O   SER A1310       2.450  21.571  17.000  1.00  0.00           O  
ATOM   2415  CB  SER A1310       4.155  21.526  19.562  1.00  0.00           C  
ATOM   2416  OG  SER A1310       5.286  22.264  19.129  1.00  0.00           O  
ATOM   2417  N   LEU A1312       4.472  20.910  16.280  1.00  0.00           N  
ATOM   2418  CA  LEU A1312       4.282  21.486  14.954  1.00  0.00           C  
ATOM   2419  C   LEU A1312       4.306  20.449  13.832  1.00  0.00           C  
ATOM   2420  O   LEU A1312       3.301  20.230  13.160  1.00  0.00           O  
ATOM   2421  CB  LEU A1312       5.349  22.564  14.709  1.00  0.00           C  
ATOM   2422  CG  LEU A1312       5.323  23.712  15.727  1.00  0.00           C  
ATOM   2423  CD1 LEU A1312       6.585  24.555  15.605  1.00  0.00           C  
ATOM   2424  CD2 LEU A1312       4.081  24.564  15.508  1.00  0.00           C  
ATOM   2425  N   PHE A1313       5.447  19.798  13.641  1.00  0.00           N  
ATOM   2426  CA  PHE A1313       5.580  18.804  12.581  1.00  0.00           C  
ATOM   2427  C   PHE A1313       4.613  17.621  12.692  1.00  0.00           C  
ATOM   2428  O   PHE A1313       3.924  17.283  11.732  1.00  0.00           O  
ATOM   2429  CB  PHE A1313       7.029  18.302  12.538  1.00  0.00           C  
ATOM   2430  CG  PHE A1313       7.301  17.310  11.443  1.00  0.00           C  
ATOM   2431  CD1 PHE A1313       6.935  15.972  11.585  1.00  0.00           C  
ATOM   2432  CD2 PHE A1313       7.935  17.710  10.270  1.00  0.00           C  
ATOM   2433  CE1 PHE A1313       7.199  15.046  10.575  1.00  0.00           C  
ATOM   2434  CE2 PHE A1313       8.204  16.792   9.252  1.00  0.00           C  
ATOM   2435  CZ  PHE A1313       7.835  15.458   9.406  1.00  0.00           C  
ATOM   2436  N   TRP A1314       4.558  17.006  13.868  1.00  0.00           N  
ATOM   2437  CA  TRP A1314       3.709  15.837  14.116  1.00  0.00           C  
ATOM   2438  C   TRP A1314       2.207  16.074  13.896  1.00  0.00           C  
ATOM   2439  O   TRP A1314       1.561  15.345  13.136  1.00  0.00           O  
ATOM   2440  CB  TRP A1314       3.982  15.340  15.543  1.00  0.00           C  
ATOM   2441  CG  TRP A1314       3.228  14.123  16.021  1.00  0.00           C  
ATOM   2442  CD1 TRP A1314       2.680  13.956  17.258  1.00  0.00           C  
ATOM   2443  CD2 TRP A1314       3.036  12.875  15.331  1.00  0.00           C  
ATOM   2444  NE1 TRP A1314       2.166  12.691  17.390  1.00  0.00           N  
ATOM   2445  CE2 TRP A1314       2.369  12.004  16.224  1.00  0.00           C  
ATOM   2446  CE3 TRP A1314       3.365  12.407  14.052  1.00  0.00           C  
ATOM   2447  CZ2 TRP A1314       2.022  10.691  15.880  1.00  0.00           C  
ATOM   2448  CZ3 TRP A1314       3.018  11.095  13.710  1.00  0.00           C  
ATOM   2449  CH2 TRP A1314       2.354  10.257  14.624  1.00  0.00           C  
ATOM   2450  N   PRO A1316       1.624  17.087  14.559  1.00  0.00           N  
ATOM   2451  CA  PRO A1316       0.189  17.328  14.361  1.00  0.00           C  
ATOM   2452  C   PRO A1316      -0.129  17.648  12.905  1.00  0.00           C  
ATOM   2453  O   PRO A1316      -1.188  17.277  12.393  1.00  0.00           O  
ATOM   2454  CB  PRO A1316      -0.096  18.513  15.279  1.00  0.00           C  
ATOM   2455  CG  PRO A1316       0.941  18.369  16.361  1.00  0.00           C  
ATOM   2456  CD  PRO A1316       2.172  17.996  15.581  1.00  0.00           C  
ATOM   2457  N   ALA A1317       0.795  18.339  12.246  1.00  0.00           N  
ATOM   2458  CA  ALA A1317       0.612  18.712  10.847  1.00  0.00           C  
ATOM   2459  C   ALA A1317       0.597  17.468   9.974  1.00  0.00           C  
ATOM   2460  O   ALA A1317      -0.207  17.353   9.052  1.00  0.00           O  
ATOM   2461  CB  ALA A1317       1.726  19.643  10.407  1.00  0.00           C  
ATOM   2462  N   MET A1318       1.490  16.532  10.272  1.00  0.00           N  
ATOM   2463  CA  MET A1318       1.566  15.300   9.502  1.00  0.00           C  
ATOM   2464  C   MET A1318       0.302  14.465   9.673  1.00  0.00           C  
ATOM   2465  O   MET A1318      -0.195  13.879   8.711  1.00  0.00           O  
ATOM   2466  CB  MET A1318       2.801  14.494   9.917  1.00  0.00           C  
ATOM   2467  CG  MET A1318       3.027  13.233   9.096  1.00  0.00           C  
ATOM   2468  SD  MET A1318       4.764  12.705   9.094  1.00  0.00           S  
ATOM   2469  CE  MET A1318       4.925  12.095  10.764  1.00  0.00           C  
ATOM   2470  N   LEU A1319      -0.217  14.409  10.897  1.00  0.00           N  
ATOM   2471  CA  LEU A1319      -1.436  13.652  11.181  1.00  0.00           C  
ATOM   2472  C   LEU A1319      -2.616  14.282  10.441  1.00  0.00           C  
ATOM   2473  O   LEU A1319      -3.421  13.587   9.815  1.00  0.00           O  
ATOM   2474  CB  LEU A1319      -1.709  13.640  12.692  1.00  0.00           C  
ATOM   2475  CG  LEU A1319      -0.702  12.825  13.515  1.00  0.00           C  
ATOM   2476  CD1 LEU A1319      -0.830  13.135  15.002  1.00  0.00           C  
ATOM   2477  CD2 LEU A1319      -0.947  11.349  13.251  1.00  0.00           C  
ATOM   2478  N   GLU A1321      -2.707  15.605  10.514  1.00  0.00           N  
ATOM   2479  CA  GLU A1321      -3.774  16.346   9.847  1.00  0.00           C  
ATOM   2480  C   GLU A1321      -3.752  16.067   8.346  1.00  0.00           C  
ATOM   2481  O   GLU A1321      -4.781  15.755   7.742  1.00  0.00           O  
ATOM   2482  CB  GLU A1321      -3.584  17.848  10.073  1.00  0.00           C  
ATOM   2483  CG  GLU A1321      -4.674  18.713   9.466  1.00  0.00           C  
ATOM   2484  CD  GLU A1321      -5.870  18.853  10.379  1.00  0.00           C  
ATOM   2485  OE1 GLU A1321      -6.459  17.818  10.755  1.00  0.00           O  
ATOM   2486  OE2 GLU A1321      -6.214  20.002  10.724  1.00  0.00           O  
ATOM   2487  N   GLY A1322      -2.568  16.184   7.753  1.00  0.00           N  
ATOM   2488  CA  GLY A1322      -2.420  15.962   6.326  1.00  0.00           C  
ATOM   2489  C   GLY A1322      -2.669  14.541   5.861  1.00  0.00           C  
ATOM   2490  O   GLY A1322      -2.874  14.309   4.667  1.00  0.00           O  
ATOM   2491  N   SER A1323      -2.647  13.583   6.784  1.00  0.00           N  
ATOM   2492  CA  SER A1323      -2.882  12.193   6.419  1.00  0.00           C  
ATOM   2493  C   SER A1323      -4.197  11.650   6.979  1.00  0.00           C  
ATOM   2494  O   SER A1323      -4.384  10.441   7.094  1.00  0.00           O  
ATOM   2495  CB  SER A1323      -1.704  11.314   6.865  1.00  0.00           C  
ATOM   2496  OG  SER A1323      -1.437  11.465   8.247  1.00  0.00           O  
ATOM   2497  N   ASN A1341      -5.095  12.564   7.337  1.00  0.00           N  
ATOM   2498  CA  ASN A1341      -6.423  12.224   7.842  1.00  0.00           C  
ATOM   2499  C   ASN A1341      -6.478  11.405   9.132  1.00  0.00           C  
ATOM   2500  O   ASN A1341      -7.302  10.506   9.255  1.00  0.00           O  
ATOM   2501  CB  ASN A1341      -7.218  11.495   6.748  1.00  0.00           C  
ATOM   2502  CG  ASN A1341      -8.711  11.780   6.820  1.00  0.00           C  
ATOM   2503  OD1 ASN A1341      -9.537  10.862   6.806  1.00  0.00           O  
ATOM   2504  ND2 ASN A1341      -9.063  13.058   6.886  1.00  0.00           N  
ATOM   2505  N   PHE A1342      -5.598  11.706  10.083  1.00  0.00           N  
ATOM   2506  CA  PHE A1342      -5.601  11.016  11.375  1.00  0.00           C  
ATOM   2507  C   PHE A1342      -5.840  12.054  12.469  1.00  0.00           C  
ATOM   2508  O   PHE A1342      -5.602  13.244  12.256  1.00  0.00           O  
ATOM   2509  CB  PHE A1342      -4.264  10.316  11.647  1.00  0.00           C  
ATOM   2510  CG  PHE A1342      -4.071   9.039  10.877  1.00  0.00           C  
ATOM   2511  CD1 PHE A1342      -3.262   9.008   9.750  1.00  0.00           C  
ATOM   2512  CD2 PHE A1342      -4.699   7.864  11.287  1.00  0.00           C  
ATOM   2513  CE1 PHE A1342      -3.075   7.824   9.035  1.00  0.00           C  
ATOM   2514  CE2 PHE A1342      -4.521   6.676  10.580  1.00  0.00           C  
ATOM   2515  CZ  PHE A1342      -3.705   6.657   9.449  1.00  0.00           C  
ATOM   2516  N   ARG A1344      -6.300  11.606  13.636  1.00  0.00           N  
ATOM   2517  CA  ARG A1344      -6.545  12.521  14.745  1.00  0.00           C  
ATOM   2518  C   ARG A1344      -5.214  13.038  15.281  1.00  0.00           C  
ATOM   2519  O   ARG A1344      -4.167  12.435  15.048  1.00  0.00           O  
ATOM   2520  CB  ARG A1344      -7.352  11.831  15.863  1.00  0.00           C  
ATOM   2521  CG  ARG A1344      -6.727  10.564  16.483  1.00  0.00           C  
ATOM   2522  CD  ARG A1344      -5.670  10.875  17.551  1.00  0.00           C  
ATOM   2523  NE  ARG A1344      -6.192  11.705  18.644  1.00  0.00           N  
ATOM   2524  CZ  ARG A1344      -7.037  11.288  19.581  1.00  0.00           C  
ATOM   2525  NH1 ARG A1344      -7.478  10.035  19.586  1.00  0.00           N  
ATOM   2526  NH2 ARG A1344      -7.453  12.135  20.519  1.00  0.00           N  
ATOM   2527  N   LYS A1345      -5.263  14.162  15.989  1.00  0.00           N  
ATOM   2528  CA  LYS A1345      -4.065  14.776  16.555  1.00  0.00           C  
ATOM   2529  C   LYS A1345      -3.994  14.562  18.065  1.00  0.00           C  
ATOM   2530  O   LYS A1345      -4.967  14.148  18.688  1.00  0.00           O  
ATOM   2531  CB  LYS A1345      -4.064  16.275  16.237  1.00  0.00           C  
ATOM   2532  CG  LYS A1345      -4.068  16.576  14.740  1.00  0.00           C  
ATOM   2533  CD  LYS A1345      -4.043  18.074  14.459  1.00  0.00           C  
ATOM   2534  CE  LYS A1345      -5.349  18.755  14.853  1.00  0.00           C  
ATOM   2535  NZ  LYS A1345      -6.472  18.388  13.947  1.00  0.00           N  
ATOM   2536  N   PRO A1346      -2.835  14.847  18.674  1.00  0.00           N  
ATOM   2537  CA  PRO A1346      -2.686  14.669  20.122  1.00  0.00           C  
ATOM   2538  C   PRO A1346      -3.706  15.482  20.919  1.00  0.00           C  
ATOM   2539  O   PRO A1346      -4.007  16.627  20.563  1.00  0.00           O  
ATOM   2540  CB  PRO A1346      -1.259  15.150  20.383  1.00  0.00           C  
ATOM   2541  CG  PRO A1346      -0.548  14.825  19.095  1.00  0.00           C  
ATOM   2542  CD  PRO A1346      -1.562  15.265  18.061  1.00  0.00           C  
ATOM   2543  N   SER A1347      -4.242  14.887  21.983  1.00  0.00           N  
ATOM   2544  CA  SER A1347      -5.190  15.587  22.845  1.00  0.00           C  
ATOM   2545  C   SER A1347      -4.373  16.605  23.631  1.00  0.00           C  
ATOM   2546  O   SER A1347      -4.821  17.719  23.898  1.00  0.00           O  
ATOM   2547  CB  SER A1347      -5.876  14.616  23.807  1.00  0.00           C  
ATOM   2548  OG  SER A1347      -6.639  13.654  23.099  1.00  0.00           O  
ATOM   2549  N   ASN A1348      -3.160  16.212  24.000  1.00  0.00           N  
ATOM   2550  CA  ASN A1348      -2.277  17.114  24.716  1.00  0.00           C  
ATOM   2551  C   ASN A1348      -0.850  16.602  24.729  1.00  0.00           C  
ATOM   2552  O   ASN A1348      -0.597  15.422  24.487  1.00  0.00           O  
ATOM   2553  CB  ASN A1348      -2.748  17.303  26.157  1.00  0.00           C  
ATOM   2554  CG  ASN A1348      -2.535  18.720  26.645  1.00  0.00           C  
ATOM   2555  OD1 ASN A1348      -1.510  19.339  26.353  1.00  0.00           O  
ATOM   2556  ND2 ASN A1348      -3.498  19.240  27.392  1.00  0.00           N  
ATOM   2557  N   LEU A1349       0.081  17.513  24.991  1.00  0.00           N  
ATOM   2558  CA  LEU A1349       1.493  17.177  25.096  1.00  0.00           C  
ATOM   2559  C   LEU A1349       1.880  17.509  26.533  1.00  0.00           C  
ATOM   2560  O   LEU A1349       1.552  18.585  27.032  1.00  0.00           O  
ATOM   2561  CB  LEU A1349       2.337  18.021  24.140  1.00  0.00           C  
ATOM   2562  CG  LEU A1349       2.047  17.907  22.644  1.00  0.00           C  
ATOM   2563  CD1 LEU A1349       3.047  18.764  21.891  1.00  0.00           C  
ATOM   2564  CD2 LEU A1349       2.150  16.450  22.198  1.00  0.00           C  
ATOM   2565  N   PHE A1350       2.557  16.577  27.195  1.00  0.00           N  
ATOM   2566  CA  PHE A1350       2.989  16.764  28.576  1.00  0.00           C  
ATOM   2567  C   PHE A1350       4.509  16.861  28.564  1.00  0.00           C  
ATOM   2568  O   PHE A1350       5.200  15.853  28.429  1.00  0.00           O  
ATOM   2569  CB  PHE A1350       2.526  15.576  29.425  1.00  0.00           C  
ATOM   2570  CG  PHE A1350       1.026  15.449  29.527  1.00  0.00           C  
ATOM   2571  CD1 PHE A1350       0.429  14.201  29.672  1.00  0.00           C  
ATOM   2572  CD2 PHE A1350       0.213  16.578  29.495  1.00  0.00           C  
ATOM   2573  CE1 PHE A1350      -0.956  14.077  29.784  1.00  0.00           C  
ATOM   2574  CE2 PHE A1350      -1.173  16.466  29.605  1.00  0.00           C  
ATOM   2575  CZ  PHE A1350      -1.758  15.218  29.749  1.00  0.00           C  
ATOM   2576  N   VAL A1351       5.023  18.081  28.703  1.00  0.00           N  
ATOM   2577  CA  VAL A1351       6.463  18.321  28.655  1.00  0.00           C  
ATOM   2578  C   VAL A1351       7.122  18.486  30.023  1.00  0.00           C  
ATOM   2579  O   VAL A1351       6.612  19.199  30.886  1.00  0.00           O  
ATOM   2580  CB  VAL A1351       6.767  19.588  27.809  1.00  0.00           C  
ATOM   2581  CG1 VAL A1351       8.268  19.749  27.616  1.00  0.00           C  
ATOM   2582  CG2 VAL A1351       6.048  19.501  26.458  1.00  0.00           C  
ATOM   2583  N   HIS A1352       8.264  17.825  30.203  1.00  0.00           N  
ATOM   2584  CA  HIS A1352       9.029  17.900  31.448  1.00  0.00           C  
ATOM   2585  C   HIS A1352      10.382  18.529  31.125  1.00  0.00           C  
ATOM   2586  O   HIS A1352      10.785  18.571  29.965  1.00  0.00           O  
ATOM   2587  CB  HIS A1352       9.266  16.498  32.019  1.00  0.00           C  
ATOM   2588  CG  HIS A1352      10.082  15.622  31.120  1.00  0.00           C  
ATOM   2589  ND1 HIS A1352       9.519  14.698  30.267  1.00  0.00           N  
ATOM   2590  CD2 HIS A1352      11.417  15.578  30.894  1.00  0.00           C  
ATOM   2591  CE1 HIS A1352      10.472  14.123  29.554  1.00  0.00           C  
ATOM   2592  NE2 HIS A1352      11.632  14.640  29.913  1.00  0.00           N  
ATOM   2593  N   GLY A1356      11.086  19.004  32.150  1.00  0.00           N  
ATOM   2594  CA  GLY A1356      12.389  19.608  31.932  1.00  0.00           C  
ATOM   2595  C   GLY A1356      13.516  18.588  31.955  1.00  0.00           C  
ATOM   2596  O   GLY A1356      13.277  17.383  31.941  1.00  0.00           O  
ATOM   2597  N   TYR A1360      14.750  19.076  31.988  1.00  0.00           N  
ATOM   2598  CA  TYR A1360      15.926  18.215  32.016  1.00  0.00           C  
ATOM   2599  C   TYR A1360      16.176  17.723  33.428  1.00  0.00           C  
ATOM   2600  O   TYR A1360      15.629  18.262  34.391  1.00  0.00           O  
ATOM   2601  CB  TYR A1360      17.170  18.991  31.586  1.00  0.00           C  
ATOM   2602  CG  TYR A1360      17.132  19.574  30.198  1.00  0.00           C  
ATOM   2603  CD1 TYR A1360      17.644  20.847  29.956  1.00  0.00           C  
ATOM   2604  CD2 TYR A1360      16.641  18.843  29.119  1.00  0.00           C  
ATOM   2605  CE1 TYR A1360      17.673  21.379  28.679  1.00  0.00           C  
ATOM   2606  CE2 TYR A1360      16.667  19.370  27.828  1.00  0.00           C  
ATOM   2607  CZ  TYR A1360      17.186  20.637  27.620  1.00  0.00           C  
ATOM   2608  OH  TYR A1360      17.237  21.170  26.354  1.00  0.00           O  
ATOM   2609  N   VAL A1361      17.020  16.704  33.540  1.00  0.00           N  
ATOM   2610  CA  VAL A1361      17.401  16.172  34.836  1.00  0.00           C  
ATOM   2611  C   VAL A1361      18.810  16.677  35.101  1.00  0.00           C  
ATOM   2612  O   VAL A1361      19.650  16.688  34.202  1.00  0.00           O  
ATOM   2613  CB  VAL A1361      17.460  14.624  34.848  1.00  0.00           C  
ATOM   2614  CG1 VAL A1361      17.948  14.132  36.206  1.00  0.00           C  
ATOM   2615  CG2 VAL A1361      16.100  14.043  34.543  1.00  0.00           C  
ATOM   2616  N   THR A1365      19.057  17.128  36.322  1.00  0.00           N  
ATOM   2617  CA  THR A1365      20.389  17.571  36.702  1.00  0.00           C  
ATOM   2618  C   THR A1365      20.743  16.723  37.917  1.00  0.00           C  
ATOM   2619  O   THR A1365      19.856  16.185  38.581  1.00  0.00           O  
ATOM   2620  CB  THR A1365      20.425  19.073  37.090  1.00  0.00           C  
ATOM   2621  OG1 THR A1365      19.460  19.334  38.118  1.00  0.00           O  
ATOM   2622  CG2 THR A1365      20.128  19.949  35.873  1.00  0.00           C  
ATOM   2623  N   VAL A1366      22.033  16.570  38.181  1.00  0.00           N  
ATOM   2624  CA  VAL A1366      22.473  15.809  39.341  1.00  0.00           C  
ATOM   2625  C   VAL A1366      23.365  16.753  40.133  1.00  0.00           C  
ATOM   2626  O   VAL A1366      24.338  17.292  39.604  1.00  0.00           O  
ATOM   2627  CB  VAL A1366      23.255  14.547  38.926  1.00  0.00           C  
ATOM   2628  CG1 VAL A1366      23.730  13.791  40.166  1.00  0.00           C  
ATOM   2629  CG2 VAL A1366      22.362  13.656  38.072  1.00  0.00           C  
ATOM   2630  N   ASN A1368      23.011  16.961  41.396  1.00  0.00           N  
ATOM   2631  CA  ASN A1368      23.743  17.873  42.267  1.00  0.00           C  
ATOM   2632  C   ASN A1368      23.755  19.286  41.683  1.00  0.00           C  
ATOM   2633  O   ASN A1368      24.732  20.026  41.818  1.00  0.00           O  
ATOM   2634  CB  ASN A1368      25.169  17.369  42.511  1.00  0.00           C  
ATOM   2635  CG  ASN A1368      25.199  16.124  43.380  1.00  0.00           C  
ATOM   2636  OD1 ASN A1368      24.275  15.880  44.157  1.00  0.00           O  
ATOM   2637  ND2 ASN A1368      26.264  15.338  43.263  1.00  0.00           N  
ATOM   2638  N   GLY A1369      22.654  19.643  41.023  1.00  0.00           N  
ATOM   2639  CA  GLY A1369      22.507  20.970  40.457  1.00  0.00           C  
ATOM   2640  C   GLY A1369      23.039  21.230  39.063  1.00  0.00           C  
ATOM   2641  O   GLY A1369      22.757  22.282  38.492  1.00  0.00           O  
ATOM   2642  N   ALA A1370      23.796  20.294  38.503  1.00  0.00           N  
ATOM   2643  CA  ALA A1370      24.351  20.499  37.169  1.00  0.00           C  
ATOM   2644  C   ALA A1370      24.025  19.377  36.193  1.00  0.00           C  
ATOM   2645  O   ALA A1370      23.592  18.295  36.586  1.00  0.00           O  
ATOM   2646  CB  ALA A1370      25.857  20.669  37.262  1.00  0.00           C  
ATOM   2647  N   LYS A1373      24.233  19.653  34.911  1.00  0.00           N  
ATOM   2648  CA  LYS A1373      24.000  18.663  33.869  1.00  0.00           C  
ATOM   2649  C   LYS A1373      24.845  17.453  34.254  1.00  0.00           C  
ATOM   2650  O   LYS A1373      25.926  17.613  34.819  1.00  0.00           O  
ATOM   2651  CB  LYS A1373      24.462  19.219  32.521  1.00  0.00           C  
ATOM   2652  CG  LYS A1373      24.374  18.249  31.356  1.00  0.00           C  
ATOM   2653  CD  LYS A1373      24.881  18.912  30.081  1.00  0.00           C  
ATOM   2654  CE  LYS A1373      24.902  17.946  28.910  1.00  0.00           C  
ATOM   2655  NZ  LYS A1373      25.504  18.585  27.702  1.00  0.00           N  
ATOM   2656  N   MET A1412      24.352  16.249  33.976  1.00  0.00           N  
ATOM   2657  CA  MET A1412      25.114  15.055  34.312  1.00  0.00           C  
ATOM   2658  C   MET A1412      26.517  15.184  33.736  1.00  0.00           C  
ATOM   2659  O   MET A1412      26.694  15.620  32.594  1.00  0.00           O  
ATOM   2660  CB  MET A1412      24.427  13.800  33.771  1.00  0.00           C  
ATOM   2661  CG  MET A1412      23.120  13.481  34.474  1.00  0.00           C  
ATOM   2662  SD  MET A1412      22.458  11.869  34.010  1.00  0.00           S  
ATOM   2663  CE  MET A1412      21.769  12.244  32.398  1.00  0.00           C  
ATOM   2664  N   SER A1416      27.504  14.816  34.548  1.00  0.00           N  
ATOM   2665  CA  SER A1416      28.910  14.894  34.176  1.00  0.00           C  
ATOM   2666  C   SER A1416      29.606  13.543  34.302  1.00  0.00           C  
ATOM   2667  O   SER A1416      29.642  12.949  35.379  1.00  0.00           O  
ATOM   2668  CB  SER A1416      29.618  15.919  35.068  1.00  0.00           C  
ATOM   2669  OG  SER A1416      31.023  15.779  35.002  1.00  0.00           O  
ATOM   2670  N   LYS A1440      30.162  13.063  33.195  1.00  0.00           N  
ATOM   2671  CA  LYS A1440      30.862  11.788  33.193  1.00  0.00           C  
ATOM   2672  C   LYS A1440      32.077  11.789  34.117  1.00  0.00           C  
ATOM   2673  O   LYS A1440      32.297  10.830  34.857  1.00  0.00           O  
ATOM   2674  CB  LYS A1440      31.293  11.425  31.770  1.00  0.00           C  
ATOM   2675  CG  LYS A1440      30.167  10.910  30.897  1.00  0.00           C  
ATOM   2676  CD  LYS A1440      30.673  10.535  29.512  1.00  0.00           C  
ATOM   2677  CE  LYS A1440      29.606   9.800  28.715  1.00  0.00           C  
ATOM   2678  NZ  LYS A1440      28.368  10.608  28.555  1.00  0.00           N  
ATOM   2679  N   SER A1441      32.856  12.867  34.087  1.00  0.00           N  
ATOM   2680  CA  SER A1441      34.052  12.960  34.917  1.00  0.00           C  
ATOM   2681  C   SER A1441      33.743  12.976  36.410  1.00  0.00           C  
ATOM   2682  O   SER A1441      34.542  12.501  37.215  1.00  0.00           O  
ATOM   2683  CB  SER A1441      34.865  14.209  34.552  1.00  0.00           C  
ATOM   2684  OG  SER A1441      34.187  15.401  34.918  1.00  0.00           O  
ATOM   2685  N   ARG A1442      32.586  13.515  36.782  1.00  0.00           N  
ATOM   2686  CA  ARG A1442      32.206  13.585  38.188  1.00  0.00           C  
ATOM   2687  C   ARG A1442      31.423  12.350  38.620  1.00  0.00           C  
ATOM   2688  O   ARG A1442      31.091  12.195  39.796  1.00  0.00           O  
ATOM   2689  CB  ARG A1442      31.369  14.840  38.452  1.00  0.00           C  
ATOM   2690  CG  ARG A1442      32.109  16.159  38.226  1.00  0.00           C  
ATOM   2691  CD  ARG A1442      31.233  17.340  38.625  1.00  0.00           C  
ATOM   2692  NE  ARG A1442      31.917  18.623  38.492  1.00  0.00           N  
ATOM   2693  CZ  ARG A1442      32.251  19.177  37.331  1.00  0.00           C  
ATOM   2694  NH1 ARG A1442      31.965  18.559  36.192  1.00  0.00           N  
ATOM   2695  NH2 ARG A1442      32.861  20.355  37.306  1.00  0.00           N  
ATOM   2696  N   GLY A1450      31.131  11.474  37.666  1.00  0.00           N  
ATOM   2697  CA  GLY A1450      30.387  10.270  37.980  1.00  0.00           C  
ATOM   2698  C   GLY A1450      28.900  10.514  38.169  1.00  0.00           C  
ATOM   2699  O   GLY A1450      28.218   9.711  38.804  1.00  0.00           O  
ATOM   2700  N   THR A1452      28.387  11.617  37.629  1.00  0.00           N  
ATOM   2701  CA  THR A1452      26.961  11.902  37.761  1.00  0.00           C  
ATOM   2702  C   THR A1452      26.181  11.562  36.496  1.00  0.00           C  
ATOM   2703  O   THR A1452      24.979  11.809  36.425  1.00  0.00           O  
ATOM   2704  CB  THR A1452      26.689  13.368  38.166  1.00  0.00           C  
ATOM   2705  OG1 THR A1452      27.210  14.254  37.172  1.00  0.00           O  
ATOM   2706  CG2 THR A1452      27.321  13.664  39.522  1.00  0.00           C  
ATOM   2707  N   PHE A1455      26.866  11.027  35.488  1.00  0.00           N  
ATOM   2708  CA  PHE A1455      26.184  10.592  34.273  1.00  0.00           C  
ATOM   2709  C   PHE A1455      25.875   9.147  34.645  1.00  0.00           C  
ATOM   2710  O   PHE A1455      26.707   8.251  34.483  1.00  0.00           O  
ATOM   2711  CB  PHE A1455      27.096  10.627  33.048  1.00  0.00           C  
ATOM   2712  CG  PHE A1455      26.437  10.089  31.811  1.00  0.00           C  
ATOM   2713  CD1 PHE A1455      25.366  10.766  31.232  1.00  0.00           C  
ATOM   2714  CD2 PHE A1455      26.833   8.873  31.263  1.00  0.00           C  
ATOM   2715  CE1 PHE A1455      24.694  10.237  30.127  1.00  0.00           C  
ATOM   2716  CE2 PHE A1455      26.168   8.334  30.158  1.00  0.00           C  
ATOM   2717  CZ  PHE A1455      25.096   9.018  29.590  1.00  0.00           C  
ATOM   2718  N   ILE A1456      24.670   8.933  35.151  1.00  0.00           N  
ATOM   2719  CA  ILE A1456      24.266   7.631  35.645  1.00  0.00           C  
ATOM   2720  C   ILE A1456      23.300   6.851  34.765  1.00  0.00           C  
ATOM   2721  O   ILE A1456      22.239   7.352  34.398  1.00  0.00           O  
ATOM   2722  CB  ILE A1456      23.655   7.822  37.044  1.00  0.00           C  
ATOM   2723  CG1 ILE A1456      24.681   8.523  37.935  1.00  0.00           C  
ATOM   2724  CG2 ILE A1456      23.216   6.491  37.629  1.00  0.00           C  
ATOM   2725  CD1 ILE A1456      24.104   9.150  39.194  1.00  0.00           C  
ATOM   2726  N   LYS A1457      23.680   5.618  34.434  1.00  0.00           N  
ATOM   2727  CA  LYS A1457      22.845   4.753  33.615  1.00  0.00           C  
ATOM   2728  C   LYS A1457      21.779   4.097  34.487  1.00  0.00           C  
ATOM   2729  O   LYS A1457      21.982   3.887  35.689  1.00  0.00           O  
ATOM   2730  CB  LYS A1457      23.692   3.666  32.948  1.00  0.00           C  
ATOM   2731  CG  LYS A1457      24.661   4.182  31.895  1.00  0.00           C  
ATOM   2732  CD  LYS A1457      25.315   3.031  31.141  1.00  0.00           C  
ATOM   2733  CE  LYS A1457      26.173   3.546  29.991  1.00  0.00           C  
ATOM   2734  NZ  LYS A1457      26.694   2.437  29.143  1.00  0.00           N  
ATOM   2735  N   ALA A1458      20.642   3.779  33.876  1.00  0.00           N  
ATOM   2736  CA  ALA A1458      19.547   3.138  34.588  1.00  0.00           C  
ATOM   2737  C   ALA A1458      19.995   1.795  35.161  1.00  0.00           C  
ATOM   2738  O   ALA A1458      19.671   1.462  36.298  1.00  0.00           O  
ATOM   2739  CB  ALA A1458      18.363   2.932  33.650  1.00  0.00           C  
ATOM   2740  N   SER A1459      20.734   1.024  34.370  1.00  0.00           N  
ATOM   2741  CA  SER A1459      21.204  -0.280  34.831  1.00  0.00           C  
ATOM   2742  C   SER A1459      22.140  -0.135  36.030  1.00  0.00           C  
ATOM   2743  O   SER A1459      22.086  -0.931  36.971  1.00  0.00           O  
ATOM   2744  CB  SER A1459      21.919  -1.028  33.699  1.00  0.00           C  
ATOM   2745  OG  SER A1459      23.074  -0.336  33.262  1.00  0.00           O  
ATOM   2746  N   THR A1460      22.994   0.883  35.999  1.00  0.00           N  
ATOM   2747  CA  THR A1460      23.936   1.109  37.092  1.00  0.00           C  
ATOM   2748  C   THR A1460      23.196   1.474  38.376  1.00  0.00           C  
ATOM   2749  O   THR A1460      23.507   0.966  39.455  1.00  0.00           O  
ATOM   2750  CB  THR A1460      24.929   2.230  36.734  1.00  0.00           C  
ATOM   2751  OG1 THR A1460      25.643   1.861  35.549  1.00  0.00           O  
ATOM   2752  CG2 THR A1460      25.919   2.467  37.872  1.00  0.00           C  
ATOM   2753  N   TRP A1461      22.202   2.348  38.253  1.00  0.00           N  
ATOM   2754  CA  TRP A1461      21.424   2.765  39.409  1.00  0.00           C  
ATOM   2755  C   TRP A1461      20.869   1.566  40.177  1.00  0.00           C  
ATOM   2756  O   TRP A1461      20.945   1.514  41.404  1.00  0.00           O  
ATOM   2757  CB  TRP A1461      20.263   3.670  38.975  1.00  0.00           C  
ATOM   2758  CG  TRP A1461      19.344   4.031  40.106  1.00  0.00           C  
ATOM   2759  CD1 TRP A1461      18.291   3.293  40.583  1.00  0.00           C  
ATOM   2760  CD2 TRP A1461      19.449   5.176  40.958  1.00  0.00           C  
ATOM   2761  NE1 TRP A1461      17.739   3.912  41.683  1.00  0.00           N  
ATOM   2762  CE2 TRP A1461      18.432   5.068  41.934  1.00  0.00           C  
ATOM   2763  CE3 TRP A1461      20.308   6.283  40.996  1.00  0.00           C  
ATOM   2764  CZ2 TRP A1461      18.253   6.024  42.938  1.00  0.00           C  
ATOM   2765  CZ3 TRP A1461      20.129   7.235  41.996  1.00  0.00           C  
ATOM   2766  CH2 TRP A1461      19.108   7.097  42.955  1.00  0.00           C  
ATOM   2767  N   LEU A1462      20.311   0.606  39.449  1.00  0.00           N  
ATOM   2768  CA  LEU A1462      19.719  -0.569  40.073  1.00  0.00           C  
ATOM   2769  C   LEU A1462      20.720  -1.464  40.818  1.00  0.00           C  
ATOM   2770  O   LEU A1462      20.323  -2.264  41.665  1.00  0.00           O  
ATOM   2771  CB  LEU A1462      18.943  -1.373  39.023  1.00  0.00           C  
ATOM   2772  CG  LEU A1462      17.705  -0.646  38.470  1.00  0.00           C  
ATOM   2773  CD1 LEU A1462      17.112  -1.422  37.302  1.00  0.00           C  
ATOM   2774  CD2 LEU A1462      16.674  -0.485  39.573  1.00  0.00           C  
ATOM   2775  N   ASN A1463      22.008  -1.325  40.508  1.00  0.00           N  
ATOM   2776  CA  ASN A1463      23.055  -2.103  41.186  1.00  0.00           C  
ATOM   2777  C   ASN A1463      23.240  -1.576  42.603  1.00  0.00           C  
ATOM   2778  O   ASN A1463      23.749  -2.279  43.480  1.00  0.00           O  
ATOM   2779  CB  ASN A1463      24.405  -1.948  40.476  1.00  0.00           C  
ATOM   2780  CG  ASN A1463      24.488  -2.715  39.177  1.00  0.00           C  
ATOM   2781  OD1 ASN A1463      25.282  -2.372  38.298  1.00  0.00           O  
ATOM   2782  ND2 ASN A1463      23.693  -3.764  39.051  1.00  0.00           N  
ATOM   2783  N   HIS A1465      22.829  -0.329  42.814  1.00  0.00           N  
ATOM   2784  CA  HIS A1465      22.997   0.342  44.095  1.00  0.00           C  
ATOM   2785  C   HIS A1465      21.736   0.617  44.897  1.00  0.00           C  
ATOM   2786  O   HIS A1465      21.742   0.504  46.122  1.00  0.00           O  
ATOM   2787  CB  HIS A1465      23.732   1.661  43.855  1.00  0.00           C  
ATOM   2788  CG  HIS A1465      25.070   1.488  43.210  1.00  0.00           C  
ATOM   2789  ND1 HIS A1465      26.221   1.255  43.934  1.00  0.00           N  
ATOM   2790  CD2 HIS A1465      25.433   1.462  41.905  1.00  0.00           C  
ATOM   2791  CE1 HIS A1465      27.235   1.091  43.102  1.00  0.00           C  
ATOM   2792  NE2 HIS A1465      26.785   1.210  41.866  1.00  0.00           N  
ATOM   2793  N   PHE A1467      20.662   0.992  44.209  1.00  0.00           N  
ATOM   2794  CA  PHE A1467      19.404   1.310  44.873  1.00  0.00           C  
ATOM   2795  C   PHE A1467      18.241   0.608  44.190  1.00  0.00           C  
ATOM   2796  O   PHE A1467      18.400   0.058  43.107  1.00  0.00           O  
ATOM   2797  CB  PHE A1467      19.164   2.821  44.830  1.00  0.00           C  
ATOM   2798  CG  PHE A1467      20.233   3.626  45.516  1.00  0.00           C  
ATOM   2799  CD1 PHE A1467      21.180   4.324  44.776  1.00  0.00           C  
ATOM   2800  CD2 PHE A1467      20.298   3.673  46.904  1.00  0.00           C  
ATOM   2801  CE1 PHE A1467      22.181   5.062  45.410  1.00  0.00           C  
ATOM   2802  CE2 PHE A1467      21.298   4.409  47.551  1.00  0.00           C  
ATOM   2803  CZ  PHE A1467      22.238   5.103  46.802  1.00  0.00           C  
ATOM   2804  N   ASP A1506      17.066   0.628  44.812  1.00  0.00           N  
ATOM   2805  CA  ASP A1506      15.915   0.001  44.175  1.00  0.00           C  
ATOM   2806  C   ASP A1506      15.236   1.032  43.277  1.00  0.00           C  
ATOM   2807  O   ASP A1506      15.619   2.205  43.264  1.00  0.00           O  
ATOM   2808  CB  ASP A1506      14.921  -0.546  45.216  1.00  0.00           C  
ATOM   2809  CG  ASP A1506      14.228   0.545  46.016  1.00  0.00           C  
ATOM   2810  OD1 ASP A1506      14.521   1.742  45.816  1.00  0.00           O  
ATOM   2811  OD2 ASP A1506      13.377   0.194  46.861  1.00  0.00           O  
ATOM   2812  N   ALA A1507      14.236   0.591  42.523  1.00  0.00           N  
ATOM   2813  CA  ALA A1507      13.519   1.483  41.619  1.00  0.00           C  
ATOM   2814  C   ALA A1507      12.624   2.466  42.369  1.00  0.00           C  
ATOM   2815  O   ALA A1507      12.532   3.641  41.999  1.00  0.00           O  
ATOM   2816  CB  ALA A1507      12.687   0.667  40.639  1.00  0.00           C  
ATOM   2817  N   ASP A1508      11.967   1.985  43.422  1.00  0.00           N  
ATOM   2818  CA  ASP A1508      11.071   2.833  44.199  1.00  0.00           C  
ATOM   2819  C   ASP A1508      11.718   4.106  44.740  1.00  0.00           C  
ATOM   2820  O   ASP A1508      11.073   5.154  44.784  1.00  0.00           O  
ATOM   2821  CB  ASP A1508      10.457   2.061  45.375  1.00  0.00           C  
ATOM   2822  CG  ASP A1508       9.298   1.170  44.960  1.00  0.00           C  
ATOM   2823  OD1 ASP A1508       8.756   1.349  43.846  1.00  0.00           O  
ATOM   2824  OD2 ASP A1508       8.917   0.295  45.765  1.00  0.00           O  
ATOM   2825  N   SER A1509      12.981   4.030  45.150  1.00  0.00           N  
ATOM   2826  CA  SER A1509      13.647   5.210  45.702  1.00  0.00           C  
ATOM   2827  C   SER A1509      13.703   6.361  44.706  1.00  0.00           C  
ATOM   2828  O   SER A1509      13.350   7.494  45.039  1.00  0.00           O  
ATOM   2829  CB  SER A1509      15.062   4.867  46.188  1.00  0.00           C  
ATOM   2830  OG  SER A1509      15.894   4.412  45.137  1.00  0.00           O  
ATOM   2831  N   LEU A1510      14.139   6.076  43.484  1.00  0.00           N  
ATOM   2832  CA  LEU A1510      14.220   7.109  42.464  1.00  0.00           C  
ATOM   2833  C   LEU A1510      12.823   7.554  42.027  1.00  0.00           C  
ATOM   2834  O   LEU A1510      12.585   8.745  41.800  1.00  0.00           O  
ATOM   2835  CB  LEU A1510      15.007   6.602  41.257  1.00  0.00           C  
ATOM   2836  CG  LEU A1510      15.268   7.636  40.159  1.00  0.00           C  
ATOM   2837  CD1 LEU A1510      16.126   8.768  40.711  1.00  0.00           C  
ATOM   2838  CD2 LEU A1510      15.962   6.961  38.984  1.00  0.00           C  
ATOM   2839  N   ARG A1511      11.898   6.604  41.908  1.00  0.00           N  
ATOM   2840  CA  ARG A1511      10.537   6.944  41.508  1.00  0.00           C  
ATOM   2841  C   ARG A1511       9.969   7.953  42.501  1.00  0.00           C  
ATOM   2842  O   ARG A1511       9.394   8.971  42.114  1.00  0.00           O  
ATOM   2843  CB  ARG A1511       9.650   5.691  41.472  1.00  0.00           C  
ATOM   2844  CG  ARG A1511      10.006   4.710  40.355  1.00  0.00           C  
ATOM   2845  CD  ARG A1511       9.126   3.466  40.405  1.00  0.00           C  
ATOM   2846  NE  ARG A1511       7.716   3.805  40.230  1.00  0.00           N  
ATOM   2847  CZ  ARG A1511       7.007   3.554  39.135  1.00  0.00           C  
ATOM   2848  NH1 ARG A1511       7.563   2.944  38.094  1.00  0.00           N  
ATOM   2849  NH2 ARG A1511       5.734   3.932  39.077  1.00  0.00           N  
ATOM   2850  N   TYR A1516      10.141   7.672  43.786  1.00  0.00           N  
ATOM   2851  CA  TYR A1516       9.629   8.571  44.810  1.00  0.00           C  
ATOM   2852  C   TYR A1516      10.272   9.950  44.740  1.00  0.00           C  
ATOM   2853  O   TYR A1516       9.575  10.964  44.743  1.00  0.00           O  
ATOM   2854  CB  TYR A1516       9.857   7.999  46.211  1.00  0.00           C  
ATOM   2855  CG  TYR A1516       9.377   8.948  47.279  1.00  0.00           C  
ATOM   2856  CD1 TYR A1516       8.016   9.148  47.486  1.00  0.00           C  
ATOM   2857  CD2 TYR A1516      10.280   9.709  48.027  1.00  0.00           C  
ATOM   2858  CE1 TYR A1516       7.558  10.086  48.407  1.00  0.00           C  
ATOM   2859  CE2 TYR A1516       9.831  10.651  48.950  1.00  0.00           C  
ATOM   2860  CZ  TYR A1516       8.470  10.833  49.131  1.00  0.00           C  
ATOM   2861  OH  TYR A1516       8.013  11.773  50.022  1.00  0.00           O  
ATOM   2862  N   TYR A1517      11.601   9.986  44.677  1.00  0.00           N  
ATOM   2863  CA  TYR A1517      12.320  11.257  44.643  1.00  0.00           C  
ATOM   2864  C   TYR A1517      11.884  12.137  43.475  1.00  0.00           C  
ATOM   2865  O   TYR A1517      11.581  13.321  43.660  1.00  0.00           O  
ATOM   2866  CB  TYR A1517      13.833  11.021  44.578  1.00  0.00           C  
ATOM   2867  CG  TYR A1517      14.629  12.272  44.879  1.00  0.00           C  
ATOM   2868  CD1 TYR A1517      14.914  12.642  46.194  1.00  0.00           C  
ATOM   2869  CD2 TYR A1517      15.036  13.124  43.853  1.00  0.00           C  
ATOM   2870  CE1 TYR A1517      15.580  13.835  46.481  1.00  0.00           C  
ATOM   2871  CE2 TYR A1517      15.702  14.321  44.127  1.00  0.00           C  
ATOM   2872  CZ  TYR A1517      15.967  14.670  45.444  1.00  0.00           C  
ATOM   2873  OH  TYR A1517      16.595  15.865  45.724  1.00  0.00           O  
ATOM   2874  N   TYR A1518      11.854  11.562  42.276  1.00  0.00           N  
ATOM   2875  CA  TYR A1518      11.435  12.300  41.084  1.00  0.00           C  
ATOM   2876  C   TYR A1518      10.007  12.803  41.246  1.00  0.00           C  
ATOM   2877  O   TYR A1518       9.700  13.956  40.945  1.00  0.00           O  
ATOM   2878  CB  TYR A1518      11.483  11.403  39.845  1.00  0.00           C  
ATOM   2879  CG  TYR A1518      12.833  11.268  39.168  1.00  0.00           C  
ATOM   2880  CD1 TYR A1518      13.021  10.326  38.156  1.00  0.00           C  
ATOM   2881  CD2 TYR A1518      13.909  12.093  39.513  1.00  0.00           C  
ATOM   2882  CE1 TYR A1518      14.239  10.204  37.501  1.00  0.00           C  
ATOM   2883  CE2 TYR A1518      15.136  11.978  38.862  1.00  0.00           C  
ATOM   2884  CZ  TYR A1518      15.289  11.030  37.857  1.00  0.00           C  
ATOM   2885  OH  TYR A1518      16.485  10.906  37.195  1.00  0.00           O  
ATOM   2886  N   THR A1527       9.128  11.925  41.715  1.00  0.00           N  
ATOM   2887  CA  THR A1527       7.732  12.284  41.898  1.00  0.00           C  
ATOM   2888  C   THR A1527       7.556  13.425  42.896  1.00  0.00           C  
ATOM   2889  O   THR A1527       6.708  14.299  42.707  1.00  0.00           O  
ATOM   2890  CB  THR A1527       6.912  11.055  42.349  1.00  0.00           C  
ATOM   2891  OG1 THR A1527       7.009  10.035  41.344  1.00  0.00           O  
ATOM   2892  CG2 THR A1527       5.446  11.422  42.540  1.00  0.00           C  
ATOM   2893  N   ALA A1528       8.364  13.431  43.950  1.00  0.00           N  
ATOM   2894  CA  ALA A1528       8.261  14.479  44.958  1.00  0.00           C  
ATOM   2895  C   ALA A1528       8.673  15.847  44.412  1.00  0.00           C  
ATOM   2896  O   ALA A1528       8.306  16.881  44.972  1.00  0.00           O  
ATOM   2897  CB  ALA A1528       9.111  14.117  46.180  1.00  0.00           C  
ATOM   2898  N   LYS A1549       9.432  15.856  43.321  1.00  0.00           N  
ATOM   2899  CA  LYS A1549       9.877  17.118  42.733  1.00  0.00           C  
ATOM   2900  C   LYS A1549       9.147  17.526  41.459  1.00  0.00           C  
ATOM   2901  O   LYS A1549       9.246  18.674  41.021  1.00  0.00           O  
ATOM   2902  CB  LYS A1549      11.379  17.066  42.452  1.00  0.00           C  
ATOM   2903  CG  LYS A1549      12.229  17.104  43.709  1.00  0.00           C  
ATOM   2904  CD  LYS A1549      13.645  17.531  43.389  1.00  0.00           C  
ATOM   2905  CE  LYS A1549      14.421  17.870  44.655  1.00  0.00           C  
ATOM   2906  NZ  LYS A1549      15.775  18.378  44.319  1.00  0.00           N  
ATOM   2907  N   LEU A1563       8.413  16.593  40.863  1.00  0.00           N  
ATOM   2908  CA  LEU A1563       7.693  16.876  39.625  1.00  0.00           C  
ATOM   2909  C   LEU A1563       6.445  17.735  39.789  1.00  0.00           C  
ATOM   2910  O   LEU A1563       5.790  17.711  40.824  1.00  0.00           O  
ATOM   2911  CB  LEU A1563       7.324  15.562  38.929  1.00  0.00           C  
ATOM   2912  CG  LEU A1563       8.456  14.907  38.132  1.00  0.00           C  
ATOM   2913  CD1 LEU A1563       8.120  13.449  37.832  1.00  0.00           C  
ATOM   2914  CD2 LEU A1563       8.676  15.691  36.837  1.00  0.00           C  
ATOM   2915  N   SER A1569       6.131  18.498  38.746  1.00  0.00           N  
ATOM   2916  CA  SER A1569       4.954  19.358  38.730  1.00  0.00           C  
ATOM   2917  C   SER A1569       4.423  19.399  37.300  1.00  0.00           C  
ATOM   2918  O   SER A1569       4.923  18.690  36.423  1.00  0.00           O  
ATOM   2919  CB  SER A1569       5.312  20.778  39.182  1.00  0.00           C  
ATOM   2920  OG  SER A1569       6.110  21.429  38.210  1.00  0.00           O  
ATOM   2921  N   SER A1594       3.418  20.236  37.068  1.00  0.00           N  
ATOM   2922  CA  SER A1594       2.817  20.370  35.745  1.00  0.00           C  
ATOM   2923  C   SER A1594       3.604  21.321  34.847  1.00  0.00           C  
ATOM   2924  O   SER A1594       3.232  21.543  33.696  1.00  0.00           O  
ATOM   2925  CB  SER A1594       1.376  20.871  35.872  1.00  0.00           C  
ATOM   2926  OG  SER A1594       1.344  22.178  36.424  1.00  0.00           O  
ATOM   2927  N   ARG A1595       4.688  21.884  35.372  1.00  0.00           N  
ATOM   2928  CA  ARG A1595       5.511  22.812  34.601  1.00  0.00           C  
ATOM   2929  C   ARG A1595       6.684  22.104  33.925  1.00  0.00           C  
ATOM   2930  O   ARG A1595       6.941  20.927  34.188  1.00  0.00           O  
ATOM   2931  CB  ARG A1595       6.023  23.927  35.517  1.00  0.00           C  
ATOM   2932  CG  ARG A1595       4.905  24.746  36.153  1.00  0.00           C  
ATOM   2933  CD  ARG A1595       5.454  25.811  37.094  1.00  0.00           C  
ATOM   2934  NE  ARG A1595       6.294  26.788  36.403  1.00  0.00           N  
ATOM   2935  CZ  ARG A1595       5.863  27.610  35.450  1.00  0.00           C  
ATOM   2936  NH1 ARG A1595       4.594  27.580  35.064  1.00  0.00           N  
ATOM   2937  NH2 ARG A1595       6.703  28.468  34.884  1.00  0.00           N  
ATOM   2938  N   ILE A1596       7.400  22.819  33.062  1.00  0.00           N  
ATOM   2939  CA  ILE A1596       8.534  22.227  32.354  1.00  0.00           C  
ATOM   2940  C   ILE A1596       9.898  22.491  32.993  1.00  0.00           C  
ATOM   2941  O   ILE A1596      10.929  22.377  32.327  1.00  0.00           O  
ATOM   2942  CB  ILE A1596       8.596  22.712  30.885  1.00  0.00           C  
ATOM   2943  CG1 ILE A1596       8.935  24.200  30.834  1.00  0.00           C  
ATOM   2944  CG2 ILE A1596       7.261  22.456  30.194  1.00  0.00           C  
ATOM   2945  CD1 ILE A1596       9.091  24.744  29.416  1.00  0.00           C  
ATOM   2946  N   ASP A1601       9.903  22.834  34.276  1.00  0.00           N  
ATOM   2947  CA  ASP A1601      11.140  23.117  35.006  1.00  0.00           C  
ATOM   2948  C   ASP A1601      12.053  21.896  35.155  1.00  0.00           C  
ATOM   2949  O   ASP A1601      11.584  20.759  35.231  1.00  0.00           O  
ATOM   2950  CB  ASP A1601      10.805  23.664  36.399  1.00  0.00           C  
ATOM   2951  CG  ASP A1601       9.993  24.951  36.350  1.00  0.00           C  
ATOM   2952  OD1 ASP A1601       9.586  25.433  37.428  1.00  0.00           O  
ATOM   2953  OD2 ASP A1601       9.760  25.483  35.243  1.00  0.00           O  
ATOM   2954  N   ASP A1602      13.361  22.135  35.201  1.00  0.00           N  
ATOM   2955  CA  ASP A1602      14.325  21.050  35.357  1.00  0.00           C  
ATOM   2956  C   ASP A1602      14.133  20.379  36.714  1.00  0.00           C  
ATOM   2957  O   ASP A1602      13.679  21.010  37.669  1.00  0.00           O  
ATOM   2958  CB  ASP A1602      15.759  21.583  35.245  1.00  0.00           C  
ATOM   2959  CG  ASP A1602      16.124  21.990  33.828  1.00  0.00           C  
ATOM   2960  OD1 ASP A1602      17.230  22.539  33.633  1.00  0.00           O  
ATOM   2961  OD2 ASP A1602      15.312  21.757  32.905  1.00  0.00           O  
ATOM   2962  N   ILE A1603      14.471  19.098  36.788  1.00  0.00           N  
ATOM   2963  CA  ILE A1603      14.335  18.337  38.024  1.00  0.00           C  
ATOM   2964  C   ILE A1603      15.728  17.982  38.508  1.00  0.00           C  
ATOM   2965  O   ILE A1603      16.492  17.341  37.791  1.00  0.00           O  
ATOM   2966  CB  ILE A1603      13.534  17.038  37.791  1.00  0.00           C  
ATOM   2967  CG1 ILE A1603      12.148  17.378  37.243  1.00  0.00           C  
ATOM   2968  CG2 ILE A1603      13.434  16.245  39.086  1.00  0.00           C  
ATOM   2969  CD1 ILE A1603      11.312  18.241  38.163  1.00  0.00           C  
ATOM   2970  N   ASP A1604      16.059  18.391  39.728  1.00  0.00           N  
ATOM   2971  CA  ASP A1604      17.387  18.123  40.259  1.00  0.00           C  
ATOM   2972  C   ASP A1604      17.471  16.948  41.220  1.00  0.00           C  
ATOM   2973  O   ASP A1604      16.731  16.876  42.198  1.00  0.00           O  
ATOM   2974  CB  ASP A1604      17.927  19.368  40.966  1.00  0.00           C  
ATOM   2975  CG  ASP A1604      19.347  19.184  41.457  1.00  0.00           C  
ATOM   2976  OD1 ASP A1604      19.612  19.483  42.636  1.00  0.00           O  
ATOM   2977  OD2 ASP A1604      20.197  18.740  40.663  1.00  0.00           O  
ATOM   2978  N   LEU A1613      18.378  16.024  40.925  1.00  0.00           N  
ATOM   2979  CA  LEU A1613      18.599  14.880  41.796  1.00  0.00           C  
ATOM   2980  C   LEU A1613      19.818  15.224  42.643  1.00  0.00           C  
ATOM   2981  O   LEU A1613      20.963  15.046  42.212  1.00  0.00           O  
ATOM   2982  CB  LEU A1613      18.877  13.606  40.987  1.00  0.00           C  
ATOM   2983  CG  LEU A1613      19.304  12.369  41.793  1.00  0.00           C  
ATOM   2984  CD1 LEU A1613      18.206  11.979  42.776  1.00  0.00           C  
ATOM   2985  CD2 LEU A1613      19.596  11.217  40.841  1.00  0.00           C  
ATOM   2986  N   ASN A1614      19.570  15.767  43.829  1.00  0.00           N  
ATOM   2987  CA  ASN A1614      20.660  16.093  44.739  1.00  0.00           C  
ATOM   2988  C   ASN A1614      20.856  14.796  45.515  1.00  0.00           C  
ATOM   2989  O   ASN A1614      19.975  14.376  46.258  1.00  0.00           O  
ATOM   2990  CB  ASN A1614      20.256  17.235  45.667  1.00  0.00           C  
ATOM   2991  CG  ASN A1614      21.343  17.587  46.656  1.00  0.00           C  
ATOM   2992  OD1 ASN A1614      21.542  16.891  47.647  1.00  0.00           O  
ATOM   2993  ND2 ASN A1614      22.070  18.664  46.379  1.00  0.00           N  
ATOM   2994  N   LEU A1615      22.008  14.157  45.333  1.00  0.00           N  
ATOM   2995  CA  LEU A1615      22.267  12.873  45.977  1.00  0.00           C  
ATOM   2996  C   LEU A1615      22.213  12.880  47.502  1.00  0.00           C  
ATOM   2997  O   LEU A1615      21.714  11.928  48.106  1.00  0.00           O  
ATOM   2998  CB  LEU A1615      23.596  12.304  45.469  1.00  0.00           C  
ATOM   2999  CG  LEU A1615      23.561  12.044  43.955  1.00  0.00           C  
ATOM   3000  CD1 LEU A1615      24.921  11.589  43.458  1.00  0.00           C  
ATOM   3001  CD2 LEU A1615      22.494  10.996  43.642  1.00  0.00           C  
ATOM   3002  N   GLU A1616      22.721  13.939  48.126  1.00  0.00           N  
ATOM   3003  CA  GLU A1616      22.676  14.048  49.580  1.00  0.00           C  
ATOM   3004  C   GLU A1616      21.216  14.122  50.012  1.00  0.00           C  
ATOM   3005  O   GLU A1616      20.796  13.441  50.948  1.00  0.00           O  
ATOM   3006  CB  GLU A1616      23.406  15.311  50.049  1.00  0.00           C  
ATOM   3007  CG  GLU A1616      24.922  15.199  50.081  1.00  0.00           C  
ATOM   3008  CD  GLU A1616      25.433  14.585  51.372  1.00  0.00           C  
ATOM   3009  OE1 GLU A1616      26.666  14.436  51.514  1.00  0.00           O  
ATOM   3010  OE2 GLU A1616      24.604  14.256  52.248  1.00  0.00           O  
ATOM   3011  N   ASP A1618      20.445  14.957  49.320  1.00  0.00           N  
ATOM   3012  CA  ASP A1618      19.030  15.130  49.628  1.00  0.00           C  
ATOM   3013  C   ASP A1618      18.258  13.840  49.376  1.00  0.00           C  
ATOM   3014  O   ASP A1618      17.296  13.535  50.081  1.00  0.00           O  
ATOM   3015  CB  ASP A1618      18.432  16.252  48.779  1.00  0.00           C  
ATOM   3016  CG  ASP A1618      17.005  16.578  49.168  1.00  0.00           C  
ATOM   3017  OD1 ASP A1618      16.784  16.978  50.332  1.00  0.00           O  
ATOM   3018  OD2 ASP A1618      16.102  16.433  48.315  1.00  0.00           O  
ATOM   3019  N   PHE A1619      18.682  13.097  48.360  1.00  0.00           N  
ATOM   3020  CA  PHE A1619      18.050  11.830  48.004  1.00  0.00           C  
ATOM   3021  C   PHE A1619      18.063  10.897  49.213  1.00  0.00           C  
ATOM   3022  O   PHE A1619      17.032  10.346  49.599  1.00  0.00           O  
ATOM   3023  CB  PHE A1619      18.804  11.189  46.829  1.00  0.00           C  
ATOM   3024  CG  PHE A1619      18.428   9.753  46.565  1.00  0.00           C  
ATOM   3025  CD1 PHE A1619      17.182   9.425  46.034  1.00  0.00           C  
ATOM   3026  CD2 PHE A1619      19.320   8.726  46.866  1.00  0.00           C  
ATOM   3027  CE1 PHE A1619      16.829   8.090  45.806  1.00  0.00           C  
ATOM   3028  CE2 PHE A1619      18.976   7.385  46.641  1.00  0.00           C  
ATOM   3029  CZ  PHE A1619      17.733   7.069  46.113  1.00  0.00           C  
ATOM   3030  N   VAL A1620      19.233  10.729  49.818  1.00  0.00           N  
ATOM   3031  CA  VAL A1620      19.351   9.862  50.984  1.00  0.00           C  
ATOM   3032  C   VAL A1620      18.460  10.337  52.124  1.00  0.00           C  
ATOM   3033  O   VAL A1620      17.723   9.551  52.723  1.00  0.00           O  
ATOM   3034  CB  VAL A1620      20.807   9.806  51.484  1.00  0.00           C  
ATOM   3035  CG1 VAL A1620      20.886   9.005  52.774  1.00  0.00           C  
ATOM   3036  CG2 VAL A1620      21.691   9.181  50.414  1.00  0.00           C  
ATOM   3037  N   GLN A1621      18.528  11.629  52.421  1.00  0.00           N  
ATOM   3038  CA  GLN A1621      17.727  12.199  53.498  1.00  0.00           C  
ATOM   3039  C   GLN A1621      16.224  12.070  53.272  1.00  0.00           C  
ATOM   3040  O   GLN A1621      15.484  11.683  54.180  1.00  0.00           O  
ATOM   3041  CB  GLN A1621      18.090  13.674  53.694  1.00  0.00           C  
ATOM   3042  CG  GLN A1621      19.527  13.876  54.135  1.00  0.00           C  
ATOM   3043  CD  GLN A1621      19.813  13.221  55.473  1.00  0.00           C  
ATOM   3044  OE1 GLN A1621      20.967  12.950  55.814  1.00  0.00           O  
ATOM   3045  NE2 GLN A1621      18.759  12.971  56.245  1.00  0.00           N  
ATOM   3046  N   ARG A1622      15.776  12.393  52.062  1.00  0.00           N  
ATOM   3047  CA  ARG A1622      14.356  12.333  51.730  1.00  0.00           C  
ATOM   3048  C   ARG A1622      13.762  10.931  51.755  1.00  0.00           C  
ATOM   3049  O   ARG A1622      12.669  10.726  52.277  1.00  0.00           O  
ATOM   3050  CB  ARG A1622      14.111  12.971  50.359  1.00  0.00           C  
ATOM   3051  CG  ARG A1622      13.566  14.382  50.437  1.00  0.00           C  
ATOM   3052  CD  ARG A1622      12.118  14.432  49.977  1.00  0.00           C  
ATOM   3053  NE  ARG A1622      11.275  15.216  50.877  1.00  0.00           N  
ATOM   3054  CZ  ARG A1622       9.975  15.428  50.690  1.00  0.00           C  
ATOM   3055  NH1 ARG A1622       9.365  14.920  49.630  1.00  0.00           N  
ATOM   3056  NH2 ARG A1622       9.280  16.135  51.572  1.00  0.00           N  
ATOM   3057  N   VAL A1632      14.471   9.969  51.180  1.00  0.00           N  
ATOM   3058  CA  VAL A1632      13.976   8.601  51.164  1.00  0.00           C  
ATOM   3059  C   VAL A1632      13.865   8.068  52.588  1.00  0.00           C  
ATOM   3060  O   VAL A1632      12.838   7.514  52.967  1.00  0.00           O  
ATOM   3061  CB  VAL A1632      14.898   7.680  50.342  1.00  0.00           C  
ATOM   3062  CG1 VAL A1632      14.461   6.224  50.494  1.00  0.00           C  
ATOM   3063  CG2 VAL A1632      14.844   8.083  48.879  1.00  0.00           C  
ATOM   3064  N   ASN A1635      14.917   8.250  53.380  1.00  0.00           N  
ATOM   3065  CA  ASN A1635      14.901   7.772  54.759  1.00  0.00           C  
ATOM   3066  C   ASN A1635      13.830   8.462  55.589  1.00  0.00           C  
ATOM   3067  O   ASN A1635      13.120   7.822  56.362  1.00  0.00           O  
ATOM   3068  CB  ASN A1635      16.263   7.989  55.429  1.00  0.00           C  
ATOM   3069  CG  ASN A1635      17.324   7.040  54.910  1.00  0.00           C  
ATOM   3070  OD1 ASN A1635      17.010   5.983  54.363  1.00  0.00           O  
ATOM   3071  ND2 ASN A1635      18.587   7.406  55.093  1.00  0.00           N  
ATOM   3072  N   ALA A1636      13.710   9.773  55.418  1.00  0.00           N  
ATOM   3073  CA  ALA A1636      12.740  10.549  56.173  1.00  0.00           C  
ATOM   3074  C   ALA A1636      11.285  10.272  55.823  1.00  0.00           C  
ATOM   3075  O   ALA A1636      10.451  10.089  56.715  1.00  0.00           O  
ATOM   3076  CB  ALA A1636      13.027  12.042  56.006  1.00  0.00           C  
ATOM   3077  N   ASP A1637      10.986  10.234  54.527  1.00  0.00           N  
ATOM   3078  CA  ASP A1637       9.620  10.034  54.059  1.00  0.00           C  
ATOM   3079  C   ASP A1637       9.145   8.589  53.938  1.00  0.00           C  
ATOM   3080  O   ASP A1637       8.097   8.228  54.479  1.00  0.00           O  
ATOM   3081  CB  ASP A1637       9.428  10.730  52.707  1.00  0.00           C  
ATOM   3082  CG  ASP A1637       9.619  12.233  52.785  1.00  0.00           C  
ATOM   3083  OD1 ASP A1637       9.789  12.765  53.905  1.00  0.00           O  
ATOM   3084  OD2 ASP A1637       9.594  12.886  51.716  1.00  0.00           O  
ATOM   3085  N   ILE A1638       9.895   7.764  53.216  1.00  0.00           N  
ATOM   3086  CA  ILE A1638       9.487   6.375  53.032  1.00  0.00           C  
ATOM   3087  C   ILE A1638       9.677   5.536  54.283  1.00  0.00           C  
ATOM   3088  O   ILE A1638       8.724   4.947  54.800  1.00  0.00           O  
ATOM   3089  CB  ILE A1638      10.247   5.715  51.864  1.00  0.00           C  
ATOM   3090  CG1 ILE A1638       9.919   6.449  50.558  1.00  0.00           C  
ATOM   3091  CG2 ILE A1638       9.851   4.238  51.751  1.00  0.00           C  
ATOM   3092  CD1 ILE A1638      10.679   5.937  49.340  1.00  0.00           C  
ATOM   3093  N   VAL A1639      10.905   5.493  54.783  1.00  0.00           N  
ATOM   3094  CA  VAL A1639      11.194   4.701  55.969  1.00  0.00           C  
ATOM   3095  C   VAL A1639      10.572   5.223  57.264  1.00  0.00           C  
ATOM   3096  O   VAL A1639       9.869   4.482  57.959  1.00  0.00           O  
ATOM   3097  CB  VAL A1639      12.714   4.562  56.187  1.00  0.00           C  
ATOM   3098  CG1 VAL A1639      12.981   3.722  57.432  1.00  0.00           C  
ATOM   3099  CG2 VAL A1639      13.357   3.915  54.972  1.00  0.00           C  
ATOM   3100  N   ASN A1640      10.817   6.489  57.588  1.00  0.00           N  
ATOM   3101  CA  ASN A1640      10.304   7.049  58.834  1.00  0.00           C  
ATOM   3102  C   ASN A1640       8.901   7.621  58.942  1.00  0.00           C  
ATOM   3103  O   ASN A1640       8.414   7.836  60.058  1.00  0.00           O  
ATOM   3104  CB  ASN A1640      11.277   8.087  59.379  1.00  0.00           C  
ATOM   3105  CG  ASN A1640      12.494   7.454  59.998  1.00  0.00           C  
ATOM   3106  OD1 ASN A1640      13.420   7.035  59.301  1.00  0.00           O  
ATOM   3107  ND2 ASN A1640      12.491   7.356  61.321  1.00  0.00           N  
ATOM   3108  N   LYS A1641       8.248   7.888  57.820  1.00  0.00           N  
ATOM   3109  CA  LYS A1641       6.894   8.421  57.885  1.00  0.00           C  
ATOM   3110  C   LYS A1641       5.855   7.394  57.463  1.00  0.00           C  
ATOM   3111  O   LYS A1641       4.922   7.098  58.209  1.00  0.00           O  
ATOM   3112  CB  LYS A1641       6.752   9.675  57.016  1.00  0.00           C  
ATOM   3113  CG  LYS A1641       7.537  10.871  57.544  1.00  0.00           C  
ATOM   3114  CD  LYS A1641       7.218  12.137  56.780  1.00  0.00           C  
ATOM   3115  CE  LYS A1641       8.071  13.293  57.285  1.00  0.00           C  
ATOM   3116  NZ  LYS A1641       7.674  14.578  56.661  1.00  0.00           N  
ATOM   3117  N   VAL A1642       6.023   6.838  56.271  1.00  0.00           N  
ATOM   3118  CA  VAL A1642       5.061   5.871  55.761  1.00  0.00           C  
ATOM   3119  C   VAL A1642       5.252   4.441  56.258  1.00  0.00           C  
ATOM   3120  O   VAL A1642       4.367   3.883  56.901  1.00  0.00           O  
ATOM   3121  CB  VAL A1642       5.064   5.877  54.223  1.00  0.00           C  
ATOM   3122  CG1 VAL A1642       4.076   4.845  53.689  1.00  0.00           C  
ATOM   3123  CG2 VAL A1642       4.706   7.268  53.725  1.00  0.00           C  
ATOM   3124  N   VAL A1662       6.399   3.843  55.960  1.00  0.00           N  
ATOM   3125  CA  VAL A1662       6.652   2.474  56.388  1.00  0.00           C  
ATOM   3126  C   VAL A1662       6.631   2.350  57.914  1.00  0.00           C  
ATOM   3127  O   VAL A1662       6.208   1.327  58.457  1.00  0.00           O  
ATOM   3128  CB  VAL A1662       8.000   1.966  55.824  1.00  0.00           C  
ATOM   3129  CG1 VAL A1662       8.344   0.601  56.404  1.00  0.00           C  
ATOM   3130  CG2 VAL A1662       7.911   1.879  54.299  1.00  0.00           C  
ATOM   3131  N   ASN A1663       7.063   3.404  58.600  1.00  0.00           N  
ATOM   3132  CA  ASN A1663       7.093   3.415  60.061  1.00  0.00           C  
ATOM   3133  C   ASN A1663       5.726   3.091  60.651  1.00  0.00           C  
ATOM   3134  O   ASN A1663       5.614   2.378  61.650  1.00  0.00           O  
ATOM   3135  CB  ASN A1663       7.536   4.791  60.569  1.00  0.00           C  
ATOM   3136  CG  ASN A1663       7.699   4.832  62.079  1.00  0.00           C  
ATOM   3137  OD1 ASN A1663       7.102   5.671  62.760  1.00  0.00           O  
ATOM   3138  ND2 ASN A1663       8.513   3.929  62.609  1.00  0.00           N  
ATOM   3139  N   LEU A1664       4.689   3.636  60.027  1.00  0.00           N  
ATOM   3140  CA  LEU A1664       3.318   3.435  60.474  1.00  0.00           C  
ATOM   3141  C   LEU A1664       2.973   1.948  60.545  1.00  0.00           C  
ATOM   3142  O   LEU A1664       2.216   1.513  61.416  1.00  0.00           O  
ATOM   3143  CB  LEU A1664       2.376   4.153  59.509  1.00  0.00           C  
ATOM   3144  CG  LEU A1664       1.188   4.951  60.030  1.00  0.00           C  
ATOM   3145  CD1 LEU A1664       1.604   5.871  61.176  1.00  0.00           C  
ATOM   3146  CD2 LEU A1664       0.623   5.756  58.864  1.00  0.00           C  
ATOM   3147  N   ALA A1665       3.529   1.166  59.626  1.00  0.00           N  
ATOM   3148  CA  ALA A1665       3.262  -0.266  59.611  1.00  0.00           C  
ATOM   3149  C   ALA A1665       4.208  -1.000  60.556  1.00  0.00           C  
ATOM   3150  O   ALA A1665       3.773  -1.788  61.394  1.00  0.00           O  
ATOM   3151  CB  ALA A1665       3.409  -0.816  58.196  1.00  0.00           C  
ATOM   3152  N   SER A1666       5.501  -0.722  60.432  1.00  0.00           N  
ATOM   3153  CA  SER A1666       6.504  -1.389  61.257  1.00  0.00           C  
ATOM   3154  C   SER A1666       6.379  -1.158  62.763  1.00  0.00           C  
ATOM   3155  O   SER A1666       6.721  -2.036  63.551  1.00  0.00           O  
ATOM   3156  CB  SER A1666       7.917  -1.005  60.789  1.00  0.00           C  
ATOM   3157  OG  SER A1666       8.164   0.382  60.937  1.00  0.00           O  
ATOM   3158  N   ARG A1667       5.879   0.002  63.173  1.00  0.00           N  
ATOM   3159  CA  ARG A1667       5.755   0.283  64.600  1.00  0.00           C  
ATOM   3160  C   ARG A1667       4.509  -0.351  65.219  1.00  0.00           C  
ATOM   3161  O   ARG A1667       4.423  -0.493  66.438  1.00  0.00           O  
ATOM   3162  CB  ARG A1667       5.739   1.801  64.840  1.00  0.00           C  
ATOM   3163  CG  ARG A1667       4.458   2.499  64.404  1.00  0.00           C  
ATOM   3164  CD  ARG A1667       4.588   4.023  64.443  1.00  0.00           C  
ATOM   3165  NE  ARG A1667       4.997   4.521  65.756  1.00  0.00           N  
ATOM   3166  CZ  ARG A1667       5.047   5.808  66.087  1.00  0.00           C  
ATOM   3167  NH1 ARG A1667       4.711   6.739  65.201  1.00  0.00           N  
ATOM   3168  NH2 ARG A1667       5.428   6.166  67.307  1.00  0.00           N  
ATOM   3169  N   ASN A1668       3.562  -0.757  64.376  1.00  0.00           N  
ATOM   3170  CA  ASN A1668       2.308  -1.340  64.849  1.00  0.00           C  
ATOM   3171  C   ASN A1668       2.085  -2.826  64.566  1.00  0.00           C  
ATOM   3172  O   ASN A1668       1.419  -3.511  65.345  1.00  0.00           O  
ATOM   3173  CB  ASN A1668       1.135  -0.539  64.274  1.00  0.00           C  
ATOM   3174  CG  ASN A1668       1.080   0.881  64.811  1.00  0.00           C  
ATOM   3175  OD1 ASN A1668       1.004   1.093  66.019  1.00  0.00           O  
ATOM   3176  ND2 ASN A1668       1.114   1.860  63.915  1.00  0.00           N  
ATOM   3177  N   ALA A1669       2.642  -3.321  63.464  1.00  0.00           N  
ATOM   3178  CA  ALA A1669       2.480  -4.720  63.064  1.00  0.00           C  
ATOM   3179  C   ALA A1669       2.925  -5.752  64.103  1.00  0.00           C  
ATOM   3180  O   ALA A1669       2.276  -6.784  64.277  1.00  0.00           O  
ATOM   3181  CB  ALA A1669       3.215  -4.964  61.757  1.00  0.00           C  
ATOM   3182  N   GLY A1670       4.036  -5.477  64.780  1.00  0.00           N  
ATOM   3183  CA  GLY A1670       4.545  -6.400  65.782  1.00  0.00           C  
ATOM   3184  C   GLY A1670       3.543  -6.771  66.861  1.00  0.00           C  
ATOM   3185  O   GLY A1670       3.317  -7.954  67.132  1.00  0.00           O  
ATOM   3186  N   PHE A1671       2.944  -5.764  67.485  1.00  0.00           N  
ATOM   3187  CA  PHE A1671       1.962  -5.996  68.541  1.00  0.00           C  
ATOM   3188  C   PHE A1671       0.755  -6.775  68.027  1.00  0.00           C  
ATOM   3189  O   PHE A1671       0.246  -7.670  68.702  1.00  0.00           O  
ATOM   3190  CB  PHE A1671       1.497  -4.662  69.132  1.00  0.00           C  
ATOM   3191  CG  PHE A1671       2.568  -3.929  69.897  1.00  0.00           C  
ATOM   3192  CD1 PHE A1671       2.955  -2.649  69.521  1.00  0.00           C  
ATOM   3193  CD2 PHE A1671       3.178  -4.514  71.005  1.00  0.00           C  
ATOM   3194  CE1 PHE A1671       3.933  -1.956  70.237  1.00  0.00           C  
ATOM   3195  CE2 PHE A1671       4.158  -3.830  71.730  1.00  0.00           C  
ATOM   3196  CZ  PHE A1671       4.534  -2.547  71.342  1.00  0.00           C  
ATOM   3197  N   ILE A1672       0.291  -6.433  66.830  1.00  0.00           N  
ATOM   3198  CA  ILE A1672      -0.856  -7.124  66.263  1.00  0.00           C  
ATOM   3199  C   ILE A1672      -0.550  -8.598  66.039  1.00  0.00           C  
ATOM   3200  O   ILE A1672      -1.320  -9.468  66.445  1.00  0.00           O  
ATOM   3201  CB  ILE A1672      -1.290  -6.482  64.929  1.00  0.00           C  
ATOM   3202  CG1 ILE A1672      -1.799  -5.063  65.190  1.00  0.00           C  
ATOM   3203  CG2 ILE A1672      -2.377  -7.328  64.263  1.00  0.00           C  
ATOM   3204  CD1 ILE A1672      -2.997  -5.002  66.134  1.00  0.00           C  
ATOM   3205  N   ASN A1673       0.583  -8.880  65.410  1.00  0.00           N  
ATOM   3206  CA  ASN A1673       0.958 -10.258  65.130  1.00  0.00           C  
ATOM   3207  C   ASN A1673       1.277 -11.076  66.379  1.00  0.00           C  
ATOM   3208  O   ASN A1673       0.837 -12.218  66.502  1.00  0.00           O  
ATOM   3209  CB  ASN A1673       2.150 -10.296  64.168  1.00  0.00           C  
ATOM   3210  CG  ASN A1673       1.803  -9.762  62.786  1.00  0.00           C  
ATOM   3211  OD1 ASN A1673       0.811 -10.174  62.180  1.00  0.00           O  
ATOM   3212  ND2 ASN A1673       2.626  -8.850  62.278  1.00  0.00           N  
ATOM   3213  N   LYS A1684       2.022 -10.493  67.312  1.00  0.00           N  
ATOM   3214  CA  LYS A1684       2.406 -11.211  68.526  1.00  0.00           C  
ATOM   3215  C   LYS A1684       1.389 -11.263  69.659  1.00  0.00           C  
ATOM   3216  O   LYS A1684       1.291 -12.273  70.354  1.00  0.00           O  
ATOM   3217  CB  LYS A1684       3.723 -10.655  69.070  1.00  0.00           C  
ATOM   3218  CG  LYS A1684       4.934 -10.999  68.219  1.00  0.00           C  
ATOM   3219  CD  LYS A1684       6.221 -10.754  68.983  1.00  0.00           C  
ATOM   3220  CE  LYS A1684       7.428 -11.306  68.237  1.00  0.00           C  
ATOM   3221  NZ  LYS A1684       8.677 -11.186  69.050  1.00  0.00           N  
ATOM   3222  N   ARG A1685       0.636 -10.188  69.851  1.00  0.00           N  
ATOM   3223  CA  ARG A1685      -0.342 -10.136  70.932  1.00  0.00           C  
ATOM   3224  C   ARG A1685      -1.772 -10.452  70.510  1.00  0.00           C  
ATOM   3225  O   ARG A1685      -2.585 -10.854  71.342  1.00  0.00           O  
ATOM   3226  CB  ARG A1685      -0.328  -8.747  71.588  1.00  0.00           C  
ATOM   3227  CG  ARG A1685       0.977  -8.361  72.278  1.00  0.00           C  
ATOM   3228  CD  ARG A1685       0.982  -8.786  73.739  1.00  0.00           C  
ATOM   3229  NE  ARG A1685       0.083  -7.979  74.562  1.00  0.00           N  
ATOM   3230  CZ  ARG A1685       0.409  -6.813  75.116  1.00  0.00           C  
ATOM   3231  NH1 ARG A1685       1.621  -6.305  74.942  1.00  0.00           N  
ATOM   3232  NH2 ARG A1685      -0.477  -6.156  75.852  1.00  0.00           N  
ATOM   3233  N   PHE A1688      -2.089 -10.278  69.229  1.00  0.00           N  
ATOM   3234  CA  PHE A1688      -3.457 -10.518  68.788  1.00  0.00           C  
ATOM   3235  C   PHE A1688      -3.661 -11.466  67.609  1.00  0.00           C  
ATOM   3236  O   PHE A1688      -4.648 -11.360  66.878  1.00  0.00           O  
ATOM   3237  CB  PHE A1688      -4.137  -9.173  68.512  1.00  0.00           C  
ATOM   3238  CG  PHE A1688      -3.979  -8.185  69.633  1.00  0.00           C  
ATOM   3239  CD1 PHE A1688      -2.933  -7.266  69.624  1.00  0.00           C  
ATOM   3240  CD2 PHE A1688      -4.825  -8.222  70.737  1.00  0.00           C  
ATOM   3241  CE1 PHE A1688      -2.728  -6.403  70.701  1.00  0.00           C  
ATOM   3242  CE2 PHE A1688      -4.625  -7.361  71.821  1.00  0.00           C  
ATOM   3243  CZ  PHE A1688      -3.577  -6.454  71.801  1.00  0.00           C  
ATOM   3244  N   ASP A1689      -2.731 -12.396  67.435  1.00  0.00           N  
ATOM   3245  CA  ASP A1689      -2.826 -13.393  66.374  1.00  0.00           C  
ATOM   3246  C   ASP A1689      -2.996 -12.799  64.979  1.00  0.00           C  
ATOM   3247  O   ASP A1689      -3.587 -13.427  64.101  1.00  0.00           O  
ATOM   3248  CB  ASP A1689      -3.989 -14.342  66.674  1.00  0.00           C  
ATOM   3249  CG  ASP A1689      -3.871 -14.994  68.040  1.00  0.00           C  
ATOM   3250  OD1 ASP A1689      -2.898 -15.744  68.260  1.00  0.00           O  
ATOM   3251  OD2 ASP A1689      -4.747 -14.754  68.898  1.00  0.00           O  
ATOM   3252  N   GLY A1690      -2.477 -11.590  64.784  1.00  0.00           N  
ATOM   3253  CA  GLY A1690      -2.564 -10.932  63.493  1.00  0.00           C  
ATOM   3254  C   GLY A1690      -3.918 -10.339  63.146  1.00  0.00           C  
ATOM   3255  O   GLY A1690      -4.132  -9.906  62.015  1.00  0.00           O  
ATOM   3256  N   VAL A1691      -4.832 -10.297  64.108  1.00  0.00           N  
ATOM   3257  CA  VAL A1691      -6.162  -9.765  63.842  1.00  0.00           C  
ATOM   3258  C   VAL A1691      -6.339  -8.303  64.243  1.00  0.00           C  
ATOM   3259  O   VAL A1691      -6.070  -7.926  65.385  1.00  0.00           O  
ATOM   3260  CB  VAL A1691      -7.241 -10.600  64.562  1.00  0.00           C  
ATOM   3261  CG1 VAL A1691      -8.625 -10.068  64.210  1.00  0.00           C  
ATOM   3262  CG2 VAL A1691      -7.113 -12.064  64.163  1.00  0.00           C  
ATOM   3263  N   LEU A1692      -6.799  -7.485  63.295  1.00  0.00           N  
ATOM   3264  CA  LEU A1692      -7.036  -6.066  63.546  1.00  0.00           C  
ATOM   3265  C   LEU A1692      -8.357  -5.893  64.290  1.00  0.00           C  
ATOM   3266  O   LEU A1692      -9.257  -6.728  64.179  1.00  0.00           O  
ATOM   3267  CB  LEU A1692      -7.088  -5.288  62.226  1.00  0.00           C  
ATOM   3268  CG  LEU A1692      -5.830  -5.341  61.353  1.00  0.00           C  
ATOM   3269  CD1 LEU A1692      -6.102  -4.694  60.007  1.00  0.00           C  
ATOM   3270  CD2 LEU A1692      -4.677  -4.639  62.076  1.00  0.00           C  
ATOM   3271  N   ALA A1695      -8.467  -4.800  65.039  1.00  0.00           N  
ATOM   3272  CA  ALA A1695      -9.664  -4.499  65.822  1.00  0.00           C  
ATOM   3273  C   ALA A1695     -10.945  -4.492  64.990  1.00  0.00           C  
ATOM   3274  O   ALA A1695     -10.911  -4.276  63.777  1.00  0.00           O  
ATOM   3275  CB  ALA A1695      -9.491  -3.154  66.523  1.00  0.00           C  
ATOM   3276  N   SER A1698     -12.081  -4.707  65.653  1.00  0.00           N  
ATOM   3277  CA  SER A1698     -13.371  -4.743  64.967  1.00  0.00           C  
ATOM   3278  C   SER A1698     -13.935  -3.364  64.614  1.00  0.00           C  
ATOM   3279  O   SER A1698     -14.865  -3.258  63.814  1.00  0.00           O  
ATOM   3280  CB  SER A1698     -14.387  -5.527  65.805  1.00  0.00           C  
ATOM   3281  OG  SER A1698     -14.575  -4.933  67.076  1.00  0.00           O  
ATOM   3282  N   GLU A1713     -13.383  -2.311  65.211  1.00  0.00           N  
ATOM   3283  CA  GLU A1713     -13.828  -0.950  64.913  1.00  0.00           C  
ATOM   3284  C   GLU A1713     -12.645   0.011  64.888  1.00  0.00           C  
ATOM   3285  O   GLU A1713     -11.602  -0.262  65.482  1.00  0.00           O  
ATOM   3286  CB  GLU A1713     -14.834  -0.441  65.955  1.00  0.00           C  
ATOM   3287  CG  GLU A1713     -16.151  -1.196  66.036  1.00  0.00           C  
ATOM   3288  CD  GLU A1713     -16.089  -2.385  66.973  1.00  0.00           C  
ATOM   3289  OE1 GLU A1713     -15.501  -2.248  68.067  1.00  0.00           O  
ATOM   3290  OE2 GLU A1713     -16.637  -3.451  66.625  1.00  0.00           O  
ATOM   3291  N   LEU A1714     -12.816   1.136  64.196  1.00  0.00           N  
ATOM   3292  CA  LEU A1714     -11.776   2.162  64.119  1.00  0.00           C  
ATOM   3293  C   LEU A1714     -11.696   2.880  65.465  1.00  0.00           C  
ATOM   3294  O   LEU A1714     -12.716   3.291  66.012  1.00  0.00           O  
ATOM   3295  CB  LEU A1714     -12.120   3.195  63.046  1.00  0.00           C  
ATOM   3296  CG  LEU A1714     -12.110   2.789  61.577  1.00  0.00           C  
ATOM   3297  CD1 LEU A1714     -12.690   3.922  60.740  1.00  0.00           C  
ATOM   3298  CD2 LEU A1714     -10.687   2.479  61.141  1.00  0.00           C  
ATOM   3299  N   ALA A1715     -10.487   3.045  65.992  1.00  0.00           N  
ATOM   3300  CA  ALA A1715     -10.311   3.731  67.266  1.00  0.00           C  
ATOM   3301  C   ALA A1715     -10.658   5.212  67.134  1.00  0.00           C  
ATOM   3302  O   ALA A1715     -11.210   5.809  68.060  1.00  0.00           O  
ATOM   3303  CB  ALA A1715      -8.875   3.579  67.747  1.00  0.00           C  
ATOM   3304  N   ASP A1716     -10.339   5.797  65.980  1.00  0.00           N  
ATOM   3305  CA  ASP A1716     -10.596   7.216  65.733  1.00  0.00           C  
ATOM   3306  C   ASP A1716     -11.207   7.431  64.345  1.00  0.00           C  
ATOM   3307  O   ASP A1716     -10.516   7.803  63.392  1.00  0.00           O  
ATOM   3308  CB  ASP A1716      -9.284   8.001  65.867  1.00  0.00           C  
ATOM   3309  CG  ASP A1716      -9.498   9.505  65.940  1.00  0.00           C  
ATOM   3310  OD1 ASP A1716      -8.558  10.209  66.364  1.00  0.00           O  
ATOM   3311  OD2 ASP A1716     -10.587   9.986  65.568  1.00  0.00           O  
ATOM   3312  N   PRO A1717     -12.523   7.199  64.218  1.00  0.00           N  
ATOM   3313  CA  PRO A1717     -13.249   7.356  62.955  1.00  0.00           C  
ATOM   3314  C   PRO A1717     -13.099   8.742  62.341  1.00  0.00           C  
ATOM   3315  O   PRO A1717     -13.041   8.887  61.121  1.00  0.00           O  
ATOM   3316  CB  PRO A1717     -14.698   7.068  63.349  1.00  0.00           C  
ATOM   3317  CG  PRO A1717     -14.562   6.159  64.523  1.00  0.00           C  
ATOM   3318  CD  PRO A1717     -13.437   6.783  65.296  1.00  0.00           C  
ATOM   3319  N   GLN A1718     -13.042   9.759  63.195  1.00  0.00           N  
ATOM   3320  CA  GLN A1718     -12.923  11.136  62.734  1.00  0.00           C  
ATOM   3321  C   GLN A1718     -11.604  11.346  62.004  1.00  0.00           C  
ATOM   3322  O   GLN A1718     -11.564  11.960  60.937  1.00  0.00           O  
ATOM   3323  CB  GLN A1718     -13.025  12.094  63.923  1.00  0.00           C  
ATOM   3324  CG  GLN A1718     -13.570  13.460  63.582  1.00  0.00           C  
ATOM   3325  CD  GLN A1718     -13.756  14.324  64.813  1.00  0.00           C  
ATOM   3326  OE1 GLN A1718     -13.750  13.826  65.942  1.00  0.00           O  
ATOM   3327  NE2 GLN A1718     -13.932  15.622  64.604  1.00  0.00           N  
ATOM   3328  N   LEU A1719     -10.524  10.830  62.580  1.00  0.00           N  
ATOM   3329  CA  LEU A1719      -9.215  10.955  61.959  1.00  0.00           C  
ATOM   3330  C   LEU A1719      -9.188  10.172  60.647  1.00  0.00           C  
ATOM   3331  O   LEU A1719      -8.592  10.616  59.667  1.00  0.00           O  
ATOM   3332  CB  LEU A1719      -8.123  10.435  62.908  1.00  0.00           C  
ATOM   3333  CG  LEU A1719      -6.686  10.489  62.377  1.00  0.00           C  
ATOM   3334  CD1 LEU A1719      -6.315  11.924  62.033  1.00  0.00           C  
ATOM   3335  CD2 LEU A1719      -5.734   9.920  63.423  1.00  0.00           C  
ATOM   3336  N   TYR A1720      -9.836   9.008  60.620  1.00  0.00           N  
ATOM   3337  CA  TYR A1720      -9.859   8.200  59.403  1.00  0.00           C  
ATOM   3338  C   TYR A1720     -10.573   8.956  58.283  1.00  0.00           C  
ATOM   3339  O   TYR A1720     -10.164   8.899  57.126  1.00  0.00           O  
ATOM   3340  CB  TYR A1720     -10.561   6.858  59.641  1.00  0.00           C  
ATOM   3341  CG  TYR A1720     -10.337   5.860  58.519  1.00  0.00           C  
ATOM   3342  CD1 TYR A1720      -9.098   5.228  58.354  1.00  0.00           C  
ATOM   3343  CD2 TYR A1720     -11.340   5.589  57.590  1.00  0.00           C  
ATOM   3344  CE1 TYR A1720      -8.869   4.356  57.286  1.00  0.00           C  
ATOM   3345  CE2 TYR A1720     -11.122   4.719  56.520  1.00  0.00           C  
ATOM   3346  CZ  TYR A1720      -9.887   4.110  56.374  1.00  0.00           C  
ATOM   3347  OH  TYR A1720      -9.672   3.267  55.309  1.00  0.00           O  
ATOM   3348  N   LYS A1721     -11.638   9.674  58.627  1.00  0.00           N  
ATOM   3349  CA  LYS A1721     -12.371  10.427  57.617  1.00  0.00           C  
ATOM   3350  C   LYS A1721     -11.498  11.544  57.057  1.00  0.00           C  
ATOM   3351  O   LYS A1721     -11.600  11.883  55.878  1.00  0.00           O  
ATOM   3352  CB  LYS A1721     -13.664  11.006  58.196  1.00  0.00           C  
ATOM   3353  CG  LYS A1721     -14.581  11.603  57.129  1.00  0.00           C  
ATOM   3354  CD  LYS A1721     -15.930  12.006  57.703  1.00  0.00           C  
ATOM   3355  CE  LYS A1721     -16.841  12.575  56.620  1.00  0.00           C  
ATOM   3356  NZ  LYS A1721     -16.272  13.814  56.020  1.00  0.00           N  
ATOM   3357  N   THR A1722     -10.642  12.119  57.898  1.00  0.00           N  
ATOM   3358  CA  THR A1722      -9.746  13.172  57.437  1.00  0.00           C  
ATOM   3359  C   THR A1722      -8.861  12.593  56.339  1.00  0.00           C  
ATOM   3360  O   THR A1722      -8.570  13.253  55.343  1.00  0.00           O  
ATOM   3361  CB  THR A1722      -8.847  13.697  58.576  1.00  0.00           C  
ATOM   3362  OG1 THR A1722      -9.651  14.395  59.532  1.00  0.00           O  
ATOM   3363  CG2 THR A1722      -7.782  14.643  58.029  1.00  0.00           C  
ATOM   3364  N   PHE A1723      -8.443  11.344  56.519  1.00  0.00           N  
ATOM   3365  CA  PHE A1723      -7.593  10.695  55.528  1.00  0.00           C  
ATOM   3366  C   PHE A1723      -8.317  10.376  54.229  1.00  0.00           C  
ATOM   3367  O   PHE A1723      -7.793  10.641  53.150  1.00  0.00           O  
ATOM   3368  CB  PHE A1723      -6.977   9.418  56.103  1.00  0.00           C  
ATOM   3369  CG  PHE A1723      -5.752   9.665  56.934  1.00  0.00           C  
ATOM   3370  CD1 PHE A1723      -5.821  10.450  58.080  1.00  0.00           C  
ATOM   3371  CD2 PHE A1723      -4.523   9.134  56.558  1.00  0.00           C  
ATOM   3372  CE1 PHE A1723      -4.680  10.706  58.843  1.00  0.00           C  
ATOM   3373  CE2 PHE A1723      -3.378   9.386  57.315  1.00  0.00           C  
ATOM   3374  CZ  PHE A1723      -3.459  10.173  58.458  1.00  0.00           C  
ATOM   3375  N   THR A1724      -9.519   9.814  54.321  1.00  0.00           N  
ATOM   3376  CA  THR A1724     -10.260   9.479  53.111  1.00  0.00           C  
ATOM   3377  C   THR A1724     -10.772  10.733  52.394  1.00  0.00           C  
ATOM   3378  O   THR A1724     -10.871  10.755  51.166  1.00  0.00           O  
ATOM   3379  CB  THR A1724     -11.438   8.523  53.419  1.00  0.00           C  
ATOM   3380  OG1 THR A1724     -12.298   9.108  54.402  1.00  0.00           O  
ATOM   3381  CG2 THR A1724     -10.908   7.191  53.939  1.00  0.00           C  
ATOM   3382  N   ASP A1725     -11.078  11.777  53.162  1.00  0.00           N  
ATOM   3383  CA  ASP A1725     -11.557  13.038  52.598  1.00  0.00           C  
ATOM   3384  C   ASP A1725     -10.508  13.669  51.683  1.00  0.00           C  
ATOM   3385  O   ASP A1725     -10.837  14.466  50.801  1.00  0.00           O  
ATOM   3386  CB  ASP A1725     -11.891  14.036  53.714  1.00  0.00           C  
ATOM   3387  CG  ASP A1725     -13.293  13.859  54.270  1.00  0.00           C  
ATOM   3388  OD1 ASP A1725     -13.631  14.571  55.236  1.00  0.00           O  
ATOM   3389  OD2 ASP A1725     -14.058  13.024  53.747  1.00  0.00           O  
ATOM   3390  N   ALA A1726      -9.246  13.312  51.890  1.00  0.00           N  
ATOM   3391  CA  ALA A1726      -8.161  13.873  51.094  1.00  0.00           C  
ATOM   3392  C   ALA A1726      -8.002  13.219  49.725  1.00  0.00           C  
ATOM   3393  O   ALA A1726      -7.236  13.701  48.890  1.00  0.00           O  
ATOM   3394  CB  ALA A1726      -6.848  13.778  51.868  1.00  0.00           C  
ATOM   3395  N   ALA A1727      -8.727  12.132  49.487  1.00  0.00           N  
ATOM   3396  CA  ALA A1727      -8.624  11.431  48.214  1.00  0.00           C  
ATOM   3397  C   ALA A1727      -8.927  12.322  47.006  1.00  0.00           C  
ATOM   3398  O   ALA A1727      -8.257  12.230  45.980  1.00  0.00           O  
ATOM   3399  CB  ALA A1727      -9.543  10.218  48.214  1.00  0.00           C  
ATOM   3400  N   GLU A1728      -9.925  13.193  47.124  1.00  0.00           N  
ATOM   3401  CA  GLU A1728     -10.275  14.056  45.999  1.00  0.00           C  
ATOM   3402  C   GLU A1728      -9.135  14.978  45.572  1.00  0.00           C  
ATOM   3403  O   GLU A1728      -8.792  15.036  44.392  1.00  0.00           O  
ATOM   3404  CB  GLU A1728     -11.517  14.891  46.326  1.00  0.00           C  
ATOM   3405  CG  GLU A1728     -12.005  15.734  45.153  1.00  0.00           C  
ATOM   3406  CD  GLU A1728     -13.295  16.467  45.458  1.00  0.00           C  
ATOM   3407  OE1 GLU A1728     -14.298  15.795  45.779  1.00  0.00           O  
ATOM   3408  OE2 GLU A1728     -13.305  17.714  45.378  1.00  0.00           O  
ATOM   3409  N   VAL A1729      -8.549  15.699  46.524  1.00  0.00           N  
ATOM   3410  CA  VAL A1729      -7.451  16.611  46.209  1.00  0.00           C  
ATOM   3411  C   VAL A1729      -6.208  15.863  45.727  1.00  0.00           C  
ATOM   3412  O   VAL A1729      -5.550  16.282  44.773  1.00  0.00           O  
ATOM   3413  CB  VAL A1729      -7.065  17.484  47.435  1.00  0.00           C  
ATOM   3414  CG1 VAL A1729      -6.489  16.618  48.540  1.00  0.00           C  
ATOM   3415  CG2 VAL A1729      -6.053  18.545  47.023  1.00  0.00           C  
ATOM   3416  N   ILE A1730      -5.887  14.752  46.380  1.00  0.00           N  
ATOM   3417  CA  ILE A1730      -4.716  13.983  45.991  1.00  0.00           C  
ATOM   3418  C   ILE A1730      -4.893  13.395  44.592  1.00  0.00           C  
ATOM   3419  O   ILE A1730      -3.979  13.457  43.770  1.00  0.00           O  
ATOM   3420  CB  ILE A1730      -4.417  12.871  47.026  1.00  0.00           C  
ATOM   3421  CG1 ILE A1730      -4.079  13.527  48.375  1.00  0.00           C  
ATOM   3422  CG2 ILE A1730      -3.251  12.005  46.544  1.00  0.00           C  
ATOM   3423  CD1 ILE A1730      -3.853  12.564  49.524  1.00  0.00           C  
ATOM   3424  N   GLY A1731      -6.072  12.844  44.315  1.00  0.00           N  
ATOM   3425  CA  GLY A1731      -6.328  12.280  43.001  1.00  0.00           C  
ATOM   3426  C   GLY A1731      -6.263  13.351  41.924  1.00  0.00           C  
ATOM   3427  O   GLY A1731      -5.749  13.114  40.827  1.00  0.00           O  
ATOM   3428  N   GLU A1732      -6.790  14.535  42.226  1.00  0.00           N  
ATOM   3429  CA  GLU A1732      -6.760  15.636  41.265  1.00  0.00           C  
ATOM   3430  C   GLU A1732      -5.318  16.073  41.036  1.00  0.00           C  
ATOM   3431  O   GLU A1732      -4.962  16.530  39.945  1.00  0.00           O  
ATOM   3432  CB  GLU A1732      -7.589  16.823  41.770  1.00  0.00           C  
ATOM   3433  CG  GLU A1732      -7.363  18.123  40.997  1.00  0.00           C  
ATOM   3434  CD  GLU A1732      -7.604  17.997  39.497  1.00  0.00           C  
ATOM   3435  OE1 GLU A1732      -7.375  18.995  38.776  1.00  0.00           O  
ATOM   3436  OE2 GLU A1732      -8.020  16.914  39.031  1.00  0.00           O  
ATOM   3437  N   ALA A1733      -4.489  15.933  42.066  1.00  0.00           N  
ATOM   3438  CA  ALA A1733      -3.085  16.303  41.945  1.00  0.00           C  
ATOM   3439  C   ALA A1733      -2.403  15.300  41.015  1.00  0.00           C  
ATOM   3440  O   ALA A1733      -1.616  15.687  40.156  1.00  0.00           O  
ATOM   3441  CB  ALA A1733      -2.415  16.314  43.311  1.00  0.00           C  
ATOM   3442  N   TRP A1734      -2.702  14.013  41.174  1.00  0.00           N  
ATOM   3443  CA  TRP A1734      -2.102  13.017  40.286  1.00  0.00           C  
ATOM   3444  C   TRP A1734      -2.595  13.286  38.863  1.00  0.00           C  
ATOM   3445  O   TRP A1734      -1.816  13.298  37.911  1.00  0.00           O  
ATOM   3446  CB  TRP A1734      -2.518  11.592  40.678  1.00  0.00           C  
ATOM   3447  CG  TRP A1734      -1.889  11.043  41.938  1.00  0.00           C  
ATOM   3448  CD1 TRP A1734      -2.506  10.275  42.882  1.00  0.00           C  
ATOM   3449  CD2 TRP A1734      -0.520  11.171  42.358  1.00  0.00           C  
ATOM   3450  NE1 TRP A1734      -1.614   9.917  43.863  1.00  0.00           N  
ATOM   3451  CE2 TRP A1734      -0.389  10.454  43.569  1.00  0.00           C  
ATOM   3452  CE3 TRP A1734       0.606  11.821  41.829  1.00  0.00           C  
ATOM   3453  CZ2 TRP A1734       0.826  10.367  44.266  1.00  0.00           C  
ATOM   3454  CZ3 TRP A1734       1.818  11.733  42.523  1.00  0.00           C  
ATOM   3455  CH2 TRP A1734       1.912  11.011  43.731  1.00  0.00           C  
ATOM   3456  N   GLU A1735      -3.900  13.503  38.738  1.00  0.00           N  
ATOM   3457  CA  GLU A1735      -4.527  13.750  37.444  1.00  0.00           C  
ATOM   3458  C   GLU A1735      -3.915  14.933  36.703  1.00  0.00           C  
ATOM   3459  O   GLU A1735      -3.605  14.833  35.517  1.00  0.00           O  
ATOM   3460  CB  GLU A1735      -6.035  13.989  37.631  1.00  0.00           C  
ATOM   3461  CG  GLU A1735      -6.788  14.306  36.339  1.00  0.00           C  
ATOM   3462  CD  GLU A1735      -7.054  13.081  35.489  1.00  0.00           C  
ATOM   3463  OE1 GLU A1735      -7.347  13.244  34.285  1.00  0.00           O  
ATOM   3464  OE2 GLU A1735      -6.987  11.954  36.023  1.00  0.00           O  
ATOM   3465  N   SER A1736      -3.742  16.049  37.407  1.00  0.00           N  
ATOM   3466  CA  SER A1736      -3.191  17.266  36.814  1.00  0.00           C  
ATOM   3467  C   SER A1736      -1.667  17.264  36.690  1.00  0.00           C  
ATOM   3468  O   SER A1736      -1.076  18.246  36.244  1.00  0.00           O  
ATOM   3469  CB  SER A1736      -3.632  18.482  37.634  1.00  0.00           C  
ATOM   3470  OG  SER A1736      -3.113  18.419  38.952  1.00  0.00           O  
ATOM   3471  N   ARG A1739      -1.042  16.156  37.081  1.00  0.00           N  
ATOM   3472  CA  ARG A1739       0.409  16.003  37.027  1.00  0.00           C  
ATOM   3473  C   ARG A1739       1.157  16.866  38.049  1.00  0.00           C  
ATOM   3474  O   ARG A1739       2.361  17.089  37.928  1.00  0.00           O  
ATOM   3475  CB  ARG A1739       0.922  16.258  35.600  1.00  0.00           C  
ATOM   3476  CG  ARG A1739       0.343  15.258  34.603  1.00  0.00           C  
ATOM   3477  CD  ARG A1739       0.823  15.433  33.160  1.00  0.00           C  
ATOM   3478  NE  ARG A1739       1.361  16.757  32.852  1.00  0.00           N  
ATOM   3479  CZ  ARG A1739       0.639  17.844  32.591  1.00  0.00           C  
ATOM   3480  NH1 ARG A1739      -0.687  17.798  32.595  1.00  0.00           N  
ATOM   3481  NH2 ARG A1739       1.258  18.981  32.305  1.00  0.00           N  
ATOM   3482  N   GLU A1740       0.436  17.340  39.061  1.00  0.00           N  
ATOM   3483  CA  GLU A1740       1.052  18.128  40.133  1.00  0.00           C  
ATOM   3484  C   GLU A1740       1.515  17.094  41.160  1.00  0.00           C  
ATOM   3485  O   GLU A1740       0.984  17.008  42.269  1.00  0.00           O  
ATOM   3486  CB  GLU A1740       0.027  19.067  40.769  1.00  0.00           C  
ATOM   3487  CG  GLU A1740      -0.566  20.090  39.810  1.00  0.00           C  
ATOM   3488  CD  GLU A1740       0.446  21.117  39.334  1.00  0.00           C  
ATOM   3489  OE1 GLU A1740       1.639  21.007  39.692  1.00  0.00           O  
ATOM   3490  OE2 GLU A1740       0.043  22.043  38.594  1.00  0.00           O  
ATOM   3491  N   PHE A1741       2.500  16.298  40.764  1.00  0.00           N  
ATOM   3492  CA  PHE A1741       3.028  15.242  41.613  1.00  0.00           C  
ATOM   3493  C   PHE A1741       3.585  15.738  42.937  1.00  0.00           C  
ATOM   3494  O   PHE A1741       3.347  15.129  43.979  1.00  0.00           O  
ATOM   3495  CB  PHE A1741       4.100  14.456  40.857  1.00  0.00           C  
ATOM   3496  CG  PHE A1741       3.558  13.607  39.736  1.00  0.00           C  
ATOM   3497  CD1 PHE A1741       4.408  12.769  39.019  1.00  0.00           C  
ATOM   3498  CD2 PHE A1741       2.207  13.649  39.390  1.00  0.00           C  
ATOM   3499  CE1 PHE A1741       3.928  11.986  37.979  1.00  0.00           C  
ATOM   3500  CE2 PHE A1741       1.713  12.868  38.348  1.00  0.00           C  
ATOM   3501  CZ  PHE A1741       2.576  12.033  37.640  1.00  0.00           C  
ATOM   3502  N   GLY A1742       4.329  16.838  42.893  1.00  0.00           N  
ATOM   3503  CA  GLY A1742       4.896  17.386  44.109  1.00  0.00           C  
ATOM   3504  C   GLY A1742       3.818  17.738  45.112  1.00  0.00           C  
ATOM   3505  O   GLY A1742       3.998  17.554  46.317  1.00  0.00           O  
ATOM   3506  N   LYS A1743       2.691  18.246  44.619  1.00  0.00           N  
ATOM   3507  CA  LYS A1743       1.585  18.612  45.499  1.00  0.00           C  
ATOM   3508  C   LYS A1743       0.976  17.364  46.139  1.00  0.00           C  
ATOM   3509  O   LYS A1743       0.666  17.352  47.331  1.00  0.00           O  
ATOM   3510  CB  LYS A1743       0.501  19.364  44.721  1.00  0.00           C  
ATOM   3511  CG  LYS A1743      -0.695  19.761  45.584  1.00  0.00           C  
ATOM   3512  CD  LYS A1743      -1.785  20.450  44.773  1.00  0.00           C  
ATOM   3513  CE  LYS A1743      -2.991  20.765  45.649  1.00  0.00           C  
ATOM   3514  NZ  LYS A1743      -4.111  21.396  44.892  1.00  0.00           N  
ATOM   3515  N   ALA A1744       0.800  16.315  45.343  1.00  0.00           N  
ATOM   3516  CA  ALA A1744       0.231  15.073  45.857  1.00  0.00           C  
ATOM   3517  C   ALA A1744       1.121  14.503  46.959  1.00  0.00           C  
ATOM   3518  O   ALA A1744       0.630  14.079  48.007  1.00  0.00           O  
ATOM   3519  CB  ALA A1744       0.076  14.052  44.721  1.00  0.00           C  
ATOM   3520  N   VAL A1745       2.430  14.489  46.724  1.00  0.00           N  
ATOM   3521  CA  VAL A1745       3.358  13.959  47.723  1.00  0.00           C  
ATOM   3522  C   VAL A1745       3.325  14.794  49.006  1.00  0.00           C  
ATOM   3523  O   VAL A1745       3.339  14.245  50.111  1.00  0.00           O  
ATOM   3524  CB  VAL A1745       4.802  13.908  47.174  1.00  0.00           C  
ATOM   3525  CG1 VAL A1745       5.771  13.523  48.276  1.00  0.00           C  
ATOM   3526  CG2 VAL A1745       4.885  12.892  46.037  1.00  0.00           C  
ATOM   3527  N   ARG A1746       3.269  16.117  48.869  1.00  0.00           N  
ATOM   3528  CA  ARG A1746       3.225  16.974  50.052  1.00  0.00           C  
ATOM   3529  C   ARG A1746       1.974  16.689  50.875  1.00  0.00           C  
ATOM   3530  O   ARG A1746       2.033  16.624  52.102  1.00  0.00           O  
ATOM   3531  CB  ARG A1746       3.264  18.458  49.662  1.00  0.00           C  
ATOM   3532  CG  ARG A1746       4.670  18.997  49.406  1.00  0.00           C  
ATOM   3533  CD  ARG A1746       4.672  20.520  49.311  1.00  0.00           C  
ATOM   3534  NE  ARG A1746       4.007  21.006  48.104  1.00  0.00           N  
ATOM   3535  CZ  ARG A1746       4.516  20.911  46.879  1.00  0.00           C  
ATOM   3536  NH1 ARG A1746       5.705  20.348  46.689  1.00  0.00           N  
ATOM   3537  NH2 ARG A1746       3.837  21.378  45.841  1.00  0.00           N  
ATOM   3538  N   GLU A1747       0.845  16.513  50.197  1.00  0.00           N  
ATOM   3539  CA  GLU A1747      -0.408  16.224  50.885  1.00  0.00           C  
ATOM   3540  C   GLU A1747      -0.342  14.854  51.560  1.00  0.00           C  
ATOM   3541  O   GLU A1747      -0.803  14.682  52.688  1.00  0.00           O  
ATOM   3542  CB  GLU A1747      -1.582  16.250  49.903  1.00  0.00           C  
ATOM   3543  CG  GLU A1747      -2.930  16.012  50.570  1.00  0.00           C  
ATOM   3544  CD  GLU A1747      -3.199  17.001  51.686  1.00  0.00           C  
ATOM   3545  OE1 GLU A1747      -3.303  18.211  51.388  1.00  0.00           O  
ATOM   3546  OE2 GLU A1747      -3.296  16.574  52.860  1.00  0.00           O  
ATOM   3547  N   ILE A1748       0.230  13.878  50.865  1.00  0.00           N  
ATOM   3548  CA  ILE A1748       0.346  12.530  51.417  1.00  0.00           C  
ATOM   3549  C   ILE A1748       1.261  12.512  52.643  1.00  0.00           C  
ATOM   3550  O   ILE A1748       0.937  11.895  53.660  1.00  0.00           O  
ATOM   3551  CB  ILE A1748       0.880  11.543  50.349  1.00  0.00           C  
ATOM   3552  CG1 ILE A1748      -0.137  11.418  49.209  1.00  0.00           C  
ATOM   3553  CG2 ILE A1748       1.130  10.173  50.977  1.00  0.00           C  
ATOM   3554  CD1 ILE A1748       0.399  10.703  47.987  1.00  0.00           C  
ATOM   3555  N   MET A1749       2.397  13.197  52.558  1.00  0.00           N  
ATOM   3556  CA  MET A1749       3.323  13.238  53.684  1.00  0.00           C  
ATOM   3557  C   MET A1749       2.754  14.050  54.846  1.00  0.00           C  
ATOM   3558  O   MET A1749       3.095  13.806  56.004  1.00  0.00           O  
ATOM   3559  CB  MET A1749       4.676  13.799  53.247  1.00  0.00           C  
ATOM   3560  CG  MET A1749       5.467  12.849  52.350  1.00  0.00           C  
ATOM   3561  SD  MET A1749       5.684  11.195  53.092  1.00  0.00           S  
ATOM   3562  CE  MET A1749       5.331  10.142  51.699  1.00  0.00           C  
ATOM   3563  N   ALA A1750       1.888  15.013  54.541  1.00  0.00           N  
ATOM   3564  CA  ALA A1750       1.264  15.813  55.591  1.00  0.00           C  
ATOM   3565  C   ALA A1750       0.355  14.875  56.388  1.00  0.00           C  
ATOM   3566  O   ALA A1750       0.253  14.973  57.614  1.00  0.00           O  
ATOM   3567  CB  ALA A1750       0.450  16.946  54.983  1.00  0.00           C  
ATOM   3568  N   LEU A1751      -0.307  13.967  55.680  1.00  0.00           N  
ATOM   3569  CA  LEU A1751      -1.183  13.004  56.330  1.00  0.00           C  
ATOM   3570  C   LEU A1751      -0.323  12.032  57.125  1.00  0.00           C  
ATOM   3571  O   LEU A1751      -0.684  11.641  58.233  1.00  0.00           O  
ATOM   3572  CB  LEU A1751      -2.016  12.244  55.293  1.00  0.00           C  
ATOM   3573  CG  LEU A1751      -3.139  13.046  54.627  1.00  0.00           C  
ATOM   3574  CD1 LEU A1751      -3.772  12.225  53.513  1.00  0.00           C  
ATOM   3575  CD2 LEU A1751      -4.182  13.424  55.672  1.00  0.00           C  
ATOM   3576  N   ALA A1752       0.819  11.651  56.560  1.00  0.00           N  
ATOM   3577  CA  ALA A1752       1.728  10.737  57.243  1.00  0.00           C  
ATOM   3578  C   ALA A1752       2.172  11.349  58.571  1.00  0.00           C  
ATOM   3579  O   ALA A1752       2.288  10.644  59.575  1.00  0.00           O  
ATOM   3580  CB  ALA A1752       2.942  10.437  56.365  1.00  0.00           C  
ATOM   3581  N   ASP A1753       2.417  12.659  58.583  1.00  0.00           N  
ATOM   3582  CA  ASP A1753       2.832  13.319  59.820  1.00  0.00           C  
ATOM   3583  C   ASP A1753       1.706  13.235  60.845  1.00  0.00           C  
ATOM   3584  O   ASP A1753       1.941  12.959  62.023  1.00  0.00           O  
ATOM   3585  CB  ASP A1753       3.192  14.789  59.574  1.00  0.00           C  
ATOM   3586  CG  ASP A1753       4.487  14.956  58.797  1.00  0.00           C  
ATOM   3587  OD1 ASP A1753       5.398  14.119  58.955  1.00  0.00           O  
ATOM   3588  OD2 ASP A1753       4.600  15.941  58.042  1.00  0.00           O  
ATOM   3589  N   LEU A1754       0.480  13.468  60.389  1.00  0.00           N  
ATOM   3590  CA  LEU A1754      -0.687  13.407  61.255  1.00  0.00           C  
ATOM   3591  C   LEU A1754      -0.855  11.997  61.824  1.00  0.00           C  
ATOM   3592  O   LEU A1754      -1.188  11.826  63.000  1.00  0.00           O  
ATOM   3593  CB  LEU A1754      -1.936  13.796  60.465  1.00  0.00           C  
ATOM   3594  CG  LEU A1754      -3.261  13.876  61.222  1.00  0.00           C  
ATOM   3595  CD1 LEU A1754      -3.155  14.903  62.341  1.00  0.00           C  
ATOM   3596  CD2 LEU A1754      -4.370  14.262  60.254  1.00  0.00           C  
ATOM   3597  N   ALA A1755      -0.629  10.991  60.983  1.00  0.00           N  
ATOM   3598  CA  ALA A1755      -0.752   9.597  61.408  1.00  0.00           C  
ATOM   3599  C   ALA A1755       0.261   9.267  62.495  1.00  0.00           C  
ATOM   3600  O   ALA A1755      -0.062   8.622  63.492  1.00  0.00           O  
ATOM   3601  CB  ALA A1755      -0.551   8.663  60.218  1.00  0.00           C  
ATOM   3602  N   ASN A1756       1.494   9.713  62.308  1.00  0.00           N  
ATOM   3603  CA  ASN A1756       2.519   9.432  63.296  1.00  0.00           C  
ATOM   3604  C   ASN A1756       2.309  10.221  64.575  1.00  0.00           C  
ATOM   3605  O   ASN A1756       2.689   9.770  65.659  1.00  0.00           O  
ATOM   3606  CB  ASN A1756       3.895   9.681  62.692  1.00  0.00           C  
ATOM   3607  CG  ASN A1756       4.320   8.551  61.777  1.00  0.00           C  
ATOM   3608  OD1 ASN A1756       4.566   7.434  62.234  1.00  0.00           O  
ATOM   3609  ND2 ASN A1756       4.387   8.825  60.480  1.00  0.00           N  
ATOM   3610  N   ARG A1757       1.683  11.388  64.455  1.00  0.00           N  
ATOM   3611  CA  ARG A1757       1.396  12.202  65.627  1.00  0.00           C  
ATOM   3612  C   ARG A1757       0.366  11.434  66.451  1.00  0.00           C  
ATOM   3613  O   ARG A1757       0.470  11.345  67.677  1.00  0.00           O  
ATOM   3614  CB  ARG A1757       0.825  13.566  65.221  1.00  0.00           C  
ATOM   3615  CG  ARG A1757       0.563  14.486  66.408  1.00  0.00           C  
ATOM   3616  CD  ARG A1757       0.009  15.849  65.995  1.00  0.00           C  
ATOM   3617  NE  ARG A1757       0.896  16.565  65.079  1.00  0.00           N  
ATOM   3618  CZ  ARG A1757       0.856  16.453  63.754  1.00  0.00           C  
ATOM   3619  NH1 ARG A1757      -0.036  15.656  63.182  1.00  0.00           N  
ATOM   3620  NH2 ARG A1757       1.708  17.135  63.000  1.00  0.00           N  
ATOM   3621  N   TYR A1758      -0.625  10.870  65.766  1.00  0.00           N  
ATOM   3622  CA  TYR A1758      -1.660  10.091  66.431  1.00  0.00           C  
ATOM   3623  C   TYR A1758      -1.037   8.954  67.230  1.00  0.00           C  
ATOM   3624  O   TYR A1758      -1.347   8.770  68.408  1.00  0.00           O  
ATOM   3625  CB  TYR A1758      -2.639   9.499  65.408  1.00  0.00           C  
ATOM   3626  CG  TYR A1758      -3.482   8.378  65.980  1.00  0.00           C  
ATOM   3627  CD1 TYR A1758      -4.560   8.646  66.822  1.00  0.00           C  
ATOM   3628  CD2 TYR A1758      -3.159   7.045  65.731  1.00  0.00           C  
ATOM   3629  CE1 TYR A1758      -5.294   7.609  67.406  1.00  0.00           C  
ATOM   3630  CE2 TYR A1758      -3.883   6.004  66.311  1.00  0.00           C  
ATOM   3631  CZ  TYR A1758      -4.946   6.293  67.147  1.00  0.00           C  
ATOM   3632  OH  TYR A1758      -5.658   5.265  67.728  1.00  0.00           O  
ATOM   3633  N   VAL A1760      -0.168   8.180  66.585  1.00  0.00           N  
ATOM   3634  CA  VAL A1760       0.467   7.063  67.268  1.00  0.00           C  
ATOM   3635  C   VAL A1760       1.307   7.557  68.442  1.00  0.00           C  
ATOM   3636  O   VAL A1760       1.285   6.959  69.517  1.00  0.00           O  
ATOM   3637  CB  VAL A1760       1.353   6.237  66.310  1.00  0.00           C  
ATOM   3638  CG1 VAL A1760       1.985   5.072  67.067  1.00  0.00           C  
ATOM   3639  CG2 VAL A1760       0.508   5.705  65.148  1.00  0.00           C  
ATOM   3640  N   ASP A1761       2.041   8.648  68.245  1.00  0.00           N  
ATOM   3641  CA  ASP A1761       2.863   9.189  69.325  1.00  0.00           C  
ATOM   3642  C   ASP A1761       1.986   9.586  70.509  1.00  0.00           C  
ATOM   3643  O   ASP A1761       2.339   9.338  71.668  1.00  0.00           O  
ATOM   3644  CB  ASP A1761       3.667  10.407  68.850  1.00  0.00           C  
ATOM   3645  CG  ASP A1761       4.819  10.031  67.936  1.00  0.00           C  
ATOM   3646  OD1 ASP A1761       5.184   8.836  67.891  1.00  0.00           O  
ATOM   3647  OD2 ASP A1761       5.373  10.932  67.272  1.00  0.00           O  
ATOM   3648  N   GLU A1762       0.841  10.196  70.212  1.00  0.00           N  
ATOM   3649  CA  GLU A1762      -0.096  10.628  71.243  1.00  0.00           C  
ATOM   3650  C   GLU A1762      -0.681   9.458  72.027  1.00  0.00           C  
ATOM   3651  O   GLU A1762      -0.951   9.580  73.223  1.00  0.00           O  
ATOM   3652  CB  GLU A1762      -1.240  11.430  70.618  1.00  0.00           C  
ATOM   3653  CG  GLU A1762      -0.834  12.797  70.093  1.00  0.00           C  
ATOM   3654  CD  GLU A1762      -1.935  13.466  69.287  1.00  0.00           C  
ATOM   3655  OE1 GLU A1762      -1.746  14.630  68.875  1.00  0.00           O  
ATOM   3656  OE2 GLU A1762      -2.987  12.827  69.058  1.00  0.00           O  
ATOM   3657  N   GLN A1763      -0.882   8.328  71.356  1.00  0.00           N  
ATOM   3658  CA  GLN A1763      -1.443   7.154  72.015  1.00  0.00           C  
ATOM   3659  C   GLN A1763      -0.376   6.350  72.747  1.00  0.00           C  
ATOM   3660  O   GLN A1763      -0.691   5.525  73.607  1.00  0.00           O  
ATOM   3661  CB  GLN A1763      -2.158   6.265  70.996  1.00  0.00           C  
ATOM   3662  CG  GLN A1763      -3.362   6.920  70.330  1.00  0.00           C  
ATOM   3663  CD  GLN A1763      -4.419   7.354  71.327  1.00  0.00           C  
ATOM   3664  OE1 GLN A1763      -4.909   6.550  72.123  1.00  0.00           O  
ATOM   3665  NE2 GLN A1763      -4.779   8.632  71.286  1.00  0.00           N  
ATOM   3666  N   ALA A1799       0.882   6.590  72.391  1.00  0.00           N  
ATOM   3667  CA  ALA A1799       2.022   5.925  73.021  1.00  0.00           C  
ATOM   3668  C   ALA A1799       1.869   4.415  73.207  1.00  0.00           C  
ATOM   3669  O   ALA A1799       1.840   3.920  74.334  1.00  0.00           O  
ATOM   3670  CB  ALA A1799       2.314   6.583  74.368  1.00  0.00           C  
ATOM   3671  N   PRO A1800       1.788   3.659  72.101  1.00  0.00           N  
ATOM   3672  CA  PRO A1800       1.642   2.204  72.209  1.00  0.00           C  
ATOM   3673  C   PRO A1800       2.765   1.517  72.996  1.00  0.00           C  
ATOM   3674  O   PRO A1800       2.539   0.480  73.621  1.00  0.00           O  
ATOM   3675  CB  PRO A1800       1.581   1.752  70.746  1.00  0.00           C  
ATOM   3676  CG  PRO A1800       2.350   2.820  70.021  1.00  0.00           C  
ATOM   3677  CD  PRO A1800       1.863   4.077  70.691  1.00  0.00           C  
ATOM   3678  N   TRP A1801       3.965   2.090  72.968  1.00  0.00           N  
ATOM   3679  CA  TRP A1801       5.097   1.507  73.690  1.00  0.00           C  
ATOM   3680  C   TRP A1801       4.889   1.607  75.203  1.00  0.00           C  
ATOM   3681  O   TRP A1801       5.547   0.910  75.979  1.00  0.00           O  
ATOM   3682  CB  TRP A1801       6.407   2.191  73.277  1.00  0.00           C  
ATOM   3683  CG  TRP A1801       6.474   3.654  73.595  1.00  0.00           C  
ATOM   3684  CD1 TRP A1801       6.955   4.228  74.738  1.00  0.00           C  
ATOM   3685  CD2 TRP A1801       6.030   4.731  72.760  1.00  0.00           C  
ATOM   3686  NE1 TRP A1801       6.839   5.598  74.665  1.00  0.00           N  
ATOM   3687  CE2 TRP A1801       6.273   5.932  73.463  1.00  0.00           C  
ATOM   3688  CE3 TRP A1801       5.449   4.797  71.486  1.00  0.00           C  
ATOM   3689  CZ2 TRP A1801       5.955   7.188  72.932  1.00  0.00           C  
ATOM   3690  CZ3 TRP A1801       5.132   6.048  70.960  1.00  0.00           C  
ATOM   3691  CH2 TRP A1801       5.387   7.224  71.684  1.00  0.00           C  
ATOM   3692  N   VAL A1802       3.971   2.477  75.614  1.00  0.00           N  
ATOM   3693  CA  VAL A1802       3.648   2.649  77.030  1.00  0.00           C  
ATOM   3694  C   VAL A1802       2.463   1.748  77.361  1.00  0.00           C  
ATOM   3695  O   VAL A1802       2.482   1.009  78.343  1.00  0.00           O  
ATOM   3696  CB  VAL A1802       3.268   4.117  77.352  1.00  0.00           C  
ATOM   3697  CG1 VAL A1802       2.606   4.204  78.723  1.00  0.00           C  
ATOM   3698  CG2 VAL A1802       4.509   4.992  77.315  1.00  0.00           C  
ATOM   3699  N   VAL A1803       1.436   1.807  76.521  1.00  0.00           N  
ATOM   3700  CA  VAL A1803       0.234   1.006  76.712  1.00  0.00           C  
ATOM   3701  C   VAL A1803       0.539  -0.495  76.752  1.00  0.00           C  
ATOM   3702  O   VAL A1803      -0.076  -1.243  77.511  1.00  0.00           O  
ATOM   3703  CB  VAL A1803      -0.783   1.267  75.574  1.00  0.00           C  
ATOM   3704  CG1 VAL A1803      -2.052   0.462  75.809  1.00  0.00           C  
ATOM   3705  CG2 VAL A1803      -1.103   2.753  75.495  1.00  0.00           C  
ATOM   3706  N   ALA A1804       1.499  -0.921  75.938  1.00  0.00           N  
ATOM   3707  CA  ALA A1804       1.875  -2.330  75.847  1.00  0.00           C  
ATOM   3708  C   ALA A1804       2.403  -2.942  77.142  1.00  0.00           C  
ATOM   3709  O   ALA A1804       2.279  -4.149  77.354  1.00  0.00           O  
ATOM   3710  CB  ALA A1804       2.903  -2.518  74.731  1.00  0.00           C  
ATOM   3711  N   LYS A1805       2.991  -2.121  78.005  1.00  0.00           N  
ATOM   3712  CA  LYS A1805       3.543  -2.621  79.263  1.00  0.00           C  
ATOM   3713  C   LYS A1805       2.608  -2.422  80.451  1.00  0.00           C  
ATOM   3714  O   LYS A1805       2.956  -2.769  81.582  1.00  0.00           O  
ATOM   3715  CB  LYS A1805       4.882  -1.936  79.562  1.00  0.00           C  
ATOM   3716  CG  LYS A1805       4.766  -0.441  79.839  1.00  0.00           C  
ATOM   3717  CD  LYS A1805       6.098   0.167  80.261  1.00  0.00           C  
ATOM   3718  CE  LYS A1805       5.960   1.663  80.519  1.00  0.00           C  
ATOM   3719  NZ  LYS A1805       7.242   2.296  80.954  1.00  0.00           N  
ATOM   3720  N   GLN A1808       1.424  -1.873  80.203  1.00  0.00           N  
ATOM   3721  CA  GLN A1808       0.478  -1.622  81.283  1.00  0.00           C  
ATOM   3722  C   GLN A1808      -0.645  -2.654  81.360  1.00  0.00           C  
ATOM   3723  O   GLN A1808      -1.403  -2.850  80.411  1.00  0.00           O  
ATOM   3724  CB  GLN A1808      -0.081  -0.200  81.151  1.00  0.00           C  
ATOM   3725  CG  GLN A1808       1.036   0.835  81.013  1.00  0.00           C  
ATOM   3726  CD  GLN A1808       0.557   2.272  81.084  1.00  0.00           C  
ATOM   3727  OE1 GLN A1808      -0.395   2.657  80.408  1.00  0.00           O  
ATOM   3728  NE2 GLN A1808       1.232   3.081  81.899  1.00  0.00           N  
ATOM   3729  N   GLU A1809      -0.733  -3.308  82.516  1.00  0.00           N  
ATOM   3730  CA  GLU A1809      -1.721  -4.349  82.779  1.00  0.00           C  
ATOM   3731  C   GLU A1809      -3.157  -4.024  82.380  1.00  0.00           C  
ATOM   3732  O   GLU A1809      -3.672  -2.944  82.675  1.00  0.00           O  
ATOM   3733  CB  GLU A1809      -1.676  -4.733  84.260  1.00  0.00           C  
ATOM   3734  N   GLY A1810      -3.794  -4.980  81.708  1.00  0.00           N  
ATOM   3735  CA  GLY A1810      -5.177  -4.828  81.292  1.00  0.00           C  
ATOM   3736  C   GLY A1810      -5.466  -3.886  80.138  1.00  0.00           C  
ATOM   3737  O   GLY A1810      -6.632  -3.608  79.852  1.00  0.00           O  
ATOM   3738  N   ARG A1812      -4.428  -3.401  79.464  1.00  0.00           N  
ATOM   3739  CA  ARG A1812      -4.627  -2.476  78.347  1.00  0.00           C  
ATOM   3740  C   ARG A1812      -4.565  -3.142  76.971  1.00  0.00           C  
ATOM   3741  O   ARG A1812      -4.352  -2.464  75.967  1.00  0.00           O  
ATOM   3742  CB  ARG A1812      -3.594  -1.345  78.405  1.00  0.00           C  
ATOM   3743  CG  ARG A1812      -3.629  -0.513  79.679  1.00  0.00           C  
ATOM   3744  CD  ARG A1812      -4.920   0.282  79.812  1.00  0.00           C  
ATOM   3745  NE  ARG A1812      -5.059   1.324  78.794  1.00  0.00           N  
ATOM   3746  CZ  ARG A1812      -4.192   2.315  78.605  1.00  0.00           C  
ATOM   3747  NH1 ARG A1812      -3.107   2.407  79.361  1.00  0.00           N  
ATOM   3748  NH2 ARG A1812      -4.418   3.226  77.668  1.00  0.00           N  
ATOM   3749  N   ASP A1813      -4.758  -4.458  76.920  1.00  0.00           N  
ATOM   3750  CA  ASP A1813      -4.712  -5.185  75.649  1.00  0.00           C  
ATOM   3751  C   ASP A1813      -5.659  -4.625  74.592  1.00  0.00           C  
ATOM   3752  O   ASP A1813      -5.261  -4.406  73.446  1.00  0.00           O  
ATOM   3753  CB  ASP A1813      -5.032  -6.671  75.859  1.00  0.00           C  
ATOM   3754  CG  ASP A1813      -3.809  -7.487  76.234  1.00  0.00           C  
ATOM   3755  OD1 ASP A1813      -3.920  -8.729  76.310  1.00  0.00           O  
ATOM   3756  OD2 ASP A1813      -2.735  -6.891  76.449  1.00  0.00           O  
ATOM   3757  N   ALA A1814      -6.913  -4.406  74.975  1.00  0.00           N  
ATOM   3758  CA  ALA A1814      -7.911  -3.883  74.051  1.00  0.00           C  
ATOM   3759  C   ALA A1814      -7.457  -2.561  73.452  1.00  0.00           C  
ATOM   3760  O   ALA A1814      -7.568  -2.354  72.241  1.00  0.00           O  
ATOM   3761  CB  ALA A1814      -9.245  -3.698  74.766  1.00  0.00           C  
ATOM   3762  N   ASP A1815      -6.950  -1.670  74.299  1.00  0.00           N  
ATOM   3763  CA  ASP A1815      -6.486  -0.368  73.836  1.00  0.00           C  
ATOM   3764  C   ASP A1815      -5.305  -0.513  72.885  1.00  0.00           C  
ATOM   3765  O   ASP A1815      -5.223   0.196  71.882  1.00  0.00           O  
ATOM   3766  CB  ASP A1815      -6.070   0.525  75.011  1.00  0.00           C  
ATOM   3767  CG  ASP A1815      -7.224   0.849  75.945  1.00  0.00           C  
ATOM   3768  OD1 ASP A1815      -8.393   0.775  75.511  1.00  0.00           O  
ATOM   3769  OD2 ASP A1815      -6.955   1.196  77.114  1.00  0.00           O  
ATOM   3770  N   LEU A1816      -4.387  -1.425  73.199  1.00  0.00           N  
ATOM   3771  CA  LEU A1816      -3.222  -1.623  72.342  1.00  0.00           C  
ATOM   3772  C   LEU A1816      -3.648  -2.071  70.945  1.00  0.00           C  
ATOM   3773  O   LEU A1816      -3.193  -1.517  69.943  1.00  0.00           O  
ATOM   3774  CB  LEU A1816      -2.263  -2.656  72.950  1.00  0.00           C  
ATOM   3775  CG  LEU A1816      -1.005  -2.932  72.115  1.00  0.00           C  
ATOM   3776  CD1 LEU A1816      -0.188  -1.656  71.976  1.00  0.00           C  
ATOM   3777  CD2 LEU A1816      -0.171  -4.024  72.773  1.00  0.00           C  
ATOM   3778  N   GLN A1817      -4.522  -3.070  70.875  1.00  0.00           N  
ATOM   3779  CA  GLN A1817      -4.986  -3.555  69.580  1.00  0.00           C  
ATOM   3780  C   GLN A1817      -5.693  -2.435  68.814  1.00  0.00           C  
ATOM   3781  O   GLN A1817      -5.540  -2.312  67.600  1.00  0.00           O  
ATOM   3782  CB  GLN A1817      -5.936  -4.747  69.756  1.00  0.00           C  
ATOM   3783  CG  GLN A1817      -6.483  -5.292  68.441  1.00  0.00           C  
ATOM   3784  CD  GLN A1817      -7.526  -6.373  68.638  1.00  0.00           C  
ATOM   3785  OE1 GLN A1817      -8.400  -6.256  69.497  1.00  0.00           O  
ATOM   3786  NE2 GLN A1817      -7.451  -7.425  67.830  1.00  0.00           N  
ATOM   3787  N   ALA A1818      -6.459  -1.612  69.525  1.00  0.00           N  
ATOM   3788  CA  ALA A1818      -7.176  -0.506  68.890  1.00  0.00           C  
ATOM   3789  C   ALA A1818      -6.211   0.511  68.286  1.00  0.00           C  
ATOM   3790  O   ALA A1818      -6.367   0.928  67.136  1.00  0.00           O  
ATOM   3791  CB  ALA A1818      -8.088   0.182  69.907  1.00  0.00           C  
ATOM   3792  N   ILE A1819      -5.216   0.912  69.069  1.00  0.00           N  
ATOM   3793  CA  ILE A1819      -4.226   1.882  68.617  1.00  0.00           C  
ATOM   3794  C   ILE A1819      -3.450   1.393  67.398  1.00  0.00           C  
ATOM   3795  O   ILE A1819      -3.322   2.103  66.400  1.00  0.00           O  
ATOM   3796  CB  ILE A1819      -3.205   2.186  69.735  1.00  0.00           C  
ATOM   3797  CG1 ILE A1819      -3.912   2.865  70.910  1.00  0.00           C  
ATOM   3798  CG2 ILE A1819      -2.073   3.052  69.193  1.00  0.00           C  
ATOM   3799  CD1 ILE A1819      -3.044   2.994  72.147  1.00  0.00           C  
ATOM   3800  N   CYS A1820      -2.918   0.182  67.494  1.00  0.00           N  
ATOM   3801  CA  CYS A1820      -2.123  -0.385  66.416  1.00  0.00           C  
ATOM   3802  C   CYS A1820      -2.927  -0.649  65.153  1.00  0.00           C  
ATOM   3803  O   CYS A1820      -2.423  -0.467  64.046  1.00  0.00           O  
ATOM   3804  CB  CYS A1820      -1.437  -1.662  66.903  1.00  0.00           C  
ATOM   3805  SG  CYS A1820      -0.302  -1.339  68.287  1.00  0.00           S  
ATOM   3806  N   SER A1821      -4.177  -1.070  65.312  1.00  0.00           N  
ATOM   3807  CA  SER A1821      -5.027  -1.323  64.149  1.00  0.00           C  
ATOM   3808  C   SER A1821      -5.328   0.001  63.452  1.00  0.00           C  
ATOM   3809  O   SER A1821      -5.393   0.071  62.219  1.00  0.00           O  
ATOM   3810  CB  SER A1821      -6.337  -1.993  64.581  1.00  0.00           C  
ATOM   3811  OG  SER A1821      -6.088  -3.258  65.179  1.00  0.00           O  
ATOM   3812  N   MET A1822      -5.506   1.055  64.245  1.00  0.00           N  
ATOM   3813  CA  MET A1822      -5.789   2.379  63.689  1.00  0.00           C  
ATOM   3814  C   MET A1822      -4.595   2.827  62.844  1.00  0.00           C  
ATOM   3815  O   MET A1822      -4.760   3.322  61.725  1.00  0.00           O  
ATOM   3816  CB  MET A1822      -6.038   3.382  64.821  1.00  0.00           C  
ATOM   3817  CG  MET A1822      -6.534   4.752  64.376  1.00  0.00           C  
ATOM   3818  SD  MET A1822      -8.131   4.704  63.514  1.00  0.00           S  
ATOM   3819  CE  MET A1822      -7.928   6.099  62.394  1.00  0.00           C  
ATOM   3820  N   GLY A1823      -3.392   2.642  63.380  1.00  0.00           N  
ATOM   3821  CA  GLY A1823      -2.192   3.022  62.652  1.00  0.00           C  
ATOM   3822  C   GLY A1823      -2.040   2.262  61.344  1.00  0.00           C  
ATOM   3823  O   GLY A1823      -1.638   2.825  60.328  1.00  0.00           O  
ATOM   3824  N   ILE A1824      -2.360   0.973  61.369  1.00  0.00           N  
ATOM   3825  CA  ILE A1824      -2.258   0.135  60.180  1.00  0.00           C  
ATOM   3826  C   ILE A1824      -3.275   0.554  59.117  1.00  0.00           C  
ATOM   3827  O   ILE A1824      -2.980   0.509  57.921  1.00  0.00           O  
ATOM   3828  CB  ILE A1824      -2.431  -1.354  60.567  1.00  0.00           C  
ATOM   3829  CG1 ILE A1824      -1.206  -1.793  61.373  1.00  0.00           C  
ATOM   3830  CG2 ILE A1824      -2.619  -2.225  59.319  1.00  0.00           C  
ATOM   3831  CD1 ILE A1824      -1.329  -3.157  62.016  1.00  0.00           C  
ATOM   3832  N   ASN A1825      -4.464   0.974  59.545  1.00  0.00           N  
ATOM   3833  CA  ASN A1825      -5.471   1.417  58.590  1.00  0.00           C  
ATOM   3834  C   ASN A1825      -5.071   2.747  57.963  1.00  0.00           C  
ATOM   3835  O   ASN A1825      -5.370   2.993  56.800  1.00  0.00           O  
ATOM   3836  CB  ASN A1825      -6.849   1.534  59.249  1.00  0.00           C  
ATOM   3837  CG  ASN A1825      -7.669   0.269  59.095  1.00  0.00           C  
ATOM   3838  OD1 ASN A1825      -7.911  -0.189  57.975  1.00  0.00           O  
ATOM   3839  ND2 ASN A1825      -8.096  -0.310  60.215  1.00  0.00           N  
ATOM   3840  N   LEU A1826      -4.400   3.607  58.727  1.00  0.00           N  
ATOM   3841  CA  LEU A1826      -3.958   4.883  58.165  1.00  0.00           C  
ATOM   3842  C   LEU A1826      -2.888   4.552  57.124  1.00  0.00           C  
ATOM   3843  O   LEU A1826      -2.818   5.180  56.065  1.00  0.00           O  
ATOM   3844  CB  LEU A1826      -3.402   5.803  59.260  1.00  0.00           C  
ATOM   3845  CG  LEU A1826      -4.462   6.314  60.250  1.00  0.00           C  
ATOM   3846  CD1 LEU A1826      -3.812   7.185  61.316  1.00  0.00           C  
ATOM   3847  CD2 LEU A1826      -5.533   7.101  59.499  1.00  0.00           C  
ATOM   3848  N   PHE A1827      -2.069   3.544  57.426  1.00  0.00           N  
ATOM   3849  CA  PHE A1827      -1.024   3.087  56.508  1.00  0.00           C  
ATOM   3850  C   PHE A1827      -1.683   2.592  55.213  1.00  0.00           C  
ATOM   3851  O   PHE A1827      -1.207   2.868  54.111  1.00  0.00           O  
ATOM   3852  CB  PHE A1827      -0.233   1.943  57.162  1.00  0.00           C  
ATOM   3853  CG  PHE A1827       0.726   1.247  56.234  1.00  0.00           C  
ATOM   3854  CD1 PHE A1827       1.927   1.851  55.860  1.00  0.00           C  
ATOM   3855  CD2 PHE A1827       0.437  -0.025  55.749  1.00  0.00           C  
ATOM   3856  CE1 PHE A1827       2.826   1.191  55.018  1.00  0.00           C  
ATOM   3857  CE2 PHE A1827       1.330  -0.694  54.905  1.00  0.00           C  
ATOM   3858  CZ  PHE A1827       2.526  -0.083  54.540  1.00  0.00           C  
ATOM   3859  N   ARG A1828      -2.778   1.850  55.359  1.00  0.00           N  
ATOM   3860  CA  ARG A1828      -3.518   1.321  54.212  1.00  0.00           C  
ATOM   3861  C   ARG A1828      -3.884   2.457  53.254  1.00  0.00           C  
ATOM   3862  O   ARG A1828      -3.653   2.364  52.045  1.00  0.00           O  
ATOM   3863  CB  ARG A1828      -4.793   0.615  54.706  1.00  0.00           C  
ATOM   3864  CG  ARG A1828      -5.579  -0.185  53.649  1.00  0.00           C  
ATOM   3865  CD  ARG A1828      -6.393   0.702  52.717  1.00  0.00           C  
ATOM   3866  NE  ARG A1828      -7.248  -0.081  51.822  1.00  0.00           N  
ATOM   3867  CZ  ARG A1828      -8.398  -0.648  52.178  1.00  0.00           C  
ATOM   3868  NH1 ARG A1828      -8.851  -0.523  53.420  1.00  0.00           N  
ATOM   3869  NH2 ARG A1828      -9.102  -1.343  51.289  1.00  0.00           N  
ATOM   3870  N   VAL A1829      -4.449   3.530  53.800  1.00  0.00           N  
ATOM   3871  CA  VAL A1829      -4.851   4.668  52.982  1.00  0.00           C  
ATOM   3872  C   VAL A1829      -3.650   5.337  52.315  1.00  0.00           C  
ATOM   3873  O   VAL A1829      -3.675   5.615  51.115  1.00  0.00           O  
ATOM   3874  CB  VAL A1829      -5.615   5.710  53.822  1.00  0.00           C  
ATOM   3875  CG1 VAL A1829      -5.971   6.920  52.960  1.00  0.00           C  
ATOM   3876  CG2 VAL A1829      -6.878   5.078  54.395  1.00  0.00           C  
ATOM   3877  N   LEU A1830      -2.595   5.585  53.087  1.00  0.00           N  
ATOM   3878  CA  LEU A1830      -1.403   6.228  52.539  1.00  0.00           C  
ATOM   3879  C   LEU A1830      -0.775   5.438  51.401  1.00  0.00           C  
ATOM   3880  O   LEU A1830      -0.367   6.017  50.394  1.00  0.00           O  
ATOM   3881  CB  LEU A1830      -0.360   6.450  53.639  1.00  0.00           C  
ATOM   3882  CG  LEU A1830      -0.783   7.427  54.737  1.00  0.00           C  
ATOM   3883  CD1 LEU A1830       0.320   7.527  55.783  1.00  0.00           C  
ATOM   3884  CD2 LEU A1830      -1.062   8.787  54.134  1.00  0.00           C  
ATOM   3885  N   MET A1831      -0.684   4.120  51.563  1.00  0.00           N  
ATOM   3886  CA  MET A1831      -0.099   3.278  50.522  1.00  0.00           C  
ATOM   3887  C   MET A1831      -0.980   3.235  49.285  1.00  0.00           C  
ATOM   3888  O   MET A1831      -0.502   2.947  48.191  1.00  0.00           O  
ATOM   3889  CB  MET A1831       0.139   1.857  51.039  1.00  0.00           C  
ATOM   3890  CG  MET A1831       1.346   1.731  51.947  1.00  0.00           C  
ATOM   3891  SD  MET A1831       2.854   2.379  51.172  1.00  0.00           S  
ATOM   3892  CE  MET A1831       2.909   1.424  49.665  1.00  0.00           C  
ATOM   3893  N   THR A1832      -2.267   3.513  49.455  1.00  0.00           N  
ATOM   3894  CA  THR A1832      -3.180   3.524  48.319  1.00  0.00           C  
ATOM   3895  C   THR A1832      -2.879   4.771  47.490  1.00  0.00           C  
ATOM   3896  O   THR A1832      -2.817   4.711  46.260  1.00  0.00           O  
ATOM   3897  CB  THR A1832      -4.654   3.568  48.775  1.00  0.00           C  
ATOM   3898  OG1 THR A1832      -4.955   2.390  49.535  1.00  0.00           O  
ATOM   3899  CG2 THR A1832      -5.584   3.641  47.572  1.00  0.00           C  
ATOM   3900  N   TYR A1833      -2.679   5.899  48.171  1.00  0.00           N  
ATOM   3901  CA  TYR A1833      -2.376   7.155  47.486  1.00  0.00           C  
ATOM   3902  C   TYR A1833      -1.007   7.093  46.816  1.00  0.00           C  
ATOM   3903  O   TYR A1833      -0.779   7.738  45.789  1.00  0.00           O  
ATOM   3904  CB  TYR A1833      -2.407   8.340  48.465  1.00  0.00           C  
ATOM   3905  CG  TYR A1833      -3.762   8.624  49.080  1.00  0.00           C  
ATOM   3906  CD1 TYR A1833      -4.938   8.380  48.369  1.00  0.00           C  
ATOM   3907  CD2 TYR A1833      -3.870   9.165  50.360  1.00  0.00           C  
ATOM   3908  CE1 TYR A1833      -6.184   8.667  48.915  1.00  0.00           C  
ATOM   3909  CE2 TYR A1833      -5.118   9.459  50.918  1.00  0.00           C  
ATOM   3910  CZ  TYR A1833      -6.268   9.205  50.187  1.00  0.00           C  
ATOM   3911  OH  TYR A1833      -7.504   9.491  50.721  1.00  0.00           O  
ATOM   3912  N   LEU A1834      -0.105   6.304  47.396  1.00  0.00           N  
ATOM   3913  CA  LEU A1834       1.247   6.154  46.870  1.00  0.00           C  
ATOM   3914  C   LEU A1834       1.414   4.977  45.913  1.00  0.00           C  
ATOM   3915  O   LEU A1834       2.497   4.775  45.362  1.00  0.00           O  
ATOM   3916  CB  LEU A1834       2.241   5.995  48.030  1.00  0.00           C  
ATOM   3917  CG  LEU A1834       2.467   7.234  48.896  1.00  0.00           C  
ATOM   3918  CD1 LEU A1834       3.249   6.847  50.151  1.00  0.00           C  
ATOM   3919  CD2 LEU A1834       3.211   8.287  48.091  1.00  0.00           C  
ATOM   3920  N   LYS A2014       0.350   4.209  45.703  1.00  0.00           N  
ATOM   3921  CA  LYS A2014       0.435   3.044  44.828  1.00  0.00           C  
ATOM   3922  C   LYS A2014       0.975   3.344  43.425  1.00  0.00           C  
ATOM   3923  O   LYS A2014       1.769   2.574  42.887  1.00  0.00           O  
ATOM   3924  CB  LYS A2014      -0.928   2.338  44.745  1.00  0.00           C  
ATOM   3925  CG  LYS A2014      -0.925   1.076  43.877  1.00  0.00           C  
ATOM   3926  CD  LYS A2014      -2.142   0.196  44.143  1.00  0.00           C  
ATOM   3927  CE  LYS A2014      -2.119  -1.051  43.255  1.00  0.00           C  
ATOM   3928  NZ  LYS A2014      -3.117  -2.076  43.699  1.00  0.00           N  
ATOM   3929  N   PRO A2015       0.563   4.465  42.810  1.00  0.00           N  
ATOM   3930  CA  PRO A2015       1.096   4.735  41.469  1.00  0.00           C  
ATOM   3931  C   PRO A2015       2.594   5.056  41.482  1.00  0.00           C  
ATOM   3932  O   PRO A2015       3.273   4.930  40.468  1.00  0.00           O  
ATOM   3933  CB  PRO A2015       0.283   5.944  41.005  1.00  0.00           C  
ATOM   3934  CG  PRO A2015      -1.013   5.815  41.772  1.00  0.00           C  
ATOM   3935  CD  PRO A2015      -0.528   5.400  43.142  1.00  0.00           C  
ATOM   3936  N   VAL A2016       3.095   5.467  42.640  1.00  0.00           N  
ATOM   3937  CA  VAL A2016       4.495   5.868  42.784  1.00  0.00           C  
ATOM   3938  C   VAL A2016       5.478   4.760  43.154  1.00  0.00           C  
ATOM   3939  O   VAL A2016       6.589   4.713  42.621  1.00  0.00           O  
ATOM   3940  CB  VAL A2016       4.630   6.986  43.859  1.00  0.00           C  
ATOM   3941  CG1 VAL A2016       6.061   7.522  43.896  1.00  0.00           C  
ATOM   3942  CG2 VAL A2016       3.639   8.107  43.577  1.00  0.00           C  
ATOM   3943  N   LEU A2017       5.065   3.882  44.066  1.00  0.00           N  
ATOM   3944  CA  LEU A2017       5.916   2.806  44.574  1.00  0.00           C  
ATOM   3945  C   LEU A2017       5.311   1.416  44.350  1.00  0.00           C  
ATOM   3946  O   LEU A2017       4.791   0.798  45.282  1.00  0.00           O  
ATOM   3947  CB  LEU A2017       6.145   3.032  46.074  1.00  0.00           C  
ATOM   3948  CG  LEU A2017       6.540   4.468  46.441  1.00  0.00           C  
ATOM   3949  CD1 LEU A2017       6.453   4.688  47.947  1.00  0.00           C  
ATOM   3950  CD2 LEU A2017       7.938   4.740  45.925  1.00  0.00           C  
ATOM   3951  N   PRO A2018       5.391   0.900  43.116  1.00  0.00           N  
ATOM   3952  CA  PRO A2018       4.840  -0.420  42.779  1.00  0.00           C  
ATOM   3953  C   PRO A2018       5.331  -1.579  43.647  1.00  0.00           C  
ATOM   3954  O   PRO A2018       4.539  -2.418  44.082  1.00  0.00           O  
ATOM   3955  CB  PRO A2018       5.248  -0.613  41.318  1.00  0.00           C  
ATOM   3956  CG  PRO A2018       5.431   0.776  40.804  1.00  0.00           C  
ATOM   3957  CD  PRO A2018       6.086   1.488  41.958  1.00  0.00           C  
ATOM   3958  N   LYS A2019       6.637  -1.639  43.888  1.00  0.00           N  
ATOM   3959  CA  LYS A2019       7.192  -2.734  44.677  1.00  0.00           C  
ATOM   3960  C   LYS A2019       6.837  -2.674  46.154  1.00  0.00           C  
ATOM   3961  O   LYS A2019       6.396  -3.672  46.727  1.00  0.00           O  
ATOM   3962  CB  LYS A2019       8.710  -2.811  44.483  1.00  0.00           C  
ATOM   3963  CG  LYS A2019       9.099  -3.442  43.151  1.00  0.00           C  
ATOM   3964  CD  LYS A2019       8.500  -4.843  43.032  1.00  0.00           C  
ATOM   3965  CE  LYS A2019       8.641  -5.407  41.627  1.00  0.00           C  
ATOM   3966  NZ  LYS A2019       7.980  -6.741  41.505  1.00  0.00           N  
ATOM   3967  N   LEU A2020       7.027  -1.518  46.779  1.00  0.00           N  
ATOM   3968  CA  LEU A2020       6.668  -1.390  48.182  1.00  0.00           C  
ATOM   3969  C   LEU A2020       5.172  -1.679  48.322  1.00  0.00           C  
ATOM   3970  O   LEU A2020       4.727  -2.251  49.319  1.00  0.00           O  
ATOM   3971  CB  LEU A2020       6.975   0.022  48.692  1.00  0.00           C  
ATOM   3972  CG  LEU A2020       6.492   0.349  50.109  1.00  0.00           C  
ATOM   3973  CD1 LEU A2020       7.033  -0.680  51.099  1.00  0.00           C  
ATOM   3974  CD2 LEU A2020       6.943   1.760  50.486  1.00  0.00           C  
ATOM   3975  N   THR A2021       4.396  -1.282  47.318  1.00  0.00           N  
ATOM   3976  CA  THR A2021       2.956  -1.515  47.353  1.00  0.00           C  
ATOM   3977  C   THR A2021       2.635  -3.004  47.366  1.00  0.00           C  
ATOM   3978  O   THR A2021       1.750  -3.445  48.103  1.00  0.00           O  
ATOM   3979  CB  THR A2021       2.250  -0.848  46.157  1.00  0.00           C  
ATOM   3980  OG1 THR A2021       2.336   0.575  46.298  1.00  0.00           O  
ATOM   3981  CG2 THR A2021       0.782  -1.248  46.108  1.00  0.00           C  
ATOM   3982  N   GLU A2022       3.351  -3.783  46.560  1.00  0.00           N  
ATOM   3983  CA  GLU A2022       3.115  -5.218  46.527  1.00  0.00           C  
ATOM   3984  C   GLU A2022       3.424  -5.819  47.892  1.00  0.00           C  
ATOM   3985  O   GLU A2022       2.701  -6.688  48.371  1.00  0.00           O  
ATOM   3986  CB  GLU A2022       3.990  -5.893  45.468  1.00  0.00           C  
ATOM   3987  CG  GLU A2022       3.686  -5.474  44.042  1.00  0.00           C  
ATOM   3988  CD  GLU A2022       4.433  -6.317  43.024  1.00  0.00           C  
ATOM   3989  OE1 GLU A2022       5.561  -6.759  43.329  1.00  0.00           O  
ATOM   3990  OE2 GLU A2022       3.897  -6.528  41.918  1.00  0.00           O  
ATOM   3991  N   ARG A2023       4.502  -5.354  48.518  1.00  0.00           N  
ATOM   3992  CA  ARG A2023       4.873  -5.861  49.833  1.00  0.00           C  
ATOM   3993  C   ARG A2023       3.823  -5.451  50.859  1.00  0.00           C  
ATOM   3994  O   ARG A2023       3.473  -6.232  51.754  1.00  0.00           O  
ATOM   3995  CB  ARG A2023       6.259  -5.339  50.235  1.00  0.00           C  
ATOM   3996  CG  ARG A2023       7.371  -5.799  49.300  1.00  0.00           C  
ATOM   3997  CD  ARG A2023       8.749  -5.663  49.942  1.00  0.00           C  
ATOM   3998  NE  ARG A2023       9.205  -4.281  50.067  1.00  0.00           N  
ATOM   3999  CZ  ARG A2023       9.742  -3.572  49.077  1.00  0.00           C  
ATOM   4000  NH1 ARG A2023       9.891  -4.107  47.872  1.00  0.00           N  
ATOM   4001  NH2 ARG A2023      10.157  -2.332  49.299  1.00  0.00           N  
ATOM   4002  N   ALA A2024       3.310  -4.232  50.723  1.00  0.00           N  
ATOM   4003  CA  ALA A2024       2.284  -3.750  51.636  1.00  0.00           C  
ATOM   4004  C   ALA A2024       0.992  -4.551  51.468  1.00  0.00           C  
ATOM   4005  O   ALA A2024       0.326  -4.872  52.451  1.00  0.00           O  
ATOM   4006  CB  ALA A2024       2.019  -2.266  51.396  1.00  0.00           C  
ATOM   4007  N   GLU A2025       0.639  -4.878  50.227  1.00  0.00           N  
ATOM   4008  CA  GLU A2025      -0.576  -5.643  49.967  1.00  0.00           C  
ATOM   4009  C   GLU A2025      -0.460  -7.065  50.508  1.00  0.00           C  
ATOM   4010  O   GLU A2025      -1.449  -7.647  50.951  1.00  0.00           O  
ATOM   4011  CB  GLU A2025      -0.886  -5.656  48.464  1.00  0.00           C  
ATOM   4012  CG  GLU A2025      -1.164  -4.260  47.911  1.00  0.00           C  
ATOM   4013  CD  GLU A2025      -1.397  -4.233  46.413  1.00  0.00           C  
ATOM   4014  OE1 GLU A2025      -0.662  -4.923  45.672  1.00  0.00           O  
ATOM   4015  OE2 GLU A2025      -2.305  -3.498  45.969  1.00  0.00           O  
ATOM   4016  N   ALA A2026       0.748  -7.620  50.483  1.00  0.00           N  
ATOM   4017  CA  ALA A2026       0.964  -8.970  51.001  1.00  0.00           C  
ATOM   4018  C   ALA A2026       0.798  -8.949  52.522  1.00  0.00           C  
ATOM   4019  O   ALA A2026       0.196  -9.853  53.106  1.00  0.00           O  
ATOM   4020  CB  ALA A2026       2.358  -9.460  50.627  1.00  0.00           C  
ATOM   4021  N   PHE A2027       1.335  -7.911  53.156  1.00  0.00           N  
ATOM   4022  CA  PHE A2027       1.232  -7.749  54.605  1.00  0.00           C  
ATOM   4023  C   PHE A2027      -0.229  -7.543  55.006  1.00  0.00           C  
ATOM   4024  O   PHE A2027      -0.735  -8.184  55.932  1.00  0.00           O  
ATOM   4025  CB  PHE A2027       2.086  -6.547  55.053  1.00  0.00           C  
ATOM   4026  CG  PHE A2027       1.596  -5.864  56.312  1.00  0.00           C  
ATOM   4027  CD1 PHE A2027       1.439  -6.572  57.501  1.00  0.00           C  
ATOM   4028  CD2 PHE A2027       1.296  -4.503  56.302  1.00  0.00           C  
ATOM   4029  CE1 PHE A2027       0.990  -5.935  58.662  1.00  0.00           C  
ATOM   4030  CE2 PHE A2027       0.845  -3.856  57.457  1.00  0.00           C  
ATOM   4031  CZ  PHE A2027       0.693  -4.575  58.638  1.00  0.00           C  
ATOM   4032  N   LEU A2039      -0.903  -6.650  54.292  1.00  0.00           N  
ATOM   4033  CA  LEU A2039      -2.294  -6.325  54.578  1.00  0.00           C  
ATOM   4034  C   LEU A2039      -3.295  -7.388  54.142  1.00  0.00           C  
ATOM   4035  O   LEU A2039      -4.441  -7.368  54.582  1.00  0.00           O  
ATOM   4036  CB  LEU A2039      -2.653  -4.990  53.918  1.00  0.00           C  
ATOM   4037  CG  LEU A2039      -1.935  -3.767  54.484  1.00  0.00           C  
ATOM   4038  CD1 LEU A2039      -2.224  -2.553  53.615  1.00  0.00           C  
ATOM   4039  CD2 LEU A2039      -2.392  -3.527  55.920  1.00  0.00           C  
ATOM   4040  N   ASN A2040      -2.866  -8.316  53.292  1.00  0.00           N  
ATOM   4041  CA  ASN A2040      -3.757  -9.363  52.801  1.00  0.00           C  
ATOM   4042  C   ASN A2040      -4.900  -8.759  51.995  1.00  0.00           C  
ATOM   4043  O   ASN A2040      -6.058  -9.166  52.124  1.00  0.00           O  
ATOM   4044  CB  ASN A2040      -4.322 -10.183  53.965  1.00  0.00           C  
ATOM   4045  CG  ASN A2040      -3.418 -11.332  54.362  1.00  0.00           C  
ATOM   4046  OD1 ASN A2040      -3.272 -11.646  55.545  1.00  0.00           O  
ATOM   4047  ND2 ASN A2040      -2.819 -11.980  53.371  1.00  0.00           N  
ATOM   4048  N   THR A2041      -4.573  -7.778  51.162  1.00  0.00           N  
ATOM   4049  CA  THR A2041      -5.583  -7.142  50.339  1.00  0.00           C  
ATOM   4050  C   THR A2041      -4.969  -6.287  49.246  1.00  0.00           C  
ATOM   4051  O   THR A2041      -3.919  -5.670  49.435  1.00  0.00           O  
ATOM   4052  CB  THR A2041      -6.519  -6.249  51.187  1.00  0.00           C  
ATOM   4053  OG1 THR A2041      -7.585  -5.758  50.365  1.00  0.00           O  
ATOM   4054  CG2 THR A2041      -5.757  -5.065  51.760  1.00  0.00           C  
ATOM   4055  N   GLU A2042      -5.622  -6.274  48.091  1.00  0.00           N  
ATOM   4056  CA  GLU A2042      -5.179  -5.454  46.977  1.00  0.00           C  
ATOM   4057  C   GLU A2042      -5.648  -4.046  47.324  1.00  0.00           C  
ATOM   4058  O   GLU A2042      -6.736  -3.871  47.866  1.00  0.00           O  
ATOM   4059  CB  GLU A2042      -5.848  -5.909  45.676  1.00  0.00           C  
ATOM   4060  CG  GLU A2042      -5.901  -4.834  44.598  1.00  0.00           C  
ATOM   4061  CD  GLU A2042      -6.682  -5.267  43.369  1.00  0.00           C  
ATOM   4062  OE1 GLU A2042      -7.813  -5.773  43.528  1.00  0.00           O  
ATOM   4063  OE2 GLU A2042      -6.170  -5.089  42.243  1.00  0.00           O  
ATOM   4064  N   LEU A2043      -4.832  -3.044  47.028  1.00  0.00           N  
ATOM   4065  CA  LEU A2043      -5.222  -1.674  47.328  1.00  0.00           C  
ATOM   4066  C   LEU A2043      -5.901  -1.022  46.129  1.00  0.00           C  
ATOM   4067  O   LEU A2043      -5.303  -0.903  45.058  1.00  0.00           O  
ATOM   4068  CB  LEU A2043      -4.000  -0.850  47.736  1.00  0.00           C  
ATOM   4069  CG  LEU A2043      -3.256  -1.327  48.984  1.00  0.00           C  
ATOM   4070  CD1 LEU A2043      -2.018  -0.459  49.189  1.00  0.00           C  
ATOM   4071  CD2 LEU A2043      -4.173  -1.259  50.194  1.00  0.00           C  
ATOM   4072  N   THR A2044      -7.158  -0.625  46.306  1.00  0.00           N  
ATOM   4073  CA  THR A2044      -7.903   0.040  45.241  1.00  0.00           C  
ATOM   4074  C   THR A2044      -8.242   1.443  45.724  1.00  0.00           C  
ATOM   4075  O   THR A2044      -8.313   1.696  46.928  1.00  0.00           O  
ATOM   4076  CB  THR A2044      -9.216  -0.702  44.885  1.00  0.00           C  
ATOM   4077  OG1 THR A2044     -10.130  -0.622  45.985  1.00  0.00           O  
ATOM   4078  CG2 THR A2044      -8.934  -2.165  44.558  1.00  0.00           C  
ATOM   4079  N   TRP A2047      -8.449   2.358  44.786  1.00  0.00           N  
ATOM   4080  CA  TRP A2047      -8.751   3.734  45.140  1.00  0.00           C  
ATOM   4081  C   TRP A2047     -10.009   3.864  45.989  1.00  0.00           C  
ATOM   4082  O   TRP A2047     -10.002   4.559  46.999  1.00  0.00           O  
ATOM   4083  CB  TRP A2047      -8.878   4.589  43.876  1.00  0.00           C  
ATOM   4084  CG  TRP A2047      -8.826   6.064  44.160  1.00  0.00           C  
ATOM   4085  CD1 TRP A2047      -9.886   6.905  44.334  1.00  0.00           C  
ATOM   4086  CD2 TRP A2047      -7.647   6.856  44.351  1.00  0.00           C  
ATOM   4087  NE1 TRP A2047      -9.441   8.175  44.622  1.00  0.00           N  
ATOM   4088  CE2 TRP A2047      -8.070   8.173  44.640  1.00  0.00           C  
ATOM   4089  CE3 TRP A2047      -6.271   6.580  44.309  1.00  0.00           C  
ATOM   4090  CZ2 TRP A2047      -7.167   9.215  44.886  1.00  0.00           C  
ATOM   4091  CZ3 TRP A2047      -5.369   7.620  44.555  1.00  0.00           C  
ATOM   4092  CH2 TRP A2047      -5.826   8.922  44.841  1.00  0.00           C  
ATOM   4093  N   ASP A2048     -11.081   3.186  45.590  1.00  0.00           N  
ATOM   4094  CA  ASP A2048     -12.340   3.258  46.330  1.00  0.00           C  
ATOM   4095  C   ASP A2048     -12.343   2.407  47.599  1.00  0.00           C  
ATOM   4096  O   ASP A2048     -13.129   2.653  48.517  1.00  0.00           O  
ATOM   4097  CB  ASP A2048     -13.506   2.828  45.437  1.00  0.00           C  
ATOM   4098  CG  ASP A2048     -13.596   3.641  44.159  1.00  0.00           C  
ATOM   4099  OD1 ASP A2048     -13.239   4.838  44.186  1.00  0.00           O  
ATOM   4100  OD2 ASP A2048     -14.036   3.085  43.130  1.00  0.00           O  
ATOM   4101  N   GLY A2049     -11.465   1.410  47.646  1.00  0.00           N  
ATOM   4102  CA  GLY A2049     -11.393   0.532  48.800  1.00  0.00           C  
ATOM   4103  C   GLY A2049     -11.118   1.199  50.137  1.00  0.00           C  
ATOM   4104  O   GLY A2049     -11.502   0.665  51.181  1.00  0.00           O  
ATOM   4105  N   ILE A2050     -10.468   2.360  50.128  1.00  0.00           N  
ATOM   4106  CA  ILE A2050     -10.156   3.041  51.383  1.00  0.00           C  
ATOM   4107  C   ILE A2050     -11.405   3.427  52.173  1.00  0.00           C  
ATOM   4108  O   ILE A2050     -11.330   3.691  53.373  1.00  0.00           O  
ATOM   4109  CB  ILE A2050      -9.309   4.317  51.155  1.00  0.00           C  
ATOM   4110  CG1 ILE A2050     -10.083   5.319  50.297  1.00  0.00           C  
ATOM   4111  CG2 ILE A2050      -7.974   3.949  50.520  1.00  0.00           C  
ATOM   4112  CD1 ILE A2050      -9.335   6.619  50.048  1.00  0.00           C  
ATOM   4113  N   GLN A2051     -12.551   3.458  51.501  1.00  0.00           N  
ATOM   4114  CA  GLN A2051     -13.802   3.813  52.159  1.00  0.00           C  
ATOM   4115  C   GLN A2051     -14.250   2.734  53.137  1.00  0.00           C  
ATOM   4116  O   GLN A2051     -15.101   2.978  53.995  1.00  0.00           O  
ATOM   4117  CB  GLN A2051     -14.894   4.062  51.116  1.00  0.00           C  
ATOM   4118  CG  GLN A2051     -14.693   5.332  50.303  1.00  0.00           C  
ATOM   4119  CD  GLN A2051     -14.661   6.580  51.170  1.00  0.00           C  
ATOM   4120  OE1 GLN A2051     -15.534   6.787  52.018  1.00  0.00           O  
ATOM   4121  NE2 GLN A2051     -13.657   7.422  50.956  1.00  0.00           N  
ATOM   4122  N   GLN A2085     -13.678   1.543  53.003  1.00  0.00           N  
ATOM   4123  CA  GLN A2085     -14.003   0.427  53.888  1.00  0.00           C  
ATOM   4124  C   GLN A2085     -12.735   0.015  54.638  1.00  0.00           C  
ATOM   4125  O   GLN A2085     -11.950  -0.787  54.135  1.00  0.00           O  
ATOM   4126  CB  GLN A2085     -14.515  -0.781  53.086  1.00  0.00           C  
ATOM   4127  CG  GLN A2085     -15.689  -0.508  52.148  1.00  0.00           C  
ATOM   4128  CD  GLN A2085     -15.249  -0.051  50.764  1.00  0.00           C  
ATOM   4129  OE1 GLN A2085     -14.498  -0.743  50.078  1.00  0.00           O  
ATOM   4130  NE2 GLN A2085     -15.726   1.114  50.345  1.00  0.00           N  
ATOM   4131  N   PRO A2086     -12.518   0.552  55.850  1.00  0.00           N  
ATOM   4132  CA  PRO A2086     -11.307   0.170  56.584  1.00  0.00           C  
ATOM   4133  C   PRO A2086     -11.254  -1.326  56.877  1.00  0.00           C  
ATOM   4134  O   PRO A2086     -12.274  -2.019  56.831  1.00  0.00           O  
ATOM   4135  CB  PRO A2086     -11.386   1.018  57.853  1.00  0.00           C  
ATOM   4136  CG  PRO A2086     -12.864   1.187  58.061  1.00  0.00           C  
ATOM   4137  CD  PRO A2086     -13.366   1.447  56.658  1.00  0.00           C  
ATOM   4138  N   LEU A2087     -10.057  -1.823  57.159  1.00  0.00           N  
ATOM   4139  CA  LEU A2087      -9.877  -3.233  57.468  1.00  0.00           C  
ATOM   4140  C   LEU A2087     -10.263  -3.449  58.932  1.00  0.00           C  
ATOM   4141  O   LEU A2087      -9.596  -2.945  59.836  1.00  0.00           O  
ATOM   4142  CB  LEU A2087      -8.418  -3.631  57.233  1.00  0.00           C  
ATOM   4143  CG  LEU A2087      -7.878  -3.300  55.834  1.00  0.00           C  
ATOM   4144  CD1 LEU A2087      -6.417  -3.704  55.746  1.00  0.00           C  
ATOM   4145  CD2 LEU A2087      -8.698  -4.018  54.769  1.00  0.00           C  
ATOM   4146  N   LEU A2088     -11.347  -4.190  59.153  1.00  0.00           N  
ATOM   4147  CA  LEU A2088     -11.846  -4.466  60.501  1.00  0.00           C  
ATOM   4148  C   LEU A2088     -12.009  -5.970  60.715  1.00  0.00           C  
ATOM   4149  O   LEU A2088     -12.503  -6.669  59.828  1.00  0.00           O  
ATOM   4150  CB  LEU A2088     -13.197  -3.772  60.701  1.00  0.00           C  
ATOM   4151  CG  LEU A2088     -13.229  -2.263  60.423  1.00  0.00           C  
ATOM   4152  CD1 LEU A2088     -14.664  -1.746  60.548  1.00  0.00           C  
ATOM   4153  CD2 LEU A2088     -12.316  -1.542  61.400  1.00  0.00           C  
ATOM   4154  N   GLY A2089     -11.613  -6.462  61.891  1.00  0.00           N  
ATOM   4155  CA  GLY A2089     -11.717  -7.891  62.172  1.00  0.00           C  
ATOM   4156  C   GLY A2089     -11.073  -8.609  61.005  1.00  0.00           C  
ATOM   4157  O   GLY A2089     -11.594  -9.590  60.473  1.00  0.00           O  
ATOM   4158  N   HIS A2090      -9.901  -8.107  60.636  1.00  0.00           N  
ATOM   4159  CA  HIS A2090      -9.152  -8.581  59.483  1.00  0.00           C  
ATOM   4160  C   HIS A2090      -7.756  -9.087  59.844  1.00  0.00           C  
ATOM   4161  O   HIS A2090      -7.031  -8.453  60.607  1.00  0.00           O  
ATOM   4162  CB  HIS A2090      -9.076  -7.409  58.500  1.00  0.00           C  
ATOM   4163  CG  HIS A2090      -8.425  -7.732  57.195  1.00  0.00           C  
ATOM   4164  ND1 HIS A2090      -7.082  -7.525  56.962  1.00  0.00           N  
ATOM   4165  CD2 HIS A2090      -8.943  -8.198  56.035  1.00  0.00           C  
ATOM   4166  CE1 HIS A2090      -6.803  -7.846  55.711  1.00  0.00           C  
ATOM   4167  NE2 HIS A2090      -7.914  -8.256  55.127  1.00  0.00           N  
ATOM   4168  N   LYS A2091      -7.388 -10.230  59.276  1.00  0.00           N  
ATOM   4169  CA  LYS A2091      -6.093 -10.853  59.529  1.00  0.00           C  
ATOM   4170  C   LYS A2091      -4.981 -10.308  58.631  1.00  0.00           C  
ATOM   4171  O   LYS A2091      -5.131 -10.254  57.410  1.00  0.00           O  
ATOM   4172  CB  LYS A2091      -6.213 -12.365  59.313  1.00  0.00           C  
ATOM   4173  CG  LYS A2091      -4.930 -13.159  59.514  1.00  0.00           C  
ATOM   4174  CD  LYS A2091      -4.588 -13.310  60.986  1.00  0.00           C  
ATOM   4175  CE  LYS A2091      -3.453 -14.306  61.188  1.00  0.00           C  
ATOM   4176  NZ  LYS A2091      -2.216 -13.898  60.466  1.00  0.00           N  
ATOM   4177  N   VAL A2092      -3.874  -9.898  59.238  1.00  0.00           N  
ATOM   4178  CA  VAL A2092      -2.728  -9.410  58.476  1.00  0.00           C  
ATOM   4179  C   VAL A2092      -1.601 -10.415  58.664  1.00  0.00           C  
ATOM   4180  O   VAL A2092      -1.647 -11.239  59.584  1.00  0.00           O  
ATOM   4181  CB  VAL A2092      -2.253  -8.019  58.950  1.00  0.00           C  
ATOM   4182  CG1 VAL A2092      -3.332  -6.983  58.669  1.00  0.00           C  
ATOM   4183  CG2 VAL A2092      -1.908  -8.051  60.432  1.00  0.00           C  
ATOM   4184  N   ASN A2093      -0.597 -10.353  57.795  1.00  0.00           N  
ATOM   4185  CA  ASN A2093       0.531 -11.276  57.869  1.00  0.00           C  
ATOM   4186  C   ASN A2093       1.773 -10.616  58.445  1.00  0.00           C  
ATOM   4187  O   ASN A2093       1.876  -9.394  58.492  1.00  0.00           O  
ATOM   4188  CB  ASN A2093       0.878 -11.810  56.475  1.00  0.00           C  
ATOM   4189  CG  ASN A2093      -0.285 -12.503  55.808  1.00  0.00           C  
ATOM   4190  OD1 ASN A2093      -0.920 -13.376  56.395  1.00  0.00           O  
ATOM   4191  ND2 ASN A2093      -0.566 -12.125  54.566  1.00  0.00           N  
ATOM   4192  N   PRO A2094       2.737 -11.429  58.900  1.00  0.00           N  
ATOM   4193  CA  PRO A2094       3.980 -10.894  59.464  1.00  0.00           C  
ATOM   4194  C   PRO A2094       4.859 -10.494  58.289  1.00  0.00           C  
ATOM   4195  O   PRO A2094       4.732 -11.057  57.207  1.00  0.00           O  
ATOM   4196  CB  PRO A2094       4.570 -12.092  60.209  1.00  0.00           C  
ATOM   4197  CG  PRO A2094       3.383 -12.983  60.463  1.00  0.00           C  
ATOM   4198  CD  PRO A2094       2.618 -12.869  59.180  1.00  0.00           C  
ATOM   4199  N   PHE A2095       5.744  -9.531  58.484  1.00  0.00           N  
ATOM   4200  CA  PHE A2095       6.617  -9.148  57.389  1.00  0.00           C  
ATOM   4201  C   PHE A2095       8.015  -8.796  57.862  1.00  0.00           C  
ATOM   4202  O   PHE A2095       8.216  -8.365  58.996  1.00  0.00           O  
ATOM   4203  CB  PHE A2095       6.044  -7.960  56.605  1.00  0.00           C  
ATOM   4204  CG  PHE A2095       5.912  -6.710  57.415  1.00  0.00           C  
ATOM   4205  CD1 PHE A2095       4.729  -6.422  58.085  1.00  0.00           C  
ATOM   4206  CD2 PHE A2095       6.973  -5.814  57.509  1.00  0.00           C  
ATOM   4207  CE1 PHE A2095       4.606  -5.256  58.834  1.00  0.00           C  
ATOM   4208  CE2 PHE A2095       6.859  -4.650  58.254  1.00  0.00           C  
ATOM   4209  CZ  PHE A2095       5.673  -4.369  58.917  1.00  0.00           C  
ATOM   4210  N   LYS A2096       8.971  -9.019  56.970  1.00  0.00           N  
ATOM   4211  CA  LYS A2096      10.369  -8.713  57.193  1.00  0.00           C  
ATOM   4212  C   LYS A2096      10.524  -7.333  56.558  1.00  0.00           C  
ATOM   4213  O   LYS A2096       9.754  -6.984  55.664  1.00  0.00           O  
ATOM   4214  CB  LYS A2096      11.234  -9.753  56.477  1.00  0.00           C  
ATOM   4215  CG  LYS A2096      12.598  -9.275  56.012  1.00  0.00           C  
ATOM   4216  CD  LYS A2096      13.531 -10.468  55.804  1.00  0.00           C  
ATOM   4217  CE  LYS A2096      12.861 -11.576  54.993  1.00  0.00           C  
ATOM   4218  NZ  LYS A2096      13.721 -12.798  54.952  1.00  0.00           N  
ATOM   4219  N   ALA A2098      11.486  -6.545  57.030  1.00  0.00           N  
ATOM   4220  CA  ALA A2098      11.745  -5.189  56.515  1.00  0.00           C  
ATOM   4221  C   ALA A2098      11.023  -4.760  55.227  1.00  0.00           C  
ATOM   4222  O   ALA A2098      11.444  -5.119  54.128  1.00  0.00           O  
ATOM   4223  CB  ALA A2098      13.238  -5.003  56.318  1.00  0.00           C  
ATOM   4224  N   LEU A2099       9.964  -3.963  55.358  1.00  0.00           N  
ATOM   4225  CA  LEU A2099       9.237  -3.480  54.178  1.00  0.00           C  
ATOM   4226  C   LEU A2099      10.102  -2.536  53.349  1.00  0.00           C  
ATOM   4227  O   LEU A2099       9.959  -2.460  52.129  1.00  0.00           O  
ATOM   4228  CB  LEU A2099       7.970  -2.727  54.581  1.00  0.00           C  
ATOM   4229  CG  LEU A2099       6.756  -3.531  55.021  1.00  0.00           C  
ATOM   4230  CD1 LEU A2099       5.645  -2.562  55.401  1.00  0.00           C  
ATOM   4231  CD2 LEU A2099       6.298  -4.446  53.887  1.00  0.00           C  
ATOM   4232  N   TYR A2100      10.990  -1.807  54.018  1.00  0.00           N  
ATOM   4233  CA  TYR A2100      11.865  -0.863  53.333  1.00  0.00           C  
ATOM   4234  C   TYR A2100      12.986  -0.439  54.275  1.00  0.00           C  
ATOM   4235  O   TYR A2100      12.731   0.082  55.357  1.00  0.00           O  
ATOM   4236  CB  TYR A2100      11.063   0.363  52.884  1.00  0.00           C  
ATOM   4237  CG  TYR A2100      11.665   1.066  51.690  1.00  0.00           C  
ATOM   4238  CD1 TYR A2100      12.781   1.890  51.827  1.00  0.00           C  
ATOM   4239  CD2 TYR A2100      11.146   0.866  50.412  1.00  0.00           C  
ATOM   4240  CE1 TYR A2100      13.370   2.497  50.715  1.00  0.00           C  
ATOM   4241  CE2 TYR A2100      11.727   1.466  49.294  1.00  0.00           C  
ATOM   4242  CZ  TYR A2100      12.837   2.277  49.452  1.00  0.00           C  
ATOM   4243  OH  TYR A2100      13.425   2.853  48.349  1.00  0.00           O  
ATOM   4244  N   ASN A2101      14.226  -0.667  53.857  1.00  0.00           N  
ATOM   4245  CA  ASN A2101      15.387  -0.331  54.677  1.00  0.00           C  
ATOM   4246  C   ASN A2101      15.983   1.035  54.354  1.00  0.00           C  
ATOM   4247  O   ASN A2101      15.796   1.567  53.256  1.00  0.00           O  
ATOM   4248  CB  ASN A2101      16.471  -1.393  54.500  1.00  0.00           C  
ATOM   4249  CG  ASN A2101      15.964  -2.789  54.767  1.00  0.00           C  
ATOM   4250  OD1 ASN A2101      15.409  -3.067  55.829  1.00  0.00           O  
ATOM   4251  ND2 ASN A2101      16.150  -3.680  53.801  1.00  0.00           N  
ATOM   4252  N   ARG A2102      16.714   1.589  55.318  1.00  0.00           N  
ATOM   4253  CA  ARG A2102      17.359   2.887  55.149  1.00  0.00           C  
ATOM   4254  C   ARG A2102      18.524   2.780  54.176  1.00  0.00           C  
ATOM   4255  O   ARG A2102      19.122   1.715  54.022  1.00  0.00           O  
ATOM   4256  CB  ARG A2102      17.911   3.399  56.484  1.00  0.00           C  
ATOM   4257  CG  ARG A2102      16.877   3.740  57.542  1.00  0.00           C  
ATOM   4258  CD  ARG A2102      17.565   4.106  58.861  1.00  0.00           C  
ATOM   4259  NE  ARG A2102      18.379   5.318  58.769  1.00  0.00           N  
ATOM   4260  CZ  ARG A2102      17.889   6.555  58.759  1.00  0.00           C  
ATOM   4261  NH1 ARG A2102      16.581   6.759  58.836  1.00  0.00           N  
ATOM   4262  NH2 ARG A2102      18.709   7.594  58.674  1.00  0.00           N  
ATOM   4263  N   ILE A2103      18.844   3.895  53.527  1.00  0.00           N  
ATOM   4264  CA  ILE A2103      19.968   3.956  52.604  1.00  0.00           C  
ATOM   4265  C   ILE A2103      20.950   4.962  53.205  1.00  0.00           C  
ATOM   4266  O   ILE A2103      20.595   5.697  54.129  1.00  0.00           O  
ATOM   4267  CB  ILE A2103      19.529   4.419  51.192  1.00  0.00           C  
ATOM   4268  CG1 ILE A2103      18.790   5.757  51.276  1.00  0.00           C  
ATOM   4269  CG2 ILE A2103      18.652   3.351  50.550  1.00  0.00           C  
ATOM   4270  CD1 ILE A2103      18.394   6.329  49.914  1.00  0.00           C  
ATOM   4271  N   ASP A2104      22.180   4.998  52.705  1.00  0.00           N  
ATOM   4272  CA  ASP A2104      23.159   5.932  53.250  1.00  0.00           C  
ATOM   4273  C   ASP A2104      24.098   6.505  52.202  1.00  0.00           C  
ATOM   4274  O   ASP A2104      24.170   6.011  51.076  1.00  0.00           O  
ATOM   4275  CB  ASP A2104      23.963   5.258  54.369  1.00  0.00           C  
ATOM   4276  CG  ASP A2104      24.806   4.093  53.876  1.00  0.00           C  
ATOM   4277  OD1 ASP A2104      25.190   3.254  54.716  1.00  0.00           O  
ATOM   4278  OD2 ASP A2104      25.100   4.016  52.664  1.00  0.00           O  
ATOM   4279  N   MET A2105      24.818   7.554  52.585  1.00  0.00           N  
ATOM   4280  CA  MET A2105      25.749   8.216  51.686  1.00  0.00           C  
ATOM   4281  C   MET A2105      26.847   7.312  51.142  1.00  0.00           C  
ATOM   4282  O   MET A2105      27.408   7.594  50.088  1.00  0.00           O  
ATOM   4283  CB  MET A2105      26.369   9.433  52.376  1.00  0.00           C  
ATOM   4284  CG  MET A2105      25.457  10.651  52.390  1.00  0.00           C  
ATOM   4285  SD  MET A2105      24.947  11.119  50.716  1.00  0.00           S  
ATOM   4286  CE  MET A2105      26.526  11.540  49.986  1.00  0.00           C  
ATOM   4287  N   ARG A2106      27.168   6.233  51.849  1.00  0.00           N  
ATOM   4288  CA  ARG A2106      28.202   5.331  51.357  1.00  0.00           C  
ATOM   4289  C   ARG A2106      27.753   4.692  50.049  1.00  0.00           C  
ATOM   4290  O   ARG A2106      28.562   4.439  49.155  1.00  0.00           O  
ATOM   4291  CB  ARG A2106      28.520   4.240  52.387  1.00  0.00           C  
ATOM   4292  CG  ARG A2106      29.468   4.692  53.485  1.00  0.00           C  
ATOM   4293  CD  ARG A2106      30.006   3.500  54.265  1.00  0.00           C  
ATOM   4294  NE  ARG A2106      31.084   3.873  55.178  1.00  0.00           N  
ATOM   4295  CZ  ARG A2106      30.936   4.674  56.229  1.00  0.00           C  
ATOM   4296  NH1 ARG A2106      29.748   5.195  56.511  1.00  0.00           N  
ATOM   4297  NH2 ARG A2106      31.980   4.956  57.001  1.00  0.00           N  
ATOM   4298  N   GLN A2107      26.454   4.435  49.940  1.00  0.00           N  
ATOM   4299  CA  GLN A2107      25.899   3.837  48.735  1.00  0.00           C  
ATOM   4300  C   GLN A2107      25.930   4.854  47.594  1.00  0.00           C  
ATOM   4301  O   GLN A2107      26.171   4.498  46.438  1.00  0.00           O  
ATOM   4302  CB  GLN A2107      24.469   3.364  49.007  1.00  0.00           C  
ATOM   4303  CG  GLN A2107      24.400   2.287  50.088  1.00  0.00           C  
ATOM   4304  CD  GLN A2107      22.981   1.951  50.499  1.00  0.00           C  
ATOM   4305  OE1 GLN A2107      22.237   2.813  50.964  1.00  0.00           O  
ATOM   4306  NE2 GLN A2107      22.598   0.690  50.333  1.00  0.00           N  
ATOM   4307  N   VAL A2108      25.680   6.118  47.922  1.00  0.00           N  
ATOM   4308  CA  VAL A2108      25.712   7.180  46.920  1.00  0.00           C  
ATOM   4309  C   VAL A2108      27.146   7.296  46.412  1.00  0.00           C  
ATOM   4310  O   VAL A2108      27.387   7.418  45.211  1.00  0.00           O  
ATOM   4311  CB  VAL A2108      25.277   8.541  47.523  1.00  0.00           C  
ATOM   4312  CG1 VAL A2108      25.638   9.676  46.571  1.00  0.00           C  
ATOM   4313  CG2 VAL A2108      23.779   8.537  47.784  1.00  0.00           C  
ATOM   4314  N   GLU A2109      28.097   7.247  47.339  1.00  0.00           N  
ATOM   4315  CA  GLU A2109      29.505   7.340  46.981  1.00  0.00           C  
ATOM   4316  C   GLU A2109      29.884   6.211  46.032  1.00  0.00           C  
ATOM   4317  O   GLU A2109      30.596   6.427  45.053  1.00  0.00           O  
ATOM   4318  CB  GLU A2109      30.371   7.278  48.243  1.00  0.00           C  
ATOM   4319  CG  GLU A2109      30.230   8.494  49.144  1.00  0.00           C  
ATOM   4320  CD  GLU A2109      30.825   8.276  50.529  1.00  0.00           C  
ATOM   4321  OE1 GLU A2109      31.567   7.287  50.718  1.00  0.00           O  
ATOM   4322  OE2 GLU A2109      30.553   9.099  51.427  1.00  0.00           O  
ATOM   4323  N   ALA A2110      29.399   5.008  46.321  1.00  0.00           N  
ATOM   4324  CA  ALA A2110      29.692   3.848  45.483  1.00  0.00           C  
ATOM   4325  C   ALA A2110      29.098   4.016  44.084  1.00  0.00           C  
ATOM   4326  O   ALA A2110      29.734   3.672  43.084  1.00  0.00           O  
ATOM   4327  CB  ALA A2110      29.150   2.589  46.131  1.00  0.00           C  
ATOM   4328  N   LEU A2111      27.872   4.528  44.021  1.00  0.00           N  
ATOM   4329  CA  LEU A2111      27.198   4.753  42.744  1.00  0.00           C  
ATOM   4330  C   LEU A2111      28.016   5.716  41.893  1.00  0.00           C  
ATOM   4331  O   LEU A2111      28.256   5.471  40.710  1.00  0.00           O  
ATOM   4332  CB  LEU A2111      25.804   5.346  42.970  1.00  0.00           C  
ATOM   4333  CG  LEU A2111      25.084   5.878  41.723  1.00  0.00           C  
ATOM   4334  CD1 LEU A2111      24.784   4.733  40.765  1.00  0.00           C  
ATOM   4335  CD2 LEU A2111      23.795   6.582  42.145  1.00  0.00           C  
ATOM   4336  N   VAL A2112      28.438   6.818  42.502  1.00  0.00           N  
ATOM   4337  CA  VAL A2112      29.228   7.817  41.793  1.00  0.00           C  
ATOM   4338  C   VAL A2112      30.549   7.232  41.288  1.00  0.00           C  
ATOM   4339  O   VAL A2112      30.913   7.414  40.122  1.00  0.00           O  
ATOM   4340  CB  VAL A2112      29.511   9.039  42.702  1.00  0.00           C  
ATOM   4341  CG1 VAL A2112      30.502   9.974  42.032  1.00  0.00           C  
ATOM   4342  CG2 VAL A2112      28.205   9.783  42.983  1.00  0.00           C  
ATOM   4343  N   GLU A2113      31.263   6.521  42.156  1.00  0.00           N  
ATOM   4344  CA  GLU A2113      32.536   5.927  41.759  1.00  0.00           C  
ATOM   4345  C   GLU A2113      32.374   4.910  40.638  1.00  0.00           C  
ATOM   4346  O   GLU A2113      33.189   4.856  39.719  1.00  0.00           O  
ATOM   4347  CB  GLU A2113      33.220   5.271  42.960  1.00  0.00           C  
ATOM   4348  CG  GLU A2113      33.825   6.273  43.919  1.00  0.00           C  
ATOM   4349  CD  GLU A2113      34.762   7.241  43.220  1.00  0.00           C  
ATOM   4350  OE1 GLU A2113      35.721   6.770  42.570  1.00  0.00           O  
ATOM   4351  OE2 GLU A2113      34.537   8.468  43.318  1.00  0.00           O  
ATOM   4352  N   ALA A2121      31.321   4.102  40.710  1.00  0.00           N  
ATOM   4353  CA  ALA A2121      31.075   3.106  39.675  1.00  0.00           C  
ATOM   4354  C   ALA A2121      30.769   3.820  38.360  1.00  0.00           C  
ATOM   4355  O   ALA A2121      31.180   3.373  37.290  1.00  0.00           O  
ATOM   4356  CB  ALA A2121      29.904   2.209  40.075  1.00  0.00           C  
ATOM   4357  N   SER A2123      30.051   4.937  38.445  1.00  0.00           N  
ATOM   4358  CA  SER A2123      29.699   5.694  37.250  1.00  0.00           C  
ATOM   4359  C   SER A2123      30.916   6.362  36.618  1.00  0.00           C  
ATOM   4360  O   SER A2123      30.968   6.536  35.402  1.00  0.00           O  
ATOM   4361  CB  SER A2123      28.630   6.735  37.578  1.00  0.00           C  
ATOM   4362  OG  SER A2123      27.411   6.092  37.909  1.00  0.00           O  
ATOM   4363  N   LYS A2124      31.891   6.741  37.439  1.00  0.00           N  
ATOM   4364  CA  LYS A2124      33.111   7.353  36.917  1.00  0.00           C  
ATOM   4365  C   LYS A2124      33.869   6.292  36.124  1.00  0.00           C  
ATOM   4366  O   LYS A2124      34.316   6.539  35.006  1.00  0.00           O  
ATOM   4367  CB  LYS A2124      34.013   7.847  38.053  1.00  0.00           C  
ATOM   4368  CG  LYS A2124      33.553   9.102  38.766  1.00  0.00           C  
ATOM   4369  CD  LYS A2124      34.541   9.462  39.873  1.00  0.00           C  
ATOM   4370  CE  LYS A2124      34.159  10.754  40.572  1.00  0.00           C  
ATOM   4371  NZ  LYS A2124      35.058  11.036  41.726  1.00  0.00           N  
ATOM   4372  N   GLU A2125      34.007   5.111  36.726  1.00  0.00           N  
ATOM   4373  CA  GLU A2125      34.716   3.988  36.116  1.00  0.00           C  
ATOM   4374  C   GLU A2125      34.161   3.550  34.766  1.00  0.00           C  
ATOM   4375  O   GLU A2125      34.900   3.040  33.923  1.00  0.00           O  
ATOM   4376  CB  GLU A2125      34.729   2.793  37.074  1.00  0.00           C  
ATOM   4377  CG  GLU A2125      36.001   2.680  37.899  1.00  0.00           C  
ATOM   4378  CD  GLU A2125      37.204   2.273  37.063  1.00  0.00           C  
ATOM   4379  OE1 GLU A2125      37.077   2.201  35.821  1.00  0.00           O  
ATOM   4380  OE2 GLU A2125      38.279   2.025  37.648  1.00  0.00           O  
ATOM   4381  N   GLU A2126      32.862   3.741  34.563  1.00  0.00           N  
ATOM   4382  CA  GLU A2126      32.238   3.365  33.301  1.00  0.00           C  
ATOM   4383  C   GLU A2126      32.641   4.336  32.199  1.00  0.00           C  
ATOM   4384  O   GLU A2126      32.762   3.952  31.037  1.00  0.00           O  
ATOM   4385  CB  GLU A2126      30.717   3.357  33.442  1.00  0.00           C  
ATOM   4386  CG  GLU A2126      30.197   2.400  34.495  1.00  0.00           C  
ATOM   4387  CD  GLU A2126      28.688   2.427  34.594  1.00  0.00           C  
ATOM   4388  OE1 GLU A2126      28.128   3.531  34.753  1.00  0.00           O  
ATOM   4389  OE2 GLU A2126      28.061   1.349  34.514  1.00  0.00           O  
HETATM 4390  N   MF3 A 553      14.679   9.271  19.632  1.00  0.00           N  
HETATM 4391  CA  MF3 A 553      14.226  10.629  20.030  1.00  0.00           C  
HETATM 4392  C   MF3 A 553      14.977  11.190  21.212  1.00  0.00           C  
HETATM 4393  O   MF3 A 553      15.071  12.420  21.240  1.00  0.00           O  
HETATM 4394  CB  MF3 A 553      12.739  10.731  20.419  1.00  0.00           C  
HETATM 4395  CG  MF3 A 553      11.806  10.207  19.374  1.00  0.00           C  
HETATM 4396  SD  MF3 A 553      10.073  10.495  19.820  1.00  0.00           S  
HETATM 4397  CE  MF3 A 553       9.410  10.377  18.199  1.00  0.00           C  
HETATM 4398  OXT MF3 A 553      15.427  10.377  22.053  1.00  0.00           O  
HETATM 4399  FZ1 MF3 A 553      10.033  11.347  17.458  1.00  0.00           F  
HETATM 4400  FZ2 MF3 A 553       8.089  10.638  18.303  1.00  0.00           F  
HETATM 4401  FZ3 MF3 A 553       9.487   9.057  17.874  1.00  0.00           F  
TER
END
