# Supplementary material for: Backbone Brackets and Arginine Tweezers delineate Class I and Class II aminoacyl tRNA synthetases
Source: PLoS Comput Biol. 2018 Apr 16;14(4):e1006101. doi: 10.1371/journal.pcbi.1006101 (PMC5919687; doi:10.1371/journal.pcbi.1006101)
Supplement: S11 File — All structures of Class I aaRS with residues renumbered according to the MSA. (GZ) [file pcbi.1006101.s023.tar.gz › 1pfy_A_renum.pdb]

ATOM      1  N   ALA A 244     -15.497   5.901  32.459  1.00  0.00           N  
ATOM      2  CA  ALA A 244     -14.712   4.983  31.581  1.00  0.00           C  
ATOM      3  C   ALA A 244     -14.160   5.730  30.374  1.00  0.00           C  
ATOM      4  O   ALA A 244     -14.900   6.095  29.461  1.00  0.00           O  
ATOM      5  CB  ALA A 244     -15.591   3.829  31.121  1.00  0.00           C  
ATOM      6  N   LYS A 245     -12.854   5.957  30.386  1.00  0.00           N  
ATOM      7  CA  LYS A 245     -12.179   6.655  29.304  1.00  0.00           C  
ATOM      8  C   LYS A 245     -11.237   5.698  28.595  1.00  0.00           C  
ATOM      9  O   LYS A 245     -10.795   4.706  29.177  1.00  0.00           O  
ATOM     10  CB  LYS A 245     -11.335   7.809  29.850  1.00  0.00           C  
ATOM     11  CG  LYS A 245     -12.096   8.946  30.494  1.00  0.00           C  
ATOM     12  CD  LYS A 245     -11.264   9.531  31.632  1.00  0.00           C  
ATOM     13  CE  LYS A 245     -11.219  11.048  31.613  1.00  0.00           C  
ATOM     14  NZ  LYS A 245     -10.303  11.574  30.561  1.00  0.00           N  
ATOM     15  N   LYS A 265     -10.949   5.999  27.331  1.00  0.00           N  
ATOM     16  CA  LYS A 265     -10.000   5.222  26.543  1.00  0.00           C  
ATOM     17  C   LYS A 265      -8.821   6.170  26.388  1.00  0.00           C  
ATOM     18  O   LYS A 265      -8.963   7.275  25.849  1.00  0.00           O  
ATOM     19  CB  LYS A 265     -10.567   4.858  25.168  1.00  0.00           C  
ATOM     20  CG  LYS A 265     -11.571   3.713  25.187  1.00  0.00           C  
ATOM     21  CD  LYS A 265     -11.952   3.299  23.771  1.00  0.00           C  
ATOM     22  CE  LYS A 265     -12.883   2.094  23.766  1.00  0.00           C  
ATOM     23  NZ  LYS A 265     -13.240   1.688  22.372  1.00  0.00           N  
ATOM     24  N   ILE A 266      -7.661   5.741  26.866  1.00  0.00           N  
ATOM     25  CA  ILE A 266      -6.472   6.581  26.819  1.00  0.00           C  
ATOM     26  C   ILE A 266      -5.248   5.866  26.261  1.00  0.00           C  
ATOM     27  O   ILE A 266      -4.942   4.740  26.656  1.00  0.00           O  
ATOM     28  CB  ILE A 266      -6.131   7.092  28.242  1.00  0.00           C  
ATOM     29  CG1 ILE A 266      -7.323   7.860  28.817  1.00  0.00           C  
ATOM     30  CG2 ILE A 266      -4.904   7.984  28.203  1.00  0.00           C  
ATOM     31  CD1 ILE A 266      -7.212   8.158  30.309  1.00  0.00           C  
ATOM     32  N   LEU A 267      -4.557   6.522  25.334  1.00  0.00           N  
ATOM     33  CA  LEU A 267      -3.336   5.969  24.761  1.00  0.00           C  
ATOM     34  C   LEU A 267      -2.232   6.918  25.210  1.00  0.00           C  
ATOM     35  O   LEU A 267      -2.267   8.115  24.906  1.00  0.00           O  
ATOM     36  CB  LEU A 267      -3.410   5.923  23.230  1.00  0.00           C  
ATOM     37  CG  LEU A 267      -2.368   5.062  22.494  1.00  0.00           C  
ATOM     38  CD1 LEU A 267      -2.761   4.949  21.028  1.00  0.00           C  
ATOM     39  CD2 LEU A 267      -0.978   5.663  22.614  1.00  0.00           C  
ATOM     40  N   VAL A 268      -1.270   6.382  25.955  1.00  0.00           N  
ATOM     41  CA  VAL A 268      -0.156   7.171  26.472  1.00  0.00           C  
ATOM     42  C   VAL A 268       1.176   6.655  25.949  1.00  0.00           C  
ATOM     43  O   VAL A 268       1.395   5.445  25.893  1.00  0.00           O  
ATOM     44  CB  VAL A 268      -0.108   7.124  28.014  1.00  0.00           C  
ATOM     45  CG1 VAL A 268       1.121   7.869  28.521  1.00  0.00           C  
ATOM     46  CG2 VAL A 268      -1.379   7.716  28.594  1.00  0.00           C  
ATOM     47  N   THR A 269       2.067   7.576  25.579  1.00  0.00           N  
ATOM     48  CA  THR A 269       3.386   7.200  25.079  1.00  0.00           C  
ATOM     49  C   THR A 269       4.509   8.000  25.745  1.00  0.00           C  
ATOM     50  O   THR A 269       4.277   9.051  26.351  1.00  0.00           O  
ATOM     51  CB  THR A 269       3.530   7.474  23.562  1.00  0.00           C  
ATOM     52  OG1 THR A 269       3.585   8.893  23.347  1.00  0.00           O  
ATOM     53  CG2 THR A 269       2.352   6.899  22.780  1.00  0.00           C  
ATOM     54  N   CYS A 270       5.721   7.466  25.630  1.00  0.00           N  
ATOM     55  CA  CYS A 270       6.940   8.121  26.104  1.00  0.00           C  
ATOM     56  C   CYS A 270       7.718   8.245  24.805  1.00  0.00           C  
ATOM     57  O   CYS A 270       7.446   7.502  23.861  1.00  0.00           O  
ATOM     58  CB  CYS A 270       7.715   7.240  27.088  1.00  0.00           C  
ATOM     59  SG  CYS A 270       7.104   7.352  28.797  1.00  0.00           S  
ATOM     60  N   ALA A 271       8.661   9.174  24.721  1.00  0.00           N  
ATOM     61  CA  ALA A 271       9.427   9.298  23.482  1.00  0.00           C  
ATOM     62  C   ALA A 271      10.132   7.968  23.206  1.00  0.00           C  
ATOM     63  O   ALA A 271      10.473   7.235  24.136  1.00  0.00           O  
ATOM     64  CB  ALA A 271      10.450  10.416  23.596  1.00  0.00           C  
ATOM     65  N   LEU A 272      10.340   7.656  21.931  1.00  0.00           N  
ATOM     66  CA  LEU A 272      11.003   6.411  21.549  1.00  0.00           C  
ATOM     67  C   LEU A 272      12.515   6.618  21.655  1.00  0.00           C  
ATOM     68  O   LEU A 272      13.102   7.342  20.862  1.00  0.00           O  
ATOM     69  CB  LEU A 272      10.596   6.032  20.117  1.00  0.00           C  
ATOM     70  CG  LEU A 272       9.085   6.073  19.840  1.00  0.00           C  
ATOM     71  CD1 LEU A 272       8.800   5.561  18.425  1.00  0.00           C  
ATOM     72  CD2 LEU A 272       8.340   5.224  20.879  1.00  0.00           C  
ATOM     73  N   PRO A 273      13.164   5.977  22.644  1.00  0.00           N  
ATOM     74  CA  PRO A 273      14.614   6.102  22.858  1.00  0.00           C  
ATOM     75  C   PRO A 273      15.454   5.653  21.667  1.00  0.00           C  
ATOM     76  O   PRO A 273      15.162   4.629  21.058  1.00  0.00           O  
ATOM     77  CB  PRO A 273      14.873   5.205  24.076  1.00  0.00           C  
ATOM     78  CG  PRO A 273      13.520   5.031  24.715  1.00  0.00           C  
ATOM     79  CD  PRO A 273      12.595   4.956  23.542  1.00  0.00           C  
ATOM     80  N   TYR A 274      16.496   6.414  21.336  1.00  0.00           N  
ATOM     81  CA  TYR A 274      17.374   6.029  20.230  1.00  0.00           C  
ATOM     82  C   TYR A 274      18.081   4.726  20.585  1.00  0.00           C  
ATOM     83  O   TYR A 274      18.517   4.540  21.720  1.00  0.00           O  
ATOM     84  CB  TYR A 274      18.416   7.114  19.947  1.00  0.00           C  
ATOM     85  CG  TYR A 274      17.915   8.206  19.028  1.00  0.00           C  
ATOM     86  CD1 TYR A 274      17.347   7.893  17.793  1.00  0.00           C  
ATOM     87  CD2 TYR A 274      18.011   9.550  19.388  1.00  0.00           C  
ATOM     88  CE1 TYR A 274      16.883   8.894  16.936  1.00  0.00           C  
ATOM     89  CE2 TYR A 274      17.554  10.559  18.538  1.00  0.00           C  
ATOM     90  CZ  TYR A 274      16.990  10.222  17.318  1.00  0.00           C  
ATOM     91  OH  TYR A 274      16.522  11.214  16.479  1.00  0.00           O  
ATOM     92  N   ALA A 275      18.202   3.838  19.601  1.00  0.00           N  
ATOM     93  CA  ALA A 275      18.829   2.536  19.797  1.00  0.00           C  
ATOM     94  C   ALA A 275      20.354   2.541  19.731  1.00  0.00           C  
ATOM     95  O   ALA A 275      20.963   1.497  19.503  1.00  0.00           O  
ATOM     96  CB  ALA A 275      18.277   1.544  18.770  1.00  0.00           C  
ATOM     97  N   ASN A 276      20.979   3.696  19.929  1.00  0.00           N  
ATOM     98  CA  ASN A 276      22.435   3.756  19.868  1.00  0.00           C  
ATOM     99  C   ASN A 276      23.065   4.166  21.192  1.00  0.00           C  
ATOM    100  O   ASN A 276      24.202   4.631  21.226  1.00  0.00           O  
ATOM    101  CB  ASN A 276      22.876   4.720  18.764  1.00  0.00           C  
ATOM    102  CG  ASN A 276      22.485   6.153  19.050  1.00  0.00           C  
ATOM    103  OD1 ASN A 276      21.724   6.433  19.981  1.00  0.00           O  
ATOM    104  ND2 ASN A 276      23.003   7.073  18.246  1.00  0.00           N  
ATOM    105  N   GLY A 277      22.330   3.984  22.282  1.00  0.00           N  
ATOM    106  CA  GLY A 277      22.854   4.345  23.586  1.00  0.00           C  
ATOM    107  C   GLY A 277      22.078   3.694  24.713  1.00  0.00           C  
ATOM    108  O   GLY A 277      20.905   3.357  24.550  1.00  0.00           O  
ATOM    109  N   SER A 279      22.731   3.514  25.858  1.00  0.00           N  
ATOM    110  CA  SER A 279      22.083   2.896  27.010  1.00  0.00           C  
ATOM    111  C   SER A 279      21.150   3.866  27.727  1.00  0.00           C  
ATOM    112  O   SER A 279      21.320   5.086  27.660  1.00  0.00           O  
ATOM    113  CB  SER A 279      23.132   2.389  28.002  1.00  0.00           C  
ATOM    114  OG  SER A 279      23.948   1.400  27.406  1.00  0.00           O  
ATOM    115  N   ILE A 280      20.162   3.313  28.419  1.00  0.00           N  
ATOM    116  CA  ILE A 280      19.214   4.133  29.163  1.00  0.00           C  
ATOM    117  C   ILE A 280      19.917   4.721  30.381  1.00  0.00           C  
ATOM    118  O   ILE A 280      20.643   4.012  31.080  1.00  0.00           O  
ATOM    119  CB  ILE A 280      18.017   3.285  29.652  1.00  0.00           C  
ATOM    120  CG1 ILE A 280      17.302   2.649  28.454  1.00  0.00           C  
ATOM    121  CG2 ILE A 280      17.064   4.151  30.492  1.00  0.00           C  
ATOM    122  CD1 ILE A 280      16.797   3.653  27.413  1.00  0.00           C  
ATOM    123  N   HIS A 281      19.725   6.016  30.630  1.00  0.00           N  
ATOM    124  CA  HIS A 281      20.337   6.642  31.800  1.00  0.00           C  
ATOM    125  C   HIS A 281      19.277   7.311  32.672  1.00  0.00           C  
ATOM    126  O   HIS A 281      18.095   7.325  32.319  1.00  0.00           O  
ATOM    127  CB  HIS A 281      21.440   7.643  31.398  1.00  0.00           C  
ATOM    128  CG  HIS A 281      21.008   8.681  30.407  1.00  0.00           C  
ATOM    129  ND1 HIS A 281      19.968   9.554  30.643  1.00  0.00           N  
ATOM    130  CD2 HIS A 281      21.509   9.012  29.192  1.00  0.00           C  
ATOM    131  CE1 HIS A 281      19.847  10.379  29.618  1.00  0.00           C  
ATOM    132  NE2 HIS A 281      20.770  10.073  28.724  1.00  0.00           N  
ATOM    133  N   LEU A 282      19.692   7.850  33.814  1.00  0.00           N  
ATOM    134  CA  LEU A 282      18.749   8.488  34.733  1.00  0.00           C  
ATOM    135  C   LEU A 282      17.915   9.598  34.103  1.00  0.00           C  
ATOM    136  O   LEU A 282      16.806   9.883  34.558  1.00  0.00           O  
ATOM    137  CB  LEU A 282      19.483   9.019  35.965  1.00  0.00           C  
ATOM    138  CG  LEU A 282      20.177   7.955  36.824  1.00  0.00           C  
ATOM    139  CD1 LEU A 282      20.755   8.609  38.063  1.00  0.00           C  
ATOM    140  CD2 LEU A 282      19.189   6.863  37.219  1.00  0.00           C  
ATOM    141  N   GLY A 283      18.448  10.225  33.061  1.00  0.00           N  
ATOM    142  CA  GLY A 283      17.712  11.272  32.383  1.00  0.00           C  
ATOM    143  C   GLY A 283      16.475  10.686  31.732  1.00  0.00           C  
ATOM    144  O   GLY A 283      15.368  11.208  31.896  1.00  0.00           O  
ATOM    145  N   HIS A 284      16.660   9.596  30.993  1.00  0.00           N  
ATOM    146  CA  HIS A 284      15.544   8.917  30.338  1.00  0.00           C  
ATOM    147  C   HIS A 284      14.532   8.448  31.389  1.00  0.00           C  
ATOM    148  O   HIS A 284      13.314   8.583  31.205  1.00  0.00           O  
ATOM    149  CB  HIS A 284      16.016   7.675  29.565  1.00  0.00           C  
ATOM    150  CG  HIS A 284      16.994   7.959  28.466  1.00  0.00           C  
ATOM    151  ND1 HIS A 284      18.304   7.531  28.508  1.00  0.00           N  
ATOM    152  CD2 HIS A 284      16.843   8.590  27.276  1.00  0.00           C  
ATOM    153  CE1 HIS A 284      18.918   7.885  27.392  1.00  0.00           C  
ATOM    154  NE2 HIS A 284      18.053   8.529  26.628  1.00  0.00           N  
ATOM    155  N   MET A 285      15.038   7.890  32.487  1.00  0.00           N  
ATOM    156  CA  MET A 285      14.165   7.369  33.532  1.00  0.00           C  
ATOM    157  C   MET A 285      13.194   8.384  34.119  1.00  0.00           C  
ATOM    158  O   MET A 285      12.090   8.020  34.508  1.00  0.00           O  
ATOM    159  CB  MET A 285      14.986   6.709  34.648  1.00  0.00           C  
ATOM    160  CG  MET A 285      15.681   5.402  34.218  1.00  0.00           C  
ATOM    161  SD  MET A 285      14.643   4.228  33.278  1.00  0.00           S  
ATOM    162  CE  MET A 285      13.188   4.106  34.343  1.00  0.00           C  
ATOM    163  N   LEU A 286      13.594   9.649  34.201  1.00  0.00           N  
ATOM    164  CA  LEU A 286      12.685  10.671  34.712  1.00  0.00           C  
ATOM    165  C   LEU A 286      11.428  10.661  33.831  1.00  0.00           C  
ATOM    166  O   LEU A 286      10.299  10.696  34.324  1.00  0.00           O  
ATOM    167  CB  LEU A 286      13.333  12.059  34.647  1.00  0.00           C  
ATOM    168  CG  LEU A 286      12.421  13.242  34.996  1.00  0.00           C  
ATOM    169  CD1 LEU A 286      12.089  13.214  36.480  1.00  0.00           C  
ATOM    170  CD2 LEU A 286      13.107  14.553  34.637  1.00  0.00           C  
ATOM    171  N   GLU A 288      11.637  10.607  32.521  1.00  0.00           N  
ATOM    172  CA  GLU A 288      10.527  10.596  31.577  1.00  0.00           C  
ATOM    173  C   GLU A 288       9.605   9.392  31.731  1.00  0.00           C  
ATOM    174  O   GLU A 288       8.385   9.536  31.826  1.00  0.00           O  
ATOM    175  CB  GLU A 288      11.056  10.641  30.143  1.00  0.00           C  
ATOM    176  CG  GLU A 288       9.961  10.629  29.077  1.00  0.00           C  
ATOM    177  CD  GLU A 288      10.504  10.913  27.691  1.00  0.00           C  
ATOM    178  OE1 GLU A 288      10.953  12.055  27.451  1.00  0.00           O  
ATOM    179  OE2 GLU A 288      10.483   9.998  26.841  1.00  0.00           O  
ATOM    180  N   HIS A 289      10.187   8.201  31.757  1.00  0.00           N  
ATOM    181  CA  HIS A 289       9.394   6.985  31.865  1.00  0.00           C  
ATOM    182  C   HIS A 289       8.740   6.826  33.219  1.00  0.00           C  
ATOM    183  O   HIS A 289       7.648   6.269  33.321  1.00  0.00           O  
ATOM    184  CB  HIS A 289      10.267   5.779  31.520  1.00  0.00           C  
ATOM    185  CG  HIS A 289      10.693   5.761  30.088  1.00  0.00           C  
ATOM    186  ND1 HIS A 289      10.132   4.915  29.154  1.00  0.00           N  
ATOM    187  CD2 HIS A 289      11.558   6.552  29.408  1.00  0.00           C  
ATOM    188  CE1 HIS A 289      10.631   5.187  27.961  1.00  0.00           C  
ATOM    189  NE2 HIS A 289      11.497   6.177  28.088  1.00  0.00           N  
ATOM    190  N   ILE A 290       9.396   7.332  34.259  1.00  0.00           N  
ATOM    191  CA  ILE A 290       8.842   7.256  35.603  1.00  0.00           C  
ATOM    192  C   ILE A 290       7.660   8.222  35.735  1.00  0.00           C  
ATOM    193  O   ILE A 290       6.622   7.858  36.290  1.00  0.00           O  
ATOM    194  CB  ILE A 290       9.928   7.567  36.670  1.00  0.00           C  
ATOM    195  CG1 ILE A 290      10.921   6.396  36.729  1.00  0.00           C  
ATOM    196  CG2 ILE A 290       9.284   7.810  38.041  1.00  0.00           C  
ATOM    197  CD1 ILE A 290      12.109   6.611  37.667  1.00  0.00           C  
ATOM    198  N   GLN A 291       7.797   9.440  35.208  1.00  0.00           N  
ATOM    199  CA  GLN A 291       6.695  10.406  35.290  1.00  0.00           C  
ATOM    200  C   GLN A 291       5.457   9.832  34.602  1.00  0.00           C  
ATOM    201  O   GLN A 291       4.352   9.882  35.140  1.00  0.00           O  
ATOM    202  CB  GLN A 291       7.074  11.733  34.620  1.00  0.00           C  
ATOM    203  CG  GLN A 291       5.947  12.764  34.586  1.00  0.00           C  
ATOM    204  CD  GLN A 291       6.324  14.024  33.817  1.00  0.00           C  
ATOM    205  OE1 GLN A 291       6.872  13.954  32.713  1.00  0.00           O  
ATOM    206  NE2 GLN A 291       6.021  15.183  34.392  1.00  0.00           N  
ATOM    207  N   ALA A 292       5.652   9.282  33.409  1.00  0.00           N  
ATOM    208  CA  ALA A 292       4.546   8.705  32.654  1.00  0.00           C  
ATOM    209  C   ALA A 292       3.922   7.507  33.371  1.00  0.00           C  
ATOM    210  O   ALA A 292       2.697   7.391  33.450  1.00  0.00           O  
ATOM    211  CB  ALA A 292       5.029   8.291  31.268  1.00  0.00           C  
ATOM    212  N   ASP A 293       4.764   6.616  33.888  1.00  0.00           N  
ATOM    213  CA  ASP A 293       4.276   5.425  34.575  1.00  0.00           C  
ATOM    214  C   ASP A 293       3.429   5.742  35.803  1.00  0.00           C  
ATOM    215  O   ASP A 293       2.455   5.043  36.086  1.00  0.00           O  
ATOM    216  CB  ASP A 293       5.440   4.522  34.987  1.00  0.00           C  
ATOM    217  CG  ASP A 293       4.970   3.164  35.478  1.00  0.00           C  
ATOM    218  OD1 ASP A 293       4.432   2.386  34.657  1.00  0.00           O  
ATOM    219  OD2 ASP A 293       5.127   2.877  36.683  1.00  0.00           O  
ATOM    220  N   VAL A 294       3.804   6.777  36.544  1.00  0.00           N  
ATOM    221  CA  VAL A 294       3.031   7.153  37.722  1.00  0.00           C  
ATOM    222  C   VAL A 294       1.647   7.623  37.265  1.00  0.00           C  
ATOM    223  O   VAL A 294       0.629   7.222  37.831  1.00  0.00           O  
ATOM    224  CB  VAL A 294       3.743   8.279  38.528  1.00  0.00           C  
ATOM    225  CG1 VAL A 294       2.822   8.811  39.628  1.00  0.00           C  
ATOM    226  CG2 VAL A 294       5.028   7.734  39.152  1.00  0.00           C  
ATOM    227  N   TRP A 295       1.611   8.454  36.223  1.00  0.00           N  
ATOM    228  CA  TRP A 295       0.341   8.960  35.703  1.00  0.00           C  
ATOM    229  C   TRP A 295      -0.516   7.799  35.186  1.00  0.00           C  
ATOM    230  O   TRP A 295      -1.716   7.741  35.443  1.00  0.00           O  
ATOM    231  CB  TRP A 295       0.586   9.961  34.562  1.00  0.00           C  
ATOM    232  CG  TRP A 295      -0.606  10.841  34.243  1.00  0.00           C  
ATOM    233  CD1 TRP A 295      -1.099  11.863  35.009  1.00  0.00           C  
ATOM    234  CD2 TRP A 295      -1.442  10.780  33.073  1.00  0.00           C  
ATOM    235  NE1 TRP A 295      -2.187  12.441  34.390  1.00  0.00           N  
ATOM    236  CE2 TRP A 295      -2.418  11.796  33.203  1.00  0.00           C  
ATOM    237  CE3 TRP A 295      -1.463   9.963  31.931  1.00  0.00           C  
ATOM    238  CZ2 TRP A 295      -3.407  12.021  32.228  1.00  0.00           C  
ATOM    239  CZ3 TRP A 295      -2.448  10.187  30.961  1.00  0.00           C  
ATOM    240  CH2 TRP A 295      -3.405  11.209  31.121  1.00  0.00           C  
ATOM    241  N   VAL A 296       0.115   6.883  34.453  1.00  0.00           N  
ATOM    242  CA  VAL A 296      -0.566   5.724  33.886  1.00  0.00           C  
ATOM    243  C   VAL A 296      -1.136   4.815  34.968  1.00  0.00           C  
ATOM    244  O   VAL A 296      -2.283   4.376  34.880  1.00  0.00           O  
ATOM    245  CB  VAL A 296       0.398   4.900  32.987  1.00  0.00           C  
ATOM    246  CG1 VAL A 296      -0.227   3.554  32.631  1.00  0.00           C  
ATOM    247  CG2 VAL A 296       0.714   5.680  31.716  1.00  0.00           C  
ATOM    248  N   ARG A 297      -0.339   4.521  35.991  1.00  0.00           N  
ATOM    249  CA  ARG A 297      -0.822   3.665  37.062  1.00  0.00           C  
ATOM    250  C   ARG A 297      -2.000   4.314  37.781  1.00  0.00           C  
ATOM    251  O   ARG A 297      -2.947   3.628  38.171  1.00  0.00           O  
ATOM    252  CB  ARG A 297       0.309   3.330  38.040  1.00  0.00           C  
ATOM    253  CG  ARG A 297       1.307   2.311  37.474  1.00  0.00           C  
ATOM    254  CD  ARG A 297       2.415   1.980  38.472  1.00  0.00           C  
ATOM    255  NE  ARG A 297       3.407   1.048  37.936  1.00  0.00           N  
ATOM    256  CZ  ARG A 297       3.336  -0.280  38.019  1.00  0.00           C  
ATOM    257  NH1 ARG A 297       2.308  -0.869  38.620  1.00  0.00           N  
ATOM    258  NH2 ARG A 297       4.317  -1.025  37.519  1.00  0.00           N  
ATOM    259  N   TYR A 298      -1.957   5.634  37.944  1.00  0.00           N  
ATOM    260  CA  TYR A 298      -3.064   6.327  38.598  1.00  0.00           C  
ATOM    261  C   TYR A 298      -4.317   6.198  37.727  1.00  0.00           C  
ATOM    262  O   TYR A 298      -5.399   5.897  38.227  1.00  0.00           O  
ATOM    263  CB  TYR A 298      -2.743   7.808  38.813  1.00  0.00           C  
ATOM    264  CG  TYR A 298      -3.929   8.591  39.326  1.00  0.00           C  
ATOM    265  CD1 TYR A 298      -4.418   8.386  40.616  1.00  0.00           C  
ATOM    266  CD2 TYR A 298      -4.608   9.486  38.499  1.00  0.00           C  
ATOM    267  CE1 TYR A 298      -5.556   9.049  41.069  1.00  0.00           C  
ATOM    268  CE2 TYR A 298      -5.751  10.154  38.942  1.00  0.00           C  
ATOM    269  CZ  TYR A 298      -6.218   9.928  40.227  1.00  0.00           C  
ATOM    270  OH  TYR A 298      -7.363  10.558  40.661  1.00  0.00           O  
ATOM    271  N   GLN A 299      -4.166   6.420  36.424  1.00  0.00           N  
ATOM    272  CA  GLN A 299      -5.304   6.310  35.510  1.00  0.00           C  
ATOM    273  C   GLN A 299      -5.919   4.908  35.573  1.00  0.00           C  
ATOM    274  O   GLN A 299      -7.140   4.761  35.518  1.00  0.00           O  
ATOM    275  CB  GLN A 299      -4.883   6.628  34.072  1.00  0.00           C  
ATOM    276  CG  GLN A 299      -4.501   8.093  33.830  1.00  0.00           C  
ATOM    277  CD  GLN A 299      -5.573   9.067  34.296  1.00  0.00           C  
ATOM    278  OE1 GLN A 299      -6.766   8.762  34.258  1.00  0.00           O  
ATOM    279  NE2 GLN A 299      -5.150  10.254  34.731  1.00  0.00           N  
ATOM    280  N   ARG A 300      -5.079   3.882  35.685  1.00  0.00           N  
ATOM    281  CA  ARG A 300      -5.584   2.517  35.779  1.00  0.00           C  
ATOM    282  C   ARG A 300      -6.368   2.336  37.089  1.00  0.00           C  
ATOM    283  O   ARG A 300      -7.418   1.688  37.111  1.00  0.00           O  
ATOM    284  CB  ARG A 300      -4.437   1.499  35.715  1.00  0.00           C  
ATOM    285  CG  ARG A 300      -3.709   1.431  34.370  1.00  0.00           C  
ATOM    286  CD  ARG A 300      -3.130   0.034  34.132  1.00  0.00           C  
ATOM    287  NE  ARG A 300      -2.300  -0.046  32.929  1.00  0.00           N  
ATOM    288  CZ  ARG A 300      -0.974   0.095  32.913  1.00  0.00           C  
ATOM    289  NH1 ARG A 300      -0.308   0.325  34.037  1.00  0.00           N  
ATOM    290  NH2 ARG A 300      -0.310   0.002  31.769  1.00  0.00           N  
ATOM    291  N   MET A 301      -5.861   2.916  38.175  1.00  0.00           N  
ATOM    292  CA  MET A 301      -6.527   2.815  39.475  1.00  0.00           C  
ATOM    293  C   MET A 301      -7.921   3.439  39.459  1.00  0.00           C  
ATOM    294  O   MET A 301      -8.796   3.026  40.226  1.00  0.00           O  
ATOM    295  CB  MET A 301      -5.682   3.480  40.570  1.00  0.00           C  
ATOM    296  CG  MET A 301      -4.509   2.629  41.053  1.00  0.00           C  
ATOM    297  SD  MET A 301      -3.659   3.367  42.468  1.00  0.00           S  
ATOM    298  CE  MET A 301      -4.671   2.760  43.835  1.00  0.00           C  
ATOM    299  N   ARG A 302      -8.130   4.435  38.597  1.00  0.00           N  
ATOM    300  CA  ARG A 302      -9.440   5.074  38.514  1.00  0.00           C  
ATOM    301  C   ARG A 302     -10.370   4.369  37.513  1.00  0.00           C  
ATOM    302  O   ARG A 302     -11.437   4.885  37.164  1.00  0.00           O  
ATOM    303  CB  ARG A 302      -9.308   6.569  38.179  1.00  0.00           C  
ATOM    304  CG  ARG A 302      -8.499   7.385  39.210  1.00  0.00           C  
ATOM    305  CD  ARG A 302      -8.855   7.032  40.669  1.00  0.00           C  
ATOM    306  NE  ARG A 302     -10.258   7.286  40.995  1.00  0.00           N  
ATOM    307  CZ  ARG A 302     -10.755   8.470  41.346  1.00  0.00           C  
ATOM    308  NH1 ARG A 302      -9.971   9.539  41.429  1.00  0.00           N  
ATOM    309  NH2 ARG A 302     -12.048   8.587  41.608  1.00  0.00           N  
ATOM    310  N   GLY A 303      -9.953   3.190  37.058  1.00  0.00           N  
ATOM    311  CA  GLY A 303     -10.765   2.373  36.165  1.00  0.00           C  
ATOM    312  C   GLY A 303     -10.843   2.653  34.675  1.00  0.00           C  
ATOM    313  O   GLY A 303     -11.723   2.127  33.997  1.00  0.00           O  
ATOM    314  N   HIS A 304      -9.933   3.449  34.137  1.00  0.00           N  
ATOM    315  CA  HIS A 304      -9.986   3.747  32.712  1.00  0.00           C  
ATOM    316  C   HIS A 304      -9.285   2.693  31.870  1.00  0.00           C  
ATOM    317  O   HIS A 304      -8.477   1.917  32.383  1.00  0.00           O  
ATOM    318  CB  HIS A 304      -9.355   5.112  32.463  1.00  0.00           C  
ATOM    319  CG  HIS A 304     -10.020   6.219  33.219  1.00  0.00           C  
ATOM    320  ND1 HIS A 304      -9.318   7.144  33.962  1.00  0.00           N  
ATOM    321  CD2 HIS A 304     -11.329   6.540  33.358  1.00  0.00           C  
ATOM    322  CE1 HIS A 304     -10.165   7.985  34.527  1.00  0.00           C  
ATOM    323  NE2 HIS A 304     -11.391   7.641  34.177  1.00  0.00           N  
ATOM    324  N   GLU A 305      -9.627   2.642  30.585  1.00  0.00           N  
ATOM    325  CA  GLU A 305      -8.971   1.711  29.671  1.00  0.00           C  
ATOM    326  C   GLU A 305      -7.709   2.448  29.248  1.00  0.00           C  
ATOM    327  O   GLU A 305      -7.781   3.473  28.559  1.00  0.00           O  
ATOM    328  CB  GLU A 305      -9.839   1.415  28.440  1.00  0.00           C  
ATOM    329  CG  GLU A 305      -9.055   0.802  27.270  1.00  0.00           C  
ATOM    330  CD  GLU A 305      -9.940   0.363  26.104  1.00  0.00           C  
ATOM    331  OE1 GLU A 305      -9.477   0.434  24.942  1.00  0.00           O  
ATOM    332  OE2 GLU A 305     -11.091  -0.060  26.344  1.00  0.00           O  
ATOM    333  N   VAL A 306      -6.557   1.939  29.673  1.00  0.00           N  
ATOM    334  CA  VAL A 306      -5.292   2.585  29.354  1.00  0.00           C  
ATOM    335  C   VAL A 306      -4.357   1.710  28.517  1.00  0.00           C  
ATOM    336  O   VAL A 306      -4.250   0.501  28.730  1.00  0.00           O  
ATOM    337  CB  VAL A 306      -4.545   2.997  30.649  1.00  0.00           C  
ATOM    338  CG1 VAL A 306      -3.336   3.850  30.306  1.00  0.00           C  
ATOM    339  CG2 VAL A 306      -5.483   3.755  31.576  1.00  0.00           C  
ATOM    340  N   ASN A 307      -3.701   2.342  27.551  1.00  0.00           N  
ATOM    341  CA  ASN A 307      -2.744   1.677  26.679  1.00  0.00           C  
ATOM    342  C   ASN A 307      -1.462   2.507  26.731  1.00  0.00           C  
ATOM    343  O   ASN A 307      -1.383   3.585  26.141  1.00  0.00           O  
ATOM    344  CB  ASN A 307      -3.290   1.598  25.246  1.00  0.00           C  
ATOM    345  CG  ASN A 307      -4.319   0.487  25.076  1.00  0.00           C  
ATOM    346  OD1 ASN A 307      -3.987  -0.693  25.150  1.00  0.00           O  
ATOM    347  ND2 ASN A 307      -5.571   0.862  24.857  1.00  0.00           N  
ATOM    348  N   PHE A 308      -0.473   1.995  27.457  1.00  0.00           N  
ATOM    349  CA  PHE A 308       0.826   2.656  27.638  1.00  0.00           C  
ATOM    350  C   PHE A 308       1.761   2.045  26.590  1.00  0.00           C  
ATOM    351  O   PHE A 308       2.106   0.861  26.656  1.00  0.00           O  
ATOM    352  CB  PHE A 308       1.296   2.400  29.079  1.00  0.00           C  
ATOM    353  CG  PHE A 308       2.521   3.179  29.497  1.00  0.00           C  
ATOM    354  CD1 PHE A 308       2.960   4.289  28.781  1.00  0.00           C  
ATOM    355  CD2 PHE A 308       3.223   2.798  30.640  1.00  0.00           C  
ATOM    356  CE1 PHE A 308       4.084   5.006  29.198  1.00  0.00           C  
ATOM    357  CE2 PHE A 308       4.346   3.508  31.065  1.00  0.00           C  
ATOM    358  CZ  PHE A 308       4.777   4.615  30.340  1.00  0.00           C  
ATOM    359  N   ILE A 309       2.161   2.879  25.632  1.00  0.00           N  
ATOM    360  CA  ILE A 309       2.964   2.468  24.477  1.00  0.00           C  
ATOM    361  C   ILE A 309       4.345   3.116  24.278  1.00  0.00           C  
ATOM    362  O   ILE A 309       4.516   4.318  24.484  1.00  0.00           O  
ATOM    363  CB  ILE A 309       2.129   2.743  23.187  1.00  0.00           C  
ATOM    364  CG1 ILE A 309       0.795   1.995  23.260  1.00  0.00           C  
ATOM    365  CG2 ILE A 309       2.900   2.356  21.941  1.00  0.00           C  
ATOM    366  CD1 ILE A 309       0.935   0.489  23.331  1.00  0.00           C  
ATOM    367  N   CYS A 310       5.322   2.311  23.857  1.00  0.00           N  
ATOM    368  CA  CYS A 310       6.660   2.824  23.564  1.00  0.00           C  
ATOM    369  C   CYS A 310       7.365   1.908  22.561  1.00  0.00           C  
ATOM    370  O   CYS A 310       6.757   0.965  22.046  1.00  0.00           O  
ATOM    371  CB  CYS A 310       7.498   2.973  24.841  1.00  0.00           C  
ATOM    372  SG  CYS A 310       8.874   4.177  24.657  1.00  0.00           S  
ATOM    373  N   ALA A 311       8.634   2.199  22.284  1.00  0.00           N  
ATOM    374  CA  ALA A 311       9.441   1.438  21.334  1.00  0.00           C  
ATOM    375  C   ALA A 311      10.789   2.135  21.154  1.00  0.00           C  
ATOM    376  O   ALA A 311      10.957   3.280  21.561  1.00  0.00           O  
ATOM    377  CB  ALA A 311       8.730   1.358  19.989  1.00  0.00           C  
ATOM    378  N   ASP A 312      11.748   1.431  20.560  1.00  0.00           N  
ATOM    379  CA  ASP A 312      13.071   1.994  20.290  1.00  0.00           C  
ATOM    380  C   ASP A 312      12.996   2.699  18.935  1.00  0.00           C  
ATOM    381  O   ASP A 312      12.287   2.237  18.039  1.00  0.00           O  
ATOM    382  CB  ASP A 312      14.120   0.876  20.207  1.00  0.00           C  
ATOM    383  CG  ASP A 312      14.918   0.699  21.497  1.00  0.00           C  
ATOM    384  OD1 ASP A 312      14.507   1.216  22.557  1.00  0.00           O  
ATOM    385  OD2 ASP A 312      15.970   0.022  21.438  1.00  0.00           O  
ATOM    386  N   ASP A 313      13.712   3.817  18.811  1.00  0.00           N  
ATOM    387  CA  ASP A 313      13.807   4.598  17.569  1.00  0.00           C  
ATOM    388  C   ASP A 313      15.095   4.022  16.967  1.00  0.00           C  
ATOM    389  O   ASP A 313      16.197   4.382  17.392  1.00  0.00           O  
ATOM    390  CB  ASP A 313      13.991   6.081  17.904  1.00  0.00           C  
ATOM    391  CG  ASP A 313      13.819   6.992  16.696  1.00  0.00           C  
ATOM    392  OD1 ASP A 313      13.786   6.489  15.555  1.00  0.00           O  
ATOM    393  OD2 ASP A 313      13.724   8.226  16.896  1.00  0.00           O  
ATOM    394  N   ALA A 314      14.956   3.144  15.977  1.00  0.00           N  
ATOM    395  CA  ALA A 314      16.114   2.448  15.412  1.00  0.00           C  
ATOM    396  C   ALA A 314      16.652   2.805  14.024  1.00  0.00           C  
ATOM    397  O   ALA A 314      17.403   2.017  13.444  1.00  0.00           O  
ATOM    398  CB  ALA A 314      15.845   0.949  15.463  1.00  0.00           C  
ATOM    399  N   HIS A 315      16.296   3.967  13.490  1.00  0.00           N  
ATOM    400  CA  HIS A 315      16.774   4.360  12.163  1.00  0.00           C  
ATOM    401  C   HIS A 315      17.738   5.548  12.215  1.00  0.00           C  
ATOM    402  O   HIS A 315      17.872   6.204  13.241  1.00  0.00           O  
ATOM    403  CB  HIS A 315      15.584   4.712  11.270  1.00  0.00           C  
ATOM    404  CG  HIS A 315      14.760   3.528  10.859  1.00  0.00           C  
ATOM    405  ND1 HIS A 315      13.506   3.652  10.298  1.00  0.00           N  
ATOM    406  CD2 HIS A 315      15.027   2.200  10.890  1.00  0.00           C  
ATOM    407  CE1 HIS A 315      13.036   2.452  10.001  1.00  0.00           C  
ATOM    408  NE2 HIS A 315      13.940   1.553  10.350  1.00  0.00           N  
ATOM    409  N   GLY A 316      18.413   5.818  11.105  1.00  0.00           N  
ATOM    410  CA  GLY A 316      19.326   6.948  11.073  1.00  0.00           C  
ATOM    411  C   GLY A 316      20.767   6.603  10.763  1.00  0.00           C  
ATOM    412  O   GLY A 316      21.226   5.495  11.046  1.00  0.00           O  
ATOM    413  N   THR A 317      21.484   7.566  10.188  1.00  0.00           N  
ATOM    414  CA  THR A 317      22.885   7.377   9.814  1.00  0.00           C  
ATOM    415  C   THR A 317      23.769   6.934  10.981  1.00  0.00           C  
ATOM    416  O   THR A 317      24.532   5.971  10.856  1.00  0.00           O  
ATOM    417  CB  THR A 317      23.482   8.670   9.203  1.00  0.00           C  
ATOM    418  OG1 THR A 317      22.671   9.097   8.102  1.00  0.00           O  
ATOM    419  CG2 THR A 317      24.899   8.416   8.692  1.00  0.00           C  
ATOM    420  N   PRO A 318      23.675   7.624  12.134  1.00  0.00           N  
ATOM    421  CA  PRO A 318      24.500   7.245  13.285  1.00  0.00           C  
ATOM    422  C   PRO A 318      24.419   5.749  13.575  1.00  0.00           C  
ATOM    423  O   PRO A 318      25.444   5.064  13.692  1.00  0.00           O  
ATOM    424  CB  PRO A 318      23.927   8.100  14.418  1.00  0.00           C  
ATOM    425  CG  PRO A 318      22.499   8.332  13.992  1.00  0.00           C  
ATOM    426  CD  PRO A 318      22.663   8.619  12.526  1.00  0.00           C  
ATOM    427  N   ILE A 334      23.193   5.248  13.679  1.00  0.00           N  
ATOM    428  CA  ILE A 334      22.963   3.838  13.947  1.00  0.00           C  
ATOM    429  C   ILE A 334      23.607   2.975  12.868  1.00  0.00           C  
ATOM    430  O   ILE A 334      24.254   1.972  13.171  1.00  0.00           O  
ATOM    431  CB  ILE A 334      21.447   3.538  14.025  1.00  0.00           C  
ATOM    432  CG1 ILE A 334      20.878   4.144  15.308  1.00  0.00           C  
ATOM    433  CG2 ILE A 334      21.200   2.038  13.968  1.00  0.00           C  
ATOM    434  CD1 ILE A 334      19.389   3.960  15.485  1.00  0.00           C  
ATOM    435  N   MET A 336      23.440   3.372  11.609  1.00  0.00           N  
ATOM    436  CA  MET A 336      24.009   2.620  10.494  1.00  0.00           C  
ATOM    437  C   MET A 336      25.530   2.545  10.580  1.00  0.00           C  
ATOM    438  O   MET A 336      26.131   1.498  10.327  1.00  0.00           O  
ATOM    439  CB  MET A 336      23.622   3.261   9.156  1.00  0.00           C  
ATOM    440  CG  MET A 336      24.239   2.560   7.949  1.00  0.00           C  
ATOM    441  SD  MET A 336      23.896   3.387   6.383  1.00  0.00           S  
ATOM    442  CE  MET A 336      25.242   4.595   6.346  1.00  0.00           C  
ATOM    443  N   LEU A 340      26.147   3.664  10.936  1.00  0.00           N  
ATOM    444  CA  LEU A 340      27.595   3.722  11.034  1.00  0.00           C  
ATOM    445  C   LEU A 340      28.127   2.991  12.257  1.00  0.00           C  
ATOM    446  O   LEU A 340      29.188   2.366  12.196  1.00  0.00           O  
ATOM    447  CB  LEU A 340      28.060   5.181  11.028  1.00  0.00           C  
ATOM    448  CG  LEU A 340      27.810   5.914   9.703  1.00  0.00           C  
ATOM    449  CD1 LEU A 340      28.276   7.356   9.809  1.00  0.00           C  
ATOM    450  CD2 LEU A 340      28.545   5.200   8.572  1.00  0.00           C  
ATOM    451  N   LYS A 341      27.396   3.050  13.366  1.00  0.00           N  
ATOM    452  CA  LYS A 341      27.844   2.361  14.569  1.00  0.00           C  
ATOM    453  C   LYS A 341      27.912   0.863  14.294  1.00  0.00           C  
ATOM    454  O   LYS A 341      28.954   0.239  14.480  1.00  0.00           O  
ATOM    455  CB  LYS A 341      26.905   2.632  15.745  1.00  0.00           C  
ATOM    456  CG  LYS A 341      27.457   2.115  17.066  1.00  0.00           C  
ATOM    457  CD  LYS A 341      26.614   2.541  18.257  1.00  0.00           C  
ATOM    458  CE  LYS A 341      27.233   2.033  19.558  1.00  0.00           C  
ATOM    459  NZ  LYS A 341      26.426   2.375  20.763  1.00  0.00           N  
ATOM    460  N   ALA A 342      26.802   0.290  13.840  1.00  0.00           N  
ATOM    461  CA  ALA A 342      26.761  -1.136  13.534  1.00  0.00           C  
ATOM    462  C   ALA A 342      27.949  -1.533  12.659  1.00  0.00           C  
ATOM    463  O   ALA A 342      28.574  -2.570  12.884  1.00  0.00           O  
ATOM    464  CB  ALA A 342      25.454  -1.484  12.830  1.00  0.00           C  
ATOM    465  N   GLN A 343      28.252  -0.702  11.664  1.00  0.00           N  
ATOM    466  CA  GLN A 343      29.364  -0.955  10.751  1.00  0.00           C  
ATOM    467  C   GLN A 343      30.710  -1.011  11.469  1.00  0.00           C  
ATOM    468  O   GLN A 343      31.564  -1.831  11.134  1.00  0.00           O  
ATOM    469  CB  GLN A 343      29.414   0.122   9.665  1.00  0.00           C  
ATOM    470  CG  GLN A 343      28.312   0.011   8.627  1.00  0.00           C  
ATOM    471  CD  GLN A 343      28.372   1.124   7.600  1.00  0.00           C  
ATOM    472  OE1 GLN A 343      29.418   1.373   6.999  1.00  0.00           O  
ATOM    473  NE2 GLN A 343      27.246   1.797   7.390  1.00  0.00           N  
ATOM    474  N   GLN A 344      30.901  -0.130  12.446  1.00  0.00           N  
ATOM    475  CA  GLN A 344      32.144  -0.100  13.204  1.00  0.00           C  
ATOM    476  C   GLN A 344      32.255  -1.376  14.028  1.00  0.00           C  
ATOM    477  O   GLN A 344      33.300  -2.027  14.045  1.00  0.00           O  
ATOM    478  CB  GLN A 344      32.173   1.111  14.136  1.00  0.00           C  
ATOM    479  CG  GLN A 344      31.970   2.441  13.437  1.00  0.00           C  
ATOM    480  CD  GLN A 344      32.114   3.617  14.381  1.00  0.00           C  
ATOM    481  OE1 GLN A 344      31.516   3.638  15.458  1.00  0.00           O  
ATOM    482  NE2 GLN A 344      32.907   4.606  13.981  1.00  0.00           N  
ATOM    483  N   LEU A 406      31.166  -1.728  14.705  1.00  0.00           N  
ATOM    484  CA  LEU A 406      31.119  -2.923  15.538  1.00  0.00           C  
ATOM    485  C   LEU A 406      31.237  -4.200  14.716  1.00  0.00           C  
ATOM    486  O   LEU A 406      31.428  -5.283  15.266  1.00  0.00           O  
ATOM    487  CB  LEU A 406      29.820  -2.954  16.352  1.00  0.00           C  
ATOM    488  CG  LEU A 406      29.702  -2.021  17.566  1.00  0.00           C  
ATOM    489  CD1 LEU A 406      30.796  -2.367  18.565  1.00  0.00           C  
ATOM    490  CD2 LEU A 406      29.812  -0.565  17.143  1.00  0.00           C  
ATOM    491  N   GLY A 407      31.116  -4.073  13.400  1.00  0.00           N  
ATOM    492  CA  GLY A 407      31.226  -5.233  12.534  1.00  0.00           C  
ATOM    493  C   GLY A 407      29.997  -6.123  12.534  1.00  0.00           C  
ATOM    494  O   GLY A 407      30.099  -7.337  12.341  1.00  0.00           O  
ATOM    495  N   ILE A 408      28.832  -5.520  12.751  1.00  0.00           N  
ATOM    496  CA  ILE A 408      27.579  -6.263  12.769  1.00  0.00           C  
ATOM    497  C   ILE A 408      26.479  -5.509  12.030  1.00  0.00           C  
ATOM    498  O   ILE A 408      26.564  -4.298  11.835  1.00  0.00           O  
ATOM    499  CB  ILE A 408      27.099  -6.522  14.212  1.00  0.00           C  
ATOM    500  CG1 ILE A 408      26.942  -5.194  14.955  1.00  0.00           C  
ATOM    501  CG2 ILE A 408      28.081  -7.434  14.933  1.00  0.00           C  
ATOM    502  CD1 ILE A 408      26.314  -5.328  16.325  1.00  0.00           C  
ATOM    503  N   THR A 418      25.447  -6.239  11.621  1.00  0.00           N  
ATOM    504  CA  THR A 418      24.321  -5.650  10.913  1.00  0.00           C  
ATOM    505  C   THR A 418      23.574  -4.699  11.843  1.00  0.00           C  
ATOM    506  O   THR A 418      23.501  -4.931  13.050  1.00  0.00           O  
ATOM    507  CB  THR A 418      23.329  -6.731  10.452  1.00  0.00           C  
ATOM    508  OG1 THR A 418      22.797  -7.407  11.598  1.00  0.00           O  
ATOM    509  CG2 THR A 418      24.018  -7.742   9.553  1.00  0.00           C  
ATOM    510  N   PRO A 419      23.028  -3.601  11.297  1.00  0.00           N  
ATOM    511  CA  PRO A 419      22.294  -2.666  12.152  1.00  0.00           C  
ATOM    512  C   PRO A 419      21.164  -3.402  12.866  1.00  0.00           C  
ATOM    513  O   PRO A 419      20.826  -3.090  14.007  1.00  0.00           O  
ATOM    514  CB  PRO A 419      21.782  -1.629  11.159  1.00  0.00           C  
ATOM    515  CG  PRO A 419      22.902  -1.560  10.166  1.00  0.00           C  
ATOM    516  CD  PRO A 419      23.234  -3.031   9.951  1.00  0.00           C  
ATOM    517  N   GLU A 420      20.592  -4.390  12.186  1.00  0.00           N  
ATOM    518  CA  GLU A 420      19.506  -5.173  12.761  1.00  0.00           C  
ATOM    519  C   GLU A 420      19.968  -5.969  13.976  1.00  0.00           C  
ATOM    520  O   GLU A 420      19.180  -6.238  14.880  1.00  0.00           O  
ATOM    521  CB  GLU A 420      18.910  -6.118  11.715  1.00  0.00           C  
ATOM    522  CG  GLU A 420      19.867  -6.502  10.608  1.00  0.00           C  
ATOM    523  CD  GLU A 420      20.031  -5.399   9.586  1.00  0.00           C  
ATOM    524  OE1 GLU A 420      19.054  -5.103   8.865  1.00  0.00           O  
ATOM    525  OE2 GLU A 420      21.133  -4.823   9.506  1.00  0.00           O  
ATOM    526  N   GLN A 421      21.242  -6.353  14.004  1.00  0.00           N  
ATOM    527  CA  GLN A 421      21.748  -7.099  15.148  1.00  0.00           C  
ATOM    528  C   GLN A 421      21.936  -6.145  16.321  1.00  0.00           C  
ATOM    529  O   GLN A 421      21.501  -6.428  17.439  1.00  0.00           O  
ATOM    530  CB  GLN A 421      23.083  -7.780  14.835  1.00  0.00           C  
ATOM    531  CG  GLN A 421      23.696  -8.458  16.063  1.00  0.00           C  
ATOM    532  CD  GLN A 421      25.095  -8.995  15.823  1.00  0.00           C  
ATOM    533  OE1 GLN A 421      25.803  -9.353  16.765  1.00  0.00           O  
ATOM    534  NE2 GLN A 421      25.498  -9.059  14.559  1.00  0.00           N  
ATOM    535  N   MET A 422      22.585  -5.015  16.063  1.00  0.00           N  
ATOM    536  CA  MET A 422      22.820  -4.031  17.110  1.00  0.00           C  
ATOM    537  C   MET A 422      21.517  -3.532  17.732  1.00  0.00           C  
ATOM    538  O   MET A 422      21.392  -3.485  18.956  1.00  0.00           O  
ATOM    539  CB  MET A 422      23.604  -2.834  16.564  1.00  0.00           C  
ATOM    540  CG  MET A 422      23.913  -1.784  17.620  1.00  0.00           C  
ATOM    541  SD  MET A 422      24.658  -0.281  16.952  1.00  0.00           S  
ATOM    542  CE  MET A 422      23.188   0.688  16.578  1.00  0.00           C  
ATOM    543  N   ILE A 423      20.548  -3.160  16.896  1.00  0.00           N  
ATOM    544  CA  ILE A 423      19.283  -2.654  17.421  1.00  0.00           C  
ATOM    545  C   ILE A 423      18.540  -3.740  18.188  1.00  0.00           C  
ATOM    546  O   ILE A 423      17.808  -3.455  19.133  1.00  0.00           O  
ATOM    547  CB  ILE A 423      18.362  -2.090  16.301  1.00  0.00           C  
ATOM    548  CG1 ILE A 423      17.868  -3.213  15.387  1.00  0.00           C  
ATOM    549  CG2 ILE A 423      19.109  -1.030  15.499  1.00  0.00           C  
ATOM    550  CD1 ILE A 423      16.799  -2.763  14.405  1.00  0.00           C  
ATOM    551  N   GLY A 424      18.728  -4.990  17.777  1.00  0.00           N  
ATOM    552  CA  GLY A 424      18.073  -6.078  18.478  1.00  0.00           C  
ATOM    553  C   GLY A 424      18.622  -6.185  19.889  1.00  0.00           C  
ATOM    554  O   GLY A 424      17.872  -6.361  20.849  1.00  0.00           O  
ATOM    555  N   GLU A 425      19.942  -6.072  20.012  1.00  0.00           N  
ATOM    556  CA  GLU A 425      20.609  -6.155  21.308  1.00  0.00           C  
ATOM    557  C   GLU A 425      20.245  -4.967  22.198  1.00  0.00           C  
ATOM    558  O   GLU A 425      20.019  -5.126  23.399  1.00  0.00           O  
ATOM    559  CB  GLU A 425      22.131  -6.229  21.111  1.00  0.00           C  
ATOM    560  CG  GLU A 425      22.559  -7.314  20.122  1.00  0.00           C  
ATOM    561  CD  GLU A 425      24.060  -7.572  20.111  1.00  0.00           C  
ATOM    562  OE1 GLU A 425      24.845  -6.634  20.362  1.00  0.00           O  
ATOM    563  OE2 GLU A 425      24.457  -8.721  19.832  1.00  0.00           O  
ATOM    564  N   MET A 426      20.180  -3.777  21.607  1.00  0.00           N  
ATOM    565  CA  MET A 426      19.822  -2.579  22.362  1.00  0.00           C  
ATOM    566  C   MET A 426      18.362  -2.601  22.804  1.00  0.00           C  
ATOM    567  O   MET A 426      18.021  -2.091  23.870  1.00  0.00           O  
ATOM    568  CB  MET A 426      20.099  -1.323  21.529  1.00  0.00           C  
ATOM    569  CG  MET A 426      21.563  -0.907  21.533  1.00  0.00           C  
ATOM    570  SD  MET A 426      21.968   0.363  22.772  1.00  0.00           S  
ATOM    571  CE  MET A 426      21.225  -0.315  24.266  1.00  0.00           C  
ATOM    572  N   SER A 427      17.498  -3.191  21.983  1.00  0.00           N  
ATOM    573  CA  SER A 427      16.085  -3.272  22.322  1.00  0.00           C  
ATOM    574  C   SER A 427      15.897  -4.124  23.575  1.00  0.00           C  
ATOM    575  O   SER A 427      15.111  -3.777  24.460  1.00  0.00           O  
ATOM    576  CB  SER A 427      15.290  -3.876  21.166  1.00  0.00           C  
ATOM    577  OG  SER A 427      13.931  -4.049  21.537  1.00  0.00           O  
ATOM    578  N   GLN A 429      16.618  -5.239  23.653  1.00  0.00           N  
ATOM    579  CA  GLN A 429      16.518  -6.111  24.818  1.00  0.00           C  
ATOM    580  C   GLN A 429      17.134  -5.433  26.040  1.00  0.00           C  
ATOM    581  O   GLN A 429      16.622  -5.562  27.155  1.00  0.00           O  
ATOM    582  CB  GLN A 429      17.226  -7.446  24.558  1.00  0.00           C  
ATOM    583  CG  GLN A 429      16.392  -8.463  23.788  1.00  0.00           C  
ATOM    584  CD  GLN A 429      15.179  -8.945  24.574  1.00  0.00           C  
ATOM    585  OE1 GLN A 429      14.222  -8.197  24.792  1.00  0.00           O  
ATOM    586  NE2 GLN A 429      15.219 -10.201  25.010  1.00  0.00           N  
ATOM    587  N   GLU A 431      18.232  -4.714  25.830  1.00  0.00           N  
ATOM    588  CA  GLU A 431      18.898  -4.023  26.933  1.00  0.00           C  
ATOM    589  C   GLU A 431      17.960  -2.964  27.505  1.00  0.00           C  
ATOM    590  O   GLU A 431      17.770  -2.877  28.713  1.00  0.00           O  
ATOM    591  CB  GLU A 431      20.190  -3.359  26.453  1.00  0.00           C  
ATOM    592  CG  GLU A 431      21.014  -2.748  27.579  1.00  0.00           C  
ATOM    593  CD  GLU A 431      22.220  -1.973  27.078  1.00  0.00           C  
ATOM    594  OE1 GLU A 431      23.034  -2.552  26.323  1.00  0.00           O  
ATOM    595  OE2 GLU A 431      22.350  -0.785  27.442  1.00  0.00           O  
ATOM    596  N   HIS A 432      17.368  -2.166  26.623  1.00  0.00           N  
ATOM    597  CA  HIS A 432      16.445  -1.122  27.042  1.00  0.00           C  
ATOM    598  C   HIS A 432      15.261  -1.678  27.820  1.00  0.00           C  
ATOM    599  O   HIS A 432      14.947  -1.199  28.911  1.00  0.00           O  
ATOM    600  CB  HIS A 432      15.925  -0.345  25.829  1.00  0.00           C  
ATOM    601  CG  HIS A 432      16.926   0.597  25.231  1.00  0.00           C  
ATOM    602  ND1 HIS A 432      16.632   1.408  24.155  1.00  0.00           N  
ATOM    603  CD2 HIS A 432      18.212   0.863  25.562  1.00  0.00           C  
ATOM    604  CE1 HIS A 432      17.693   2.134  23.850  1.00  0.00           C  
ATOM    605  NE2 HIS A 432      18.666   1.823  24.688  1.00  0.00           N  
ATOM    606  N   GLN A 433      14.605  -2.695  27.272  1.00  0.00           N  
ATOM    607  CA  GLN A 433      13.439  -3.255  27.943  1.00  0.00           C  
ATOM    608  C   GLN A 433      13.771  -3.882  29.287  1.00  0.00           C  
ATOM    609  O   GLN A 433      12.956  -3.843  30.210  1.00  0.00           O  
ATOM    610  CB  GLN A 433      12.735  -4.259  27.029  1.00  0.00           C  
ATOM    611  CG  GLN A 433      12.189  -3.608  25.763  1.00  0.00           C  
ATOM    612  CD  GLN A 433      11.458  -4.586  24.871  1.00  0.00           C  
ATOM    613  OE1 GLN A 433      10.420  -5.129  25.246  1.00  0.00           O  
ATOM    614  NE2 GLN A 433      11.998  -4.818  23.680  1.00  0.00           N  
ATOM    615  N   THR A 434      14.966  -4.454  29.401  1.00  0.00           N  
ATOM    616  CA  THR A 434      15.388  -5.056  30.657  1.00  0.00           C  
ATOM    617  C   THR A 434      15.511  -3.960  31.715  1.00  0.00           C  
ATOM    618  O   THR A 434      15.087  -4.133  32.857  1.00  0.00           O  
ATOM    619  CB  THR A 434      16.744  -5.770  30.501  1.00  0.00           C  
ATOM    620  OG1 THR A 434      16.572  -6.923  29.671  1.00  0.00           O  
ATOM    621  CG2 THR A 434      17.288  -6.202  31.861  1.00  0.00           C  
ATOM    622  N   ASP A 435      16.088  -2.827  31.330  1.00  0.00           N  
ATOM    623  CA  ASP A 435      16.237  -1.714  32.261  1.00  0.00           C  
ATOM    624  C   ASP A 435      14.872  -1.148  32.657  1.00  0.00           C  
ATOM    625  O   ASP A 435      14.591  -0.951  33.840  1.00  0.00           O  
ATOM    626  CB  ASP A 435      17.105  -0.619  31.634  1.00  0.00           C  
ATOM    627  CG  ASP A 435      18.574  -1.009  31.554  1.00  0.00           C  
ATOM    628  OD1 ASP A 435      19.335  -0.310  30.858  1.00  0.00           O  
ATOM    629  OD2 ASP A 435      18.973  -2.004  32.194  1.00  0.00           O  
ATOM    630  N   PHE A 436      14.017  -0.880  31.674  1.00  0.00           N  
ATOM    631  CA  PHE A 436      12.692  -0.346  31.982  1.00  0.00           C  
ATOM    632  C   PHE A 436      11.912  -1.318  32.875  1.00  0.00           C  
ATOM    633  O   PHE A 436      11.205  -0.897  33.791  1.00  0.00           O  
ATOM    634  CB  PHE A 436      11.927  -0.050  30.685  1.00  0.00           C  
ATOM    635  CG  PHE A 436      12.491   1.115  29.905  1.00  0.00           C  
ATOM    636  CD1 PHE A 436      12.644   1.038  28.523  1.00  0.00           C  
ATOM    637  CD2 PHE A 436      12.847   2.297  30.554  1.00  0.00           C  
ATOM    638  CE1 PHE A 436      13.144   2.124  27.796  1.00  0.00           C  
ATOM    639  CE2 PHE A 436      13.348   3.390  29.839  1.00  0.00           C  
ATOM    640  CZ  PHE A 436      13.497   3.303  28.458  1.00  0.00           C  
ATOM    641  N   ALA A 437      12.059  -2.615  32.621  1.00  0.00           N  
ATOM    642  CA  ALA A 437      11.384  -3.630  33.435  1.00  0.00           C  
ATOM    643  C   ALA A 437      11.896  -3.561  34.876  1.00  0.00           C  
ATOM    644  O   ALA A 437      11.143  -3.780  35.834  1.00  0.00           O  
ATOM    645  CB  ALA A 437      11.639  -5.019  32.855  1.00  0.00           C  
ATOM    646  N   GLY A 438      13.183  -3.252  35.017  1.00  0.00           N  
ATOM    647  CA  GLY A 438      13.790  -3.142  36.331  1.00  0.00           C  
ATOM    648  C   GLY A 438      13.251  -1.968  37.137  1.00  0.00           C  
ATOM    649  O   GLY A 438      13.356  -1.944  38.365  1.00  0.00           O  
ATOM    650  N   PHE A 439      12.687  -0.980  36.450  1.00  0.00           N  
ATOM    651  CA  PHE A 439      12.122   0.175  37.135  1.00  0.00           C  
ATOM    652  C   PHE A 439      10.598   0.089  37.153  1.00  0.00           C  
ATOM    653  O   PHE A 439       9.913   1.032  37.551  1.00  0.00           O  
ATOM    654  CB  PHE A 439      12.571   1.480  36.473  1.00  0.00           C  
ATOM    655  CG  PHE A 439      13.927   1.948  36.920  1.00  0.00           C  
ATOM    656  CD1 PHE A 439      15.081   1.522  36.267  1.00  0.00           C  
ATOM    657  CD2 PHE A 439      14.052   2.805  38.009  1.00  0.00           C  
ATOM    658  CE1 PHE A 439      16.343   1.945  36.695  1.00  0.00           C  
ATOM    659  CE2 PHE A 439      15.307   3.235  38.446  1.00  0.00           C  
ATOM    660  CZ  PHE A 439      16.456   2.803  37.786  1.00  0.00           C  
ATOM    661  N   ASN A 444      10.087  -1.063  36.727  1.00  0.00           N  
ATOM    662  CA  ASN A 444       8.655  -1.333  36.692  1.00  0.00           C  
ATOM    663  C   ASN A 444       7.811  -0.352  35.885  1.00  0.00           C  
ATOM    664  O   ASN A 444       6.744   0.085  36.330  1.00  0.00           O  
ATOM    665  CB  ASN A 444       8.113  -1.453  38.120  1.00  0.00           C  
ATOM    666  CG  ASN A 444       8.767  -2.592  38.887  1.00  0.00           C  
ATOM    667  OD1 ASN A 444       8.705  -3.751  38.469  1.00  0.00           O  
ATOM    668  ND2 ASN A 444       9.408  -2.268  40.005  1.00  0.00           N  
ATOM    669  N   ILE A 445       8.294  -0.004  34.698  1.00  0.00           N  
ATOM    670  CA  ILE A 445       7.540   0.877  33.810  1.00  0.00           C  
ATOM    671  C   ILE A 445       6.567  -0.104  33.150  1.00  0.00           C  
ATOM    672  O   ILE A 445       6.981  -0.990  32.405  1.00  0.00           O  
ATOM    673  CB  ILE A 445       8.453   1.520  32.757  1.00  0.00           C  
ATOM    674  CG1 ILE A 445       9.652   2.184  33.450  1.00  0.00           C  
ATOM    675  CG2 ILE A 445       7.659   2.538  31.925  1.00  0.00           C  
ATOM    676  CD1 ILE A 445       9.275   3.181  34.544  1.00  0.00           C  
ATOM    677  N   SER A 460       5.280   0.064  33.434  1.00  0.00           N  
ATOM    678  CA  SER A 460       4.234  -0.845  32.964  1.00  0.00           C  
ATOM    679  C   SER A 460       3.700  -0.739  31.534  1.00  0.00           C  
ATOM    680  O   SER A 460       2.487  -0.642  31.339  1.00  0.00           O  
ATOM    681  CB  SER A 460       3.051  -0.770  33.939  1.00  0.00           C  
ATOM    682  OG  SER A 460       2.469   0.524  33.947  1.00  0.00           O  
ATOM    683  N   TYR A 461       4.578  -0.795  30.534  1.00  0.00           N  
ATOM    684  CA  TYR A 461       4.113  -0.702  29.149  1.00  0.00           C  
ATOM    685  C   TYR A 461       3.178  -1.850  28.787  1.00  0.00           C  
ATOM    686  O   TYR A 461       3.336  -2.972  29.266  1.00  0.00           O  
ATOM    687  CB  TYR A 461       5.270  -0.760  28.143  1.00  0.00           C  
ATOM    688  CG  TYR A 461       6.476   0.084  28.452  1.00  0.00           C  
ATOM    689  CD1 TYR A 461       7.662  -0.517  28.869  1.00  0.00           C  
ATOM    690  CD2 TYR A 461       6.454   1.473  28.298  1.00  0.00           C  
ATOM    691  CE1 TYR A 461       8.794   0.229  29.126  1.00  0.00           C  
ATOM    692  CE2 TYR A 461       7.602   2.240  28.555  1.00  0.00           C  
ATOM    693  CZ  TYR A 461       8.763   1.602  28.970  1.00  0.00           C  
ATOM    694  OH  TYR A 461       9.908   2.314  29.253  1.00  0.00           O  
ATOM    695  N   ASP A 463       2.212  -1.561  27.926  1.00  0.00           N  
ATOM    696  CA  ASP A 463       1.302  -2.585  27.440  1.00  0.00           C  
ATOM    697  C   ASP A 463       1.942  -3.132  26.160  1.00  0.00           C  
ATOM    698  O   ASP A 463       1.615  -4.232  25.707  1.00  0.00           O  
ATOM    699  CB  ASP A 463      -0.076  -1.984  27.178  1.00  0.00           C  
ATOM    700  CG  ASP A 463      -0.767  -1.575  28.460  1.00  0.00           C  
ATOM    701  OD1 ASP A 463      -1.169  -2.475  29.231  1.00  0.00           O  
ATOM    702  OD2 ASP A 463      -0.894  -0.361  28.707  1.00  0.00           O  
ATOM    703  N   ASN A 473       2.875  -2.361  25.597  1.00  0.00           N  
ATOM    704  CA  ASN A 473       3.609  -2.775  24.403  1.00  0.00           C  
ATOM    705  C   ASN A 473       4.861  -1.924  24.179  1.00  0.00           C  
ATOM    706  O   ASN A 473       4.822  -0.695  24.293  1.00  0.00           O  
ATOM    707  CB  ASN A 473       2.735  -2.691  23.141  1.00  0.00           C  
ATOM    708  CG  ASN A 473       3.249  -3.589  22.016  1.00  0.00           C  
ATOM    709  OD1 ASN A 473       3.331  -3.183  20.850  1.00  0.00           O  
ATOM    710  ND2 ASN A 473       3.591  -4.819  22.365  1.00  0.00           N  
ATOM    711  N   TYR A 474       5.970  -2.591  23.868  1.00  0.00           N  
ATOM    712  CA  TYR A 474       7.238  -1.922  23.576  1.00  0.00           C  
ATOM    713  C   TYR A 474       7.671  -2.524  22.245  1.00  0.00           C  
ATOM    714  O   TYR A 474       8.089  -3.682  22.188  1.00  0.00           O  
ATOM    715  CB  TYR A 474       8.290  -2.220  24.651  1.00  0.00           C  
ATOM    716  CG  TYR A 474       9.464  -1.260  24.607  1.00  0.00           C  
ATOM    717  CD1 TYR A 474       9.503  -0.134  25.431  1.00  0.00           C  
ATOM    718  CD2 TYR A 474      10.511  -1.450  23.704  1.00  0.00           C  
ATOM    719  CE1 TYR A 474      10.558   0.785  25.353  1.00  0.00           C  
ATOM    720  CE2 TYR A 474      11.569  -0.540  23.618  1.00  0.00           C  
ATOM    721  CZ  TYR A 474      11.585   0.575  24.441  1.00  0.00           C  
ATOM    722  OH  TYR A 474      12.617   1.485  24.331  1.00  0.00           O  
ATOM    723  N   HIS A 475       7.570  -1.736  21.177  1.00  0.00           N  
ATOM    724  CA  HIS A 475       7.894  -2.217  19.833  1.00  0.00           C  
ATOM    725  C   HIS A 475       9.172  -1.615  19.240  1.00  0.00           C  
ATOM    726  O   HIS A 475      10.159  -1.406  19.949  1.00  0.00           O  
ATOM    727  CB  HIS A 475       6.693  -1.933  18.924  1.00  0.00           C  
ATOM    728  CG  HIS A 475       6.632  -2.797  17.703  1.00  0.00           C  
ATOM    729  ND1 HIS A 475       6.984  -4.129  17.716  1.00  0.00           N  
ATOM    730  CD2 HIS A 475       6.192  -2.536  16.450  1.00  0.00           C  
ATOM    731  CE1 HIS A 475       6.760  -4.653  16.524  1.00  0.00           C  
ATOM    732  NE2 HIS A 475       6.277  -3.707  15.737  1.00  0.00           N  
ATOM    733  N   SER A 476       9.154  -1.345  17.936  1.00  0.00           N  
ATOM    734  CA  SER A 476      10.312  -0.766  17.250  1.00  0.00           C  
ATOM    735  C   SER A 476       9.898   0.025  16.011  1.00  0.00           C  
ATOM    736  O   SER A 476       8.919  -0.323  15.344  1.00  0.00           O  
ATOM    737  CB  SER A 476      11.284  -1.875  16.831  1.00  0.00           C  
ATOM    738  OG  SER A 476      12.399  -1.339  16.137  1.00  0.00           O  
ATOM    739  N   THR A 477      10.638   1.088  15.704  1.00  0.00           N  
ATOM    740  CA  THR A 477      10.330   1.887  14.525  1.00  0.00           C  
ATOM    741  C   THR A 477      10.710   1.088  13.285  1.00  0.00           C  
ATOM    742  O   THR A 477      10.224   1.362  12.192  1.00  0.00           O  
ATOM    743  CB  THR A 477      11.090   3.225  14.506  1.00  0.00           C  
ATOM    744  OG1 THR A 477      12.499   2.982  14.546  1.00  0.00           O  
ATOM    745  CG2 THR A 477      10.677   4.089  15.703  1.00  0.00           C  
ATOM    746  N   HIS A 478      11.590   0.107  13.467  1.00  0.00           N  
ATOM    747  CA  HIS A 478      12.015  -0.758  12.369  1.00  0.00           C  
ATOM    748  C   HIS A 478      11.137  -2.002  12.465  1.00  0.00           C  
ATOM    749  O   HIS A 478      11.520  -3.013  13.057  1.00  0.00           O  
ATOM    750  CB  HIS A 478      13.491  -1.143  12.515  1.00  0.00           C  
ATOM    751  CG  HIS A 478      14.068  -1.786  11.290  1.00  0.00           C  
ATOM    752  ND1 HIS A 478      14.127  -1.142  10.073  1.00  0.00           N  
ATOM    753  CD2 HIS A 478      14.591  -3.018  11.089  1.00  0.00           C  
ATOM    754  CE1 HIS A 478      14.662  -1.949   9.175  1.00  0.00           C  
ATOM    755  NE2 HIS A 478      14.952  -3.094   9.765  1.00  0.00           N  
ATOM    756  N   SER A 479       9.940  -1.902  11.896  1.00  0.00           N  
ATOM    757  CA  SER A 479       8.977  -2.992  11.923  1.00  0.00           C  
ATOM    758  C   SER A 479       8.056  -2.871  10.718  1.00  0.00           C  
ATOM    759  O   SER A 479       7.974  -1.813  10.098  1.00  0.00           O  
ATOM    760  CB  SER A 479       8.150  -2.915  13.202  1.00  0.00           C  
ATOM    761  OG  SER A 479       7.495  -1.660  13.286  1.00  0.00           O  
ATOM    762  N   GLU A 482       7.361  -3.954  10.392  1.00  0.00           N  
ATOM    763  CA  GLU A 482       6.457  -3.950   9.251  1.00  0.00           C  
ATOM    764  C   GLU A 482       5.308  -2.984   9.492  1.00  0.00           C  
ATOM    765  O   GLU A 482       4.868  -2.297   8.573  1.00  0.00           O  
ATOM    766  CB  GLU A 482       5.912  -5.355   8.997  1.00  0.00           C  
ATOM    767  CG  GLU A 482       5.198  -5.507   7.661  1.00  0.00           C  
ATOM    768  CD  GLU A 482       6.071  -5.115   6.479  1.00  0.00           C  
ATOM    769  OE1 GLU A 482       7.225  -5.591   6.398  1.00  0.00           O  
ATOM    770  OE2 GLU A 482       5.600  -4.336   5.623  1.00  0.00           O  
ATOM    771  N   GLU A 485       4.821  -2.927  10.729  1.00  0.00           N  
ATOM    772  CA  GLU A 485       3.727  -2.017  11.046  1.00  0.00           C  
ATOM    773  C   GLU A 485       4.117  -0.567  10.741  1.00  0.00           C  
ATOM    774  O   GLU A 485       3.369   0.155  10.080  1.00  0.00           O  
ATOM    775  CB  GLU A 485       3.321  -2.138  12.517  1.00  0.00           C  
ATOM    776  CG  GLU A 485       2.693  -3.469  12.908  1.00  0.00           C  
ATOM    777  CD  GLU A 485       3.710  -4.505  13.371  1.00  0.00           C  
ATOM    778  OE1 GLU A 485       3.272  -5.562  13.869  1.00  0.00           O  
ATOM    779  OE2 GLU A 485       4.935  -4.269  13.243  1.00  0.00           O  
ATOM    780  N   ASN A 486       5.289  -0.143  11.213  1.00  0.00           N  
ATOM    781  CA  ASN A 486       5.746   1.225  10.979  1.00  0.00           C  
ATOM    782  C   ASN A 486       6.041   1.473   9.502  1.00  0.00           C  
ATOM    783  O   ASN A 486       5.792   2.561   8.989  1.00  0.00           O  
ATOM    784  CB  ASN A 486       7.002   1.543  11.801  1.00  0.00           C  
ATOM    785  CG  ASN A 486       7.171   3.042  12.049  1.00  0.00           C  
ATOM    786  OD1 ASN A 486       8.283   3.540  12.268  1.00  0.00           O  
ATOM    787  ND2 ASN A 486       6.058   3.764  12.028  1.00  0.00           N  
ATOM    788  N   ARG A 489       6.580   0.472   8.814  1.00  0.00           N  
ATOM    789  CA  ARG A 489       6.866   0.634   7.392  1.00  0.00           C  
ATOM    790  C   ARG A 489       5.572   0.918   6.626  1.00  0.00           C  
ATOM    791  O   ARG A 489       5.493   1.884   5.863  1.00  0.00           O  
ATOM    792  CB  ARG A 489       7.537  -0.623   6.816  1.00  0.00           C  
ATOM    793  CG  ARG A 489       7.967  -0.466   5.354  1.00  0.00           C  
ATOM    794  CD  ARG A 489       8.543  -1.757   4.790  1.00  0.00           C  
ATOM    795  NE  ARG A 489       9.838  -2.120   5.371  1.00  0.00           N  
ATOM    796  CZ  ARG A 489      11.011  -1.617   4.989  1.00  0.00           C  
ATOM    797  NH1 ARG A 489      11.076  -0.713   4.016  1.00  0.00           N  
ATOM    798  NH2 ARG A 489      12.129  -2.035   5.572  1.00  0.00           N  
ATOM    799  N   GLN A 490       4.556   0.086   6.831  1.00  0.00           N  
ATOM    800  CA  GLN A 490       3.285   0.275   6.133  1.00  0.00           C  
ATOM    801  C   GLN A 490       2.619   1.598   6.499  1.00  0.00           C  
ATOM    802  O   GLN A 490       2.093   2.301   5.630  1.00  0.00           O  
ATOM    803  CB  GLN A 490       2.323  -0.890   6.419  1.00  0.00           C  
ATOM    804  CG  GLN A 490       2.865  -2.262   6.008  1.00  0.00           C  
ATOM    805  CD  GLN A 490       1.786  -3.341   5.948  1.00  0.00           C  
ATOM    806  OE1 GLN A 490       0.759  -3.254   6.627  1.00  0.00           O  
ATOM    807  NE2 GLN A 490       2.029  -4.375   5.146  1.00  0.00           N  
ATOM    808  N   LEU A 494       2.643   1.943   7.783  1.00  0.00           N  
ATOM    809  CA  LEU A 494       2.043   3.194   8.232  1.00  0.00           C  
ATOM    810  C   LEU A 494       2.810   4.408   7.699  1.00  0.00           C  
ATOM    811  O   LEU A 494       2.209   5.431   7.358  1.00  0.00           O  
ATOM    812  CB  LEU A 494       1.968   3.220   9.765  1.00  0.00           C  
ATOM    813  CG  LEU A 494       0.889   2.275  10.307  1.00  0.00           C  
ATOM    814  CD1 LEU A 494       0.902   2.250  11.825  1.00  0.00           C  
ATOM    815  CD2 LEU A 494      -0.470   2.734   9.796  1.00  0.00           C  
ATOM    816  N   SER A 495       4.131   4.294   7.613  1.00  0.00           N  
ATOM    817  CA  SER A 495       4.937   5.394   7.093  1.00  0.00           C  
ATOM    818  C   SER A 495       4.653   5.592   5.603  1.00  0.00           C  
ATOM    819  O   SER A 495       4.541   6.718   5.126  1.00  0.00           O  
ATOM    820  CB  SER A 495       6.429   5.121   7.311  1.00  0.00           C  
ATOM    821  OG  SER A 495       6.763   5.205   8.687  1.00  0.00           O  
ATOM    822  N   GLU A 496       4.528   4.494   4.868  1.00  0.00           N  
ATOM    823  CA  GLU A 496       4.245   4.587   3.442  1.00  0.00           C  
ATOM    824  C   GLU A 496       2.845   5.147   3.199  1.00  0.00           C  
ATOM    825  O   GLU A 496       2.626   5.926   2.266  1.00  0.00           O  
ATOM    826  CB  GLU A 496       4.398   3.210   2.789  1.00  0.00           C  
ATOM    827  CG  GLU A 496       5.851   2.771   2.673  1.00  0.00           C  
ATOM    828  CD  GLU A 496       6.003   1.433   1.981  1.00  0.00           C  
ATOM    829  OE1 GLU A 496       5.060   1.031   1.271  1.00  0.00           O  
ATOM    830  OE2 GLU A 496       7.068   0.795   2.136  1.00  0.00           O  
ATOM    831  N   LEU A 498       1.904   4.756   4.050  1.00  0.00           N  
ATOM    832  CA  LEU A 498       0.524   5.215   3.945  1.00  0.00           C  
ATOM    833  C   LEU A 498       0.429   6.722   4.134  1.00  0.00           C  
ATOM    834  O   LEU A 498      -0.114   7.435   3.287  1.00  0.00           O  
ATOM    835  CB  LEU A 498      -0.347   4.528   5.002  1.00  0.00           C  
ATOM    836  CG  LEU A 498      -1.813   4.971   5.055  1.00  0.00           C  
ATOM    837  CD1 LEU A 498      -2.505   4.553   3.759  1.00  0.00           C  
ATOM    838  CD2 LEU A 498      -2.511   4.333   6.258  1.00  0.00           C  
ATOM    839  N   ILE A 499       0.955   7.202   5.255  1.00  0.00           N  
ATOM    840  CA  ILE A 499       0.914   8.623   5.562  1.00  0.00           C  
ATOM    841  C   ILE A 499       1.601   9.446   4.476  1.00  0.00           C  
ATOM    842  O   ILE A 499       1.075  10.470   4.034  1.00  0.00           O  
ATOM    843  CB  ILE A 499       1.533   8.884   6.959  1.00  0.00           C  
ATOM    844  CG1 ILE A 499       0.543   8.399   8.027  1.00  0.00           C  
ATOM    845  CG2 ILE A 499       1.859  10.365   7.143  1.00  0.00           C  
ATOM    846  CD1 ILE A 499       1.041   8.500   9.459  1.00  0.00           C  
ATOM    847  N   TYR A 500       2.766   8.993   4.029  1.00  0.00           N  
ATOM    848  CA  TYR A 500       3.485   9.705   2.980  1.00  0.00           C  
ATOM    849  C   TYR A 500       2.636   9.810   1.712  1.00  0.00           C  
ATOM    850  O   TYR A 500       2.494  10.891   1.133  1.00  0.00           O  
ATOM    851  CB  TYR A 500       4.792   8.988   2.646  1.00  0.00           C  
ATOM    852  CG  TYR A 500       5.489   9.569   1.437  1.00  0.00           C  
ATOM    853  CD1 TYR A 500       6.069  10.835   1.483  1.00  0.00           C  
ATOM    854  CD2 TYR A 500       5.539   8.864   0.236  1.00  0.00           C  
ATOM    855  CE1 TYR A 500       6.685  11.387   0.359  1.00  0.00           C  
ATOM    856  CE2 TYR A 500       6.152   9.407  -0.895  1.00  0.00           C  
ATOM    857  CZ  TYR A 500       6.722  10.665  -0.824  1.00  0.00           C  
ATOM    858  OH  TYR A 500       7.339  11.192  -1.934  1.00  0.00           O  
ATOM    859  N   SER A 501       2.080   8.679   1.284  1.00  0.00           N  
ATOM    860  CA  SER A 501       1.259   8.634   0.078  1.00  0.00           C  
ATOM    861  C   SER A 501       0.058   9.568   0.174  1.00  0.00           C  
ATOM    862  O   SER A 501      -0.290  10.232  -0.802  1.00  0.00           O  
ATOM    863  CB  SER A 501       0.781   7.204  -0.193  1.00  0.00           C  
ATOM    864  OG  SER A 501      -0.124   6.766   0.808  1.00  0.00           O  
ATOM    865  N   ARG A 502      -0.577   9.622   1.343  1.00  0.00           N  
ATOM    866  CA  ARG A 502      -1.728  10.502   1.520  1.00  0.00           C  
ATOM    867  C   ARG A 502      -1.293  11.965   1.463  1.00  0.00           C  
ATOM    868  O   ARG A 502      -1.957  12.793   0.833  1.00  0.00           O  
ATOM    869  CB  ARG A 502      -2.440  10.209   2.846  1.00  0.00           C  
ATOM    870  CG  ARG A 502      -3.230   8.899   2.845  1.00  0.00           C  
ATOM    871  CD  ARG A 502      -3.964   8.692   4.162  1.00  0.00           C  
ATOM    872  NE  ARG A 502      -4.782   7.481   4.150  1.00  0.00           N  
ATOM    873  CZ  ARG A 502      -5.497   7.057   5.186  1.00  0.00           C  
ATOM    874  NH1 ARG A 502      -5.495   7.745   6.320  1.00  0.00           N  
ATOM    875  NH2 ARG A 502      -6.212   5.946   5.091  1.00  0.00           N  
ATOM    876  N   LEU A 503      -0.177  12.283   2.113  1.00  0.00           N  
ATOM    877  CA  LEU A 503       0.334  13.650   2.103  1.00  0.00           C  
ATOM    878  C   LEU A 503       0.659  14.081   0.674  1.00  0.00           C  
ATOM    879  O   LEU A 503       0.324  15.189   0.253  1.00  0.00           O  
ATOM    880  CB  LEU A 503       1.587  13.759   2.974  1.00  0.00           C  
ATOM    881  CG  LEU A 503       1.362  13.575   4.481  1.00  0.00           C  
ATOM    882  CD1 LEU A 503       2.675  13.755   5.219  1.00  0.00           C  
ATOM    883  CD2 LEU A 503       0.341  14.587   4.971  1.00  0.00           C  
ATOM    884  N   LYS A 504       1.313  13.197  -0.071  1.00  0.00           N  
ATOM    885  CA  LYS A 504       1.671  13.493  -1.452  1.00  0.00           C  
ATOM    886  C   LYS A 504       0.395  13.648  -2.272  1.00  0.00           C  
ATOM    887  O   LYS A 504       0.249  14.593  -3.045  1.00  0.00           O  
ATOM    888  CB  LYS A 504       2.522  12.363  -2.032  1.00  0.00           C  
ATOM    889  CG  LYS A 504       3.167  12.711  -3.358  1.00  0.00           C  
ATOM    890  CD  LYS A 504       4.077  11.598  -3.838  1.00  0.00           C  
ATOM    891  CE  LYS A 504       4.924  12.068  -5.005  1.00  0.00           C  
ATOM    892  NZ  LYS A 504       4.080  12.587  -6.115  1.00  0.00           N  
ATOM    893  N   GLU A 505      -0.525  12.710  -2.086  1.00  0.00           N  
ATOM    894  CA  GLU A 505      -1.805  12.714  -2.783  1.00  0.00           C  
ATOM    895  C   GLU A 505      -2.549  14.018  -2.496  1.00  0.00           C  
ATOM    896  O   GLU A 505      -3.239  14.557  -3.361  1.00  0.00           O  
ATOM    897  CB  GLU A 505      -2.624  11.508  -2.314  1.00  0.00           C  
ATOM    898  CG  GLU A 505      -3.962  11.302  -2.983  1.00  0.00           C  
ATOM    899  CD  GLU A 505      -4.530   9.916  -2.689  1.00  0.00           C  
ATOM    900  OE1 GLU A 505      -4.623   9.542  -1.498  1.00  0.00           O  
ATOM    901  OE2 GLU A 505      -4.882   9.196  -3.649  1.00  0.00           O  
ATOM    902  N   ASN A 506      -2.385  14.525  -1.277  1.00  0.00           N  
ATOM    903  CA  ASN A 506      -3.034  15.762  -0.853  1.00  0.00           C  
ATOM    904  C   ASN A 506      -2.238  17.018  -1.191  1.00  0.00           C  
ATOM    905  O   ASN A 506      -2.593  18.116  -0.759  1.00  0.00           O  
ATOM    906  CB  ASN A 506      -3.314  15.710   0.649  1.00  0.00           C  
ATOM    907  CG  ASN A 506      -4.428  14.746   0.993  1.00  0.00           C  
ATOM    908  OD1 ASN A 506      -4.594  14.353   2.149  1.00  0.00           O  
ATOM    909  ND2 ASN A 506      -5.208  14.364  -0.015  1.00  0.00           N  
ATOM    910  N   GLY A 507      -1.161  16.849  -1.954  1.00  0.00           N  
ATOM    911  CA  GLY A 507      -0.344  17.979  -2.366  1.00  0.00           C  
ATOM    912  C   GLY A 507       0.562  18.602  -1.318  1.00  0.00           C  
ATOM    913  O   GLY A 507       0.943  19.766  -1.448  1.00  0.00           O  
ATOM    914  N   PHE A 508       0.936  17.833  -0.299  1.00  0.00           N  
ATOM    915  CA  PHE A 508       1.792  18.354   0.763  1.00  0.00           C  
ATOM    916  C   PHE A 508       3.264  17.960   0.653  1.00  0.00           C  
ATOM    917  O   PHE A 508       4.054  18.249   1.554  1.00  0.00           O  
ATOM    918  CB  PHE A 508       1.236  17.927   2.124  1.00  0.00           C  
ATOM    919  CG  PHE A 508      -0.111  18.519   2.436  1.00  0.00           C  
ATOM    920  CD1 PHE A 508      -1.178  17.705   2.798  1.00  0.00           C  
ATOM    921  CD2 PHE A 508      -0.314  19.892   2.353  1.00  0.00           C  
ATOM    922  CE1 PHE A 508      -2.430  18.249   3.072  1.00  0.00           C  
ATOM    923  CE2 PHE A 508      -1.561  20.447   2.625  1.00  0.00           C  
ATOM    924  CZ  PHE A 508      -2.620  19.624   2.984  1.00  0.00           C  
ATOM    925  N   ILE A 509       3.633  17.304  -0.447  1.00  0.00           N  
ATOM    926  CA  ILE A 509       5.019  16.893  -0.660  1.00  0.00           C  
ATOM    927  C   ILE A 509       5.591  17.578  -1.905  1.00  0.00           C  
ATOM    928  O   ILE A 509       4.998  17.523  -2.982  1.00  0.00           O  
ATOM    929  CB  ILE A 509       5.134  15.360  -0.836  1.00  0.00           C  
ATOM    930  CG1 ILE A 509       4.658  14.641   0.433  1.00  0.00           C  
ATOM    931  CG2 ILE A 509       6.579  14.981  -1.155  1.00  0.00           C  
ATOM    932  CD1 ILE A 509       5.505  14.929   1.669  1.00  0.00           C  
ATOM    933  N   LYS A 510       6.744  18.221  -1.752  1.00  0.00           N  
ATOM    934  CA  LYS A 510       7.381  18.916  -2.867  1.00  0.00           C  
ATOM    935  C   LYS A 510       8.762  18.334  -3.174  1.00  0.00           C  
ATOM    936  O   LYS A 510       9.408  17.755  -2.301  1.00  0.00           O  
ATOM    937  CB  LYS A 510       7.530  20.404  -2.536  1.00  0.00           C  
ATOM    938  CG  LYS A 510       6.305  21.038  -1.884  1.00  0.00           C  
ATOM    939  CD  LYS A 510       5.098  21.034  -2.806  1.00  0.00           C  
ATOM    940  CE  LYS A 510       3.881  21.613  -2.105  1.00  0.00           C  
ATOM    941  NZ  LYS A 510       2.698  21.676  -3.003  1.00  0.00           N  
ATOM    942  N   ASN A 511       9.207  18.500  -4.419  1.00  0.00           N  
ATOM    943  CA  ASN A 511      10.516  18.015  -4.860  1.00  0.00           C  
ATOM    944  C   ASN A 511      11.467  19.200  -4.984  1.00  0.00           C  
ATOM    945  O   ASN A 511      11.083  20.258  -5.482  1.00  0.00           O  
ATOM    946  CB  ASN A 511      10.401  17.325  -6.219  1.00  0.00           C  
ATOM    947  CG  ASN A 511       9.385  16.210  -6.220  1.00  0.00           C  
ATOM    948  OD1 ASN A 511       9.501  15.251  -5.458  1.00  0.00           O  
ATOM    949  ND2 ASN A 511       8.376  16.329  -7.077  1.00  0.00           N  
ATOM    950  N   ARG A 512      12.710  19.025  -4.550  1.00  0.00           N  
ATOM    951  CA  ARG A 512      13.676  20.115  -4.612  1.00  0.00           C  
ATOM    952  C   ARG A 512      15.108  19.593  -4.561  1.00  0.00           C  
ATOM    953  O   ARG A 512      15.411  18.689  -3.787  1.00  0.00           O  
ATOM    954  CB  ARG A 512      13.436  21.058  -3.435  1.00  0.00           C  
ATOM    955  CG  ARG A 512      14.091  22.415  -3.546  1.00  0.00           C  
ATOM    956  CD  ARG A 512      13.748  23.273  -2.330  1.00  0.00           C  
ATOM    957  NE  ARG A 512      12.389  23.030  -1.843  1.00  0.00           N  
ATOM    958  CZ  ARG A 512      11.297  23.055  -2.603  1.00  0.00           C  
ATOM    959  NH1 ARG A 512      11.387  23.313  -3.902  1.00  0.00           N  
ATOM    960  NH2 ARG A 512      10.110  22.809  -2.067  1.00  0.00           N  
ATOM    961  N   THR A 513      15.985  20.165  -5.382  1.00  0.00           N  
ATOM    962  CA  THR A 513      17.385  19.750  -5.399  1.00  0.00           C  
ATOM    963  C   THR A 513      18.209  20.616  -4.448  1.00  0.00           C  
ATOM    964  O   THR A 513      17.998  21.826  -4.354  1.00  0.00           O  
ATOM    965  CB  THR A 513      17.996  19.863  -6.812  1.00  0.00           C  
ATOM    966  OG1 THR A 513      17.273  19.024  -7.718  1.00  0.00           O  
ATOM    967  CG2 THR A 513      19.459  19.428  -6.795  1.00  0.00           C  
ATOM    968  N   ILE A 514      19.146  19.990  -3.745  1.00  0.00           N  
ATOM    969  CA  ILE A 514      20.006  20.700  -2.804  1.00  0.00           C  
ATOM    970  C   ILE A 514      21.457  20.250  -2.966  1.00  0.00           C  
ATOM    971  O   ILE A 514      21.728  19.215  -3.575  1.00  0.00           O  
ATOM    972  CB  ILE A 514      19.576  20.435  -1.341  1.00  0.00           C  
ATOM    973  CG1 ILE A 514      19.700  18.941  -1.025  1.00  0.00           C  
ATOM    974  CG2 ILE A 514      18.146  20.903  -1.127  1.00  0.00           C  
ATOM    975  CD1 ILE A 514      19.429  18.587   0.425  1.00  0.00           C  
ATOM    976  N   SER A 515      22.380  21.035  -2.416  1.00  0.00           N  
ATOM    977  CA  SER A 515      23.804  20.724  -2.472  1.00  0.00           C  
ATOM    978  C   SER A 515      24.277  20.347  -1.072  1.00  0.00           C  
ATOM    979  O   SER A 515      23.872  20.969  -0.089  1.00  0.00           O  
ATOM    980  CB  SER A 515      24.591  21.936  -2.971  1.00  0.00           C  
ATOM    981  OG  SER A 515      25.988  21.714  -2.864  1.00  0.00           O  
ATOM    982  N   GLN A 516      25.134  19.335  -0.979  1.00  0.00           N  
ATOM    983  CA  GLN A 516      25.634  18.887   0.318  1.00  0.00           C  
ATOM    984  C   GLN A 516      27.008  18.231   0.212  1.00  0.00           C  
ATOM    985  O   GLN A 516      27.369  17.698  -0.838  1.00  0.00           O  
ATOM    986  CB  GLN A 516      24.647  17.889   0.928  1.00  0.00           C  
ATOM    987  CG  GLN A 516      24.905  17.547   2.384  1.00  0.00           C  
ATOM    988  CD  GLN A 516      24.007  16.429   2.882  1.00  0.00           C  
ATOM    989  OE1 GLN A 516      22.842  16.332   2.491  1.00  0.00           O  
ATOM    990  NE2 GLN A 516      24.541  15.585   3.758  1.00  0.00           N  
ATOM    991  N   LEU A 517      27.769  18.273   1.305  1.00  0.00           N  
ATOM    992  CA  LEU A 517      29.093  17.655   1.343  1.00  0.00           C  
ATOM    993  C   LEU A 517      28.919  16.166   1.061  1.00  0.00           C  
ATOM    994  O   LEU A 517      28.011  15.527   1.595  1.00  0.00           O  
ATOM    995  CB  LEU A 517      29.741  17.859   2.715  1.00  0.00           C  
ATOM    996  CG  LEU A 517      30.353  19.236   2.995  1.00  0.00           C  
ATOM    997  CD1 LEU A 517      30.714  19.358   4.469  1.00  0.00           C  
ATOM    998  CD2 LEU A 517      31.589  19.426   2.127  1.00  0.00           C  
ATOM    999  N   TYR A 518      29.800  15.616   0.230  1.00  0.00           N  
ATOM   1000  CA  TYR A 518      29.717  14.211  -0.160  1.00  0.00           C  
ATOM   1001  C   TYR A 518      31.062  13.490  -0.074  1.00  0.00           C  
ATOM   1002  O   TYR A 518      32.087  14.011  -0.513  1.00  0.00           O  
ATOM   1003  CB  TYR A 518      29.181  14.137  -1.592  1.00  0.00           C  
ATOM   1004  CG  TYR A 518      29.016  12.744  -2.160  1.00  0.00           C  
ATOM   1005  CD1 TYR A 518      27.947  11.934  -1.780  1.00  0.00           C  
ATOM   1006  CD2 TYR A 518      29.914  12.249  -3.106  1.00  0.00           C  
ATOM   1007  CE1 TYR A 518      27.774  10.664  -2.335  1.00  0.00           C  
ATOM   1008  CE2 TYR A 518      29.751  10.983  -3.664  1.00  0.00           C  
ATOM   1009  CZ  TYR A 518      28.679  10.198  -3.275  1.00  0.00           C  
ATOM   1010  OH  TYR A 518      28.514   8.951  -3.828  1.00  0.00           O  
ATOM   1011  N   ASP A 519      31.048  12.287   0.492  1.00  0.00           N  
ATOM   1012  CA  ASP A 519      32.256  11.478   0.622  1.00  0.00           C  
ATOM   1013  C   ASP A 519      32.377  10.629  -0.639  1.00  0.00           C  
ATOM   1014  O   ASP A 519      31.702   9.609  -0.774  1.00  0.00           O  
ATOM   1015  CB  ASP A 519      32.156  10.555   1.839  1.00  0.00           C  
ATOM   1016  CG  ASP A 519      33.443   9.790   2.103  1.00  0.00           C  
ATOM   1017  OD1 ASP A 519      34.155   9.447   1.133  1.00  0.00           O  
ATOM   1018  OD2 ASP A 519      33.736   9.516   3.286  1.00  0.00           O  
ATOM   1019  N   PRO A 520      33.241  11.038  -1.579  1.00  0.00           N  
ATOM   1020  CA  PRO A 520      33.430  10.294  -2.830  1.00  0.00           C  
ATOM   1021  C   PRO A 520      34.017   8.898  -2.634  1.00  0.00           C  
ATOM   1022  O   PRO A 520      33.759   7.992  -3.428  1.00  0.00           O  
ATOM   1023  CB  PRO A 520      34.357  11.204  -3.628  1.00  0.00           C  
ATOM   1024  CG  PRO A 520      35.193  11.831  -2.555  1.00  0.00           C  
ATOM   1025  CD  PRO A 520      34.162  12.184  -1.507  1.00  0.00           C  
ATOM   1026  N   GLU A 521      34.803   8.730  -1.574  1.00  0.00           N  
ATOM   1027  CA  GLU A 521      35.431   7.445  -1.286  1.00  0.00           C  
ATOM   1028  C   GLU A 521      34.413   6.450  -0.735  1.00  0.00           C  
ATOM   1029  O   GLU A 521      34.217   5.371  -1.298  1.00  0.00           O  
ATOM   1030  CB  GLU A 521      36.577   7.635  -0.290  1.00  0.00           C  
ATOM   1031  CG  GLU A 521      37.521   6.446  -0.193  1.00  0.00           C  
ATOM   1032  CD  GLU A 521      38.773   6.757   0.611  1.00  0.00           C  
ATOM   1033  OE1 GLU A 521      39.487   7.720   0.255  1.00  0.00           O  
ATOM   1034  OE2 GLU A 521      39.044   6.036   1.595  1.00  0.00           O  
ATOM   1035  N   LYS A 522      33.766   6.821   0.365  1.00  0.00           N  
ATOM   1036  CA  LYS A 522      32.754   5.973   0.990  1.00  0.00           C  
ATOM   1037  C   LYS A 522      31.474   5.979   0.153  1.00  0.00           C  
ATOM   1038  O   LYS A 522      30.667   5.049   0.221  1.00  0.00           O  
ATOM   1039  CB  LYS A 522      32.450   6.481   2.403  1.00  0.00           C  
ATOM   1040  CG  LYS A 522      31.363   5.710   3.139  1.00  0.00           C  
ATOM   1041  CD  LYS A 522      31.781   4.274   3.416  1.00  0.00           C  
ATOM   1042  CE  LYS A 522      30.685   3.515   4.152  1.00  0.00           C  
ATOM   1043  NZ  LYS A 522      31.078   2.105   4.427  1.00  0.00           N  
ATOM   1044  N   GLY A 523      31.298   7.033  -0.639  1.00  0.00           N  
ATOM   1045  CA  GLY A 523      30.115   7.146  -1.474  1.00  0.00           C  
ATOM   1046  C   GLY A 523      28.859   7.421  -0.667  1.00  0.00           C  
ATOM   1047  O   GLY A 523      27.876   6.689  -0.776  1.00  0.00           O  
ATOM   1048  N   MET A 524      28.890   8.472   0.151  1.00  0.00           N  
ATOM   1049  CA  MET A 524      27.738   8.834   0.974  1.00  0.00           C  
ATOM   1050  C   MET A 524      27.768  10.315   1.336  1.00  0.00           C  
ATOM   1051  O   MET A 524      28.843  10.890   1.530  1.00  0.00           O  
ATOM   1052  CB  MET A 524      27.714   8.003   2.268  1.00  0.00           C  
ATOM   1053  CG  MET A 524      28.778   8.389   3.302  1.00  0.00           C  
ATOM   1054  SD  MET A 524      28.683   7.446   4.866  1.00  0.00           S  
ATOM   1055  CE  MET A 524      27.415   8.359   5.743  1.00  0.00           C  
ATOM   1056  N   PHE A 525      26.592  10.935   1.411  1.00  0.00           N  
ATOM   1057  CA  PHE A 525      26.518  12.340   1.792  1.00  0.00           C  
ATOM   1058  C   PHE A 525      26.840  12.386   3.277  1.00  0.00           C  
ATOM   1059  O   PHE A 525      26.484  11.471   4.021  1.00  0.00           O  
ATOM   1060  CB  PHE A 525      25.124  12.921   1.534  1.00  0.00           C  
ATOM   1061  CG  PHE A 525      24.878  13.288   0.097  1.00  0.00           C  
ATOM   1062  CD1 PHE A 525      24.356  12.360  -0.796  1.00  0.00           C  
ATOM   1063  CD2 PHE A 525      25.190  14.562  -0.367  1.00  0.00           C  
ATOM   1064  CE1 PHE A 525      24.149  12.697  -2.134  1.00  0.00           C  
ATOM   1065  CE2 PHE A 525      24.988  14.909  -1.704  1.00  0.00           C  
ATOM   1066  CZ  PHE A 525      24.465  13.975  -2.587  1.00  0.00           C  
ATOM   1067  N   LEU A 526      27.514  13.448   3.705  1.00  0.00           N  
ATOM   1068  CA  LEU A 526      27.915  13.573   5.100  1.00  0.00           C  
ATOM   1069  C   LEU A 526      27.172  14.603   5.939  1.00  0.00           C  
ATOM   1070  O   LEU A 526      27.098  15.779   5.582  1.00  0.00           O  
ATOM   1071  CB  LEU A 526      29.414  13.885   5.184  1.00  0.00           C  
ATOM   1072  CG  LEU A 526      30.422  12.855   4.671  1.00  0.00           C  
ATOM   1073  CD1 LEU A 526      31.808  13.488   4.642  1.00  0.00           C  
ATOM   1074  CD2 LEU A 526      30.408  11.620   5.560  1.00  0.00           C  
ATOM   1075  N   PRO A 527      26.590  14.164   7.064  1.00  0.00           N  
ATOM   1076  CA  PRO A 527      25.883  15.122   7.915  1.00  0.00           C  
ATOM   1077  C   PRO A 527      27.001  15.984   8.507  1.00  0.00           C  
ATOM   1078  O   PRO A 527      28.160  15.564   8.510  1.00  0.00           O  
ATOM   1079  CB  PRO A 527      25.221  14.226   8.959  1.00  0.00           C  
ATOM   1080  CG  PRO A 527      24.977  12.954   8.202  1.00  0.00           C  
ATOM   1081  CD  PRO A 527      26.277  12.780   7.459  1.00  0.00           C  
ATOM   1082  N   ASP A 528      26.671  17.171   9.002  1.00  0.00           N  
ATOM   1083  CA  ASP A 528      27.685  18.064   9.562  1.00  0.00           C  
ATOM   1084  C   ASP A 528      28.640  17.420  10.569  1.00  0.00           C  
ATOM   1085  O   ASP A 528      29.859  17.580  10.465  1.00  0.00           O  
ATOM   1086  CB  ASP A 528      27.024  19.278  10.216  1.00  0.00           C  
ATOM   1087  CG  ASP A 528      26.118  20.026   9.267  1.00  0.00           C  
ATOM   1088  OD1 ASP A 528      26.418  20.048   8.053  1.00  0.00           O  
ATOM   1089  OD2 ASP A 528      25.114  20.602   9.738  1.00  0.00           O  
ATOM   1090  N   ARG A 529      28.089  16.696  11.539  1.00  0.00           N  
ATOM   1091  CA  ARG A 529      28.902  16.058  12.569  1.00  0.00           C  
ATOM   1092  C   ARG A 529      29.898  15.018  12.053  1.00  0.00           C  
ATOM   1093  O   ARG A 529      30.742  14.532  12.811  1.00  0.00           O  
ATOM   1094  CB  ARG A 529      27.997  15.440  13.643  1.00  0.00           C  
ATOM   1095  CG  ARG A 529      26.966  14.449  13.128  1.00  0.00           C  
ATOM   1096  CD  ARG A 529      25.891  14.198  14.178  1.00  0.00           C  
ATOM   1097  NE  ARG A 529      26.427  13.601  15.398  1.00  0.00           N  
ATOM   1098  CZ  ARG A 529      26.770  12.322  15.519  1.00  0.00           C  
ATOM   1099  NH1 ARG A 529      26.631  11.496  14.492  1.00  0.00           N  
ATOM   1100  NH2 ARG A 529      27.255  11.868  16.666  1.00  0.00           N  
ATOM   1101  N   PHE A 530      29.809  14.673  10.772  1.00  0.00           N  
ATOM   1102  CA  PHE A 530      30.736  13.703  10.203  1.00  0.00           C  
ATOM   1103  C   PHE A 530      31.733  14.373   9.269  1.00  0.00           C  
ATOM   1104  O   PHE A 530      32.359  13.723   8.430  1.00  0.00           O  
ATOM   1105  CB  PHE A 530      29.981  12.593   9.471  1.00  0.00           C  
ATOM   1106  CG  PHE A 530      29.210  11.692  10.387  1.00  0.00           C  
ATOM   1107  CD1 PHE A 530      27.888  11.975  10.714  1.00  0.00           C  
ATOM   1108  CD2 PHE A 530      29.820  10.578  10.956  1.00  0.00           C  
ATOM   1109  CE1 PHE A 530      27.183  11.162  11.598  1.00  0.00           C  
ATOM   1110  CE2 PHE A 530      29.125   9.758  11.842  1.00  0.00           C  
ATOM   1111  CZ  PHE A 530      27.803  10.049  12.163  1.00  0.00           C  
ATOM   1112  N   VAL A 531      31.871  15.684   9.429  1.00  0.00           N  
ATOM   1113  CA  VAL A 531      32.807  16.466   8.635  1.00  0.00           C  
ATOM   1114  C   VAL A 531      33.770  17.148   9.604  1.00  0.00           C  
ATOM   1115  O   VAL A 531      33.355  17.945  10.448  1.00  0.00           O  
ATOM   1116  CB  VAL A 531      32.081  17.540   7.801  1.00  0.00           C  
ATOM   1117  CG1 VAL A 531      33.092  18.340   6.992  1.00  0.00           C  
ATOM   1118  CG2 VAL A 531      31.066  16.884   6.878  1.00  0.00           C  
ATOM   1119  N   LYS A 532      35.053  16.822   9.489  1.00  0.00           N  
ATOM   1120  CA  LYS A 532      36.063  17.402  10.365  1.00  0.00           C  
ATOM   1121  C   LYS A 532      37.143  18.135   9.576  1.00  0.00           C  
ATOM   1122  O   LYS A 532      37.467  17.764   8.445  1.00  0.00           O  
ATOM   1123  CB  LYS A 532      36.707  16.312  11.224  1.00  0.00           C  
ATOM   1124  CG  LYS A 532      37.430  15.245  10.423  1.00  0.00           C  
ATOM   1125  CD  LYS A 532      38.161  14.264  11.326  1.00  0.00           C  
ATOM   1126  CE  LYS A 532      38.959  13.267  10.499  1.00  0.00           C  
ATOM   1127  NZ  LYS A 532      39.724  12.302  11.338  1.00  0.00           N  
ATOM   1128  N   GLY A 737      37.696  19.178  10.188  1.00  0.00           N  
ATOM   1129  CA  GLY A 737      38.733  19.960   9.544  1.00  0.00           C  
ATOM   1130  C   GLY A 737      39.302  21.009  10.479  1.00  0.00           C  
ATOM   1131  O   GLY A 737      39.121  20.934  11.698  1.00  0.00           O  
ATOM   1132  N   THR A 738      39.987  21.993   9.904  1.00  0.00           N  
ATOM   1133  CA  THR A 738      40.599  23.070  10.674  1.00  0.00           C  
ATOM   1134  C   THR A 738      39.702  24.305  10.724  1.00  0.00           C  
ATOM   1135  O   THR A 738      39.222  24.778   9.690  1.00  0.00           O  
ATOM   1136  CB  THR A 738      41.964  23.466  10.068  1.00  0.00           C  
ATOM   1137  OG1 THR A 738      42.868  22.358  10.171  1.00  0.00           O  
ATOM   1138  CG2 THR A 738      42.550  24.668  10.797  1.00  0.00           C  
ATOM   1139  N   CYS A 739      39.480  24.821  11.930  1.00  0.00           N  
ATOM   1140  CA  CYS A 739      38.643  26.001  12.120  1.00  0.00           C  
ATOM   1141  C   CYS A 739      39.148  27.172  11.285  1.00  0.00           C  
ATOM   1142  O   CYS A 739      40.332  27.509  11.320  1.00  0.00           O  
ATOM   1143  CB  CYS A 739      38.616  26.408  13.594  1.00  0.00           C  
ATOM   1144  SG  CYS A 739      37.720  27.946  13.895  1.00  0.00           S  
ATOM   1145  N   PRO A 740      38.245  27.814  10.527  1.00  0.00           N  
ATOM   1146  CA  PRO A 740      38.574  28.956   9.666  1.00  0.00           C  
ATOM   1147  C   PRO A 740      39.094  30.157  10.450  1.00  0.00           C  
ATOM   1148  O   PRO A 740      39.942  30.911   9.967  1.00  0.00           O  
ATOM   1149  CB  PRO A 740      37.242  29.277   8.983  1.00  0.00           C  
ATOM   1150  CG  PRO A 740      36.472  27.997   9.065  1.00  0.00           C  
ATOM   1151  CD  PRO A 740      36.812  27.490  10.435  1.00  0.00           C  
ATOM   1152  N   LYS A 741      38.579  30.324  11.665  1.00  0.00           N  
ATOM   1153  CA  LYS A 741      38.955  31.450  12.511  1.00  0.00           C  
ATOM   1154  C   LYS A 741      40.296  31.303  13.229  1.00  0.00           C  
ATOM   1155  O   LYS A 741      41.277  31.944  12.851  1.00  0.00           O  
ATOM   1156  CB  LYS A 741      37.850  31.710  13.540  1.00  0.00           C  
ATOM   1157  CG  LYS A 741      36.435  31.519  12.999  1.00  0.00           C  
ATOM   1158  CD  LYS A 741      36.147  32.397  11.785  1.00  0.00           C  
ATOM   1159  CE  LYS A 741      36.097  33.874  12.149  1.00  0.00           C  
ATOM   1160  NZ  LYS A 741      35.753  34.719  10.966  1.00  0.00           N  
ATOM   1161  N   CYS A 742      40.342  30.464  14.261  1.00  0.00           N  
ATOM   1162  CA  CYS A 742      41.570  30.281  15.034  1.00  0.00           C  
ATOM   1163  C   CYS A 742      42.561  29.288  14.431  1.00  0.00           C  
ATOM   1164  O   CYS A 742      43.696  29.185  14.891  1.00  0.00           O  
ATOM   1165  CB  CYS A 742      41.235  29.852  16.466  1.00  0.00           C  
ATOM   1166  SG  CYS A 742      40.694  28.136  16.628  1.00  0.00           S  
ATOM   1167  N   LYS A 743      42.127  28.555  13.411  1.00  0.00           N  
ATOM   1168  CA  LYS A 743      42.978  27.577  12.736  1.00  0.00           C  
ATOM   1169  C   LYS A 743      43.287  26.322  13.558  1.00  0.00           C  
ATOM   1170  O   LYS A 743      44.277  25.637  13.293  1.00  0.00           O  
ATOM   1171  CB  LYS A 743      44.298  28.230  12.299  1.00  0.00           C  
ATOM   1172  CG  LYS A 743      44.143  29.466  11.415  1.00  0.00           C  
ATOM   1173  CD  LYS A 743      43.381  29.154  10.135  1.00  0.00           C  
ATOM   1174  CE  LYS A 743      43.308  30.371   9.219  1.00  0.00           C  
ATOM   1175  NZ  LYS A 743      42.659  31.538   9.885  1.00  0.00           N  
ATOM   1176  N   SER A 744      42.452  26.015  14.549  1.00  0.00           N  
ATOM   1177  CA  SER A 744      42.669  24.821  15.368  1.00  0.00           C  
ATOM   1178  C   SER A 744      42.319  23.566  14.575  1.00  0.00           C  
ATOM   1179  O   SER A 744      41.268  23.495  13.938  1.00  0.00           O  
ATOM   1180  CB  SER A 744      41.823  24.868  16.645  1.00  0.00           C  
ATOM   1181  OG  SER A 744      42.382  25.755  17.599  1.00  0.00           O  
ATOM   1182  N   PRO A 745      43.203  22.557  14.606  1.00  0.00           N  
ATOM   1183  CA  PRO A 745      42.999  21.293  13.889  1.00  0.00           C  
ATOM   1184  C   PRO A 745      42.014  20.327  14.549  1.00  0.00           C  
ATOM   1185  O   PRO A 745      41.695  20.450  15.731  1.00  0.00           O  
ATOM   1186  CB  PRO A 745      44.408  20.715  13.824  1.00  0.00           C  
ATOM   1187  CG  PRO A 745      44.983  21.146  15.140  1.00  0.00           C  
ATOM   1188  CD  PRO A 745      44.538  22.592  15.233  1.00  0.00           C  
ATOM   1189  N   ASP A 746      41.536  19.371  13.757  1.00  0.00           N  
ATOM   1190  CA  ASP A 746      40.608  18.340  14.216  1.00  0.00           C  
ATOM   1191  C   ASP A 746      39.274  18.803  14.798  1.00  0.00           C  
ATOM   1192  O   ASP A 746      38.830  18.284  15.822  1.00  0.00           O  
ATOM   1193  CB  ASP A 746      41.311  17.435  15.232  1.00  0.00           C  
ATOM   1194  CG  ASP A 746      42.514  16.730  14.642  1.00  0.00           C  
ATOM   1195  OD1 ASP A 746      42.345  16.015  13.631  1.00  0.00           O  
ATOM   1196  OD2 ASP A 746      43.627  16.892  15.186  1.00  0.00           O  
ATOM   1197  N   GLN A 747      38.627  19.764  14.149  1.00  0.00           N  
ATOM   1198  CA  GLN A 747      37.334  20.243  14.628  1.00  0.00           C  
ATOM   1199  C   GLN A 747      36.197  19.554  13.876  1.00  0.00           C  
ATOM   1200  O   GLN A 747      36.299  19.307  12.673  1.00  0.00           O  
ATOM   1201  CB  GLN A 747      37.230  21.762  14.469  1.00  0.00           C  
ATOM   1202  CG  GLN A 747      38.174  22.530  15.378  1.00  0.00           C  
ATOM   1203  CD  GLN A 747      38.076  22.072  16.821  1.00  0.00           C  
ATOM   1204  OE1 GLN A 747      37.008  22.128  17.431  1.00  0.00           O  
ATOM   1205  NE2 GLN A 747      39.193  21.612  17.372  1.00  0.00           N  
ATOM   1206  N   TYR A 750      35.118  19.247  14.591  1.00  0.00           N  
ATOM   1207  CA  TYR A 750      33.966  18.571  14.000  1.00  0.00           C  
ATOM   1208  C   TYR A 750      32.734  19.463  13.862  1.00  0.00           C  
ATOM   1209  O   TYR A 750      32.539  20.406  14.627  1.00  0.00           O  
ATOM   1210  CB  TYR A 750      33.576  17.350  14.840  1.00  0.00           C  
ATOM   1211  CG  TYR A 750      34.653  16.300  15.001  1.00  0.00           C  
ATOM   1212  CD1 TYR A 750      35.794  16.547  15.765  1.00  0.00           C  
ATOM   1213  CD2 TYR A 750      34.516  15.044  14.409  1.00  0.00           C  
ATOM   1214  CE1 TYR A 750      36.773  15.567  15.939  1.00  0.00           C  
ATOM   1215  CE2 TYR A 750      35.486  14.059  14.574  1.00  0.00           C  
ATOM   1216  CZ  TYR A 750      36.610  14.325  15.340  1.00  0.00           C  
ATOM   1217  OH  TYR A 750      37.563  13.344  15.505  1.00  0.00           O  
ATOM   1218  N   GLY A 751      31.901  19.142  12.876  1.00  0.00           N  
ATOM   1219  CA  GLY A 751      30.672  19.880  12.653  1.00  0.00           C  
ATOM   1220  C   GLY A 751      30.766  21.348  12.286  1.00  0.00           C  
ATOM   1221  O   GLY A 751      31.694  21.786  11.604  1.00  0.00           O  
ATOM   1222  N   ASP A 752      29.781  22.108  12.754  1.00  0.00           N  
ATOM   1223  CA  ASP A 752      29.694  23.533  12.475  1.00  0.00           C  
ATOM   1224  C   ASP A 752      30.276  24.446  13.551  1.00  0.00           C  
ATOM   1225  O   ASP A 752      30.057  25.658  13.516  1.00  0.00           O  
ATOM   1226  CB  ASP A 752      28.231  23.919  12.230  1.00  0.00           C  
ATOM   1227  CG  ASP A 752      27.306  23.430  13.330  1.00  0.00           C  
ATOM   1228  OD1 ASP A 752      27.654  23.579  14.520  1.00  0.00           O  
ATOM   1229  OD2 ASP A 752      26.222  22.901  13.002  1.00  0.00           O  
ATOM   1230  N   ASN A 753      31.013  23.884  14.503  1.00  0.00           N  
ATOM   1231  CA  ASN A 753      31.594  24.710  15.557  1.00  0.00           C  
ATOM   1232  C   ASN A 753      32.968  24.241  16.024  1.00  0.00           C  
ATOM   1233  O   ASN A 753      33.300  23.057  15.942  1.00  0.00           O  
ATOM   1234  CB  ASN A 753      30.632  24.796  16.752  1.00  0.00           C  
ATOM   1235  CG  ASN A 753      30.293  23.437  17.334  1.00  0.00           C  
ATOM   1236  OD1 ASN A 753      31.131  22.790  17.963  1.00  0.00           O  
ATOM   1237  ND2 ASN A 753      29.059  22.994  17.124  1.00  0.00           N  
ATOM   1238  N   CYS A 754      33.765  25.193  16.501  1.00  0.00           N  
ATOM   1239  CA  CYS A 754      35.108  24.912  16.994  1.00  0.00           C  
ATOM   1240  C   CYS A 754      35.094  24.857  18.516  1.00  0.00           C  
ATOM   1241  O   CYS A 754      34.675  25.810  19.175  1.00  0.00           O  
ATOM   1242  CB  CYS A 754      36.080  25.999  16.530  1.00  0.00           C  
ATOM   1243  SG  CYS A 754      37.735  25.892  17.258  1.00  0.00           S  
ATOM   1244  N   GLU A 755      35.551  23.741  19.073  1.00  0.00           N  
ATOM   1245  CA  GLU A 755      35.582  23.583  20.519  1.00  0.00           C  
ATOM   1246  C   GLU A 755      36.746  24.334  21.161  1.00  0.00           C  
ATOM   1247  O   GLU A 755      36.948  24.257  22.373  1.00  0.00           O  
ATOM   1248  CB  GLU A 755      35.648  22.098  20.889  1.00  0.00           C  
ATOM   1249  CG  GLU A 755      34.328  21.362  20.713  1.00  0.00           C  
ATOM   1250  CD  GLU A 755      34.404  19.911  21.148  1.00  0.00           C  
ATOM   1251  OE1 GLU A 755      34.827  19.650  22.296  1.00  0.00           O  
ATOM   1252  OE2 GLU A 755      34.034  19.030  20.343  1.00  0.00           O  
ATOM   1253  N   VAL A 756      37.509  25.062  20.349  1.00  0.00           N  
ATOM   1254  CA  VAL A 756      38.639  25.824  20.866  1.00  0.00           C  
ATOM   1255  C   VAL A 756      38.286  27.301  21.035  1.00  0.00           C  
ATOM   1256  O   VAL A 756      38.350  27.828  22.146  1.00  0.00           O  
ATOM   1257  CB  VAL A 756      39.876  25.697  19.951  1.00  0.00           C  
ATOM   1258  CG1 VAL A 756      41.034  26.510  20.522  1.00  0.00           C  
ATOM   1259  CG2 VAL A 756      40.274  24.234  19.827  1.00  0.00           C  
ATOM   1260  N   CYS A 757      37.913  27.968  19.943  1.00  0.00           N  
ATOM   1261  CA  CYS A 757      37.550  29.382  20.019  1.00  0.00           C  
ATOM   1262  C   CYS A 757      36.037  29.548  20.157  1.00  0.00           C  
ATOM   1263  O   CYS A 757      35.548  30.636  20.466  1.00  0.00           O  
ATOM   1264  CB  CYS A 757      38.054  30.145  18.786  1.00  0.00           C  
ATOM   1265  SG  CYS A 757      37.192  29.781  17.240  1.00  0.00           S  
ATOM   1266  N   GLY A 758      35.303  28.463  19.926  1.00  0.00           N  
ATOM   1267  CA  GLY A 758      33.856  28.500  20.055  1.00  0.00           C  
ATOM   1268  C   GLY A 758      33.080  29.118  18.906  1.00  0.00           C  
ATOM   1269  O   GLY A 758      31.868  29.310  19.010  1.00  0.00           O  
ATOM   1270  N   ALA A 759      33.761  29.431  17.809  1.00  0.00           N  
ATOM   1271  CA  ALA A 759      33.092  30.031  16.658  1.00  0.00           C  
ATOM   1272  C   ALA A 759      32.190  29.023  15.946  1.00  0.00           C  
ATOM   1273  O   ALA A 759      32.420  27.813  16.011  1.00  0.00           O  
ATOM   1274  CB  ALA A 759      34.124  30.580  15.686  1.00  0.00           C  
ATOM   1275  N   THR A 760      31.160  29.529  15.273  1.00  0.00           N  
ATOM   1276  CA  THR A 760      30.234  28.677  14.530  1.00  0.00           C  
ATOM   1277  C   THR A 760      30.380  28.968  13.039  1.00  0.00           C  
ATOM   1278  O   THR A 760      30.682  30.096  12.646  1.00  0.00           O  
ATOM   1279  CB  THR A 760      28.766  28.913  14.962  1.00  0.00           C  
ATOM   1280  OG1 THR A 760      28.442  30.304  14.843  1.00  0.00           O  
ATOM   1281  CG2 THR A 760      28.557  28.466  16.403  1.00  0.00           C  
ATOM   1282  N   TYR A 761      30.165  27.952  12.210  1.00  0.00           N  
ATOM   1283  CA  TYR A 761      30.312  28.104  10.766  1.00  0.00           C  
ATOM   1284  C   TYR A 761      29.808  26.874  10.025  1.00  0.00           C  
ATOM   1285  O   TYR A 761      29.610  25.819  10.622  1.00  0.00           O  
ATOM   1286  CB  TYR A 761      31.789  28.316  10.434  1.00  0.00           C  
ATOM   1287  CG  TYR A 761      32.694  27.371  11.198  1.00  0.00           C  
ATOM   1288  CD1 TYR A 761      32.671  25.996  10.951  1.00  0.00           C  
ATOM   1289  CD2 TYR A 761      33.533  27.843  12.207  1.00  0.00           C  
ATOM   1290  CE1 TYR A 761      33.458  25.115  11.694  1.00  0.00           C  
ATOM   1291  CE2 TYR A 761      34.325  26.971  12.956  1.00  0.00           C  
ATOM   1292  CZ  TYR A 761      34.282  25.611  12.695  1.00  0.00           C  
ATOM   1293  OH  TYR A 761      35.058  24.750  13.440  1.00  0.00           O  
ATOM   1294  N   SER A 762      29.603  27.012   8.721  1.00  0.00           N  
ATOM   1295  CA  SER A 762      29.154  25.885   7.914  1.00  0.00           C  
ATOM   1296  C   SER A 762      30.361  24.977   7.698  1.00  0.00           C  
ATOM   1297  O   SER A 762      31.477  25.460   7.498  1.00  0.00           O  
ATOM   1298  CB  SER A 762      28.621  26.369   6.563  1.00  0.00           C  
ATOM   1299  OG  SER A 762      28.291  25.271   5.730  1.00  0.00           O  
ATOM   1300  N   PRO A 763      30.158  23.650   7.745  1.00  0.00           N  
ATOM   1301  CA  PRO A 763      31.265  22.710   7.546  1.00  0.00           C  
ATOM   1302  C   PRO A 763      32.064  23.041   6.288  1.00  0.00           C  
ATOM   1303  O   PRO A 763      33.262  22.769   6.206  1.00  0.00           O  
ATOM   1304  CB  PRO A 763      30.555  21.364   7.442  1.00  0.00           C  
ATOM   1305  CG  PRO A 763      29.377  21.547   8.352  1.00  0.00           C  
ATOM   1306  CD  PRO A 763      28.893  22.929   7.975  1.00  0.00           C  
ATOM   1307  N   THR A 764      31.387  23.640   5.313  1.00  0.00           N  
ATOM   1308  CA  THR A 764      32.016  24.008   4.053  1.00  0.00           C  
ATOM   1309  C   THR A 764      33.119  25.040   4.261  1.00  0.00           C  
ATOM   1310  O   THR A 764      33.981  25.221   3.401  1.00  0.00           O  
ATOM   1311  CB  THR A 764      30.979  24.582   3.064  1.00  0.00           C  
ATOM   1312  OG1 THR A 764      30.417  25.787   3.601  1.00  0.00           O  
ATOM   1313  CG2 THR A 764      29.859  23.575   2.826  1.00  0.00           C  
ATOM   1314  N   GLU A 765      33.092  25.709   5.410  1.00  0.00           N  
ATOM   1315  CA  GLU A 765      34.087  26.729   5.721  1.00  0.00           C  
ATOM   1316  C   GLU A 765      35.333  26.137   6.377  1.00  0.00           C  
ATOM   1317  O   GLU A 765      36.357  26.809   6.503  1.00  0.00           O  
ATOM   1318  CB  GLU A 765      33.471  27.796   6.632  1.00  0.00           C  
ATOM   1319  CG  GLU A 765      32.194  28.413   6.070  1.00  0.00           C  
ATOM   1320  CD  GLU A 765      31.630  29.512   6.951  1.00  0.00           C  
ATOM   1321  OE1 GLU A 765      32.282  30.570   7.077  1.00  0.00           O  
ATOM   1322  OE2 GLU A 765      30.535  29.317   7.521  1.00  0.00           O  
ATOM   1323  N   LEU A 766      35.246  24.877   6.787  1.00  0.00           N  
ATOM   1324  CA  LEU A 766      36.376  24.210   7.421  1.00  0.00           C  
ATOM   1325  C   LEU A 766      37.563  24.104   6.473  1.00  0.00           C  
ATOM   1326  O   LEU A 766      37.401  23.814   5.285  1.00  0.00           O  
ATOM   1327  CB  LEU A 766      35.975  22.810   7.893  1.00  0.00           C  
ATOM   1328  CG  LEU A 766      35.084  22.739   9.136  1.00  0.00           C  
ATOM   1329  CD1 LEU A 766      34.677  21.295   9.401  1.00  0.00           C  
ATOM   1330  CD2 LEU A 766      35.839  23.318  10.328  1.00  0.00           C  
ATOM   1331  N   ILE A 767      38.757  24.342   7.008  1.00  0.00           N  
ATOM   1332  CA  ILE A 767      39.982  24.268   6.221  1.00  0.00           C  
ATOM   1333  C   ILE A 767      40.438  22.814   6.111  1.00  0.00           C  
ATOM   1334  O   ILE A 767      40.499  22.096   7.110  1.00  0.00           O  
ATOM   1335  CB  ILE A 767      41.098  25.120   6.866  1.00  0.00           C  
ATOM   1336  CG1 ILE A 767      40.642  26.582   6.945  1.00  0.00           C  
ATOM   1337  CG2 ILE A 767      42.383  25.001   6.058  1.00  0.00           C  
ATOM   1338  CD1 ILE A 767      41.638  27.516   7.597  1.00  0.00           C  
ATOM   1339  N   GLU A 768      40.749  22.387   4.890  1.00  0.00           N  
ATOM   1340  CA  GLU A 768      41.187  21.017   4.633  1.00  0.00           C  
ATOM   1341  C   GLU A 768      40.221  19.995   5.241  1.00  0.00           C  
ATOM   1342  O   GLU A 768      40.603  19.206   6.105  1.00  0.00           O  
ATOM   1343  CB  GLU A 768      42.595  20.792   5.195  1.00  0.00           C  
ATOM   1344  CG  GLU A 768      43.673  21.670   4.573  1.00  0.00           C  
ATOM   1345  CD  GLU A 768      43.738  21.541   3.059  1.00  0.00           C  
ATOM   1346  OE1 GLU A 768      43.832  20.398   2.558  1.00  0.00           O  
ATOM   1347  OE2 GLU A 768      43.699  22.585   2.371  1.00  0.00           O  
ATOM   1348  N   PRO A 769      38.952  20.002   4.794  1.00  0.00           N  
ATOM   1349  CA  PRO A 769      37.924  19.078   5.291  1.00  0.00           C  
ATOM   1350  C   PRO A 769      38.302  17.607   5.137  1.00  0.00           C  
ATOM   1351  O   PRO A 769      39.114  17.248   4.282  1.00  0.00           O  
ATOM   1352  CB  PRO A 769      36.699  19.441   4.452  1.00  0.00           C  
ATOM   1353  CG  PRO A 769      36.902  20.894   4.175  1.00  0.00           C  
ATOM   1354  CD  PRO A 769      38.370  20.955   3.832  1.00  0.00           C  
ATOM   1355  N   LYS A 770      37.701  16.761   5.969  1.00  0.00           N  
ATOM   1356  CA  LYS A 770      37.961  15.326   5.937  1.00  0.00           C  
ATOM   1357  C   LYS A 770      36.756  14.551   6.459  1.00  0.00           C  
ATOM   1358  O   LYS A 770      36.143  14.933   7.455  1.00  0.00           O  
ATOM   1359  CB  LYS A 770      39.192  14.986   6.785  1.00  0.00           C  
ATOM   1360  CG  LYS A 770      40.503  15.533   6.234  1.00  0.00           C  
ATOM   1361  CD  LYS A 770      40.886  14.841   4.932  1.00  0.00           C  
ATOM   1362  CE  LYS A 770      41.991  15.594   4.205  1.00  0.00           C  
ATOM   1363  NZ  LYS A 770      43.163  15.869   5.077  1.00  0.00           N  
ATOM   1364  N   SER A 771      36.414  13.464   5.776  1.00  0.00           N  
ATOM   1365  CA  SER A 771      35.289  12.640   6.191  1.00  0.00           C  
ATOM   1366  C   SER A 771      35.673  11.843   7.430  1.00  0.00           C  
ATOM   1367  O   SER A 771      36.747  11.249   7.487  1.00  0.00           O  
ATOM   1368  CB  SER A 771      34.887  11.676   5.072  1.00  0.00           C  
ATOM   1369  OG  SER A 771      33.876  10.786   5.517  1.00  0.00           O  
ATOM   1370  N   VAL A 772      34.794  11.839   8.425  1.00  0.00           N  
ATOM   1371  CA  VAL A 772      35.049  11.102   9.654  1.00  0.00           C  
ATOM   1372  C   VAL A 772      34.878   9.611   9.376  1.00  0.00           C  
ATOM   1373  O   VAL A 772      35.309   8.764  10.159  1.00  0.00           O  
ATOM   1374  CB  VAL A 772      34.066  11.526  10.770  1.00  0.00           C  
ATOM   1375  CG1 VAL A 772      34.378  10.772  12.057  1.00  0.00           C  
ATOM   1376  CG2 VAL A 772      34.157  13.026  10.999  1.00  0.00           C  
ATOM   1377  N   VAL A 773      34.257   9.299   8.244  1.00  0.00           N  
ATOM   1378  CA  VAL A 773      34.015   7.914   7.863  1.00  0.00           C  
ATOM   1379  C   VAL A 773      35.181   7.269   7.118  1.00  0.00           C  
ATOM   1380  O   VAL A 773      35.599   6.162   7.455  1.00  0.00           O  
ATOM   1381  CB  VAL A 773      32.752   7.798   6.981  1.00  0.00           C  
ATOM   1382  CG1 VAL A 773      32.525   6.348   6.581  1.00  0.00           C  
ATOM   1383  CG2 VAL A 773      31.543   8.339   7.729  1.00  0.00           C  
ATOM   1384  N   SER A 791      35.706   7.958   6.109  1.00  0.00           N  
ATOM   1385  CA  SER A 791      36.803   7.415   5.312  1.00  0.00           C  
ATOM   1386  C   SER A 791      38.085   8.231   5.406  1.00  0.00           C  
ATOM   1387  O   SER A 791      39.165   7.741   5.072  1.00  0.00           O  
ATOM   1388  CB  SER A 791      36.386   7.331   3.844  1.00  0.00           C  
ATOM   1389  OG  SER A 791      36.228   8.631   3.295  1.00  0.00           O  
ATOM   1390  N   GLY A 792      37.962   9.477   5.851  1.00  0.00           N  
ATOM   1391  CA  GLY A 792      39.128  10.332   5.952  1.00  0.00           C  
ATOM   1392  C   GLY A 792      39.399  10.992   4.614  1.00  0.00           C  
ATOM   1393  O   GLY A 792      40.322  11.794   4.480  1.00  0.00           O  
ATOM   1394  N   ALA A 794      38.588  10.647   3.617  1.00  0.00           N  
ATOM   1395  CA  ALA A 794      38.731  11.211   2.280  1.00  0.00           C  
ATOM   1396  C   ALA A 794      38.274  12.667   2.274  1.00  0.00           C  
ATOM   1397  O   ALA A 794      37.520  13.092   3.150  1.00  0.00           O  
ATOM   1398  CB  ALA A 794      37.908  10.400   1.283  1.00  0.00           C  
ATOM   1399  N   THR A 795      38.735  13.430   1.288  1.00  0.00           N  
ATOM   1400  CA  THR A 795      38.353  14.833   1.173  1.00  0.00           C  
ATOM   1401  C   THR A 795      36.965  14.937   0.540  1.00  0.00           C  
ATOM   1402  O   THR A 795      36.744  14.469  -0.578  1.00  0.00           O  
ATOM   1403  CB  THR A 795      39.357  15.618   0.303  1.00  0.00           C  
ATOM   1404  OG1 THR A 795      40.658  15.567   0.904  1.00  0.00           O  
ATOM   1405  CG2 THR A 795      38.920  17.070   0.171  1.00  0.00           C  
ATOM   1406  N   PRO A 826      36.008  15.550   1.254  1.00  0.00           N  
ATOM   1407  CA  PRO A 826      34.636  15.713   0.762  1.00  0.00           C  
ATOM   1408  C   PRO A 826      34.481  16.801  -0.298  1.00  0.00           C  
ATOM   1409  O   PRO A 826      35.329  17.682  -0.426  1.00  0.00           O  
ATOM   1410  CB  PRO A 826      33.857  16.032   2.034  1.00  0.00           C  
ATOM   1411  CG  PRO A 826      34.851  16.832   2.821  1.00  0.00           C  
ATOM   1412  CD  PRO A 826      36.125  16.030   2.645  1.00  0.00           C  
ATOM   1413  N   VAL A 827      33.385  16.728  -1.050  1.00  0.00           N  
ATOM   1414  CA  VAL A 827      33.087  17.693  -2.104  1.00  0.00           C  
ATOM   1415  C   VAL A 827      31.576  17.915  -2.216  1.00  0.00           C  
ATOM   1416  O   VAL A 827      30.783  17.066  -1.806  1.00  0.00           O  
ATOM   1417  CB  VAL A 827      33.621  17.202  -3.471  1.00  0.00           C  
ATOM   1418  CG1 VAL A 827      33.006  15.856  -3.817  1.00  0.00           C  
ATOM   1419  CG2 VAL A 827      33.309  18.224  -4.556  1.00  0.00           C  
ATOM   1420  N   MET A 829      31.183  19.061  -2.765  1.00  0.00           N  
ATOM   1421  CA  MET A 829      29.771  19.385  -2.940  1.00  0.00           C  
ATOM   1422  C   MET A 829      29.167  18.509  -4.028  1.00  0.00           C  
ATOM   1423  O   MET A 829      29.803  18.248  -5.045  1.00  0.00           O  
ATOM   1424  CB  MET A 829      29.603  20.856  -3.331  1.00  0.00           C  
ATOM   1425  CG  MET A 829      29.842  21.850  -2.208  1.00  0.00           C  
ATOM   1426  SD  MET A 829      28.561  21.790  -0.939  1.00  0.00           S  
ATOM   1427  CE  MET A 829      29.408  20.937   0.337  1.00  0.00           C  
ATOM   1428  N   ARG A 830      27.935  18.064  -3.812  1.00  0.00           N  
ATOM   1429  CA  ARG A 830      27.242  17.214  -4.777  1.00  0.00           C  
ATOM   1430  C   ARG A 830      25.736  17.457  -4.664  1.00  0.00           C  
ATOM   1431  O   ARG A 830      25.207  17.592  -3.559  1.00  0.00           O  
ATOM   1432  CB  ARG A 830      27.565  15.743  -4.496  1.00  0.00           C  
ATOM   1433  CG  ARG A 830      27.046  14.749  -5.531  1.00  0.00           C  
ATOM   1434  CD  ARG A 830      27.257  13.321  -5.035  1.00  0.00           C  
ATOM   1435  NE  ARG A 830      26.739  12.305  -5.950  1.00  0.00           N  
ATOM   1436  CZ  ARG A 830      27.352  11.902  -7.059  1.00  0.00           C  
ATOM   1437  NH1 ARG A 830      28.519  12.427  -7.408  1.00  0.00           N  
ATOM   1438  NH2 ARG A 830      26.800  10.962  -7.813  1.00  0.00           N  
ATOM   1439  N   ASP A 831      25.053  17.523  -5.804  1.00  0.00           N  
ATOM   1440  CA  ASP A 831      23.610  17.753  -5.820  1.00  0.00           C  
ATOM   1441  C   ASP A 831      22.814  16.481  -5.553  1.00  0.00           C  
ATOM   1442  O   ASP A 831      23.329  15.371  -5.699  1.00  0.00           O  
ATOM   1443  CB  ASP A 831      23.180  18.344  -7.163  1.00  0.00           C  
ATOM   1444  CG  ASP A 831      23.635  19.778  -7.343  1.00  0.00           C  
ATOM   1445  OD1 ASP A 831      23.374  20.345  -8.423  1.00  0.00           O  
ATOM   1446  OD2 ASP A 831      24.248  20.340  -6.409  1.00  0.00           O  
ATOM   1447  N   SER A 832      21.553  16.655  -5.160  1.00  0.00           N  
ATOM   1448  CA  SER A 832      20.669  15.531  -4.867  1.00  0.00           C  
ATOM   1449  C   SER A 832      19.225  15.993  -4.707  1.00  0.00           C  
ATOM   1450  O   SER A 832      18.958  17.032  -4.102  1.00  0.00           O  
ATOM   1451  CB  SER A 832      21.113  14.827  -3.586  1.00  0.00           C  
ATOM   1452  OG  SER A 832      20.183  13.823  -3.213  1.00  0.00           O  
ATOM   1453  N   GLU A 833      18.292  15.216  -5.249  1.00  0.00           N  
ATOM   1454  CA  GLU A 833      16.884  15.560  -5.144  1.00  0.00           C  
ATOM   1455  C   GLU A 833      16.327  15.135  -3.788  1.00  0.00           C  
ATOM   1456  O   GLU A 833      16.550  14.010  -3.338  1.00  0.00           O  
ATOM   1457  CB  GLU A 833      16.080  14.884  -6.256  1.00  0.00           C  
ATOM   1458  CG  GLU A 833      14.585  15.144  -6.156  1.00  0.00           C  
ATOM   1459  CD  GLU A 833      13.787  14.401  -7.207  1.00  0.00           C  
ATOM   1460  OE1 GLU A 833      13.970  13.170  -7.331  1.00  0.00           O  
ATOM   1461  OE2 GLU A 833      12.973  15.045  -7.902  1.00  0.00           O  
ATOM   1462  N   HIS A 834      15.600  16.038  -3.142  1.00  0.00           N  
ATOM   1463  CA  HIS A 834      15.008  15.746  -1.843  1.00  0.00           C  
ATOM   1464  C   HIS A 834      13.507  16.006  -1.821  1.00  0.00           C  
ATOM   1465  O   HIS A 834      12.991  16.798  -2.613  1.00  0.00           O  
ATOM   1466  CB  HIS A 834      15.687  16.582  -0.758  1.00  0.00           C  
ATOM   1467  CG  HIS A 834      16.959  15.983  -0.245  1.00  0.00           C  
ATOM   1468  ND1 HIS A 834      17.106  15.562   1.058  1.00  0.00           N  
ATOM   1469  CD2 HIS A 834      18.139  15.729  -0.859  1.00  0.00           C  
ATOM   1470  CE1 HIS A 834      18.323  15.074   1.227  1.00  0.00           C  
ATOM   1471  NE2 HIS A 834      18.970  15.164   0.079  1.00  0.00           N  
ATOM   1472  N   PHE A 835      12.813  15.330  -0.908  1.00  0.00           N  
ATOM   1473  CA  PHE A 835      11.374  15.493  -0.754  1.00  0.00           C  
ATOM   1474  C   PHE A 835      11.112  16.303   0.506  1.00  0.00           C  
ATOM   1475  O   PHE A 835      11.723  16.062   1.550  1.00  0.00           O  
ATOM   1476  CB  PHE A 835      10.690  14.129  -0.671  1.00  0.00           C  
ATOM   1477  CG  PHE A 835      10.990  13.241  -1.844  1.00  0.00           C  
ATOM   1478  CD1 PHE A 835      11.907  12.205  -1.731  1.00  0.00           C  
ATOM   1479  CD2 PHE A 835      10.398  13.479  -3.080  1.00  0.00           C  
ATOM   1480  CE1 PHE A 835      12.235  11.414  -2.836  1.00  0.00           C  
ATOM   1481  CE2 PHE A 835      10.719  12.694  -4.193  1.00  0.00           C  
ATOM   1482  CZ  PHE A 835      11.640  11.662  -4.069  1.00  0.00           C  
ATOM   1483  N   PHE A 836      10.206  17.269   0.399  1.00  0.00           N  
ATOM   1484  CA  PHE A 836       9.887  18.142   1.522  1.00  0.00           C  
ATOM   1485  C   PHE A 836       8.423  18.101   1.913  1.00  0.00           C  
ATOM   1486  O   PHE A 836       7.546  17.999   1.055  1.00  0.00           O  
ATOM   1487  CB  PHE A 836      10.249  19.595   1.187  1.00  0.00           C  
ATOM   1488  CG  PHE A 836      11.709  19.817   0.920  1.00  0.00           C  
ATOM   1489  CD1 PHE A 836      12.309  19.305  -0.226  1.00  0.00           C  
ATOM   1490  CD2 PHE A 836      12.487  20.539   1.818  1.00  0.00           C  
ATOM   1491  CE1 PHE A 836      13.663  19.508  -0.473  1.00  0.00           C  
ATOM   1492  CE2 PHE A 836      13.843  20.748   1.581  1.00  0.00           C  
ATOM   1493  CZ  PHE A 836      14.432  20.230   0.432  1.00  0.00           C  
ATOM   1494  N   PHE A 837       8.172  18.180   3.217  1.00  0.00           N  
ATOM   1495  CA  PHE A 837       6.811  18.204   3.742  1.00  0.00           C  
ATOM   1496  C   PHE A 837       6.461  19.681   3.893  1.00  0.00           C  
ATOM   1497  O   PHE A 837       7.199  20.440   4.521  1.00  0.00           O  
ATOM   1498  CB  PHE A 837       6.738  17.509   5.103  1.00  0.00           C  
ATOM   1499  CG  PHE A 837       5.414  17.673   5.792  1.00  0.00           C  
ATOM   1500  CD1 PHE A 837       4.239  17.251   5.181  1.00  0.00           C  
ATOM   1501  CD2 PHE A 837       5.340  18.261   7.051  1.00  0.00           C  
ATOM   1502  CE1 PHE A 837       3.003  17.410   5.814  1.00  0.00           C  
ATOM   1503  CE2 PHE A 837       4.114  18.425   7.693  1.00  0.00           C  
ATOM   1504  CZ  PHE A 837       2.942  18.000   7.075  1.00  0.00           C  
ATOM   1505  N   ASP A 838       5.336  20.083   3.315  1.00  0.00           N  
ATOM   1506  CA  ASP A 838       4.915  21.480   3.346  1.00  0.00           C  
ATOM   1507  C   ASP A 838       4.292  21.918   4.671  1.00  0.00           C  
ATOM   1508  O   ASP A 838       3.105  22.228   4.737  1.00  0.00           O  
ATOM   1509  CB  ASP A 838       3.936  21.734   2.193  1.00  0.00           C  
ATOM   1510  CG  ASP A 838       3.674  23.210   1.959  1.00  0.00           C  
ATOM   1511  OD1 ASP A 838       4.363  24.049   2.578  1.00  0.00           O  
ATOM   1512  OD2 ASP A 838       2.782  23.529   1.143  1.00  0.00           O  
ATOM   1513  N   LEU A 839       5.102  21.958   5.723  1.00  0.00           N  
ATOM   1514  CA  LEU A 839       4.614  22.377   7.037  1.00  0.00           C  
ATOM   1515  C   LEU A 839       3.921  23.747   7.018  1.00  0.00           C  
ATOM   1516  O   LEU A 839       2.910  23.949   7.694  1.00  0.00           O  
ATOM   1517  CB  LEU A 839       5.773  22.419   8.045  1.00  0.00           C  
ATOM   1518  CG  LEU A 839       5.425  23.012   9.415  1.00  0.00           C  
ATOM   1519  CD1 LEU A 839       4.433  22.101  10.129  1.00  0.00           C  
ATOM   1520  CD2 LEU A 839       6.692  23.182  10.246  1.00  0.00           C  
ATOM   1521  N   PRO A 840       4.451  24.707   6.241  1.00  0.00           N  
ATOM   1522  CA  PRO A 840       3.835  26.037   6.192  1.00  0.00           C  
ATOM   1523  C   PRO A 840       2.341  26.072   5.906  1.00  0.00           C  
ATOM   1524  O   PRO A 840       1.645  26.987   6.343  1.00  0.00           O  
ATOM   1525  CB  PRO A 840       4.656  26.752   5.122  1.00  0.00           C  
ATOM   1526  CG  PRO A 840       6.017  26.165   5.319  1.00  0.00           C  
ATOM   1527  CD  PRO A 840       5.697  24.687   5.452  1.00  0.00           C  
ATOM   1528  N   SER A 841       1.843  25.077   5.181  1.00  0.00           N  
ATOM   1529  CA  SER A 841       0.427  25.022   4.849  1.00  0.00           C  
ATOM   1530  C   SER A 841      -0.474  24.849   6.067  1.00  0.00           C  
ATOM   1531  O   SER A 841      -1.650  25.214   6.029  1.00  0.00           O  
ATOM   1532  CB  SER A 841       0.162  23.879   3.865  1.00  0.00           C  
ATOM   1533  OG  SER A 841       0.876  24.079   2.661  1.00  0.00           O  
ATOM   1534  N   PHE A 844       0.071  24.295   7.146  1.00  0.00           N  
ATOM   1535  CA  PHE A 844      -0.719  24.063   8.349  1.00  0.00           C  
ATOM   1536  C   PHE A 844      -0.514  25.130   9.415  1.00  0.00           C  
ATOM   1537  O   PHE A 844      -0.940  24.962  10.560  1.00  0.00           O  
ATOM   1538  CB  PHE A 844      -0.389  22.685   8.932  1.00  0.00           C  
ATOM   1539  CG  PHE A 844      -0.524  21.566   7.941  1.00  0.00           C  
ATOM   1540  CD1 PHE A 844       0.464  21.341   6.987  1.00  0.00           C  
ATOM   1541  CD2 PHE A 844      -1.650  20.752   7.945  1.00  0.00           C  
ATOM   1542  CE1 PHE A 844       0.332  20.318   6.048  1.00  0.00           C  
ATOM   1543  CE2 PHE A 844      -1.791  19.727   7.010  1.00  0.00           C  
ATOM   1544  CZ  PHE A 844      -0.792  19.512   6.059  1.00  0.00           C  
ATOM   1545  N   SER A 845       0.121  26.230   9.026  1.00  0.00           N  
ATOM   1546  CA  SER A 845       0.405  27.336   9.934  1.00  0.00           C  
ATOM   1547  C   SER A 845      -0.795  27.804  10.763  1.00  0.00           C  
ATOM   1548  O   SER A 845      -0.731  27.849  11.998  1.00  0.00           O  
ATOM   1549  CB  SER A 845       0.970  28.516   9.138  1.00  0.00           C  
ATOM   1550  OG  SER A 845       1.240  29.616   9.988  1.00  0.00           O  
ATOM   1551  N   GLU A 846      -1.891  28.161  10.098  1.00  0.00           N  
ATOM   1552  CA  GLU A 846      -3.062  28.631  10.828  1.00  0.00           C  
ATOM   1553  C   GLU A 846      -3.643  27.556  11.741  1.00  0.00           C  
ATOM   1554  O   GLU A 846      -4.025  27.835  12.881  1.00  0.00           O  
ATOM   1555  CB  GLU A 846      -4.116  29.163   9.847  1.00  0.00           C  
ATOM   1556  CG  GLU A 846      -3.706  30.504   9.241  1.00  0.00           C  
ATOM   1557  CD  GLU A 846      -4.695  31.038   8.219  1.00  0.00           C  
ATOM   1558  OE1 GLU A 846      -5.913  31.034   8.502  1.00  0.00           O  
ATOM   1559  OE2 GLU A 846      -4.246  31.476   7.135  1.00  0.00           O  
ATOM   1560  N   MET A 847      -3.686  26.325  11.246  1.00  0.00           N  
ATOM   1561  CA  MET A 847      -4.200  25.202  12.020  1.00  0.00           C  
ATOM   1562  C   MET A 847      -3.369  25.045  13.299  1.00  0.00           C  
ATOM   1563  O   MET A 847      -3.907  24.883  14.392  1.00  0.00           O  
ATOM   1564  CB  MET A 847      -4.125  23.923  11.167  1.00  0.00           C  
ATOM   1565  CG  MET A 847      -4.661  22.656  11.819  1.00  0.00           C  
ATOM   1566  SD  MET A 847      -3.516  21.908  12.991  1.00  0.00           S  
ATOM   1567  CE  MET A 847      -2.446  21.025  11.886  1.00  0.00           C  
ATOM   1568  N   LEU A 848      -2.051  25.114  13.155  1.00  0.00           N  
ATOM   1569  CA  LEU A 848      -1.155  24.965  14.297  1.00  0.00           C  
ATOM   1570  C   LEU A 848      -1.261  26.122  15.285  1.00  0.00           C  
ATOM   1571  O   LEU A 848      -1.215  25.911  16.497  1.00  0.00           O  
ATOM   1572  CB  LEU A 848       0.284  24.803  13.801  1.00  0.00           C  
ATOM   1573  CG  LEU A 848       0.479  23.496  13.018  1.00  0.00           C  
ATOM   1574  CD1 LEU A 848       1.730  23.571  12.169  1.00  0.00           C  
ATOM   1575  CD2 LEU A 848       0.541  22.323  14.000  1.00  0.00           C  
ATOM   1576  N   GLN A 849      -1.419  27.339  14.778  1.00  0.00           N  
ATOM   1577  CA  GLN A 849      -1.539  28.502  15.653  1.00  0.00           C  
ATOM   1578  C   GLN A 849      -2.786  28.413  16.542  1.00  0.00           C  
ATOM   1579  O   GLN A 849      -2.744  28.753  17.731  1.00  0.00           O  
ATOM   1580  CB  GLN A 849      -1.554  29.788  14.817  1.00  0.00           C  
ATOM   1581  CG  GLN A 849      -0.205  30.120  14.188  1.00  0.00           C  
ATOM   1582  CD  GLN A 849      -0.257  31.338  13.277  1.00  0.00           C  
ATOM   1583  OE1 GLN A 849      -0.016  31.240  12.077  1.00  0.00           O  
ATOM   1584  NE2 GLN A 849      -0.574  32.491  13.849  1.00  0.00           N  
ATOM   1585  N   ALA A 850      -3.896  27.952  15.975  1.00  0.00           N  
ATOM   1586  CA  ALA A 850      -5.126  27.810  16.750  1.00  0.00           C  
ATOM   1587  C   ALA A 850      -4.905  26.740  17.818  1.00  0.00           C  
ATOM   1588  O   ALA A 850      -5.351  26.874  18.958  1.00  0.00           O  
ATOM   1589  CB  ALA A 850      -6.287  27.403  15.838  1.00  0.00           C  
ATOM   1590  N   TRP A 851      -4.205  25.681  17.429  1.00  0.00           N  
ATOM   1591  CA  TRP A 851      -3.916  24.567  18.322  1.00  0.00           C  
ATOM   1592  C   TRP A 851      -3.128  25.057  19.535  1.00  0.00           C  
ATOM   1593  O   TRP A 851      -3.421  24.684  20.673  1.00  0.00           O  
ATOM   1594  CB  TRP A 851      -3.121  23.499  17.554  1.00  0.00           C  
ATOM   1595  CG  TRP A 851      -3.165  22.116  18.155  1.00  0.00           C  
ATOM   1596  CD1 TRP A 851      -4.273  21.340  18.350  1.00  0.00           C  
ATOM   1597  CD2 TRP A 851      -2.047  21.342  18.618  1.00  0.00           C  
ATOM   1598  NE1 TRP A 851      -3.916  20.131  18.906  1.00  0.00           N  
ATOM   1599  CE2 TRP A 851      -2.557  20.107  19.083  1.00  0.00           C  
ATOM   1600  CE3 TRP A 851      -0.666  21.572  18.687  1.00  0.00           C  
ATOM   1601  CZ2 TRP A 851      -1.731  19.103  19.609  1.00  0.00           C  
ATOM   1602  CZ3 TRP A 851       0.155  20.573  19.210  1.00  0.00           C  
ATOM   1603  CH2 TRP A 851      -0.382  19.355  19.666  1.00  0.00           C  
ATOM   1604  N   THR A 852      -2.135  25.903  19.282  1.00  0.00           N  
ATOM   1605  CA  THR A 852      -1.283  26.462  20.330  1.00  0.00           C  
ATOM   1606  C   THR A 852      -2.047  27.389  21.273  1.00  0.00           C  
ATOM   1607  O   THR A 852      -1.750  27.481  22.467  1.00  0.00           O  
ATOM   1608  CB  THR A 852      -0.135  27.297  19.711  1.00  0.00           C  
ATOM   1609  OG1 THR A 852       0.696  26.458  18.900  1.00  0.00           O  
ATOM   1610  CG2 THR A 852       0.710  27.943  20.798  1.00  0.00           C  
ATOM   1611  N   ARG A 853      -3.039  28.063  20.706  1.00  0.00           N  
ATOM   1612  CA  ARG A 853      -3.849  29.059  21.389  1.00  0.00           C  
ATOM   1613  C   ARG A 853      -5.052  28.556  22.186  1.00  0.00           C  
ATOM   1614  O   ARG A 853      -5.751  29.348  22.819  1.00  0.00           O  
ATOM   1615  CB  ARG A 853      -4.310  30.047  20.323  1.00  0.00           C  
ATOM   1616  CG  ARG A 853      -4.599  31.450  20.770  1.00  0.00           C  
ATOM   1617  CD  ARG A 853      -4.555  32.339  19.541  1.00  0.00           C  
ATOM   1618  NE  ARG A 853      -5.257  31.729  18.415  1.00  0.00           N  
ATOM   1619  CZ  ARG A 853      -4.854  31.807  17.150  1.00  0.00           C  
ATOM   1620  NH1 ARG A 853      -3.745  32.468  16.842  1.00  0.00           N  
ATOM   1621  NH2 ARG A 853      -5.561  31.231  16.191  1.00  0.00           N  
ATOM   1622  N   SER A 854      -5.292  27.252  22.173  1.00  0.00           N  
ATOM   1623  CA  SER A 854      -6.446  26.698  22.874  1.00  0.00           C  
ATOM   1624  C   SER A 854      -6.315  26.568  24.394  1.00  0.00           C  
ATOM   1625  O   SER A 854      -7.308  26.321  25.083  1.00  0.00           O  
ATOM   1626  CB  SER A 854      -6.799  25.334  22.279  1.00  0.00           C  
ATOM   1627  OG  SER A 854      -5.687  24.457  22.333  1.00  0.00           O  
ATOM   1628  N   GLY A 855      -5.103  26.731  24.915  1.00  0.00           N  
ATOM   1629  CA  GLY A 855      -4.904  26.609  26.349  1.00  0.00           C  
ATOM   1630  C   GLY A 855      -4.718  25.168  26.795  1.00  0.00           C  
ATOM   1631  O   GLY A 855      -4.681  24.882  27.994  1.00  0.00           O  
ATOM   1632  N   ALA A 858      -4.612  24.254  25.832  1.00  0.00           N  
ATOM   1633  CA  ALA A 858      -4.415  22.839  26.135  1.00  0.00           C  
ATOM   1634  C   ALA A 858      -2.955  22.588  26.505  1.00  0.00           C  
ATOM   1635  O   ALA A 858      -2.658  22.000  27.551  1.00  0.00           O  
ATOM   1636  CB  ALA A 858      -4.798  21.989  24.933  1.00  0.00           C  
ATOM   1637  N   LEU A 860      -2.050  23.041  25.637  1.00  0.00           N  
ATOM   1638  CA  LEU A 860      -0.617  22.869  25.854  1.00  0.00           C  
ATOM   1639  C   LEU A 860      -0.144  23.673  27.046  1.00  0.00           C  
ATOM   1640  O   LEU A 860      -0.763  24.670  27.422  1.00  0.00           O  
ATOM   1641  CB  LEU A 860       0.180  23.321  24.626  1.00  0.00           C  
ATOM   1642  CG  LEU A 860       0.045  22.562  23.308  1.00  0.00           C  
ATOM   1643  CD1 LEU A 860       0.859  23.278  22.241  1.00  0.00           C  
ATOM   1644  CD2 LEU A 860       0.531  21.124  23.478  1.00  0.00           C  
ATOM   1645  N   GLN A 861       0.963  23.235  27.636  1.00  0.00           N  
ATOM   1646  CA  GLN A 861       1.542  23.928  28.771  1.00  0.00           C  
ATOM   1647  C   GLN A 861       1.877  25.358  28.347  1.00  0.00           C  
ATOM   1648  O   GLN A 861       2.254  25.610  27.200  1.00  0.00           O  
ATOM   1649  CB  GLN A 861       2.805  23.197  29.232  1.00  0.00           C  
ATOM   1650  CG  GLN A 861       2.522  21.846  29.886  1.00  0.00           C  
ATOM   1651  CD  GLN A 861       3.709  20.904  29.810  1.00  0.00           C  
ATOM   1652  OE1 GLN A 861       4.077  20.446  28.726  1.00  0.00           O  
ATOM   1653  NE2 GLN A 861       4.321  20.614  30.962  1.00  0.00           N  
ATOM   1654  N   GLU A 862       1.727  26.291  29.278  1.00  0.00           N  
ATOM   1655  CA  GLU A 862       1.999  27.699  29.018  1.00  0.00           C  
ATOM   1656  C   GLU A 862       3.390  27.939  28.417  1.00  0.00           C  
ATOM   1657  O   GLU A 862       3.536  28.655  27.428  1.00  0.00           O  
ATOM   1658  CB  GLU A 862       1.842  28.480  30.325  1.00  0.00           C  
ATOM   1659  CG  GLU A 862       2.174  29.953  30.245  1.00  0.00           C  
ATOM   1660  CD  GLU A 862       1.934  30.655  31.567  1.00  0.00           C  
ATOM   1661  OE1 GLU A 862       2.545  30.245  32.580  1.00  0.00           O  
ATOM   1662  OE2 GLU A 862       1.133  31.613  31.595  1.00  0.00           O  
ATOM   1663  N   GLN A 863       4.411  27.334  29.011  1.00  0.00           N  
ATOM   1664  CA  GLN A 863       5.778  27.504  28.531  1.00  0.00           C  
ATOM   1665  C   GLN A 863       5.964  26.963  27.115  1.00  0.00           C  
ATOM   1666  O   GLN A 863       6.758  27.499  26.338  1.00  0.00           O  
ATOM   1667  CB  GLN A 863       6.748  26.812  29.490  1.00  0.00           C  
ATOM   1668  CG  GLN A 863       6.619  27.304  30.930  1.00  0.00           C  
ATOM   1669  CD  GLN A 863       7.405  26.454  31.908  1.00  0.00           C  
ATOM   1670  OE1 GLN A 863       8.588  26.698  32.158  1.00  0.00           O  
ATOM   1671  NE2 GLN A 863       6.752  25.436  32.455  1.00  0.00           N  
ATOM   1672  N   VAL A 864       5.238  25.901  26.781  1.00  0.00           N  
ATOM   1673  CA  VAL A 864       5.336  25.319  25.445  1.00  0.00           C  
ATOM   1674  C   VAL A 864       4.670  26.236  24.425  1.00  0.00           C  
ATOM   1675  O   VAL A 864       5.199  26.460  23.333  1.00  0.00           O  
ATOM   1676  CB  VAL A 864       4.678  23.927  25.393  1.00  0.00           C  
ATOM   1677  CG1 VAL A 864       4.607  23.437  23.955  1.00  0.00           C  
ATOM   1678  CG2 VAL A 864       5.493  22.950  26.231  1.00  0.00           C  
ATOM   1679  N   ALA A 865       3.505  26.766  24.787  1.00  0.00           N  
ATOM   1680  CA  ALA A 865       2.784  27.680  23.911  1.00  0.00           C  
ATOM   1681  C   ALA A 865       3.699  28.861  23.593  1.00  0.00           C  
ATOM   1682  O   ALA A 865       3.847  29.252  22.433  1.00  0.00           O  
ATOM   1683  CB  ALA A 865       1.512  28.170  24.600  1.00  0.00           C  
ATOM   1684  N   ASN A 866       4.321  29.418  24.628  1.00  0.00           N  
ATOM   1685  CA  ASN A 866       5.233  30.546  24.457  1.00  0.00           C  
ATOM   1686  C   ASN A 866       6.351  30.182  23.488  1.00  0.00           C  
ATOM   1687  O   ASN A 866       6.692  30.958  22.594  1.00  0.00           O  
ATOM   1688  CB  ASN A 866       5.841  30.949  25.805  1.00  0.00           C  
ATOM   1689  CG  ASN A 866       4.818  31.537  26.755  1.00  0.00           C  
ATOM   1690  OD1 ASN A 866       5.065  31.655  27.957  1.00  0.00           O  
ATOM   1691  ND2 ASN A 866       3.665  31.917  26.220  1.00  0.00           N  
ATOM   1692  N   LYS A 867       6.919  28.995  23.672  1.00  0.00           N  
ATOM   1693  CA  LYS A 867       7.996  28.528  22.810  1.00  0.00           C  
ATOM   1694  C   LYS A 867       7.536  28.495  21.363  1.00  0.00           C  
ATOM   1695  O   LYS A 867       8.256  28.923  20.462  1.00  0.00           O  
ATOM   1696  CB  LYS A 867       8.443  27.126  23.226  1.00  0.00           C  
ATOM   1697  CG  LYS A 867       9.885  27.048  23.690  1.00  0.00           C  
ATOM   1698  CD  LYS A 867      10.826  27.678  22.670  1.00  0.00           C  
ATOM   1699  CE  LYS A 867      12.256  27.692  23.180  1.00  0.00           C  
ATOM   1700  NZ  LYS A 867      13.192  28.305  22.199  1.00  0.00           N  
ATOM   1701  N   MET A 868       6.329  27.984  21.145  1.00  0.00           N  
ATOM   1702  CA  MET A 868       5.783  27.883  19.801  1.00  0.00           C  
ATOM   1703  C   MET A 868       5.607  29.243  19.139  1.00  0.00           C  
ATOM   1704  O   MET A 868       5.812  29.376  17.930  1.00  0.00           O  
ATOM   1705  CB  MET A 868       4.462  27.119  19.832  1.00  0.00           C  
ATOM   1706  CG  MET A 868       4.643  25.665  20.257  1.00  0.00           C  
ATOM   1707  SD  MET A 868       3.144  24.693  20.128  1.00  0.00           S  
ATOM   1708  CE  MET A 868       3.064  24.467  18.323  1.00  0.00           C  
ATOM   1709  N   GLN A 869       5.237  30.256  19.920  1.00  0.00           N  
ATOM   1710  CA  GLN A 869       5.072  31.594  19.353  1.00  0.00           C  
ATOM   1711  C   GLN A 869       6.403  32.059  18.771  1.00  0.00           C  
ATOM   1712  O   GLN A 869       6.440  32.747  17.749  1.00  0.00           O  
ATOM   1713  CB  GLN A 869       4.600  32.592  20.416  1.00  0.00           C  
ATOM   1714  CG  GLN A 869       3.170  32.386  20.888  1.00  0.00           C  
ATOM   1715  CD  GLN A 869       2.157  32.354  19.750  1.00  0.00           C  
ATOM   1716  OE1 GLN A 869       2.402  32.878  18.655  1.00  0.00           O  
ATOM   1717  NE2 GLN A 869       1.002  31.746  20.013  1.00  0.00           N  
ATOM   1718  N   GLU A 870       7.498  31.672  19.421  1.00  0.00           N  
ATOM   1719  CA  GLU A 870       8.832  32.030  18.949  1.00  0.00           C  
ATOM   1720  C   GLU A 870       9.084  31.395  17.588  1.00  0.00           C  
ATOM   1721  O   GLU A 870       9.640  32.024  16.684  1.00  0.00           O  
ATOM   1722  CB  GLU A 870       9.900  31.542  19.933  1.00  0.00           C  
ATOM   1723  CG  GLU A 870      10.073  32.410  21.170  1.00  0.00           C  
ATOM   1724  CD  GLU A 870      11.080  31.826  22.146  1.00  0.00           C  
ATOM   1725  OE1 GLU A 870      12.124  31.319  21.687  1.00  0.00           O  
ATOM   1726  OE2 GLU A 870      10.833  31.883  23.370  1.00  0.00           O  
ATOM   1727  N   TRP A 872       8.675  30.139  17.446  1.00  0.00           N  
ATOM   1728  CA  TRP A 872       8.867  29.423  16.191  1.00  0.00           C  
ATOM   1729  C   TRP A 872       8.006  29.977  15.057  1.00  0.00           C  
ATOM   1730  O   TRP A 872       8.447  30.018  13.906  1.00  0.00           O  
ATOM   1731  CB  TRP A 872       8.602  27.927  16.393  1.00  0.00           C  
ATOM   1732  CG  TRP A 872       9.577  27.299  17.349  1.00  0.00           C  
ATOM   1733  CD1 TRP A 872      10.871  27.686  17.573  1.00  0.00           C  
ATOM   1734  CD2 TRP A 872       9.344  26.172  18.201  1.00  0.00           C  
ATOM   1735  NE1 TRP A 872      11.455  26.872  18.513  1.00  0.00           N  
ATOM   1736  CE2 TRP A 872      10.541  25.934  18.916  1.00  0.00           C  
ATOM   1737  CE3 TRP A 872       8.242  25.338  18.429  1.00  0.00           C  
ATOM   1738  CZ2 TRP A 872      10.665  24.897  19.844  1.00  0.00           C  
ATOM   1739  CZ3 TRP A 872       8.367  24.306  19.353  1.00  0.00           C  
ATOM   1740  CH2 TRP A 872       9.572  24.096  20.048  1.00  0.00           C  
ATOM   1741  N   PHE A 873       6.781  30.395  15.369  1.00  0.00           N  
ATOM   1742  CA  PHE A 873       5.913  30.970  14.343  1.00  0.00           C  
ATOM   1743  C   PHE A 873       6.513  32.299  13.893  1.00  0.00           C  
ATOM   1744  O   PHE A 873       6.455  32.648  12.716  1.00  0.00           O  
ATOM   1745  CB  PHE A 873       4.502  31.212  14.886  1.00  0.00           C  
ATOM   1746  CG  PHE A 873       3.709  29.954  15.107  1.00  0.00           C  
ATOM   1747  CD1 PHE A 873       2.975  29.780  16.277  1.00  0.00           C  
ATOM   1748  CD2 PHE A 873       3.695  28.943  14.148  1.00  0.00           C  
ATOM   1749  CE1 PHE A 873       2.238  28.614  16.494  1.00  0.00           C  
ATOM   1750  CE2 PHE A 873       2.963  27.773  14.355  1.00  0.00           C  
ATOM   1751  CZ  PHE A 873       2.233  27.610  15.533  1.00  0.00           C  
ATOM   1752  N   GLU A 874       7.085  33.035  14.844  1.00  0.00           N  
ATOM   1753  CA  GLU A 874       7.704  34.326  14.558  1.00  0.00           C  
ATOM   1754  C   GLU A 874       8.904  34.149  13.633  1.00  0.00           C  
ATOM   1755  O   GLU A 874       9.073  34.898  12.674  1.00  0.00           O  
ATOM   1756  CB  GLU A 874       8.150  34.999  15.860  1.00  0.00           C  
ATOM   1757  CG  GLU A 874       8.956  36.286  15.676  1.00  0.00           C  
ATOM   1758  CD  GLU A 874       8.207  37.357  14.896  1.00  0.00           C  
ATOM   1759  OE1 GLU A 874       6.980  37.497  15.099  1.00  0.00           O  
ATOM   1760  OE2 GLU A 874       8.853  38.067  14.090  1.00  0.00           O  
ATOM   1761  N   SER A1082       9.743  33.163  13.925  1.00  0.00           N  
ATOM   1762  CA  SER A1082      10.905  32.916  13.087  1.00  0.00           C  
ATOM   1763  C   SER A1082      10.438  32.507  11.696  1.00  0.00           C  
ATOM   1764  O   SER A1082      11.132  32.744  10.705  1.00  0.00           O  
ATOM   1765  CB  SER A1082      11.781  31.818  13.690  1.00  0.00           C  
ATOM   1766  OG  SER A1082      12.364  32.259  14.903  1.00  0.00           O  
ATOM   1767  N   GLY A1083       9.257  31.896  11.630  1.00  0.00           N  
ATOM   1768  CA  GLY A1083       8.706  31.475  10.354  1.00  0.00           C  
ATOM   1769  C   GLY A1083       8.878  29.995  10.071  1.00  0.00           C  
ATOM   1770  O   GLY A1083       9.990  29.474  10.111  1.00  0.00           O  
ATOM   1771  N   LEU A1084       7.775  29.312   9.786  1.00  0.00           N  
ATOM   1772  CA  LEU A1084       7.832  27.886   9.491  1.00  0.00           C  
ATOM   1773  C   LEU A1084       8.392  27.686   8.087  1.00  0.00           C  
ATOM   1774  O   LEU A1084       8.171  28.512   7.202  1.00  0.00           O  
ATOM   1775  CB  LEU A1084       6.437  27.270   9.585  1.00  0.00           C  
ATOM   1776  CG  LEU A1084       5.680  27.489  10.898  1.00  0.00           C  
ATOM   1777  CD1 LEU A1084       4.361  26.737  10.837  1.00  0.00           C  
ATOM   1778  CD2 LEU A1084       6.517  27.013  12.081  1.00  0.00           C  
ATOM   1779  N   GLN A1085       9.122  26.594   7.888  1.00  0.00           N  
ATOM   1780  CA  GLN A1085       9.715  26.303   6.588  1.00  0.00           C  
ATOM   1781  C   GLN A1085       9.356  24.887   6.169  1.00  0.00           C  
ATOM   1782  O   GLN A1085       8.852  24.101   6.976  1.00  0.00           O  
ATOM   1783  CB  GLN A1085      11.240  26.428   6.661  1.00  0.00           C  
ATOM   1784  CG  GLN A1085      11.734  27.767   7.178  1.00  0.00           C  
ATOM   1785  CD  GLN A1085      11.615  28.872   6.153  1.00  0.00           C  
ATOM   1786  OE1 GLN A1085      11.543  30.051   6.504  1.00  0.00           O  
ATOM   1787  NE2 GLN A1085      11.610  28.503   4.875  1.00  0.00           N  
ATOM   1788  N   GLN A1087       9.609  24.562   4.906  1.00  0.00           N  
ATOM   1789  CA  GLN A1087       9.334  23.215   4.434  1.00  0.00           C  
ATOM   1790  C   GLN A1087      10.375  22.315   5.079  1.00  0.00           C  
ATOM   1791  O   GLN A1087      11.520  22.726   5.294  1.00  0.00           O  
ATOM   1792  CB  GLN A1087       9.417  23.145   2.914  1.00  0.00           C  
ATOM   1793  CG  GLN A1087       8.360  23.992   2.224  1.00  0.00           C  
ATOM   1794  CD  GLN A1087       8.279  23.702   0.747  1.00  0.00           C  
ATOM   1795  OE1 GLN A1087       9.255  23.263   0.143  1.00  0.00           O  
ATOM   1796  NE2 GLN A1087       7.117  23.953   0.152  1.00  0.00           N  
ATOM   1797  N   TRP A1088       9.965  21.092   5.390  1.00  0.00           N  
ATOM   1798  CA  TRP A1088      10.814  20.125   6.070  1.00  0.00           C  
ATOM   1799  C   TRP A1088      11.344  19.015   5.163  1.00  0.00           C  
ATOM   1800  O   TRP A1088      10.572  18.283   4.540  1.00  0.00           O  
ATOM   1801  CB  TRP A1088      10.012  19.541   7.238  1.00  0.00           C  
ATOM   1802  CG  TRP A1088      10.731  18.582   8.127  1.00  0.00           C  
ATOM   1803  CD1 TRP A1088      12.028  18.656   8.550  1.00  0.00           C  
ATOM   1804  CD2 TRP A1088      10.158  17.443   8.785  1.00  0.00           C  
ATOM   1805  NE1 TRP A1088      12.297  17.634   9.433  1.00  0.00           N  
ATOM   1806  CE2 TRP A1088      11.167  16.874   9.593  1.00  0.00           C  
ATOM   1807  CE3 TRP A1088       8.889  16.851   8.769  1.00  0.00           C  
ATOM   1808  CZ2 TRP A1088      10.946  15.737  10.383  1.00  0.00           C  
ATOM   1809  CZ3 TRP A1088       8.668  15.717   9.554  1.00  0.00           C  
ATOM   1810  CH2 TRP A1088       9.695  15.175  10.349  1.00  0.00           C  
ATOM   1811  N   ASP A1089      12.671  18.910   5.099  1.00  0.00           N  
ATOM   1812  CA  ASP A1089      13.365  17.909   4.286  1.00  0.00           C  
ATOM   1813  C   ASP A1089      13.217  16.542   4.959  1.00  0.00           C  
ATOM   1814  O   ASP A1089      13.871  16.266   5.962  1.00  0.00           O  
ATOM   1815  CB  ASP A1089      14.847  18.288   4.185  1.00  0.00           C  
ATOM   1816  CG  ASP A1089      15.649  17.338   3.305  1.00  0.00           C  
ATOM   1817  OD1 ASP A1089      15.103  16.319   2.832  1.00  0.00           O  
ATOM   1818  OD2 ASP A1089      16.846  17.622   3.092  1.00  0.00           O  
ATOM   1819  N   ILE A1090      12.369  15.685   4.405  1.00  0.00           N  
ATOM   1820  CA  ILE A1090      12.141  14.374   5.001  1.00  0.00           C  
ATOM   1821  C   ILE A1090      12.768  13.189   4.264  1.00  0.00           C  
ATOM   1822  O   ILE A1090      12.410  12.043   4.532  1.00  0.00           O  
ATOM   1823  CB  ILE A1090      10.630  14.097   5.146  1.00  0.00           C  
ATOM   1824  CG1 ILE A1090       9.962  14.159   3.767  1.00  0.00           C  
ATOM   1825  CG2 ILE A1090      10.004  15.117   6.101  1.00  0.00           C  
ATOM   1826  CD1 ILE A1090       8.536  13.659   3.745  1.00  0.00           C  
ATOM   1827  N   SER A1091      13.693  13.451   3.344  1.00  0.00           N  
ATOM   1828  CA  SER A1091      14.340  12.358   2.617  1.00  0.00           C  
ATOM   1829  C   SER A1091      15.853  12.335   2.830  1.00  0.00           C  
ATOM   1830  O   SER A1091      16.480  13.374   3.054  1.00  0.00           O  
ATOM   1831  CB  SER A1091      14.038  12.452   1.113  1.00  0.00           C  
ATOM   1832  OG  SER A1091      14.632  13.601   0.525  1.00  0.00           O  
ATOM   1833  N   ARG A1093      16.434  11.141   2.769  1.00  0.00           N  
ATOM   1834  CA  ARG A1093      17.878  10.975   2.920  1.00  0.00           C  
ATOM   1835  C   ARG A1093      18.357   9.957   1.884  1.00  0.00           C  
ATOM   1836  O   ARG A1093      17.672   8.971   1.614  1.00  0.00           O  
ATOM   1837  CB  ARG A1093      18.220  10.498   4.335  1.00  0.00           C  
ATOM   1838  CG  ARG A1093      17.951  11.528   5.435  1.00  0.00           C  
ATOM   1839  CD  ARG A1093      18.854  12.758   5.293  1.00  0.00           C  
ATOM   1840  NE  ARG A1093      18.707  13.697   6.407  1.00  0.00           N  
ATOM   1841  CZ  ARG A1093      17.714  14.573   6.537  1.00  0.00           C  
ATOM   1842  NH1 ARG A1093      16.760  14.654   5.617  1.00  0.00           N  
ATOM   1843  NH2 ARG A1093      17.670  15.367   7.601  1.00  0.00           N  
ATOM   1844  N   ASP A1094      19.523  10.201   1.294  1.00  0.00           N  
ATOM   1845  CA  ASP A1094      20.057   9.298   0.279  1.00  0.00           C  
ATOM   1846  C   ASP A1094      20.768   8.075   0.823  1.00  0.00           C  
ATOM   1847  O   ASP A1094      21.244   8.065   1.955  1.00  0.00           O  
ATOM   1848  CB  ASP A1094      21.030  10.037  -0.645  1.00  0.00           C  
ATOM   1849  CG  ASP A1094      20.333  11.005  -1.570  1.00  0.00           C  
ATOM   1850  OD1 ASP A1094      20.077  12.151  -1.152  1.00  0.00           O  
ATOM   1851  OD2 ASP A1094      20.028  10.612  -2.715  1.00  0.00           O  
ATOM   1852  N   ALA A1164      20.831   7.033   0.001  1.00  0.00           N  
ATOM   1853  CA  ALA A1164      21.534   5.820   0.386  1.00  0.00           C  
ATOM   1854  C   ALA A1164      23.003   6.241   0.426  1.00  0.00           C  
ATOM   1855  O   ALA A1164      23.404   7.163  -0.284  1.00  0.00           O  
ATOM   1856  CB  ALA A1164      21.327   4.735  -0.661  1.00  0.00           C  
ATOM   1857  N   PRO A1165      23.817   5.596   1.275  1.00  0.00           N  
ATOM   1858  CA  PRO A1165      23.442   4.514   2.188  1.00  0.00           C  
ATOM   1859  C   PRO A1165      22.715   5.073   3.406  1.00  0.00           C  
ATOM   1860  O   PRO A1165      23.074   6.129   3.923  1.00  0.00           O  
ATOM   1861  CB  PRO A1165      24.787   3.892   2.546  1.00  0.00           C  
ATOM   1862  CG  PRO A1165      25.696   5.087   2.567  1.00  0.00           C  
ATOM   1863  CD  PRO A1165      25.268   5.853   1.329  1.00  0.00           C  
ATOM   1864  N   TYR A1166      21.693   4.362   3.861  1.00  0.00           N  
ATOM   1865  CA  TYR A1166      20.921   4.813   5.008  1.00  0.00           C  
ATOM   1866  C   TYR A1166      20.162   3.622   5.575  1.00  0.00           C  
ATOM   1867  O   TYR A1166      19.720   2.751   4.825  1.00  0.00           O  
ATOM   1868  CB  TYR A1166      19.940   5.906   4.560  1.00  0.00           C  
ATOM   1869  CG  TYR A1166      19.324   6.723   5.681  1.00  0.00           C  
ATOM   1870  CD1 TYR A1166      18.054   6.423   6.181  1.00  0.00           C  
ATOM   1871  CD2 TYR A1166      20.003   7.815   6.219  1.00  0.00           C  
ATOM   1872  CE1 TYR A1166      17.472   7.201   7.191  1.00  0.00           C  
ATOM   1873  CE2 TYR A1166      19.437   8.594   7.225  1.00  0.00           C  
ATOM   1874  CZ  TYR A1166      18.170   8.285   7.706  1.00  0.00           C  
ATOM   1875  OH  TYR A1166      17.607   9.076   8.688  1.00  0.00           O  
ATOM   1876  N   PHE A1168      20.035   3.573   6.896  1.00  0.00           N  
ATOM   1877  CA  PHE A1168      19.305   2.490   7.538  1.00  0.00           C  
ATOM   1878  C   PHE A1168      17.921   3.025   7.863  1.00  0.00           C  
ATOM   1879  O   PHE A1168      17.729   3.699   8.875  1.00  0.00           O  
ATOM   1880  CB  PHE A1168      20.001   2.047   8.829  1.00  0.00           C  
ATOM   1881  CG  PHE A1168      19.330   0.883   9.508  1.00  0.00           C  
ATOM   1882  CD1 PHE A1168      19.200  -0.339   8.853  1.00  0.00           C  
ATOM   1883  CD2 PHE A1168      18.813   1.011  10.795  1.00  0.00           C  
ATOM   1884  CE1 PHE A1168      18.557  -1.421   9.469  1.00  0.00           C  
ATOM   1885  CE2 PHE A1168      18.170  -0.063  11.419  1.00  0.00           C  
ATOM   1886  CZ  PHE A1168      18.042  -1.280  10.753  1.00  0.00           C  
ATOM   1887  N   GLY A1169      16.961   2.734   6.993  1.00  0.00           N  
ATOM   1888  CA  GLY A1169      15.606   3.213   7.205  1.00  0.00           C  
ATOM   1889  C   GLY A1169      14.634   2.649   6.187  1.00  0.00           C  
ATOM   1890  O   GLY A1169      14.896   1.611   5.576  1.00  0.00           O  
ATOM   1891  N   PHE A1170      13.516   3.342   5.998  1.00  0.00           N  
ATOM   1892  CA  PHE A1170      12.479   2.919   5.062  1.00  0.00           C  
ATOM   1893  C   PHE A1170      12.618   3.589   3.692  1.00  0.00           C  
ATOM   1894  O   PHE A1170      12.658   4.816   3.593  1.00  0.00           O  
ATOM   1895  CB  PHE A1170      11.102   3.248   5.646  1.00  0.00           C  
ATOM   1896  CG  PHE A1170      10.730   2.427   6.858  1.00  0.00           C  
ATOM   1897  CD1 PHE A1170       9.847   2.941   7.805  1.00  0.00           C  
ATOM   1898  CD2 PHE A1170      11.216   1.132   7.031  1.00  0.00           C  
ATOM   1899  CE1 PHE A1170       9.449   2.183   8.907  1.00  0.00           C  
ATOM   1900  CE2 PHE A1170      10.824   0.364   8.130  1.00  0.00           C  
ATOM   1901  CZ  PHE A1170       9.934   0.895   9.072  1.00  0.00           C  
ATOM   1902  N   GLU A1171      12.680   2.783   2.636  1.00  0.00           N  
ATOM   1903  CA  GLU A1171      12.799   3.318   1.278  1.00  0.00           C  
ATOM   1904  C   GLU A1171      11.517   4.039   0.872  1.00  0.00           C  
ATOM   1905  O   GLU A1171      10.416   3.605   1.214  1.00  0.00           O  
ATOM   1906  CB  GLU A1171      13.060   2.192   0.279  1.00  0.00           C  
ATOM   1907  CG  GLU A1171      14.250   1.324   0.608  1.00  0.00           C  
ATOM   1908  CD  GLU A1171      14.422   0.205  -0.395  1.00  0.00           C  
ATOM   1909  OE1 GLU A1171      14.529   0.506  -1.603  1.00  0.00           O  
ATOM   1910  OE2 GLU A1171      14.451  -0.971   0.024  1.00  0.00           O  
ATOM   1911  N   ILE A1177      11.659   5.134   0.134  1.00  0.00           N  
ATOM   1912  CA  ILE A1177      10.500   5.898  -0.312  1.00  0.00           C  
ATOM   1913  C   ILE A1177       9.900   5.265  -1.568  1.00  0.00           C  
ATOM   1914  O   ILE A1177      10.607   5.005  -2.544  1.00  0.00           O  
ATOM   1915  CB  ILE A1177      10.887   7.362  -0.616  1.00  0.00           C  
ATOM   1916  CG1 ILE A1177      11.424   8.024   0.657  1.00  0.00           C  
ATOM   1917  CG2 ILE A1177       9.675   8.134  -1.148  1.00  0.00           C  
ATOM   1918  CD1 ILE A1177      11.766   9.494   0.492  1.00  0.00           C  
ATOM   1919  N   PRO A1178       8.582   5.000  -1.554  1.00  0.00           N  
ATOM   1920  CA  PRO A1178       7.900   4.396  -2.703  1.00  0.00           C  
ATOM   1921  C   PRO A1178       8.150   5.198  -3.978  1.00  0.00           C  
ATOM   1922  O   PRO A1178       8.088   6.425  -3.962  1.00  0.00           O  
ATOM   1923  CB  PRO A1178       6.430   4.436  -2.288  1.00  0.00           C  
ATOM   1924  CG  PRO A1178       6.505   4.322  -0.787  1.00  0.00           C  
ATOM   1925  CD  PRO A1178       7.633   5.264  -0.459  1.00  0.00           C  
ATOM   1926  N   ASN A1179       8.436   4.500  -5.073  1.00  0.00           N  
ATOM   1927  CA  ASN A1179       8.679   5.143  -6.368  1.00  0.00           C  
ATOM   1928  C   ASN A1179       9.929   6.025  -6.405  1.00  0.00           C  
ATOM   1929  O   ASN A1179      10.135   6.769  -7.367  1.00  0.00           O  
ATOM   1930  CB  ASN A1179       7.473   6.002  -6.771  1.00  0.00           C  
ATOM   1931  CG  ASN A1179       6.171   5.227  -6.780  1.00  0.00           C  
ATOM   1932  OD1 ASN A1179       5.195   5.631  -6.144  1.00  0.00           O  
ATOM   1933  ND2 ASN A1179       6.142   4.117  -7.505  1.00  0.00           N  
ATOM   1934  N   ALA A1192      10.764   5.950  -5.374  1.00  0.00           N  
ATOM   1935  CA  ALA A1192      11.969   6.775  -5.331  1.00  0.00           C  
ATOM   1936  C   ALA A1192      13.216   5.966  -4.996  1.00  0.00           C  
ATOM   1937  O   ALA A1192      13.747   6.060  -3.890  1.00  0.00           O  
ATOM   1938  CB  ALA A1192      11.788   7.903  -4.317  1.00  0.00           C  
ATOM   1939  N   PRO A1193      13.705   5.164  -5.957  1.00  0.00           N  
ATOM   1940  CA  PRO A1193      14.897   4.334  -5.759  1.00  0.00           C  
ATOM   1941  C   PRO A1193      16.065   5.113  -5.155  1.00  0.00           C  
ATOM   1942  O   PRO A1193      16.351   6.239  -5.564  1.00  0.00           O  
ATOM   1943  CB  PRO A1193      15.215   3.841  -7.173  1.00  0.00           C  
ATOM   1944  CG  PRO A1193      13.866   3.771  -7.817  1.00  0.00           C  
ATOM   1945  CD  PRO A1193      13.219   5.057  -7.346  1.00  0.00           C  
ATOM   1946  N   GLY A1194      16.735   4.506  -4.180  1.00  0.00           N  
ATOM   1947  CA  GLY A1194      17.877   5.152  -3.553  1.00  0.00           C  
ATOM   1948  C   GLY A1194      17.557   6.242  -2.544  1.00  0.00           C  
ATOM   1949  O   GLY A1194      18.476   6.840  -1.973  1.00  0.00           O  
ATOM   1950  N   LYS A1195      16.271   6.511  -2.326  1.00  0.00           N  
ATOM   1951  CA  LYS A1195      15.847   7.539  -1.368  1.00  0.00           C  
ATOM   1952  C   LYS A1195      15.150   6.894  -0.165  1.00  0.00           C  
ATOM   1953  O   LYS A1195      14.383   5.942  -0.328  1.00  0.00           O  
ATOM   1954  CB  LYS A1195      14.872   8.518  -2.034  1.00  0.00           C  
ATOM   1955  CG  LYS A1195      15.349   9.124  -3.355  1.00  0.00           C  
ATOM   1956  CD  LYS A1195      16.496  10.102  -3.157  1.00  0.00           C  
ATOM   1957  CE  LYS A1195      16.816  10.842  -4.455  1.00  0.00           C  
ATOM   1958  NZ  LYS A1195      17.922  11.828  -4.282  1.00  0.00           N  
ATOM   1959  N   TYR A1196      15.402   7.425   1.031  1.00  0.00           N  
ATOM   1960  CA  TYR A1196      14.797   6.898   2.257  1.00  0.00           C  
ATOM   1961  C   TYR A1196      14.134   7.989   3.088  1.00  0.00           C  
ATOM   1962  O   TYR A1196      14.482   9.162   2.981  1.00  0.00           O  
ATOM   1963  CB  TYR A1196      15.849   6.220   3.147  1.00  0.00           C  
ATOM   1964  CG  TYR A1196      16.536   5.023   2.533  1.00  0.00           C  
ATOM   1965  CD1 TYR A1196      17.471   5.179   1.512  1.00  0.00           C  
ATOM   1966  CD2 TYR A1196      16.246   3.731   2.973  1.00  0.00           C  
ATOM   1967  CE1 TYR A1196      18.105   4.074   0.942  1.00  0.00           C  
ATOM   1968  CE2 TYR A1196      16.869   2.622   2.411  1.00  0.00           C  
ATOM   1969  CZ  TYR A1196      17.798   2.801   1.398  1.00  0.00           C  
ATOM   1970  OH  TYR A1196      18.422   1.708   0.846  1.00  0.00           O  
ATOM   1971  N   PHE A1198      13.183   7.592   3.924  1.00  0.00           N  
ATOM   1972  CA  PHE A1198      12.519   8.546   4.801  1.00  0.00           C  
ATOM   1973  C   PHE A1198      13.494   8.922   5.912  1.00  0.00           C  
ATOM   1974  O   PHE A1198      14.150   8.051   6.497  1.00  0.00           O  
ATOM   1975  CB  PHE A1198      11.266   7.932   5.434  1.00  0.00           C  
ATOM   1976  CG  PHE A1198      10.126   7.739   4.475  1.00  0.00           C  
ATOM   1977  CD1 PHE A1198       9.523   6.491   4.337  1.00  0.00           C  
ATOM   1978  CD2 PHE A1198       9.636   8.810   3.730  1.00  0.00           C  
ATOM   1979  CE1 PHE A1198       8.444   6.310   3.471  1.00  0.00           C  
ATOM   1980  CE2 PHE A1198       8.554   8.638   2.859  1.00  0.00           C  
ATOM   1981  CZ  PHE A1198       7.958   7.387   2.732  1.00  0.00           C  
ATOM   1982  N   TYR A1199      13.603  10.219   6.179  1.00  0.00           N  
ATOM   1983  CA  TYR A1199      14.461  10.717   7.246  1.00  0.00           C  
ATOM   1984  C   TYR A1199      13.882  10.112   8.522  1.00  0.00           C  
ATOM   1985  O   TYR A1199      12.665  10.031   8.679  1.00  0.00           O  
ATOM   1986  CB  TYR A1199      14.404  12.253   7.284  1.00  0.00           C  
ATOM   1987  CG  TYR A1199      15.085  12.902   8.473  1.00  0.00           C  
ATOM   1988  CD1 TYR A1199      16.351  12.497   8.888  1.00  0.00           C  
ATOM   1989  CD2 TYR A1199      14.469  13.948   9.164  1.00  0.00           C  
ATOM   1990  CE1 TYR A1199      16.991  13.118   9.963  1.00  0.00           C  
ATOM   1991  CE2 TYR A1199      15.099  14.575  10.239  1.00  0.00           C  
ATOM   1992  CZ  TYR A1199      16.357  14.154  10.632  1.00  0.00           C  
ATOM   1993  OH  TYR A1199      16.982  14.763  11.695  1.00  0.00           O  
ATOM   1994  N   VAL A1200      14.755   9.677   9.423  1.00  0.00           N  
ATOM   1995  CA  VAL A1200      14.324   9.051  10.667  1.00  0.00           C  
ATOM   1996  C   VAL A1200      13.228   9.791  11.446  1.00  0.00           C  
ATOM   1997  O   VAL A1200      12.312   9.159  11.975  1.00  0.00           O  
ATOM   1998  CB  VAL A1200      15.539   8.800  11.603  1.00  0.00           C  
ATOM   1999  CG1 VAL A1200      16.214  10.125  11.966  1.00  0.00           C  
ATOM   2000  CG2 VAL A1200      15.092   8.052  12.856  1.00  0.00           C  
ATOM   2001  N   TRP A1201      13.302  11.116  11.520  1.00  0.00           N  
ATOM   2002  CA  TRP A1201      12.290  11.856  12.269  1.00  0.00           C  
ATOM   2003  C   TRP A1201      10.914  11.838  11.613  1.00  0.00           C  
ATOM   2004  O   TRP A1201       9.914  12.189  12.238  1.00  0.00           O  
ATOM   2005  CB  TRP A1201      12.746  13.295  12.528  1.00  0.00           C  
ATOM   2006  CG  TRP A1201      13.412  13.456  13.871  1.00  0.00           C  
ATOM   2007  CD1 TRP A1201      14.732  13.696  14.113  1.00  0.00           C  
ATOM   2008  CD2 TRP A1201      12.781  13.353  15.156  1.00  0.00           C  
ATOM   2009  NE1 TRP A1201      14.966  13.749  15.471  1.00  0.00           N  
ATOM   2010  CE2 TRP A1201      13.785  13.540  16.133  1.00  0.00           C  
ATOM   2011  CE3 TRP A1201      11.464  13.119  15.576  1.00  0.00           C  
ATOM   2012  CZ2 TRP A1201      13.514  13.501  17.506  1.00  0.00           C  
ATOM   2013  CZ3 TRP A1201      11.192  13.080  16.943  1.00  0.00           C  
ATOM   2014  CH2 TRP A1201      12.216  13.271  17.891  1.00  0.00           C  
ATOM   2015  N   LEU A1202      10.856  11.426  10.355  1.00  0.00           N  
ATOM   2016  CA  LEU A1202       9.574  11.336   9.675  1.00  0.00           C  
ATOM   2017  C   LEU A1202       8.880  10.061  10.173  1.00  0.00           C  
ATOM   2018  O   LEU A1202       7.708  10.092  10.542  1.00  0.00           O  
ATOM   2019  CB  LEU A1202       9.780  11.283   8.149  1.00  0.00           C  
ATOM   2020  CG  LEU A1202       8.581  11.295   7.181  1.00  0.00           C  
ATOM   2021  CD1 LEU A1202       7.856   9.969   7.221  1.00  0.00           C  
ATOM   2022  CD2 LEU A1202       7.633  12.438   7.537  1.00  0.00           C  
ATOM   2023  N   ASP A1203       9.613   8.948  10.228  1.00  0.00           N  
ATOM   2024  CA  ASP A1203       9.004   7.684  10.654  1.00  0.00           C  
ATOM   2025  C   ASP A1203       8.942   7.446  12.155  1.00  0.00           C  
ATOM   2026  O   ASP A1203       8.156   6.616  12.620  1.00  0.00           O  
ATOM   2027  CB  ASP A1203       9.701   6.488   9.968  1.00  0.00           C  
ATOM   2028  CG  ASP A1203      10.965   6.021  10.697  1.00  0.00           C  
ATOM   2029  OD1 ASP A1203      12.043   5.977  10.057  1.00  0.00           O  
ATOM   2030  OD2 ASP A1203      10.886   5.672  11.896  1.00  0.00           O  
ATOM   2031  N   ALA A1204       9.750   8.182  12.913  1.00  0.00           N  
ATOM   2032  CA  ALA A1204       9.800   8.024  14.364  1.00  0.00           C  
ATOM   2033  C   ALA A1204       8.454   8.188  15.086  1.00  0.00           C  
ATOM   2034  O   ALA A1204       8.027   7.283  15.811  1.00  0.00           O  
ATOM   2035  CB  ALA A1204      10.847   8.983  14.956  1.00  0.00           C  
ATOM   2036  N   PRO A1205       7.768   9.338  14.914  1.00  0.00           N  
ATOM   2037  CA  PRO A1205       6.481   9.477  15.612  1.00  0.00           C  
ATOM   2038  C   PRO A1205       5.426   8.522  15.053  1.00  0.00           C  
ATOM   2039  O   PRO A1205       4.486   8.145  15.753  1.00  0.00           O  
ATOM   2040  CB  PRO A1205       6.122  10.951  15.407  1.00  0.00           C  
ATOM   2041  CG  PRO A1205       6.773  11.285  14.090  1.00  0.00           C  
ATOM   2042  CD  PRO A1205       8.114  10.572  14.183  1.00  0.00           C  
ATOM   2043  N   ILE A1206       5.575   8.131  13.792  1.00  0.00           N  
ATOM   2044  CA  ILE A1206       4.627   7.188  13.210  1.00  0.00           C  
ATOM   2045  C   ILE A1206       4.818   5.869  13.973  1.00  0.00           C  
ATOM   2046  O   ILE A1206       3.921   5.020  14.028  1.00  0.00           O  
ATOM   2047  CB  ILE A1206       4.881   7.009  11.687  1.00  0.00           C  
ATOM   2048  CG1 ILE A1206       4.694   8.367  10.981  1.00  0.00           C  
ATOM   2049  CG2 ILE A1206       3.922   5.973  11.108  1.00  0.00           C  
ATOM   2050  CD1 ILE A1206       4.832   8.335   9.467  1.00  0.00           C  
ATOM   2051  N   GLY A1207       5.993   5.726  14.586  1.00  0.00           N  
ATOM   2052  CA  GLY A1207       6.297   4.544  15.375  1.00  0.00           C  
ATOM   2053  C   GLY A1207       5.316   4.373  16.525  1.00  0.00           C  
ATOM   2054  O   GLY A1207       5.082   3.250  16.985  1.00  0.00           O  
ATOM   2055  N   TYR A1208       4.764   5.481  17.021  1.00  0.00           N  
ATOM   2056  CA  TYR A1208       3.772   5.421  18.094  1.00  0.00           C  
ATOM   2057  C   TYR A1208       2.585   4.616  17.546  1.00  0.00           C  
ATOM   2058  O   TYR A1208       2.038   3.740  18.220  1.00  0.00           O  
ATOM   2059  CB  TYR A1208       3.286   6.830  18.475  1.00  0.00           C  
ATOM   2060  CG  TYR A1208       4.319   7.729  19.135  1.00  0.00           C  
ATOM   2061  CD1 TYR A1208       4.428   9.069  18.764  1.00  0.00           C  
ATOM   2062  CD2 TYR A1208       5.138   7.264  20.168  1.00  0.00           C  
ATOM   2063  CE1 TYR A1208       5.318   9.934  19.402  1.00  0.00           C  
ATOM   2064  CE2 TYR A1208       6.041   8.130  20.824  1.00  0.00           C  
ATOM   2065  CZ  TYR A1208       6.119   9.463  20.430  1.00  0.00           C  
ATOM   2066  OH  TYR A1208       6.972  10.343  21.061  1.00  0.00           O  
ATOM   2067  N   MET A1209       2.189   4.932  16.316  1.00  0.00           N  
ATOM   2068  CA  MET A1209       1.080   4.240  15.657  1.00  0.00           C  
ATOM   2069  C   MET A1209       1.450   2.788  15.353  1.00  0.00           C  
ATOM   2070  O   MET A1209       0.631   1.875  15.517  1.00  0.00           O  
ATOM   2071  CB  MET A1209       0.712   4.960  14.355  1.00  0.00           C  
ATOM   2072  CG  MET A1209       0.241   6.393  14.557  1.00  0.00           C  
ATOM   2073  SD  MET A1209      -0.055   7.292  13.017  1.00  0.00           S  
ATOM   2074  CE  MET A1209      -1.588   6.517  12.444  1.00  0.00           C  
ATOM   2075  N   GLY A1210       2.680   2.581  14.897  1.00  0.00           N  
ATOM   2076  CA  GLY A1210       3.140   1.239  14.590  1.00  0.00           C  
ATOM   2077  C   GLY A1210       3.136   0.343  15.815  1.00  0.00           C  
ATOM   2078  O   GLY A1210       2.779  -0.832  15.736  1.00  0.00           O  
ATOM   2079  N   SER A1211       3.532   0.891  16.958  1.00  0.00           N  
ATOM   2080  CA  SER A1211       3.561   0.104  18.184  1.00  0.00           C  
ATOM   2081  C   SER A1211       2.151  -0.251  18.635  1.00  0.00           C  
ATOM   2082  O   SER A1211       1.918  -1.342  19.154  1.00  0.00           O  
ATOM   2083  CB  SER A1211       4.285   0.867  19.302  1.00  0.00           C  
ATOM   2084  OG  SER A1211       4.289   0.111  20.507  1.00  0.00           O  
ATOM   2085  N   PHE A1212       1.204   0.663  18.438  1.00  0.00           N  
ATOM   2086  CA  PHE A1212      -0.165   0.389  18.847  1.00  0.00           C  
ATOM   2087  C   PHE A1212      -0.810  -0.617  17.899  1.00  0.00           C  
ATOM   2088  O   PHE A1212      -1.556  -1.489  18.337  1.00  0.00           O  
ATOM   2089  CB  PHE A1212      -1.004   1.669  18.897  1.00  0.00           C  
ATOM   2090  CG  PHE A1212      -2.338   1.481  19.569  1.00  0.00           C  
ATOM   2091  CD1 PHE A1212      -2.406   1.050  20.891  1.00  0.00           C  
ATOM   2092  CD2 PHE A1212      -3.524   1.702  18.877  1.00  0.00           C  
ATOM   2093  CE1 PHE A1212      -3.631   0.840  21.514  1.00  0.00           C  
ATOM   2094  CE2 PHE A1212      -4.757   1.494  19.495  1.00  0.00           C  
ATOM   2095  CZ  PHE A1212      -4.809   1.062  20.814  1.00  0.00           C  
ATOM   2096  N   LYS A1213      -0.530  -0.497  16.603  1.00  0.00           N  
ATOM   2097  CA  LYS A1213      -1.087  -1.446  15.650  1.00  0.00           C  
ATOM   2098  C   LYS A1213      -0.552  -2.831  16.015  1.00  0.00           C  
ATOM   2099  O   LYS A1213      -1.297  -3.810  16.041  1.00  0.00           O  
ATOM   2100  CB  LYS A1213      -0.687  -1.097  14.213  1.00  0.00           C  
ATOM   2101  CG  LYS A1213      -1.229  -2.104  13.201  1.00  0.00           C  
ATOM   2102  CD  LYS A1213      -1.064  -1.641  11.771  1.00  0.00           C  
ATOM   2103  CE  LYS A1213      -1.751  -2.604  10.803  1.00  0.00           C  
ATOM   2104  NZ  LYS A1213      -1.195  -3.986  10.864  1.00  0.00           N  
ATOM   2105  N   ASN A1227       0.743  -2.899  16.306  1.00  0.00           N  
ATOM   2106  CA  ASN A1227       1.377  -4.158  16.688  1.00  0.00           C  
ATOM   2107  C   ASN A1227       0.649  -4.776  17.878  1.00  0.00           C  
ATOM   2108  O   ASN A1227       0.382  -5.979  17.895  1.00  0.00           O  
ATOM   2109  CB  ASN A1227       2.845  -3.925  17.056  1.00  0.00           C  
ATOM   2110  CG  ASN A1227       3.529  -5.190  17.551  1.00  0.00           C  
ATOM   2111  OD1 ASN A1227       3.744  -6.140  16.790  1.00  0.00           O  
ATOM   2112  ND2 ASN A1227       3.862  -5.213  18.830  1.00  0.00           N  
ATOM   2113  N   LEU A1228       0.328  -3.950  18.870  1.00  0.00           N  
ATOM   2114  CA  LEU A1228      -0.367  -4.421  20.065  1.00  0.00           C  
ATOM   2115  C   LEU A1228      -1.744  -4.966  19.712  1.00  0.00           C  
ATOM   2116  O   LEU A1228      -2.128  -6.046  20.172  1.00  0.00           O  
ATOM   2117  CB  LEU A1228      -0.514  -3.291  21.087  1.00  0.00           C  
ATOM   2118  CG  LEU A1228      -1.266  -3.653  22.376  1.00  0.00           C  
ATOM   2119  CD1 LEU A1228      -0.598  -4.845  23.054  1.00  0.00           C  
ATOM   2120  CD2 LEU A1228      -1.297  -2.454  23.311  1.00  0.00           C  
ATOM   2121  N   CYS A1269      -2.484  -4.213  18.899  1.00  0.00           N  
ATOM   2122  CA  CYS A1269      -3.815  -4.632  18.485  1.00  0.00           C  
ATOM   2123  C   CYS A1269      -3.748  -5.949  17.718  1.00  0.00           C  
ATOM   2124  O   CYS A1269      -4.487  -6.883  18.017  1.00  0.00           O  
ATOM   2125  CB  CYS A1269      -4.473  -3.549  17.621  1.00  0.00           C  
ATOM   2126  SG  CYS A1269      -4.899  -2.034  18.537  1.00  0.00           S  
ATOM   2127  N   ASP A1270      -2.854  -6.031  16.738  1.00  0.00           N  
ATOM   2128  CA  ASP A1270      -2.734  -7.250  15.951  1.00  0.00           C  
ATOM   2129  C   ASP A1270      -2.360  -8.453  16.819  1.00  0.00           C  
ATOM   2130  O   ASP A1270      -2.862  -9.554  16.603  1.00  0.00           O  
ATOM   2131  CB  ASP A1270      -1.715  -7.061  14.821  1.00  0.00           C  
ATOM   2132  CG  ASP A1270      -2.152  -6.011  13.810  1.00  0.00           C  
ATOM   2133  OD1 ASP A1270      -3.341  -5.625  13.822  1.00  0.00           O  
ATOM   2134  OD2 ASP A1270      -1.313  -5.577  12.994  1.00  0.00           O  
ATOM   2135  N   LYS A1271      -1.494  -8.251  17.809  1.00  0.00           N  
ATOM   2136  CA  LYS A1271      -1.112  -9.357  18.685  1.00  0.00           C  
ATOM   2137  C   LYS A1271      -2.276  -9.824  19.557  1.00  0.00           C  
ATOM   2138  O   LYS A1271      -2.366 -11.007  19.899  1.00  0.00           O  
ATOM   2139  CB  LYS A1271       0.078  -8.972  19.568  1.00  0.00           C  
ATOM   2140  CG  LYS A1271       1.400  -8.956  18.822  1.00  0.00           C  
ATOM   2141  CD  LYS A1271       2.599  -8.894  19.761  1.00  0.00           C  
ATOM   2142  CE  LYS A1271       2.654  -7.585  20.525  1.00  0.00           C  
ATOM   2143  NZ  LYS A1271       3.978  -7.400  21.180  1.00  0.00           N  
ATOM   2144  N   ARG A1272      -3.163  -8.896  19.910  1.00  0.00           N  
ATOM   2145  CA  ARG A1272      -4.331  -9.210  20.728  1.00  0.00           C  
ATOM   2146  C   ARG A1272      -5.468  -9.776  19.871  1.00  0.00           C  
ATOM   2147  O   ARG A1272      -6.465 -10.267  20.400  1.00  0.00           O  
ATOM   2148  CB  ARG A1272      -4.843  -7.951  21.441  1.00  0.00           C  
ATOM   2149  CG  ARG A1272      -3.989  -7.438  22.602  1.00  0.00           C  
ATOM   2150  CD  ARG A1272      -4.524  -6.091  23.092  1.00  0.00           C  
ATOM   2151  NE  ARG A1272      -3.868  -5.620  24.312  1.00  0.00           N  
ATOM   2152  CZ  ARG A1272      -4.018  -4.399  24.821  1.00  0.00           C  
ATOM   2153  NH1 ARG A1272      -4.799  -3.508  24.221  1.00  0.00           N  
ATOM   2154  NH2 ARG A1272      -3.388  -4.066  25.938  1.00  0.00           N  
ATOM   2155  N   GLY A1275      -5.317  -9.701  18.552  1.00  0.00           N  
ATOM   2156  CA  GLY A1275      -6.359 -10.183  17.661  1.00  0.00           C  
ATOM   2157  C   GLY A1275      -7.509  -9.189  17.657  1.00  0.00           C  
ATOM   2158  O   GLY A1275      -8.645  -9.529  17.326  1.00  0.00           O  
ATOM   2159  N   ASP A1276      -7.195  -7.948  18.026  1.00  0.00           N  
ATOM   2160  CA  ASP A1276      -8.165  -6.857  18.108  1.00  0.00           C  
ATOM   2161  C   ASP A1276      -8.200  -6.103  16.779  1.00  0.00           C  
ATOM   2162  O   ASP A1276      -7.245  -5.409  16.438  1.00  0.00           O  
ATOM   2163  CB  ASP A1276      -7.748  -5.900  19.231  1.00  0.00           C  
ATOM   2164  CG  ASP A1276      -8.744  -4.773  19.453  1.00  0.00           C  
ATOM   2165  OD1 ASP A1276      -9.470  -4.412  18.507  1.00  0.00           O  
ATOM   2166  OD2 ASP A1276      -8.787  -4.235  20.580  1.00  0.00           O  
ATOM   2167  N   SER A1278      -9.305  -6.218  16.045  1.00  0.00           N  
ATOM   2168  CA  SER A1278      -9.423  -5.560  14.743  1.00  0.00           C  
ATOM   2169  C   SER A1278     -10.190  -4.235  14.724  1.00  0.00           C  
ATOM   2170  O   SER A1278     -10.409  -3.661  13.655  1.00  0.00           O  
ATOM   2171  CB  SER A1278     -10.069  -6.519  13.740  1.00  0.00           C  
ATOM   2172  OG  SER A1278     -11.377  -6.875  14.161  1.00  0.00           O  
ATOM   2173  N   VAL A1279     -10.592  -3.732  15.885  1.00  0.00           N  
ATOM   2174  CA  VAL A1279     -11.333  -2.478  15.896  1.00  0.00           C  
ATOM   2175  C   VAL A1279     -10.688  -1.315  16.647  1.00  0.00           C  
ATOM   2176  O   VAL A1279     -10.930  -0.158  16.311  1.00  0.00           O  
ATOM   2177  CB  VAL A1279     -12.758  -2.678  16.460  1.00  0.00           C  
ATOM   2178  CG1 VAL A1279     -13.508  -3.717  15.620  1.00  0.00           C  
ATOM   2179  CG2 VAL A1279     -12.693  -3.103  17.919  1.00  0.00           C  
ATOM   2180  N   SER A1280      -9.859  -1.611  17.643  1.00  0.00           N  
ATOM   2181  CA  SER A1280      -9.243  -0.552  18.444  1.00  0.00           C  
ATOM   2182  C   SER A1280      -8.289   0.414  17.754  1.00  0.00           C  
ATOM   2183  O   SER A1280      -8.234   1.588  18.129  1.00  0.00           O  
ATOM   2184  CB  SER A1280      -8.548  -1.150  19.673  1.00  0.00           C  
ATOM   2185  OG  SER A1280      -9.504  -1.672  20.585  1.00  0.00           O  
ATOM   2186  N   PHE A1281      -7.528  -0.043  16.765  1.00  0.00           N  
ATOM   2187  CA  PHE A1281      -6.610   0.889  16.115  1.00  0.00           C  
ATOM   2188  C   PHE A1281      -7.394   2.064  15.533  1.00  0.00           C  
ATOM   2189  O   PHE A1281      -7.069   3.226  15.784  1.00  0.00           O  
ATOM   2190  CB  PHE A1281      -5.811   0.221  14.997  1.00  0.00           C  
ATOM   2191  CG  PHE A1281      -4.772   1.125  14.395  1.00  0.00           C  
ATOM   2192  CD1 PHE A1281      -3.529   1.278  15.005  1.00  0.00           C  
ATOM   2193  CD2 PHE A1281      -5.060   1.881  13.261  1.00  0.00           C  
ATOM   2194  CE1 PHE A1281      -2.590   2.173  14.500  1.00  0.00           C  
ATOM   2195  CE2 PHE A1281      -4.126   2.783  12.745  1.00  0.00           C  
ATOM   2196  CZ  PHE A1281      -2.887   2.927  13.369  1.00  0.00           C  
ATOM   2197  N   ASP A1282      -8.429   1.760  14.758  1.00  0.00           N  
ATOM   2198  CA  ASP A1282      -9.247   2.814  14.166  1.00  0.00           C  
ATOM   2199  C   ASP A1282      -9.993   3.626  15.226  1.00  0.00           C  
ATOM   2200  O   ASP A1282     -10.141   4.837  15.088  1.00  0.00           O  
ATOM   2201  CB  ASP A1282     -10.254   2.232  13.168  1.00  0.00           C  
ATOM   2202  CG  ASP A1282      -9.591   1.693  11.911  1.00  0.00           C  
ATOM   2203  OD1 ASP A1282      -8.504   2.189  11.546  1.00  0.00           O  
ATOM   2204  OD2 ASP A1282     -10.167   0.783  11.276  1.00  0.00           O  
ATOM   2205  N   GLU A1283     -10.462   2.973  16.286  1.00  0.00           N  
ATOM   2206  CA  GLU A1283     -11.180   3.697  17.334  1.00  0.00           C  
ATOM   2207  C   GLU A1283     -10.286   4.751  17.997  1.00  0.00           C  
ATOM   2208  O   GLU A1283     -10.770   5.795  18.442  1.00  0.00           O  
ATOM   2209  CB  GLU A1283     -11.703   2.730  18.401  1.00  0.00           C  
ATOM   2210  CG  GLU A1283     -12.623   1.647  17.849  1.00  0.00           C  
ATOM   2211  CD  GLU A1283     -13.264   0.797  18.936  1.00  0.00           C  
ATOM   2212  OE1 GLU A1283     -12.613   0.558  19.974  1.00  0.00           O  
ATOM   2213  OE2 GLU A1283     -14.415   0.353  18.742  1.00  0.00           O  
ATOM   2214  N   TYR A1284      -8.985   4.478  18.059  1.00  0.00           N  
ATOM   2215  CA  TYR A1284      -8.037   5.406  18.675  1.00  0.00           C  
ATOM   2216  C   TYR A1284      -7.405   6.422  17.715  1.00  0.00           C  
ATOM   2217  O   TYR A1284      -7.056   7.538  18.123  1.00  0.00           O  
ATOM   2218  CB  TYR A1284      -6.897   4.632  19.365  1.00  0.00           C  
ATOM   2219  CG  TYR A1284      -7.208   4.092  20.744  1.00  0.00           C  
ATOM   2220  CD1 TYR A1284      -7.948   2.921  20.913  1.00  0.00           C  
ATOM   2221  CD2 TYR A1284      -6.731   4.742  21.886  1.00  0.00           C  
ATOM   2222  CE1 TYR A1284      -8.200   2.403  22.190  1.00  0.00           C  
ATOM   2223  CE2 TYR A1284      -6.980   4.238  23.164  1.00  0.00           C  
ATOM   2224  CZ  TYR A1284      -7.711   3.070  23.311  1.00  0.00           C  
ATOM   2225  OH  TYR A1284      -7.945   2.569  24.576  1.00  0.00           O  
ATOM   2226  N   TRP A1285      -7.254   6.053  16.447  1.00  0.00           N  
ATOM   2227  CA  TRP A1285      -6.598   6.960  15.506  1.00  0.00           C  
ATOM   2228  C   TRP A1285      -7.433   7.651  14.425  1.00  0.00           C  
ATOM   2229  O   TRP A1285      -6.945   8.581  13.783  1.00  0.00           O  
ATOM   2230  CB  TRP A1285      -5.410   6.249  14.852  1.00  0.00           C  
ATOM   2231  CG  TRP A1285      -4.334   5.910  15.833  1.00  0.00           C  
ATOM   2232  CD1 TRP A1285      -4.215   4.761  16.562  1.00  0.00           C  
ATOM   2233  CD2 TRP A1285      -3.268   6.765  16.255  1.00  0.00           C  
ATOM   2234  NE1 TRP A1285      -3.141   4.850  17.415  1.00  0.00           N  
ATOM   2235  CE2 TRP A1285      -2.541   6.071  17.246  1.00  0.00           C  
ATOM   2236  CE3 TRP A1285      -2.855   8.055  15.891  1.00  0.00           C  
ATOM   2237  CZ2 TRP A1285      -1.425   6.624  17.883  1.00  0.00           C  
ATOM   2238  CZ3 TRP A1285      -1.742   8.605  16.524  1.00  0.00           C  
ATOM   2239  CH2 TRP A1285      -1.041   7.885  17.509  1.00  0.00           C  
ATOM   2240  N   LYS A1286      -8.669   7.205  14.216  1.00  0.00           N  
ATOM   2241  CA  LYS A1286      -9.532   7.829  13.215  1.00  0.00           C  
ATOM   2242  C   LYS A1286      -9.832   9.264  13.651  1.00  0.00           C  
ATOM   2243  O   LYS A1286      -9.808   9.575  14.842  1.00  0.00           O  
ATOM   2244  CB  LYS A1286     -10.845   7.053  13.081  1.00  0.00           C  
ATOM   2245  CG  LYS A1286     -11.687   7.059  14.357  1.00  0.00           C  
ATOM   2246  CD  LYS A1286     -12.932   6.192  14.223  1.00  0.00           C  
ATOM   2247  CE  LYS A1286     -13.697   6.127  15.537  1.00  0.00           C  
ATOM   2248  NZ  LYS A1286     -14.909   5.269  15.423  1.00  0.00           N  
ATOM   2249  N   LYS A1287     -10.130  10.131  12.689  1.00  0.00           N  
ATOM   2250  CA  LYS A1287     -10.412  11.532  12.981  1.00  0.00           C  
ATOM   2251  C   LYS A1287     -11.507  11.795  14.015  1.00  0.00           C  
ATOM   2252  O   LYS A1287     -11.401  12.734  14.803  1.00  0.00           O  
ATOM   2253  CB  LYS A1287     -10.753  12.276  11.688  1.00  0.00           C  
ATOM   2254  CG  LYS A1287      -9.564  12.468  10.773  1.00  0.00           C  
ATOM   2255  CD  LYS A1287      -9.928  13.221   9.500  1.00  0.00           C  
ATOM   2256  CE  LYS A1287     -10.345  14.657   9.770  1.00  0.00           C  
ATOM   2257  NZ  LYS A1287     -11.682  14.736  10.413  1.00  0.00           N  
ATOM   2258  N   ASP A1288     -12.556  10.980  14.022  1.00  0.00           N  
ATOM   2259  CA  ASP A1288     -13.647  11.196  14.975  1.00  0.00           C  
ATOM   2260  C   ASP A1288     -13.509  10.354  16.243  1.00  0.00           C  
ATOM   2261  O   ASP A1288     -14.498  10.025  16.893  1.00  0.00           O  
ATOM   2262  CB  ASP A1288     -14.992  10.900  14.305  1.00  0.00           C  
ATOM   2263  CG  ASP A1288     -15.223   9.418  14.096  1.00  0.00           C  
ATOM   2264  OD1 ASP A1288     -15.903   8.800  14.945  1.00  0.00           O  
ATOM   2265  OD2 ASP A1288     -14.716   8.864  13.096  1.00  0.00           O  
ATOM   2266  N   SER A1289     -12.278  10.021  16.604  1.00  0.00           N  
ATOM   2267  CA  SER A1289     -12.034   9.220  17.800  1.00  0.00           C  
ATOM   2268  C   SER A1289     -12.468   9.934  19.075  1.00  0.00           C  
ATOM   2269  O   SER A1289     -12.311  11.149  19.192  1.00  0.00           O  
ATOM   2270  CB  SER A1289     -10.546   8.888  17.910  1.00  0.00           C  
ATOM   2271  OG  SER A1289     -10.261   8.264  19.149  1.00  0.00           O  
ATOM   2272  N   THR A1290     -13.010   9.179  20.029  1.00  0.00           N  
ATOM   2273  CA  THR A1290     -13.416   9.750  21.309  1.00  0.00           C  
ATOM   2274  C   THR A1290     -12.400   9.348  22.377  1.00  0.00           C  
ATOM   2275  O   THR A1290     -12.580   9.628  23.561  1.00  0.00           O  
ATOM   2276  CB  THR A1290     -14.824   9.277  21.749  1.00  0.00           C  
ATOM   2277  OG1 THR A1290     -14.880   7.849  21.744  1.00  0.00           O  
ATOM   2278  CG2 THR A1290     -15.887   9.832  20.820  1.00  0.00           C  
ATOM   2279  N   ALA A1291     -11.332   8.680  21.948  1.00  0.00           N  
ATOM   2280  CA  ALA A1291     -10.276   8.260  22.867  1.00  0.00           C  
ATOM   2281  C   ALA A1291      -9.290   9.414  23.017  1.00  0.00           C  
ATOM   2282  O   ALA A1291      -9.249  10.309  22.179  1.00  0.00           O  
ATOM   2283  CB  ALA A1291      -9.561   7.027  22.323  1.00  0.00           C  
ATOM   2284  N   GLU A1292      -8.504   9.391  24.088  1.00  0.00           N  
ATOM   2285  CA  GLU A1292      -7.518  10.434  24.356  1.00  0.00           C  
ATOM   2286  C   GLU A1292      -6.106   9.951  24.014  1.00  0.00           C  
ATOM   2287  O   GLU A1292      -5.752   8.802  24.272  1.00  0.00           O  
ATOM   2288  CB  GLU A1292      -7.584  10.842  25.833  1.00  0.00           C  
ATOM   2289  CG  GLU A1292      -8.876  11.554  26.221  1.00  0.00           C  
ATOM   2290  CD  GLU A1292      -9.136  11.532  27.719  1.00  0.00           C  
ATOM   2291  OE1 GLU A1292      -8.188  11.755  28.499  1.00  0.00           O  
ATOM   2292  OE2 GLU A1292     -10.297  11.298  28.118  1.00  0.00           O  
ATOM   2293  N   LEU A1293      -5.310  10.845  23.434  1.00  0.00           N  
ATOM   2294  CA  LEU A1293      -3.940  10.540  23.039  1.00  0.00           C  
ATOM   2295  C   LEU A1293      -2.982  11.528  23.708  1.00  0.00           C  
ATOM   2296  O   LEU A1293      -3.115  12.746  23.550  1.00  0.00           O  
ATOM   2297  CB  LEU A1293      -3.803  10.622  21.510  1.00  0.00           C  
ATOM   2298  CG  LEU A1293      -2.390  10.474  20.937  1.00  0.00           C  
ATOM   2299  CD1 LEU A1293      -1.851   9.086  21.266  1.00  0.00           C  
ATOM   2300  CD2 LEU A1293      -2.405  10.709  19.425  1.00  0.00           C  
ATOM   2301  N   TYR A1294      -2.014  10.993  24.447  1.00  0.00           N  
ATOM   2302  CA  TYR A1294      -1.042  11.813  25.168  1.00  0.00           C  
ATOM   2303  C   TYR A1294       0.400  11.381  24.950  1.00  0.00           C  
ATOM   2304  O   TYR A1294       0.716  10.194  25.028  1.00  0.00           O  
ATOM   2305  CB  TYR A1294      -1.326  11.761  26.672  1.00  0.00           C  
ATOM   2306  CG  TYR A1294      -2.711  12.212  27.060  1.00  0.00           C  
ATOM   2307  CD1 TYR A1294      -3.684  11.290  27.437  1.00  0.00           C  
ATOM   2308  CD2 TYR A1294      -3.049  13.566  27.053  1.00  0.00           C  
ATOM   2309  CE1 TYR A1294      -4.963  11.702  27.800  1.00  0.00           C  
ATOM   2310  CE2 TYR A1294      -4.325  13.990  27.415  1.00  0.00           C  
ATOM   2311  CZ  TYR A1294      -5.274  13.053  27.785  1.00  0.00           C  
ATOM   2312  OH  TYR A1294      -6.536  13.468  28.128  1.00  0.00           O  
ATOM   2313  N   HIS A1295       1.275  12.355  24.710  1.00  0.00           N  
ATOM   2314  CA  HIS A1295       2.691  12.079  24.504  1.00  0.00           C  
ATOM   2315  C   HIS A1295       3.539  12.750  25.581  1.00  0.00           C  
ATOM   2316  O   HIS A1295       3.486  13.973  25.737  1.00  0.00           O  
ATOM   2317  CB  HIS A1295       3.154  12.614  23.141  1.00  0.00           C  
ATOM   2318  CG  HIS A1295       2.465  11.985  21.971  1.00  0.00           C  
ATOM   2319  ND1 HIS A1295       1.887  12.727  20.960  1.00  0.00           N  
ATOM   2320  CD2 HIS A1295       2.280  10.686  21.637  1.00  0.00           C  
ATOM   2321  CE1 HIS A1295       1.374  11.910  20.056  1.00  0.00           C  
ATOM   2322  NE2 HIS A1295       1.599  10.667  20.443  1.00  0.00           N  
ATOM   2323  N   PHE A1296       4.297  11.955  26.333  1.00  0.00           N  
ATOM   2324  CA  PHE A1296       5.213  12.500  27.342  1.00  0.00           C  
ATOM   2325  C   PHE A1296       6.556  12.618  26.614  1.00  0.00           C  
ATOM   2326  O   PHE A1296       7.060  11.624  26.089  1.00  0.00           O  
ATOM   2327  CB  PHE A1296       5.382  11.546  28.531  1.00  0.00           C  
ATOM   2328  CG  PHE A1296       4.274  11.619  29.540  1.00  0.00           C  
ATOM   2329  CD1 PHE A1296       3.141  10.818  29.414  1.00  0.00           C  
ATOM   2330  CD2 PHE A1296       4.371  12.480  30.630  1.00  0.00           C  
ATOM   2331  CE1 PHE A1296       2.119  10.868  30.365  1.00  0.00           C  
ATOM   2332  CE2 PHE A1296       3.352  12.539  31.588  1.00  0.00           C  
ATOM   2333  CZ  PHE A1296       2.225  11.729  31.456  1.00  0.00           C  
ATOM   2334  N   ILE A1297       7.133  13.821  26.591  1.00  0.00           N  
ATOM   2335  CA  ILE A1297       8.401  14.064  25.900  1.00  0.00           C  
ATOM   2336  C   ILE A1297       9.258  15.114  26.618  1.00  0.00           C  
ATOM   2337  O   ILE A1297       8.760  15.852  27.470  1.00  0.00           O  
ATOM   2338  CB  ILE A1297       8.147  14.598  24.465  1.00  0.00           C  
ATOM   2339  CG1 ILE A1297       7.355  15.907  24.543  1.00  0.00           C  
ATOM   2340  CG2 ILE A1297       7.366  13.563  23.630  1.00  0.00           C  
ATOM   2341  CD1 ILE A1297       7.117  16.583  23.173  1.00  0.00           C  
ATOM   2342  N   GLY A1298      10.537  15.178  26.250  1.00  0.00           N  
ATOM   2343  CA  GLY A1298      11.455  16.154  26.823  1.00  0.00           C  
ATOM   2344  C   GLY A1298      11.396  17.427  25.990  1.00  0.00           C  
ATOM   2345  O   GLY A1298      11.014  17.377  24.824  1.00  0.00           O  
ATOM   2346  N   LYS A1299      11.792  18.564  26.557  1.00  0.00           N  
ATOM   2347  CA  LYS A1299      11.705  19.827  25.825  1.00  0.00           C  
ATOM   2348  C   LYS A1299      12.590  20.006  24.589  1.00  0.00           C  
ATOM   2349  O   LYS A1299      12.414  20.969  23.843  1.00  0.00           O  
ATOM   2350  CB  LYS A1299      11.891  21.012  26.791  1.00  0.00           C  
ATOM   2351  CG  LYS A1299      13.156  21.005  27.631  1.00  0.00           C  
ATOM   2352  CD  LYS A1299      13.085  22.103  28.699  1.00  0.00           C  
ATOM   2353  CE  LYS A1299      14.295  22.081  29.626  1.00  0.00           C  
ATOM   2354  NZ  LYS A1299      14.090  22.951  30.827  1.00  0.00           N  
ATOM   2355  N   ASP A1300      13.520  19.084  24.351  1.00  0.00           N  
ATOM   2356  CA  ASP A1300      14.403  19.179  23.186  1.00  0.00           C  
ATOM   2357  C   ASP A1300      13.793  18.609  21.905  1.00  0.00           C  
ATOM   2358  O   ASP A1300      14.351  18.774  20.824  1.00  0.00           O  
ATOM   2359  CB  ASP A1300      15.743  18.486  23.468  1.00  0.00           C  
ATOM   2360  CG  ASP A1300      15.594  17.001  23.762  1.00  0.00           C  
ATOM   2361  OD1 ASP A1300      14.581  16.608  24.377  1.00  0.00           O  
ATOM   2362  OD2 ASP A1300      16.503  16.230  23.396  1.00  0.00           O  
ATOM   2363  N   ILE A1301      12.647  17.946  22.018  1.00  0.00           N  
ATOM   2364  CA  ILE A1301      12.012  17.364  20.841  1.00  0.00           C  
ATOM   2365  C   ILE A1301      10.573  17.826  20.680  1.00  0.00           C  
ATOM   2366  O   ILE A1301       9.750  17.137  20.073  1.00  0.00           O  
ATOM   2367  CB  ILE A1301      12.044  15.814  20.893  1.00  0.00           C  
ATOM   2368  CG1 ILE A1301      11.316  15.306  22.143  1.00  0.00           C  
ATOM   2369  CG2 ILE A1301      13.488  15.324  20.876  1.00  0.00           C  
ATOM   2370  CD1 ILE A1301      11.282  13.776  22.255  1.00  0.00           C  
ATOM   2371  N   VAL A1302      10.281  19.006  21.219  1.00  0.00           N  
ATOM   2372  CA  VAL A1302       8.940  19.565  21.156  1.00  0.00           C  
ATOM   2373  C   VAL A1302       8.599  20.049  19.756  1.00  0.00           C  
ATOM   2374  O   VAL A1302       7.444  19.980  19.341  1.00  0.00           O  
ATOM   2375  CB  VAL A1302       8.776  20.739  22.150  1.00  0.00           C  
ATOM   2376  CG1 VAL A1302       7.441  21.433  21.926  1.00  0.00           C  
ATOM   2377  CG2 VAL A1302       8.863  20.222  23.585  1.00  0.00           C  
ATOM   2378  N   TYR A1303       9.597  20.537  19.025  1.00  0.00           N  
ATOM   2379  CA  TYR A1303       9.351  21.029  17.668  1.00  0.00           C  
ATOM   2380  C   TYR A1303       8.735  19.917  16.804  1.00  0.00           C  
ATOM   2381  O   TYR A1303       7.770  20.148  16.077  1.00  0.00           O  
ATOM   2382  CB  TYR A1303      10.657  21.519  17.027  1.00  0.00           C  
ATOM   2383  CG  TYR A1303      10.451  22.502  15.892  1.00  0.00           C  
ATOM   2384  CD1 TYR A1303      10.558  23.879  16.107  1.00  0.00           C  
ATOM   2385  CD2 TYR A1303      10.123  22.061  14.609  1.00  0.00           C  
ATOM   2386  CE1 TYR A1303      10.343  24.793  15.070  1.00  0.00           C  
ATOM   2387  CE2 TYR A1303       9.904  22.967  13.568  1.00  0.00           C  
ATOM   2388  CZ  TYR A1303      10.016  24.331  13.806  1.00  0.00           C  
ATOM   2389  OH  TYR A1303       9.788  25.228  12.783  1.00  0.00           O  
ATOM   2390  N   PHE A1304       9.288  18.709  16.898  1.00  0.00           N  
ATOM   2391  CA  PHE A1304       8.792  17.582  16.111  1.00  0.00           C  
ATOM   2392  C   PHE A1304       7.374  17.162  16.495  1.00  0.00           C  
ATOM   2393  O   PHE A1304       6.558  16.842  15.629  1.00  0.00           O  
ATOM   2394  CB  PHE A1304       9.713  16.359  16.257  1.00  0.00           C  
ATOM   2395  CG  PHE A1304      11.154  16.624  15.906  1.00  0.00           C  
ATOM   2396  CD1 PHE A1304      12.060  17.020  16.884  1.00  0.00           C  
ATOM   2397  CD2 PHE A1304      11.604  16.477  14.594  1.00  0.00           C  
ATOM   2398  CE1 PHE A1304      13.399  17.269  16.566  1.00  0.00           C  
ATOM   2399  CE2 PHE A1304      12.934  16.723  14.261  1.00  0.00           C  
ATOM   2400  CZ  PHE A1304      13.837  17.120  15.249  1.00  0.00           C  
ATOM   2401  N   HIS A1306       7.082  17.169  17.793  1.00  0.00           N  
ATOM   2402  CA  HIS A1306       5.780  16.748  18.295  1.00  0.00           C  
ATOM   2403  C   HIS A1306       4.663  17.786  18.264  1.00  0.00           C  
ATOM   2404  O   HIS A1306       3.494  17.425  18.246  1.00  0.00           O  
ATOM   2405  CB  HIS A1306       5.918  16.234  19.737  1.00  0.00           C  
ATOM   2406  CG  HIS A1306       6.658  14.937  19.851  1.00  0.00           C  
ATOM   2407  ND1 HIS A1306       8.032  14.852  19.780  1.00  0.00           N  
ATOM   2408  CD2 HIS A1306       6.210  13.668  20.000  1.00  0.00           C  
ATOM   2409  CE1 HIS A1306       8.398  13.586  19.878  1.00  0.00           C  
ATOM   2410  NE2 HIS A1306       7.311  12.846  20.012  1.00  0.00           N  
ATOM   2411  N   SER A1310       5.015  19.066  18.265  1.00  0.00           N  
ATOM   2412  CA  SER A1310       4.000  20.113  18.287  1.00  0.00           C  
ATOM   2413  C   SER A1310       3.731  20.755  16.933  1.00  0.00           C  
ATOM   2414  O   SER A1310       2.694  21.393  16.746  1.00  0.00           O  
ATOM   2415  CB  SER A1310       4.399  21.206  19.281  1.00  0.00           C  
ATOM   2416  OG  SER A1310       5.524  21.924  18.807  1.00  0.00           O  
ATOM   2417  N   LEU A1312       4.664  20.590  16.000  1.00  0.00           N  
ATOM   2418  CA  LEU A1312       4.526  21.170  14.670  1.00  0.00           C  
ATOM   2419  C   LEU A1312       4.456  20.131  13.545  1.00  0.00           C  
ATOM   2420  O   LEU A1312       3.406  19.982  12.914  1.00  0.00           O  
ATOM   2421  CB  LEU A1312       5.670  22.164  14.420  1.00  0.00           C  
ATOM   2422  CG  LEU A1312       5.663  23.386  15.355  1.00  0.00           C  
ATOM   2423  CD1 LEU A1312       6.909  24.227  15.131  1.00  0.00           C  
ATOM   2424  CD2 LEU A1312       4.409  24.218  15.106  1.00  0.00           C  
ATOM   2425  N   PHE A1313       5.544  19.403  13.290  1.00  0.00           N  
ATOM   2426  CA  PHE A1313       5.517  18.408  12.207  1.00  0.00           C  
ATOM   2427  C   PHE A1313       4.449  17.323  12.393  1.00  0.00           C  
ATOM   2428  O   PHE A1313       3.682  17.037  11.471  1.00  0.00           O  
ATOM   2429  CB  PHE A1313       6.866  17.686  12.043  1.00  0.00           C  
ATOM   2430  CG  PHE A1313       8.043  18.591  11.772  1.00  0.00           C  
ATOM   2431  CD1 PHE A1313       7.937  19.677  10.909  1.00  0.00           C  
ATOM   2432  CD2 PHE A1313       9.282  18.319  12.355  1.00  0.00           C  
ATOM   2433  CE1 PHE A1313       9.049  20.478  10.630  1.00  0.00           C  
ATOM   2434  CE2 PHE A1313      10.399  19.114  12.084  1.00  0.00           C  
ATOM   2435  CZ  PHE A1313      10.282  20.194  11.221  1.00  0.00           C  
ATOM   2436  N   TRP A1314       4.422  16.723  13.583  1.00  0.00           N  
ATOM   2437  CA  TRP A1314       3.507  15.625  13.930  1.00  0.00           C  
ATOM   2438  C   TRP A1314       2.008  15.901  13.733  1.00  0.00           C  
ATOM   2439  O   TRP A1314       1.328  15.161  13.013  1.00  0.00           O  
ATOM   2440  CB  TRP A1314       3.781  15.190  15.383  1.00  0.00           C  
ATOM   2441  CG  TRP A1314       3.078  13.930  15.872  1.00  0.00           C  
ATOM   2442  CD1 TRP A1314       2.573  13.720  17.128  1.00  0.00           C  
ATOM   2443  CD2 TRP A1314       2.871  12.699  15.151  1.00  0.00           C  
ATOM   2444  NE1 TRP A1314       2.071  12.446  17.235  1.00  0.00           N  
ATOM   2445  CE2 TRP A1314       2.240  11.795  16.041  1.00  0.00           C  
ATOM   2446  CE3 TRP A1314       3.159  12.273  13.846  1.00  0.00           C  
ATOM   2447  CZ2 TRP A1314       1.889  10.489  15.667  1.00  0.00           C  
ATOM   2448  CZ3 TRP A1314       2.807  10.968  13.472  1.00  0.00           C  
ATOM   2449  CH2 TRP A1314       2.179  10.095  14.383  1.00  0.00           C  
ATOM   2450  N   PRO A1316       1.469  16.956  14.371  1.00  0.00           N  
ATOM   2451  CA  PRO A1316       0.040  17.251  14.209  1.00  0.00           C  
ATOM   2452  C   PRO A1316      -0.314  17.548  12.756  1.00  0.00           C  
ATOM   2453  O   PRO A1316      -1.392  17.188  12.280  1.00  0.00           O  
ATOM   2454  CB  PRO A1316      -0.171  18.474  15.103  1.00  0.00           C  
ATOM   2455  CG  PRO A1316       0.936  18.365  16.123  1.00  0.00           C  
ATOM   2456  CD  PRO A1316       2.101  17.925  15.283  1.00  0.00           C  
ATOM   2457  N   ALA A1317       0.601  18.214  12.060  1.00  0.00           N  
ATOM   2458  CA  ALA A1317       0.389  18.561  10.662  1.00  0.00           C  
ATOM   2459  C   ALA A1317       0.361  17.295   9.812  1.00  0.00           C  
ATOM   2460  O   ALA A1317      -0.481  17.153   8.925  1.00  0.00           O  
ATOM   2461  CB  ALA A1317       1.489  19.494  10.190  1.00  0.00           C  
ATOM   2462  N   MET A1318       1.279  16.373  10.091  1.00  0.00           N  
ATOM   2463  CA  MET A1318       1.350  15.107   9.363  1.00  0.00           C  
ATOM   2464  C   MET A1318       0.048  14.325   9.502  1.00  0.00           C  
ATOM   2465  O   MET A1318      -0.477  13.795   8.522  1.00  0.00           O  
ATOM   2466  CB  MET A1318       2.507  14.255   9.894  1.00  0.00           C  
ATOM   2467  CG  MET A1318       3.896  14.735   9.498  1.00  0.00           C  
ATOM   2468  SD  MET A1318       5.177  13.881  10.471  1.00  0.00           S  
ATOM   2469  CE  MET A1318       4.997  12.190   9.854  1.00  0.00           C  
ATOM   2470  N   LEU A1319      -0.460  14.246  10.729  1.00  0.00           N  
ATOM   2471  CA  LEU A1319      -1.706  13.535  11.010  1.00  0.00           C  
ATOM   2472  C   LEU A1319      -2.890  14.208  10.305  1.00  0.00           C  
ATOM   2473  O   LEU A1319      -3.710  13.541   9.672  1.00  0.00           O  
ATOM   2474  CB  LEU A1319      -1.948  13.489  12.523  1.00  0.00           C  
ATOM   2475  CG  LEU A1319      -0.949  12.632  13.314  1.00  0.00           C  
ATOM   2476  CD1 LEU A1319      -1.021  12.980  14.789  1.00  0.00           C  
ATOM   2477  CD2 LEU A1319      -1.244  11.159  13.092  1.00  0.00           C  
ATOM   2478  N   GLU A1321      -2.969  15.531  10.418  1.00  0.00           N  
ATOM   2479  CA  GLU A1321      -4.042  16.297   9.778  1.00  0.00           C  
ATOM   2480  C   GLU A1321      -4.065  16.045   8.264  1.00  0.00           C  
ATOM   2481  O   GLU A1321      -5.120  15.788   7.672  1.00  0.00           O  
ATOM   2482  CB  GLU A1321      -3.828  17.790  10.020  1.00  0.00           C  
ATOM   2483  CG  GLU A1321      -4.956  18.672   9.511  1.00  0.00           C  
ATOM   2484  CD  GLU A1321      -5.971  18.980  10.591  1.00  0.00           C  
ATOM   2485  OE1 GLU A1321      -6.586  18.037  11.133  1.00  0.00           O  
ATOM   2486  OE2 GLU A1321      -6.148  20.173  10.904  1.00  0.00           O  
ATOM   2487  N   GLY A1322      -2.889  16.121   7.650  1.00  0.00           N  
ATOM   2488  CA  GLY A1322      -2.779  15.923   6.216  1.00  0.00           C  
ATOM   2489  C   GLY A1322      -2.992  14.499   5.748  1.00  0.00           C  
ATOM   2490  O   GLY A1322      -3.173  14.265   4.552  1.00  0.00           O  
ATOM   2491  N   SER A1323      -2.973  13.545   6.676  1.00  0.00           N  
ATOM   2492  CA  SER A1323      -3.172  12.145   6.328  1.00  0.00           C  
ATOM   2493  C   SER A1323      -4.486  11.588   6.883  1.00  0.00           C  
ATOM   2494  O   SER A1323      -4.691  10.376   6.925  1.00  0.00           O  
ATOM   2495  CB  SER A1323      -1.983  11.300   6.815  1.00  0.00           C  
ATOM   2496  OG  SER A1323      -1.774  11.449   8.207  1.00  0.00           O  
ATOM   2497  N   ASN A1341      -5.367  12.488   7.314  1.00  0.00           N  
ATOM   2498  CA  ASN A1341      -6.686  12.119   7.828  1.00  0.00           C  
ATOM   2499  C   ASN A1341      -6.711  11.305   9.122  1.00  0.00           C  
ATOM   2500  O   ASN A1341      -7.533  10.405   9.265  1.00  0.00           O  
ATOM   2501  CB  ASN A1341      -7.468  11.361   6.743  1.00  0.00           C  
ATOM   2502  CG  ASN A1341      -8.954  11.681   6.761  1.00  0.00           C  
ATOM   2503  OD1 ASN A1341      -9.797  10.781   6.789  1.00  0.00           O  
ATOM   2504  ND2 ASN A1341      -9.281  12.968   6.732  1.00  0.00           N  
ATOM   2505  N   PHE A1342      -5.814  11.613  10.056  1.00  0.00           N  
ATOM   2506  CA  PHE A1342      -5.784  10.929  11.352  1.00  0.00           C  
ATOM   2507  C   PHE A1342      -6.002  11.962  12.459  1.00  0.00           C  
ATOM   2508  O   PHE A1342      -5.775  13.152  12.245  1.00  0.00           O  
ATOM   2509  CB  PHE A1342      -4.436  10.238  11.591  1.00  0.00           C  
ATOM   2510  CG  PHE A1342      -4.223   8.997  10.767  1.00  0.00           C  
ATOM   2511  CD1 PHE A1342      -3.401   9.026   9.647  1.00  0.00           C  
ATOM   2512  CD2 PHE A1342      -4.827   7.796  11.128  1.00  0.00           C  
ATOM   2513  CE1 PHE A1342      -3.177   7.872   8.891  1.00  0.00           C  
ATOM   2514  CE2 PHE A1342      -4.614   6.631  10.380  1.00  0.00           C  
ATOM   2515  CZ  PHE A1342      -3.785   6.673   9.259  1.00  0.00           C  
ATOM   2516  N   ARG A1344      -6.438  11.509  13.635  1.00  0.00           N  
ATOM   2517  CA  ARG A1344      -6.655  12.416  14.762  1.00  0.00           C  
ATOM   2518  C   ARG A1344      -5.311  12.934  15.267  1.00  0.00           C  
ATOM   2519  O   ARG A1344      -4.270  12.330  15.005  1.00  0.00           O  
ATOM   2520  CB  ARG A1344      -7.425  11.709  15.899  1.00  0.00           C  
ATOM   2521  CG  ARG A1344      -6.747  10.481  16.547  1.00  0.00           C  
ATOM   2522  CD  ARG A1344      -5.719  10.852  17.628  1.00  0.00           C  
ATOM   2523  NE  ARG A1344      -6.291  11.647  18.722  1.00  0.00           N  
ATOM   2524  CZ  ARG A1344      -7.133  11.188  19.645  1.00  0.00           C  
ATOM   2525  NH1 ARG A1344      -7.528   9.916  19.638  1.00  0.00           N  
ATOM   2526  NH2 ARG A1344      -7.587  12.009  20.588  1.00  0.00           N  
ATOM   2527  N   LYS A1345      -5.338  14.062  15.973  1.00  0.00           N  
ATOM   2528  CA  LYS A1345      -4.129  14.674  16.515  1.00  0.00           C  
ATOM   2529  C   LYS A1345      -4.022  14.430  18.023  1.00  0.00           C  
ATOM   2530  O   LYS A1345      -4.984  14.016  18.663  1.00  0.00           O  
ATOM   2531  CB  LYS A1345      -4.143  16.181  16.236  1.00  0.00           C  
ATOM   2532  CG  LYS A1345      -4.171  16.535  14.751  1.00  0.00           C  
ATOM   2533  CD  LYS A1345      -4.213  18.042  14.534  1.00  0.00           C  
ATOM   2534  CE  LYS A1345      -5.538  18.647  14.994  1.00  0.00           C  
ATOM   2535  NZ  LYS A1345      -6.660  18.328  14.069  1.00  0.00           N  
ATOM   2536  N   PRO A1346      -2.840  14.675  18.611  1.00  0.00           N  
ATOM   2537  CA  PRO A1346      -2.677  14.462  20.055  1.00  0.00           C  
ATOM   2538  C   PRO A1346      -3.670  15.293  20.871  1.00  0.00           C  
ATOM   2539  O   PRO A1346      -3.982  16.428  20.502  1.00  0.00           O  
ATOM   2540  CB  PRO A1346      -1.236  14.912  20.310  1.00  0.00           C  
ATOM   2541  CG  PRO A1346      -0.548  14.605  19.007  1.00  0.00           C  
ATOM   2542  CD  PRO A1346      -1.564  15.075  17.988  1.00  0.00           C  
ATOM   2543  N   SER A1347      -4.168  14.728  21.969  1.00  0.00           N  
ATOM   2544  CA  SER A1347      -5.088  15.452  22.841  1.00  0.00           C  
ATOM   2545  C   SER A1347      -4.252  16.492  23.584  1.00  0.00           C  
ATOM   2546  O   SER A1347      -4.694  17.611  23.831  1.00  0.00           O  
ATOM   2547  CB  SER A1347      -5.743  14.507  23.855  1.00  0.00           C  
ATOM   2548  OG  SER A1347      -6.515  13.505  23.214  1.00  0.00           O  
ATOM   2549  N   ASN A1348      -3.035  16.103  23.947  1.00  0.00           N  
ATOM   2550  CA  ASN A1348      -2.133  17.007  24.640  1.00  0.00           C  
ATOM   2551  C   ASN A1348      -0.709  16.478  24.622  1.00  0.00           C  
ATOM   2552  O   ASN A1348      -0.476  15.288  24.399  1.00  0.00           O  
ATOM   2553  CB  ASN A1348      -2.567  17.188  26.094  1.00  0.00           C  
ATOM   2554  CG  ASN A1348      -2.465  18.627  26.554  1.00  0.00           C  
ATOM   2555  OD1 ASN A1348      -1.486  19.321  26.258  1.00  0.00           O  
ATOM   2556  ND2 ASN A1348      -3.471  19.085  27.283  1.00  0.00           N  
ATOM   2557  N   LEU A1349       0.243  17.378  24.839  1.00  0.00           N  
ATOM   2558  CA  LEU A1349       1.646  17.005  24.917  1.00  0.00           C  
ATOM   2559  C   LEU A1349       2.045  17.340  26.352  1.00  0.00           C  
ATOM   2560  O   LEU A1349       1.717  18.418  26.854  1.00  0.00           O  
ATOM   2561  CB  LEU A1349       2.499  17.821  23.939  1.00  0.00           C  
ATOM   2562  CG  LEU A1349       2.188  17.726  22.441  1.00  0.00           C  
ATOM   2563  CD1 LEU A1349       3.176  18.592  21.672  1.00  0.00           C  
ATOM   2564  CD2 LEU A1349       2.272  16.279  21.972  1.00  0.00           C  
ATOM   2565  N   PHE A1350       2.719  16.409  27.017  1.00  0.00           N  
ATOM   2566  CA  PHE A1350       3.168  16.615  28.394  1.00  0.00           C  
ATOM   2567  C   PHE A1350       4.693  16.675  28.354  1.00  0.00           C  
ATOM   2568  O   PHE A1350       5.362  15.652  28.226  1.00  0.00           O  
ATOM   2569  CB  PHE A1350       2.693  15.458  29.275  1.00  0.00           C  
ATOM   2570  CG  PHE A1350       1.195  15.366  29.401  1.00  0.00           C  
ATOM   2571  CD1 PHE A1350       0.579  14.136  29.626  1.00  0.00           C  
ATOM   2572  CD2 PHE A1350       0.400  16.505  29.309  1.00  0.00           C  
ATOM   2573  CE1 PHE A1350      -0.810  14.042  29.757  1.00  0.00           C  
ATOM   2574  CE2 PHE A1350      -0.989  16.423  29.439  1.00  0.00           C  
ATOM   2575  CZ  PHE A1350      -1.593  15.188  29.663  1.00  0.00           C  
ATOM   2576  N   VAL A1351       5.225  17.891  28.454  1.00  0.00           N  
ATOM   2577  CA  VAL A1351       6.660  18.134  28.376  1.00  0.00           C  
ATOM   2578  C   VAL A1351       7.314  18.284  29.742  1.00  0.00           C  
ATOM   2579  O   VAL A1351       6.768  18.931  30.632  1.00  0.00           O  
ATOM   2580  CB  VAL A1351       6.933  19.411  27.536  1.00  0.00           C  
ATOM   2581  CG1 VAL A1351       8.426  19.632  27.361  1.00  0.00           C  
ATOM   2582  CG2 VAL A1351       6.250  19.282  26.185  1.00  0.00           C  
ATOM   2583  N   HIS A1352       8.489  17.675  29.896  1.00  0.00           N  
ATOM   2584  CA  HIS A1352       9.235  17.738  31.149  1.00  0.00           C  
ATOM   2585  C   HIS A1352      10.608  18.354  30.911  1.00  0.00           C  
ATOM   2586  O   HIS A1352      11.084  18.421  29.771  1.00  0.00           O  
ATOM   2587  CB  HIS A1352       9.424  16.336  31.737  1.00  0.00           C  
ATOM   2588  CG  HIS A1352      10.278  15.441  30.892  1.00  0.00           C  
ATOM   2589  ND1 HIS A1352       9.762  14.395  30.158  1.00  0.00           N  
ATOM   2590  CD2 HIS A1352      11.607  15.463  30.633  1.00  0.00           C  
ATOM   2591  CE1 HIS A1352      10.736  13.813  29.481  1.00  0.00           C  
ATOM   2592  NE2 HIS A1352      11.866  14.443  29.750  1.00  0.00           N  
ATOM   2593  N   GLY A1356      11.238  18.790  31.999  1.00  0.00           N  
ATOM   2594  CA  GLY A1356      12.557  19.385  31.920  1.00  0.00           C  
ATOM   2595  C   GLY A1356      13.640  18.323  31.962  1.00  0.00           C  
ATOM   2596  O   GLY A1356      13.357  17.128  31.867  1.00  0.00           O  
ATOM   2597  N   TYR A1360      14.884  18.761  32.123  1.00  0.00           N  
ATOM   2598  CA  TYR A1360      16.029  17.859  32.154  1.00  0.00           C  
ATOM   2599  C   TYR A1360      16.463  17.472  33.560  1.00  0.00           C  
ATOM   2600  O   TYR A1360      16.282  18.226  34.516  1.00  0.00           O  
ATOM   2601  CB  TYR A1360      17.218  18.513  31.450  1.00  0.00           C  
ATOM   2602  CG  TYR A1360      16.971  18.880  30.007  1.00  0.00           C  
ATOM   2603  CD1 TYR A1360      17.478  20.067  29.479  1.00  0.00           C  
ATOM   2604  CD2 TYR A1360      16.254  18.035  29.159  1.00  0.00           C  
ATOM   2605  CE1 TYR A1360      17.278  20.407  28.150  1.00  0.00           C  
ATOM   2606  CE2 TYR A1360      16.049  18.366  27.818  1.00  0.00           C  
ATOM   2607  CZ  TYR A1360      16.566  19.554  27.325  1.00  0.00           C  
ATOM   2608  OH  TYR A1360      16.380  19.895  26.008  1.00  0.00           O  
ATOM   2609  N   VAL A1361      17.053  16.291  33.675  1.00  0.00           N  
ATOM   2610  CA  VAL A1361      17.552  15.825  34.956  1.00  0.00           C  
ATOM   2611  C   VAL A1361      18.974  16.330  35.142  1.00  0.00           C  
ATOM   2612  O   VAL A1361      19.784  16.284  34.214  1.00  0.00           O  
ATOM   2613  CB  VAL A1361      17.597  14.283  35.034  1.00  0.00           C  
ATOM   2614  CG1 VAL A1361      18.329  13.847  36.298  1.00  0.00           C  
ATOM   2615  CG2 VAL A1361      16.192  13.718  35.038  1.00  0.00           C  
ATOM   2616  N   THR A1365      19.263  16.832  36.336  1.00  0.00           N  
ATOM   2617  CA  THR A1365      20.608  17.280  36.672  1.00  0.00           C  
ATOM   2618  C   THR A1365      20.983  16.461  37.904  1.00  0.00           C  
ATOM   2619  O   THR A1365      20.099  15.987  38.628  1.00  0.00           O  
ATOM   2620  CB  THR A1365      20.666  18.793  37.036  1.00  0.00           C  
ATOM   2621  OG1 THR A1365      19.712  19.081  38.068  1.00  0.00           O  
ATOM   2622  CG2 THR A1365      20.374  19.656  35.811  1.00  0.00           C  
ATOM   2623  N   VAL A1366      22.280  16.262  38.124  1.00  0.00           N  
ATOM   2624  CA  VAL A1366      22.748  15.520  39.292  1.00  0.00           C  
ATOM   2625  C   VAL A1366      23.645  16.466  40.085  1.00  0.00           C  
ATOM   2626  O   VAL A1366      24.619  17.001  39.556  1.00  0.00           O  
ATOM   2627  CB  VAL A1366      23.543  14.250  38.888  1.00  0.00           C  
ATOM   2628  CG1 VAL A1366      24.066  13.544  40.134  1.00  0.00           C  
ATOM   2629  CG2 VAL A1366      22.643  13.305  38.100  1.00  0.00           C  
ATOM   2630  N   ASN A1368      23.304  16.668  41.353  1.00  0.00           N  
ATOM   2631  CA  ASN A1368      24.039  17.581  42.215  1.00  0.00           C  
ATOM   2632  C   ASN A1368      24.030  18.985  41.622  1.00  0.00           C  
ATOM   2633  O   ASN A1368      24.999  19.737  41.741  1.00  0.00           O  
ATOM   2634  CB  ASN A1368      25.475  17.092  42.443  1.00  0.00           C  
ATOM   2635  CG  ASN A1368      25.526  15.867  43.331  1.00  0.00           C  
ATOM   2636  OD1 ASN A1368      24.644  15.669  44.169  1.00  0.00           O  
ATOM   2637  ND2 ASN A1368      26.560  15.046  43.166  1.00  0.00           N  
ATOM   2638  N   GLY A1369      22.920  19.321  40.968  1.00  0.00           N  
ATOM   2639  CA  GLY A1369      22.754  20.641  40.392  1.00  0.00           C  
ATOM   2640  C   GLY A1369      23.293  20.909  39.002  1.00  0.00           C  
ATOM   2641  O   GLY A1369      23.047  21.978  38.450  1.00  0.00           O  
ATOM   2642  N   ALA A1370      24.013  19.958  38.420  1.00  0.00           N  
ATOM   2643  CA  ALA A1370      24.567  20.174  37.094  1.00  0.00           C  
ATOM   2644  C   ALA A1370      24.291  19.034  36.120  1.00  0.00           C  
ATOM   2645  O   ALA A1370      23.912  17.928  36.520  1.00  0.00           O  
ATOM   2646  CB  ALA A1370      26.074  20.409  37.200  1.00  0.00           C  
ATOM   2647  N   LYS A1373      24.484  19.320  34.836  1.00  0.00           N  
ATOM   2648  CA  LYS A1373      24.295  18.324  33.787  1.00  0.00           C  
ATOM   2649  C   LYS A1373      25.147  17.117  34.174  1.00  0.00           C  
ATOM   2650  O   LYS A1373      26.221  17.278  34.760  1.00  0.00           O  
ATOM   2651  CB  LYS A1373      24.770  18.889  32.446  1.00  0.00           C  
ATOM   2652  CG  LYS A1373      24.659  17.931  31.280  1.00  0.00           C  
ATOM   2653  CD  LYS A1373      25.181  18.580  30.009  1.00  0.00           C  
ATOM   2654  CE  LYS A1373      25.040  17.667  28.809  1.00  0.00           C  
ATOM   2655  NZ  LYS A1373      25.506  18.351  27.566  1.00  0.00           N  
ATOM   2656  N   MET A1412      24.675  15.914  33.863  1.00  0.00           N  
ATOM   2657  CA  MET A1412      25.441  14.722  34.208  1.00  0.00           C  
ATOM   2658  C   MET A1412      26.860  14.833  33.665  1.00  0.00           C  
ATOM   2659  O   MET A1412      27.070  15.210  32.510  1.00  0.00           O  
ATOM   2660  CB  MET A1412      24.755  13.460  33.674  1.00  0.00           C  
ATOM   2661  CG  MET A1412      23.418  13.165  34.354  1.00  0.00           C  
ATOM   2662  SD  MET A1412      22.735  11.539  33.937  1.00  0.00           S  
ATOM   2663  CE  MET A1412      22.171  11.837  32.274  1.00  0.00           C  
ATOM   2664  N   SER A1416      27.825  14.506  34.521  1.00  0.00           N  
ATOM   2665  CA  SER A1416      29.243  14.574  34.186  1.00  0.00           C  
ATOM   2666  C   SER A1416      29.909  13.208  34.295  1.00  0.00           C  
ATOM   2667  O   SER A1416      29.951  12.612  35.373  1.00  0.00           O  
ATOM   2668  CB  SER A1416      29.946  15.554  35.128  1.00  0.00           C  
ATOM   2669  OG  SER A1416      31.354  15.439  35.037  1.00  0.00           O  
ATOM   2670  N   LYS A1440      30.432  12.719  33.176  1.00  0.00           N  
ATOM   2671  CA  LYS A1440      31.102  11.426  33.157  1.00  0.00           C  
ATOM   2672  C   LYS A1440      32.343  11.420  34.043  1.00  0.00           C  
ATOM   2673  O   LYS A1440      32.617  10.434  34.726  1.00  0.00           O  
ATOM   2674  CB  LYS A1440      31.495  11.051  31.726  1.00  0.00           C  
ATOM   2675  CG  LYS A1440      30.320  10.711  30.833  1.00  0.00           C  
ATOM   2676  CD  LYS A1440      30.780  10.264  29.451  1.00  0.00           C  
ATOM   2677  CE  LYS A1440      29.600   9.825  28.599  1.00  0.00           C  
ATOM   2678  NZ  LYS A1440      30.024   9.432  27.225  1.00  0.00           N  
ATOM   2679  N   SER A1441      33.087  12.524  34.037  1.00  0.00           N  
ATOM   2680  CA  SER A1441      34.304  12.615  34.836  1.00  0.00           C  
ATOM   2681  C   SER A1441      34.016  12.613  36.332  1.00  0.00           C  
ATOM   2682  O   SER A1441      34.797  12.079  37.119  1.00  0.00           O  
ATOM   2683  CB  SER A1441      35.104  13.872  34.458  1.00  0.00           C  
ATOM   2684  OG  SER A1441      34.398  15.061  34.767  1.00  0.00           O  
ATOM   2685  N   ARG A1442      32.891  13.200  36.725  1.00  0.00           N  
ATOM   2686  CA  ARG A1442      32.522  13.253  38.135  1.00  0.00           C  
ATOM   2687  C   ARG A1442      31.754  12.011  38.578  1.00  0.00           C  
ATOM   2688  O   ARG A1442      31.475  11.835  39.766  1.00  0.00           O  
ATOM   2689  CB  ARG A1442      31.674  14.493  38.418  1.00  0.00           C  
ATOM   2690  CG  ARG A1442      32.398  15.814  38.202  1.00  0.00           C  
ATOM   2691  CD  ARG A1442      31.507  16.975  38.609  1.00  0.00           C  
ATOM   2692  NE  ARG A1442      32.173  18.273  38.520  1.00  0.00           N  
ATOM   2693  CZ  ARG A1442      32.571  18.838  37.385  1.00  0.00           C  
ATOM   2694  NH1 ARG A1442      32.381  18.222  36.226  1.00  0.00           N  
ATOM   2695  NH2 ARG A1442      33.148  20.031  37.407  1.00  0.00           N  
ATOM   2696  N   GLY A1450      31.406  11.158  37.622  1.00  0.00           N  
ATOM   2697  CA  GLY A1450      30.673   9.950  37.947  1.00  0.00           C  
ATOM   2698  C   GLY A1450      29.199  10.197  38.216  1.00  0.00           C  
ATOM   2699  O   GLY A1450      28.568   9.455  38.972  1.00  0.00           O  
ATOM   2700  N   THR A1452      28.641  11.236  37.602  1.00  0.00           N  
ATOM   2701  CA  THR A1452      27.231  11.542  37.797  1.00  0.00           C  
ATOM   2702  C   THR A1452      26.425  11.216  36.549  1.00  0.00           C  
ATOM   2703  O   THR A1452      25.230  11.488  36.482  1.00  0.00           O  
ATOM   2704  CB  THR A1452      27.015  13.016  38.196  1.00  0.00           C  
ATOM   2705  OG1 THR A1452      27.564  13.876  37.192  1.00  0.00           O  
ATOM   2706  CG2 THR A1452      27.691  13.301  39.534  1.00  0.00           C  
ATOM   2707  N   PHE A1455      27.093  10.648  35.550  1.00  0.00           N  
ATOM   2708  CA  PHE A1455      26.409  10.218  34.341  1.00  0.00           C  
ATOM   2709  C   PHE A1455      26.106   8.770  34.705  1.00  0.00           C  
ATOM   2710  O   PHE A1455      26.934   7.878  34.505  1.00  0.00           O  
ATOM   2711  CB  PHE A1455      27.327  10.260  33.120  1.00  0.00           C  
ATOM   2712  CG  PHE A1455      26.644   9.832  31.856  1.00  0.00           C  
ATOM   2713  CD1 PHE A1455      25.865  10.731  31.134  1.00  0.00           C  
ATOM   2714  CD2 PHE A1455      26.722   8.512  31.423  1.00  0.00           C  
ATOM   2715  CE1 PHE A1455      25.169  10.320  29.996  1.00  0.00           C  
ATOM   2716  CE2 PHE A1455      26.031   8.089  30.286  1.00  0.00           C  
ATOM   2717  CZ  PHE A1455      25.251   8.995  29.573  1.00  0.00           C  
ATOM   2718  N   ILE A1456      24.916   8.551  35.250  1.00  0.00           N  
ATOM   2719  CA  ILE A1456      24.509   7.237  35.727  1.00  0.00           C  
ATOM   2720  C   ILE A1456      23.535   6.488  34.828  1.00  0.00           C  
ATOM   2721  O   ILE A1456      22.483   7.014  34.448  1.00  0.00           O  
ATOM   2722  CB  ILE A1456      23.892   7.385  37.148  1.00  0.00           C  
ATOM   2723  CG1 ILE A1456      24.898   8.089  38.065  1.00  0.00           C  
ATOM   2724  CG2 ILE A1456      23.505   6.020  37.711  1.00  0.00           C  
ATOM   2725  CD1 ILE A1456      24.294   8.713  39.313  1.00  0.00           C  
ATOM   2726  N   LYS A1457      23.895   5.254  34.484  1.00  0.00           N  
ATOM   2727  CA  LYS A1457      23.035   4.424  33.649  1.00  0.00           C  
ATOM   2728  C   LYS A1457      21.964   3.791  34.531  1.00  0.00           C  
ATOM   2729  O   LYS A1457      22.177   3.582  35.729  1.00  0.00           O  
ATOM   2730  CB  LYS A1457      23.845   3.319  32.962  1.00  0.00           C  
ATOM   2731  CG  LYS A1457      24.884   3.824  31.978  1.00  0.00           C  
ATOM   2732  CD  LYS A1457      25.524   2.670  31.219  1.00  0.00           C  
ATOM   2733  CE  LYS A1457      26.432   3.183  30.109  1.00  0.00           C  
ATOM   2734  NZ  LYS A1457      26.849   2.077  29.200  1.00  0.00           N  
ATOM   2735  N   ALA A1458      20.812   3.491  33.937  1.00  0.00           N  
ATOM   2736  CA  ALA A1458      19.714   2.870  34.671  1.00  0.00           C  
ATOM   2737  C   ALA A1458      20.162   1.527  35.250  1.00  0.00           C  
ATOM   2738  O   ALA A1458      19.877   1.211  36.408  1.00  0.00           O  
ATOM   2739  CB  ALA A1458      18.506   2.665  33.747  1.00  0.00           C  
ATOM   2740  N   SER A1459      20.855   0.730  34.441  1.00  0.00           N  
ATOM   2741  CA  SER A1459      21.325  -0.567  34.913  1.00  0.00           C  
ATOM   2742  C   SER A1459      22.250  -0.407  36.126  1.00  0.00           C  
ATOM   2743  O   SER A1459      22.129  -1.140  37.107  1.00  0.00           O  
ATOM   2744  CB  SER A1459      22.048  -1.313  33.783  1.00  0.00           C  
ATOM   2745  OG  SER A1459      23.125  -0.556  33.269  1.00  0.00           O  
ATOM   2746  N   THR A1460      23.162   0.558  36.062  1.00  0.00           N  
ATOM   2747  CA  THR A1460      24.096   0.800  37.162  1.00  0.00           C  
ATOM   2748  C   THR A1460      23.358   1.173  38.444  1.00  0.00           C  
ATOM   2749  O   THR A1460      23.674   0.672  39.527  1.00  0.00           O  
ATOM   2750  CB  THR A1460      25.097   1.919  36.804  1.00  0.00           C  
ATOM   2751  OG1 THR A1460      25.858   1.519  35.660  1.00  0.00           O  
ATOM   2752  CG2 THR A1460      26.046   2.188  37.965  1.00  0.00           C  
ATOM   2753  N   TRP A1461      22.365   2.046  38.323  1.00  0.00           N  
ATOM   2754  CA  TRP A1461      21.585   2.455  39.482  1.00  0.00           C  
ATOM   2755  C   TRP A1461      21.016   1.252  40.236  1.00  0.00           C  
ATOM   2756  O   TRP A1461      21.098   1.180  41.464  1.00  0.00           O  
ATOM   2757  CB  TRP A1461      20.431   3.372  39.051  1.00  0.00           C  
ATOM   2758  CG  TRP A1461      19.526   3.734  40.186  1.00  0.00           C  
ATOM   2759  CD1 TRP A1461      18.449   3.018  40.645  1.00  0.00           C  
ATOM   2760  CD2 TRP A1461      19.654   4.867  41.052  1.00  0.00           C  
ATOM   2761  NE1 TRP A1461      17.905   3.642  41.745  1.00  0.00           N  
ATOM   2762  CE2 TRP A1461      18.625   4.776  42.016  1.00  0.00           C  
ATOM   2763  CE3 TRP A1461      20.542   5.951  41.109  1.00  0.00           C  
ATOM   2764  CZ2 TRP A1461      18.459   5.727  43.025  1.00  0.00           C  
ATOM   2765  CZ3 TRP A1461      20.378   6.898  42.116  1.00  0.00           C  
ATOM   2766  CH2 TRP A1461      19.344   6.779  43.059  1.00  0.00           C  
ATOM   2767  N   LEU A1462      20.445   0.308  39.495  1.00  0.00           N  
ATOM   2768  CA  LEU A1462      19.830  -0.867  40.104  1.00  0.00           C  
ATOM   2769  C   LEU A1462      20.798  -1.782  40.860  1.00  0.00           C  
ATOM   2770  O   LEU A1462      20.373  -2.615  41.666  1.00  0.00           O  
ATOM   2771  CB  LEU A1462      19.049  -1.646  39.038  1.00  0.00           C  
ATOM   2772  CG  LEU A1462      17.850  -0.847  38.492  1.00  0.00           C  
ATOM   2773  CD1 LEU A1462      17.186  -1.609  37.367  1.00  0.00           C  
ATOM   2774  CD2 LEU A1462      16.847  -0.574  39.611  1.00  0.00           C  
ATOM   2775  N   ASN A1463      22.094  -1.622  40.605  1.00  0.00           N  
ATOM   2776  CA  ASN A1463      23.118  -2.405  41.302  1.00  0.00           C  
ATOM   2777  C   ASN A1463      23.300  -1.852  42.718  1.00  0.00           C  
ATOM   2778  O   ASN A1463      23.749  -2.565  43.621  1.00  0.00           O  
ATOM   2779  CB  ASN A1463      24.470  -2.292  40.588  1.00  0.00           C  
ATOM   2780  CG  ASN A1463      24.513  -3.042  39.270  1.00  0.00           C  
ATOM   2781  OD1 ASN A1463      25.275  -2.689  38.368  1.00  0.00           O  
ATOM   2782  ND2 ASN A1463      23.717  -4.088  39.159  1.00  0.00           N  
ATOM   2783  N   HIS A1465      22.951  -0.581  42.901  1.00  0.00           N  
ATOM   2784  CA  HIS A1465      23.130   0.101  44.183  1.00  0.00           C  
ATOM   2785  C   HIS A1465      21.863   0.400  44.976  1.00  0.00           C  
ATOM   2786  O   HIS A1465      21.870   0.339  46.206  1.00  0.00           O  
ATOM   2787  CB  HIS A1465      23.883   1.415  43.950  1.00  0.00           C  
ATOM   2788  CG  HIS A1465      25.231   1.234  43.325  1.00  0.00           C  
ATOM   2789  ND1 HIS A1465      26.373   1.024  44.067  1.00  0.00           N  
ATOM   2790  CD2 HIS A1465      25.614   1.200  42.027  1.00  0.00           C  
ATOM   2791  CE1 HIS A1465      27.403   0.869  43.253  1.00  0.00           C  
ATOM   2792  NE2 HIS A1465      26.969   0.971  42.010  1.00  0.00           N  
ATOM   2793  N   PHE A1467      20.785   0.748  44.277  1.00  0.00           N  
ATOM   2794  CA  PHE A1467      19.528   1.070  44.942  1.00  0.00           C  
ATOM   2795  C   PHE A1467      18.349   0.398  44.266  1.00  0.00           C  
ATOM   2796  O   PHE A1467      18.491  -0.176  43.189  1.00  0.00           O  
ATOM   2797  CB  PHE A1467      19.300   2.584  44.933  1.00  0.00           C  
ATOM   2798  CG  PHE A1467      20.378   3.366  45.628  1.00  0.00           C  
ATOM   2799  CD1 PHE A1467      21.334   4.061  44.897  1.00  0.00           C  
ATOM   2800  CD2 PHE A1467      20.442   3.396  47.019  1.00  0.00           C  
ATOM   2801  CE1 PHE A1467      22.342   4.779  45.540  1.00  0.00           C  
ATOM   2802  CE2 PHE A1467      21.443   4.108  47.674  1.00  0.00           C  
ATOM   2803  CZ  PHE A1467      22.396   4.802  46.933  1.00  0.00           C  
ATOM   2804  N   ASP A1506      17.176   0.467  44.891  1.00  0.00           N  
ATOM   2805  CA  ASP A1506      16.008  -0.134  44.270  1.00  0.00           C  
ATOM   2806  C   ASP A1506      15.341   0.910  43.386  1.00  0.00           C  
ATOM   2807  O   ASP A1506      15.712   2.088  43.417  1.00  0.00           O  
ATOM   2808  CB  ASP A1506      15.031  -0.689  45.325  1.00  0.00           C  
ATOM   2809  CG  ASP A1506      14.321   0.391  46.128  1.00  0.00           C  
ATOM   2810  OD1 ASP A1506      14.576   1.594  45.924  1.00  0.00           O  
ATOM   2811  OD2 ASP A1506      13.486   0.015  46.980  1.00  0.00           O  
ATOM   2812  N   ALA A1507      14.375   0.478  42.583  1.00  0.00           N  
ATOM   2813  CA  ALA A1507      13.668   1.389  41.690  1.00  0.00           C  
ATOM   2814  C   ALA A1507      12.758   2.359  42.445  1.00  0.00           C  
ATOM   2815  O   ALA A1507      12.669   3.535  42.087  1.00  0.00           O  
ATOM   2816  CB  ALA A1507      12.853   0.590  40.675  1.00  0.00           C  
ATOM   2817  N   ASP A1508      12.084   1.870  43.483  1.00  0.00           N  
ATOM   2818  CA  ASP A1508      11.174   2.711  44.256  1.00  0.00           C  
ATOM   2819  C   ASP A1508      11.809   3.991  44.789  1.00  0.00           C  
ATOM   2820  O   ASP A1508      11.164   5.037  44.802  1.00  0.00           O  
ATOM   2821  CB  ASP A1508      10.572   1.941  45.439  1.00  0.00           C  
ATOM   2822  CG  ASP A1508       9.421   1.027  45.032  1.00  0.00           C  
ATOM   2823  OD1 ASP A1508       8.874   1.179  43.915  1.00  0.00           O  
ATOM   2824  OD2 ASP A1508       9.053   0.162  45.848  1.00  0.00           O  
ATOM   2825  N   SER A1509      13.059   3.910  45.239  1.00  0.00           N  
ATOM   2826  CA  SER A1509      13.735   5.083  45.781  1.00  0.00           C  
ATOM   2827  C   SER A1509      13.818   6.235  44.776  1.00  0.00           C  
ATOM   2828  O   SER A1509      13.501   7.377  45.111  1.00  0.00           O  
ATOM   2829  CB  SER A1509      15.142   4.715  46.281  1.00  0.00           C  
ATOM   2830  OG  SER A1509      15.963   4.211  45.242  1.00  0.00           O  
ATOM   2831  N   LEU A1510      14.233   5.940  43.545  1.00  0.00           N  
ATOM   2832  CA  LEU A1510      14.340   6.982  42.524  1.00  0.00           C  
ATOM   2833  C   LEU A1510      12.950   7.442  42.087  1.00  0.00           C  
ATOM   2834  O   LEU A1510      12.704   8.637  41.913  1.00  0.00           O  
ATOM   2835  CB  LEU A1510      15.132   6.471  41.316  1.00  0.00           C  
ATOM   2836  CG  LEU A1510      15.458   7.517  40.237  1.00  0.00           C  
ATOM   2837  CD1 LEU A1510      16.338   8.606  40.831  1.00  0.00           C  
ATOM   2838  CD2 LEU A1510      16.158   6.850  39.061  1.00  0.00           C  
ATOM   2839  N   ARG A1511      12.039   6.491  41.909  1.00  0.00           N  
ATOM   2840  CA  ARG A1511      10.676   6.824  41.516  1.00  0.00           C  
ATOM   2841  C   ARG A1511      10.097   7.826  42.514  1.00  0.00           C  
ATOM   2842  O   ARG A1511       9.491   8.821  42.120  1.00  0.00           O  
ATOM   2843  CB  ARG A1511       9.800   5.566  41.476  1.00  0.00           C  
ATOM   2844  CG  ARG A1511      10.149   4.601  40.353  1.00  0.00           C  
ATOM   2845  CD  ARG A1511       9.256   3.365  40.377  1.00  0.00           C  
ATOM   2846  NE  ARG A1511       7.839   3.702  40.235  1.00  0.00           N  
ATOM   2847  CZ  ARG A1511       7.104   3.420  39.162  1.00  0.00           C  
ATOM   2848  NH1 ARG A1511       7.642   2.787  38.129  1.00  0.00           N  
ATOM   2849  NH2 ARG A1511       5.829   3.785  39.114  1.00  0.00           N  
ATOM   2850  N   TYR A1516      10.292   7.569  43.805  1.00  0.00           N  
ATOM   2851  CA  TYR A1516       9.773   8.472  44.830  1.00  0.00           C  
ATOM   2852  C   TYR A1516      10.442   9.843  44.800  1.00  0.00           C  
ATOM   2853  O   TYR A1516       9.758  10.865  44.852  1.00  0.00           O  
ATOM   2854  CB  TYR A1516       9.940   7.879  46.231  1.00  0.00           C  
ATOM   2855  CG  TYR A1516       9.484   8.836  47.307  1.00  0.00           C  
ATOM   2856  CD1 TYR A1516       8.134   9.150  47.461  1.00  0.00           C  
ATOM   2857  CD2 TYR A1516      10.410   9.492  48.124  1.00  0.00           C  
ATOM   2858  CE1 TYR A1516       7.715  10.098  48.394  1.00  0.00           C  
ATOM   2859  CE2 TYR A1516       9.999  10.442  49.065  1.00  0.00           C  
ATOM   2860  CZ  TYR A1516       8.656  10.739  49.191  1.00  0.00           C  
ATOM   2861  OH  TYR A1516       8.251  11.686  50.098  1.00  0.00           O  
ATOM   2862  N   TYR A1517      11.774   9.866  44.723  1.00  0.00           N  
ATOM   2863  CA  TYR A1517      12.506  11.128  44.701  1.00  0.00           C  
ATOM   2864  C   TYR A1517      12.066  12.013  43.533  1.00  0.00           C  
ATOM   2865  O   TYR A1517      11.767  13.195  43.716  1.00  0.00           O  
ATOM   2866  CB  TYR A1517      14.014  10.887  44.609  1.00  0.00           C  
ATOM   2867  CG  TYR A1517      14.805  12.142  44.897  1.00  0.00           C  
ATOM   2868  CD1 TYR A1517      15.032  12.556  46.211  1.00  0.00           C  
ATOM   2869  CD2 TYR A1517      15.258  12.959  43.861  1.00  0.00           C  
ATOM   2870  CE1 TYR A1517      15.681  13.749  46.488  1.00  0.00           C  
ATOM   2871  CE2 TYR A1517      15.914  14.165  44.129  1.00  0.00           C  
ATOM   2872  CZ  TYR A1517      16.119  14.550  45.445  1.00  0.00           C  
ATOM   2873  OH  TYR A1517      16.754  15.738  45.731  1.00  0.00           O  
ATOM   2874  N   TYR A1518      12.031  11.444  42.333  1.00  0.00           N  
ATOM   2875  CA  TYR A1518      11.601  12.192  41.151  1.00  0.00           C  
ATOM   2876  C   TYR A1518      10.181  12.709  41.308  1.00  0.00           C  
ATOM   2877  O   TYR A1518       9.889  13.864  40.994  1.00  0.00           O  
ATOM   2878  CB  TYR A1518      11.642  11.304  39.903  1.00  0.00           C  
ATOM   2879  CG  TYR A1518      12.995  11.160  39.248  1.00  0.00           C  
ATOM   2880  CD1 TYR A1518      13.198  10.202  38.256  1.00  0.00           C  
ATOM   2881  CD2 TYR A1518      14.061  11.991  39.592  1.00  0.00           C  
ATOM   2882  CE1 TYR A1518      14.421  10.069  37.620  1.00  0.00           C  
ATOM   2883  CE2 TYR A1518      15.296  11.867  38.961  1.00  0.00           C  
ATOM   2884  CZ  TYR A1518      15.467  10.899  37.974  1.00  0.00           C  
ATOM   2885  OH  TYR A1518      16.679  10.749  37.345  1.00  0.00           O  
ATOM   2886  N   THR A1527       9.292  11.841  41.779  1.00  0.00           N  
ATOM   2887  CA  THR A1527       7.894  12.202  41.952  1.00  0.00           C  
ATOM   2888  C   THR A1527       7.709  13.349  42.947  1.00  0.00           C  
ATOM   2889  O   THR A1527       6.882  14.237  42.735  1.00  0.00           O  
ATOM   2890  CB  THR A1527       7.062  10.968  42.392  1.00  0.00           C  
ATOM   2891  OG1 THR A1527       7.140   9.959  41.374  1.00  0.00           O  
ATOM   2892  CG2 THR A1527       5.593  11.345  42.600  1.00  0.00           C  
ATOM   2893  N   ALA A1528       8.487  13.340  44.022  1.00  0.00           N  
ATOM   2894  CA  ALA A1528       8.391  14.396  45.025  1.00  0.00           C  
ATOM   2895  C   ALA A1528       8.825  15.750  44.462  1.00  0.00           C  
ATOM   2896  O   ALA A1528       8.455  16.797  44.998  1.00  0.00           O  
ATOM   2897  CB  ALA A1528       9.245  14.036  46.254  1.00  0.00           C  
ATOM   2898  N   LYS A1549       9.604  15.731  43.384  1.00  0.00           N  
ATOM   2899  CA  LYS A1549      10.082  16.972  42.774  1.00  0.00           C  
ATOM   2900  C   LYS A1549       9.385  17.383  41.480  1.00  0.00           C  
ATOM   2901  O   LYS A1549       9.547  18.514  41.020  1.00  0.00           O  
ATOM   2902  CB  LYS A1549      11.582  16.886  42.507  1.00  0.00           C  
ATOM   2903  CG  LYS A1549      12.437  17.015  43.749  1.00  0.00           C  
ATOM   2904  CD  LYS A1549      13.849  17.394  43.366  1.00  0.00           C  
ATOM   2905  CE  LYS A1549      14.685  17.748  44.580  1.00  0.00           C  
ATOM   2906  NZ  LYS A1549      16.050  18.173  44.165  1.00  0.00           N  
ATOM   2907  N   LEU A1563       8.607  16.478  40.898  1.00  0.00           N  
ATOM   2908  CA  LEU A1563       7.921  16.772  39.645  1.00  0.00           C  
ATOM   2909  C   LEU A1563       6.712  17.691  39.765  1.00  0.00           C  
ATOM   2910  O   LEU A1563       6.029  17.717  40.789  1.00  0.00           O  
ATOM   2911  CB  LEU A1563       7.505  15.464  38.963  1.00  0.00           C  
ATOM   2912  CG  LEU A1563       8.605  14.782  38.146  1.00  0.00           C  
ATOM   2913  CD1 LEU A1563       8.246  13.321  37.885  1.00  0.00           C  
ATOM   2914  CD2 LEU A1563       8.800  15.545  36.839  1.00  0.00           C  
ATOM   2915  N   SER A1569       6.469  18.455  38.702  1.00  0.00           N  
ATOM   2916  CA  SER A1569       5.335  19.371  38.637  1.00  0.00           C  
ATOM   2917  C   SER A1569       4.781  19.333  37.214  1.00  0.00           C  
ATOM   2918  O   SER A1569       5.233  18.541  36.385  1.00  0.00           O  
ATOM   2919  CB  SER A1569       5.769  20.802  38.979  1.00  0.00           C  
ATOM   2920  OG  SER A1569       6.578  21.346  37.953  1.00  0.00           O  
ATOM   2921  N   SER A1594       3.811  20.197  36.932  1.00  0.00           N  
ATOM   2922  CA  SER A1594       3.195  20.252  35.611  1.00  0.00           C  
ATOM   2923  C   SER A1594       3.920  21.208  34.661  1.00  0.00           C  
ATOM   2924  O   SER A1594       3.484  21.409  33.530  1.00  0.00           O  
ATOM   2925  CB  SER A1594       1.732  20.677  35.737  1.00  0.00           C  
ATOM   2926  OG  SER A1594       1.637  21.956  36.338  1.00  0.00           O  
ATOM   2927  N   ARG A1595       5.024  21.791  35.121  1.00  0.00           N  
ATOM   2928  CA  ARG A1595       5.796  22.722  34.299  1.00  0.00           C  
ATOM   2929  C   ARG A1595       6.992  22.013  33.667  1.00  0.00           C  
ATOM   2930  O   ARG A1595       7.261  20.853  33.979  1.00  0.00           O  
ATOM   2931  CB  ARG A1595       6.258  23.905  35.155  1.00  0.00           C  
ATOM   2932  CG  ARG A1595       5.098  24.689  35.766  1.00  0.00           C  
ATOM   2933  CD  ARG A1595       5.575  25.838  36.642  1.00  0.00           C  
ATOM   2934  NE  ARG A1595       6.254  26.893  35.889  1.00  0.00           N  
ATOM   2935  CZ  ARG A1595       5.677  27.658  34.966  1.00  0.00           C  
ATOM   2936  NH1 ARG A1595       4.394  27.496  34.663  1.00  0.00           N  
ATOM   2937  NH2 ARG A1595       6.385  28.597  34.351  1.00  0.00           N  
ATOM   2938  N   ILE A1596       7.709  22.706  32.785  1.00  0.00           N  
ATOM   2939  CA  ILE A1596       8.861  22.115  32.108  1.00  0.00           C  
ATOM   2940  C   ILE A1596      10.215  22.357  32.780  1.00  0.00           C  
ATOM   2941  O   ILE A1596      11.259  22.200  32.141  1.00  0.00           O  
ATOM   2942  CB  ILE A1596       8.960  22.605  30.638  1.00  0.00           C  
ATOM   2943  CG1 ILE A1596       9.240  24.108  30.598  1.00  0.00           C  
ATOM   2944  CG2 ILE A1596       7.653  22.306  29.896  1.00  0.00           C  
ATOM   2945  CD1 ILE A1596       9.395  24.671  29.184  1.00  0.00           C  
ATOM   2946  N   ASP A1601      10.196  22.724  34.059  1.00  0.00           N  
ATOM   2947  CA  ASP A1601      11.416  22.991  34.833  1.00  0.00           C  
ATOM   2948  C   ASP A1601      12.329  21.770  35.004  1.00  0.00           C  
ATOM   2949  O   ASP A1601      11.865  20.632  35.010  1.00  0.00           O  
ATOM   2950  CB  ASP A1601      11.041  23.513  36.226  1.00  0.00           C  
ATOM   2951  CG  ASP A1601      10.280  24.829  36.179  1.00  0.00           C  
ATOM   2952  OD1 ASP A1601       9.688  25.203  37.214  1.00  0.00           O  
ATOM   2953  OD2 ASP A1601      10.277  25.494  35.122  1.00  0.00           O  
ATOM   2954  N   ASP A1602      13.628  22.015  35.159  1.00  0.00           N  
ATOM   2955  CA  ASP A1602      14.595  20.934  35.349  1.00  0.00           C  
ATOM   2956  C   ASP A1602      14.411  20.269  36.709  1.00  0.00           C  
ATOM   2957  O   ASP A1602      13.936  20.895  37.656  1.00  0.00           O  
ATOM   2958  CB  ASP A1602      16.026  21.466  35.227  1.00  0.00           C  
ATOM   2959  CG  ASP A1602      16.438  21.704  33.789  1.00  0.00           C  
ATOM   2960  OD1 ASP A1602      17.554  22.208  33.568  1.00  0.00           O  
ATOM   2961  OD2 ASP A1602      15.646  21.380  32.878  1.00  0.00           O  
ATOM   2962  N   ILE A1603      14.791  19.000  36.800  1.00  0.00           N  
ATOM   2963  CA  ILE A1603      14.654  18.238  38.039  1.00  0.00           C  
ATOM   2964  C   ILE A1603      16.037  17.854  38.537  1.00  0.00           C  
ATOM   2965  O   ILE A1603      16.792  17.176  37.836  1.00  0.00           O  
ATOM   2966  CB  ILE A1603      13.835  16.946  37.816  1.00  0.00           C  
ATOM   2967  CG1 ILE A1603      12.466  17.292  37.224  1.00  0.00           C  
ATOM   2968  CG2 ILE A1603      13.670  16.195  39.136  1.00  0.00           C  
ATOM   2969  CD1 ILE A1603      11.582  18.113  38.143  1.00  0.00           C  
ATOM   2970  N   ASP A1604      16.366  18.279  39.752  1.00  0.00           N  
ATOM   2971  CA  ASP A1604      17.678  17.985  40.303  1.00  0.00           C  
ATOM   2972  C   ASP A1604      17.743  16.799  41.258  1.00  0.00           C  
ATOM   2973  O   ASP A1604      17.039  16.754  42.263  1.00  0.00           O  
ATOM   2974  CB  ASP A1604      18.229  19.212  41.029  1.00  0.00           C  
ATOM   2975  CG  ASP A1604      19.664  19.021  41.465  1.00  0.00           C  
ATOM   2976  OD1 ASP A1604      19.996  19.392  42.608  1.00  0.00           O  
ATOM   2977  OD2 ASP A1604      20.458  18.497  40.655  1.00  0.00           O  
ATOM   2978  N   LEU A1613      18.603  15.839  40.936  1.00  0.00           N  
ATOM   2979  CA  LEU A1613      18.800  14.683  41.793  1.00  0.00           C  
ATOM   2980  C   LEU A1613      20.028  14.985  42.651  1.00  0.00           C  
ATOM   2981  O   LEU A1613      21.159  14.722  42.245  1.00  0.00           O  
ATOM   2982  CB  LEU A1613      19.049  13.415  40.962  1.00  0.00           C  
ATOM   2983  CG  LEU A1613      19.493  12.157  41.730  1.00  0.00           C  
ATOM   2984  CD1 LEU A1613      18.429  11.751  42.741  1.00  0.00           C  
ATOM   2985  CD2 LEU A1613      19.742  11.018  40.751  1.00  0.00           C  
ATOM   2986  N   ASN A1614      19.807  15.573  43.819  1.00  0.00           N  
ATOM   2987  CA  ASN A1614      20.914  15.870  44.717  1.00  0.00           C  
ATOM   2988  C   ASN A1614      21.080  14.589  45.528  1.00  0.00           C  
ATOM   2989  O   ASN A1614      20.188  14.210  46.291  1.00  0.00           O  
ATOM   2990  CB  ASN A1614      20.565  17.053  45.621  1.00  0.00           C  
ATOM   2991  CG  ASN A1614      21.660  17.355  46.628  1.00  0.00           C  
ATOM   2992  OD1 ASN A1614      21.814  16.650  47.622  1.00  0.00           O  
ATOM   2993  ND2 ASN A1614      22.439  18.397  46.361  1.00  0.00           N  
ATOM   2994  N   LEU A1615      22.213  13.918  45.345  1.00  0.00           N  
ATOM   2995  CA  LEU A1615      22.468  12.646  46.016  1.00  0.00           C  
ATOM   2996  C   LEU A1615      22.403  12.674  47.537  1.00  0.00           C  
ATOM   2997  O   LEU A1615      21.913  11.726  48.154  1.00  0.00           O  
ATOM   2998  CB  LEU A1615      23.805  12.068  45.539  1.00  0.00           C  
ATOM   2999  CG  LEU A1615      23.823  11.778  44.032  1.00  0.00           C  
ATOM   3000  CD1 LEU A1615      25.152  11.151  43.636  1.00  0.00           C  
ATOM   3001  CD2 LEU A1615      22.671  10.844  43.671  1.00  0.00           C  
ATOM   3002  N   GLU A1616      22.896  13.748  48.142  1.00  0.00           N  
ATOM   3003  CA  GLU A1616      22.845  13.882  49.594  1.00  0.00           C  
ATOM   3004  C   GLU A1616      21.389  13.965  50.034  1.00  0.00           C  
ATOM   3005  O   GLU A1616      20.968  13.290  50.976  1.00  0.00           O  
ATOM   3006  CB  GLU A1616      23.563  15.159  50.039  1.00  0.00           C  
ATOM   3007  CG  GLU A1616      25.071  15.127  49.887  1.00  0.00           C  
ATOM   3008  CD  GLU A1616      25.756  14.422  51.037  1.00  0.00           C  
ATOM   3009  OE1 GLU A1616      27.006  14.383  51.050  1.00  0.00           O  
ATOM   3010  OE2 GLU A1616      25.045  13.910  51.931  1.00  0.00           O  
ATOM   3011  N   ASP A1618      20.625  14.810  49.350  1.00  0.00           N  
ATOM   3012  CA  ASP A1618      19.216  14.998  49.674  1.00  0.00           C  
ATOM   3013  C   ASP A1618      18.429  13.721  49.413  1.00  0.00           C  
ATOM   3014  O   ASP A1618      17.440  13.449  50.089  1.00  0.00           O  
ATOM   3015  CB  ASP A1618      18.630  16.149  48.851  1.00  0.00           C  
ATOM   3016  CG  ASP A1618      17.210  16.503  49.264  1.00  0.00           C  
ATOM   3017  OD1 ASP A1618      16.990  16.824  50.450  1.00  0.00           O  
ATOM   3018  OD2 ASP A1618      16.310  16.467  48.398  1.00  0.00           O  
ATOM   3019  N   PHE A1619      18.872  12.948  48.424  1.00  0.00           N  
ATOM   3020  CA  PHE A1619      18.221  11.688  48.065  1.00  0.00           C  
ATOM   3021  C   PHE A1619      18.203  10.755  49.279  1.00  0.00           C  
ATOM   3022  O   PHE A1619      17.154  10.231  49.666  1.00  0.00           O  
ATOM   3023  CB  PHE A1619      18.977  11.033  46.896  1.00  0.00           C  
ATOM   3024  CG  PHE A1619      18.594   9.596  46.639  1.00  0.00           C  
ATOM   3025  CD1 PHE A1619      17.351   9.271  46.101  1.00  0.00           C  
ATOM   3026  CD2 PHE A1619      19.484   8.564  46.944  1.00  0.00           C  
ATOM   3027  CE1 PHE A1619      17.000   7.933  45.869  1.00  0.00           C  
ATOM   3028  CE2 PHE A1619      19.143   7.230  46.717  1.00  0.00           C  
ATOM   3029  CZ  PHE A1619      17.899   6.915  46.180  1.00  0.00           C  
ATOM   3030  N   VAL A1620      19.371  10.554  49.878  1.00  0.00           N  
ATOM   3031  CA  VAL A1620      19.488   9.697  51.049  1.00  0.00           C  
ATOM   3032  C   VAL A1620      18.580  10.197  52.174  1.00  0.00           C  
ATOM   3033  O   VAL A1620      17.859   9.415  52.808  1.00  0.00           O  
ATOM   3034  CB  VAL A1620      20.952   9.657  51.555  1.00  0.00           C  
ATOM   3035  CG1 VAL A1620      21.028   8.934  52.898  1.00  0.00           C  
ATOM   3036  CG2 VAL A1620      21.838   8.960  50.528  1.00  0.00           C  
ATOM   3037  N   GLN A1621      18.614  11.504  52.416  1.00  0.00           N  
ATOM   3038  CA  GLN A1621      17.805  12.110  53.468  1.00  0.00           C  
ATOM   3039  C   GLN A1621      16.299  12.017  53.229  1.00  0.00           C  
ATOM   3040  O   GLN A1621      15.547  11.659  54.137  1.00  0.00           O  
ATOM   3041  CB  GLN A1621      18.214  13.571  53.657  1.00  0.00           C  
ATOM   3042  CG  GLN A1621      19.348  13.752  54.653  1.00  0.00           C  
ATOM   3043  CD  GLN A1621      20.346  14.813  54.233  1.00  0.00           C  
ATOM   3044  OE1 GLN A1621      21.162  15.269  55.038  1.00  0.00           O  
ATOM   3045  NE2 GLN A1621      20.298  15.203  52.965  1.00  0.00           N  
ATOM   3046  N   ARG A1622      15.862  12.327  52.013  1.00  0.00           N  
ATOM   3047  CA  ARG A1622      14.438  12.279  51.685  1.00  0.00           C  
ATOM   3048  C   ARG A1622      13.869  10.870  51.795  1.00  0.00           C  
ATOM   3049  O   ARG A1622      12.816  10.671  52.394  1.00  0.00           O  
ATOM   3050  CB  ARG A1622      14.195  12.809  50.269  1.00  0.00           C  
ATOM   3051  CG  ARG A1622      13.760  14.266  50.190  1.00  0.00           C  
ATOM   3052  CD  ARG A1622      12.310  14.446  50.631  1.00  0.00           C  
ATOM   3053  NE  ARG A1622      11.694  15.601  49.976  1.00  0.00           N  
ATOM   3054  CZ  ARG A1622      10.401  15.910  50.046  1.00  0.00           C  
ATOM   3055  NH1 ARG A1622       9.567  15.157  50.747  1.00  0.00           N  
ATOM   3056  NH2 ARG A1622       9.938  16.970  49.396  1.00  0.00           N  
ATOM   3057  N   VAL A1632      14.560   9.900  51.205  1.00  0.00           N  
ATOM   3058  CA  VAL A1632      14.115   8.512  51.242  1.00  0.00           C  
ATOM   3059  C   VAL A1632      13.998   7.986  52.673  1.00  0.00           C  
ATOM   3060  O   VAL A1632      12.995   7.370  53.029  1.00  0.00           O  
ATOM   3061  CB  VAL A1632      15.073   7.597  50.434  1.00  0.00           C  
ATOM   3062  CG1 VAL A1632      14.729   6.132  50.670  1.00  0.00           C  
ATOM   3063  CG2 VAL A1632      14.969   7.926  48.953  1.00  0.00           C  
ATOM   3064  N   ASN A1635      15.017   8.226  53.495  1.00  0.00           N  
ATOM   3065  CA  ASN A1635      14.980   7.759  54.877  1.00  0.00           C  
ATOM   3066  C   ASN A1635      13.913   8.467  55.703  1.00  0.00           C  
ATOM   3067  O   ASN A1635      13.201   7.835  56.485  1.00  0.00           O  
ATOM   3068  CB  ASN A1635      16.346   7.939  55.551  1.00  0.00           C  
ATOM   3069  CG  ASN A1635      17.394   6.982  55.009  1.00  0.00           C  
ATOM   3070  OD1 ASN A1635      17.062   5.939  54.435  1.00  0.00           O  
ATOM   3071  ND2 ASN A1635      18.665   7.323  55.201  1.00  0.00           N  
ATOM   3072  N   ALA A1636      13.796   9.780  55.531  1.00  0.00           N  
ATOM   3073  CA  ALA A1636      12.819  10.547  56.297  1.00  0.00           C  
ATOM   3074  C   ALA A1636      11.368  10.280  55.909  1.00  0.00           C  
ATOM   3075  O   ALA A1636      10.505  10.124  56.778  1.00  0.00           O  
ATOM   3076  CB  ALA A1636      13.116  12.043  56.174  1.00  0.00           C  
ATOM   3077  N   ASP A1637      11.102  10.209  54.609  1.00  0.00           N  
ATOM   3078  CA  ASP A1637       9.741  10.017  54.128  1.00  0.00           C  
ATOM   3079  C   ASP A1637       9.247   8.579  54.031  1.00  0.00           C  
ATOM   3080  O   ASP A1637       8.233   8.232  54.632  1.00  0.00           O  
ATOM   3081  CB  ASP A1637       9.575  10.719  52.775  1.00  0.00           C  
ATOM   3082  CG  ASP A1637       9.776  12.223  52.871  1.00  0.00           C  
ATOM   3083  OD1 ASP A1637       9.925  12.734  54.005  1.00  0.00           O  
ATOM   3084  OD2 ASP A1637       9.779  12.897  51.817  1.00  0.00           O  
ATOM   3085  N   ILE A1638       9.955   7.739  53.286  1.00  0.00           N  
ATOM   3086  CA  ILE A1638       9.527   6.352  53.129  1.00  0.00           C  
ATOM   3087  C   ILE A1638       9.719   5.517  54.393  1.00  0.00           C  
ATOM   3088  O   ILE A1638       8.764   4.953  54.920  1.00  0.00           O  
ATOM   3089  CB  ILE A1638      10.276   5.670  51.971  1.00  0.00           C  
ATOM   3090  CG1 ILE A1638       9.998   6.419  50.663  1.00  0.00           C  
ATOM   3091  CG2 ILE A1638       9.845   4.204  51.863  1.00  0.00           C  
ATOM   3092  CD1 ILE A1638      10.824   5.925  49.494  1.00  0.00           C  
ATOM   3093  N   VAL A1639      10.955   5.444  54.872  1.00  0.00           N  
ATOM   3094  CA  VAL A1639      11.268   4.665  56.060  1.00  0.00           C  
ATOM   3095  C   VAL A1639      10.672   5.207  57.357  1.00  0.00           C  
ATOM   3096  O   VAL A1639       9.962   4.489  58.065  1.00  0.00           O  
ATOM   3097  CB  VAL A1639      12.801   4.539  56.265  1.00  0.00           C  
ATOM   3098  CG1 VAL A1639      13.093   3.760  57.542  1.00  0.00           C  
ATOM   3099  CG2 VAL A1639      13.437   3.845  55.078  1.00  0.00           C  
ATOM   3100  N   ASN A1640      10.954   6.471  57.662  1.00  0.00           N  
ATOM   3101  CA  ASN A1640      10.490   7.077  58.909  1.00  0.00           C  
ATOM   3102  C   ASN A1640       9.058   7.571  59.049  1.00  0.00           C  
ATOM   3103  O   ASN A1640       8.556   7.679  60.170  1.00  0.00           O  
ATOM   3104  CB  ASN A1640      11.429   8.214  59.315  1.00  0.00           C  
ATOM   3105  CG  ASN A1640      12.649   7.715  60.055  1.00  0.00           C  
ATOM   3106  OD1 ASN A1640      13.725   7.544  59.473  1.00  0.00           O  
ATOM   3107  ND2 ASN A1640      12.484   7.458  61.350  1.00  0.00           N  
ATOM   3108  N   LYS A1641       8.396   7.887  57.944  1.00  0.00           N  
ATOM   3109  CA  LYS A1641       7.027   8.372  58.039  1.00  0.00           C  
ATOM   3110  C   LYS A1641       5.987   7.335  57.645  1.00  0.00           C  
ATOM   3111  O   LYS A1641       5.100   7.015  58.433  1.00  0.00           O  
ATOM   3112  CB  LYS A1641       6.846   9.630  57.189  1.00  0.00           C  
ATOM   3113  CG  LYS A1641       7.539  10.851  57.760  1.00  0.00           C  
ATOM   3114  CD  LYS A1641       7.350  12.063  56.875  1.00  0.00           C  
ATOM   3115  CE  LYS A1641       8.100  13.255  57.448  1.00  0.00           C  
ATOM   3116  NZ  LYS A1641       7.992  14.436  56.564  1.00  0.00           N  
ATOM   3117  N   VAL A1642       6.103   6.799  56.436  1.00  0.00           N  
ATOM   3118  CA  VAL A1642       5.132   5.821  55.967  1.00  0.00           C  
ATOM   3119  C   VAL A1642       5.341   4.401  56.481  1.00  0.00           C  
ATOM   3120  O   VAL A1642       4.492   3.863  57.198  1.00  0.00           O  
ATOM   3121  CB  VAL A1642       5.088   5.788  54.433  1.00  0.00           C  
ATOM   3122  CG1 VAL A1642       4.075   4.757  53.966  1.00  0.00           C  
ATOM   3123  CG2 VAL A1642       4.728   7.172  53.897  1.00  0.00           C  
ATOM   3124  N   VAL A1662       6.460   3.786  56.118  1.00  0.00           N  
ATOM   3125  CA  VAL A1662       6.720   2.419  56.551  1.00  0.00           C  
ATOM   3126  C   VAL A1662       6.716   2.300  58.073  1.00  0.00           C  
ATOM   3127  O   VAL A1662       6.297   1.281  58.622  1.00  0.00           O  
ATOM   3128  CB  VAL A1662       8.055   1.910  55.980  1.00  0.00           C  
ATOM   3129  CG1 VAL A1662       8.360   0.512  56.508  1.00  0.00           C  
ATOM   3130  CG2 VAL A1662       7.981   1.896  54.459  1.00  0.00           C  
ATOM   3131  N   ASN A1663       7.162   3.356  58.746  1.00  0.00           N  
ATOM   3132  CA  ASN A1663       7.204   3.383  60.204  1.00  0.00           C  
ATOM   3133  C   ASN A1663       5.825   3.105  60.794  1.00  0.00           C  
ATOM   3134  O   ASN A1663       5.698   2.432  61.818  1.00  0.00           O  
ATOM   3135  CB  ASN A1663       7.694   4.752  60.686  1.00  0.00           C  
ATOM   3136  CG  ASN A1663       7.801   4.833  62.195  1.00  0.00           C  
ATOM   3137  OD1 ASN A1663       7.160   5.673  62.833  1.00  0.00           O  
ATOM   3138  ND2 ASN A1663       8.616   3.961  62.775  1.00  0.00           N  
ATOM   3139  N   LEU A1664       4.797   3.638  60.141  1.00  0.00           N  
ATOM   3140  CA  LEU A1664       3.417   3.462  60.577  1.00  0.00           C  
ATOM   3141  C   LEU A1664       3.059   1.982  60.690  1.00  0.00           C  
ATOM   3142  O   LEU A1664       2.320   1.575  61.586  1.00  0.00           O  
ATOM   3143  CB  LEU A1664       2.481   4.153  59.584  1.00  0.00           C  
ATOM   3144  CG  LEU A1664       1.561   5.262  60.095  1.00  0.00           C  
ATOM   3145  CD1 LEU A1664       2.248   6.081  61.188  1.00  0.00           C  
ATOM   3146  CD2 LEU A1664       1.164   6.144  58.914  1.00  0.00           C  
ATOM   3147  N   ALA A1665       3.586   1.180  59.773  1.00  0.00           N  
ATOM   3148  CA  ALA A1665       3.329  -0.253  59.780  1.00  0.00           C  
ATOM   3149  C   ALA A1665       4.246  -0.984  60.756  1.00  0.00           C  
ATOM   3150  O   ALA A1665       3.782  -1.765  61.585  1.00  0.00           O  
ATOM   3151  CB  ALA A1665       3.515  -0.824  58.381  1.00  0.00           C  
ATOM   3152  N   SER A1666       5.547  -0.722  60.658  1.00  0.00           N  
ATOM   3153  CA  SER A1666       6.531  -1.391  61.509  1.00  0.00           C  
ATOM   3154  C   SER A1666       6.374  -1.168  63.014  1.00  0.00           C  
ATOM   3155  O   SER A1666       6.619  -2.077  63.804  1.00  0.00           O  
ATOM   3156  CB  SER A1666       7.959  -1.013  61.073  1.00  0.00           C  
ATOM   3157  OG  SER A1666       8.164   0.391  61.051  1.00  0.00           O  
ATOM   3158  N   ARG A1667       5.956   0.024  63.420  1.00  0.00           N  
ATOM   3159  CA  ARG A1667       5.802   0.298  64.847  1.00  0.00           C  
ATOM   3160  C   ARG A1667       4.525  -0.315  65.436  1.00  0.00           C  
ATOM   3161  O   ARG A1667       4.400  -0.436  66.657  1.00  0.00           O  
ATOM   3162  CB  ARG A1667       5.825   1.816  65.099  1.00  0.00           C  
ATOM   3163  CG  ARG A1667       4.578   2.558  64.632  1.00  0.00           C  
ATOM   3164  CD  ARG A1667       4.759   4.082  64.626  1.00  0.00           C  
ATOM   3165  NE  ARG A1667       5.119   4.627  65.937  1.00  0.00           N  
ATOM   3166  CZ  ARG A1667       5.128   5.924  66.234  1.00  0.00           C  
ATOM   3167  NH1 ARG A1667       4.793   6.824  65.314  1.00  0.00           N  
ATOM   3168  NH2 ARG A1667       5.471   6.326  67.453  1.00  0.00           N  
ATOM   3169  N   ASN A1668       3.598  -0.730  64.574  1.00  0.00           N  
ATOM   3170  CA  ASN A1668       2.329  -1.292  65.035  1.00  0.00           C  
ATOM   3171  C   ASN A1668       2.076  -2.774  64.771  1.00  0.00           C  
ATOM   3172  O   ASN A1668       1.380  -3.431  65.546  1.00  0.00           O  
ATOM   3173  CB  ASN A1668       1.168  -0.486  64.445  1.00  0.00           C  
ATOM   3174  CG  ASN A1668       1.127   0.933  64.965  1.00  0.00           C  
ATOM   3175  OD1 ASN A1668       1.044   1.157  66.168  1.00  0.00           O  
ATOM   3176  ND2 ASN A1668       1.184   1.901  64.059  1.00  0.00           N  
ATOM   3177  N   ALA A1669       2.630  -3.299  63.683  1.00  0.00           N  
ATOM   3178  CA  ALA A1669       2.433  -4.702  63.318  1.00  0.00           C  
ATOM   3179  C   ALA A1669       2.926  -5.710  64.358  1.00  0.00           C  
ATOM   3180  O   ALA A1669       2.318  -6.762  64.542  1.00  0.00           O  
ATOM   3181  CB  ALA A1669       3.103  -4.980  61.980  1.00  0.00           C  
ATOM   3182  N   GLY A1670       4.034  -5.393  65.022  1.00  0.00           N  
ATOM   3183  CA  GLY A1670       4.583  -6.294  66.019  1.00  0.00           C  
ATOM   3184  C   GLY A1670       3.606  -6.671  67.117  1.00  0.00           C  
ATOM   3185  O   GLY A1670       3.462  -7.849  67.446  1.00  0.00           O  
ATOM   3186  N   PHE A1671       2.939  -5.675  67.694  1.00  0.00           N  
ATOM   3187  CA  PHE A1671       1.967  -5.923  68.756  1.00  0.00           C  
ATOM   3188  C   PHE A1671       0.777  -6.739  68.258  1.00  0.00           C  
ATOM   3189  O   PHE A1671       0.299  -7.645  68.946  1.00  0.00           O  
ATOM   3190  CB  PHE A1671       1.466  -4.601  69.337  1.00  0.00           C  
ATOM   3191  CG  PHE A1671       2.511  -3.840  70.101  1.00  0.00           C  
ATOM   3192  CD1 PHE A1671       2.835  -2.534  69.747  1.00  0.00           C  
ATOM   3193  CD2 PHE A1671       3.166  -4.425  71.183  1.00  0.00           C  
ATOM   3194  CE1 PHE A1671       3.799  -1.817  70.460  1.00  0.00           C  
ATOM   3195  CE2 PHE A1671       4.131  -3.714  71.902  1.00  0.00           C  
ATOM   3196  CZ  PHE A1671       4.445  -2.410  71.538  1.00  0.00           C  
ATOM   3197  N   ILE A1672       0.298  -6.417  67.063  1.00  0.00           N  
ATOM   3198  CA  ILE A1672      -0.837  -7.132  66.499  1.00  0.00           C  
ATOM   3199  C   ILE A1672      -0.527  -8.610  66.303  1.00  0.00           C  
ATOM   3200  O   ILE A1672      -1.318  -9.471  66.685  1.00  0.00           O  
ATOM   3201  CB  ILE A1672      -1.260  -6.531  65.138  1.00  0.00           C  
ATOM   3202  CG1 ILE A1672      -1.767  -5.098  65.340  1.00  0.00           C  
ATOM   3203  CG2 ILE A1672      -2.329  -7.402  64.487  1.00  0.00           C  
ATOM   3204  CD1 ILE A1672      -2.977  -4.985  66.263  1.00  0.00           C  
ATOM   3205  N   ASN A1673       0.630  -8.901  65.717  1.00  0.00           N  
ATOM   3206  CA  ASN A1673       1.016 -10.282  65.456  1.00  0.00           C  
ATOM   3207  C   ASN A1673       1.331 -11.100  66.704  1.00  0.00           C  
ATOM   3208  O   ASN A1673       0.919 -12.253  66.809  1.00  0.00           O  
ATOM   3209  CB  ASN A1673       2.220 -10.333  64.508  1.00  0.00           C  
ATOM   3210  CG  ASN A1673       1.916  -9.750  63.140  1.00  0.00           C  
ATOM   3211  OD1 ASN A1673       0.945 -10.136  62.483  1.00  0.00           O  
ATOM   3212  ND2 ASN A1673       2.754  -8.819  62.697  1.00  0.00           N  
ATOM   3213  N   LYS A1684       2.049 -10.509  67.654  1.00  0.00           N  
ATOM   3214  CA  LYS A1684       2.428 -11.235  68.861  1.00  0.00           C  
ATOM   3215  C   LYS A1684       1.427 -11.235  70.009  1.00  0.00           C  
ATOM   3216  O   LYS A1684       1.375 -12.191  70.779  1.00  0.00           O  
ATOM   3217  CB  LYS A1684       3.784 -10.733  69.368  1.00  0.00           C  
ATOM   3218  CG  LYS A1684       4.926 -11.032  68.411  1.00  0.00           C  
ATOM   3219  CD  LYS A1684       6.177 -11.469  69.157  1.00  0.00           C  
ATOM   3220  CE  LYS A1684       7.206 -12.071  68.207  1.00  0.00           C  
ATOM   3221  NZ  LYS A1684       8.387 -12.619  68.937  1.00  0.00           N  
ATOM   3222  N   ARG A1685       0.633 -10.177  70.127  1.00  0.00           N  
ATOM   3223  CA  ARG A1685      -0.343 -10.087  71.206  1.00  0.00           C  
ATOM   3224  C   ARG A1685      -1.767 -10.426  70.774  1.00  0.00           C  
ATOM   3225  O   ARG A1685      -2.575 -10.850  71.599  1.00  0.00           O  
ATOM   3226  CB  ARG A1685      -0.337  -8.675  71.809  1.00  0.00           C  
ATOM   3227  CG  ARG A1685       0.951  -8.267  72.513  1.00  0.00           C  
ATOM   3228  CD  ARG A1685       0.938  -8.667  73.979  1.00  0.00           C  
ATOM   3229  NE  ARG A1685      -0.037  -7.902  74.756  1.00  0.00           N  
ATOM   3230  CZ  ARG A1685       0.239  -6.790  75.433  1.00  0.00           C  
ATOM   3231  NH1 ARG A1685       1.473  -6.300  75.442  1.00  0.00           N  
ATOM   3232  NH2 ARG A1685      -0.724  -6.165  76.100  1.00  0.00           N  
ATOM   3233  N   PHE A1688      -2.080 -10.248  69.492  1.00  0.00           N  
ATOM   3234  CA  PHE A1688      -3.441 -10.507  69.025  1.00  0.00           C  
ATOM   3235  C   PHE A1688      -3.585 -11.434  67.816  1.00  0.00           C  
ATOM   3236  O   PHE A1688      -4.559 -11.347  67.068  1.00  0.00           O  
ATOM   3237  CB  PHE A1688      -4.139  -9.171  68.750  1.00  0.00           C  
ATOM   3238  CG  PHE A1688      -3.979  -8.171  69.864  1.00  0.00           C  
ATOM   3239  CD1 PHE A1688      -2.888  -7.304  69.887  1.00  0.00           C  
ATOM   3240  CD2 PHE A1688      -4.883  -8.135  70.921  1.00  0.00           C  
ATOM   3241  CE1 PHE A1688      -2.695  -6.420  70.949  1.00  0.00           C  
ATOM   3242  CE2 PHE A1688      -4.700  -7.255  71.990  1.00  0.00           C  
ATOM   3243  CZ  PHE A1688      -3.603  -6.398  72.003  1.00  0.00           C  
ATOM   3244  N   ASP A1689      -2.618 -12.328  67.643  1.00  0.00           N  
ATOM   3245  CA  ASP A1689      -2.632 -13.297  66.550  1.00  0.00           C  
ATOM   3246  C   ASP A1689      -2.883 -12.708  65.164  1.00  0.00           C  
ATOM   3247  O   ASP A1689      -3.562 -13.319  64.337  1.00  0.00           O  
ATOM   3248  CB  ASP A1689      -3.665 -14.387  66.841  1.00  0.00           C  
ATOM   3249  CG  ASP A1689      -3.354 -15.153  68.114  1.00  0.00           C  
ATOM   3250  OD1 ASP A1689      -2.241 -15.713  68.214  1.00  0.00           O  
ATOM   3251  OD2 ASP A1689      -4.218 -15.193  69.015  1.00  0.00           O  
ATOM   3252  N   GLY A1690      -2.326 -11.525  64.916  1.00  0.00           N  
ATOM   3253  CA  GLY A1690      -2.478 -10.881  63.623  1.00  0.00           C  
ATOM   3254  C   GLY A1690      -3.861 -10.341  63.304  1.00  0.00           C  
ATOM   3255  O   GLY A1690      -4.123  -9.963  62.165  1.00  0.00           O  
ATOM   3256  N   VAL A1691      -4.745 -10.281  64.295  1.00  0.00           N  
ATOM   3257  CA  VAL A1691      -6.097  -9.786  64.044  1.00  0.00           C  
ATOM   3258  C   VAL A1691      -6.299  -8.322  64.427  1.00  0.00           C  
ATOM   3259  O   VAL A1691      -6.014  -7.917  65.558  1.00  0.00           O  
ATOM   3260  CB  VAL A1691      -7.147 -10.645  64.784  1.00  0.00           C  
ATOM   3261  CG1 VAL A1691      -8.555 -10.144  64.457  1.00  0.00           C  
ATOM   3262  CG2 VAL A1691      -6.996 -12.108  64.380  1.00  0.00           C  
ATOM   3263  N   LEU A1692      -6.802  -7.534  63.478  1.00  0.00           N  
ATOM   3264  CA  LEU A1692      -7.061  -6.116  63.709  1.00  0.00           C  
ATOM   3265  C   LEU A1692      -8.387  -5.915  64.436  1.00  0.00           C  
ATOM   3266  O   LEU A1692      -9.303  -6.735  64.327  1.00  0.00           O  
ATOM   3267  CB  LEU A1692      -7.095  -5.345  62.384  1.00  0.00           C  
ATOM   3268  CG  LEU A1692      -5.845  -5.402  61.500  1.00  0.00           C  
ATOM   3269  CD1 LEU A1692      -6.146  -4.756  60.162  1.00  0.00           C  
ATOM   3270  CD2 LEU A1692      -4.679  -4.689  62.193  1.00  0.00           C  
ATOM   3271  N   ALA A1695      -8.478  -4.806  65.164  1.00  0.00           N  
ATOM   3272  CA  ALA A1695      -9.666  -4.455  65.932  1.00  0.00           C  
ATOM   3273  C   ALA A1695     -10.940  -4.443  65.092  1.00  0.00           C  
ATOM   3274  O   ALA A1695     -10.904  -4.241  63.875  1.00  0.00           O  
ATOM   3275  CB  ALA A1695      -9.461  -3.090  66.595  1.00  0.00           C  
ATOM   3276  N   SER A1698     -12.070  -4.647  65.759  1.00  0.00           N  
ATOM   3277  CA  SER A1698     -13.367  -4.672  65.094  1.00  0.00           C  
ATOM   3278  C   SER A1698     -13.925  -3.282  64.792  1.00  0.00           C  
ATOM   3279  O   SER A1698     -14.916  -3.154  64.075  1.00  0.00           O  
ATOM   3280  CB  SER A1698     -14.366  -5.461  65.941  1.00  0.00           C  
ATOM   3281  OG  SER A1698     -14.447  -4.921  67.250  1.00  0.00           O  
ATOM   3282  N   GLU A1713     -13.299  -2.245  65.340  1.00  0.00           N  
ATOM   3283  CA  GLU A1713     -13.742  -0.878  65.089  1.00  0.00           C  
ATOM   3284  C   GLU A1713     -12.552   0.073  65.019  1.00  0.00           C  
ATOM   3285  O   GLU A1713     -11.486  -0.219  65.559  1.00  0.00           O  
ATOM   3286  CB  GLU A1713     -14.690  -0.384  66.188  1.00  0.00           C  
ATOM   3287  CG  GLU A1713     -16.024  -1.110  66.294  1.00  0.00           C  
ATOM   3288  CD  GLU A1713     -15.954  -2.339  67.183  1.00  0.00           C  
ATOM   3289  OE1 GLU A1713     -15.292  -2.263  68.240  1.00  0.00           O  
ATOM   3290  OE2 GLU A1713     -16.573  -3.369  66.836  1.00  0.00           O  
ATOM   3291  N   LEU A1714     -12.741   1.204  64.342  1.00  0.00           N  
ATOM   3292  CA  LEU A1714     -11.696   2.222  64.232  1.00  0.00           C  
ATOM   3293  C   LEU A1714     -11.648   2.956  65.571  1.00  0.00           C  
ATOM   3294  O   LEU A1714     -12.682   3.339  66.107  1.00  0.00           O  
ATOM   3295  CB  LEU A1714     -12.038   3.229  63.132  1.00  0.00           C  
ATOM   3296  CG  LEU A1714     -12.042   2.814  61.660  1.00  0.00           C  
ATOM   3297  CD1 LEU A1714     -12.674   3.932  60.838  1.00  0.00           C  
ATOM   3298  CD2 LEU A1714     -10.621   2.544  61.180  1.00  0.00           C  
ATOM   3299  N   ALA A1715     -10.456   3.155  66.113  1.00  0.00           N  
ATOM   3300  CA  ALA A1715     -10.331   3.852  67.387  1.00  0.00           C  
ATOM   3301  C   ALA A1715     -10.672   5.332  67.238  1.00  0.00           C  
ATOM   3302  O   ALA A1715     -11.239   5.940  68.145  1.00  0.00           O  
ATOM   3303  CB  ALA A1715      -8.913   3.702  67.930  1.00  0.00           C  
ATOM   3304  N   ASP A1716     -10.330   5.909  66.089  1.00  0.00           N  
ATOM   3305  CA  ASP A1716     -10.577   7.325  65.847  1.00  0.00           C  
ATOM   3306  C   ASP A1716     -11.192   7.539  64.463  1.00  0.00           C  
ATOM   3307  O   ASP A1716     -10.491   7.870  63.509  1.00  0.00           O  
ATOM   3308  CB  ASP A1716      -9.249   8.086  65.976  1.00  0.00           C  
ATOM   3309  CG  ASP A1716      -9.427   9.597  65.994  1.00  0.00           C  
ATOM   3310  OD1 ASP A1716      -8.491  10.296  66.437  1.00  0.00           O  
ATOM   3311  OD2 ASP A1716     -10.485  10.087  65.563  1.00  0.00           O  
ATOM   3312  N   PRO A1717     -12.521   7.353  64.344  1.00  0.00           N  
ATOM   3313  CA  PRO A1717     -13.244   7.519  63.079  1.00  0.00           C  
ATOM   3314  C   PRO A1717     -13.037   8.875  62.405  1.00  0.00           C  
ATOM   3315  O   PRO A1717     -12.926   8.945  61.178  1.00  0.00           O  
ATOM   3316  CB  PRO A1717     -14.705   7.295  63.482  1.00  0.00           C  
ATOM   3317  CG  PRO A1717     -14.598   6.368  64.653  1.00  0.00           C  
ATOM   3318  CD  PRO A1717     -13.448   6.965  65.423  1.00  0.00           C  
ATOM   3319  N   GLN A1718     -12.994   9.947  63.197  1.00  0.00           N  
ATOM   3320  CA  GLN A1718     -12.804  11.288  62.644  1.00  0.00           C  
ATOM   3321  C   GLN A1718     -11.475  11.404  61.921  1.00  0.00           C  
ATOM   3322  O   GLN A1718     -11.406  11.927  60.811  1.00  0.00           O  
ATOM   3323  CB  GLN A1718     -12.831  12.358  63.738  1.00  0.00           C  
ATOM   3324  CG  GLN A1718     -14.146  12.530  64.449  1.00  0.00           C  
ATOM   3325  CD  GLN A1718     -14.094  13.670  65.451  1.00  0.00           C  
ATOM   3326  OE1 GLN A1718     -14.105  14.850  65.075  1.00  0.00           O  
ATOM   3327  NE2 GLN A1718     -14.020  13.325  66.732  1.00  0.00           N  
ATOM   3328  N   LEU A1719     -10.414  10.935  62.572  1.00  0.00           N  
ATOM   3329  CA  LEU A1719      -9.087  10.994  61.983  1.00  0.00           C  
ATOM   3330  C   LEU A1719      -9.064  10.217  60.672  1.00  0.00           C  
ATOM   3331  O   LEU A1719      -8.481  10.669  59.686  1.00  0.00           O  
ATOM   3332  CB  LEU A1719      -8.045  10.424  62.957  1.00  0.00           C  
ATOM   3333  CG  LEU A1719      -6.600  10.430  62.446  1.00  0.00           C  
ATOM   3334  CD1 LEU A1719      -6.277  11.797  61.872  1.00  0.00           C  
ATOM   3335  CD2 LEU A1719      -5.642  10.069  63.574  1.00  0.00           C  
ATOM   3336  N   TYR A1720      -9.706   9.050  60.661  1.00  0.00           N  
ATOM   3337  CA  TYR A1720      -9.751   8.228  59.457  1.00  0.00           C  
ATOM   3338  C   TYR A1720     -10.490   8.976  58.345  1.00  0.00           C  
ATOM   3339  O   TYR A1720     -10.108   8.904  57.181  1.00  0.00           O  
ATOM   3340  CB  TYR A1720     -10.454   6.889  59.735  1.00  0.00           C  
ATOM   3341  CG  TYR A1720     -10.267   5.881  58.621  1.00  0.00           C  
ATOM   3342  CD1 TYR A1720      -9.046   5.219  58.449  1.00  0.00           C  
ATOM   3343  CD2 TYR A1720     -11.281   5.641  57.695  1.00  0.00           C  
ATOM   3344  CE1 TYR A1720      -8.841   4.350  57.378  1.00  0.00           C  
ATOM   3345  CE2 TYR A1720     -11.088   4.775  56.620  1.00  0.00           C  
ATOM   3346  CZ  TYR A1720      -9.868   4.136  56.466  1.00  0.00           C  
ATOM   3347  OH  TYR A1720      -9.676   3.297  55.397  1.00  0.00           O  
ATOM   3348  N   LYS A1721     -11.546   9.698  58.706  1.00  0.00           N  
ATOM   3349  CA  LYS A1721     -12.307  10.449  57.712  1.00  0.00           C  
ATOM   3350  C   LYS A1721     -11.444  11.554  57.112  1.00  0.00           C  
ATOM   3351  O   LYS A1721     -11.551  11.859  55.924  1.00  0.00           O  
ATOM   3352  CB  LYS A1721     -13.569  11.056  58.332  1.00  0.00           C  
ATOM   3353  CG  LYS A1721     -14.491  11.690  57.296  1.00  0.00           C  
ATOM   3354  CD  LYS A1721     -15.848  12.052  57.878  1.00  0.00           C  
ATOM   3355  CE  LYS A1721     -16.808  12.511  56.784  1.00  0.00           C  
ATOM   3356  NZ  LYS A1721     -16.318  13.732  56.073  1.00  0.00           N  
ATOM   3357  N   THR A1722     -10.587  12.151  57.937  1.00  0.00           N  
ATOM   3358  CA  THR A1722      -9.694  13.198  57.459  1.00  0.00           C  
ATOM   3359  C   THR A1722      -8.807  12.624  56.351  1.00  0.00           C  
ATOM   3360  O   THR A1722      -8.562  13.276  55.338  1.00  0.00           O  
ATOM   3361  CB  THR A1722      -8.807  13.738  58.606  1.00  0.00           C  
ATOM   3362  OG1 THR A1722      -9.633  14.392  59.575  1.00  0.00           O  
ATOM   3363  CG2 THR A1722      -7.780  14.729  58.078  1.00  0.00           C  
ATOM   3364  N   PHE A1723      -8.344  11.391  56.542  1.00  0.00           N  
ATOM   3365  CA  PHE A1723      -7.490  10.740  55.550  1.00  0.00           C  
ATOM   3366  C   PHE A1723      -8.224  10.410  54.251  1.00  0.00           C  
ATOM   3367  O   PHE A1723      -7.719  10.687  53.165  1.00  0.00           O  
ATOM   3368  CB  PHE A1723      -6.873   9.460  56.130  1.00  0.00           C  
ATOM   3369  CG  PHE A1723      -5.642   9.701  56.961  1.00  0.00           C  
ATOM   3370  CD1 PHE A1723      -5.695  10.501  58.097  1.00  0.00           C  
ATOM   3371  CD2 PHE A1723      -4.424   9.133  56.598  1.00  0.00           C  
ATOM   3372  CE1 PHE A1723      -4.546  10.733  58.864  1.00  0.00           C  
ATOM   3373  CE2 PHE A1723      -3.273   9.361  57.358  1.00  0.00           C  
ATOM   3374  CZ  PHE A1723      -3.337  10.165  58.492  1.00  0.00           C  
ATOM   3375  N   THR A1724      -9.411   9.819  54.351  1.00  0.00           N  
ATOM   3376  CA  THR A1724     -10.159   9.474  53.145  1.00  0.00           C  
ATOM   3377  C   THR A1724     -10.696  10.716  52.426  1.00  0.00           C  
ATOM   3378  O   THR A1724     -10.854  10.707  51.203  1.00  0.00           O  
ATOM   3379  CB  THR A1724     -11.320   8.497  53.460  1.00  0.00           C  
ATOM   3380  OG1 THR A1724     -12.186   9.065  54.450  1.00  0.00           O  
ATOM   3381  CG2 THR A1724     -10.766   7.173  53.975  1.00  0.00           C  
ATOM   3382  N   ASP A1725     -10.962  11.780  53.184  1.00  0.00           N  
ATOM   3383  CA  ASP A1725     -11.458  13.039  52.620  1.00  0.00           C  
ATOM   3384  C   ASP A1725     -10.428  13.674  51.684  1.00  0.00           C  
ATOM   3385  O   ASP A1725     -10.778  14.463  50.803  1.00  0.00           O  
ATOM   3386  CB  ASP A1725     -11.780  14.048  53.730  1.00  0.00           C  
ATOM   3387  CG  ASP A1725     -13.174  13.872  54.310  1.00  0.00           C  
ATOM   3388  OD1 ASP A1725     -13.521  14.635  55.232  1.00  0.00           O  
ATOM   3389  OD2 ASP A1725     -13.925  12.984  53.855  1.00  0.00           O  
ATOM   3390  N   ALA A1726      -9.159  13.327  51.875  1.00  0.00           N  
ATOM   3391  CA  ALA A1726      -8.088  13.885  51.055  1.00  0.00           C  
ATOM   3392  C   ALA A1726      -7.932  13.233  49.681  1.00  0.00           C  
ATOM   3393  O   ALA A1726      -7.184  13.729  48.839  1.00  0.00           O  
ATOM   3394  CB  ALA A1726      -6.763  13.802  51.814  1.00  0.00           C  
ATOM   3395  N   ALA A1727      -8.639  12.134  49.446  1.00  0.00           N  
ATOM   3396  CA  ALA A1727      -8.528  11.428  48.171  1.00  0.00           C  
ATOM   3397  C   ALA A1727      -8.815  12.310  46.957  1.00  0.00           C  
ATOM   3398  O   ALA A1727      -8.097  12.258  45.960  1.00  0.00           O  
ATOM   3399  CB  ALA A1727      -9.450  10.218  48.166  1.00  0.00           C  
ATOM   3400  N   GLU A1728      -9.861  13.122  47.044  1.00  0.00           N  
ATOM   3401  CA  GLU A1728     -10.232  13.999  45.937  1.00  0.00           C  
ATOM   3402  C   GLU A1728      -9.080  14.904  45.499  1.00  0.00           C  
ATOM   3403  O   GLU A1728      -8.705  14.923  44.325  1.00  0.00           O  
ATOM   3404  CB  GLU A1728     -11.438  14.849  46.341  1.00  0.00           C  
ATOM   3405  CG  GLU A1728     -11.967  15.766  45.255  1.00  0.00           C  
ATOM   3406  CD  GLU A1728     -13.241  16.474  45.684  1.00  0.00           C  
ATOM   3407  OE1 GLU A1728     -14.218  15.777  46.028  1.00  0.00           O  
ATOM   3408  OE2 GLU A1728     -13.265  17.723  45.682  1.00  0.00           O  
ATOM   3409  N   VAL A1729      -8.513  15.650  46.441  1.00  0.00           N  
ATOM   3410  CA  VAL A1729      -7.413  16.559  46.122  1.00  0.00           C  
ATOM   3411  C   VAL A1729      -6.123  15.848  45.709  1.00  0.00           C  
ATOM   3412  O   VAL A1729      -5.397  16.326  44.835  1.00  0.00           O  
ATOM   3413  CB  VAL A1729      -7.095  17.503  47.309  1.00  0.00           C  
ATOM   3414  CG1 VAL A1729      -6.629  16.696  48.508  1.00  0.00           C  
ATOM   3415  CG2 VAL A1729      -6.028  18.510  46.902  1.00  0.00           C  
ATOM   3416  N   ILE A1730      -5.820  14.717  46.336  1.00  0.00           N  
ATOM   3417  CA  ILE A1730      -4.606  13.999  45.971  1.00  0.00           C  
ATOM   3418  C   ILE A1730      -4.763  13.390  44.574  1.00  0.00           C  
ATOM   3419  O   ILE A1730      -3.819  13.384  43.780  1.00  0.00           O  
ATOM   3420  CB  ILE A1730      -4.269  12.899  47.013  1.00  0.00           C  
ATOM   3421  CG1 ILE A1730      -3.913  13.557  48.351  1.00  0.00           C  
ATOM   3422  CG2 ILE A1730      -3.090  12.066  46.535  1.00  0.00           C  
ATOM   3423  CD1 ILE A1730      -3.690  12.580  49.501  1.00  0.00           C  
ATOM   3424  N   GLY A1731      -5.957  12.889  44.272  1.00  0.00           N  
ATOM   3425  CA  GLY A1731      -6.204  12.310  42.960  1.00  0.00           C  
ATOM   3426  C   GLY A1731      -6.110  13.375  41.876  1.00  0.00           C  
ATOM   3427  O   GLY A1731      -5.595  13.130  40.779  1.00  0.00           O  
ATOM   3428  N   GLU A1732      -6.608  14.568  42.180  1.00  0.00           N  
ATOM   3429  CA  GLU A1732      -6.555  15.664  41.222  1.00  0.00           C  
ATOM   3430  C   GLU A1732      -5.102  16.054  40.994  1.00  0.00           C  
ATOM   3431  O   GLU A1732      -4.723  16.442  39.891  1.00  0.00           O  
ATOM   3432  CB  GLU A1732      -7.349  16.869  41.734  1.00  0.00           C  
ATOM   3433  CG  GLU A1732      -7.128  18.158  40.936  1.00  0.00           C  
ATOM   3434  CD  GLU A1732      -7.426  18.020  39.444  1.00  0.00           C  
ATOM   3435  OE1 GLU A1732      -7.128  18.974  38.691  1.00  0.00           O  
ATOM   3436  OE2 GLU A1732      -7.958  16.971  39.018  1.00  0.00           O  
ATOM   3437  N   ALA A1733      -4.287  15.944  42.038  1.00  0.00           N  
ATOM   3438  CA  ALA A1733      -2.874  16.281  41.919  1.00  0.00           C  
ATOM   3439  C   ALA A1733      -2.200  15.271  40.990  1.00  0.00           C  
ATOM   3440  O   ALA A1733      -1.414  15.646  40.128  1.00  0.00           O  
ATOM   3441  CB  ALA A1733      -2.210  16.276  43.288  1.00  0.00           C  
ATOM   3442  N   TRP A1734      -2.499  13.986  41.165  1.00  0.00           N  
ATOM   3443  CA  TRP A1734      -1.915  12.976  40.283  1.00  0.00           C  
ATOM   3444  C   TRP A1734      -2.402  13.273  38.856  1.00  0.00           C  
ATOM   3445  O   TRP A1734      -1.614  13.349  37.908  1.00  0.00           O  
ATOM   3446  CB  TRP A1734      -2.370  11.567  40.686  1.00  0.00           C  
ATOM   3447  CG  TRP A1734      -1.749  11.007  41.950  1.00  0.00           C  
ATOM   3448  CD1 TRP A1734      -2.373  10.235  42.894  1.00  0.00           C  
ATOM   3449  CD2 TRP A1734      -0.383  11.133  42.378  1.00  0.00           C  
ATOM   3450  NE1 TRP A1734      -1.484   9.876  43.879  1.00  0.00           N  
ATOM   3451  CE2 TRP A1734      -0.258  10.415  43.591  1.00  0.00           C  
ATOM   3452  CE3 TRP A1734       0.745  11.784  41.856  1.00  0.00           C  
ATOM   3453  CZ2 TRP A1734       0.954  10.328  44.291  1.00  0.00           C  
ATOM   3454  CZ3 TRP A1734       1.951  11.695  42.552  1.00  0.00           C  
ATOM   3455  CH2 TRP A1734       2.042  10.972  43.760  1.00  0.00           C  
ATOM   3456  N   GLU A1735      -3.714  13.441  38.722  1.00  0.00           N  
ATOM   3457  CA  GLU A1735      -4.344  13.710  37.433  1.00  0.00           C  
ATOM   3458  C   GLU A1735      -3.730  14.891  36.685  1.00  0.00           C  
ATOM   3459  O   GLU A1735      -3.415  14.785  35.498  1.00  0.00           O  
ATOM   3460  CB  GLU A1735      -5.842  13.963  37.633  1.00  0.00           C  
ATOM   3461  CG  GLU A1735      -6.580  14.351  36.360  1.00  0.00           C  
ATOM   3462  CD  GLU A1735      -6.892  13.164  35.479  1.00  0.00           C  
ATOM   3463  OE1 GLU A1735      -7.156  13.371  34.274  1.00  0.00           O  
ATOM   3464  OE2 GLU A1735      -6.893  12.025  35.990  1.00  0.00           O  
ATOM   3465  N   SER A1736      -3.563  16.011  37.385  1.00  0.00           N  
ATOM   3466  CA  SER A1736      -3.010  17.225  36.793  1.00  0.00           C  
ATOM   3467  C   SER A1736      -1.490  17.211  36.668  1.00  0.00           C  
ATOM   3468  O   SER A1736      -0.896  18.176  36.195  1.00  0.00           O  
ATOM   3469  CB  SER A1736      -3.446  18.445  37.613  1.00  0.00           C  
ATOM   3470  OG  SER A1736      -2.940  18.376  38.936  1.00  0.00           O  
ATOM   3471  N   ARG A1739      -0.864  16.117  37.096  1.00  0.00           N  
ATOM   3472  CA  ARG A1739       0.585  15.970  37.022  1.00  0.00           C  
ATOM   3473  C   ARG A1739       1.338  16.831  38.040  1.00  0.00           C  
ATOM   3474  O   ARG A1739       2.543  17.046  37.916  1.00  0.00           O  
ATOM   3475  CB  ARG A1739       1.070  16.260  35.592  1.00  0.00           C  
ATOM   3476  CG  ARG A1739       0.828  15.094  34.635  1.00  0.00           C  
ATOM   3477  CD  ARG A1739       0.613  15.518  33.187  1.00  0.00           C  
ATOM   3478  NE  ARG A1739       1.342  16.731  32.833  1.00  0.00           N  
ATOM   3479  CZ  ARG A1739       0.752  17.869  32.487  1.00  0.00           C  
ATOM   3480  NH1 ARG A1739      -0.573  17.940  32.448  1.00  0.00           N  
ATOM   3481  NH2 ARG A1739       1.483  18.932  32.182  1.00  0.00           N  
ATOM   3482  N   GLU A1740       0.622  17.325  39.046  1.00  0.00           N  
ATOM   3483  CA  GLU A1740       1.249  18.112  40.108  1.00  0.00           C  
ATOM   3484  C   GLU A1740       1.694  17.087  41.159  1.00  0.00           C  
ATOM   3485  O   GLU A1740       1.161  17.027  42.270  1.00  0.00           O  
ATOM   3486  CB  GLU A1740       0.246  19.095  40.715  1.00  0.00           C  
ATOM   3487  CG  GLU A1740      -0.309  20.122  39.724  1.00  0.00           C  
ATOM   3488  CD  GLU A1740       0.729  21.136  39.260  1.00  0.00           C  
ATOM   3489  OE1 GLU A1740       1.925  20.983  39.590  1.00  0.00           O  
ATOM   3490  OE2 GLU A1740       0.346  22.094  38.555  1.00  0.00           O  
ATOM   3491  N   PHE A1741       2.672  16.273  40.774  1.00  0.00           N  
ATOM   3492  CA  PHE A1741       3.207  15.223  41.629  1.00  0.00           C  
ATOM   3493  C   PHE A1741       3.775  15.738  42.944  1.00  0.00           C  
ATOM   3494  O   PHE A1741       3.573  15.127  43.988  1.00  0.00           O  
ATOM   3495  CB  PHE A1741       4.285  14.438  40.873  1.00  0.00           C  
ATOM   3496  CG  PHE A1741       3.748  13.573  39.757  1.00  0.00           C  
ATOM   3497  CD1 PHE A1741       4.598  12.717  39.057  1.00  0.00           C  
ATOM   3498  CD2 PHE A1741       2.399  13.617  39.399  1.00  0.00           C  
ATOM   3499  CE1 PHE A1741       4.116  11.915  38.019  1.00  0.00           C  
ATOM   3500  CE2 PHE A1741       1.904  12.817  38.359  1.00  0.00           C  
ATOM   3501  CZ  PHE A1741       2.763  11.966  37.670  1.00  0.00           C  
ATOM   3502  N   GLY A1742       4.492  16.854  42.887  1.00  0.00           N  
ATOM   3503  CA  GLY A1742       5.071  17.417  44.096  1.00  0.00           C  
ATOM   3504  C   GLY A1742       3.995  17.760  45.108  1.00  0.00           C  
ATOM   3505  O   GLY A1742       4.171  17.571  46.314  1.00  0.00           O  
ATOM   3506  N   LYS A1743       2.876  18.272  44.611  1.00  0.00           N  
ATOM   3507  CA  LYS A1743       1.750  18.633  45.461  1.00  0.00           C  
ATOM   3508  C   LYS A1743       1.148  17.382  46.099  1.00  0.00           C  
ATOM   3509  O   LYS A1743       0.853  17.363  47.294  1.00  0.00           O  
ATOM   3510  CB  LYS A1743       0.683  19.354  44.634  1.00  0.00           C  
ATOM   3511  CG  LYS A1743      -0.540  19.805  45.423  1.00  0.00           C  
ATOM   3512  CD  LYS A1743      -1.548  20.495  44.506  1.00  0.00           C  
ATOM   3513  CE  LYS A1743      -2.761  20.981  45.282  1.00  0.00           C  
ATOM   3514  NZ  LYS A1743      -3.413  19.863  46.011  1.00  0.00           N  
ATOM   3515  N   ALA A1744       0.960  16.336  45.301  1.00  0.00           N  
ATOM   3516  CA  ALA A1744       0.386  15.100  45.824  1.00  0.00           C  
ATOM   3517  C   ALA A1744       1.251  14.552  46.958  1.00  0.00           C  
ATOM   3518  O   ALA A1744       0.740  14.193  48.016  1.00  0.00           O  
ATOM   3519  CB  ALA A1744       0.260  14.064  44.715  1.00  0.00           C  
ATOM   3520  N   VAL A1745       2.560  14.492  46.736  1.00  0.00           N  
ATOM   3521  CA  VAL A1745       3.470  13.979  47.756  1.00  0.00           C  
ATOM   3522  C   VAL A1745       3.435  14.822  49.032  1.00  0.00           C  
ATOM   3523  O   VAL A1745       3.384  14.273  50.134  1.00  0.00           O  
ATOM   3524  CB  VAL A1745       4.922  13.891  47.230  1.00  0.00           C  
ATOM   3525  CG1 VAL A1745       5.859  13.486  48.354  1.00  0.00           C  
ATOM   3526  CG2 VAL A1745       5.006  12.864  46.109  1.00  0.00           C  
ATOM   3527  N   ARG A1746       3.452  16.148  48.899  1.00  0.00           N  
ATOM   3528  CA  ARG A1746       3.407  16.991  50.092  1.00  0.00           C  
ATOM   3529  C   ARG A1746       2.149  16.698  50.902  1.00  0.00           C  
ATOM   3530  O   ARG A1746       2.206  16.584  52.121  1.00  0.00           O  
ATOM   3531  CB  ARG A1746       3.455  18.480  49.724  1.00  0.00           C  
ATOM   3532  CG  ARG A1746       4.857  18.998  49.422  1.00  0.00           C  
ATOM   3533  CD  ARG A1746       4.884  20.522  49.364  1.00  0.00           C  
ATOM   3534  NE  ARG A1746       4.187  21.031  48.189  1.00  0.00           N  
ATOM   3535  CZ  ARG A1746       4.661  20.954  46.949  1.00  0.00           C  
ATOM   3536  NH1 ARG A1746       5.842  20.391  46.717  1.00  0.00           N  
ATOM   3537  NH2 ARG A1746       3.951  21.434  45.938  1.00  0.00           N  
ATOM   3538  N   GLU A1747       1.014  16.575  50.221  1.00  0.00           N  
ATOM   3539  CA  GLU A1747      -0.246  16.274  50.892  1.00  0.00           C  
ATOM   3540  C   GLU A1747      -0.206  14.896  51.568  1.00  0.00           C  
ATOM   3541  O   GLU A1747      -0.689  14.729  52.690  1.00  0.00           O  
ATOM   3542  CB  GLU A1747      -1.404  16.321  49.892  1.00  0.00           C  
ATOM   3543  CG  GLU A1747      -2.755  16.025  50.520  1.00  0.00           C  
ATOM   3544  CD  GLU A1747      -3.119  17.022  51.609  1.00  0.00           C  
ATOM   3545  OE1 GLU A1747      -3.289  18.216  51.281  1.00  0.00           O  
ATOM   3546  OE2 GLU A1747      -3.228  16.613  52.790  1.00  0.00           O  
ATOM   3547  N   ILE A1748       0.371  13.911  50.883  1.00  0.00           N  
ATOM   3548  CA  ILE A1748       0.469  12.561  51.435  1.00  0.00           C  
ATOM   3549  C   ILE A1748       1.371  12.537  52.670  1.00  0.00           C  
ATOM   3550  O   ILE A1748       1.042  11.906  53.677  1.00  0.00           O  
ATOM   3551  CB  ILE A1748       1.024  11.557  50.377  1.00  0.00           C  
ATOM   3552  CG1 ILE A1748       0.003  11.372  49.251  1.00  0.00           C  
ATOM   3553  CG2 ILE A1748       1.343  10.218  51.039  1.00  0.00           C  
ATOM   3554  CD1 ILE A1748       0.547  10.619  48.032  1.00  0.00           C  
ATOM   3555  N   MET A1749       2.510  13.217  52.596  1.00  0.00           N  
ATOM   3556  CA  MET A1749       3.421  13.247  53.731  1.00  0.00           C  
ATOM   3557  C   MET A1749       2.832  14.055  54.883  1.00  0.00           C  
ATOM   3558  O   MET A1749       3.118  13.775  56.048  1.00  0.00           O  
ATOM   3559  CB  MET A1749       4.783  13.808  53.322  1.00  0.00           C  
ATOM   3560  CG  MET A1749       5.596  12.868  52.433  1.00  0.00           C  
ATOM   3561  SD  MET A1749       5.847  11.222  53.158  1.00  0.00           S  
ATOM   3562  CE  MET A1749       5.766  10.176  51.677  1.00  0.00           C  
ATOM   3563  N   ALA A1750       2.006  15.048  54.564  1.00  0.00           N  
ATOM   3564  CA  ALA A1750       1.366  15.846  55.606  1.00  0.00           C  
ATOM   3565  C   ALA A1750       0.466  14.895  56.403  1.00  0.00           C  
ATOM   3566  O   ALA A1750       0.407  14.959  57.631  1.00  0.00           O  
ATOM   3567  CB  ALA A1750       0.534  16.973  54.987  1.00  0.00           C  
ATOM   3568  N   LEU A1751      -0.230  14.010  55.694  1.00  0.00           N  
ATOM   3569  CA  LEU A1751      -1.102  13.042  56.340  1.00  0.00           C  
ATOM   3570  C   LEU A1751      -0.269  12.097  57.196  1.00  0.00           C  
ATOM   3571  O   LEU A1751      -0.650  11.773  58.318  1.00  0.00           O  
ATOM   3572  CB  LEU A1751      -1.890  12.240  55.297  1.00  0.00           C  
ATOM   3573  CG  LEU A1751      -2.992  13.012  54.567  1.00  0.00           C  
ATOM   3574  CD1 LEU A1751      -3.581  12.165  53.451  1.00  0.00           C  
ATOM   3575  CD2 LEU A1751      -4.066  13.414  55.569  1.00  0.00           C  
ATOM   3576  N   ALA A1752       0.870  11.660  56.663  1.00  0.00           N  
ATOM   3577  CA  ALA A1752       1.757  10.760  57.395  1.00  0.00           C  
ATOM   3578  C   ALA A1752       2.210  11.391  58.716  1.00  0.00           C  
ATOM   3579  O   ALA A1752       2.310  10.704  59.729  1.00  0.00           O  
ATOM   3580  CB  ALA A1752       2.972  10.394  56.540  1.00  0.00           C  
ATOM   3581  N   ASP A1753       2.484  12.694  58.709  1.00  0.00           N  
ATOM   3582  CA  ASP A1753       2.907  13.370  59.938  1.00  0.00           C  
ATOM   3583  C   ASP A1753       1.775  13.284  60.960  1.00  0.00           C  
ATOM   3584  O   ASP A1753       1.997  13.028  62.143  1.00  0.00           O  
ATOM   3585  CB  ASP A1753       3.234  14.848  59.679  1.00  0.00           C  
ATOM   3586  CG  ASP A1753       4.489  15.040  58.843  1.00  0.00           C  
ATOM   3587  OD1 ASP A1753       5.441  14.238  58.980  1.00  0.00           O  
ATOM   3588  OD2 ASP A1753       4.530  16.014  58.061  1.00  0.00           O  
ATOM   3589  N   LEU A1754       0.559  13.500  60.481  1.00  0.00           N  
ATOM   3590  CA  LEU A1754      -0.631  13.452  61.316  1.00  0.00           C  
ATOM   3591  C   LEU A1754      -0.804  12.051  61.912  1.00  0.00           C  
ATOM   3592  O   LEU A1754      -1.119  11.898  63.097  1.00  0.00           O  
ATOM   3593  CB  LEU A1754      -1.848  13.822  60.464  1.00  0.00           C  
ATOM   3594  CG  LEU A1754      -3.092  14.360  61.159  1.00  0.00           C  
ATOM   3595  CD1 LEU A1754      -4.152  14.693  60.114  1.00  0.00           C  
ATOM   3596  CD2 LEU A1754      -3.609  13.337  62.145  1.00  0.00           C  
ATOM   3597  N   ALA A1755      -0.604  11.031  61.083  1.00  0.00           N  
ATOM   3598  CA  ALA A1755      -0.725   9.643  61.527  1.00  0.00           C  
ATOM   3599  C   ALA A1755       0.307   9.319  62.606  1.00  0.00           C  
ATOM   3600  O   ALA A1755      -0.021   8.698  63.621  1.00  0.00           O  
ATOM   3601  CB  ALA A1755      -0.557   8.697  60.340  1.00  0.00           C  
ATOM   3602  N   ASN A1756       1.550   9.743  62.399  1.00  0.00           N  
ATOM   3603  CA  ASN A1756       2.594   9.477  63.383  1.00  0.00           C  
ATOM   3604  C   ASN A1756       2.388  10.275  64.664  1.00  0.00           C  
ATOM   3605  O   ASN A1756       2.781   9.831  65.747  1.00  0.00           O  
ATOM   3606  CB  ASN A1756       3.971   9.748  62.785  1.00  0.00           C  
ATOM   3607  CG  ASN A1756       4.447   8.605  61.910  1.00  0.00           C  
ATOM   3608  OD1 ASN A1756       4.684   7.497  62.396  1.00  0.00           O  
ATOM   3609  ND2 ASN A1756       4.573   8.860  60.614  1.00  0.00           N  
ATOM   3610  N   ARG A1757       1.759  11.443  64.545  1.00  0.00           N  
ATOM   3611  CA  ARG A1757       1.470  12.257  65.720  1.00  0.00           C  
ATOM   3612  C   ARG A1757       0.421  11.505  66.538  1.00  0.00           C  
ATOM   3613  O   ARG A1757       0.504  11.430  67.764  1.00  0.00           O  
ATOM   3614  CB  ARG A1757       0.926  13.633  65.318  1.00  0.00           C  
ATOM   3615  CG  ARG A1757       0.589  14.519  66.511  1.00  0.00           C  
ATOM   3616  CD  ARG A1757       0.154  15.930  66.106  1.00  0.00           C  
ATOM   3617  NE  ARG A1757       1.216  16.691  65.447  1.00  0.00           N  
ATOM   3618  CZ  ARG A1757       1.312  16.865  64.131  1.00  0.00           C  
ATOM   3619  NH1 ARG A1757       0.405  16.335  63.321  1.00  0.00           N  
ATOM   3620  NH2 ARG A1757       2.314  17.573  63.623  1.00  0.00           N  
ATOM   3621  N   TYR A1758      -0.572  10.951  65.850  1.00  0.00           N  
ATOM   3622  CA  TYR A1758      -1.612  10.183  66.520  1.00  0.00           C  
ATOM   3623  C   TYR A1758      -0.968   9.060  67.334  1.00  0.00           C  
ATOM   3624  O   TYR A1758      -1.258   8.897  68.520  1.00  0.00           O  
ATOM   3625  CB  TYR A1758      -2.587   9.581  65.497  1.00  0.00           C  
ATOM   3626  CG  TYR A1758      -3.458   8.484  66.078  1.00  0.00           C  
ATOM   3627  CD1 TYR A1758      -4.579   8.784  66.854  1.00  0.00           C  
ATOM   3628  CD2 TYR A1758      -3.121   7.142  65.904  1.00  0.00           C  
ATOM   3629  CE1 TYR A1758      -5.339   7.770  67.449  1.00  0.00           C  
ATOM   3630  CE2 TYR A1758      -3.869   6.124  66.494  1.00  0.00           C  
ATOM   3631  CZ  TYR A1758      -4.972   6.444  67.264  1.00  0.00           C  
ATOM   3632  OH  TYR A1758      -5.696   5.432  67.857  1.00  0.00           O  
ATOM   3633  N   VAL A1760      -0.091   8.286  66.698  1.00  0.00           N  
ATOM   3634  CA  VAL A1760       0.567   7.180  67.386  1.00  0.00           C  
ATOM   3635  C   VAL A1760       1.372   7.679  68.581  1.00  0.00           C  
ATOM   3636  O   VAL A1760       1.368   7.049  69.642  1.00  0.00           O  
ATOM   3637  CB  VAL A1760       1.498   6.386  66.438  1.00  0.00           C  
ATOM   3638  CG1 VAL A1760       2.151   5.225  67.199  1.00  0.00           C  
ATOM   3639  CG2 VAL A1760       0.699   5.856  65.247  1.00  0.00           C  
ATOM   3640  N   ASP A1761       2.066   8.802  68.417  1.00  0.00           N  
ATOM   3641  CA  ASP A1761       2.843   9.359  69.523  1.00  0.00           C  
ATOM   3642  C   ASP A1761       1.922   9.730  70.683  1.00  0.00           C  
ATOM   3643  O   ASP A1761       2.235   9.462  71.844  1.00  0.00           O  
ATOM   3644  CB  ASP A1761       3.621  10.602  69.080  1.00  0.00           C  
ATOM   3645  CG  ASP A1761       4.774  10.269  68.160  1.00  0.00           C  
ATOM   3646  OD1 ASP A1761       5.197   9.093  68.138  1.00  0.00           O  
ATOM   3647  OD2 ASP A1761       5.272  11.184  67.471  1.00  0.00           O  
ATOM   3648  N   GLU A1762       0.783  10.337  70.361  1.00  0.00           N  
ATOM   3649  CA  GLU A1762      -0.190  10.745  71.371  1.00  0.00           C  
ATOM   3650  C   GLU A1762      -0.740   9.564  72.159  1.00  0.00           C  
ATOM   3651  O   GLU A1762      -1.000   9.678  73.356  1.00  0.00           O  
ATOM   3652  CB  GLU A1762      -1.358  11.491  70.719  1.00  0.00           C  
ATOM   3653  CG  GLU A1762      -1.003  12.868  70.189  1.00  0.00           C  
ATOM   3654  CD  GLU A1762      -2.134  13.501  69.396  1.00  0.00           C  
ATOM   3655  OE1 GLU A1762      -1.998  14.685  69.019  1.00  0.00           O  
ATOM   3656  OE2 GLU A1762      -3.153  12.819  69.144  1.00  0.00           O  
ATOM   3657  N   GLN A1763      -0.924   8.431  71.488  1.00  0.00           N  
ATOM   3658  CA  GLN A1763      -1.459   7.250  72.153  1.00  0.00           C  
ATOM   3659  C   GLN A1763      -0.365   6.474  72.878  1.00  0.00           C  
ATOM   3660  O   GLN A1763      -0.645   5.723  73.816  1.00  0.00           O  
ATOM   3661  CB  GLN A1763      -2.164   6.348  71.141  1.00  0.00           C  
ATOM   3662  CG  GLN A1763      -3.311   7.024  70.406  1.00  0.00           C  
ATOM   3663  CD  GLN A1763      -4.353   7.604  71.346  1.00  0.00           C  
ATOM   3664  OE1 GLN A1763      -4.873   6.913  72.220  1.00  0.00           O  
ATOM   3665  NE2 GLN A1763      -4.666   8.879  71.163  1.00  0.00           N  
ATOM   3666  N   ALA A1799       0.876   6.655  72.432  1.00  0.00           N  
ATOM   3667  CA  ALA A1799       2.030   6.001  73.044  1.00  0.00           C  
ATOM   3668  C   ALA A1799       1.818   4.512  73.321  1.00  0.00           C  
ATOM   3669  O   ALA A1799       1.798   4.082  74.473  1.00  0.00           O  
ATOM   3670  CB  ALA A1799       2.391   6.722  74.341  1.00  0.00           C  
ATOM   3671  N   PRO A1800       1.679   3.700  72.263  1.00  0.00           N  
ATOM   3672  CA  PRO A1800       1.471   2.260  72.441  1.00  0.00           C  
ATOM   3673  C   PRO A1800       2.580   1.550  73.225  1.00  0.00           C  
ATOM   3674  O   PRO A1800       2.337   0.517  73.845  1.00  0.00           O  
ATOM   3675  CB  PRO A1800       1.334   1.752  71.003  1.00  0.00           C  
ATOM   3676  CG  PRO A1800       2.148   2.729  70.216  1.00  0.00           C  
ATOM   3677  CD  PRO A1800       1.772   4.047  70.834  1.00  0.00           C  
ATOM   3678  N   TRP A1801       3.789   2.100  73.206  1.00  0.00           N  
ATOM   3679  CA  TRP A1801       4.895   1.488  73.940  1.00  0.00           C  
ATOM   3680  C   TRP A1801       4.668   1.615  75.448  1.00  0.00           C  
ATOM   3681  O   TRP A1801       5.241   0.861  76.240  1.00  0.00           O  
ATOM   3682  CB  TRP A1801       6.231   2.125  73.534  1.00  0.00           C  
ATOM   3683  CG  TRP A1801       6.337   3.598  73.797  1.00  0.00           C  
ATOM   3684  CD1 TRP A1801       6.825   4.201  74.922  1.00  0.00           C  
ATOM   3685  CD2 TRP A1801       5.932   4.657  72.919  1.00  0.00           C  
ATOM   3686  NE1 TRP A1801       6.749   5.569  74.799  1.00  0.00           N  
ATOM   3687  CE2 TRP A1801       6.204   5.876  73.580  1.00  0.00           C  
ATOM   3688  CE3 TRP A1801       5.366   4.693  71.636  1.00  0.00           C  
ATOM   3689  CZ2 TRP A1801       5.926   7.121  73.002  1.00  0.00           C  
ATOM   3690  CZ3 TRP A1801       5.091   5.931  71.061  1.00  0.00           C  
ATOM   3691  CH2 TRP A1801       5.371   7.127  71.746  1.00  0.00           C  
ATOM   3692  N   VAL A1802       3.825   2.569  75.837  1.00  0.00           N  
ATOM   3693  CA  VAL A1802       3.491   2.780  77.245  1.00  0.00           C  
ATOM   3694  C   VAL A1802       2.302   1.887  77.587  1.00  0.00           C  
ATOM   3695  O   VAL A1802       2.318   1.162  78.582  1.00  0.00           O  
ATOM   3696  CB  VAL A1802       3.088   4.248  77.524  1.00  0.00           C  
ATOM   3697  CG1 VAL A1802       2.581   4.386  78.957  1.00  0.00           C  
ATOM   3698  CG2 VAL A1802       4.277   5.167  77.297  1.00  0.00           C  
ATOM   3699  N   VAL A1803       1.273   1.950  76.749  1.00  0.00           N  
ATOM   3700  CA  VAL A1803       0.066   1.153  76.938  1.00  0.00           C  
ATOM   3701  C   VAL A1803       0.392  -0.338  76.966  1.00  0.00           C  
ATOM   3702  O   VAL A1803      -0.234  -1.106  77.696  1.00  0.00           O  
ATOM   3703  CB  VAL A1803      -0.954   1.405  75.804  1.00  0.00           C  
ATOM   3704  CG1 VAL A1803      -2.191   0.530  76.002  1.00  0.00           C  
ATOM   3705  CG2 VAL A1803      -1.346   2.874  75.773  1.00  0.00           C  
ATOM   3706  N   ALA A1804       1.373  -0.737  76.163  1.00  0.00           N  
ATOM   3707  CA  ALA A1804       1.777  -2.136  76.074  1.00  0.00           C  
ATOM   3708  C   ALA A1804       2.186  -2.723  77.421  1.00  0.00           C  
ATOM   3709  O   ALA A1804       1.946  -3.902  77.684  1.00  0.00           O  
ATOM   3710  CB  ALA A1804       2.924  -2.285  75.077  1.00  0.00           C  
ATOM   3711  N   LYS A1805       2.799  -1.905  78.272  1.00  0.00           N  
ATOM   3712  CA  LYS A1805       3.245  -2.380  79.579  1.00  0.00           C  
ATOM   3713  C   LYS A1805       2.273  -2.110  80.726  1.00  0.00           C  
ATOM   3714  O   LYS A1805       2.606  -2.343  81.887  1.00  0.00           O  
ATOM   3715  CB  LYS A1805       4.621  -1.791  79.915  1.00  0.00           C  
ATOM   3716  CG  LYS A1805       4.682  -0.271  79.909  1.00  0.00           C  
ATOM   3717  CD  LYS A1805       6.064   0.237  80.309  1.00  0.00           C  
ATOM   3718  CE  LYS A1805       6.112   1.761  80.314  1.00  0.00           C  
ATOM   3719  NZ  LYS A1805       7.417   2.292  80.796  1.00  0.00           N  
ATOM   3720  N   GLN A1808       1.076  -1.623  80.407  1.00  0.00           N  
ATOM   3721  CA  GLN A1808       0.066  -1.354  81.430  1.00  0.00           C  
ATOM   3722  C   GLN A1808      -0.964  -2.482  81.425  1.00  0.00           C  
ATOM   3723  O   GLN A1808      -1.637  -2.715  80.421  1.00  0.00           O  
ATOM   3724  CB  GLN A1808      -0.637  -0.018  81.167  1.00  0.00           C  
ATOM   3725  CG  GLN A1808       0.293   1.184  81.072  1.00  0.00           C  
ATOM   3726  CD  GLN A1808      -0.461   2.478  80.828  1.00  0.00           C  
ATOM   3727  OE1 GLN A1808      -1.412   2.512  80.053  1.00  0.00           O  
ATOM   3728  NE2 GLN A1808      -0.032   3.549  81.478  1.00  0.00           N  
ATOM   3729  N   GLU A1809      -1.085  -3.177  82.553  1.00  0.00           N  
ATOM   3730  CA  GLU A1809      -2.022  -4.289  82.674  1.00  0.00           C  
ATOM   3731  C   GLU A1809      -3.474  -3.879  82.435  1.00  0.00           C  
ATOM   3732  O   GLU A1809      -3.900  -2.794  82.835  1.00  0.00           O  
ATOM   3733  CB  GLU A1809      -1.883  -4.934  84.054  1.00  0.00           C  
ATOM   3734  N   GLY A1810      -4.225  -4.761  81.779  1.00  0.00           N  
ATOM   3735  CA  GLY A1810      -5.627  -4.501  81.504  1.00  0.00           C  
ATOM   3736  C   GLY A1810      -5.910  -3.592  80.320  1.00  0.00           C  
ATOM   3737  O   GLY A1810      -7.074  -3.325  80.007  1.00  0.00           O  
ATOM   3738  N   ARG A1812      -4.859  -3.118  79.659  1.00  0.00           N  
ATOM   3739  CA  ARG A1812      -5.020  -2.225  78.513  1.00  0.00           C  
ATOM   3740  C   ARG A1812      -4.886  -2.951  77.172  1.00  0.00           C  
ATOM   3741  O   ARG A1812      -4.654  -2.317  76.143  1.00  0.00           O  
ATOM   3742  CB  ARG A1812      -3.983  -1.096  78.574  1.00  0.00           C  
ATOM   3743  CG  ARG A1812      -4.073  -0.180  79.794  1.00  0.00           C  
ATOM   3744  CD  ARG A1812      -5.360   0.642  79.821  1.00  0.00           C  
ATOM   3745  NE  ARG A1812      -5.511   1.547  78.676  1.00  0.00           N  
ATOM   3746  CZ  ARG A1812      -4.708   2.573  78.404  1.00  0.00           C  
ATOM   3747  NH1 ARG A1812      -3.677   2.845  79.187  1.00  0.00           N  
ATOM   3748  NH2 ARG A1812      -4.946   3.339  77.350  1.00  0.00           N  
ATOM   3749  N   ASP A1813      -5.041  -4.272  77.177  1.00  0.00           N  
ATOM   3750  CA  ASP A1813      -4.913  -5.052  75.948  1.00  0.00           C  
ATOM   3751  C   ASP A1813      -5.817  -4.569  74.820  1.00  0.00           C  
ATOM   3752  O   ASP A1813      -5.353  -4.334  73.704  1.00  0.00           O  
ATOM   3753  CB  ASP A1813      -5.194  -6.530  76.221  1.00  0.00           C  
ATOM   3754  CG  ASP A1813      -4.269  -7.111  77.268  1.00  0.00           C  
ATOM   3755  OD1 ASP A1813      -4.499  -6.853  78.471  1.00  0.00           O  
ATOM   3756  OD2 ASP A1813      -3.305  -7.811  76.886  1.00  0.00           O  
ATOM   3757  N   ALA A1814      -7.107  -4.429  75.107  1.00  0.00           N  
ATOM   3758  CA  ALA A1814      -8.063  -3.977  74.104  1.00  0.00           C  
ATOM   3759  C   ALA A1814      -7.662  -2.622  73.524  1.00  0.00           C  
ATOM   3760  O   ALA A1814      -7.832  -2.376  72.327  1.00  0.00           O  
ATOM   3761  CB  ALA A1814      -9.457  -3.897  74.709  1.00  0.00           C  
ATOM   3762  N   ASP A1815      -7.128  -1.746  74.371  1.00  0.00           N  
ATOM   3763  CA  ASP A1815      -6.703  -0.426  73.919  1.00  0.00           C  
ATOM   3764  C   ASP A1815      -5.473  -0.503  73.017  1.00  0.00           C  
ATOM   3765  O   ASP A1815      -5.363   0.251  72.047  1.00  0.00           O  
ATOM   3766  CB  ASP A1815      -6.408   0.494  75.111  1.00  0.00           C  
ATOM   3767  CG  ASP A1815      -7.637   0.749  75.976  1.00  0.00           C  
ATOM   3768  OD1 ASP A1815      -8.772   0.551  75.490  1.00  0.00           O  
ATOM   3769  OD2 ASP A1815      -7.469   1.160  77.142  1.00  0.00           O  
ATOM   3770  N   LEU A1816      -4.549  -1.409  73.329  1.00  0.00           N  
ATOM   3771  CA  LEU A1816      -3.346  -1.547  72.512  1.00  0.00           C  
ATOM   3772  C   LEU A1816      -3.719  -2.001  71.102  1.00  0.00           C  
ATOM   3773  O   LEU A1816      -3.227  -1.454  70.109  1.00  0.00           O  
ATOM   3774  CB  LEU A1816      -2.375  -2.556  73.132  1.00  0.00           C  
ATOM   3775  CG  LEU A1816      -1.084  -2.777  72.336  1.00  0.00           C  
ATOM   3776  CD1 LEU A1816      -0.293  -1.477  72.265  1.00  0.00           C  
ATOM   3777  CD2 LEU A1816      -0.252  -3.875  72.983  1.00  0.00           C  
ATOM   3778  N   GLN A1817      -4.587  -3.003  71.014  1.00  0.00           N  
ATOM   3779  CA  GLN A1817      -5.014  -3.508  69.716  1.00  0.00           C  
ATOM   3780  C   GLN A1817      -5.715  -2.396  68.937  1.00  0.00           C  
ATOM   3781  O   GLN A1817      -5.530  -2.258  67.728  1.00  0.00           O  
ATOM   3782  CB  GLN A1817      -5.959  -4.696  69.891  1.00  0.00           C  
ATOM   3783  CG  GLN A1817      -6.469  -5.279  68.575  1.00  0.00           C  
ATOM   3784  CD  GLN A1817      -7.509  -6.355  68.789  1.00  0.00           C  
ATOM   3785  OE1 GLN A1817      -8.427  -6.185  69.587  1.00  0.00           O  
ATOM   3786  NE2 GLN A1817      -7.381  -7.465  68.067  1.00  0.00           N  
ATOM   3787  N   ALA A1818      -6.514  -1.600  69.643  1.00  0.00           N  
ATOM   3788  CA  ALA A1818      -7.239  -0.496  69.024  1.00  0.00           C  
ATOM   3789  C   ALA A1818      -6.268   0.523  68.425  1.00  0.00           C  
ATOM   3790  O   ALA A1818      -6.401   0.924  67.268  1.00  0.00           O  
ATOM   3791  CB  ALA A1818      -8.144   0.178  70.061  1.00  0.00           C  
ATOM   3792  N   ILE A1819      -5.284   0.932  69.221  1.00  0.00           N  
ATOM   3793  CA  ILE A1819      -4.288   1.903  68.787  1.00  0.00           C  
ATOM   3794  C   ILE A1819      -3.467   1.424  67.590  1.00  0.00           C  
ATOM   3795  O   ILE A1819      -3.331   2.134  66.595  1.00  0.00           O  
ATOM   3796  CB  ILE A1819      -3.313   2.238  69.939  1.00  0.00           C  
ATOM   3797  CG1 ILE A1819      -4.076   2.901  71.088  1.00  0.00           C  
ATOM   3798  CG2 ILE A1819      -2.197   3.150  69.438  1.00  0.00           C  
ATOM   3799  CD1 ILE A1819      -3.234   3.079  72.349  1.00  0.00           C  
ATOM   3800  N   CYS A1820      -2.912   0.222  67.697  1.00  0.00           N  
ATOM   3801  CA  CYS A1820      -2.088  -0.331  66.629  1.00  0.00           C  
ATOM   3802  C   CYS A1820      -2.891  -0.603  65.361  1.00  0.00           C  
ATOM   3803  O   CYS A1820      -2.386  -0.430  64.249  1.00  0.00           O  
ATOM   3804  CB  CYS A1820      -1.395  -1.611  67.114  1.00  0.00           C  
ATOM   3805  SG  CYS A1820      -0.279  -1.315  68.525  1.00  0.00           S  
ATOM   3806  N   SER A1821      -4.141  -1.020  65.523  1.00  0.00           N  
ATOM   3807  CA  SER A1821      -4.991  -1.292  64.369  1.00  0.00           C  
ATOM   3808  C   SER A1821      -5.263   0.008  63.622  1.00  0.00           C  
ATOM   3809  O   SER A1821      -5.310   0.032  62.391  1.00  0.00           O  
ATOM   3810  CB  SER A1821      -6.317  -1.922  64.817  1.00  0.00           C  
ATOM   3811  OG  SER A1821      -6.101  -3.188  65.431  1.00  0.00           O  
ATOM   3812  N   MET A1822      -5.434   1.088  64.382  1.00  0.00           N  
ATOM   3813  CA  MET A1822      -5.699   2.407  63.816  1.00  0.00           C  
ATOM   3814  C   MET A1822      -4.508   2.872  62.975  1.00  0.00           C  
ATOM   3815  O   MET A1822      -4.685   3.369  61.865  1.00  0.00           O  
ATOM   3816  CB  MET A1822      -5.982   3.409  64.944  1.00  0.00           C  
ATOM   3817  CG  MET A1822      -6.487   4.782  64.496  1.00  0.00           C  
ATOM   3818  SD  MET A1822      -8.091   4.761  63.644  1.00  0.00           S  
ATOM   3819  CE  MET A1822      -7.871   6.169  62.539  1.00  0.00           C  
ATOM   3820  N   GLY A1823      -3.298   2.698  63.498  1.00  0.00           N  
ATOM   3821  CA  GLY A1823      -2.113   3.102  62.760  1.00  0.00           C  
ATOM   3822  C   GLY A1823      -1.949   2.330  61.458  1.00  0.00           C  
ATOM   3823  O   GLY A1823      -1.519   2.880  60.440  1.00  0.00           O  
ATOM   3824  N   ILE A1824      -2.300   1.050  61.489  1.00  0.00           N  
ATOM   3825  CA  ILE A1824      -2.193   0.194  60.315  1.00  0.00           C  
ATOM   3826  C   ILE A1824      -3.215   0.576  59.237  1.00  0.00           C  
ATOM   3827  O   ILE A1824      -2.927   0.477  58.045  1.00  0.00           O  
ATOM   3828  CB  ILE A1824      -2.332  -1.293  60.730  1.00  0.00           C  
ATOM   3829  CG1 ILE A1824      -1.066  -1.713  61.493  1.00  0.00           C  
ATOM   3830  CG2 ILE A1824      -2.539  -2.182  59.505  1.00  0.00           C  
ATOM   3831  CD1 ILE A1824      -1.167  -3.043  62.216  1.00  0.00           C  
ATOM   3832  N   ASN A1825      -4.396   1.028  59.649  1.00  0.00           N  
ATOM   3833  CA  ASN A1825      -5.411   1.442  58.683  1.00  0.00           C  
ATOM   3834  C   ASN A1825      -5.013   2.760  58.025  1.00  0.00           C  
ATOM   3835  O   ASN A1825      -5.322   2.994  56.859  1.00  0.00           O  
ATOM   3836  CB  ASN A1825      -6.780   1.572  59.353  1.00  0.00           C  
ATOM   3837  CG  ASN A1825      -7.615   0.311  59.208  1.00  0.00           C  
ATOM   3838  OD1 ASN A1825      -7.900  -0.125  58.096  1.00  0.00           O  
ATOM   3839  ND2 ASN A1825      -8.010  -0.281  60.336  1.00  0.00           N  
ATOM   3840  N   LEU A1826      -4.327   3.618  58.775  1.00  0.00           N  
ATOM   3841  CA  LEU A1826      -3.866   4.893  58.235  1.00  0.00           C  
ATOM   3842  C   LEU A1826      -2.774   4.587  57.206  1.00  0.00           C  
ATOM   3843  O   LEU A1826      -2.672   5.245  56.169  1.00  0.00           O  
ATOM   3844  CB  LEU A1826      -3.333   5.785  59.365  1.00  0.00           C  
ATOM   3845  CG  LEU A1826      -4.411   6.250  60.361  1.00  0.00           C  
ATOM   3846  CD1 LEU A1826      -3.776   7.046  61.499  1.00  0.00           C  
ATOM   3847  CD2 LEU A1826      -5.448   7.106  59.634  1.00  0.00           C  
ATOM   3848  N   PHE A1827      -1.974   3.566  57.498  1.00  0.00           N  
ATOM   3849  CA  PHE A1827      -0.912   3.119  56.599  1.00  0.00           C  
ATOM   3850  C   PHE A1827      -1.564   2.596  55.312  1.00  0.00           C  
ATOM   3851  O   PHE A1827      -1.097   2.875  54.200  1.00  0.00           O  
ATOM   3852  CB  PHE A1827      -0.112   2.000  57.279  1.00  0.00           C  
ATOM   3853  CG  PHE A1827       0.811   1.249  56.357  1.00  0.00           C  
ATOM   3854  CD1 PHE A1827       2.042   1.782  55.987  1.00  0.00           C  
ATOM   3855  CD2 PHE A1827       0.456  -0.008  55.879  1.00  0.00           C  
ATOM   3856  CE1 PHE A1827       2.910   1.071  55.155  1.00  0.00           C  
ATOM   3857  CE2 PHE A1827       1.311  -0.729  55.047  1.00  0.00           C  
ATOM   3858  CZ  PHE A1827       2.544  -0.186  54.684  1.00  0.00           C  
ATOM   3859  N   ARG A1828      -2.646   1.837  55.472  1.00  0.00           N  
ATOM   3860  CA  ARG A1828      -3.376   1.283  54.329  1.00  0.00           C  
ATOM   3861  C   ARG A1828      -3.752   2.408  53.369  1.00  0.00           C  
ATOM   3862  O   ARG A1828      -3.519   2.308  52.166  1.00  0.00           O  
ATOM   3863  CB  ARG A1828      -4.651   0.566  54.807  1.00  0.00           C  
ATOM   3864  CG  ARG A1828      -5.411  -0.249  53.734  1.00  0.00           C  
ATOM   3865  CD  ARG A1828      -6.261   0.620  52.800  1.00  0.00           C  
ATOM   3866  NE  ARG A1828      -7.153  -0.182  51.952  1.00  0.00           N  
ATOM   3867  CZ  ARG A1828      -8.338  -0.662  52.326  1.00  0.00           C  
ATOM   3868  NH1 ARG A1828      -8.808  -0.428  53.547  1.00  0.00           N  
ATOM   3869  NH2 ARG A1828      -9.063  -1.383  51.475  1.00  0.00           N  
ATOM   3870  N   VAL A1829      -4.325   3.480  53.906  1.00  0.00           N  
ATOM   3871  CA  VAL A1829      -4.739   4.616  53.084  1.00  0.00           C  
ATOM   3872  C   VAL A1829      -3.560   5.295  52.384  1.00  0.00           C  
ATOM   3873  O   VAL A1829      -3.618   5.569  51.184  1.00  0.00           O  
ATOM   3874  CB  VAL A1829      -5.499   5.661  53.928  1.00  0.00           C  
ATOM   3875  CG1 VAL A1829      -5.886   6.858  53.059  1.00  0.00           C  
ATOM   3876  CG2 VAL A1829      -6.746   5.022  54.535  1.00  0.00           C  
ATOM   3877  N   LEU A1830      -2.494   5.565  53.134  1.00  0.00           N  
ATOM   3878  CA  LEU A1830      -1.306   6.211  52.574  1.00  0.00           C  
ATOM   3879  C   LEU A1830      -0.695   5.416  51.425  1.00  0.00           C  
ATOM   3880  O   LEU A1830      -0.360   5.979  50.384  1.00  0.00           O  
ATOM   3881  CB  LEU A1830      -0.247   6.416  53.667  1.00  0.00           C  
ATOM   3882  CG  LEU A1830      -0.639   7.385  54.784  1.00  0.00           C  
ATOM   3883  CD1 LEU A1830       0.454   7.433  55.851  1.00  0.00           C  
ATOM   3884  CD2 LEU A1830      -0.863   8.761  54.184  1.00  0.00           C  
ATOM   3885  N   MET A1831      -0.543   4.109  51.614  1.00  0.00           N  
ATOM   3886  CA  MET A1831       0.033   3.265  50.571  1.00  0.00           C  
ATOM   3887  C   MET A1831      -0.863   3.246  49.344  1.00  0.00           C  
ATOM   3888  O   MET A1831      -0.392   3.022  48.234  1.00  0.00           O  
ATOM   3889  CB  MET A1831       0.246   1.831  51.070  1.00  0.00           C  
ATOM   3890  CG  MET A1831       1.455   1.648  51.971  1.00  0.00           C  
ATOM   3891  SD  MET A1831       2.982   2.331  51.254  1.00  0.00           S  
ATOM   3892  CE  MET A1831       3.137   1.362  49.749  1.00  0.00           C  
ATOM   3893  N   THR A1832      -2.155   3.478  49.539  1.00  0.00           N  
ATOM   3894  CA  THR A1832      -3.079   3.497  48.411  1.00  0.00           C  
ATOM   3895  C   THR A1832      -2.771   4.736  47.565  1.00  0.00           C  
ATOM   3896  O   THR A1832      -2.706   4.663  46.338  1.00  0.00           O  
ATOM   3897  CB  THR A1832      -4.557   3.535  48.890  1.00  0.00           C  
ATOM   3898  OG1 THR A1832      -4.852   2.341  49.633  1.00  0.00           O  
ATOM   3899  CG2 THR A1832      -5.503   3.622  47.698  1.00  0.00           C  
ATOM   3900  N   TYR A1833      -2.561   5.869  48.230  1.00  0.00           N  
ATOM   3901  CA  TYR A1833      -2.247   7.110  47.529  1.00  0.00           C  
ATOM   3902  C   TYR A1833      -0.881   7.036  46.852  1.00  0.00           C  
ATOM   3903  O   TYR A1833      -0.656   7.669  45.816  1.00  0.00           O  
ATOM   3904  CB  TYR A1833      -2.267   8.298  48.498  1.00  0.00           C  
ATOM   3905  CG  TYR A1833      -3.618   8.574  49.124  1.00  0.00           C  
ATOM   3906  CD1 TYR A1833      -4.797   8.362  48.409  1.00  0.00           C  
ATOM   3907  CD2 TYR A1833      -3.716   9.079  50.418  1.00  0.00           C  
ATOM   3908  CE1 TYR A1833      -6.040   8.648  48.968  1.00  0.00           C  
ATOM   3909  CE2 TYR A1833      -4.955   9.371  50.986  1.00  0.00           C  
ATOM   3910  CZ  TYR A1833      -6.109   9.156  50.255  1.00  0.00           C  
ATOM   3911  OH  TYR A1833      -7.327   9.476  50.802  1.00  0.00           O  
ATOM   3912  N   LEU A1834       0.024   6.258  47.440  1.00  0.00           N  
ATOM   3913  CA  LEU A1834       1.375   6.103  46.906  1.00  0.00           C  
ATOM   3914  C   LEU A1834       1.532   4.920  45.945  1.00  0.00           C  
ATOM   3915  O   LEU A1834       2.592   4.738  45.349  1.00  0.00           O  
ATOM   3916  CB  LEU A1834       2.369   5.951  48.066  1.00  0.00           C  
ATOM   3917  CG  LEU A1834       2.630   7.222  48.886  1.00  0.00           C  
ATOM   3918  CD1 LEU A1834       3.336   6.883  50.198  1.00  0.00           C  
ATOM   3919  CD2 LEU A1834       3.461   8.177  48.055  1.00  0.00           C  
ATOM   3920  N   LYS A2014       0.483   4.122  45.789  1.00  0.00           N  
ATOM   3921  CA  LYS A2014       0.551   2.950  44.918  1.00  0.00           C  
ATOM   3922  C   LYS A2014       1.078   3.252  43.512  1.00  0.00           C  
ATOM   3923  O   LYS A2014       1.848   2.470  42.951  1.00  0.00           O  
ATOM   3924  CB  LYS A2014      -0.818   2.266  44.835  1.00  0.00           C  
ATOM   3925  CG  LYS A2014      -0.814   0.991  43.979  1.00  0.00           C  
ATOM   3926  CD  LYS A2014      -2.027   0.111  44.256  1.00  0.00           C  
ATOM   3927  CE  LYS A2014      -1.992  -1.149  43.396  1.00  0.00           C  
ATOM   3928  NZ  LYS A2014      -3.097  -2.091  43.719  1.00  0.00           N  
ATOM   3929  N   PRO A2015       0.671   4.385  42.917  1.00  0.00           N  
ATOM   3930  CA  PRO A2015       1.175   4.686  41.570  1.00  0.00           C  
ATOM   3931  C   PRO A2015       2.682   4.960  41.562  1.00  0.00           C  
ATOM   3932  O   PRO A2015       3.351   4.807  40.539  1.00  0.00           O  
ATOM   3933  CB  PRO A2015       0.389   5.939  41.177  1.00  0.00           C  
ATOM   3934  CG  PRO A2015      -0.895   5.801  41.946  1.00  0.00           C  
ATOM   3935  CD  PRO A2015      -0.404   5.319  43.296  1.00  0.00           C  
ATOM   3936  N   VAL A2016       3.199   5.364  42.717  1.00  0.00           N  
ATOM   3937  CA  VAL A2016       4.602   5.732  42.870  1.00  0.00           C  
ATOM   3938  C   VAL A2016       5.575   4.615  43.231  1.00  0.00           C  
ATOM   3939  O   VAL A2016       6.671   4.538  42.672  1.00  0.00           O  
ATOM   3940  CB  VAL A2016       4.743   6.831  43.958  1.00  0.00           C  
ATOM   3941  CG1 VAL A2016       6.137   7.448  43.921  1.00  0.00           C  
ATOM   3942  CG2 VAL A2016       3.670   7.891  43.767  1.00  0.00           C  
ATOM   3943  N   LEU A2017       5.173   3.762  44.169  1.00  0.00           N  
ATOM   3944  CA  LEU A2017       6.027   2.690  44.675  1.00  0.00           C  
ATOM   3945  C   LEU A2017       5.434   1.301  44.451  1.00  0.00           C  
ATOM   3946  O   LEU A2017       4.949   0.665  45.389  1.00  0.00           O  
ATOM   3947  CB  LEU A2017       6.250   2.924  46.172  1.00  0.00           C  
ATOM   3948  CG  LEU A2017       6.618   4.375  46.501  1.00  0.00           C  
ATOM   3949  CD1 LEU A2017       6.509   4.651  47.997  1.00  0.00           C  
ATOM   3950  CD2 LEU A2017       8.014   4.639  45.990  1.00  0.00           C  
ATOM   3951  N   PRO A2018       5.497   0.800  43.209  1.00  0.00           N  
ATOM   3952  CA  PRO A2018       4.957  -0.517  42.854  1.00  0.00           C  
ATOM   3953  C   PRO A2018       5.413  -1.692  43.720  1.00  0.00           C  
ATOM   3954  O   PRO A2018       4.595  -2.521  44.109  1.00  0.00           O  
ATOM   3955  CB  PRO A2018       5.385  -0.689  41.395  1.00  0.00           C  
ATOM   3956  CG  PRO A2018       5.513   0.707  40.899  1.00  0.00           C  
ATOM   3957  CD  PRO A2018       6.167   1.418  42.052  1.00  0.00           C  
ATOM   3958  N   LYS A2019       6.707  -1.773  44.020  1.00  0.00           N  
ATOM   3959  CA  LYS A2019       7.211  -2.896  44.812  1.00  0.00           C  
ATOM   3960  C   LYS A2019       6.881  -2.816  46.296  1.00  0.00           C  
ATOM   3961  O   LYS A2019       6.449  -3.809  46.892  1.00  0.00           O  
ATOM   3962  CB  LYS A2019       8.716  -3.062  44.598  1.00  0.00           C  
ATOM   3963  CG  LYS A2019       9.036  -3.686  43.247  1.00  0.00           C  
ATOM   3964  CD  LYS A2019       8.339  -5.041  43.117  1.00  0.00           C  
ATOM   3965  CE  LYS A2019       8.326  -5.542  41.680  1.00  0.00           C  
ATOM   3966  NZ  LYS A2019       7.654  -6.872  41.566  1.00  0.00           N  
ATOM   3967  N   LEU A2020       7.090  -1.650  46.898  1.00  0.00           N  
ATOM   3968  CA  LEU A2020       6.752  -1.484  48.303  1.00  0.00           C  
ATOM   3969  C   LEU A2020       5.262  -1.763  48.433  1.00  0.00           C  
ATOM   3970  O   LEU A2020       4.814  -2.350  49.419  1.00  0.00           O  
ATOM   3971  CB  LEU A2020       7.052  -0.056  48.783  1.00  0.00           C  
ATOM   3972  CG  LEU A2020       6.540   0.268  50.199  1.00  0.00           C  
ATOM   3973  CD1 LEU A2020       7.099  -0.749  51.198  1.00  0.00           C  
ATOM   3974  CD2 LEU A2020       6.947   1.689  50.594  1.00  0.00           C  
ATOM   3975  N   THR A2021       4.490  -1.345  47.433  1.00  0.00           N  
ATOM   3976  CA  THR A2021       3.048  -1.568  47.470  1.00  0.00           C  
ATOM   3977  C   THR A2021       2.732  -3.061  47.496  1.00  0.00           C  
ATOM   3978  O   THR A2021       1.853  -3.497  48.242  1.00  0.00           O  
ATOM   3979  CB  THR A2021       2.331  -0.907  46.268  1.00  0.00           C  
ATOM   3980  OG1 THR A2021       2.443   0.519  46.371  1.00  0.00           O  
ATOM   3981  CG2 THR A2021       0.853  -1.287  46.250  1.00  0.00           C  
ATOM   3982  N   GLU A2022       3.450  -3.848  46.697  1.00  0.00           N  
ATOM   3983  CA  GLU A2022       3.209  -5.287  46.672  1.00  0.00           C  
ATOM   3984  C   GLU A2022       3.516  -5.889  48.040  1.00  0.00           C  
ATOM   3985  O   GLU A2022       2.779  -6.754  48.529  1.00  0.00           O  
ATOM   3986  CB  GLU A2022       4.067  -5.972  45.602  1.00  0.00           C  
ATOM   3987  CG  GLU A2022       3.734  -5.573  44.170  1.00  0.00           C  
ATOM   3988  CD  GLU A2022       4.488  -6.408  43.145  1.00  0.00           C  
ATOM   3989  OE1 GLU A2022       5.611  -6.865  43.450  1.00  0.00           O  
ATOM   3990  OE2 GLU A2022       3.963  -6.600  42.030  1.00  0.00           O  
ATOM   3991  N   ARG A2023       4.605  -5.439  48.658  1.00  0.00           N  
ATOM   3992  CA  ARG A2023       4.972  -5.942  49.977  1.00  0.00           C  
ATOM   3993  C   ARG A2023       3.939  -5.496  51.005  1.00  0.00           C  
ATOM   3994  O   ARG A2023       3.652  -6.217  51.964  1.00  0.00           O  
ATOM   3995  CB  ARG A2023       6.371  -5.453  50.375  1.00  0.00           C  
ATOM   3996  CG  ARG A2023       7.481  -5.998  49.480  1.00  0.00           C  
ATOM   3997  CD  ARG A2023       8.859  -5.843  50.123  1.00  0.00           C  
ATOM   3998  NE  ARG A2023       9.315  -4.456  50.182  1.00  0.00           N  
ATOM   3999  CZ  ARG A2023       9.815  -3.785  49.147  1.00  0.00           C  
ATOM   4000  NH1 ARG A2023       9.923  -4.371  47.962  1.00  0.00           N  
ATOM   4001  NH2 ARG A2023      10.234  -2.535  49.302  1.00  0.00           N  
ATOM   4002  N   ALA A2024       3.367  -4.314  50.797  1.00  0.00           N  
ATOM   4003  CA  ALA A2024       2.347  -3.792  51.701  1.00  0.00           C  
ATOM   4004  C   ALA A2024       1.062  -4.617  51.575  1.00  0.00           C  
ATOM   4005  O   ALA A2024       0.415  -4.930  52.575  1.00  0.00           O  
ATOM   4006  CB  ALA A2024       2.059  -2.324  51.382  1.00  0.00           C  
ATOM   4007  N   GLU A2025       0.699  -4.970  50.344  1.00  0.00           N  
ATOM   4008  CA  GLU A2025      -0.507  -5.760  50.103  1.00  0.00           C  
ATOM   4009  C   GLU A2025      -0.373  -7.185  50.646  1.00  0.00           C  
ATOM   4010  O   GLU A2025      -1.360  -7.789  51.070  1.00  0.00           O  
ATOM   4011  CB  GLU A2025      -0.833  -5.779  48.604  1.00  0.00           C  
ATOM   4012  CG  GLU A2025      -1.137  -4.388  48.045  1.00  0.00           C  
ATOM   4013  CD  GLU A2025      -1.323  -4.369  46.541  1.00  0.00           C  
ATOM   4014  OE1 GLU A2025      -0.538  -5.034  45.832  1.00  0.00           O  
ATOM   4015  OE2 GLU A2025      -2.246  -3.674  46.064  1.00  0.00           O  
ATOM   4016  N   ALA A2026       0.844  -7.721  50.640  1.00  0.00           N  
ATOM   4017  CA  ALA A2026       1.074  -9.066  51.161  1.00  0.00           C  
ATOM   4018  C   ALA A2026       0.867  -9.039  52.679  1.00  0.00           C  
ATOM   4019  O   ALA A2026       0.233  -9.928  53.255  1.00  0.00           O  
ATOM   4020  CB  ALA A2026       2.493  -9.529  50.827  1.00  0.00           C  
ATOM   4021  N   PHE A2027       1.414  -8.014  53.322  1.00  0.00           N  
ATOM   4022  CA  PHE A2027       1.277  -7.853  54.769  1.00  0.00           C  
ATOM   4023  C   PHE A2027      -0.185  -7.624  55.152  1.00  0.00           C  
ATOM   4024  O   PHE A2027      -0.706  -8.250  56.077  1.00  0.00           O  
ATOM   4025  CB  PHE A2027       2.135  -6.668  55.238  1.00  0.00           C  
ATOM   4026  CG  PHE A2027       1.624  -5.985  56.485  1.00  0.00           C  
ATOM   4027  CD1 PHE A2027       1.471  -6.688  57.677  1.00  0.00           C  
ATOM   4028  CD2 PHE A2027       1.311  -4.629  56.465  1.00  0.00           C  
ATOM   4029  CE1 PHE A2027       1.017  -6.051  58.829  1.00  0.00           C  
ATOM   4030  CE2 PHE A2027       0.855  -3.979  57.615  1.00  0.00           C  
ATOM   4031  CZ  PHE A2027       0.707  -4.694  58.800  1.00  0.00           C  
ATOM   4032  N   LEU A2039      -0.844  -6.726  54.431  1.00  0.00           N  
ATOM   4033  CA  LEU A2039      -2.238  -6.396  54.709  1.00  0.00           C  
ATOM   4034  C   LEU A2039      -3.245  -7.449  54.246  1.00  0.00           C  
ATOM   4035  O   LEU A2039      -4.409  -7.382  54.625  1.00  0.00           O  
ATOM   4036  CB  LEU A2039      -2.592  -5.046  54.070  1.00  0.00           C  
ATOM   4037  CG  LEU A2039      -1.872  -3.813  54.626  1.00  0.00           C  
ATOM   4038  CD1 LEU A2039      -2.165  -2.592  53.753  1.00  0.00           C  
ATOM   4039  CD2 LEU A2039      -2.332  -3.564  56.066  1.00  0.00           C  
ATOM   4040  N   ASN A2040      -2.804  -8.412  53.439  1.00  0.00           N  
ATOM   4041  CA  ASN A2040      -3.697  -9.448  52.924  1.00  0.00           C  
ATOM   4042  C   ASN A2040      -4.845  -8.816  52.143  1.00  0.00           C  
ATOM   4043  O   ASN A2040      -6.007  -9.207  52.293  1.00  0.00           O  
ATOM   4044  CB  ASN A2040      -4.269 -10.296  54.063  1.00  0.00           C  
ATOM   4045  CG  ASN A2040      -3.389 -11.479  54.409  1.00  0.00           C  
ATOM   4046  OD1 ASN A2040      -3.090 -11.723  55.579  1.00  0.00           O  
ATOM   4047  ND2 ASN A2040      -2.978 -12.231  53.391  1.00  0.00           N  
ATOM   4048  N   THR A2041      -4.517  -7.834  51.310  1.00  0.00           N  
ATOM   4049  CA  THR A2041      -5.527  -7.153  50.514  1.00  0.00           C  
ATOM   4050  C   THR A2041      -4.886  -6.362  49.394  1.00  0.00           C  
ATOM   4051  O   THR A2041      -3.808  -5.791  49.567  1.00  0.00           O  
ATOM   4052  CB  THR A2041      -6.317  -6.113  51.335  1.00  0.00           C  
ATOM   4053  OG1 THR A2041      -6.596  -6.627  52.643  1.00  0.00           O  
ATOM   4054  CG2 THR A2041      -7.619  -5.776  50.630  1.00  0.00           C  
ATOM   4055  N   GLU A2042      -5.558  -6.329  48.251  1.00  0.00           N  
ATOM   4056  CA  GLU A2042      -5.094  -5.539  47.121  1.00  0.00           C  
ATOM   4057  C   GLU A2042      -5.574  -4.124  47.457  1.00  0.00           C  
ATOM   4058  O   GLU A2042      -6.657  -3.952  48.016  1.00  0.00           O  
ATOM   4059  CB  GLU A2042      -5.750  -6.014  45.822  1.00  0.00           C  
ATOM   4060  CG  GLU A2042      -5.715  -4.978  44.700  1.00  0.00           C  
ATOM   4061  CD  GLU A2042      -6.446  -5.434  43.446  1.00  0.00           C  
ATOM   4062  OE1 GLU A2042      -7.533  -6.038  43.571  1.00  0.00           O  
ATOM   4063  OE2 GLU A2042      -5.940  -5.175  42.334  1.00  0.00           O  
ATOM   4064  N   LEU A2043      -4.772  -3.116  47.143  1.00  0.00           N  
ATOM   4065  CA  LEU A2043      -5.172  -1.746  47.434  1.00  0.00           C  
ATOM   4066  C   LEU A2043      -5.826  -1.100  46.219  1.00  0.00           C  
ATOM   4067  O   LEU A2043      -5.221  -1.015  45.150  1.00  0.00           O  
ATOM   4068  CB  LEU A2043      -3.958  -0.914  47.862  1.00  0.00           C  
ATOM   4069  CG  LEU A2043      -3.183  -1.423  49.082  1.00  0.00           C  
ATOM   4070  CD1 LEU A2043      -1.926  -0.579  49.269  1.00  0.00           C  
ATOM   4071  CD2 LEU A2043      -4.063  -1.367  50.319  1.00  0.00           C  
ATOM   4072  N   THR A2044      -7.073  -0.669  46.379  1.00  0.00           N  
ATOM   4073  CA  THR A2044      -7.793  -0.004  45.299  1.00  0.00           C  
ATOM   4074  C   THR A2044      -8.158   1.384  45.796  1.00  0.00           C  
ATOM   4075  O   THR A2044      -8.280   1.609  47.004  1.00  0.00           O  
ATOM   4076  CB  THR A2044      -9.089  -0.746  44.914  1.00  0.00           C  
ATOM   4077  OG1 THR A2044     -10.031  -0.659  45.990  1.00  0.00           O  
ATOM   4078  CG2 THR A2044      -8.793  -2.209  44.610  1.00  0.00           C  
ATOM   4079  N   TRP A2047      -8.337   2.312  44.865  1.00  0.00           N  
ATOM   4080  CA  TRP A2047      -8.665   3.682  45.222  1.00  0.00           C  
ATOM   4081  C   TRP A2047      -9.939   3.792  46.058  1.00  0.00           C  
ATOM   4082  O   TRP A2047      -9.959   4.497  47.068  1.00  0.00           O  
ATOM   4083  CB  TRP A2047      -8.785   4.536  43.955  1.00  0.00           C  
ATOM   4084  CG  TRP A2047      -8.719   6.004  44.224  1.00  0.00           C  
ATOM   4085  CD1 TRP A2047      -9.771   6.857  44.406  1.00  0.00           C  
ATOM   4086  CD2 TRP A2047      -7.531   6.785  44.405  1.00  0.00           C  
ATOM   4087  NE1 TRP A2047      -9.309   8.120  44.693  1.00  0.00           N  
ATOM   4088  CE2 TRP A2047      -7.938   8.102  44.699  1.00  0.00           C  
ATOM   4089  CE3 TRP A2047      -6.159   6.496  44.348  1.00  0.00           C  
ATOM   4090  CZ2 TRP A2047      -7.022   9.133  44.939  1.00  0.00           C  
ATOM   4091  CZ3 TRP A2047      -5.248   7.523  44.586  1.00  0.00           C  
ATOM   4092  CH2 TRP A2047      -5.686   8.825  44.878  1.00  0.00           C  
ATOM   4093  N   ASP A2048     -10.997   3.096  45.653  1.00  0.00           N  
ATOM   4094  CA  ASP A2048     -12.259   3.164  46.391  1.00  0.00           C  
ATOM   4095  C   ASP A2048     -12.252   2.344  47.685  1.00  0.00           C  
ATOM   4096  O   ASP A2048     -13.007   2.635  48.617  1.00  0.00           O  
ATOM   4097  CB  ASP A2048     -13.426   2.694  45.513  1.00  0.00           C  
ATOM   4098  CG  ASP A2048     -13.659   3.591  44.307  1.00  0.00           C  
ATOM   4099  OD1 ASP A2048     -13.171   4.743  44.303  1.00  0.00           O  
ATOM   4100  OD2 ASP A2048     -14.348   3.146  43.365  1.00  0.00           O  
ATOM   4101  N   GLY A2049     -11.394   1.329  47.736  1.00  0.00           N  
ATOM   4102  CA  GLY A2049     -11.309   0.471  48.905  1.00  0.00           C  
ATOM   4103  C   GLY A2049     -11.053   1.143  50.245  1.00  0.00           C  
ATOM   4104  O   GLY A2049     -11.457   0.615  51.283  1.00  0.00           O  
ATOM   4105  N   ILE A2050     -10.397   2.299  50.243  1.00  0.00           N  
ATOM   4106  CA  ILE A2050     -10.106   2.992  51.493  1.00  0.00           C  
ATOM   4107  C   ILE A2050     -11.377   3.377  52.257  1.00  0.00           C  
ATOM   4108  O   ILE A2050     -11.343   3.588  53.474  1.00  0.00           O  
ATOM   4109  CB  ILE A2050      -9.246   4.262  51.249  1.00  0.00           C  
ATOM   4110  CG1 ILE A2050     -10.003   5.259  50.372  1.00  0.00           C  
ATOM   4111  CG2 ILE A2050      -7.934   3.874  50.577  1.00  0.00           C  
ATOM   4112  CD1 ILE A2050      -9.229   6.547  50.097  1.00  0.00           C  
ATOM   4113  N   GLN A2051     -12.494   3.463  51.543  1.00  0.00           N  
ATOM   4114  CA  GLN A2051     -13.766   3.808  52.166  1.00  0.00           C  
ATOM   4115  C   GLN A2051     -14.214   2.713  53.132  1.00  0.00           C  
ATOM   4116  O   GLN A2051     -15.096   2.931  53.959  1.00  0.00           O  
ATOM   4117  CB  GLN A2051     -14.839   4.033  51.096  1.00  0.00           C  
ATOM   4118  CG  GLN A2051     -14.653   5.317  50.297  1.00  0.00           C  
ATOM   4119  CD  GLN A2051     -14.599   6.545  51.187  1.00  0.00           C  
ATOM   4120  OE1 GLN A2051     -15.455   6.741  52.054  1.00  0.00           O  
ATOM   4121  NE2 GLN A2051     -13.592   7.385  50.974  1.00  0.00           N  
ATOM   4122  N   GLN A2085     -13.608   1.535  53.018  1.00  0.00           N  
ATOM   4123  CA  GLN A2085     -13.929   0.416  53.899  1.00  0.00           C  
ATOM   4124  C   GLN A2085     -12.673   0.018  54.676  1.00  0.00           C  
ATOM   4125  O   GLN A2085     -11.859  -0.754  54.183  1.00  0.00           O  
ATOM   4126  CB  GLN A2085     -14.412  -0.801  53.093  1.00  0.00           C  
ATOM   4127  CG  GLN A2085     -15.647  -0.578  52.219  1.00  0.00           C  
ATOM   4128  CD  GLN A2085     -15.318   0.006  50.849  1.00  0.00           C  
ATOM   4129  OE1 GLN A2085     -14.534  -0.565  50.088  1.00  0.00           O  
ATOM   4130  NE2 GLN A2085     -15.926   1.144  50.529  1.00  0.00           N  
ATOM   4131  N   PRO A2086     -12.499   0.539  55.902  1.00  0.00           N  
ATOM   4132  CA  PRO A2086     -11.298   0.167  56.667  1.00  0.00           C  
ATOM   4133  C   PRO A2086     -11.242  -1.326  56.984  1.00  0.00           C  
ATOM   4134  O   PRO A2086     -12.261  -2.020  56.932  1.00  0.00           O  
ATOM   4135  CB  PRO A2086     -11.409   1.027  57.926  1.00  0.00           C  
ATOM   4136  CG  PRO A2086     -12.891   1.177  58.101  1.00  0.00           C  
ATOM   4137  CD  PRO A2086     -13.372   1.426  56.690  1.00  0.00           C  
ATOM   4138  N   LEU A2087     -10.047  -1.811  57.310  1.00  0.00           N  
ATOM   4139  CA  LEU A2087      -9.848  -3.217  57.639  1.00  0.00           C  
ATOM   4140  C   LEU A2087     -10.221  -3.444  59.101  1.00  0.00           C  
ATOM   4141  O   LEU A2087      -9.541  -2.949  59.999  1.00  0.00           O  
ATOM   4142  CB  LEU A2087      -8.384  -3.607  57.396  1.00  0.00           C  
ATOM   4143  CG  LEU A2087      -7.858  -3.328  55.978  1.00  0.00           C  
ATOM   4144  CD1 LEU A2087      -6.403  -3.767  55.868  1.00  0.00           C  
ATOM   4145  CD2 LEU A2087      -8.711  -4.064  54.960  1.00  0.00           C  
ATOM   4146  N   LEU A2088     -11.300  -4.190  59.331  1.00  0.00           N  
ATOM   4147  CA  LEU A2088     -11.783  -4.462  60.688  1.00  0.00           C  
ATOM   4148  C   LEU A2088     -11.932  -5.968  60.914  1.00  0.00           C  
ATOM   4149  O   LEU A2088     -12.424  -6.680  60.030  1.00  0.00           O  
ATOM   4150  CB  LEU A2088     -13.138  -3.778  60.899  1.00  0.00           C  
ATOM   4151  CG  LEU A2088     -13.258  -2.307  60.476  1.00  0.00           C  
ATOM   4152  CD1 LEU A2088     -14.694  -1.821  60.673  1.00  0.00           C  
ATOM   4153  CD2 LEU A2088     -12.300  -1.461  61.287  1.00  0.00           C  
ATOM   4154  N   GLY A2089     -11.522  -6.447  62.092  1.00  0.00           N  
ATOM   4155  CA  GLY A2089     -11.605  -7.875  62.388  1.00  0.00           C  
ATOM   4156  C   GLY A2089     -10.992  -8.602  61.210  1.00  0.00           C  
ATOM   4157  O   GLY A2089     -11.533  -9.582  60.704  1.00  0.00           O  
ATOM   4158  N   HIS A2090      -9.837  -8.096  60.794  1.00  0.00           N  
ATOM   4159  CA  HIS A2090      -9.106  -8.571  59.630  1.00  0.00           C  
ATOM   4160  C   HIS A2090      -7.713  -9.100  59.986  1.00  0.00           C  
ATOM   4161  O   HIS A2090      -6.975  -8.470  60.744  1.00  0.00           O  
ATOM   4162  CB  HIS A2090      -9.018  -7.389  58.655  1.00  0.00           C  
ATOM   4163  CG  HIS A2090      -8.347  -7.699  57.356  1.00  0.00           C  
ATOM   4164  ND1 HIS A2090      -6.986  -7.577  57.170  1.00  0.00           N  
ATOM   4165  CD2 HIS A2090      -8.857  -8.083  56.162  1.00  0.00           C  
ATOM   4166  CE1 HIS A2090      -6.688  -7.869  55.917  1.00  0.00           C  
ATOM   4167  NE2 HIS A2090      -7.805  -8.179  55.283  1.00  0.00           N  
ATOM   4168  N   LYS A2091      -7.361 -10.254  59.426  1.00  0.00           N  
ATOM   4169  CA  LYS A2091      -6.069 -10.893  59.676  1.00  0.00           C  
ATOM   4170  C   LYS A2091      -4.960 -10.339  58.785  1.00  0.00           C  
ATOM   4171  O   LYS A2091      -5.103 -10.303  57.563  1.00  0.00           O  
ATOM   4172  CB  LYS A2091      -6.198 -12.405  59.439  1.00  0.00           C  
ATOM   4173  CG  LYS A2091      -4.918 -13.215  59.634  1.00  0.00           C  
ATOM   4174  CD  LYS A2091      -4.603 -13.425  61.112  1.00  0.00           C  
ATOM   4175  CE  LYS A2091      -3.460 -14.422  61.314  1.00  0.00           C  
ATOM   4176  NZ  LYS A2091      -2.159 -13.917  60.787  1.00  0.00           N  
ATOM   4177  N   VAL A2092      -3.864  -9.899  59.395  1.00  0.00           N  
ATOM   4178  CA  VAL A2092      -2.724  -9.384  58.638  1.00  0.00           C  
ATOM   4179  C   VAL A2092      -1.600 -10.404  58.809  1.00  0.00           C  
ATOM   4180  O   VAL A2092      -1.666 -11.242  59.711  1.00  0.00           O  
ATOM   4181  CB  VAL A2092      -2.236  -8.014  59.173  1.00  0.00           C  
ATOM   4182  CG1 VAL A2092      -3.332  -6.970  59.005  1.00  0.00           C  
ATOM   4183  CG2 VAL A2092      -1.830  -8.126  60.637  1.00  0.00           C  
ATOM   4184  N   ASN A2093      -0.583 -10.336  57.955  1.00  0.00           N  
ATOM   4185  CA  ASN A2093       0.525 -11.267  58.047  1.00  0.00           C  
ATOM   4186  C   ASN A2093       1.809 -10.640  58.559  1.00  0.00           C  
ATOM   4187  O   ASN A2093       2.100  -9.479  58.279  1.00  0.00           O  
ATOM   4188  CB  ASN A2093       0.845 -11.886  56.668  1.00  0.00           C  
ATOM   4189  CG  ASN A2093      -0.330 -12.579  56.047  1.00  0.00           C  
ATOM   4190  OD1 ASN A2093      -0.968 -13.435  56.665  1.00  0.00           O  
ATOM   4191  ND2 ASN A2093      -0.620 -12.226  54.798  1.00  0.00           N  
ATOM   4192  N   PRO A2094       2.618 -11.414  59.300  1.00  0.00           N  
ATOM   4193  CA  PRO A2094       3.880 -10.856  59.794  1.00  0.00           C  
ATOM   4194  C   PRO A2094       4.688 -10.519  58.529  1.00  0.00           C  
ATOM   4195  O   PRO A2094       4.379 -11.039  57.450  1.00  0.00           O  
ATOM   4196  CB  PRO A2094       4.486 -12.027  60.607  1.00  0.00           C  
ATOM   4197  CG  PRO A2094       3.287 -12.668  61.175  1.00  0.00           C  
ATOM   4198  CD  PRO A2094       2.356 -12.730  59.930  1.00  0.00           C  
ATOM   4199  N   PHE A2095       5.678  -9.634  58.643  1.00  0.00           N  
ATOM   4200  CA  PHE A2095       6.486  -9.276  57.481  1.00  0.00           C  
ATOM   4201  C   PHE A2095       7.933  -8.952  57.814  1.00  0.00           C  
ATOM   4202  O   PHE A2095       8.206  -8.431  58.886  1.00  0.00           O  
ATOM   4203  CB  PHE A2095       5.878  -8.058  56.755  1.00  0.00           C  
ATOM   4204  CG  PHE A2095       5.829  -6.812  57.602  1.00  0.00           C  
ATOM   4205  CD1 PHE A2095       4.721  -6.535  58.394  1.00  0.00           C  
ATOM   4206  CD2 PHE A2095       6.903  -5.925  57.622  1.00  0.00           C  
ATOM   4207  CE1 PHE A2095       4.686  -5.398  59.204  1.00  0.00           C  
ATOM   4208  CE2 PHE A2095       6.878  -4.783  58.433  1.00  0.00           C  
ATOM   4209  CZ  PHE A2095       5.764  -4.518  59.218  1.00  0.00           C  
ATOM   4210  N   LYS A2096       8.855  -9.272  56.906  1.00  0.00           N  
ATOM   4211  CA  LYS A2096      10.262  -8.940  57.104  1.00  0.00           C  
ATOM   4212  C   LYS A2096      10.314  -7.463  56.726  1.00  0.00           C  
ATOM   4213  O   LYS A2096       9.318  -6.949  56.212  1.00  0.00           O  
ATOM   4214  CB  LYS A2096      11.130  -9.776  56.158  1.00  0.00           C  
ATOM   4215  CG  LYS A2096      12.607  -9.526  56.299  1.00  0.00           C  
ATOM   4216  CD  LYS A2096      13.382 -10.808  56.087  1.00  0.00           C  
ATOM   4217  CE  LYS A2096      13.244 -11.324  54.667  1.00  0.00           C  
ATOM   4218  NZ  LYS A2096      14.106 -12.523  54.493  1.00  0.00           N  
ATOM   4219  N   ALA A2098      11.433  -6.788  56.975  1.00  0.00           N  
ATOM   4220  CA  ALA A2098      11.584  -5.371  56.645  1.00  0.00           C  
ATOM   4221  C   ALA A2098      10.849  -4.943  55.366  1.00  0.00           C  
ATOM   4222  O   ALA A2098      11.060  -5.536  54.308  1.00  0.00           O  
ATOM   4223  CB  ALA A2098      13.066  -5.056  56.507  1.00  0.00           C  
ATOM   4224  N   LEU A2099       9.993  -3.927  55.447  1.00  0.00           N  
ATOM   4225  CA  LEU A2099       9.276  -3.463  54.255  1.00  0.00           C  
ATOM   4226  C   LEU A2099      10.162  -2.545  53.423  1.00  0.00           C  
ATOM   4227  O   LEU A2099      10.033  -2.478  52.202  1.00  0.00           O  
ATOM   4228  CB  LEU A2099       7.999  -2.695  54.641  1.00  0.00           C  
ATOM   4229  CG  LEU A2099       6.828  -3.544  55.143  1.00  0.00           C  
ATOM   4230  CD1 LEU A2099       5.731  -2.648  55.680  1.00  0.00           C  
ATOM   4231  CD2 LEU A2099       6.310  -4.423  54.008  1.00  0.00           C  
ATOM   4232  N   TYR A2100      11.052  -1.828  54.105  1.00  0.00           N  
ATOM   4233  CA  TYR A2100      11.967  -0.890  53.459  1.00  0.00           C  
ATOM   4234  C   TYR A2100      13.072  -0.478  54.436  1.00  0.00           C  
ATOM   4235  O   TYR A2100      12.792   0.015  55.531  1.00  0.00           O  
ATOM   4236  CB  TYR A2100      11.191   0.339  52.994  1.00  0.00           C  
ATOM   4237  CG  TYR A2100      11.788   0.995  51.787  1.00  0.00           C  
ATOM   4238  CD1 TYR A2100      12.946   1.756  51.893  1.00  0.00           C  
ATOM   4239  CD2 TYR A2100      11.223   0.822  50.524  1.00  0.00           C  
ATOM   4240  CE1 TYR A2100      13.533   2.341  50.768  1.00  0.00           C  
ATOM   4241  CE2 TYR A2100      11.808   1.389  49.386  1.00  0.00           C  
ATOM   4242  CZ  TYR A2100      12.959   2.150  49.518  1.00  0.00           C  
ATOM   4243  OH  TYR A2100      13.531   2.715  48.403  1.00  0.00           O  
ATOM   4244  N   ASN A2101      14.324  -0.706  54.049  1.00  0.00           N  
ATOM   4245  CA  ASN A2101      15.457  -0.363  54.906  1.00  0.00           C  
ATOM   4246  C   ASN A2101      16.081   0.986  54.560  1.00  0.00           C  
ATOM   4247  O   ASN A2101      15.945   1.481  53.439  1.00  0.00           O  
ATOM   4248  CB  ASN A2101      16.544  -1.433  54.806  1.00  0.00           C  
ATOM   4249  CG  ASN A2101      16.017  -2.824  55.048  1.00  0.00           C  
ATOM   4250  OD1 ASN A2101      15.372  -3.089  56.060  1.00  0.00           O  
ATOM   4251  ND2 ASN A2101      16.295  -3.727  54.119  1.00  0.00           N  
ATOM   4252  N   ARG A2102      16.782   1.567  55.532  1.00  0.00           N  
ATOM   4253  CA  ARG A2102      17.455   2.851  55.347  1.00  0.00           C  
ATOM   4254  C   ARG A2102      18.624   2.716  54.381  1.00  0.00           C  
ATOM   4255  O   ARG A2102      19.199   1.641  54.234  1.00  0.00           O  
ATOM   4256  CB  ARG A2102      18.012   3.376  56.676  1.00  0.00           C  
ATOM   4257  CG  ARG A2102      16.980   3.745  57.725  1.00  0.00           C  
ATOM   4258  CD  ARG A2102      17.662   4.083  59.052  1.00  0.00           C  
ATOM   4259  NE  ARG A2102      18.536   5.254  58.968  1.00  0.00           N  
ATOM   4260  CZ  ARG A2102      18.103   6.506  58.858  1.00  0.00           C  
ATOM   4261  NH1 ARG A2102      16.800   6.761  58.818  1.00  0.00           N  
ATOM   4262  NH2 ARG A2102      18.971   7.507  58.796  1.00  0.00           N  
ATOM   4263  N   ILE A2103      18.971   3.817  53.725  1.00  0.00           N  
ATOM   4264  CA  ILE A2103      20.104   3.830  52.813  1.00  0.00           C  
ATOM   4265  C   ILE A2103      21.086   4.835  53.403  1.00  0.00           C  
ATOM   4266  O   ILE A2103      20.743   5.546  54.349  1.00  0.00           O  
ATOM   4267  CB  ILE A2103      19.686   4.252  51.379  1.00  0.00           C  
ATOM   4268  CG1 ILE A2103      19.027   5.632  51.395  1.00  0.00           C  
ATOM   4269  CG2 ILE A2103      18.734   3.211  50.796  1.00  0.00           C  
ATOM   4270  CD1 ILE A2103      18.583   6.122  50.013  1.00  0.00           C  
ATOM   4271  N   ASP A2104      22.303   4.889  52.874  1.00  0.00           N  
ATOM   4272  CA  ASP A2104      23.285   5.826  53.403  1.00  0.00           C  
ATOM   4273  C   ASP A2104      24.254   6.345  52.350  1.00  0.00           C  
ATOM   4274  O   ASP A2104      24.385   5.772  51.266  1.00  0.00           O  
ATOM   4275  CB  ASP A2104      24.051   5.186  54.567  1.00  0.00           C  
ATOM   4276  CG  ASP A2104      24.866   3.978  54.145  1.00  0.00           C  
ATOM   4277  OD1 ASP A2104      25.322   3.234  55.040  1.00  0.00           O  
ATOM   4278  OD2 ASP A2104      25.064   3.776  52.930  1.00  0.00           O  
ATOM   4279  N   MET A2105      24.930   7.439  52.683  1.00  0.00           N  
ATOM   4280  CA  MET A2105      25.876   8.074  51.780  1.00  0.00           C  
ATOM   4281  C   MET A2105      26.980   7.169  51.257  1.00  0.00           C  
ATOM   4282  O   MET A2105      27.479   7.386  50.156  1.00  0.00           O  
ATOM   4283  CB  MET A2105      26.489   9.307  52.450  1.00  0.00           C  
ATOM   4284  CG  MET A2105      25.608  10.544  52.378  1.00  0.00           C  
ATOM   4285  SD  MET A2105      25.272  11.015  50.668  1.00  0.00           S  
ATOM   4286  CE  MET A2105      26.930  11.388  50.086  1.00  0.00           C  
ATOM   4287  N   ARG A2106      27.372   6.162  52.032  1.00  0.00           N  
ATOM   4288  CA  ARG A2106      28.415   5.256  51.567  1.00  0.00           C  
ATOM   4289  C   ARG A2106      27.948   4.568  50.287  1.00  0.00           C  
ATOM   4290  O   ARG A2106      28.741   4.315  49.384  1.00  0.00           O  
ATOM   4291  CB  ARG A2106      28.754   4.212  52.636  1.00  0.00           C  
ATOM   4292  CG  ARG A2106      29.586   4.756  53.794  1.00  0.00           C  
ATOM   4293  CD  ARG A2106      30.068   3.631  54.705  1.00  0.00           C  
ATOM   4294  NE  ARG A2106      30.910   4.110  55.802  1.00  0.00           N  
ATOM   4295  CZ  ARG A2106      30.498   4.930  56.766  1.00  0.00           C  
ATOM   4296  NH1 ARG A2106      29.248   5.373  56.777  1.00  0.00           N  
ATOM   4297  NH2 ARG A2106      31.334   5.302  57.726  1.00  0.00           N  
ATOM   4298  N   GLN A2107      26.653   4.277  50.205  1.00  0.00           N  
ATOM   4299  CA  GLN A2107      26.107   3.636  49.014  1.00  0.00           C  
ATOM   4300  C   GLN A2107      26.145   4.613  47.843  1.00  0.00           C  
ATOM   4301  O   GLN A2107      26.371   4.214  46.701  1.00  0.00           O  
ATOM   4302  CB  GLN A2107      24.671   3.181  49.268  1.00  0.00           C  
ATOM   4303  CG  GLN A2107      24.550   2.147  50.368  1.00  0.00           C  
ATOM   4304  CD  GLN A2107      23.110   1.858  50.728  1.00  0.00           C  
ATOM   4305  OE1 GLN A2107      22.343   2.770  51.037  1.00  0.00           O  
ATOM   4306  NE2 GLN A2107      22.734   0.587  50.697  1.00  0.00           N  
ATOM   4307  N   VAL A2108      25.922   5.893  48.131  1.00  0.00           N  
ATOM   4308  CA  VAL A2108      25.955   6.920  47.096  1.00  0.00           C  
ATOM   4309  C   VAL A2108      27.378   7.049  46.559  1.00  0.00           C  
ATOM   4310  O   VAL A2108      27.593   7.151  45.349  1.00  0.00           O  
ATOM   4311  CB  VAL A2108      25.504   8.296  47.644  1.00  0.00           C  
ATOM   4312  CG1 VAL A2108      25.828   9.392  46.635  1.00  0.00           C  
ATOM   4313  CG2 VAL A2108      24.013   8.281  47.927  1.00  0.00           C  
ATOM   4314  N   GLU A2109      28.352   7.046  47.464  1.00  0.00           N  
ATOM   4315  CA  GLU A2109      29.748   7.161  47.067  1.00  0.00           C  
ATOM   4316  C   GLU A2109      30.127   5.993  46.158  1.00  0.00           C  
ATOM   4317  O   GLU A2109      30.827   6.174  45.160  1.00  0.00           O  
ATOM   4318  CB  GLU A2109      30.648   7.200  48.310  1.00  0.00           C  
ATOM   4319  CG  GLU A2109      30.403   8.418  49.207  1.00  0.00           C  
ATOM   4320  CD  GLU A2109      31.218   8.383  50.494  1.00  0.00           C  
ATOM   4321  OE1 GLU A2109      32.458   8.248  50.410  1.00  0.00           O  
ATOM   4322  OE2 GLU A2109      30.623   8.494  51.588  1.00  0.00           O  
ATOM   4323  N   ALA A2110      29.649   4.799  46.496  1.00  0.00           N  
ATOM   4324  CA  ALA A2110      29.933   3.609  45.691  1.00  0.00           C  
ATOM   4325  C   ALA A2110      29.335   3.743  44.288  1.00  0.00           C  
ATOM   4326  O   ALA A2110      29.956   3.347  43.299  1.00  0.00           O  
ATOM   4327  CB  ALA A2110      29.372   2.366  46.376  1.00  0.00           C  
ATOM   4328  N   LEU A2111      28.125   4.294  44.212  1.00  0.00           N  
ATOM   4329  CA  LEU A2111      27.435   4.486  42.936  1.00  0.00           C  
ATOM   4330  C   LEU A2111      28.212   5.431  42.031  1.00  0.00           C  
ATOM   4331  O   LEU A2111      28.396   5.161  40.847  1.00  0.00           O  
ATOM   4332  CB  LEU A2111      26.027   5.056  43.167  1.00  0.00           C  
ATOM   4333  CG  LEU A2111      25.294   5.615  41.937  1.00  0.00           C  
ATOM   4334  CD1 LEU A2111      24.948   4.486  40.960  1.00  0.00           C  
ATOM   4335  CD2 LEU A2111      24.031   6.336  42.390  1.00  0.00           C  
ATOM   4336  N   VAL A2112      28.655   6.550  42.596  1.00  0.00           N  
ATOM   4337  CA  VAL A2112      29.413   7.540  41.843  1.00  0.00           C  
ATOM   4338  C   VAL A2112      30.746   6.954  41.375  1.00  0.00           C  
ATOM   4339  O   VAL A2112      31.141   7.106  40.212  1.00  0.00           O  
ATOM   4340  CB  VAL A2112      29.669   8.796  42.709  1.00  0.00           C  
ATOM   4341  CG1 VAL A2112      30.606   9.757  41.988  1.00  0.00           C  
ATOM   4342  CG2 VAL A2112      28.339   9.485  43.018  1.00  0.00           C  
ATOM   4343  N   GLU A2113      31.436   6.275  42.283  1.00  0.00           N  
ATOM   4344  CA  GLU A2113      32.717   5.672  41.951  1.00  0.00           C  
ATOM   4345  C   GLU A2113      32.578   4.644  40.830  1.00  0.00           C  
ATOM   4346  O   GLU A2113      33.417   4.578  39.933  1.00  0.00           O  
ATOM   4347  CB  GLU A2113      33.331   5.014  43.190  1.00  0.00           C  
ATOM   4348  CG  GLU A2113      34.703   4.431  42.928  1.00  0.00           C  
ATOM   4349  CD  GLU A2113      35.696   5.474  42.432  1.00  0.00           C  
ATOM   4350  OE1 GLU A2113      36.611   5.095  41.672  1.00  0.00           O  
ATOM   4351  OE2 GLU A2113      35.571   6.662  42.808  1.00  0.00           O  
ATOM   4352  N   ALA A2121      31.522   3.840  40.882  1.00  0.00           N  
ATOM   4353  CA  ALA A2121      31.298   2.835  39.851  1.00  0.00           C  
ATOM   4354  C   ALA A2121      31.034   3.524  38.520  1.00  0.00           C  
ATOM   4355  O   ALA A2121      31.525   3.091  37.479  1.00  0.00           O  
ATOM   4356  CB  ALA A2121      30.109   1.941  40.227  1.00  0.00           C  
ATOM   4357  N   SER A2123      30.260   4.604  38.553  1.00  0.00           N  
ATOM   4358  CA  SER A2123      29.947   5.331  37.331  1.00  0.00           C  
ATOM   4359  C   SER A2123      31.191   5.959  36.722  1.00  0.00           C  
ATOM   4360  O   SER A2123      31.315   6.037  35.503  1.00  0.00           O  
ATOM   4361  CB  SER A2123      28.893   6.403  37.602  1.00  0.00           C  
ATOM   4362  OG  SER A2123      27.673   5.800  37.989  1.00  0.00           O  
ATOM   4363  N   LYS A2124      32.112   6.415  37.566  1.00  0.00           N  
ATOM   4364  CA  LYS A2124      33.350   6.999  37.065  1.00  0.00           C  
ATOM   4365  C   LYS A2124      34.093   5.934  36.269  1.00  0.00           C  
ATOM   4366  O   LYS A2124      34.490   6.155  35.124  1.00  0.00           O  
ATOM   4367  CB  LYS A2124      34.253   7.447  38.214  1.00  0.00           C  
ATOM   4368  CG  LYS A2124      33.881   8.750  38.883  1.00  0.00           C  
ATOM   4369  CD  LYS A2124      34.927   9.079  39.941  1.00  0.00           C  
ATOM   4370  CE  LYS A2124      34.638  10.388  40.648  1.00  0.00           C  
ATOM   4371  NZ  LYS A2124      35.635  10.610  41.736  1.00  0.00           N  
ATOM   4372  N   GLU A2125      34.266   4.774  36.898  1.00  0.00           N  
ATOM   4373  CA  GLU A2125      34.980   3.644  36.313  1.00  0.00           C  
ATOM   4374  C   GLU A2125      34.355   3.045  35.057  1.00  0.00           C  
ATOM   4375  O   GLU A2125      35.055   2.446  34.240  1.00  0.00           O  
ATOM   4376  CB  GLU A2125      35.154   2.553  37.366  1.00  0.00           C  
ATOM   4377  N   GLU A2126      33.046   3.198  34.898  1.00  0.00           N  
ATOM   4378  CA  GLU A2126      32.361   2.636  33.740  1.00  0.00           C  
ATOM   4379  C   GLU A2126      32.584   3.403  32.439  1.00  0.00           C  
ATOM   4380  O   GLU A2126      32.302   2.890  31.357  1.00  0.00           O  
ATOM   4381  CB  GLU A2126      30.866   2.513  34.040  1.00  0.00           C  
ATOM   4382  CG  GLU A2126      30.587   1.566  35.199  1.00  0.00           C  
ATOM   4383  CD  GLU A2126      29.115   1.411  35.511  1.00  0.00           C  
ATOM   4384  OE1 GLU A2126      28.289   2.055  34.830  1.00  0.00           O  
ATOM   4385  OE2 GLU A2126      28.790   0.641  36.444  1.00  0.00           O  
ATOM   4386  N   VAL A2127      33.099   4.622  32.537  1.00  0.00           N  
ATOM   4387  CA  VAL A2127      33.358   5.419  31.347  1.00  0.00           C  
ATOM   4388  C   VAL A2127      34.737   6.065  31.437  1.00  0.00           C  
ATOM   4389  O   VAL A2127      35.749   5.374  31.542  1.00  0.00           O  
ATOM   4390  CB  VAL A2127      32.281   6.488  31.187  1.00  0.00           C  
HETATM 4391  N2  MSP A 553      14.591   9.013  19.440  1.00  0.00           N  
HETATM 4392  CA  MSP A 553      14.210  10.380  19.828  1.00  0.00           C  
HETATM 4393  CB  MSP A 553      12.712  10.550  20.173  1.00  0.00           C  
HETATM 4394  CG  MSP A 553      11.725   9.997  19.131  1.00  0.00           C  
HETATM 4395  SD  MSP A 553      10.047  10.303  19.702  1.00  0.00           S  
HETATM 4396  CE  MSP A 553       9.110   9.746  18.262  1.00  0.00           C  
HETATM 4397  C9  MSP A 553      15.049  10.798  21.049  1.00  0.00           C  
HETATM 4398  N8  MSP A 553      15.620   9.738  21.686  1.00  0.00           N  
HETATM 4399  S1  MSP A 553      16.499  10.052  23.004  1.00  0.00           S  
HETATM 4400  O1S MSP A 553      16.781   8.715  23.464  1.00  0.00           O  
HETATM 4401  O2S MSP A 553      17.615  10.883  22.673  1.00  0.00           O  
HETATM 4402  O5' MSP A 553      15.598  10.781  24.071  1.00  0.00           O  
HETATM 4403  C5' MSP A 553      14.422  10.150  24.590  1.00  0.00           C  
HETATM 4404  C4' MSP A 553      13.755  11.101  25.589  1.00  0.00           C  
HETATM 4405  O4' MSP A 553      14.654  11.218  26.680  1.00  0.00           O  
HETATM 4406  C3' MSP A 553      13.576  12.524  25.016  1.00  0.00           C  
HETATM 4407  O3' MSP A 553      12.207  12.891  25.175  1.00  0.00           O  
HETATM 4408  C2' MSP A 553      14.512  13.374  25.862  1.00  0.00           C  
HETATM 4409  O2' MSP A 553      14.020  14.694  25.994  1.00  0.00           O  
HETATM 4410  C1' MSP A 553      14.664  12.558  27.147  1.00  0.00           C  
HETATM 4411  N9  MSP A 553      15.949  12.846  27.808  1.00  0.00           N  
HETATM 4412  C8  MSP A 553      17.218  12.598  27.390  1.00  0.00           C  
HETATM 4413  N7  MSP A 553      18.164  13.008  28.259  1.00  0.00           N  
HETATM 4414  C5  MSP A 553      17.470  13.572  29.312  1.00  0.00           C  
HETATM 4415  C6  MSP A 553      17.808  14.168  30.508  1.00  0.00           C  
HETATM 4416  N6  MSP A 553      19.092  14.322  30.867  1.00  0.00           N  
HETATM 4417  N1  MSP A 553      16.855  14.633  31.359  1.00  0.00           N  
HETATM 4418  C2  MSP A 553      15.541  14.504  31.037  1.00  0.00           C  
HETATM 4419  N3  MSP A 553      15.113  13.928  29.885  1.00  0.00           N  
HETATM 4420  C4  MSP A 553      16.078  13.471  29.034  1.00  0.00           C  
HETATM 4421  O1  MSP A 553      15.068  11.984  21.356  1.00  0.00           O  
TER
END
