# Supplementary material for: Backbone Brackets and Arginine Tweezers delineate Class I and Class II aminoacyl tRNA synthetases
Source: PLoS Comput Biol. 2018 Apr 16;14(4):e1006101. doi: 10.1371/journal.pcbi.1006101 (PMC5919687; doi:10.1371/journal.pcbi.1006101)
Supplement: S11 File — All structures of Class I aaRS with residues renumbered according to the MSA. (GZ) [file pcbi.1006101.s023.tar.gz › 1pg0_A_renum.pdb]

ATOM      1  N   ALA A 244     -16.367   4.327  32.552  1.00  0.00           N  
ATOM      2  CA  ALA A 244     -15.299   3.406  32.058  1.00  0.00           C  
ATOM      3  C   ALA A 244     -14.818   3.860  30.686  1.00  0.00           C  
ATOM      4  O   ALA A 244     -15.338   3.428  29.655  1.00  0.00           O  
ATOM      5  CB  ALA A 244     -15.831   1.978  31.982  1.00  0.00           C  
ATOM      6  N   LYS A 245     -13.820   4.737  30.688  1.00  0.00           N  
ATOM      7  CA  LYS A 245     -13.254   5.274  29.458  1.00  0.00           C  
ATOM      8  C   LYS A 245     -12.310   4.274  28.804  1.00  0.00           C  
ATOM      9  O   LYS A 245     -11.899   3.290  29.418  1.00  0.00           O  
ATOM     10  CB  LYS A 245     -12.447   6.539  29.752  1.00  0.00           C  
ATOM     11  CG  LYS A 245     -13.067   7.507  30.739  1.00  0.00           C  
ATOM     12  CD  LYS A 245     -12.013   8.491  31.226  1.00  0.00           C  
ATOM     13  CE  LYS A 245     -12.520   9.343  32.383  1.00  0.00           C  
ATOM     14  NZ  LYS A 245     -13.652  10.227  31.980  1.00  0.00           N  
ATOM     15  N   LYS A 265     -11.977   4.537  27.547  1.00  0.00           N  
ATOM     16  CA  LYS A 265     -11.027   3.712  26.814  1.00  0.00           C  
ATOM     17  C   LYS A 265      -9.862   4.664  26.657  1.00  0.00           C  
ATOM     18  O   LYS A 265     -10.013   5.746  26.079  1.00  0.00           O  
ATOM     19  CB  LYS A 265     -11.560   3.314  25.440  1.00  0.00           C  
ATOM     20  CG  LYS A 265     -12.621   2.232  25.460  1.00  0.00           C  
ATOM     21  CD  LYS A 265     -12.951   1.840  24.020  1.00  0.00           C  
ATOM     22  CE  LYS A 265     -13.965   0.713  23.924  1.00  0.00           C  
ATOM     23  NZ  LYS A 265     -14.211   0.393  22.484  1.00  0.00           N  
ATOM     24  N   ILE A 266      -8.708   4.274  27.183  1.00  0.00           N  
ATOM     25  CA  ILE A 266      -7.535   5.133  27.132  1.00  0.00           C  
ATOM     26  C   ILE A 266      -6.308   4.433  26.566  1.00  0.00           C  
ATOM     27  O   ILE A 266      -6.032   3.280  26.900  1.00  0.00           O  
ATOM     28  CB  ILE A 266      -7.195   5.653  28.553  1.00  0.00           C  
ATOM     29  CG1 ILE A 266      -8.421   6.355  29.152  1.00  0.00           C  
ATOM     30  CG2 ILE A 266      -5.997   6.609  28.491  1.00  0.00           C  
ATOM     31  CD1 ILE A 266      -8.337   6.593  30.660  1.00  0.00           C  
ATOM     32  N   LEU A 267      -5.589   5.140  25.698  1.00  0.00           N  
ATOM     33  CA  LEU A 267      -4.364   4.631  25.099  1.00  0.00           C  
ATOM     34  C   LEU A 267      -3.286   5.621  25.527  1.00  0.00           C  
ATOM     35  O   LEU A 267      -3.353   6.799  25.192  1.00  0.00           O  
ATOM     36  CB  LEU A 267      -4.471   4.600  23.568  1.00  0.00           C  
ATOM     37  CG  LEU A 267      -3.370   3.839  22.816  1.00  0.00           C  
ATOM     38  CD1 LEU A 267      -3.768   3.682  21.358  1.00  0.00           C  
ATOM     39  CD2 LEU A 267      -2.045   4.583  22.911  1.00  0.00           C  
ATOM     40  N   VAL A 268      -2.306   5.143  26.283  1.00  0.00           N  
ATOM     41  CA  VAL A 268      -1.230   6.001  26.769  1.00  0.00           C  
ATOM     42  C   VAL A 268       0.118   5.505  26.277  1.00  0.00           C  
ATOM     43  O   VAL A 268       0.371   4.305  26.256  1.00  0.00           O  
ATOM     44  CB  VAL A 268      -1.186   6.020  28.317  1.00  0.00           C  
ATOM     45  CG1 VAL A 268      -0.116   6.989  28.787  1.00  0.00           C  
ATOM     46  CG2 VAL A 268      -2.539   6.399  28.885  1.00  0.00           C  
ATOM     47  N   THR A 269       0.987   6.427  25.885  1.00  0.00           N  
ATOM     48  CA  THR A 269       2.310   6.031  25.423  1.00  0.00           C  
ATOM     49  C   THR A 269       3.399   6.849  26.090  1.00  0.00           C  
ATOM     50  O   THR A 269       3.133   7.885  26.700  1.00  0.00           O  
ATOM     51  CB  THR A 269       2.481   6.257  23.904  1.00  0.00           C  
ATOM     52  OG1 THR A 269       2.519   7.668  23.641  1.00  0.00           O  
ATOM     53  CG2 THR A 269       1.336   5.621  23.124  1.00  0.00           C  
ATOM     54  N   CYS A 270       4.628   6.352  25.967  1.00  0.00           N  
ATOM     55  CA  CYS A 270       5.818   7.046  26.430  1.00  0.00           C  
ATOM     56  C   CYS A 270       6.599   7.176  25.124  1.00  0.00           C  
ATOM     57  O   CYS A 270       6.403   6.379  24.203  1.00  0.00           O  
ATOM     58  CB  CYS A 270       6.623   6.200  27.423  1.00  0.00           C  
ATOM     59  SG  CYS A 270       6.059   6.319  29.109  1.00  0.00           S  
ATOM     60  N   ALA A 271       7.464   8.173  25.013  1.00  0.00           N  
ATOM     61  CA  ALA A 271       8.233   8.314  23.784  1.00  0.00           C  
ATOM     62  C   ALA A 271       9.010   7.010  23.554  1.00  0.00           C  
ATOM     63  O   ALA A 271       9.331   6.294  24.500  1.00  0.00           O  
ATOM     64  CB  ALA A 271       9.198   9.500  23.896  1.00  0.00           C  
ATOM     65  N   LEU A 272       9.302   6.705  22.297  1.00  0.00           N  
ATOM     66  CA  LEU A 272      10.027   5.485  21.945  1.00  0.00           C  
ATOM     67  C   LEU A 272      11.526   5.740  22.070  1.00  0.00           C  
ATOM     68  O   LEU A 272      12.088   6.510  21.296  1.00  0.00           O  
ATOM     69  CB  LEU A 272       9.673   5.085  20.508  1.00  0.00           C  
ATOM     70  CG  LEU A 272       8.169   5.110  20.208  1.00  0.00           C  
ATOM     71  CD1 LEU A 272       7.916   4.631  18.787  1.00  0.00           C  
ATOM     72  CD2 LEU A 272       7.426   4.230  21.208  1.00  0.00           C  
ATOM     73  N   PRO A 273      12.194   5.091  23.047  1.00  0.00           N  
ATOM     74  CA  PRO A 273      13.636   5.257  23.275  1.00  0.00           C  
ATOM     75  C   PRO A 273      14.460   4.871  22.054  1.00  0.00           C  
ATOM     76  O   PRO A 273      14.161   3.874  21.393  1.00  0.00           O  
ATOM     77  CB  PRO A 273      13.929   4.309  24.444  1.00  0.00           C  
ATOM     78  CG  PRO A 273      12.595   4.048  25.075  1.00  0.00           C  
ATOM     79  CD  PRO A 273      11.653   4.022  23.902  1.00  0.00           C  
ATOM     80  N   TYR A 274      15.497   5.647  21.750  1.00  0.00           N  
ATOM     81  CA  TYR A 274      16.342   5.299  20.619  1.00  0.00           C  
ATOM     82  C   TYR A 274      17.087   4.016  20.970  1.00  0.00           C  
ATOM     83  O   TYR A 274      17.516   3.827  22.107  1.00  0.00           O  
ATOM     84  CB  TYR A 274      17.337   6.415  20.294  1.00  0.00           C  
ATOM     85  CG  TYR A 274      16.836   7.382  19.238  1.00  0.00           C  
ATOM     86  CD1 TYR A 274      16.368   6.918  18.003  1.00  0.00           C  
ATOM     87  CD2 TYR A 274      16.811   8.755  19.476  1.00  0.00           C  
ATOM     88  CE1 TYR A 274      15.881   7.804  17.034  1.00  0.00           C  
ATOM     89  CE2 TYR A 274      16.329   9.645  18.518  1.00  0.00           C  
ATOM     90  CZ  TYR A 274      15.866   9.167  17.303  1.00  0.00           C  
ATOM     91  OH  TYR A 274      15.379  10.052  16.362  1.00  0.00           O  
ATOM     92  N   ALA A 275      17.223   3.138  19.984  1.00  0.00           N  
ATOM     93  CA  ALA A 275      17.890   1.854  20.166  1.00  0.00           C  
ATOM     94  C   ALA A 275      19.408   1.954  20.081  1.00  0.00           C  
ATOM     95  O   ALA A 275      20.069   1.003  19.673  1.00  0.00           O  
ATOM     96  CB  ALA A 275      17.382   0.867  19.122  1.00  0.00           C  
ATOM     97  N   ASN A 276      19.963   3.095  20.476  1.00  0.00           N  
ATOM     98  CA  ASN A 276      21.408   3.296  20.419  1.00  0.00           C  
ATOM     99  C   ASN A 276      22.037   3.653  21.764  1.00  0.00           C  
ATOM    100  O   ASN A 276      23.132   4.213  21.810  1.00  0.00           O  
ATOM    101  CB  ASN A 276      21.734   4.400  19.413  1.00  0.00           C  
ATOM    102  CG  ASN A 276      20.874   5.636  19.613  1.00  0.00           C  
ATOM    103  OD1 ASN A 276      20.740   6.143  20.730  1.00  0.00           O  
ATOM    104  ND2 ASN A 276      20.285   6.127  18.527  1.00  0.00           N  
ATOM    105  N   GLY A 277      21.353   3.339  22.856  1.00  0.00           N  
ATOM    106  CA  GLY A 277      21.904   3.654  24.161  1.00  0.00           C  
ATOM    107  C   GLY A 277      21.121   3.011  25.284  1.00  0.00           C  
ATOM    108  O   GLY A 277      19.970   2.631  25.096  1.00  0.00           O  
ATOM    109  N   SER A 279      21.743   2.887  26.452  1.00  0.00           N  
ATOM    110  CA  SER A 279      21.082   2.282  27.601  1.00  0.00           C  
ATOM    111  C   SER A 279      20.092   3.251  28.228  1.00  0.00           C  
ATOM    112  O   SER A 279      20.213   4.467  28.073  1.00  0.00           O  
ATOM    113  CB  SER A 279      22.112   1.866  28.658  1.00  0.00           C  
ATOM    114  OG  SER A 279      23.018   0.910  28.141  1.00  0.00           O  
ATOM    115  N   ILE A 280      19.106   2.708  28.929  1.00  0.00           N  
ATOM    116  CA  ILE A 280      18.122   3.546  29.602  1.00  0.00           C  
ATOM    117  C   ILE A 280      18.795   4.144  30.841  1.00  0.00           C  
ATOM    118  O   ILE A 280      19.507   3.442  31.564  1.00  0.00           O  
ATOM    119  CB  ILE A 280      16.894   2.714  30.051  1.00  0.00           C  
ATOM    120  CG1 ILE A 280      16.237   2.053  28.833  1.00  0.00           C  
ATOM    121  CG2 ILE A 280      15.901   3.600  30.808  1.00  0.00           C  
ATOM    122  CD1 ILE A 280      15.794   3.028  27.752  1.00  0.00           C  
ATOM    123  N   HIS A 281      18.588   5.438  31.074  1.00  0.00           N  
ATOM    124  CA  HIS A 281      19.167   6.104  32.240  1.00  0.00           C  
ATOM    125  C   HIS A 281      18.070   6.713  33.117  1.00  0.00           C  
ATOM    126  O   HIS A 281      16.880   6.617  32.786  1.00  0.00           O  
ATOM    127  CB  HIS A 281      20.186   7.168  31.804  1.00  0.00           C  
ATOM    128  CG  HIS A 281      19.678   8.112  30.759  1.00  0.00           C  
ATOM    129  ND1 HIS A 281      18.656   9.006  30.994  1.00  0.00           N  
ATOM    130  CD2 HIS A 281      20.078   8.326  29.482  1.00  0.00           C  
ATOM    131  CE1 HIS A 281      18.450   9.732  29.909  1.00  0.00           C  
ATOM    132  NE2 HIS A 281      19.300   9.341  28.977  1.00  0.00           N  
ATOM    133  N   LEU A 282      18.451   7.333  34.233  1.00  0.00           N  
ATOM    134  CA  LEU A 282      17.448   7.892  35.137  1.00  0.00           C  
ATOM    135  C   LEU A 282      16.590   8.989  34.518  1.00  0.00           C  
ATOM    136  O   LEU A 282      15.490   9.274  35.007  1.00  0.00           O  
ATOM    137  CB  LEU A 282      18.097   8.385  36.439  1.00  0.00           C  
ATOM    138  CG  LEU A 282      18.828   7.327  37.278  1.00  0.00           C  
ATOM    139  CD1 LEU A 282      19.165   7.917  38.645  1.00  0.00           C  
ATOM    140  CD2 LEU A 282      17.962   6.074  37.441  1.00  0.00           C  
ATOM    141  N   GLY A 283      17.093   9.598  33.450  1.00  0.00           N  
ATOM    142  CA  GLY A 283      16.339  10.630  32.762  1.00  0.00           C  
ATOM    143  C   GLY A 283      15.145   9.979  32.086  1.00  0.00           C  
ATOM    144  O   GLY A 283      14.013  10.461  32.189  1.00  0.00           O  
ATOM    145  N   HIS A 284      15.397   8.873  31.393  1.00  0.00           N  
ATOM    146  CA  HIS A 284      14.329   8.125  30.736  1.00  0.00           C  
ATOM    147  C   HIS A 284      13.328   7.631  31.766  1.00  0.00           C  
ATOM    148  O   HIS A 284      12.124   7.614  31.506  1.00  0.00           O  
ATOM    149  CB  HIS A 284      14.857   6.877  30.022  1.00  0.00           C  
ATOM    150  CG  HIS A 284      15.696   7.155  28.818  1.00  0.00           C  
ATOM    151  ND1 HIS A 284      16.965   6.642  28.669  1.00  0.00           N  
ATOM    152  CD2 HIS A 284      15.427   7.836  27.678  1.00  0.00           C  
ATOM    153  CE1 HIS A 284      17.443   6.991  27.489  1.00  0.00           C  
ATOM    154  NE2 HIS A 284      16.529   7.715  26.866  1.00  0.00           N  
ATOM    155  N   MET A 285      13.827   7.216  32.932  1.00  0.00           N  
ATOM    156  CA  MET A 285      12.956   6.672  33.964  1.00  0.00           C  
ATOM    157  C   MET A 285      11.949   7.645  34.544  1.00  0.00           C  
ATOM    158  O   MET A 285      10.895   7.228  35.003  1.00  0.00           O  
ATOM    159  CB  MET A 285      13.773   6.038  35.093  1.00  0.00           C  
ATOM    160  CG  MET A 285      14.544   4.778  34.666  1.00  0.00           C  
ATOM    161  SD  MET A 285      13.566   3.605  33.654  1.00  0.00           S  
ATOM    162  CE  MET A 285      12.179   3.293  34.690  1.00  0.00           C  
ATOM    163  N   LEU A 286      12.268   8.933  34.548  1.00  0.00           N  
ATOM    164  CA  LEU A 286      11.319   9.916  35.061  1.00  0.00           C  
ATOM    165  C   LEU A 286      10.053   9.815  34.204  1.00  0.00           C  
ATOM    166  O   LEU A 286       8.945   9.743  34.716  1.00  0.00           O  
ATOM    167  CB  LEU A 286      11.888  11.337  34.958  1.00  0.00           C  
ATOM    168  CG  LEU A 286      10.874  12.437  35.304  1.00  0.00           C  
ATOM    169  CD1 LEU A 286      10.543  12.370  36.779  1.00  0.00           C  
ATOM    170  CD2 LEU A 286      11.435  13.805  34.948  1.00  0.00           C  
ATOM    171  N   GLU A 288      10.242   9.798  32.893  1.00  0.00           N  
ATOM    172  CA  GLU A 288       9.137   9.713  31.948  1.00  0.00           C  
ATOM    173  C   GLU A 288       8.282   8.459  32.116  1.00  0.00           C  
ATOM    174  O   GLU A 288       7.057   8.538  32.185  1.00  0.00           O  
ATOM    175  CB  GLU A 288       9.687   9.763  30.527  1.00  0.00           C  
ATOM    176  CG  GLU A 288       8.646   9.615  29.423  1.00  0.00           C  
ATOM    177  CD  GLU A 288       9.218   9.930  28.056  1.00  0.00           C  
ATOM    178  OE1 GLU A 288       9.690  11.070  27.864  1.00  0.00           O  
ATOM    179  OE2 GLU A 288       9.206   9.043  27.175  1.00  0.00           O  
ATOM    180  N   HIS A 289       8.936   7.302  32.166  1.00  0.00           N  
ATOM    181  CA  HIS A 289       8.236   6.033  32.289  1.00  0.00           C  
ATOM    182  C   HIS A 289       7.561   5.866  33.639  1.00  0.00           C  
ATOM    183  O   HIS A 289       6.474   5.286  33.732  1.00  0.00           O  
ATOM    184  CB  HIS A 289       9.214   4.884  31.993  1.00  0.00           C  
ATOM    185  CG  HIS A 289       9.628   4.821  30.556  1.00  0.00           C  
ATOM    186  ND1 HIS A 289       9.080   3.926  29.663  1.00  0.00           N  
ATOM    187  CD2 HIS A 289      10.451   5.616  29.832  1.00  0.00           C  
ATOM    188  CE1 HIS A 289       9.540   4.177  28.452  1.00  0.00           C  
ATOM    189  NE2 HIS A 289      10.375   5.198  28.527  1.00  0.00           N  
ATOM    190  N   ILE A 290       8.198   6.376  34.688  1.00  0.00           N  
ATOM    191  CA  ILE A 290       7.627   6.299  36.017  1.00  0.00           C  
ATOM    192  C   ILE A 290       6.419   7.231  36.111  1.00  0.00           C  
ATOM    193  O   ILE A 290       5.393   6.853  36.664  1.00  0.00           O  
ATOM    194  CB  ILE A 290       8.686   6.665  37.094  1.00  0.00           C  
ATOM    195  CG1 ILE A 290       9.685   5.501  37.223  1.00  0.00           C  
ATOM    196  CG2 ILE A 290       8.006   6.965  38.433  1.00  0.00           C  
ATOM    197  CD1 ILE A 290      10.843   5.741  38.203  1.00  0.00           C  
ATOM    198  N   GLN A 291       6.537   8.446  35.574  1.00  0.00           N  
ATOM    199  CA  GLN A 291       5.403   9.385  35.621  1.00  0.00           C  
ATOM    200  C   GLN A 291       4.205   8.767  34.897  1.00  0.00           C  
ATOM    201  O   GLN A 291       3.080   8.790  35.390  1.00  0.00           O  
ATOM    202  CB  GLN A 291       5.766  10.717  34.955  1.00  0.00           C  
ATOM    203  CG  GLN A 291       4.598  11.709  34.893  1.00  0.00           C  
ATOM    204  CD  GLN A 291       4.942  12.974  34.124  1.00  0.00           C  
ATOM    205  OE1 GLN A 291       5.584  12.918  33.082  1.00  0.00           O  
ATOM    206  NE2 GLN A 291       4.504  14.117  34.631  1.00  0.00           N  
ATOM    207  N   ALA A 292       4.458   8.205  33.724  1.00  0.00           N  
ATOM    208  CA  ALA A 292       3.403   7.578  32.943  1.00  0.00           C  
ATOM    209  C   ALA A 292       2.818   6.366  33.655  1.00  0.00           C  
ATOM    210  O   ALA A 292       1.600   6.193  33.705  1.00  0.00           O  
ATOM    211  CB  ALA A 292       3.940   7.164  31.597  1.00  0.00           C  
ATOM    212  N   ASP A 293       3.682   5.516  34.208  1.00  0.00           N  
ATOM    213  CA  ASP A 293       3.190   4.318  34.882  1.00  0.00           C  
ATOM    214  C   ASP A 293       2.303   4.627  36.091  1.00  0.00           C  
ATOM    215  O   ASP A 293       1.317   3.930  36.343  1.00  0.00           O  
ATOM    216  CB  ASP A 293       4.357   3.430  35.313  1.00  0.00           C  
ATOM    217  CG  ASP A 293       3.895   2.068  35.790  1.00  0.00           C  
ATOM    218  OD1 ASP A 293       3.336   1.315  34.958  1.00  0.00           O  
ATOM    219  OD2 ASP A 293       4.077   1.758  36.992  1.00  0.00           O  
ATOM    220  N   VAL A 294       2.658   5.656  36.855  1.00  0.00           N  
ATOM    221  CA  VAL A 294       1.865   6.017  38.015  1.00  0.00           C  
ATOM    222  C   VAL A 294       0.481   6.470  37.553  1.00  0.00           C  
ATOM    223  O   VAL A 294      -0.529   6.068  38.121  1.00  0.00           O  
ATOM    224  CB  VAL A 294       2.543   7.144  38.843  1.00  0.00           C  
ATOM    225  CG1 VAL A 294       1.567   7.723  39.877  1.00  0.00           C  
ATOM    226  CG2 VAL A 294       3.768   6.581  39.554  1.00  0.00           C  
ATOM    227  N   TRP A 295       0.438   7.299  36.518  1.00  0.00           N  
ATOM    228  CA  TRP A 295      -0.840   7.784  36.000  1.00  0.00           C  
ATOM    229  C   TRP A 295      -1.661   6.592  35.467  1.00  0.00           C  
ATOM    230  O   TRP A 295      -2.851   6.464  35.749  1.00  0.00           O  
ATOM    231  CB  TRP A 295      -0.594   8.796  34.874  1.00  0.00           C  
ATOM    232  CG  TRP A 295      -1.801   9.616  34.531  1.00  0.00           C  
ATOM    233  CD1 TRP A 295      -2.320  10.656  35.253  1.00  0.00           C  
ATOM    234  CD2 TRP A 295      -2.662   9.445  33.397  1.00  0.00           C  
ATOM    235  NE1 TRP A 295      -3.454  11.143  34.639  1.00  0.00           N  
ATOM    236  CE2 TRP A 295      -3.686  10.419  33.499  1.00  0.00           C  
ATOM    237  CE3 TRP A 295      -2.670   8.564  32.306  1.00  0.00           C  
ATOM    238  CZ2 TRP A 295      -4.708  10.537  32.544  1.00  0.00           C  
ATOM    239  CZ3 TRP A 295      -3.689   8.681  31.356  1.00  0.00           C  
ATOM    240  CH2 TRP A 295      -4.693   9.665  31.486  1.00  0.00           C  
ATOM    241  N   VAL A 296      -1.007   5.723  34.702  1.00  0.00           N  
ATOM    242  CA  VAL A 296      -1.646   4.537  34.128  1.00  0.00           C  
ATOM    243  C   VAL A 296      -2.220   3.625  35.213  1.00  0.00           C  
ATOM    244  O   VAL A 296      -3.377   3.188  35.130  1.00  0.00           O  
ATOM    245  CB  VAL A 296      -0.638   3.728  33.258  1.00  0.00           C  
ATOM    246  CG1 VAL A 296      -1.176   2.305  32.989  1.00  0.00           C  
ATOM    247  CG2 VAL A 296      -0.404   4.448  31.943  1.00  0.00           C  
ATOM    248  N   ARG A 297      -1.419   3.334  36.235  1.00  0.00           N  
ATOM    249  CA  ARG A 297      -1.881   2.478  37.323  1.00  0.00           C  
ATOM    250  C   ARG A 297      -3.075   3.118  38.026  1.00  0.00           C  
ATOM    251  O   ARG A 297      -4.008   2.428  38.428  1.00  0.00           O  
ATOM    252  CB  ARG A 297      -0.741   2.205  38.320  1.00  0.00           C  
ATOM    253  CG  ARG A 297       0.308   1.231  37.776  1.00  0.00           C  
ATOM    254  CD  ARG A 297       1.413   0.961  38.805  1.00  0.00           C  
ATOM    255  NE  ARG A 297       2.428   0.037  38.301  1.00  0.00           N  
ATOM    256  CZ  ARG A 297       2.353  -1.290  38.367  1.00  0.00           C  
ATOM    257  NH1 ARG A 297       1.302  -1.886  38.918  1.00  0.00           N  
ATOM    258  NH2 ARG A 297       3.350  -2.027  37.891  1.00  0.00           N  
ATOM    259  N   TYR A 298      -3.055   4.436  38.174  1.00  0.00           N  
ATOM    260  CA  TYR A 298      -4.187   5.101  38.820  1.00  0.00           C  
ATOM    261  C   TYR A 298      -5.443   4.918  37.970  1.00  0.00           C  
ATOM    262  O   TYR A 298      -6.508   4.579  38.489  1.00  0.00           O  
ATOM    263  CB  TYR A 298      -3.931   6.597  39.010  1.00  0.00           C  
ATOM    264  CG  TYR A 298      -5.174   7.322  39.489  1.00  0.00           C  
ATOM    265  CD1 TYR A 298      -5.705   7.068  40.748  1.00  0.00           C  
ATOM    266  CD2 TYR A 298      -5.862   8.200  38.648  1.00  0.00           C  
ATOM    267  CE1 TYR A 298      -6.895   7.665  41.163  1.00  0.00           C  
ATOM    268  CE2 TYR A 298      -7.060   8.806  39.053  1.00  0.00           C  
ATOM    269  CZ  TYR A 298      -7.565   8.530  40.309  1.00  0.00           C  
ATOM    270  OH  TYR A 298      -8.748   9.104  40.714  1.00  0.00           O  
ATOM    271  N   GLN A 299      -5.318   5.132  36.664  1.00  0.00           N  
ATOM    272  CA  GLN A 299      -6.466   4.989  35.770  1.00  0.00           C  
ATOM    273  C   GLN A 299      -7.068   3.586  35.813  1.00  0.00           C  
ATOM    274  O   GLN A 299      -8.289   3.437  35.781  1.00  0.00           O  
ATOM    275  CB  GLN A 299      -6.081   5.357  34.335  1.00  0.00           C  
ATOM    276  CG  GLN A 299      -5.696   6.823  34.136  1.00  0.00           C  
ATOM    277  CD  GLN A 299      -6.812   7.786  34.519  1.00  0.00           C  
ATOM    278  OE1 GLN A 299      -7.989   7.459  34.410  1.00  0.00           O  
ATOM    279  NE2 GLN A 299      -6.440   8.986  34.956  1.00  0.00           N  
ATOM    280  N   ARG A 300      -6.224   2.560  35.885  1.00  0.00           N  
ATOM    281  CA  ARG A 300      -6.719   1.184  35.965  1.00  0.00           C  
ATOM    282  C   ARG A 300      -7.447   0.969  37.297  1.00  0.00           C  
ATOM    283  O   ARG A 300      -8.460   0.266  37.356  1.00  0.00           O  
ATOM    284  CB  ARG A 300      -5.567   0.171  35.840  1.00  0.00           C  
ATOM    285  CG  ARG A 300      -4.861   0.144  34.484  1.00  0.00           C  
ATOM    286  CD  ARG A 300      -4.029  -1.134  34.336  1.00  0.00           C  
ATOM    287  NE  ARG A 300      -3.215  -1.153  33.121  1.00  0.00           N  
ATOM    288  CZ  ARG A 300      -1.886  -1.081  33.110  1.00  0.00           C  
ATOM    289  NH1 ARG A 300      -1.211  -0.985  34.251  1.00  0.00           N  
ATOM    290  NH2 ARG A 300      -1.230  -1.115  31.958  1.00  0.00           N  
ATOM    291  N   MET A 301      -6.932   1.569  38.370  1.00  0.00           N  
ATOM    292  CA  MET A 301      -7.565   1.436  39.679  1.00  0.00           C  
ATOM    293  C   MET A 301      -8.978   2.019  39.670  1.00  0.00           C  
ATOM    294  O   MET A 301      -9.849   1.571  40.428  1.00  0.00           O  
ATOM    295  CB  MET A 301      -6.741   2.144  40.763  1.00  0.00           C  
ATOM    296  CG  MET A 301      -5.526   1.370  41.252  1.00  0.00           C  
ATOM    297  SD  MET A 301      -4.784   2.165  42.697  1.00  0.00           S  
ATOM    298  CE  MET A 301      -5.881   1.587  44.004  1.00  0.00           C  
ATOM    299  N   ARG A 302      -9.202   3.020  38.822  1.00  0.00           N  
ATOM    300  CA  ARG A 302     -10.519   3.637  38.735  1.00  0.00           C  
ATOM    301  C   ARG A 302     -11.457   2.895  37.771  1.00  0.00           C  
ATOM    302  O   ARG A 302     -12.556   3.367  37.473  1.00  0.00           O  
ATOM    303  CB  ARG A 302     -10.392   5.115  38.346  1.00  0.00           C  
ATOM    304  CG  ARG A 302      -9.587   5.975  39.342  1.00  0.00           C  
ATOM    305  CD  ARG A 302      -9.962   5.722  40.812  1.00  0.00           C  
ATOM    306  NE  ARG A 302     -11.380   5.951  41.087  1.00  0.00           N  
ATOM    307  CZ  ARG A 302     -11.905   7.116  41.457  1.00  0.00           C  
ATOM    308  NH1 ARG A 302     -11.135   8.186  41.614  1.00  0.00           N  
ATOM    309  NH2 ARG A 302     -13.212   7.214  41.660  1.00  0.00           N  
ATOM    310  N   GLY A 303     -11.009   1.743  37.272  1.00  0.00           N  
ATOM    311  CA  GLY A 303     -11.836   0.925  36.393  1.00  0.00           C  
ATOM    312  C   GLY A 303     -11.866   1.157  34.892  1.00  0.00           C  
ATOM    313  O   GLY A 303     -12.626   0.510  34.174  1.00  0.00           O  
ATOM    314  N   HIS A 304     -11.043   2.064  34.394  1.00  0.00           N  
ATOM    315  CA  HIS A 304     -11.030   2.334  32.965  1.00  0.00           C  
ATOM    316  C   HIS A 304     -10.254   1.294  32.168  1.00  0.00           C  
ATOM    317  O   HIS A 304      -9.431   0.562  32.721  1.00  0.00           O  
ATOM    318  CB  HIS A 304     -10.451   3.727  32.738  1.00  0.00           C  
ATOM    319  CG  HIS A 304     -11.158   4.785  33.521  1.00  0.00           C  
ATOM    320  ND1 HIS A 304     -10.497   5.679  34.337  1.00  0.00           N  
ATOM    321  CD2 HIS A 304     -12.477   5.069  33.640  1.00  0.00           C  
ATOM    322  CE1 HIS A 304     -11.379   6.469  34.923  1.00  0.00           C  
ATOM    323  NE2 HIS A 304     -12.587   6.120  34.519  1.00  0.00           N  
ATOM    324  N   GLU A 305     -10.544   1.216  30.872  1.00  0.00           N  
ATOM    325  CA  GLU A 305      -9.851   0.292  29.981  1.00  0.00           C  
ATOM    326  C   GLU A 305      -8.604   1.053  29.565  1.00  0.00           C  
ATOM    327  O   GLU A 305      -8.693   2.072  28.881  1.00  0.00           O  
ATOM    328  CB  GLU A 305     -10.701  -0.017  28.747  1.00  0.00           C  
ATOM    329  CG  GLU A 305     -10.020  -0.955  27.755  1.00  0.00           C  
ATOM    330  CD  GLU A 305     -10.861  -1.217  26.520  1.00  0.00           C  
ATOM    331  OE1 GLU A 305     -10.494  -0.739  25.423  1.00  0.00           O  
ATOM    332  OE2 GLU A 305     -11.894  -1.901  26.654  1.00  0.00           O  
ATOM    333  N   VAL A 306      -7.441   0.568  29.977  1.00  0.00           N  
ATOM    334  CA  VAL A 306      -6.208   1.272  29.664  1.00  0.00           C  
ATOM    335  C   VAL A 306      -5.232   0.436  28.836  1.00  0.00           C  
ATOM    336  O   VAL A 306      -5.032  -0.749  29.092  1.00  0.00           O  
ATOM    337  CB  VAL A 306      -5.498   1.737  30.979  1.00  0.00           C  
ATOM    338  CG1 VAL A 306      -4.353   2.684  30.652  1.00  0.00           C  
ATOM    339  CG2 VAL A 306      -6.500   2.408  31.915  1.00  0.00           C  
ATOM    340  N   ASN A 307      -4.643   1.066  27.830  1.00  0.00           N  
ATOM    341  CA  ASN A 307      -3.653   0.416  26.984  1.00  0.00           C  
ATOM    342  C   ASN A 307      -2.393   1.276  27.041  1.00  0.00           C  
ATOM    343  O   ASN A 307      -2.350   2.361  26.471  1.00  0.00           O  
ATOM    344  CB  ASN A 307      -4.166   0.297  25.545  1.00  0.00           C  
ATOM    345  CG  ASN A 307      -5.191  -0.815  25.385  1.00  0.00           C  
ATOM    346  OD1 ASN A 307      -4.875  -1.988  25.563  1.00  0.00           O  
ATOM    347  ND2 ASN A 307      -6.424  -0.447  25.055  1.00  0.00           N  
ATOM    348  N   PHE A 308      -1.382   0.773  27.748  1.00  0.00           N  
ATOM    349  CA  PHE A 308      -0.096   1.457  27.948  1.00  0.00           C  
ATOM    350  C   PHE A 308       0.884   0.834  26.959  1.00  0.00           C  
ATOM    351  O   PHE A 308       1.259  -0.336  27.084  1.00  0.00           O  
ATOM    352  CB  PHE A 308       0.339   1.241  29.404  1.00  0.00           C  
ATOM    353  CG  PHE A 308       1.550   2.041  29.836  1.00  0.00           C  
ATOM    354  CD1 PHE A 308       2.027   3.107  29.081  1.00  0.00           C  
ATOM    355  CD2 PHE A 308       2.187   1.730  31.039  1.00  0.00           C  
ATOM    356  CE1 PHE A 308       3.126   3.855  29.520  1.00  0.00           C  
ATOM    357  CE2 PHE A 308       3.281   2.467  31.489  1.00  0.00           C  
ATOM    358  CZ  PHE A 308       3.750   3.532  30.725  1.00  0.00           C  
ATOM    359  N   ILE A 309       1.290   1.631  25.978  1.00  0.00           N  
ATOM    360  CA  ILE A 309       2.152   1.162  24.907  1.00  0.00           C  
ATOM    361  C   ILE A 309       3.467   1.916  24.689  1.00  0.00           C  
ATOM    362  O   ILE A 309       3.563   3.121  24.930  1.00  0.00           O  
ATOM    363  CB  ILE A 309       1.313   1.137  23.581  1.00  0.00           C  
ATOM    364  CG1 ILE A 309       0.827  -0.288  23.314  1.00  0.00           C  
ATOM    365  CG2 ILE A 309       2.092   1.685  22.413  1.00  0.00           C  
ATOM    366  CD1 ILE A 309      -0.157  -0.789  24.324  1.00  0.00           C  
ATOM    367  N   CYS A 310       4.485   1.179  24.253  1.00  0.00           N  
ATOM    368  CA  CYS A 310       5.776   1.777  23.947  1.00  0.00           C  
ATOM    369  C   CYS A 310       6.524   0.864  22.974  1.00  0.00           C  
ATOM    370  O   CYS A 310       5.980  -0.131  22.492  1.00  0.00           O  
ATOM    371  CB  CYS A 310       6.607   2.019  25.221  1.00  0.00           C  
ATOM    372  SG  CYS A 310       7.953   3.238  24.964  1.00  0.00           S  
ATOM    373  N   ALA A 311       7.756   1.230  22.654  1.00  0.00           N  
ATOM    374  CA  ALA A 311       8.563   0.454  21.723  1.00  0.00           C  
ATOM    375  C   ALA A 311       9.870   1.187  21.512  1.00  0.00           C  
ATOM    376  O   ALA A 311       9.974   2.380  21.809  1.00  0.00           O  
ATOM    377  CB  ALA A 311       7.830   0.307  20.375  1.00  0.00           C  
ATOM    378  N   ASP A 312      10.871   0.470  21.009  1.00  0.00           N  
ATOM    379  CA  ASP A 312      12.164   1.078  20.726  1.00  0.00           C  
ATOM    380  C   ASP A 312      12.103   1.777  19.359  1.00  0.00           C  
ATOM    381  O   ASP A 312      11.457   1.286  18.427  1.00  0.00           O  
ATOM    382  CB  ASP A 312      13.260  -0.002  20.689  1.00  0.00           C  
ATOM    383  CG  ASP A 312      14.052  -0.098  21.990  1.00  0.00           C  
ATOM    384  OD1 ASP A 312      13.583   0.399  23.039  1.00  0.00           O  
ATOM    385  OD2 ASP A 312      15.156  -0.686  21.959  1.00  0.00           O  
ATOM    386  N   ASP A 313      12.772   2.924  19.256  1.00  0.00           N  
ATOM    387  CA  ASP A 313      12.855   3.699  18.013  1.00  0.00           C  
ATOM    388  C   ASP A 313      14.120   3.129  17.373  1.00  0.00           C  
ATOM    389  O   ASP A 313      15.233   3.520  17.728  1.00  0.00           O  
ATOM    390  CB  ASP A 313      13.057   5.184  18.339  1.00  0.00           C  
ATOM    391  CG  ASP A 313      12.847   6.084  17.134  1.00  0.00           C  
ATOM    392  OD1 ASP A 313      12.764   5.565  16.000  1.00  0.00           O  
ATOM    393  OD2 ASP A 313      12.768   7.314  17.329  1.00  0.00           O  
ATOM    394  N   ALA A 314      13.952   2.223  16.417  1.00  0.00           N  
ATOM    395  CA  ALA A 314      15.095   1.530  15.828  1.00  0.00           C  
ATOM    396  C   ALA A 314      15.687   1.951  14.486  1.00  0.00           C  
ATOM    397  O   ALA A 314      16.586   1.274  13.992  1.00  0.00           O  
ATOM    398  CB  ALA A 314      14.771   0.037  15.777  1.00  0.00           C  
ATOM    399  N   HIS A 315      15.227   3.049  13.896  1.00  0.00           N  
ATOM    400  CA  HIS A 315      15.756   3.450  12.594  1.00  0.00           C  
ATOM    401  C   HIS A 315      16.705   4.644  12.631  1.00  0.00           C  
ATOM    402  O   HIS A 315      16.937   5.232  13.685  1.00  0.00           O  
ATOM    403  CB  HIS A 315      14.597   3.732  11.639  1.00  0.00           C  
ATOM    404  CG  HIS A 315      13.826   2.509  11.249  1.00  0.00           C  
ATOM    405  ND1 HIS A 315      12.556   2.568  10.719  1.00  0.00           N  
ATOM    406  CD2 HIS A 315      14.160   1.196  11.281  1.00  0.00           C  
ATOM    407  CE1 HIS A 315      12.139   1.345  10.439  1.00  0.00           C  
ATOM    408  NE2 HIS A 315      13.094   0.494  10.770  1.00  0.00           N  
ATOM    409  N   GLY A 316      17.266   4.984  11.472  1.00  0.00           N  
ATOM    410  CA  GLY A 316      18.176   6.118  11.396  1.00  0.00           C  
ATOM    411  C   GLY A 316      19.632   5.802  11.094  1.00  0.00           C  
ATOM    412  O   GLY A 316      20.183   4.798  11.559  1.00  0.00           O  
ATOM    413  N   THR A 317      20.262   6.684  10.321  1.00  0.00           N  
ATOM    414  CA  THR A 317      21.663   6.533   9.933  1.00  0.00           C  
ATOM    415  C   THR A 317      22.586   6.245  11.119  1.00  0.00           C  
ATOM    416  O   THR A 317      23.413   5.330  11.058  1.00  0.00           O  
ATOM    417  CB  THR A 317      22.183   7.801   9.200  1.00  0.00           C  
ATOM    418  OG1 THR A 317      21.457   7.983   7.977  1.00  0.00           O  
ATOM    419  CG2 THR A 317      23.670   7.667   8.884  1.00  0.00           C  
ATOM    420  N   PRO A 318      22.457   7.019  12.213  1.00  0.00           N  
ATOM    421  CA  PRO A 318      23.311   6.799  13.384  1.00  0.00           C  
ATOM    422  C   PRO A 318      23.388   5.333  13.797  1.00  0.00           C  
ATOM    423  O   PRO A 318      24.478   4.777  13.960  1.00  0.00           O  
ATOM    424  CB  PRO A 318      22.661   7.676  14.455  1.00  0.00           C  
ATOM    425  CG  PRO A 318      21.228   7.757  14.010  1.00  0.00           C  
ATOM    426  CD  PRO A 318      21.380   7.969  12.534  1.00  0.00           C  
ATOM    427  N   ILE A 334      22.221   4.715  13.957  1.00  0.00           N  
ATOM    428  CA  ILE A 334      22.132   3.315  14.343  1.00  0.00           C  
ATOM    429  C   ILE A 334      22.809   2.422  13.309  1.00  0.00           C  
ATOM    430  O   ILE A 334      23.556   1.507  13.662  1.00  0.00           O  
ATOM    431  CB  ILE A 334      20.652   2.885  14.503  1.00  0.00           C  
ATOM    432  CG1 ILE A 334      20.082   3.480  15.792  1.00  0.00           C  
ATOM    433  CG2 ILE A 334      20.534   1.368  14.493  1.00  0.00           C  
ATOM    434  CD1 ILE A 334      18.645   3.104  16.067  1.00  0.00           C  
ATOM    435  N   MET A 336      22.544   2.696  12.033  1.00  0.00           N  
ATOM    436  CA  MET A 336      23.119   1.920  10.935  1.00  0.00           C  
ATOM    437  C   MET A 336      24.643   1.891  10.989  1.00  0.00           C  
ATOM    438  O   MET A 336      25.265   0.853  10.751  1.00  0.00           O  
ATOM    439  CB  MET A 336      22.686   2.499   9.582  1.00  0.00           C  
ATOM    440  CG  MET A 336      23.321   1.789   8.387  1.00  0.00           C  
ATOM    441  SD  MET A 336      23.144   2.679   6.824  1.00  0.00           S  
ATOM    442  CE  MET A 336      24.672   3.629   6.802  1.00  0.00           C  
ATOM    443  N   LEU A 340      25.239   3.039  11.294  1.00  0.00           N  
ATOM    444  CA  LEU A 340      26.689   3.152  11.364  1.00  0.00           C  
ATOM    445  C   LEU A 340      27.260   2.556  12.646  1.00  0.00           C  
ATOM    446  O   LEU A 340      28.345   1.972  12.633  1.00  0.00           O  
ATOM    447  CB  LEU A 340      27.104   4.621  11.230  1.00  0.00           C  
ATOM    448  CG  LEU A 340      26.795   5.257   9.870  1.00  0.00           C  
ATOM    449  CD1 LEU A 340      27.128   6.736   9.901  1.00  0.00           C  
ATOM    450  CD2 LEU A 340      27.594   4.549   8.784  1.00  0.00           C  
ATOM    451  N   LYS A 341      26.531   2.700  13.749  1.00  0.00           N  
ATOM    452  CA  LYS A 341      26.986   2.155  15.022  1.00  0.00           C  
ATOM    453  C   LYS A 341      27.066   0.636  14.918  1.00  0.00           C  
ATOM    454  O   LYS A 341      27.984   0.012  15.451  1.00  0.00           O  
ATOM    455  CB  LYS A 341      26.028   2.546  16.146  1.00  0.00           C  
ATOM    456  CG  LYS A 341      26.499   2.114  17.519  1.00  0.00           C  
ATOM    457  CD  LYS A 341      25.537   2.574  18.601  1.00  0.00           C  
ATOM    458  CE  LYS A 341      26.034   2.181  19.983  1.00  0.00           C  
ATOM    459  NZ  LYS A 341      25.090   2.608  21.051  1.00  0.00           N  
ATOM    460  N   ALA A 342      26.096   0.048  14.226  1.00  0.00           N  
ATOM    461  CA  ALA A 342      26.064  -1.395  14.034  1.00  0.00           C  
ATOM    462  C   ALA A 342      27.302  -1.837  13.251  1.00  0.00           C  
ATOM    463  O   ALA A 342      27.970  -2.803  13.624  1.00  0.00           O  
ATOM    464  CB  ALA A 342      24.800  -1.791  13.290  1.00  0.00           C  
ATOM    465  N   GLN A 343      27.599  -1.120  12.167  1.00  0.00           N  
ATOM    466  CA  GLN A 343      28.757  -1.412  11.322  1.00  0.00           C  
ATOM    467  C   GLN A 343      30.048  -1.440  12.137  1.00  0.00           C  
ATOM    468  O   GLN A 343      30.911  -2.293  11.919  1.00  0.00           O  
ATOM    469  CB  GLN A 343      28.893  -0.357  10.222  1.00  0.00           C  
ATOM    470  CG  GLN A 343      27.784  -0.366   9.190  1.00  0.00           C  
ATOM    471  CD  GLN A 343      27.923   0.763   8.184  1.00  0.00           C  
ATOM    472  OE1 GLN A 343      28.977   0.940   7.570  1.00  0.00           O  
ATOM    473  NE2 GLN A 343      26.854   1.532   8.007  1.00  0.00           N  
ATOM    474  N   GLN A 344      30.176  -0.496  13.066  1.00  0.00           N  
ATOM    475  CA  GLN A 344      31.357  -0.403  13.920  1.00  0.00           C  
ATOM    476  C   GLN A 344      31.564  -1.711  14.671  1.00  0.00           C  
ATOM    477  O   GLN A 344      32.499  -2.464  14.398  1.00  0.00           O  
ATOM    478  CB  GLN A 344      31.194   0.716  14.950  1.00  0.00           C  
ATOM    479  CG  GLN A 344      30.704   2.033  14.398  1.00  0.00           C  
ATOM    480  CD  GLN A 344      30.591   3.091  15.477  1.00  0.00           C  
ATOM    481  OE1 GLN A 344      29.963   2.871  16.515  1.00  0.00           O  
ATOM    482  NE2 GLN A 344      31.198   4.249  15.239  1.00  0.00           N  
ATOM    483  N   LEU A 406      30.670  -1.964  15.622  1.00  0.00           N  
ATOM    484  CA  LEU A 406      30.713  -3.154  16.460  1.00  0.00           C  
ATOM    485  C   LEU A 406      30.720  -4.445  15.646  1.00  0.00           C  
ATOM    486  O   LEU A 406      30.728  -5.539  16.208  1.00  0.00           O  
ATOM    487  CB  LEU A 406      29.516  -3.149  17.412  1.00  0.00           C  
ATOM    488  CG  LEU A 406      29.050  -1.761  17.867  1.00  0.00           C  
ATOM    489  CD1 LEU A 406      27.948  -1.913  18.904  1.00  0.00           C  
ATOM    490  CD2 LEU A 406      30.220  -0.974  18.438  1.00  0.00           C  
ATOM    491  N   GLY A 407      30.711  -4.315  14.323  1.00  0.00           N  
ATOM    492  CA  GLY A 407      30.727  -5.484  13.462  1.00  0.00           C  
ATOM    493  C   GLY A 407      29.445  -6.292  13.515  1.00  0.00           C  
ATOM    494  O   GLY A 407      29.394  -7.429  13.039  1.00  0.00           O  
ATOM    495  N   ILE A 408      28.405  -5.703  14.097  1.00  0.00           N  
ATOM    496  CA  ILE A 408      27.112  -6.365  14.214  1.00  0.00           C  
ATOM    497  C   ILE A 408      26.082  -5.670  13.330  1.00  0.00           C  
ATOM    498  O   ILE A 408      26.070  -4.444  13.225  1.00  0.00           O  
ATOM    499  CB  ILE A 408      26.603  -6.334  15.670  1.00  0.00           C  
ATOM    500  CG1 ILE A 408      26.535  -4.887  16.164  1.00  0.00           C  
ATOM    501  CG2 ILE A 408      27.522  -7.162  16.561  1.00  0.00           C  
ATOM    502  CD1 ILE A 408      25.955  -4.731  17.552  1.00  0.00           C  
ATOM    503  N   THR A 418      25.224  -6.456  12.691  1.00  0.00           N  
ATOM    504  CA  THR A 418      24.192  -5.896  11.832  1.00  0.00           C  
ATOM    505  C   THR A 418      23.217  -5.089  12.695  1.00  0.00           C  
ATOM    506  O   THR A 418      23.011  -5.405  13.868  1.00  0.00           O  
ATOM    507  CB  THR A 418      23.416  -7.012  11.101  1.00  0.00           C  
ATOM    508  OG1 THR A 418      22.608  -7.734  12.039  1.00  0.00           O  
ATOM    509  CG2 THR A 418      24.386  -7.978  10.429  1.00  0.00           C  
ATOM    510  N   PRO A 419      22.619  -4.023  12.131  1.00  0.00           N  
ATOM    511  CA  PRO A 419      21.676  -3.223  12.919  1.00  0.00           C  
ATOM    512  C   PRO A 419      20.572  -4.107  13.501  1.00  0.00           C  
ATOM    513  O   PRO A 419      20.127  -3.900  14.629  1.00  0.00           O  
ATOM    514  CB  PRO A 419      21.149  -2.215  11.901  1.00  0.00           C  
ATOM    515  CG  PRO A 419      22.333  -2.005  11.004  1.00  0.00           C  
ATOM    516  CD  PRO A 419      22.829  -3.424  10.800  1.00  0.00           C  
ATOM    517  N   GLU A 420      20.143  -5.097  12.724  1.00  0.00           N  
ATOM    518  CA  GLU A 420      19.104  -6.018  13.166  1.00  0.00           C  
ATOM    519  C   GLU A 420      19.547  -6.689  14.464  1.00  0.00           C  
ATOM    520  O   GLU A 420      18.738  -6.932  15.360  1.00  0.00           O  
ATOM    521  CB  GLU A 420      18.847  -7.092  12.102  1.00  0.00           C  
ATOM    522  CG  GLU A 420      18.426  -6.569  10.731  1.00  0.00           C  
ATOM    523  CD  GLU A 420      19.516  -5.767  10.044  1.00  0.00           C  
ATOM    524  OE1 GLU A 420      20.666  -6.249   9.986  1.00  0.00           O  
ATOM    525  OE2 GLU A 420      19.223  -4.657   9.553  1.00  0.00           O  
ATOM    526  N   GLN A 421      20.840  -6.987  14.558  1.00  0.00           N  
ATOM    527  CA  GLN A 421      21.379  -7.625  15.752  1.00  0.00           C  
ATOM    528  C   GLN A 421      21.487  -6.656  16.919  1.00  0.00           C  
ATOM    529  O   GLN A 421      21.154  -7.000  18.050  1.00  0.00           O  
ATOM    530  CB  GLN A 421      22.763  -8.219  15.479  1.00  0.00           C  
ATOM    531  CG  GLN A 421      23.445  -8.738  16.737  1.00  0.00           C  
ATOM    532  CD  GLN A 421      24.874  -9.183  16.499  1.00  0.00           C  
ATOM    533  OE1 GLN A 421      25.585  -9.534  17.438  1.00  0.00           O  
ATOM    534  NE2 GLN A 421      25.301  -9.171  15.239  1.00  0.00           N  
ATOM    535  N   MET A 422      21.965  -5.448  16.647  1.00  0.00           N  
ATOM    536  CA  MET A 422      22.117  -4.454  17.703  1.00  0.00           C  
ATOM    537  C   MET A 422      20.779  -4.022  18.294  1.00  0.00           C  
ATOM    538  O   MET A 422      20.630  -3.963  19.513  1.00  0.00           O  
ATOM    539  CB  MET A 422      22.853  -3.216  17.187  1.00  0.00           C  
ATOM    540  CG  MET A 422      23.102  -2.176  18.271  1.00  0.00           C  
ATOM    541  SD  MET A 422      23.633  -0.579  17.632  1.00  0.00           S  
ATOM    542  CE  MET A 422      22.047   0.164  17.233  1.00  0.00           C  
ATOM    543  N   ILE A 423      19.808  -3.714  17.438  1.00  0.00           N  
ATOM    544  CA  ILE A 423      18.510  -3.271  17.935  1.00  0.00           C  
ATOM    545  C   ILE A 423      17.793  -4.392  18.672  1.00  0.00           C  
ATOM    546  O   ILE A 423      16.979  -4.137  19.556  1.00  0.00           O  
ATOM    547  CB  ILE A 423      17.605  -2.721  16.794  1.00  0.00           C  
ATOM    548  CG1 ILE A 423      17.209  -3.832  15.825  1.00  0.00           C  
ATOM    549  CG2 ILE A 423      18.331  -1.607  16.051  1.00  0.00           C  
ATOM    550  CD1 ILE A 423      16.165  -3.404  14.820  1.00  0.00           C  
ATOM    551  N   GLY A 424      18.108  -5.635  18.314  1.00  0.00           N  
ATOM    552  CA  GLY A 424      17.491  -6.770  18.974  1.00  0.00           C  
ATOM    553  C   GLY A 424      18.008  -6.891  20.392  1.00  0.00           C  
ATOM    554  O   GLY A 424      17.253  -7.155  21.325  1.00  0.00           O  
ATOM    555  N   GLU A 425      19.308  -6.685  20.557  1.00  0.00           N  
ATOM    556  CA  GLU A 425      19.932  -6.762  21.872  1.00  0.00           C  
ATOM    557  C   GLU A 425      19.534  -5.567  22.733  1.00  0.00           C  
ATOM    558  O   GLU A 425      19.304  -5.713  23.933  1.00  0.00           O  
ATOM    559  CB  GLU A 425      21.452  -6.807  21.725  1.00  0.00           C  
ATOM    560  CG  GLU A 425      21.933  -7.935  20.823  1.00  0.00           C  
ATOM    561  CD  GLU A 425      23.447  -8.038  20.754  1.00  0.00           C  
ATOM    562  OE1 GLU A 425      24.108  -7.022  20.440  1.00  0.00           O  
ATOM    563  OE2 GLU A 425      23.977  -9.141  21.007  1.00  0.00           O  
ATOM    564  N   MET A 426      19.465  -4.389  22.115  1.00  0.00           N  
ATOM    565  CA  MET A 426      19.086  -3.165  22.823  1.00  0.00           C  
ATOM    566  C   MET A 426      17.643  -3.253  23.292  1.00  0.00           C  
ATOM    567  O   MET A 426      17.314  -2.816  24.388  1.00  0.00           O  
ATOM    568  CB  MET A 426      19.253  -1.948  21.913  1.00  0.00           C  
ATOM    569  CG  MET A 426      20.689  -1.472  21.760  1.00  0.00           C  
ATOM    570  SD  MET A 426      21.118  -0.184  22.955  1.00  0.00           S  
ATOM    571  CE  MET A 426      21.245  -1.116  24.446  1.00  0.00           C  
ATOM    572  N   SER A 427      16.783  -3.818  22.453  1.00  0.00           N  
ATOM    573  CA  SER A 427      15.379  -3.960  22.801  1.00  0.00           C  
ATOM    574  C   SER A 427      15.220  -4.808  24.060  1.00  0.00           C  
ATOM    575  O   SER A 427      14.430  -4.473  24.943  1.00  0.00           O  
ATOM    576  CB  SER A 427      14.606  -4.595  21.648  1.00  0.00           C  
ATOM    577  OG  SER A 427      13.269  -4.862  22.029  1.00  0.00           O  
ATOM    578  N   GLN A 429      15.972  -5.904  24.141  1.00  0.00           N  
ATOM    579  CA  GLN A 429      15.911  -6.787  25.304  1.00  0.00           C  
ATOM    580  C   GLN A 429      16.456  -6.098  26.553  1.00  0.00           C  
ATOM    581  O   GLN A 429      15.902  -6.237  27.638  1.00  0.00           O  
ATOM    582  CB  GLN A 429      16.706  -8.069  25.046  1.00  0.00           C  
ATOM    583  CG  GLN A 429      15.880  -9.220  24.480  1.00  0.00           C  
ATOM    584  CD  GLN A 429      14.714  -9.607  25.384  1.00  0.00           C  
ATOM    585  OE1 GLN A 429      13.659  -8.967  25.371  1.00  0.00           O  
ATOM    586  NE2 GLN A 429      14.908 -10.652  26.186  1.00  0.00           N  
ATOM    587  N   GLU A 431      17.552  -5.365  26.397  1.00  0.00           N  
ATOM    588  CA  GLU A 431      18.155  -4.657  27.519  1.00  0.00           C  
ATOM    589  C   GLU A 431      17.185  -3.601  28.054  1.00  0.00           C  
ATOM    590  O   GLU A 431      16.984  -3.489  29.260  1.00  0.00           O  
ATOM    591  CB  GLU A 431      19.449  -3.982  27.077  1.00  0.00           C  
ATOM    592  CG  GLU A 431      20.194  -3.273  28.193  1.00  0.00           C  
ATOM    593  CD  GLU A 431      21.383  -2.470  27.679  1.00  0.00           C  
ATOM    594  OE1 GLU A 431      22.201  -3.040  26.922  1.00  0.00           O  
ATOM    595  OE2 GLU A 431      21.497  -1.277  28.035  1.00  0.00           O  
ATOM    596  N   HIS A 432      16.591  -2.832  27.145  1.00  0.00           N  
ATOM    597  CA  HIS A 432      15.637  -1.787  27.532  1.00  0.00           C  
ATOM    598  C   HIS A 432      14.432  -2.368  28.270  1.00  0.00           C  
ATOM    599  O   HIS A 432      14.021  -1.856  29.311  1.00  0.00           O  
ATOM    600  CB  HIS A 432      15.135  -1.030  26.298  1.00  0.00           C  
ATOM    601  CG  HIS A 432      16.149  -0.115  25.688  1.00  0.00           C  
ATOM    602  ND1 HIS A 432      15.889   0.626  24.554  1.00  0.00           N  
ATOM    603  CD2 HIS A 432      17.412   0.194  26.058  1.00  0.00           C  
ATOM    604  CE1 HIS A 432      16.951   1.352  24.253  1.00  0.00           C  
ATOM    605  NE2 HIS A 432      17.889   1.108  25.149  1.00  0.00           N  
ATOM    606  N   GLN A 433      13.862  -3.438  27.732  1.00  0.00           N  
ATOM    607  CA  GLN A 433      12.699  -4.040  28.370  1.00  0.00           C  
ATOM    608  C   GLN A 433      13.030  -4.661  29.718  1.00  0.00           C  
ATOM    609  O   GLN A 433      12.209  -4.651  30.624  1.00  0.00           O  
ATOM    610  CB  GLN A 433      12.051  -5.073  27.443  1.00  0.00           C  
ATOM    611  CG  GLN A 433      11.525  -4.456  26.153  1.00  0.00           C  
ATOM    612  CD  GLN A 433      10.785  -5.451  25.282  1.00  0.00           C  
ATOM    613  OE1 GLN A 433       9.734  -5.960  25.666  1.00  0.00           O  
ATOM    614  NE2 GLN A 433      11.333  -5.739  24.105  1.00  0.00           N  
ATOM    615  N   THR A 434      14.238  -5.188  29.867  1.00  0.00           N  
ATOM    616  CA  THR A 434      14.616  -5.774  31.147  1.00  0.00           C  
ATOM    617  C   THR A 434      14.656  -4.676  32.215  1.00  0.00           C  
ATOM    618  O   THR A 434      14.231  -4.886  33.350  1.00  0.00           O  
ATOM    619  CB  THR A 434      15.999  -6.463  31.051  1.00  0.00           C  
ATOM    620  OG1 THR A 434      15.903  -7.584  30.167  1.00  0.00           O  
ATOM    621  CG2 THR A 434      16.469  -6.934  32.425  1.00  0.00           C  
ATOM    622  N   ASP A 435      15.157  -3.501  31.842  1.00  0.00           N  
ATOM    623  CA  ASP A 435      15.245  -2.382  32.782  1.00  0.00           C  
ATOM    624  C   ASP A 435      13.862  -1.846  33.131  1.00  0.00           C  
ATOM    625  O   ASP A 435      13.561  -1.593  34.296  1.00  0.00           O  
ATOM    626  CB  ASP A 435      16.094  -1.250  32.191  1.00  0.00           C  
ATOM    627  CG  ASP A 435      17.570  -1.594  32.134  1.00  0.00           C  
ATOM    628  OD1 ASP A 435      18.326  -0.855  31.470  1.00  0.00           O  
ATOM    629  OD2 ASP A 435      17.980  -2.595  32.758  1.00  0.00           O  
ATOM    630  N   PHE A 436      13.015  -1.667  32.126  1.00  0.00           N  
ATOM    631  CA  PHE A 436      11.677  -1.160  32.404  1.00  0.00           C  
ATOM    632  C   PHE A 436      10.907  -2.140  33.289  1.00  0.00           C  
ATOM    633  O   PHE A 436      10.199  -1.732  34.211  1.00  0.00           O  
ATOM    634  CB  PHE A 436      10.941  -0.885  31.092  1.00  0.00           C  
ATOM    635  CG  PHE A 436      11.494   0.294  30.330  1.00  0.00           C  
ATOM    636  CD1 PHE A 436      11.589   0.264  28.942  1.00  0.00           C  
ATOM    637  CD2 PHE A 436      11.897   1.446  31.004  1.00  0.00           C  
ATOM    638  CE1 PHE A 436      12.075   1.363  28.234  1.00  0.00           C  
ATOM    639  CE2 PHE A 436      12.385   2.561  30.300  1.00  0.00           C  
ATOM    640  CZ  PHE A 436      12.474   2.516  28.920  1.00  0.00           C  
ATOM    641  N   ALA A 437      11.058  -3.431  33.023  1.00  0.00           N  
ATOM    642  CA  ALA A 437      10.381  -4.456  33.831  1.00  0.00           C  
ATOM    643  C   ALA A 437      10.908  -4.383  35.263  1.00  0.00           C  
ATOM    644  O   ALA A 437      10.174  -4.626  36.228  1.00  0.00           O  
ATOM    645  CB  ALA A 437      10.638  -5.845  33.245  1.00  0.00           C  
ATOM    646  N   GLY A 438      12.183  -4.025  35.397  1.00  0.00           N  
ATOM    647  CA  GLY A 438      12.789  -3.901  36.716  1.00  0.00           C  
ATOM    648  C   GLY A 438      12.221  -2.757  37.544  1.00  0.00           C  
ATOM    649  O   GLY A 438      12.288  -2.774  38.775  1.00  0.00           O  
ATOM    650  N   PHE A 439      11.668  -1.753  36.870  1.00  0.00           N  
ATOM    651  CA  PHE A 439      11.063  -0.619  37.557  1.00  0.00           C  
ATOM    652  C   PHE A 439       9.544  -0.787  37.585  1.00  0.00           C  
ATOM    653  O   PHE A 439       8.803   0.107  38.012  1.00  0.00           O  
ATOM    654  CB  PHE A 439      11.437   0.694  36.869  1.00  0.00           C  
ATOM    655  CG  PHE A 439      12.747   1.259  37.337  1.00  0.00           C  
ATOM    656  CD1 PHE A 439      13.938   0.906  36.715  1.00  0.00           C  
ATOM    657  CD2 PHE A 439      12.790   2.118  38.431  1.00  0.00           C  
ATOM    658  CE1 PHE A 439      15.157   1.397  37.176  1.00  0.00           C  
ATOM    659  CE2 PHE A 439      14.008   2.619  38.903  1.00  0.00           C  
ATOM    660  CZ  PHE A 439      15.195   2.255  38.271  1.00  0.00           C  
ATOM    661  N   ASN A 444       9.099  -1.954  37.133  1.00  0.00           N  
ATOM    662  CA  ASN A 444       7.686  -2.293  37.107  1.00  0.00           C  
ATOM    663  C   ASN A 444       6.842  -1.331  36.275  1.00  0.00           C  
ATOM    664  O   ASN A 444       5.786  -0.875  36.718  1.00  0.00           O  
ATOM    665  CB  ASN A 444       7.150  -2.368  38.541  1.00  0.00           C  
ATOM    666  CG  ASN A 444       7.907  -3.382  39.392  1.00  0.00           C  
ATOM    667  OD1 ASN A 444       8.041  -4.546  39.017  1.00  0.00           O  
ATOM    668  ND2 ASN A 444       8.403  -2.940  40.540  1.00  0.00           N  
ATOM    669  N   ILE A 445       7.323  -1.001  35.080  1.00  0.00           N  
ATOM    670  CA  ILE A 445       6.569  -0.130  34.180  1.00  0.00           C  
ATOM    671  C   ILE A 445       5.614  -1.109  33.501  1.00  0.00           C  
ATOM    672  O   ILE A 445       6.033  -1.964  32.727  1.00  0.00           O  
ATOM    673  CB  ILE A 445       7.481   0.545  33.148  1.00  0.00           C  
ATOM    674  CG1 ILE A 445       8.654   1.233  33.862  1.00  0.00           C  
ATOM    675  CG2 ILE A 445       6.684   1.562  32.346  1.00  0.00           C  
ATOM    676  CD1 ILE A 445       8.248   2.200  34.979  1.00  0.00           C  
ATOM    677  N   SER A 460       4.332  -0.969  33.811  1.00  0.00           N  
ATOM    678  CA  SER A 460       3.284  -1.878  33.352  1.00  0.00           C  
ATOM    679  C   SER A 460       2.759  -1.805  31.920  1.00  0.00           C  
ATOM    680  O   SER A 460       1.536  -1.772  31.722  1.00  0.00           O  
ATOM    681  CB  SER A 460       2.098  -1.747  34.312  1.00  0.00           C  
ATOM    682  OG  SER A 460       1.505  -0.453  34.206  1.00  0.00           O  
ATOM    683  N   TYR A 461       3.644  -1.799  30.925  1.00  0.00           N  
ATOM    684  CA  TYR A 461       3.179  -1.727  29.540  1.00  0.00           C  
ATOM    685  C   TYR A 461       2.329  -2.932  29.185  1.00  0.00           C  
ATOM    686  O   TYR A 461       2.568  -4.045  29.661  1.00  0.00           O  
ATOM    687  CB  TYR A 461       4.317  -1.718  28.517  1.00  0.00           C  
ATOM    688  CG  TYR A 461       5.522  -0.885  28.834  1.00  0.00           C  
ATOM    689  CD1 TYR A 461       6.706  -1.495  29.238  1.00  0.00           C  
ATOM    690  CD2 TYR A 461       5.498   0.506  28.707  1.00  0.00           C  
ATOM    691  CE1 TYR A 461       7.833  -0.756  29.509  1.00  0.00           C  
ATOM    692  CE2 TYR A 461       6.637   1.266  28.980  1.00  0.00           C  
ATOM    693  CZ  TYR A 461       7.797   0.624  29.383  1.00  0.00           C  
ATOM    694  OH  TYR A 461       8.927   1.348  29.708  1.00  0.00           O  
ATOM    695  N   ASP A 463       1.345  -2.697  28.325  1.00  0.00           N  
ATOM    696  CA  ASP A 463       0.487  -3.757  27.830  1.00  0.00           C  
ATOM    697  C   ASP A 463       1.193  -4.304  26.587  1.00  0.00           C  
ATOM    698  O   ASP A 463       0.944  -5.434  26.159  1.00  0.00           O  
ATOM    699  CB  ASP A 463      -0.889  -3.192  27.498  1.00  0.00           C  
ATOM    700  CG  ASP A 463      -1.652  -2.803  28.743  1.00  0.00           C  
ATOM    701  OD1 ASP A 463      -2.056  -3.719  29.487  1.00  0.00           O  
ATOM    702  OD2 ASP A 463      -1.829  -1.597  29.000  1.00  0.00           O  
ATOM    703  N   ASN A 473       2.095  -3.499  26.025  1.00  0.00           N  
ATOM    704  CA  ASN A 473       2.868  -3.918  24.859  1.00  0.00           C  
ATOM    705  C   ASN A 473       4.083  -3.026  24.640  1.00  0.00           C  
ATOM    706  O   ASN A 473       4.002  -1.803  24.748  1.00  0.00           O  
ATOM    707  CB  ASN A 473       2.011  -3.902  23.583  1.00  0.00           C  
ATOM    708  CG  ASN A 473       2.576  -4.799  22.481  1.00  0.00           C  
ATOM    709  OD1 ASN A 473       2.664  -4.399  21.313  1.00  0.00           O  
ATOM    710  ND2 ASN A 473       2.945  -6.018  22.845  1.00  0.00           N  
ATOM    711  N   TYR A 474       5.214  -3.657  24.353  1.00  0.00           N  
ATOM    712  CA  TYR A 474       6.451  -2.939  24.061  1.00  0.00           C  
ATOM    713  C   TYR A 474       6.890  -3.571  22.739  1.00  0.00           C  
ATOM    714  O   TYR A 474       7.278  -4.740  22.702  1.00  0.00           O  
ATOM    715  CB  TYR A 474       7.504  -3.186  25.147  1.00  0.00           C  
ATOM    716  CG  TYR A 474       8.658  -2.207  25.071  1.00  0.00           C  
ATOM    717  CD1 TYR A 474       8.689  -1.073  25.884  1.00  0.00           C  
ATOM    718  CD2 TYR A 474       9.679  -2.376  24.137  1.00  0.00           C  
ATOM    719  CE1 TYR A 474       9.708  -0.128  25.761  1.00  0.00           C  
ATOM    720  CE2 TYR A 474      10.706  -1.437  24.008  1.00  0.00           C  
ATOM    721  CZ  TYR A 474      10.710  -0.316  24.821  1.00  0.00           C  
ATOM    722  OH  TYR A 474      11.709   0.632  24.680  1.00  0.00           O  
ATOM    723  N   HIS A 475       6.820  -2.797  21.660  1.00  0.00           N  
ATOM    724  CA  HIS A 475       7.145  -3.289  20.320  1.00  0.00           C  
ATOM    725  C   HIS A 475       8.409  -2.648  19.732  1.00  0.00           C  
ATOM    726  O   HIS A 475       9.377  -2.412  20.449  1.00  0.00           O  
ATOM    727  CB  HIS A 475       5.927  -3.035  19.418  1.00  0.00           C  
ATOM    728  CG  HIS A 475       5.865  -3.898  18.193  1.00  0.00           C  
ATOM    729  ND1 HIS A 475       6.218  -5.231  18.195  1.00  0.00           N  
ATOM    730  CD2 HIS A 475       5.424  -3.628  16.941  1.00  0.00           C  
ATOM    731  CE1 HIS A 475       5.997  -5.745  16.998  1.00  0.00           C  
ATOM    732  NE2 HIS A 475       5.515  -4.794  16.218  1.00  0.00           N  
ATOM    733  N   SER A 476       8.391  -2.357  18.433  1.00  0.00           N  
ATOM    734  CA  SER A 476       9.543  -1.758  17.756  1.00  0.00           C  
ATOM    735  C   SER A 476       9.089  -0.976  16.531  1.00  0.00           C  
ATOM    736  O   SER A 476       8.098  -1.343  15.898  1.00  0.00           O  
ATOM    737  CB  SER A 476      10.518  -2.867  17.320  1.00  0.00           C  
ATOM    738  OG  SER A 476      11.597  -2.363  16.550  1.00  0.00           O  
ATOM    739  N   THR A 477       9.796   0.103  16.197  1.00  0.00           N  
ATOM    740  CA  THR A 477       9.449   0.883  15.005  1.00  0.00           C  
ATOM    741  C   THR A 477       9.892   0.081  13.778  1.00  0.00           C  
ATOM    742  O   THR A 477       9.479   0.362  12.651  1.00  0.00           O  
ATOM    743  CB  THR A 477      10.170   2.252  14.966  1.00  0.00           C  
ATOM    744  OG1 THR A 477      11.584   2.046  15.034  1.00  0.00           O  
ATOM    745  CG2 THR A 477       9.716   3.145  16.131  1.00  0.00           C  
ATOM    746  N   HIS A 478      10.754  -0.907  14.007  1.00  0.00           N  
ATOM    747  CA  HIS A 478      11.238  -1.766  12.931  1.00  0.00           C  
ATOM    748  C   HIS A 478      10.409  -3.038  13.008  1.00  0.00           C  
ATOM    749  O   HIS A 478      10.834  -4.051  13.567  1.00  0.00           O  
ATOM    750  CB  HIS A 478      12.720  -2.095  13.116  1.00  0.00           C  
ATOM    751  CG  HIS A 478      13.335  -2.784  11.937  1.00  0.00           C  
ATOM    752  ND1 HIS A 478      13.240  -2.287  10.654  1.00  0.00           N  
ATOM    753  CD2 HIS A 478      14.066  -3.920  11.848  1.00  0.00           C  
ATOM    754  CE1 HIS A 478      13.889  -3.088   9.826  1.00  0.00           C  
ATOM    755  NE2 HIS A 478      14.399  -4.086  10.526  1.00  0.00           N  
ATOM    756  N   SER A 479       9.207  -2.959  12.457  1.00  0.00           N  
ATOM    757  CA  SER A 479       8.279  -4.073  12.478  1.00  0.00           C  
ATOM    758  C   SER A 479       7.415  -4.034  11.240  1.00  0.00           C  
ATOM    759  O   SER A 479       7.356  -3.020  10.546  1.00  0.00           O  
ATOM    760  CB  SER A 479       7.396  -3.983  13.720  1.00  0.00           C  
ATOM    761  OG  SER A 479       6.773  -2.713  13.806  1.00  0.00           O  
ATOM    762  N   GLU A 482       6.734  -5.137  10.965  1.00  0.00           N  
ATOM    763  CA  GLU A 482       5.880  -5.187   9.799  1.00  0.00           C  
ATOM    764  C   GLU A 482       4.660  -4.300  10.034  1.00  0.00           C  
ATOM    765  O   GLU A 482       4.159  -3.664   9.104  1.00  0.00           O  
ATOM    766  CB  GLU A 482       5.459  -6.630   9.504  1.00  0.00           C  
ATOM    767  CG  GLU A 482       4.939  -6.816   8.086  1.00  0.00           C  
ATOM    768  CD  GLU A 482       5.926  -6.317   7.027  1.00  0.00           C  
ATOM    769  OE1 GLU A 482       7.020  -6.909   6.892  1.00  0.00           O  
ATOM    770  OE2 GLU A 482       5.609  -5.326   6.331  1.00  0.00           O  
ATOM    771  N   GLU A 485       4.191  -4.246  11.280  1.00  0.00           N  
ATOM    772  CA  GLU A 485       3.040  -3.413  11.605  1.00  0.00           C  
ATOM    773  C   GLU A 485       3.345  -1.950  11.307  1.00  0.00           C  
ATOM    774  O   GLU A 485       2.514  -1.245  10.726  1.00  0.00           O  
ATOM    775  CB  GLU A 485       2.654  -3.542  13.083  1.00  0.00           C  
ATOM    776  CG  GLU A 485       2.071  -4.880  13.494  1.00  0.00           C  
ATOM    777  CD  GLU A 485       3.128  -5.890  13.877  1.00  0.00           C  
ATOM    778  OE1 GLU A 485       2.755  -6.957  14.406  1.00  0.00           O  
ATOM    779  OE2 GLU A 485       4.327  -5.621  13.653  1.00  0.00           O  
ATOM    780  N   ASN A 486       4.530  -1.491  11.702  1.00  0.00           N  
ATOM    781  CA  ASN A 486       4.899  -0.096  11.468  1.00  0.00           C  
ATOM    782  C   ASN A 486       5.201   0.151   9.995  1.00  0.00           C  
ATOM    783  O   ASN A 486       4.940   1.236   9.488  1.00  0.00           O  
ATOM    784  CB  ASN A 486       6.109   0.323  12.317  1.00  0.00           C  
ATOM    785  CG  ASN A 486       6.202   1.849  12.491  1.00  0.00           C  
ATOM    786  OD1 ASN A 486       7.285   2.406  12.667  1.00  0.00           O  
ATOM    787  ND2 ASN A 486       5.058   2.517  12.451  1.00  0.00           N  
ATOM    788  N   ARG A 489       5.759  -0.844   9.307  1.00  0.00           N  
ATOM    789  CA  ARG A 489       6.041  -0.682   7.883  1.00  0.00           C  
ATOM    790  C   ARG A 489       4.726  -0.461   7.132  1.00  0.00           C  
ATOM    791  O   ARG A 489       4.605   0.471   6.338  1.00  0.00           O  
ATOM    792  CB  ARG A 489       6.745  -1.918   7.311  1.00  0.00           C  
ATOM    793  CG  ARG A 489       6.986  -1.826   5.803  1.00  0.00           C  
ATOM    794  CD  ARG A 489       7.471  -3.152   5.216  1.00  0.00           C  
ATOM    795  NE  ARG A 489       8.778  -3.539   5.742  1.00  0.00           N  
ATOM    796  CZ  ARG A 489       9.924  -2.944   5.425  1.00  0.00           C  
ATOM    797  NH1 ARG A 489       9.934  -1.927   4.572  1.00  0.00           N  
ATOM    798  NH2 ARG A 489      11.063  -3.361   5.969  1.00  0.00           N  
ATOM    799  N   GLN A 490       3.741  -1.319   7.395  1.00  0.00           N  
ATOM    800  CA  GLN A 490       2.437  -1.220   6.742  1.00  0.00           C  
ATOM    801  C   GLN A 490       1.702   0.079   7.063  1.00  0.00           C  
ATOM    802  O   GLN A 490       1.112   0.697   6.180  1.00  0.00           O  
ATOM    803  CB  GLN A 490       1.559  -2.411   7.131  1.00  0.00           C  
ATOM    804  CG  GLN A 490       2.173  -3.751   6.762  1.00  0.00           C  
ATOM    805  CD  GLN A 490       1.286  -4.926   7.112  1.00  0.00           C  
ATOM    806  OE1 GLN A 490       0.796  -5.040   8.242  1.00  0.00           O  
ATOM    807  NE2 GLN A 490       1.081  -5.819   6.144  1.00  0.00           N  
ATOM    808  N   LEU A 494       1.738   0.495   8.323  1.00  0.00           N  
ATOM    809  CA  LEU A 494       1.071   1.727   8.727  1.00  0.00           C  
ATOM    810  C   LEU A 494       1.778   2.971   8.183  1.00  0.00           C  
ATOM    811  O   LEU A 494       1.131   3.975   7.874  1.00  0.00           O  
ATOM    812  CB  LEU A 494       0.969   1.786  10.253  1.00  0.00           C  
ATOM    813  CG  LEU A 494      -0.094   0.835  10.815  1.00  0.00           C  
ATOM    814  CD1 LEU A 494       0.013   0.738  12.326  1.00  0.00           C  
ATOM    815  CD2 LEU A 494      -1.475   1.336  10.414  1.00  0.00           C  
ATOM    816  N   SER A 495       3.099   2.913   8.062  1.00  0.00           N  
ATOM    817  CA  SER A 495       3.831   4.055   7.533  1.00  0.00           C  
ATOM    818  C   SER A 495       3.466   4.236   6.060  1.00  0.00           C  
ATOM    819  O   SER A 495       3.273   5.358   5.584  1.00  0.00           O  
ATOM    820  CB  SER A 495       5.346   3.847   7.684  1.00  0.00           C  
ATOM    821  OG  SER A 495       5.751   3.994   9.037  1.00  0.00           O  
ATOM    822  N   GLU A 496       3.371   3.119   5.344  1.00  0.00           N  
ATOM    823  CA  GLU A 496       3.019   3.149   3.934  1.00  0.00           C  
ATOM    824  C   GLU A 496       1.568   3.582   3.769  1.00  0.00           C  
ATOM    825  O   GLU A 496       1.239   4.349   2.867  1.00  0.00           O  
ATOM    826  CB  GLU A 496       3.241   1.767   3.304  1.00  0.00           C  
ATOM    827  CG  GLU A 496       4.704   1.467   2.981  1.00  0.00           C  
ATOM    828  CD  GLU A 496       4.910   0.073   2.406  1.00  0.00           C  
ATOM    829  OE1 GLU A 496       3.983  -0.439   1.744  1.00  0.00           O  
ATOM    830  OE2 GLU A 496       6.002  -0.504   2.603  1.00  0.00           O  
ATOM    831  N   LEU A 498       0.704   3.098   4.653  1.00  0.00           N  
ATOM    832  CA  LEU A 498      -0.710   3.444   4.599  1.00  0.00           C  
ATOM    833  C   LEU A 498      -0.931   4.939   4.770  1.00  0.00           C  
ATOM    834  O   LEU A 498      -1.697   5.547   4.020  1.00  0.00           O  
ATOM    835  CB  LEU A 498      -1.486   2.695   5.680  1.00  0.00           C  
ATOM    836  CG  LEU A 498      -2.945   3.129   5.843  1.00  0.00           C  
ATOM    837  CD1 LEU A 498      -3.678   2.971   4.516  1.00  0.00           C  
ATOM    838  CD2 LEU A 498      -3.612   2.294   6.924  1.00  0.00           C  
ATOM    839  N   ILE A 499      -0.262   5.523   5.763  1.00  0.00           N  
ATOM    840  CA  ILE A 499      -0.380   6.949   6.045  1.00  0.00           C  
ATOM    841  C   ILE A 499       0.246   7.777   4.928  1.00  0.00           C  
ATOM    842  O   ILE A 499      -0.331   8.761   4.477  1.00  0.00           O  
ATOM    843  CB  ILE A 499       0.280   7.296   7.411  1.00  0.00           C  
ATOM    844  CG1 ILE A 499      -0.603   6.769   8.550  1.00  0.00           C  
ATOM    845  CG2 ILE A 499       0.492   8.797   7.533  1.00  0.00           C  
ATOM    846  CD1 ILE A 499      -0.006   6.944   9.944  1.00  0.00           C  
ATOM    847  N   TYR A 500       1.427   7.375   4.477  1.00  0.00           N  
ATOM    848  CA  TYR A 500       2.098   8.085   3.392  1.00  0.00           C  
ATOM    849  C   TYR A 500       1.238   8.082   2.124  1.00  0.00           C  
ATOM    850  O   TYR A 500       1.116   9.102   1.444  1.00  0.00           O  
ATOM    851  CB  TYR A 500       3.441   7.425   3.076  1.00  0.00           C  
ATOM    852  CG  TYR A 500       4.119   7.981   1.845  1.00  0.00           C  
ATOM    853  CD1 TYR A 500       4.873   9.152   1.910  1.00  0.00           C  
ATOM    854  CD2 TYR A 500       4.001   7.339   0.609  1.00  0.00           C  
ATOM    855  CE1 TYR A 500       5.501   9.669   0.778  1.00  0.00           C  
ATOM    856  CE2 TYR A 500       4.623   7.850  -0.534  1.00  0.00           C  
ATOM    857  CZ  TYR A 500       5.371   9.014  -0.440  1.00  0.00           C  
ATOM    858  OH  TYR A 500       6.008   9.523  -1.548  1.00  0.00           O  
ATOM    859  N   SER A 501       0.648   6.934   1.809  1.00  0.00           N  
ATOM    860  CA  SER A 501      -0.179   6.808   0.612  1.00  0.00           C  
ATOM    861  C   SER A 501      -1.439   7.655   0.711  1.00  0.00           C  
ATOM    862  O   SER A 501      -1.919   8.189  -0.291  1.00  0.00           O  
ATOM    863  CB  SER A 501      -0.573   5.348   0.379  1.00  0.00           C  
ATOM    864  OG  SER A 501      -1.720   5.004   1.138  1.00  0.00           O  
ATOM    865  N   ARG A 502      -1.988   7.766   1.917  1.00  0.00           N  
ATOM    866  CA  ARG A 502      -3.185   8.567   2.114  1.00  0.00           C  
ATOM    867  C   ARG A 502      -2.809  10.039   2.024  1.00  0.00           C  
ATOM    868  O   ARG A 502      -3.571  10.850   1.497  1.00  0.00           O  
ATOM    869  CB  ARG A 502      -3.833   8.252   3.464  1.00  0.00           C  
ATOM    870  CG  ARG A 502      -4.522   6.898   3.509  1.00  0.00           C  
ATOM    871  CD  ARG A 502      -5.210   6.652   4.849  1.00  0.00           C  
ATOM    872  NE  ARG A 502      -5.993   5.420   4.835  1.00  0.00           N  
ATOM    873  CZ  ARG A 502      -6.746   5.001   5.846  1.00  0.00           C  
ATOM    874  NH1 ARG A 502      -6.818   5.714   6.963  1.00  0.00           N  
ATOM    875  NH2 ARG A 502      -7.443   3.876   5.739  1.00  0.00           N  
ATOM    876  N   LEU A 503      -1.626  10.381   2.525  1.00  0.00           N  
ATOM    877  CA  LEU A 503      -1.158  11.763   2.472  1.00  0.00           C  
ATOM    878  C   LEU A 503      -0.919  12.168   1.016  1.00  0.00           C  
ATOM    879  O   LEU A 503      -1.451  13.172   0.540  1.00  0.00           O  
ATOM    880  CB  LEU A 503       0.143  11.931   3.270  1.00  0.00           C  
ATOM    881  CG  LEU A 503       0.105  11.846   4.807  1.00  0.00           C  
ATOM    882  CD1 LEU A 503       1.513  12.038   5.366  1.00  0.00           C  
ATOM    883  CD2 LEU A 503      -0.820  12.917   5.365  1.00  0.00           C  
ATOM    884  N   LYS A 504      -0.118  11.375   0.313  1.00  0.00           N  
ATOM    885  CA  LYS A 504       0.204  11.647  -1.084  1.00  0.00           C  
ATOM    886  C   LYS A 504      -1.061  11.789  -1.930  1.00  0.00           C  
ATOM    887  O   LYS A 504      -1.202  12.735  -2.704  1.00  0.00           O  
ATOM    888  CB  LYS A 504       1.082  10.523  -1.640  1.00  0.00           C  
ATOM    889  CG  LYS A 504       1.877  10.910  -2.876  1.00  0.00           C  
ATOM    890  CD  LYS A 504       2.904   9.843  -3.230  1.00  0.00           C  
ATOM    891  CE  LYS A 504       3.915  10.363  -4.241  1.00  0.00           C  
ATOM    892  NZ  LYS A 504       3.266  10.841  -5.493  1.00  0.00           N  
ATOM    893  N   GLU A 505      -1.982  10.846  -1.771  1.00  0.00           N  
ATOM    894  CA  GLU A 505      -3.234  10.857  -2.512  1.00  0.00           C  
ATOM    895  C   GLU A 505      -4.081  12.074  -2.141  1.00  0.00           C  
ATOM    896  O   GLU A 505      -4.786  12.632  -2.985  1.00  0.00           O  
ATOM    897  CB  GLU A 505      -4.003   9.566  -2.228  1.00  0.00           C  
ATOM    898  CG  GLU A 505      -5.334   9.448  -2.941  1.00  0.00           C  
ATOM    899  CD  GLU A 505      -6.010   8.111  -2.679  1.00  0.00           C  
ATOM    900  OE1 GLU A 505      -6.144   7.731  -1.494  1.00  0.00           O  
ATOM    901  OE2 GLU A 505      -6.409   7.442  -3.658  1.00  0.00           O  
ATOM    902  N   ASN A 506      -4.008  12.485  -0.877  1.00  0.00           N  
ATOM    903  CA  ASN A 506      -4.761  13.643  -0.401  1.00  0.00           C  
ATOM    904  C   ASN A 506      -4.067  14.950  -0.762  1.00  0.00           C  
ATOM    905  O   ASN A 506      -4.543  16.030  -0.417  1.00  0.00           O  
ATOM    906  CB  ASN A 506      -4.961  13.563   1.113  1.00  0.00           C  
ATOM    907  CG  ASN A 506      -6.056  12.591   1.503  1.00  0.00           C  
ATOM    908  OD1 ASN A 506      -6.139  12.161   2.654  1.00  0.00           O  
ATOM    909  ND2 ASN A 506      -6.913  12.248   0.547  1.00  0.00           N  
ATOM    910  N   GLY A 507      -2.935  14.839  -1.448  1.00  0.00           N  
ATOM    911  CA  GLY A 507      -2.200  16.016  -1.877  1.00  0.00           C  
ATOM    912  C   GLY A 507      -1.352  16.743  -0.851  1.00  0.00           C  
ATOM    913  O   GLY A 507      -1.093  17.938  -1.006  1.00  0.00           O  
ATOM    914  N   PHE A 508      -0.902  16.041   0.185  1.00  0.00           N  
ATOM    915  CA  PHE A 508      -0.078  16.675   1.210  1.00  0.00           C  
ATOM    916  C   PHE A 508       1.406  16.328   1.091  1.00  0.00           C  
ATOM    917  O   PHE A 508       2.202  16.723   1.940  1.00  0.00           O  
ATOM    918  CB  PHE A 508      -0.589  16.306   2.608  1.00  0.00           C  
ATOM    919  CG  PHE A 508      -2.012  16.718   2.859  1.00  0.00           C  
ATOM    920  CD1 PHE A 508      -2.979  15.767   3.157  1.00  0.00           C  
ATOM    921  CD2 PHE A 508      -2.389  18.057   2.772  1.00  0.00           C  
ATOM    922  CE1 PHE A 508      -4.303  16.136   3.363  1.00  0.00           C  
ATOM    923  CE2 PHE A 508      -3.711  18.440   2.976  1.00  0.00           C  
ATOM    924  CZ  PHE A 508      -4.672  17.478   3.272  1.00  0.00           C  
ATOM    925  N   ILE A 509       1.778  15.590   0.045  1.00  0.00           N  
ATOM    926  CA  ILE A 509       3.182  15.229  -0.166  1.00  0.00           C  
ATOM    927  C   ILE A 509       3.713  15.944  -1.409  1.00  0.00           C  
ATOM    928  O   ILE A 509       3.068  15.932  -2.462  1.00  0.00           O  
ATOM    929  CB  ILE A 509       3.365  13.699  -0.363  1.00  0.00           C  
ATOM    930  CG1 ILE A 509       2.865  12.935   0.866  1.00  0.00           C  
ATOM    931  CG2 ILE A 509       4.835  13.382  -0.602  1.00  0.00           C  
ATOM    932  CD1 ILE A 509       3.653  13.207   2.138  1.00  0.00           C  
ATOM    933  N   LYS A 510       4.889  16.556  -1.287  1.00  0.00           N  
ATOM    934  CA  LYS A 510       5.495  17.284  -2.400  1.00  0.00           C  
ATOM    935  C   LYS A 510       6.910  16.792  -2.697  1.00  0.00           C  
ATOM    936  O   LYS A 510       7.572  16.229  -1.831  1.00  0.00           O  
ATOM    937  CB  LYS A 510       5.532  18.783  -2.084  1.00  0.00           C  
ATOM    938  CG  LYS A 510       4.207  19.346  -1.595  1.00  0.00           C  
ATOM    939  CD  LYS A 510       3.093  19.105  -2.605  1.00  0.00           C  
ATOM    940  CE  LYS A 510       1.746  19.578  -2.080  1.00  0.00           C  
ATOM    941  NZ  LYS A 510       0.654  19.309  -3.062  1.00  0.00           N  
ATOM    942  N   ASN A 511       7.371  17.010  -3.925  1.00  0.00           N  
ATOM    943  CA  ASN A 511       8.708  16.582  -4.327  1.00  0.00           C  
ATOM    944  C   ASN A 511       9.629  17.773  -4.558  1.00  0.00           C  
ATOM    945  O   ASN A 511       9.164  18.891  -4.786  1.00  0.00           O  
ATOM    946  CB  ASN A 511       8.630  15.740  -5.600  1.00  0.00           C  
ATOM    947  CG  ASN A 511       7.795  14.491  -5.420  1.00  0.00           C  
ATOM    948  OD1 ASN A 511       7.669  13.682  -6.337  1.00  0.00           O  
ATOM    949  ND2 ASN A 511       7.218  14.326  -4.236  1.00  0.00           N  
ATOM    950  N   ARG A 512      10.935  17.530  -4.503  1.00  0.00           N  
ATOM    951  CA  ARG A 512      11.914  18.593  -4.696  1.00  0.00           C  
ATOM    952  C   ARG A 512      13.326  18.013  -4.757  1.00  0.00           C  
ATOM    953  O   ARG A 512      13.521  16.820  -4.537  1.00  0.00           O  
ATOM    954  CB  ARG A 512      11.818  19.595  -3.542  1.00  0.00           C  
ATOM    955  CG  ARG A 512      12.504  20.926  -3.799  1.00  0.00           C  
ATOM    956  CD  ARG A 512      12.453  21.822  -2.565  1.00  0.00           C  
ATOM    957  NE  ARG A 512      11.159  21.770  -1.885  1.00  0.00           N  
ATOM    958  CZ  ARG A 512       9.984  21.954  -2.481  1.00  0.00           C  
ATOM    959  NH1 ARG A 512       9.919  22.204  -3.783  1.00  0.00           N  
ATOM    960  NH2 ARG A 512       8.868  21.887  -1.770  1.00  0.00           N  
ATOM    961  N   THR A 513      14.305  18.864  -5.053  1.00  0.00           N  
ATOM    962  CA  THR A 513      15.701  18.444  -5.142  1.00  0.00           C  
ATOM    963  C   THR A 513      16.567  19.321  -4.242  1.00  0.00           C  
ATOM    964  O   THR A 513      16.194  20.450  -3.928  1.00  0.00           O  
ATOM    965  CB  THR A 513      16.217  18.556  -6.592  1.00  0.00           C  
ATOM    966  OG1 THR A 513      15.379  17.778  -7.454  1.00  0.00           O  
ATOM    967  CG2 THR A 513      17.656  18.054  -6.694  1.00  0.00           C  
ATOM    968  N   ILE A 514      17.719  18.804  -3.825  1.00  0.00           N  
ATOM    969  CA  ILE A 514      18.616  19.562  -2.958  1.00  0.00           C  
ATOM    970  C   ILE A 514      20.079  19.178  -3.160  1.00  0.00           C  
ATOM    971  O   ILE A 514      20.388  18.237  -3.891  1.00  0.00           O  
ATOM    972  CB  ILE A 514      18.274  19.349  -1.458  1.00  0.00           C  
ATOM    973  CG1 ILE A 514      18.479  17.881  -1.077  1.00  0.00           C  
ATOM    974  CG2 ILE A 514      16.839  19.769  -1.176  1.00  0.00           C  
ATOM    975  CD1 ILE A 514      18.328  17.605   0.404  1.00  0.00           C  
ATOM    976  N   SER A 515      20.969  19.915  -2.501  1.00  0.00           N  
ATOM    977  CA  SER A 515      22.407  19.667  -2.572  1.00  0.00           C  
ATOM    978  C   SER A 515      22.896  19.314  -1.170  1.00  0.00           C  
ATOM    979  O   SER A 515      22.433  19.893  -0.186  1.00  0.00           O  
ATOM    980  CB  SER A 515      23.136  20.916  -3.080  1.00  0.00           C  
ATOM    981  OG  SER A 515      24.541  20.725  -3.097  1.00  0.00           O  
ATOM    982  N   GLN A 516      23.827  18.368  -1.073  1.00  0.00           N  
ATOM    983  CA  GLN A 516      24.342  17.956   0.230  1.00  0.00           C  
ATOM    984  C   GLN A 516      25.702  17.262   0.146  1.00  0.00           C  
ATOM    985  O   GLN A 516      26.049  16.672  -0.879  1.00  0.00           O  
ATOM    986  CB  GLN A 516      23.334  17.019   0.904  1.00  0.00           C  
ATOM    987  CG  GLN A 516      23.707  16.586   2.314  1.00  0.00           C  
ATOM    988  CD  GLN A 516      22.786  15.506   2.851  1.00  0.00           C  
ATOM    989  OE1 GLN A 516      21.562  15.659   2.853  1.00  0.00           O  
ATOM    990  NE2 GLN A 516      23.371  14.405   3.311  1.00  0.00           N  
ATOM    991  N   LEU A 517      26.469  17.341   1.231  1.00  0.00           N  
ATOM    992  CA  LEU A 517      27.781  16.706   1.288  1.00  0.00           C  
ATOM    993  C   LEU A 517      27.631  15.211   1.019  1.00  0.00           C  
ATOM    994  O   LEU A 517      26.734  14.560   1.560  1.00  0.00           O  
ATOM    995  CB  LEU A 517      28.421  16.928   2.663  1.00  0.00           C  
ATOM    996  CG  LEU A 517      29.025  18.309   2.932  1.00  0.00           C  
ATOM    997  CD1 LEU A 517      29.326  18.471   4.415  1.00  0.00           C  
ATOM    998  CD2 LEU A 517      30.290  18.478   2.100  1.00  0.00           C  
ATOM    999  N   TYR A 518      28.510  14.673   0.180  1.00  0.00           N  
ATOM   1000  CA  TYR A 518      28.457  13.259  -0.170  1.00  0.00           C  
ATOM   1001  C   TYR A 518      29.830  12.599  -0.163  1.00  0.00           C  
ATOM   1002  O   TYR A 518      30.763  13.073  -0.811  1.00  0.00           O  
ATOM   1003  CB  TYR A 518      27.827  13.093  -1.553  1.00  0.00           C  
ATOM   1004  CG  TYR A 518      27.798  11.666  -2.048  1.00  0.00           C  
ATOM   1005  CD1 TYR A 518      26.890  10.743  -1.529  1.00  0.00           C  
ATOM   1006  CD2 TYR A 518      28.679  11.237  -3.039  1.00  0.00           C  
ATOM   1007  CE1 TYR A 518      26.859   9.428  -1.985  1.00  0.00           C  
ATOM   1008  CE2 TYR A 518      28.659   9.925  -3.502  1.00  0.00           C  
ATOM   1009  CZ  TYR A 518      27.746   9.026  -2.973  1.00  0.00           C  
ATOM   1010  OH  TYR A 518      27.718   7.730  -3.435  1.00  0.00           O  
ATOM   1011  N   ASP A 519      29.944  11.494   0.566  1.00  0.00           N  
ATOM   1012  CA  ASP A 519      31.201  10.762   0.647  1.00  0.00           C  
ATOM   1013  C   ASP A 519      31.280   9.773  -0.509  1.00  0.00           C  
ATOM   1014  O   ASP A 519      30.554   8.779  -0.528  1.00  0.00           O  
ATOM   1015  CB  ASP A 519      31.289  10.001   1.971  1.00  0.00           C  
ATOM   1016  CG  ASP A 519      32.658   9.389   2.202  1.00  0.00           C  
ATOM   1017  OD1 ASP A 519      33.643  10.153   2.296  1.00  0.00           O  
ATOM   1018  OD2 ASP A 519      32.754   8.145   2.290  1.00  0.00           O  
ATOM   1019  N   ARG A 830      26.232  17.242  -3.820  1.00  0.00           N  
ATOM   1020  CA  ARG A 830      25.545  16.277  -4.672  1.00  0.00           C  
ATOM   1021  C   ARG A 830      24.032  16.445  -4.527  1.00  0.00           C  
ATOM   1022  O   ARG A 830      23.527  16.654  -3.421  1.00  0.00           O  
ATOM   1023  CB  ARG A 830      25.954  14.855  -4.278  1.00  0.00           C  
ATOM   1024  CG  ARG A 830      25.559  13.780  -5.278  1.00  0.00           C  
ATOM   1025  CD  ARG A 830      25.994  12.407  -4.785  1.00  0.00           C  
ATOM   1026  NE  ARG A 830      25.913  11.386  -5.826  1.00  0.00           N  
ATOM   1027  CZ  ARG A 830      26.650  11.387  -6.933  1.00  0.00           C  
ATOM   1028  NH1 ARG A 830      27.526  12.358  -7.151  1.00  0.00           N  
ATOM   1029  NH2 ARG A 830      26.514  10.414  -7.823  1.00  0.00           N  
ATOM   1030  N   ASP A 831      23.311  16.356  -5.640  1.00  0.00           N  
ATOM   1031  CA  ASP A 831      21.860  16.515  -5.613  1.00  0.00           C  
ATOM   1032  C   ASP A 831      21.106  15.218  -5.343  1.00  0.00           C  
ATOM   1033  O   ASP A 831      21.711  14.158  -5.186  1.00  0.00           O  
ATOM   1034  CB  ASP A 831      21.363  17.133  -6.925  1.00  0.00           C  
ATOM   1035  CG  ASP A 831      21.807  18.577  -7.097  1.00  0.00           C  
ATOM   1036  OD1 ASP A 831      21.375  19.216  -8.079  1.00  0.00           O  
ATOM   1037  OD2 ASP A 831      22.588  19.074  -6.255  1.00  0.00           O  
ATOM   1038  N   SER A 832      19.780  15.324  -5.285  1.00  0.00           N  
ATOM   1039  CA  SER A 832      18.903  14.183  -5.030  1.00  0.00           C  
ATOM   1040  C   SER A 832      17.468  14.648  -4.814  1.00  0.00           C  
ATOM   1041  O   SER A 832      17.233  15.723  -4.259  1.00  0.00           O  
ATOM   1042  CB  SER A 832      19.366  13.414  -3.788  1.00  0.00           C  
ATOM   1043  OG  SER A 832      18.426  12.412  -3.436  1.00  0.00           O  
ATOM   1044  N   GLU A 833      16.509  13.841  -5.255  1.00  0.00           N  
ATOM   1045  CA  GLU A 833      15.108  14.190  -5.078  1.00  0.00           C  
ATOM   1046  C   GLU A 833      14.685  13.863  -3.651  1.00  0.00           C  
ATOM   1047  O   GLU A 833      15.188  12.915  -3.049  1.00  0.00           O  
ATOM   1048  CB  GLU A 833      14.219  13.419  -6.054  1.00  0.00           C  
ATOM   1049  CG  GLU A 833      12.735  13.682  -5.826  1.00  0.00           C  
ATOM   1050  CD  GLU A 833      11.834  12.877  -6.742  1.00  0.00           C  
ATOM   1051  OE1 GLU A 833      11.975  11.635  -6.777  1.00  0.00           O  
ATOM   1052  OE2 GLU A 833      10.977  13.489  -7.419  1.00  0.00           O  
ATOM   1053  N   HIS A 834      13.758  14.654  -3.119  1.00  0.00           N  
ATOM   1054  CA  HIS A 834      13.261  14.460  -1.764  1.00  0.00           C  
ATOM   1055  C   HIS A 834      11.760  14.683  -1.697  1.00  0.00           C  
ATOM   1056  O   HIS A 834      11.191  15.402  -2.522  1.00  0.00           O  
ATOM   1057  CB  HIS A 834      13.973  15.414  -0.804  1.00  0.00           C  
ATOM   1058  CG  HIS A 834      15.284  14.897  -0.303  1.00  0.00           C  
ATOM   1059  ND1 HIS A 834      15.425  14.297   0.930  1.00  0.00           N  
ATOM   1060  CD2 HIS A 834      16.508  14.858  -0.881  1.00  0.00           C  
ATOM   1061  CE1 HIS A 834      16.678  13.912   1.090  1.00  0.00           C  
ATOM   1062  NE2 HIS A 834      17.356  14.240   0.006  1.00  0.00           N  
ATOM   1063  N   PHE A 835      11.122  14.054  -0.713  1.00  0.00           N  
ATOM   1064  CA  PHE A 835       9.685  14.182  -0.527  1.00  0.00           C  
ATOM   1065  C   PHE A 835       9.404  14.992   0.736  1.00  0.00           C  
ATOM   1066  O   PHE A 835      10.010  14.758   1.782  1.00  0.00           O  
ATOM   1067  CB  PHE A 835       9.038  12.799  -0.436  1.00  0.00           C  
ATOM   1068  CG  PHE A 835       9.273  11.939  -1.650  1.00  0.00           C  
ATOM   1069  CD1 PHE A 835      10.529  11.387  -1.897  1.00  0.00           C  
ATOM   1070  CD2 PHE A 835       8.245  11.697  -2.557  1.00  0.00           C  
ATOM   1071  CE1 PHE A 835      10.758  10.605  -3.033  1.00  0.00           C  
ATOM   1072  CE2 PHE A 835       8.461  10.920  -3.694  1.00  0.00           C  
ATOM   1073  CZ  PHE A 835       9.721  10.372  -3.932  1.00  0.00           C  
ATOM   1074  N   PHE A 836       8.483  15.946   0.627  1.00  0.00           N  
ATOM   1075  CA  PHE A 836       8.141  16.815   1.748  1.00  0.00           C  
ATOM   1076  C   PHE A 836       6.684  16.731   2.178  1.00  0.00           C  
ATOM   1077  O   PHE A 836       5.789  16.512   1.358  1.00  0.00           O  
ATOM   1078  CB  PHE A 836       8.460  18.275   1.398  1.00  0.00           C  
ATOM   1079  CG  PHE A 836       9.920  18.541   1.154  1.00  0.00           C  
ATOM   1080  CD1 PHE A 836      10.542  18.087  -0.004  1.00  0.00           C  
ATOM   1081  CD2 PHE A 836      10.676  19.238   2.091  1.00  0.00           C  
ATOM   1082  CE1 PHE A 836      11.895  18.321  -0.226  1.00  0.00           C  
ATOM   1083  CE2 PHE A 836      12.031  19.477   1.879  1.00  0.00           C  
ATOM   1084  CZ  PHE A 836      12.640  19.018   0.717  1.00  0.00           C  
ATOM   1085  N   PHE A 837       6.456  16.902   3.477  1.00  0.00           N  
ATOM   1086  CA  PHE A 837       5.106  16.887   4.014  1.00  0.00           C  
ATOM   1087  C   PHE A 837       4.656  18.343   4.073  1.00  0.00           C  
ATOM   1088  O   PHE A 837       5.372  19.206   4.584  1.00  0.00           O  
ATOM   1089  CB  PHE A 837       5.073  16.266   5.414  1.00  0.00           C  
ATOM   1090  CG  PHE A 837       3.710  16.281   6.045  1.00  0.00           C  
ATOM   1091  CD1 PHE A 837       2.606  15.789   5.356  1.00  0.00           C  
ATOM   1092  CD2 PHE A 837       3.529  16.789   7.327  1.00  0.00           C  
ATOM   1093  CE1 PHE A 837       1.339  15.804   5.932  1.00  0.00           C  
ATOM   1094  CE2 PHE A 837       2.266  16.811   7.916  1.00  0.00           C  
ATOM   1095  CZ  PHE A 837       1.169  16.318   7.221  1.00  0.00           C  
ATOM   1096  N   ASP A 838       3.471  18.607   3.537  1.00  0.00           N  
ATOM   1097  CA  ASP A 838       2.923  19.956   3.488  1.00  0.00           C  
ATOM   1098  C   ASP A 838       2.260  20.387   4.799  1.00  0.00           C  
ATOM   1099  O   ASP A 838       1.044  20.568   4.870  1.00  0.00           O  
ATOM   1100  CB  ASP A 838       1.931  20.047   2.327  1.00  0.00           C  
ATOM   1101  CG  ASP A 838       1.431  21.451   2.101  1.00  0.00           C  
ATOM   1102  OD1 ASP A 838       2.231  22.399   2.268  1.00  0.00           O  
ATOM   1103  OD2 ASP A 838       0.242  21.594   1.742  1.00  0.00           O  
ATOM   1104  N   LEU A 839       3.084  20.560   5.827  1.00  0.00           N  
ATOM   1105  CA  LEU A 839       2.619  20.958   7.153  1.00  0.00           C  
ATOM   1106  C   LEU A 839       1.779  22.245   7.153  1.00  0.00           C  
ATOM   1107  O   LEU A 839       0.692  22.283   7.739  1.00  0.00           O  
ATOM   1108  CB  LEU A 839       3.822  21.117   8.091  1.00  0.00           C  
ATOM   1109  CG  LEU A 839       3.562  21.451   9.562  1.00  0.00           C  
ATOM   1110  CD1 LEU A 839       2.696  20.375  10.198  1.00  0.00           C  
ATOM   1111  CD2 LEU A 839       4.889  21.573  10.290  1.00  0.00           C  
ATOM   1112  N   PRO A 840       2.267  23.314   6.493  1.00  0.00           N  
ATOM   1113  CA  PRO A 840       1.555  24.597   6.427  1.00  0.00           C  
ATOM   1114  C   PRO A 840       0.053  24.541   6.140  1.00  0.00           C  
ATOM   1115  O   PRO A 840      -0.687  25.445   6.530  1.00  0.00           O  
ATOM   1116  CB  PRO A 840       2.326  25.354   5.353  1.00  0.00           C  
ATOM   1117  CG  PRO A 840       3.726  24.926   5.620  1.00  0.00           C  
ATOM   1118  CD  PRO A 840       3.575  23.420   5.817  1.00  0.00           C  
ATOM   1119  N   SER A 841      -0.400  23.485   5.472  1.00  0.00           N  
ATOM   1120  CA  SER A 841      -1.815  23.349   5.141  1.00  0.00           C  
ATOM   1121  C   SER A 841      -2.708  22.929   6.301  1.00  0.00           C  
ATOM   1122  O   SER A 841      -3.933  22.891   6.157  1.00  0.00           O  
ATOM   1123  CB  SER A 841      -2.000  22.360   3.984  1.00  0.00           C  
ATOM   1124  OG  SER A 841      -1.512  22.901   2.770  1.00  0.00           O  
ATOM   1125  N   PHE A 844      -2.106  22.611   7.444  1.00  0.00           N  
ATOM   1126  CA  PHE A 844      -2.878  22.196   8.611  1.00  0.00           C  
ATOM   1127  C   PHE A 844      -2.859  23.232   9.728  1.00  0.00           C  
ATOM   1128  O   PHE A 844      -3.480  23.029  10.771  1.00  0.00           O  
ATOM   1129  CB  PHE A 844      -2.352  20.867   9.160  1.00  0.00           C  
ATOM   1130  CG  PHE A 844      -2.376  19.749   8.166  1.00  0.00           C  
ATOM   1131  CD1 PHE A 844      -1.399  19.657   7.180  1.00  0.00           C  
ATOM   1132  CD2 PHE A 844      -3.389  18.798   8.201  1.00  0.00           C  
ATOM   1133  CE1 PHE A 844      -1.431  18.634   6.240  1.00  0.00           C  
ATOM   1134  CE2 PHE A 844      -3.432  17.770   7.266  1.00  0.00           C  
ATOM   1135  CZ  PHE A 844      -2.449  17.687   6.282  1.00  0.00           C  
ATOM   1136  N   SER A 845      -2.145  24.334   9.508  1.00  0.00           N  
ATOM   1137  CA  SER A 845      -2.034  25.404  10.500  1.00  0.00           C  
ATOM   1138  C   SER A 845      -3.338  25.728  11.225  1.00  0.00           C  
ATOM   1139  O   SER A 845      -3.470  25.476  12.419  1.00  0.00           O  
ATOM   1140  CB  SER A 845      -1.492  26.681   9.847  1.00  0.00           C  
ATOM   1141  OG  SER A 845      -0.136  26.520   9.470  1.00  0.00           O  
ATOM   1142  N   GLU A 846      -4.299  26.291  10.504  1.00  0.00           N  
ATOM   1143  CA  GLU A 846      -5.572  26.650  11.114  1.00  0.00           C  
ATOM   1144  C   GLU A 846      -6.162  25.514  11.942  1.00  0.00           C  
ATOM   1145  O   GLU A 846      -6.653  25.739  13.050  1.00  0.00           O  
ATOM   1146  CB  GLU A 846      -6.571  27.093  10.043  1.00  0.00           C  
ATOM   1147  CG  GLU A 846      -6.101  28.279   9.211  1.00  0.00           C  
ATOM   1148  CD  GLU A 846      -5.372  29.330  10.033  1.00  0.00           C  
ATOM   1149  OE1 GLU A 846      -4.174  29.127  10.335  1.00  0.00           O  
ATOM   1150  OE2 GLU A 846      -5.999  30.356  10.382  1.00  0.00           O  
ATOM   1151  N   MET A 847      -6.114  24.296  11.408  1.00  0.00           N  
ATOM   1152  CA  MET A 847      -6.639  23.132  12.119  1.00  0.00           C  
ATOM   1153  C   MET A 847      -5.856  22.932  13.415  1.00  0.00           C  
ATOM   1154  O   MET A 847      -6.435  22.626  14.461  1.00  0.00           O  
ATOM   1155  CB  MET A 847      -6.539  21.885  11.232  1.00  0.00           C  
ATOM   1156  CG  MET A 847      -7.078  20.597  11.854  1.00  0.00           C  
ATOM   1157  SD  MET A 847      -5.976  19.868  13.095  1.00  0.00           S  
ATOM   1158  CE  MET A 847      -4.716  19.149  12.043  1.00  0.00           C  
ATOM   1159  N   LEU A 848      -4.539  23.113  13.339  1.00  0.00           N  
ATOM   1160  CA  LEU A 848      -3.674  22.967  14.504  1.00  0.00           C  
ATOM   1161  C   LEU A 848      -4.018  24.056  15.517  1.00  0.00           C  
ATOM   1162  O   LEU A 848      -4.030  23.819  16.729  1.00  0.00           O  
ATOM   1163  CB  LEU A 848      -2.197  23.068  14.091  1.00  0.00           C  
ATOM   1164  CG  LEU A 848      -1.616  21.886  13.298  1.00  0.00           C  
ATOM   1165  CD1 LEU A 848      -0.176  22.193  12.884  1.00  0.00           C  
ATOM   1166  CD2 LEU A 848      -1.666  20.619  14.150  1.00  0.00           C  
ATOM   1167  N   GLN A 849      -4.307  25.250  15.009  1.00  0.00           N  
ATOM   1168  CA  GLN A 849      -4.674  26.380  15.859  1.00  0.00           C  
ATOM   1169  C   GLN A 849      -5.889  26.023  16.704  1.00  0.00           C  
ATOM   1170  O   GLN A 849      -5.827  26.045  17.937  1.00  0.00           O  
ATOM   1171  CB  GLN A 849      -4.990  27.601  14.996  1.00  0.00           C  
ATOM   1172  CG  GLN A 849      -3.792  28.136  14.233  1.00  0.00           C  
ATOM   1173  CD  GLN A 849      -2.735  28.704  15.157  1.00  0.00           C  
ATOM   1174  OE1 GLN A 849      -1.679  29.156  14.713  1.00  0.00           O  
ATOM   1175  NE2 GLN A 849      -3.019  28.688  16.456  1.00  0.00           N  
ATOM   1176  N   ALA A 850      -6.989  25.688  16.031  1.00  0.00           N  
ATOM   1177  CA  ALA A 850      -8.233  25.313  16.702  1.00  0.00           C  
ATOM   1178  C   ALA A 850      -8.008  24.179  17.713  1.00  0.00           C  
ATOM   1179  O   ALA A 850      -8.521  24.226  18.833  1.00  0.00           O  
ATOM   1180  CB  ALA A 850      -9.279  24.893  15.666  1.00  0.00           C  
ATOM   1181  N   TRP A 851      -7.246  23.167  17.302  1.00  0.00           N  
ATOM   1182  CA  TRP A 851      -6.928  22.018  18.154  1.00  0.00           C  
ATOM   1183  C   TRP A 851      -6.105  22.472  19.365  1.00  0.00           C  
ATOM   1184  O   TRP A 851      -6.408  22.126  20.512  1.00  0.00           O  
ATOM   1185  CB  TRP A 851      -6.129  20.982  17.347  1.00  0.00           C  
ATOM   1186  CG  TRP A 851      -5.706  19.768  18.128  1.00  0.00           C  
ATOM   1187  CD1 TRP A 851      -6.511  18.763  18.587  1.00  0.00           C  
ATOM   1188  CD2 TRP A 851      -4.372  19.433  18.540  1.00  0.00           C  
ATOM   1189  NE1 TRP A 851      -5.762  17.822  19.257  1.00  0.00           N  
ATOM   1190  CE2 TRP A 851      -4.447  18.210  19.244  1.00  0.00           C  
ATOM   1191  CE3 TRP A 851      -3.121  20.050  18.383  1.00  0.00           C  
ATOM   1192  CZ2 TRP A 851      -3.315  17.589  19.794  1.00  0.00           C  
ATOM   1193  CZ3 TRP A 851      -1.996  19.434  18.930  1.00  0.00           C  
ATOM   1194  CH2 TRP A 851      -2.104  18.215  19.627  1.00  0.00           C  
ATOM   1195  N   THR A 852      -5.059  23.247  19.092  1.00  0.00           N  
ATOM   1196  CA  THR A 852      -4.175  23.773  20.126  1.00  0.00           C  
ATOM   1197  C   THR A 852      -4.911  24.560  21.207  1.00  0.00           C  
ATOM   1198  O   THR A 852      -4.647  24.391  22.388  1.00  0.00           O  
ATOM   1199  CB  THR A 852      -3.111  24.707  19.511  1.00  0.00           C  
ATOM   1200  OG1 THR A 852      -2.219  23.938  18.698  1.00  0.00           O  
ATOM   1201  CG2 THR A 852      -2.320  25.425  20.603  1.00  0.00           C  
ATOM   1202  N   ARG A 853      -5.831  25.420  20.799  1.00  0.00           N  
ATOM   1203  CA  ARG A 853      -6.559  26.249  21.741  1.00  0.00           C  
ATOM   1204  C   ARG A 853      -7.845  25.583  22.231  1.00  0.00           C  
ATOM   1205  O   ARG A 853      -8.770  26.286  22.655  1.00  0.00           O  
ATOM   1206  CB  ARG A 853      -6.921  27.577  21.049  1.00  0.00           C  
ATOM   1207  CG  ARG A 853      -5.704  28.399  20.630  1.00  0.00           C  
ATOM   1208  CD  ARG A 853      -6.052  29.431  19.565  1.00  0.00           C  
ATOM   1209  NE  ARG A 853      -4.918  30.300  19.259  1.00  0.00           N  
ATOM   1210  CZ  ARG A 853      -4.767  30.965  18.118  1.00  0.00           C  
ATOM   1211  NH1 ARG A 853      -5.677  30.866  17.158  1.00  0.00           N  
ATOM   1212  NH2 ARG A 853      -3.698  31.728  17.932  1.00  0.00           N  
ATOM   1213  N   SER A 854      -7.981  24.268  22.227  1.00  0.00           N  
ATOM   1214  CA  SER A 854      -9.315  23.808  22.655  1.00  0.00           C  
ATOM   1215  C   SER A 854      -9.192  23.243  24.121  1.00  0.00           C  
ATOM   1216  O   SER A 854      -9.454  22.050  24.455  1.00  0.00           O  
ATOM   1217  CB  SER A 854      -9.903  22.741  21.701  1.00  0.00           C  
ATOM   1218  OG  SER A 854      -8.995  21.746  21.183  1.00  0.00           O  
ATOM   1219  N   GLY A 855      -8.669  24.180  24.923  1.00  0.00           N  
ATOM   1220  CA  GLY A 855      -8.418  24.069  26.359  1.00  0.00           C  
ATOM   1221  C   GLY A 855      -7.924  22.675  26.582  1.00  0.00           C  
ATOM   1222  O   GLY A 855      -8.663  21.851  27.124  1.00  0.00           O  
ATOM   1223  N   ALA A 858      -6.685  22.395  26.184  1.00  0.00           N  
ATOM   1224  CA  ALA A 858      -6.219  21.039  26.375  1.00  0.00           C  
ATOM   1225  C   ALA A 858      -4.751  20.895  26.734  1.00  0.00           C  
ATOM   1226  O   ALA A 858      -4.427  20.345  27.789  1.00  0.00           O  
ATOM   1227  CB  ALA A 858      -6.519  20.246  25.177  1.00  0.00           C  
ATOM   1228  N   LEU A 860      -3.866  21.387  25.874  1.00  0.00           N  
ATOM   1229  CA  LEU A 860      -2.434  21.276  26.109  1.00  0.00           C  
ATOM   1230  C   LEU A 860      -2.018  22.083  27.315  1.00  0.00           C  
ATOM   1231  O   LEU A 860      -2.786  22.912  27.801  1.00  0.00           O  
ATOM   1232  CB  LEU A 860      -1.663  21.759  24.884  1.00  0.00           C  
ATOM   1233  CG  LEU A 860      -1.843  20.989  23.579  1.00  0.00           C  
ATOM   1234  CD1 LEU A 860      -1.010  21.657  22.488  1.00  0.00           C  
ATOM   1235  CD2 LEU A 860      -1.414  19.539  23.779  1.00  0.00           C  
ATOM   1236  N   GLN A 861      -0.802  21.831  27.795  1.00  0.00           N  
ATOM   1237  CA  GLN A 861      -0.263  22.549  28.945  1.00  0.00           C  
ATOM   1238  C   GLN A 861       0.007  23.996  28.545  1.00  0.00           C  
ATOM   1239  O   GLN A 861       0.450  24.267  27.430  1.00  0.00           O  
ATOM   1240  CB  GLN A 861       1.042  21.899  29.421  1.00  0.00           C  
ATOM   1241  CG  GLN A 861       0.875  20.571  30.159  1.00  0.00           C  
ATOM   1242  CD  GLN A 861       2.136  19.716  30.093  1.00  0.00           C  
ATOM   1243  OE1 GLN A 861       2.525  19.275  29.018  1.00  0.00           O  
ATOM   1244  NE2 GLN A 861       2.782  19.488  31.243  1.00  0.00           N  
ATOM   1245  N   GLU A 862      -0.258  24.921  29.460  1.00  0.00           N  
ATOM   1246  CA  GLU A 862      -0.050  26.345  29.207  1.00  0.00           C  
ATOM   1247  C   GLU A 862       1.318  26.644  28.602  1.00  0.00           C  
ATOM   1248  O   GLU A 862       1.419  27.329  27.584  1.00  0.00           O  
ATOM   1249  CB  GLU A 862      -0.208  27.130  30.510  1.00  0.00           C  
ATOM   1250  CG  GLU A 862       0.017  28.624  30.367  1.00  0.00           C  
ATOM   1251  CD  GLU A 862       0.097  29.330  31.711  1.00  0.00           C  
ATOM   1252  OE1 GLU A 862       1.048  29.053  32.475  1.00  0.00           O  
ATOM   1253  OE2 GLU A 862      -0.792  30.156  32.004  1.00  0.00           O  
ATOM   1254  N   GLN A 863       2.368  26.128  29.233  1.00  0.00           N  
ATOM   1255  CA  GLN A 863       3.735  26.349  28.771  1.00  0.00           C  
ATOM   1256  C   GLN A 863       3.954  25.791  27.368  1.00  0.00           C  
ATOM   1257  O   GLN A 863       4.837  26.249  26.639  1.00  0.00           O  
ATOM   1258  CB  GLN A 863       4.728  25.702  29.742  1.00  0.00           C  
ATOM   1259  CG  GLN A 863       4.534  26.110  31.195  1.00  0.00           C  
ATOM   1260  CD  GLN A 863       5.343  25.254  32.151  1.00  0.00           C  
ATOM   1261  OE1 GLN A 863       6.555  25.418  32.274  1.00  0.00           O  
ATOM   1262  NE2 GLN A 863       4.674  24.322  32.823  1.00  0.00           N  
ATOM   1263  N   VAL A 864       3.154  24.797  26.998  1.00  0.00           N  
ATOM   1264  CA  VAL A 864       3.261  24.184  25.679  1.00  0.00           C  
ATOM   1265  C   VAL A 864       2.385  24.955  24.692  1.00  0.00           C  
ATOM   1266  O   VAL A 864       2.783  25.199  23.555  1.00  0.00           O  
ATOM   1267  CB  VAL A 864       2.815  22.700  25.710  1.00  0.00           C  
ATOM   1268  CG1 VAL A 864       2.898  22.100  24.313  1.00  0.00           C  
ATOM   1269  CG2 VAL A 864       3.690  21.911  26.678  1.00  0.00           C  
ATOM   1270  N   ALA A 865       1.188  25.331  25.135  1.00  0.00           N  
ATOM   1271  CA  ALA A 865       0.266  26.087  24.297  1.00  0.00           C  
ATOM   1272  C   ALA A 865       0.988  27.343  23.838  1.00  0.00           C  
ATOM   1273  O   ALA A 865       0.772  27.826  22.727  1.00  0.00           O  
ATOM   1274  CB  ALA A 865      -0.984  26.455  25.083  1.00  0.00           C  
ATOM   1275  N   ASN A 866       1.853  27.861  24.705  1.00  0.00           N  
ATOM   1276  CA  ASN A 866       2.633  29.051  24.391  1.00  0.00           C  
ATOM   1277  C   ASN A 866       3.737  28.655  23.433  1.00  0.00           C  
ATOM   1278  O   ASN A 866       3.561  28.721  22.224  1.00  0.00           O  
ATOM   1279  CB  ASN A 866       3.263  29.645  25.654  1.00  0.00           C  
ATOM   1280  CG  ASN A 866       2.237  30.219  26.613  1.00  0.00           C  
ATOM   1281  OD1 ASN A 866       2.584  30.647  27.714  1.00  0.00           O  
ATOM   1282  ND2 ASN A 866       0.973  30.236  26.201  1.00  0.00           N  
ATOM   1283  N   LYS A 867       4.867  28.240  24.004  1.00  0.00           N  
ATOM   1284  CA  LYS A 867       6.066  27.813  23.278  1.00  0.00           C  
ATOM   1285  C   LYS A 867       5.918  27.713  21.766  1.00  0.00           C  
ATOM   1286  O   LYS A 867       6.729  28.259  21.015  1.00  0.00           O  
ATOM   1287  CB  LYS A 867       6.544  26.463  23.814  1.00  0.00           C  
ATOM   1288  CG  LYS A 867       7.990  26.461  24.275  1.00  0.00           C  
ATOM   1289  CD  LYS A 867       8.942  26.804  23.145  1.00  0.00           C  
ATOM   1290  CE  LYS A 867      10.374  26.887  23.656  1.00  0.00           C  
ATOM   1291  NZ  LYS A 867      11.350  27.110  22.557  1.00  0.00           N  
ATOM   1292  N   MET A 868       4.895  26.992  21.327  1.00  0.00           N  
ATOM   1293  CA  MET A 868       4.638  26.820  19.910  1.00  0.00           C  
ATOM   1294  C   MET A 868       4.620  28.170  19.190  1.00  0.00           C  
ATOM   1295  O   MET A 868       4.949  28.253  18.008  1.00  0.00           O  
ATOM   1296  CB  MET A 868       3.315  26.069  19.725  1.00  0.00           C  
ATOM   1297  CG  MET A 868       3.358  24.667  20.336  1.00  0.00           C  
ATOM   1298  SD  MET A 868       1.817  23.728  20.294  1.00  0.00           S  
ATOM   1299  CE  MET A 868       1.861  23.100  18.611  1.00  0.00           C  
ATOM   1300  N   GLN A 869       4.250  29.228  19.910  1.00  0.00           N  
ATOM   1301  CA  GLN A 869       4.212  30.569  19.332  1.00  0.00           C  
ATOM   1302  C   GLN A 869       5.578  30.916  18.748  1.00  0.00           C  
ATOM   1303  O   GLN A 869       5.684  31.333  17.593  1.00  0.00           O  
ATOM   1304  CB  GLN A 869       3.846  31.610  20.396  1.00  0.00           C  
ATOM   1305  CG  GLN A 869       2.478  31.430  21.031  1.00  0.00           C  
ATOM   1306  CD  GLN A 869       1.366  31.346  20.011  1.00  0.00           C  
ATOM   1307  OE1 GLN A 869       1.391  32.033  18.992  1.00  0.00           O  
ATOM   1308  NE2 GLN A 869       0.374  30.510  20.288  1.00  0.00           N  
ATOM   1309  N   GLU A 870       6.622  30.745  19.553  1.00  0.00           N  
ATOM   1310  CA  GLU A 870       7.979  31.034  19.104  1.00  0.00           C  
ATOM   1311  C   GLU A 870       8.280  30.298  17.800  1.00  0.00           C  
ATOM   1312  O   GLU A 870       9.123  30.731  17.010  1.00  0.00           O  
ATOM   1313  CB  GLU A 870       8.995  30.631  20.176  1.00  0.00           C  
ATOM   1314  CG  GLU A 870       8.931  31.480  21.433  1.00  0.00           C  
ATOM   1315  CD  GLU A 870      10.120  31.257  22.344  1.00  0.00           C  
ATOM   1316  OE1 GLU A 870      11.267  31.360  21.857  1.00  0.00           O  
ATOM   1317  OE2 GLU A 870       9.911  30.986  23.546  1.00  0.00           O  
ATOM   1318  N   TRP A 872       7.586  29.182  17.585  1.00  0.00           N  
ATOM   1319  CA  TRP A 872       7.758  28.392  16.372  1.00  0.00           C  
ATOM   1320  C   TRP A 872       6.926  29.002  15.243  1.00  0.00           C  
ATOM   1321  O   TRP A 872       7.334  28.982  14.081  1.00  0.00           O  
ATOM   1322  CB  TRP A 872       7.338  26.938  16.609  1.00  0.00           C  
ATOM   1323  CG  TRP A 872       8.159  26.231  17.650  1.00  0.00           C  
ATOM   1324  CD1 TRP A 872       9.468  26.468  17.965  1.00  0.00           C  
ATOM   1325  CD2 TRP A 872       7.746  25.123  18.460  1.00  0.00           C  
ATOM   1326  NE1 TRP A 872       9.896  25.573  18.918  1.00  0.00           N  
ATOM   1327  CE2 TRP A 872       8.859  24.736  19.239  1.00  0.00           C  
ATOM   1328  CE3 TRP A 872       6.544  24.415  18.599  1.00  0.00           C  
ATOM   1329  CZ2 TRP A 872       8.807  23.672  20.146  1.00  0.00           C  
ATOM   1330  CZ3 TRP A 872       6.492  23.355  19.501  1.00  0.00           C  
ATOM   1331  CH2 TRP A 872       7.619  22.996  20.263  1.00  0.00           C  
ATOM   1332  N   PHE A 873       5.760  29.540  15.591  1.00  0.00           N  
ATOM   1333  CA  PHE A 873       4.889  30.186  14.610  1.00  0.00           C  
ATOM   1334  C   PHE A 873       5.544  31.489  14.155  1.00  0.00           C  
ATOM   1335  O   PHE A 873       5.355  31.937  13.025  1.00  0.00           O  
ATOM   1336  CB  PHE A 873       3.525  30.498  15.227  1.00  0.00           C  
ATOM   1337  CG  PHE A 873       2.624  29.305  15.353  1.00  0.00           C  
ATOM   1338  CD1 PHE A 873       2.037  28.741  14.227  1.00  0.00           C  
ATOM   1339  CD2 PHE A 873       2.347  28.757  16.598  1.00  0.00           C  
ATOM   1340  CE1 PHE A 873       1.183  27.648  14.341  1.00  0.00           C  
ATOM   1341  CE2 PHE A 873       1.495  27.664  16.722  1.00  0.00           C  
ATOM   1342  CZ  PHE A 873       0.912  27.109  15.590  1.00  0.00           C  
ATOM   1343  N   GLU A 874       6.315  32.093  15.055  1.00  0.00           N  
ATOM   1344  CA  GLU A 874       7.019  33.338  14.763  1.00  0.00           C  
ATOM   1345  C   GLU A 874       8.026  33.067  13.651  1.00  0.00           C  
ATOM   1346  O   GLU A 874       8.628  33.989  13.098  1.00  0.00           O  
ATOM   1347  CB  GLU A 874       7.751  33.833  16.015  1.00  0.00           C  
ATOM   1348  CG  GLU A 874       8.446  35.178  15.861  1.00  0.00           C  
ATOM   1349  CD  GLU A 874       7.482  36.307  15.534  1.00  0.00           C  
ATOM   1350  OE1 GLU A 874       6.443  36.429  16.220  1.00  0.00           O  
ATOM   1351  OE2 GLU A 874       7.769  37.078  14.595  1.00  0.00           O  
ATOM   1352  N   SER A1082       8.202  31.788  13.340  1.00  0.00           N  
ATOM   1353  CA  SER A1082       9.121  31.362  12.295  1.00  0.00           C  
ATOM   1354  C   SER A1082       8.332  30.710  11.160  1.00  0.00           C  
ATOM   1355  O   SER A1082       8.906  30.298  10.151  1.00  0.00           O  
ATOM   1356  CB  SER A1082      10.139  30.370  12.868  1.00  0.00           C  
ATOM   1357  OG  SER A1082      10.828  30.930  13.975  1.00  0.00           O  
ATOM   1358  N   GLY A1083       7.015  30.622  11.338  1.00  0.00           N  
ATOM   1359  CA  GLY A1083       6.151  30.029  10.328  1.00  0.00           C  
ATOM   1360  C   GLY A1083       6.395  28.550  10.081  1.00  0.00           C  
ATOM   1361  O   GLY A1083       7.536  28.083  10.112  1.00  0.00           O  
ATOM   1362  N   LEU A1084       5.317  27.809   9.836  1.00  0.00           N  
ATOM   1363  CA  LEU A1084       5.414  26.378   9.571  1.00  0.00           C  
ATOM   1364  C   LEU A1084       5.957  26.150   8.166  1.00  0.00           C  
ATOM   1365  O   LEU A1084       5.590  26.859   7.228  1.00  0.00           O  
ATOM   1366  CB  LEU A1084       4.042  25.711   9.711  1.00  0.00           C  
ATOM   1367  CG  LEU A1084       3.355  25.823  11.075  1.00  0.00           C  
ATOM   1368  CD1 LEU A1084       2.115  24.929  11.110  1.00  0.00           C  
ATOM   1369  CD2 LEU A1084       4.327  25.419  12.162  1.00  0.00           C  
ATOM   1370  N   GLN A1085       6.826  25.154   8.026  1.00  0.00           N  
ATOM   1371  CA  GLN A1085       7.438  24.838   6.739  1.00  0.00           C  
ATOM   1372  C   GLN A1085       7.180  23.390   6.333  1.00  0.00           C  
ATOM   1373  O   GLN A1085       6.804  22.561   7.164  1.00  0.00           O  
ATOM   1374  CB  GLN A1085       8.952  25.063   6.816  1.00  0.00           C  
ATOM   1375  CG  GLN A1085       9.363  26.429   7.339  1.00  0.00           C  
ATOM   1376  CD  GLN A1085       9.061  27.561   6.367  1.00  0.00           C  
ATOM   1377  OE1 GLN A1085       9.333  28.729   6.657  1.00  0.00           O  
ATOM   1378  NE2 GLN A1085       8.502  27.221   5.208  1.00  0.00           N  
ATOM   1379  N   GLN A1087       7.382  23.093   5.052  1.00  0.00           N  
ATOM   1380  CA  GLN A1087       7.208  21.731   4.563  1.00  0.00           C  
ATOM   1381  C   GLN A1087       8.344  20.933   5.191  1.00  0.00           C  
ATOM   1382  O   GLN A1087       9.465  21.423   5.310  1.00  0.00           O  
ATOM   1383  CB  GLN A1087       7.311  21.674   3.037  1.00  0.00           C  
ATOM   1384  CG  GLN A1087       6.310  22.546   2.295  1.00  0.00           C  
ATOM   1385  CD  GLN A1087       6.278  22.233   0.810  1.00  0.00           C  
ATOM   1386  OE1 GLN A1087       7.315  21.971   0.203  1.00  0.00           O  
ATOM   1387  NE2 GLN A1087       5.088  22.267   0.217  1.00  0.00           N  
ATOM   1388  N   TRP A1088       8.055  19.697   5.574  1.00  0.00           N  
ATOM   1389  CA  TRP A1088       9.036  18.846   6.239  1.00  0.00           C  
ATOM   1390  C   TRP A1088       9.592  17.725   5.354  1.00  0.00           C  
ATOM   1391  O   TRP A1088       8.837  16.969   4.747  1.00  0.00           O  
ATOM   1392  CB  TRP A1088       8.373  18.286   7.502  1.00  0.00           C  
ATOM   1393  CG  TRP A1088       9.184  17.349   8.328  1.00  0.00           C  
ATOM   1394  CD1 TRP A1088      10.506  17.456   8.644  1.00  0.00           C  
ATOM   1395  CD2 TRP A1088       8.697  16.190   9.013  1.00  0.00           C  
ATOM   1396  NE1 TRP A1088      10.874  16.433   9.488  1.00  0.00           N  
ATOM   1397  CE2 TRP A1088       9.781  15.642   9.730  1.00  0.00           C  
ATOM   1398  CE3 TRP A1088       7.446  15.564   9.093  1.00  0.00           C  
ATOM   1399  CZ2 TRP A1088       9.654  14.494  10.516  1.00  0.00           C  
ATOM   1400  CZ3 TRP A1088       7.318  14.420   9.876  1.00  0.00           C  
ATOM   1401  CH2 TRP A1088       8.419  13.898  10.577  1.00  0.00           C  
ATOM   1402  N   ASP A1089      10.920  17.638   5.288  1.00  0.00           N  
ATOM   1403  CA  ASP A1089      11.608  16.623   4.491  1.00  0.00           C  
ATOM   1404  C   ASP A1089      11.513  15.257   5.173  1.00  0.00           C  
ATOM   1405  O   ASP A1089      12.247  14.982   6.121  1.00  0.00           O  
ATOM   1406  CB  ASP A1089      13.084  16.995   4.327  1.00  0.00           C  
ATOM   1407  CG  ASP A1089      13.773  16.190   3.235  1.00  0.00           C  
ATOM   1408  OD1 ASP A1089      13.453  14.992   3.082  1.00  0.00           O  
ATOM   1409  OD2 ASP A1089      14.642  16.752   2.536  1.00  0.00           O  
ATOM   1410  N   ILE A1090      10.624  14.400   4.676  1.00  0.00           N  
ATOM   1411  CA  ILE A1090      10.423  13.080   5.261  1.00  0.00           C  
ATOM   1412  C   ILE A1090      11.098  11.931   4.519  1.00  0.00           C  
ATOM   1413  O   ILE A1090      10.763  10.769   4.747  1.00  0.00           O  
ATOM   1414  CB  ILE A1090       8.930  12.750   5.358  1.00  0.00           C  
ATOM   1415  CG1 ILE A1090       8.311  12.735   3.957  1.00  0.00           C  
ATOM   1416  CG2 ILE A1090       8.234  13.773   6.241  1.00  0.00           C  
ATOM   1417  CD1 ILE A1090       6.887  12.231   3.914  1.00  0.00           C  
ATOM   1418  N   SER A1091      12.046  12.245   3.638  1.00  0.00           N  
ATOM   1419  CA  SER A1091      12.736  11.202   2.885  1.00  0.00           C  
ATOM   1420  C   SER A1091      14.250  11.280   3.033  1.00  0.00           C  
ATOM   1421  O   SER A1091      14.808  12.346   3.271  1.00  0.00           O  
ATOM   1422  CB  SER A1091      12.361  11.278   1.399  1.00  0.00           C  
ATOM   1423  OG  SER A1091      12.838  12.472   0.802  1.00  0.00           O  
ATOM   1424  N   ARG A1093      14.905  10.133   2.893  1.00  0.00           N  
ATOM   1425  CA  ARG A1093      16.357  10.046   2.989  1.00  0.00           C  
ATOM   1426  C   ARG A1093      16.855   9.028   1.963  1.00  0.00           C  
ATOM   1427  O   ARG A1093      16.124   8.113   1.580  1.00  0.00           O  
ATOM   1428  CB  ARG A1093      16.772   9.620   4.399  1.00  0.00           C  
ATOM   1429  CG  ARG A1093      16.509  10.674   5.467  1.00  0.00           C  
ATOM   1430  CD  ARG A1093      17.343  11.924   5.212  1.00  0.00           C  
ATOM   1431  NE  ARG A1093      17.187  12.924   6.263  1.00  0.00           N  
ATOM   1432  CZ  ARG A1093      16.123  13.706   6.413  1.00  0.00           C  
ATOM   1433  NH1 ARG A1093      15.100  13.620   5.575  1.00  0.00           N  
ATOM   1434  NH2 ARG A1093      16.080  14.574   7.414  1.00  0.00           N  
ATOM   1435  N   ASP A1094      18.099   9.184   1.524  1.00  0.00           N  
ATOM   1436  CA  ASP A1094      18.666   8.283   0.523  1.00  0.00           C  
ATOM   1437  C   ASP A1094      19.453   7.119   1.095  1.00  0.00           C  
ATOM   1438  O   ASP A1094      20.012   7.205   2.187  1.00  0.00           O  
ATOM   1439  CB  ASP A1094      19.579   9.056  -0.438  1.00  0.00           C  
ATOM   1440  CG  ASP A1094      18.833  10.101  -1.238  1.00  0.00           C  
ATOM   1441  OD1 ASP A1094      18.727  11.253  -0.771  1.00  0.00           O  
ATOM   1442  OD2 ASP A1094      18.340   9.764  -2.334  1.00  0.00           O  
ATOM   1443  N   ALA A1164      19.500   6.028   0.336  1.00  0.00           N  
ATOM   1444  CA  ALA A1164      20.251   4.848   0.745  1.00  0.00           C  
ATOM   1445  C   ALA A1164      21.724   5.241   0.723  1.00  0.00           C  
ATOM   1446  O   ALA A1164      22.111   6.152  -0.007  1.00  0.00           O  
ATOM   1447  CB  ALA A1164      20.002   3.704  -0.227  1.00  0.00           C  
ATOM   1448  N   PRO A1165      22.562   4.579   1.537  1.00  0.00           N  
ATOM   1449  CA  PRO A1165      22.220   3.499   2.468  1.00  0.00           C  
ATOM   1450  C   PRO A1165      21.588   4.067   3.738  1.00  0.00           C  
ATOM   1451  O   PRO A1165      22.091   5.030   4.317  1.00  0.00           O  
ATOM   1452  CB  PRO A1165      23.569   2.843   2.730  1.00  0.00           C  
ATOM   1453  CG  PRO A1165      24.489   4.022   2.731  1.00  0.00           C  
ATOM   1454  CD  PRO A1165      24.018   4.811   1.524  1.00  0.00           C  
ATOM   1455  N   TYR A1166      20.485   3.469   4.170  1.00  0.00           N  
ATOM   1456  CA  TYR A1166      19.796   3.948   5.357  1.00  0.00           C  
ATOM   1457  C   TYR A1166      19.034   2.803   6.001  1.00  0.00           C  
ATOM   1458  O   TYR A1166      18.486   1.945   5.307  1.00  0.00           O  
ATOM   1459  CB  TYR A1166      18.844   5.077   4.954  1.00  0.00           C  
ATOM   1460  CG  TYR A1166      18.178   5.827   6.090  1.00  0.00           C  
ATOM   1461  CD1 TYR A1166      16.941   5.421   6.595  1.00  0.00           C  
ATOM   1462  CD2 TYR A1166      18.753   6.987   6.609  1.00  0.00           C  
ATOM   1463  CE1 TYR A1166      16.288   6.161   7.583  1.00  0.00           C  
ATOM   1464  CE2 TYR A1166      18.113   7.730   7.596  1.00  0.00           C  
ATOM   1465  CZ  TYR A1166      16.881   7.317   8.077  1.00  0.00           C  
ATOM   1466  OH  TYR A1166      16.237   8.080   9.025  1.00  0.00           O  
ATOM   1467  N   PHE A1168      19.023   2.772   7.329  1.00  0.00           N  
ATOM   1468  CA  PHE A1168      18.308   1.721   8.027  1.00  0.00           C  
ATOM   1469  C   PHE A1168      16.916   2.243   8.332  1.00  0.00           C  
ATOM   1470  O   PHE A1168      16.728   3.013   9.267  1.00  0.00           O  
ATOM   1471  CB  PHE A1168      19.027   1.329   9.322  1.00  0.00           C  
ATOM   1472  CG  PHE A1168      18.420   0.133  10.004  1.00  0.00           C  
ATOM   1473  CD1 PHE A1168      18.286  -1.074   9.325  1.00  0.00           C  
ATOM   1474  CD2 PHE A1168      17.931   0.227  11.305  1.00  0.00           C  
ATOM   1475  CE1 PHE A1168      17.666  -2.168   9.926  1.00  0.00           C  
ATOM   1476  CE2 PHE A1168      17.309  -0.862  11.913  1.00  0.00           C  
ATOM   1477  CZ  PHE A1168      17.175  -2.062  11.222  1.00  0.00           C  
ATOM   1478  N   GLY A1169      15.952   1.832   7.514  1.00  0.00           N  
ATOM   1479  CA  GLY A1169      14.579   2.267   7.691  1.00  0.00           C  
ATOM   1480  C   GLY A1169      13.651   1.626   6.673  1.00  0.00           C  
ATOM   1481  O   GLY A1169      13.965   0.582   6.102  1.00  0.00           O  
ATOM   1482  N   PHE A1170      12.503   2.255   6.446  1.00  0.00           N  
ATOM   1483  CA  PHE A1170      11.522   1.748   5.504  1.00  0.00           C  
ATOM   1484  C   PHE A1170      11.673   2.408   4.139  1.00  0.00           C  
ATOM   1485  O   PHE A1170      11.845   3.624   4.040  1.00  0.00           O  
ATOM   1486  CB  PHE A1170      10.118   1.996   6.049  1.00  0.00           C  
ATOM   1487  CG  PHE A1170       9.811   1.232   7.308  1.00  0.00           C  
ATOM   1488  CD1 PHE A1170       8.978   1.778   8.278  1.00  0.00           C  
ATOM   1489  CD2 PHE A1170      10.328  -0.045   7.513  1.00  0.00           C  
ATOM   1490  CE1 PHE A1170       8.663   1.065   9.433  1.00  0.00           C  
ATOM   1491  CE2 PHE A1170      10.018  -0.765   8.664  1.00  0.00           C  
ATOM   1492  CZ  PHE A1170       9.183  -0.207   9.626  1.00  0.00           C  
ATOM   1493  N   GLU A1171      11.613   1.597   3.088  1.00  0.00           N  
ATOM   1494  CA  GLU A1171      11.735   2.103   1.725  1.00  0.00           C  
ATOM   1495  C   GLU A1171      10.426   2.765   1.314  1.00  0.00           C  
ATOM   1496  O   GLU A1171       9.343   2.275   1.642  1.00  0.00           O  
ATOM   1497  CB  GLU A1171      12.068   0.956   0.763  1.00  0.00           C  
ATOM   1498  CG  GLU A1171      13.435   0.321   1.004  1.00  0.00           C  
ATOM   1499  CD  GLU A1171      13.691  -0.886   0.116  1.00  0.00           C  
ATOM   1500  OE1 GLU A1171      13.552  -0.759  -1.119  1.00  0.00           O  
ATOM   1501  OE2 GLU A1171      14.038  -1.960   0.655  1.00  0.00           O  
ATOM   1502  N   ILE A1177      10.528   3.883   0.602  1.00  0.00           N  
ATOM   1503  CA  ILE A1177       9.344   4.607   0.152  1.00  0.00           C  
ATOM   1504  C   ILE A1177       8.754   3.930  -1.087  1.00  0.00           C  
ATOM   1505  O   ILE A1177       9.436   3.755  -2.097  1.00  0.00           O  
ATOM   1506  CB  ILE A1177       9.686   6.082  -0.181  1.00  0.00           C  
ATOM   1507  CG1 ILE A1177      10.353   6.750   1.028  1.00  0.00           C  
ATOM   1508  CG2 ILE A1177       8.417   6.843  -0.556  1.00  0.00           C  
ATOM   1509  CD1 ILE A1177      10.797   8.186   0.780  1.00  0.00           C  
ATOM   1510  N   PRO A1178       7.475   3.528  -1.017  1.00  0.00           N  
ATOM   1511  CA  PRO A1178       6.793   2.867  -2.135  1.00  0.00           C  
ATOM   1512  C   PRO A1178       6.766   3.728  -3.395  1.00  0.00           C  
ATOM   1513  O   PRO A1178       6.495   4.931  -3.328  1.00  0.00           O  
ATOM   1514  CB  PRO A1178       5.392   2.617  -1.584  1.00  0.00           C  
ATOM   1515  CG  PRO A1178       5.637   2.446  -0.111  1.00  0.00           C  
ATOM   1516  CD  PRO A1178       6.606   3.568   0.171  1.00  0.00           C  
ATOM   1517  N   ASN A1179       7.042   3.102  -4.538  1.00  0.00           N  
ATOM   1518  CA  ASN A1179       7.055   3.791  -5.826  1.00  0.00           C  
ATOM   1519  C   ASN A1179       8.218   4.766  -5.955  1.00  0.00           C  
ATOM   1520  O   ASN A1179       8.215   5.618  -6.842  1.00  0.00           O  
ATOM   1521  CB  ASN A1179       5.740   4.545  -6.036  1.00  0.00           C  
ATOM   1522  CG  ASN A1179       4.604   3.633  -6.446  1.00  0.00           C  
ATOM   1523  OD1 ASN A1179       3.436   3.924  -6.179  1.00  0.00           O  
ATOM   1524  ND2 ASN A1179       4.935   2.533  -7.112  1.00  0.00           N  
ATOM   1525  N   ALA A1192       9.208   4.643  -5.073  1.00  0.00           N  
ATOM   1526  CA  ALA A1192      10.371   5.528  -5.111  1.00  0.00           C  
ATOM   1527  C   ALA A1192      11.665   4.801  -4.738  1.00  0.00           C  
ATOM   1528  O   ALA A1192      12.166   4.938  -3.621  1.00  0.00           O  
ATOM   1529  CB  ALA A1192      10.149   6.716  -4.176  1.00  0.00           C  
ATOM   1530  N   PRO A1193      12.228   4.023  -5.678  1.00  0.00           N  
ATOM   1531  CA  PRO A1193      13.466   3.256  -5.491  1.00  0.00           C  
ATOM   1532  C   PRO A1193      14.631   4.060  -4.912  1.00  0.00           C  
ATOM   1533  O   PRO A1193      14.890   5.187  -5.331  1.00  0.00           O  
ATOM   1534  CB  PRO A1193      13.769   2.749  -6.899  1.00  0.00           C  
ATOM   1535  CG  PRO A1193      12.408   2.553  -7.476  1.00  0.00           C  
ATOM   1536  CD  PRO A1193      11.688   3.811  -7.034  1.00  0.00           C  
ATOM   1537  N   GLY A1194      15.330   3.465  -3.948  1.00  0.00           N  
ATOM   1538  CA  GLY A1194      16.472   4.120  -3.330  1.00  0.00           C  
ATOM   1539  C   GLY A1194      16.141   5.188  -2.298  1.00  0.00           C  
ATOM   1540  O   GLY A1194      17.045   5.802  -1.732  1.00  0.00           O  
ATOM   1541  N   LYS A1195      14.855   5.411  -2.048  1.00  0.00           N  
ATOM   1542  CA  LYS A1195      14.424   6.419  -1.079  1.00  0.00           C  
ATOM   1543  C   LYS A1195      13.821   5.776   0.172  1.00  0.00           C  
ATOM   1544  O   LYS A1195      13.024   4.839   0.078  1.00  0.00           O  
ATOM   1545  CB  LYS A1195      13.387   7.348  -1.714  1.00  0.00           C  
ATOM   1546  CG  LYS A1195      13.812   7.981  -3.030  1.00  0.00           C  
ATOM   1547  CD  LYS A1195      15.012   8.886  -2.856  1.00  0.00           C  
ATOM   1548  CE  LYS A1195      15.321   9.621  -4.152  1.00  0.00           C  
ATOM   1549  NZ  LYS A1195      16.463  10.567  -4.009  1.00  0.00           N  
ATOM   1550  N   TYR A1196      14.198   6.291   1.339  1.00  0.00           N  
ATOM   1551  CA  TYR A1196      13.700   5.775   2.613  1.00  0.00           C  
ATOM   1552  C   TYR A1196      12.995   6.850   3.430  1.00  0.00           C  
ATOM   1553  O   TYR A1196      13.285   8.038   3.295  1.00  0.00           O  
ATOM   1554  CB  TYR A1196      14.849   5.223   3.458  1.00  0.00           C  
ATOM   1555  CG  TYR A1196      15.521   3.992   2.902  1.00  0.00           C  
ATOM   1556  CD1 TYR A1196      16.316   4.058   1.758  1.00  0.00           C  
ATOM   1557  CD2 TYR A1196      15.383   2.760   3.541  1.00  0.00           C  
ATOM   1558  CE1 TYR A1196      16.962   2.920   1.266  1.00  0.00           C  
ATOM   1559  CE2 TYR A1196      16.019   1.623   3.062  1.00  0.00           C  
ATOM   1560  CZ  TYR A1196      16.809   1.708   1.926  1.00  0.00           C  
ATOM   1561  OH  TYR A1196      17.449   0.582   1.464  1.00  0.00           O  
ATOM   1562  N   PHE A1198      12.067   6.424   4.279  1.00  0.00           N  
ATOM   1563  CA  PHE A1198      11.351   7.350   5.147  1.00  0.00           C  
ATOM   1564  C   PHE A1198      12.305   7.787   6.253  1.00  0.00           C  
ATOM   1565  O   PHE A1198      12.982   6.954   6.859  1.00  0.00           O  
ATOM   1566  CB  PHE A1198      10.145   6.671   5.793  1.00  0.00           C  
ATOM   1567  CG  PHE A1198       9.041   6.333   4.836  1.00  0.00           C  
ATOM   1568  CD1 PHE A1198       8.557   5.033   4.752  1.00  0.00           C  
ATOM   1569  CD2 PHE A1198       8.454   7.317   4.045  1.00  0.00           C  
ATOM   1570  CE1 PHE A1198       7.503   4.713   3.896  1.00  0.00           C  
ATOM   1571  CE2 PHE A1198       7.397   7.006   3.183  1.00  0.00           C  
ATOM   1572  CZ  PHE A1198       6.921   5.699   3.112  1.00  0.00           C  
ATOM   1573  N   TYR A1199      12.367   9.092   6.503  1.00  0.00           N  
ATOM   1574  CA  TYR A1199      13.216   9.633   7.562  1.00  0.00           C  
ATOM   1575  C   TYR A1199      12.682   9.043   8.865  1.00  0.00           C  
ATOM   1576  O   TYR A1199      11.475   8.961   9.056  1.00  0.00           O  
ATOM   1577  CB  TYR A1199      13.119  11.167   7.579  1.00  0.00           C  
ATOM   1578  CG  TYR A1199      13.845  11.855   8.722  1.00  0.00           C  
ATOM   1579  CD1 TYR A1199      15.155  11.507   9.062  1.00  0.00           C  
ATOM   1580  CD2 TYR A1199      13.230  12.886   9.440  1.00  0.00           C  
ATOM   1581  CE1 TYR A1199      15.837  12.170  10.084  1.00  0.00           C  
ATOM   1582  CE2 TYR A1199      13.903  13.556  10.464  1.00  0.00           C  
ATOM   1583  CZ  TYR A1199      15.205  13.193  10.779  1.00  0.00           C  
ATOM   1584  OH  TYR A1199      15.887  13.865  11.768  1.00  0.00           O  
ATOM   1585  N   VAL A1200      13.579   8.622   9.748  1.00  0.00           N  
ATOM   1586  CA  VAL A1200      13.184   8.013  11.020  1.00  0.00           C  
ATOM   1587  C   VAL A1200      12.053   8.729  11.763  1.00  0.00           C  
ATOM   1588  O   VAL A1200      11.110   8.088  12.231  1.00  0.00           O  
ATOM   1589  CB  VAL A1200      14.401   7.881  11.969  1.00  0.00           C  
ATOM   1590  CG1 VAL A1200      15.016   9.246  12.221  1.00  0.00           C  
ATOM   1591  CG2 VAL A1200      13.977   7.227  13.281  1.00  0.00           C  
ATOM   1592  N   TRP A1201      12.132  10.052  11.863  1.00  0.00           N  
ATOM   1593  CA  TRP A1201      11.107  10.805  12.581  1.00  0.00           C  
ATOM   1594  C   TRP A1201       9.712  10.734  11.985  1.00  0.00           C  
ATOM   1595  O   TRP A1201       8.733  11.097  12.635  1.00  0.00           O  
ATOM   1596  CB  TRP A1201      11.538  12.266  12.755  1.00  0.00           C  
ATOM   1597  CG  TRP A1201      12.199  12.495  14.089  1.00  0.00           C  
ATOM   1598  CD1 TRP A1201      13.500  12.842  14.319  1.00  0.00           C  
ATOM   1599  CD2 TRP A1201      11.581  12.372  15.377  1.00  0.00           C  
ATOM   1600  NE1 TRP A1201      13.729  12.945  15.674  1.00  0.00           N  
ATOM   1601  CE2 TRP A1201      12.568  12.662  16.344  1.00  0.00           C  
ATOM   1602  CE3 TRP A1201      10.287  12.047  15.807  1.00  0.00           C  
ATOM   1603  CZ2 TRP A1201      12.302  12.635  17.720  1.00  0.00           C  
ATOM   1604  CZ3 TRP A1201      10.022  12.021  17.176  1.00  0.00           C  
ATOM   1605  CH2 TRP A1201      11.026  12.313  18.113  1.00  0.00           C  
ATOM   1606  N   LEU A1202       9.618  10.258  10.750  1.00  0.00           N  
ATOM   1607  CA  LEU A1202       8.329  10.124  10.092  1.00  0.00           C  
ATOM   1608  C   LEU A1202       7.659   8.832  10.572  1.00  0.00           C  
ATOM   1609  O   LEU A1202       6.471   8.819  10.923  1.00  0.00           O  
ATOM   1610  CB  LEU A1202       8.527  10.093   8.567  1.00  0.00           C  
ATOM   1611  CG  LEU A1202       7.310  10.143   7.640  1.00  0.00           C  
ATOM   1612  CD1 LEU A1202       6.530   8.848   7.700  1.00  0.00           C  
ATOM   1613  CD2 LEU A1202       6.434  11.335   8.021  1.00  0.00           C  
ATOM   1614  N   ASP A1203       8.433   7.749  10.612  1.00  0.00           N  
ATOM   1615  CA  ASP A1203       7.908   6.451  11.034  1.00  0.00           C  
ATOM   1616  C   ASP A1203       7.896   6.243  12.553  1.00  0.00           C  
ATOM   1617  O   ASP A1203       7.132   5.421  13.056  1.00  0.00           O  
ATOM   1618  CB  ASP A1203       8.687   5.306  10.345  1.00  0.00           C  
ATOM   1619  CG  ASP A1203      10.009   4.971  11.033  1.00  0.00           C  
ATOM   1620  OD1 ASP A1203      11.039   4.842  10.334  1.00  0.00           O  
ATOM   1621  OD2 ASP A1203      10.029   4.805  12.271  1.00  0.00           O  
ATOM   1622  N   ALA A1204       8.729   6.986  13.277  1.00  0.00           N  
ATOM   1623  CA  ALA A1204       8.809   6.854  14.737  1.00  0.00           C  
ATOM   1624  C   ALA A1204       7.447   6.994  15.428  1.00  0.00           C  
ATOM   1625  O   ALA A1204       7.002   6.076  16.107  1.00  0.00           O  
ATOM   1626  CB  ALA A1204       9.802   7.875  15.308  1.00  0.00           C  
ATOM   1627  N   PRO A1205       6.767   8.145  15.266  1.00  0.00           N  
ATOM   1628  CA  PRO A1205       5.462   8.269  15.925  1.00  0.00           C  
ATOM   1629  C   PRO A1205       4.452   7.260  15.384  1.00  0.00           C  
ATOM   1630  O   PRO A1205       3.529   6.858  16.088  1.00  0.00           O  
ATOM   1631  CB  PRO A1205       5.064   9.724  15.644  1.00  0.00           C  
ATOM   1632  CG  PRO A1205       5.726  10.010  14.346  1.00  0.00           C  
ATOM   1633  CD  PRO A1205       7.093   9.369  14.516  1.00  0.00           C  
ATOM   1634  N   ILE A1206       4.616   6.850  14.129  1.00  0.00           N  
ATOM   1635  CA  ILE A1206       3.693   5.864  13.577  1.00  0.00           C  
ATOM   1636  C   ILE A1206       3.908   4.575  14.379  1.00  0.00           C  
ATOM   1637  O   ILE A1206       3.034   3.717  14.447  1.00  0.00           O  
ATOM   1638  CB  ILE A1206       3.930   5.650  12.051  1.00  0.00           C  
ATOM   1639  CG1 ILE A1206       3.651   6.965  11.312  1.00  0.00           C  
ATOM   1640  CG2 ILE A1206       2.998   4.565  11.513  1.00  0.00           C  
ATOM   1641  CD1 ILE A1206       3.705   6.872   9.788  1.00  0.00           C  
ATOM   1642  N   GLY A1207       5.071   4.479  15.022  1.00  0.00           N  
ATOM   1643  CA  GLY A1207       5.388   3.331  15.855  1.00  0.00           C  
ATOM   1644  C   GLY A1207       4.411   3.170  17.008  1.00  0.00           C  
ATOM   1645  O   GLY A1207       4.249   2.072  17.539  1.00  0.00           O  
ATOM   1646  N   TYR A1208       3.773   4.267  17.421  1.00  0.00           N  
ATOM   1647  CA  TYR A1208       2.768   4.208  18.482  1.00  0.00           C  
ATOM   1648  C   TYR A1208       1.620   3.361  17.940  1.00  0.00           C  
ATOM   1649  O   TYR A1208       1.085   2.481  18.622  1.00  0.00           O  
ATOM   1650  CB  TYR A1208       2.224   5.606  18.803  1.00  0.00           C  
ATOM   1651  CG  TYR A1208       3.199   6.545  19.473  1.00  0.00           C  
ATOM   1652  CD1 TYR A1208       3.277   7.877  19.082  1.00  0.00           C  
ATOM   1653  CD2 TYR A1208       4.001   6.120  20.529  1.00  0.00           C  
ATOM   1654  CE1 TYR A1208       4.120   8.771  19.726  1.00  0.00           C  
ATOM   1655  CE2 TYR A1208       4.854   7.011  21.187  1.00  0.00           C  
ATOM   1656  CZ  TYR A1208       4.903   8.334  20.780  1.00  0.00           C  
ATOM   1657  OH  TYR A1208       5.701   9.237  21.442  1.00  0.00           O  
ATOM   1658  N   MET A1209       1.235   3.656  16.703  1.00  0.00           N  
ATOM   1659  CA  MET A1209       0.159   2.932  16.037  1.00  0.00           C  
ATOM   1660  C   MET A1209       0.599   1.499  15.743  1.00  0.00           C  
ATOM   1661  O   MET A1209      -0.170   0.560  15.911  1.00  0.00           O  
ATOM   1662  CB  MET A1209      -0.224   3.627  14.723  1.00  0.00           C  
ATOM   1663  CG  MET A1209      -0.766   5.034  14.893  1.00  0.00           C  
ATOM   1664  SD  MET A1209      -1.126   5.819  13.312  1.00  0.00           S  
ATOM   1665  CE  MET A1209      -2.685   5.069  12.910  1.00  0.00           C  
ATOM   1666  N   GLY A1210       1.837   1.335  15.294  1.00  0.00           N  
ATOM   1667  CA  GLY A1210       2.324  -0.003  15.001  1.00  0.00           C  
ATOM   1668  C   GLY A1210       2.311  -0.890  16.234  1.00  0.00           C  
ATOM   1669  O   GLY A1210       1.971  -2.071  16.159  1.00  0.00           O  
ATOM   1670  N   SER A1211       2.677  -0.317  17.378  1.00  0.00           N  
ATOM   1671  CA  SER A1211       2.711  -1.058  18.633  1.00  0.00           C  
ATOM   1672  C   SER A1211       1.320  -1.481  19.090  1.00  0.00           C  
ATOM   1673  O   SER A1211       1.142  -2.572  19.614  1.00  0.00           O  
ATOM   1674  CB  SER A1211       3.375  -0.219  19.732  1.00  0.00           C  
ATOM   1675  OG  SER A1211       3.515  -0.978  20.923  1.00  0.00           O  
ATOM   1676  N   PHE A1212       0.333  -0.610  18.912  1.00  0.00           N  
ATOM   1677  CA  PHE A1212      -1.026  -0.956  19.313  1.00  0.00           C  
ATOM   1678  C   PHE A1212      -1.613  -2.023  18.376  1.00  0.00           C  
ATOM   1679  O   PHE A1212      -2.310  -2.936  18.823  1.00  0.00           O  
ATOM   1680  CB  PHE A1212      -1.918   0.286  19.311  1.00  0.00           C  
ATOM   1681  CG  PHE A1212      -3.258   0.060  19.944  1.00  0.00           C  
ATOM   1682  CD1 PHE A1212      -3.351  -0.334  21.270  1.00  0.00           C  
ATOM   1683  CD2 PHE A1212      -4.426   0.219  19.208  1.00  0.00           C  
ATOM   1684  CE1 PHE A1212      -4.592  -0.571  21.863  1.00  0.00           C  
ATOM   1685  CE2 PHE A1212      -5.675  -0.014  19.785  1.00  0.00           C  
ATOM   1686  CZ  PHE A1212      -5.756  -0.412  21.120  1.00  0.00           C  
ATOM   1687  N   LYS A1213      -1.335  -1.902  17.082  1.00  0.00           N  
ATOM   1688  CA  LYS A1213      -1.818  -2.876  16.103  1.00  0.00           C  
ATOM   1689  C   LYS A1213      -1.266  -4.253  16.473  1.00  0.00           C  
ATOM   1690  O   LYS A1213      -1.971  -5.261  16.406  1.00  0.00           O  
ATOM   1691  CB  LYS A1213      -1.347  -2.504  14.696  1.00  0.00           C  
ATOM   1692  CG  LYS A1213      -1.918  -3.399  13.605  1.00  0.00           C  
ATOM   1693  CD  LYS A1213      -1.317  -3.074  12.247  1.00  0.00           C  
ATOM   1694  CE  LYS A1213      -1.982  -3.892  11.150  1.00  0.00           C  
ATOM   1695  NZ  LYS A1213      -2.000  -5.348  11.468  1.00  0.00           N  
ATOM   1696  N   ASN A1227       0.001  -4.285  16.870  1.00  0.00           N  
ATOM   1697  CA  ASN A1227       0.643  -5.530  17.269  1.00  0.00           C  
ATOM   1698  C   ASN A1227      -0.104  -6.122  18.458  1.00  0.00           C  
ATOM   1699  O   ASN A1227      -0.380  -7.321  18.494  1.00  0.00           O  
ATOM   1700  CB  ASN A1227       2.098  -5.271  17.653  1.00  0.00           C  
ATOM   1701  CG  ASN A1227       2.833  -6.537  18.053  1.00  0.00           C  
ATOM   1702  OD1 ASN A1227       3.031  -7.443  17.236  1.00  0.00           O  
ATOM   1703  ND2 ASN A1227       3.242  -6.606  19.311  1.00  0.00           N  
ATOM   1704  N   LEU A1228      -0.433  -5.272  19.429  1.00  0.00           N  
ATOM   1705  CA  LEU A1228      -1.149  -5.720  20.613  1.00  0.00           C  
ATOM   1706  C   LEU A1228      -2.522  -6.279  20.238  1.00  0.00           C  
ATOM   1707  O   LEU A1228      -2.913  -7.350  20.705  1.00  0.00           O  
ATOM   1708  CB  LEU A1228      -1.313  -4.563  21.602  1.00  0.00           C  
ATOM   1709  CG  LEU A1228      -2.141  -4.867  22.854  1.00  0.00           C  
ATOM   1710  CD1 LEU A1228      -1.527  -6.030  23.629  1.00  0.00           C  
ATOM   1711  CD2 LEU A1228      -2.210  -3.625  23.720  1.00  0.00           C  
ATOM   1712  N   CYS A1269      -3.253  -5.548  19.401  1.00  0.00           N  
ATOM   1713  CA  CYS A1269      -4.574  -5.990  18.965  1.00  0.00           C  
ATOM   1714  C   CYS A1269      -4.466  -7.317  18.223  1.00  0.00           C  
ATOM   1715  O   CYS A1269      -5.229  -8.248  18.490  1.00  0.00           O  
ATOM   1716  CB  CYS A1269      -5.216  -4.944  18.050  1.00  0.00           C  
ATOM   1717  SG  CYS A1269      -5.615  -3.370  18.858  1.00  0.00           S  
ATOM   1718  N   ASP A1270      -3.518  -7.399  17.292  1.00  0.00           N  
ATOM   1719  CA  ASP A1270      -3.318  -8.619  16.520  1.00  0.00           C  
ATOM   1720  C   ASP A1270      -3.010  -9.806  17.432  1.00  0.00           C  
ATOM   1721  O   ASP A1270      -3.521 -10.905  17.214  1.00  0.00           O  
ATOM   1722  CB  ASP A1270      -2.187  -8.439  15.499  1.00  0.00           C  
ATOM   1723  CG  ASP A1270      -2.549  -7.466  14.378  1.00  0.00           C  
ATOM   1724  OD1 ASP A1270      -3.726  -7.059  14.278  1.00  0.00           O  
ATOM   1725  OD2 ASP A1270      -1.655  -7.109  13.585  1.00  0.00           O  
ATOM   1726  N   LYS A1271      -2.185  -9.593  18.455  1.00  0.00           N  
ATOM   1727  CA  LYS A1271      -1.849 -10.675  19.376  1.00  0.00           C  
ATOM   1728  C   LYS A1271      -3.040 -11.082  20.239  1.00  0.00           C  
ATOM   1729  O   LYS A1271      -3.137 -12.231  20.673  1.00  0.00           O  
ATOM   1730  CB  LYS A1271      -0.661 -10.283  20.263  1.00  0.00           C  
ATOM   1731  CG  LYS A1271       0.661 -10.268  19.506  1.00  0.00           C  
ATOM   1732  CD  LYS A1271       1.867 -10.208  20.433  1.00  0.00           C  
ATOM   1733  CE  LYS A1271       1.942  -8.891  21.181  1.00  0.00           C  
ATOM   1734  NZ  LYS A1271       3.242  -8.768  21.894  1.00  0.00           N  
ATOM   1735  N   ARG A1272      -3.946 -10.142  20.482  1.00  0.00           N  
ATOM   1736  CA  ARG A1272      -5.136 -10.421  21.275  1.00  0.00           C  
ATOM   1737  C   ARG A1272      -6.232 -11.038  20.405  1.00  0.00           C  
ATOM   1738  O   ARG A1272      -7.245 -11.520  20.917  1.00  0.00           O  
ATOM   1739  CB  ARG A1272      -5.666  -9.132  21.910  1.00  0.00           C  
ATOM   1740  CG  ARG A1272      -4.849  -8.619  23.088  1.00  0.00           C  
ATOM   1741  CD  ARG A1272      -5.358  -7.257  23.553  1.00  0.00           C  
ATOM   1742  NE  ARG A1272      -4.694  -6.803  24.773  1.00  0.00           N  
ATOM   1743  CZ  ARG A1272      -4.821  -5.581  25.289  1.00  0.00           C  
ATOM   1744  NH1 ARG A1272      -5.589  -4.674  24.690  1.00  0.00           N  
ATOM   1745  NH2 ARG A1272      -4.185  -5.266  26.411  1.00  0.00           N  
ATOM   1746  N   GLY A1275      -6.026 -11.026  19.093  1.00  0.00           N  
ATOM   1747  CA  GLY A1275      -7.028 -11.559  18.189  1.00  0.00           C  
ATOM   1748  C   GLY A1275      -8.194 -10.588  18.162  1.00  0.00           C  
ATOM   1749  O   GLY A1275      -9.327 -10.957  17.864  1.00  0.00           O  
ATOM   1750  N   ASP A1276      -7.891  -9.334  18.488  1.00  0.00           N  
ATOM   1751  CA  ASP A1276      -8.861  -8.240  18.538  1.00  0.00           C  
ATOM   1752  C   ASP A1276      -8.863  -7.505  17.198  1.00  0.00           C  
ATOM   1753  O   ASP A1276      -7.918  -6.785  16.878  1.00  0.00           O  
ATOM   1754  CB  ASP A1276      -8.464  -7.270  19.657  1.00  0.00           C  
ATOM   1755  CG  ASP A1276      -9.455  -6.134  19.837  1.00  0.00           C  
ATOM   1756  OD1 ASP A1276     -10.108  -5.733  18.850  1.00  0.00           O  
ATOM   1757  OD2 ASP A1276      -9.562  -5.627  20.973  1.00  0.00           O  
ATOM   1758  N   SER A1278      -9.931  -7.668  16.424  1.00  0.00           N  
ATOM   1759  CA  SER A1278     -10.014  -7.038  15.107  1.00  0.00           C  
ATOM   1760  C   SER A1278     -10.810  -5.735  15.066  1.00  0.00           C  
ATOM   1761  O   SER A1278     -11.020  -5.169  13.995  1.00  0.00           O  
ATOM   1762  CB  SER A1278     -10.624  -8.022  14.109  1.00  0.00           C  
ATOM   1763  OG  SER A1278     -11.958  -8.324  14.476  1.00  0.00           O  
ATOM   1764  N   VAL A1279     -11.241  -5.245  16.221  1.00  0.00           N  
ATOM   1765  CA  VAL A1279     -12.030  -4.018  16.247  1.00  0.00           C  
ATOM   1766  C   VAL A1279     -11.395  -2.843  16.982  1.00  0.00           C  
ATOM   1767  O   VAL A1279     -11.580  -1.693  16.595  1.00  0.00           O  
ATOM   1768  CB  VAL A1279     -13.421  -4.268  16.874  1.00  0.00           C  
ATOM   1769  CG1 VAL A1279     -14.184  -5.313  16.061  1.00  0.00           C  
ATOM   1770  CG2 VAL A1279     -13.267  -4.728  18.316  1.00  0.00           C  
ATOM   1771  N   SER A1280     -10.647  -3.129  18.041  1.00  0.00           N  
ATOM   1772  CA  SER A1280     -10.046  -2.066  18.831  1.00  0.00           C  
ATOM   1773  C   SER A1280      -9.159  -1.075  18.090  1.00  0.00           C  
ATOM   1774  O   SER A1280      -9.235   0.122  18.354  1.00  0.00           O  
ATOM   1775  CB  SER A1280      -9.274  -2.663  20.009  1.00  0.00           C  
ATOM   1776  OG  SER A1280     -10.163  -3.213  20.966  1.00  0.00           O  
ATOM   1777  N   PHE A1281      -8.322  -1.541  17.167  1.00  0.00           N  
ATOM   1778  CA  PHE A1281      -7.453  -0.596  16.480  1.00  0.00           C  
ATOM   1779  C   PHE A1281      -8.253   0.570  15.914  1.00  0.00           C  
ATOM   1780  O   PHE A1281      -7.978   1.734  16.216  1.00  0.00           O  
ATOM   1781  CB  PHE A1281      -6.674  -1.250  15.340  1.00  0.00           C  
ATOM   1782  CG  PHE A1281      -5.608  -0.353  14.765  1.00  0.00           C  
ATOM   1783  CD1 PHE A1281      -4.397  -0.189  15.426  1.00  0.00           C  
ATOM   1784  CD2 PHE A1281      -5.842   0.382  13.603  1.00  0.00           C  
ATOM   1785  CE1 PHE A1281      -3.429   0.697  14.946  1.00  0.00           C  
ATOM   1786  CE2 PHE A1281      -4.882   1.273  13.113  1.00  0.00           C  
ATOM   1787  CZ  PHE A1281      -3.673   1.431  13.785  1.00  0.00           C  
ATOM   1788  N   ASP A1282      -9.249   0.250  15.094  1.00  0.00           N  
ATOM   1789  CA  ASP A1282     -10.080   1.281  14.484  1.00  0.00           C  
ATOM   1790  C   ASP A1282     -10.849   2.111  15.509  1.00  0.00           C  
ATOM   1791  O   ASP A1282     -11.009   3.321  15.337  1.00  0.00           O  
ATOM   1792  CB  ASP A1282     -11.043   0.643  13.478  1.00  0.00           C  
ATOM   1793  CG  ASP A1282     -10.443   0.540  12.086  1.00  0.00           C  
ATOM   1794  OD1 ASP A1282      -9.225   0.284  11.969  1.00  0.00           O  
ATOM   1795  OD2 ASP A1282     -11.194   0.711  11.104  1.00  0.00           O  
ATOM   1796  N   GLU A1283     -11.318   1.473  16.577  1.00  0.00           N  
ATOM   1797  CA  GLU A1283     -12.058   2.198  17.606  1.00  0.00           C  
ATOM   1798  C   GLU A1283     -11.195   3.276  18.254  1.00  0.00           C  
ATOM   1799  O   GLU A1283     -11.688   4.342  18.624  1.00  0.00           O  
ATOM   1800  CB  GLU A1283     -12.569   1.236  18.681  1.00  0.00           C  
ATOM   1801  CG  GLU A1283     -13.469   0.146  18.137  1.00  0.00           C  
ATOM   1802  CD  GLU A1283     -14.177  -0.632  19.228  1.00  0.00           C  
ATOM   1803  OE1 GLU A1283     -13.511  -1.037  20.205  1.00  0.00           O  
ATOM   1804  OE2 GLU A1283     -15.403  -0.847  19.099  1.00  0.00           O  
ATOM   1805  N   TYR A1284      -9.901   3.002  18.376  1.00  0.00           N  
ATOM   1806  CA  TYR A1284      -8.982   3.954  18.984  1.00  0.00           C  
ATOM   1807  C   TYR A1284      -8.382   4.972  18.028  1.00  0.00           C  
ATOM   1808  O   TYR A1284      -8.088   6.097  18.436  1.00  0.00           O  
ATOM   1809  CB  TYR A1284      -7.821   3.227  19.680  1.00  0.00           C  
ATOM   1810  CG  TYR A1284      -8.141   2.679  21.050  1.00  0.00           C  
ATOM   1811  CD1 TYR A1284      -8.932   1.546  21.204  1.00  0.00           C  
ATOM   1812  CD2 TYR A1284      -7.618   3.280  22.200  1.00  0.00           C  
ATOM   1813  CE1 TYR A1284      -9.187   1.016  22.462  1.00  0.00           C  
ATOM   1814  CE2 TYR A1284      -7.870   2.758  23.463  1.00  0.00           C  
ATOM   1815  CZ  TYR A1284      -8.651   1.624  23.585  1.00  0.00           C  
ATOM   1816  OH  TYR A1284      -8.869   1.078  24.828  1.00  0.00           O  
ATOM   1817  N   TRP A1285      -8.195   4.594  16.766  1.00  0.00           N  
ATOM   1818  CA  TRP A1285      -7.567   5.514  15.829  1.00  0.00           C  
ATOM   1819  C   TRP A1285      -8.436   6.149  14.746  1.00  0.00           C  
ATOM   1820  O   TRP A1285      -7.989   7.071  14.074  1.00  0.00           O  
ATOM   1821  CB  TRP A1285      -6.344   4.848  15.185  1.00  0.00           C  
ATOM   1822  CG  TRP A1285      -5.247   4.550  16.180  1.00  0.00           C  
ATOM   1823  CD1 TRP A1285      -5.096   3.412  16.921  1.00  0.00           C  
ATOM   1824  CD2 TRP A1285      -4.186   5.430  16.576  1.00  0.00           C  
ATOM   1825  NE1 TRP A1285      -4.006   3.528  17.753  1.00  0.00           N  
ATOM   1826  CE2 TRP A1285      -3.430   4.758  17.563  1.00  0.00           C  
ATOM   1827  CE3 TRP A1285      -3.803   6.723  16.193  1.00  0.00           C  
ATOM   1828  CZ2 TRP A1285      -2.310   5.337  18.176  1.00  0.00           C  
ATOM   1829  CZ3 TRP A1285      -2.686   7.302  16.803  1.00  0.00           C  
ATOM   1830  CH2 TRP A1285      -1.954   6.605  17.786  1.00  0.00           C  
ATOM   1831  N   LYS A1286      -9.666   5.674  14.572  1.00  0.00           N  
ATOM   1832  CA  LYS A1286     -10.543   6.271  13.563  1.00  0.00           C  
ATOM   1833  C   LYS A1286     -10.791   7.731  13.948  1.00  0.00           C  
ATOM   1834  O   LYS A1286     -10.769   8.078  15.129  1.00  0.00           O  
ATOM   1835  CB  LYS A1286     -11.876   5.516  13.491  1.00  0.00           C  
ATOM   1836  CG  LYS A1286     -12.728   5.632  14.749  1.00  0.00           C  
ATOM   1837  CD  LYS A1286     -13.984   4.784  14.648  1.00  0.00           C  
ATOM   1838  CE  LYS A1286     -14.852   4.928  15.890  1.00  0.00           C  
ATOM   1839  NZ  LYS A1286     -16.003   3.983  15.882  1.00  0.00           N  
ATOM   1840  N   LYS A1287     -11.037   8.581  12.955  1.00  0.00           N  
ATOM   1841  CA  LYS A1287     -11.278  10.002  13.194  1.00  0.00           C  
ATOM   1842  C   LYS A1287     -12.369  10.349  14.210  1.00  0.00           C  
ATOM   1843  O   LYS A1287     -12.246  11.331  14.940  1.00  0.00           O  
ATOM   1844  CB  LYS A1287     -11.583  10.710  11.871  1.00  0.00           C  
ATOM   1845  CG  LYS A1287     -10.344  11.186  11.121  1.00  0.00           C  
ATOM   1846  CD  LYS A1287     -10.688  11.866   9.793  1.00  0.00           C  
ATOM   1847  CE  LYS A1287     -11.595  13.082   9.970  1.00  0.00           C  
ATOM   1848  NZ  LYS A1287     -12.977  12.717  10.407  1.00  0.00           N  
ATOM   1849  N   ASP A1288     -13.435   9.559  14.267  1.00  0.00           N  
ATOM   1850  CA  ASP A1288     -14.524   9.842  15.203  1.00  0.00           C  
ATOM   1851  C   ASP A1288     -14.412   9.038  16.503  1.00  0.00           C  
ATOM   1852  O   ASP A1288     -15.410   8.811  17.184  1.00  0.00           O  
ATOM   1853  CB  ASP A1288     -15.866   9.531  14.534  1.00  0.00           C  
ATOM   1854  CG  ASP A1288     -16.102   8.033  14.366  1.00  0.00           C  
ATOM   1855  OD1 ASP A1288     -16.638   7.402  15.308  1.00  0.00           O  
ATOM   1856  OD2 ASP A1288     -15.739   7.479  13.302  1.00  0.00           O  
ATOM   1857  N   SER A1289     -13.205   8.610  16.850  1.00  0.00           N  
ATOM   1858  CA  SER A1289     -13.012   7.818  18.059  1.00  0.00           C  
ATOM   1859  C   SER A1289     -13.437   8.537  19.328  1.00  0.00           C  
ATOM   1860  O   SER A1289     -13.215   9.738  19.475  1.00  0.00           O  
ATOM   1861  CB  SER A1289     -11.544   7.408  18.209  1.00  0.00           C  
ATOM   1862  OG  SER A1289     -11.349   6.740  19.449  1.00  0.00           O  
ATOM   1863  N   THR A1290     -14.047   7.794  20.245  1.00  0.00           N  
ATOM   1864  CA  THR A1290     -14.455   8.361  21.526  1.00  0.00           C  
ATOM   1865  C   THR A1290     -13.414   7.965  22.575  1.00  0.00           C  
ATOM   1866  O   THR A1290     -13.521   8.328  23.744  1.00  0.00           O  
ATOM   1867  CB  THR A1290     -15.855   7.864  21.967  1.00  0.00           C  
ATOM   1868  OG1 THR A1290     -15.916   6.435  21.886  1.00  0.00           O  
ATOM   1869  CG2 THR A1290     -16.936   8.465  21.075  1.00  0.00           C  
ATOM   1870  N   ALA A1291     -12.403   7.215  22.141  1.00  0.00           N  
ATOM   1871  CA  ALA A1291     -11.330   6.788  23.032  1.00  0.00           C  
ATOM   1872  C   ALA A1291     -10.344   7.938  23.188  1.00  0.00           C  
ATOM   1873  O   ALA A1291     -10.213   8.781  22.302  1.00  0.00           O  
ATOM   1874  CB  ALA A1291     -10.621   5.566  22.461  1.00  0.00           C  
ATOM   1875  N   GLU A1292      -9.654   7.978  24.320  1.00  0.00           N  
ATOM   1876  CA  GLU A1292      -8.689   9.039  24.571  1.00  0.00           C  
ATOM   1877  C   GLU A1292      -7.265   8.576  24.248  1.00  0.00           C  
ATOM   1878  O   GLU A1292      -6.904   7.437  24.522  1.00  0.00           O  
ATOM   1879  CB  GLU A1292      -8.780   9.467  26.029  1.00  0.00           C  
ATOM   1880  CG  GLU A1292     -10.154   9.981  26.435  1.00  0.00           C  
ATOM   1881  CD  GLU A1292     -10.371   9.902  27.933  1.00  0.00           C  
ATOM   1882  OE1 GLU A1292      -9.441  10.263  28.687  1.00  0.00           O  
ATOM   1883  OE2 GLU A1292     -11.470   9.484  28.362  1.00  0.00           O  
ATOM   1884  N   LEU A1293      -6.473   9.465  23.657  1.00  0.00           N  
ATOM   1885  CA  LEU A1293      -5.087   9.164  23.301  1.00  0.00           C  
ATOM   1886  C   LEU A1293      -4.165  10.180  23.964  1.00  0.00           C  
ATOM   1887  O   LEU A1293      -4.310  11.387  23.760  1.00  0.00           O  
ATOM   1888  CB  LEU A1293      -4.909   9.223  21.784  1.00  0.00           C  
ATOM   1889  CG  LEU A1293      -3.478   9.138  21.242  1.00  0.00           C  
ATOM   1890  CD1 LEU A1293      -2.856   7.780  21.615  1.00  0.00           C  
ATOM   1891  CD2 LEU A1293      -3.509   9.317  19.733  1.00  0.00           C  
ATOM   1892  N   TYR A1294      -3.219   9.690  24.758  1.00  0.00           N  
ATOM   1893  CA  TYR A1294      -2.284  10.557  25.463  1.00  0.00           C  
ATOM   1894  C   TYR A1294      -0.842  10.138  25.242  1.00  0.00           C  
ATOM   1895  O   TYR A1294      -0.527   8.950  25.270  1.00  0.00           O  
ATOM   1896  CB  TYR A1294      -2.572  10.525  26.962  1.00  0.00           C  
ATOM   1897  CG  TYR A1294      -3.979  10.910  27.320  1.00  0.00           C  
ATOM   1898  CD1 TYR A1294      -4.884   9.958  27.785  1.00  0.00           C  
ATOM   1899  CD2 TYR A1294      -4.402  12.229  27.212  1.00  0.00           C  
ATOM   1900  CE1 TYR A1294      -6.181  10.317  28.141  1.00  0.00           C  
ATOM   1901  CE2 TYR A1294      -5.688  12.601  27.561  1.00  0.00           C  
ATOM   1902  CZ  TYR A1294      -6.572  11.646  28.026  1.00  0.00           C  
ATOM   1903  OH  TYR A1294      -7.843  12.022  28.388  1.00  0.00           O  
ATOM   1904  N   HIS A1295       0.026  11.126  25.045  1.00  0.00           N  
ATOM   1905  CA  HIS A1295       1.451  10.892  24.824  1.00  0.00           C  
ATOM   1906  C   HIS A1295       2.280  11.570  25.901  1.00  0.00           C  
ATOM   1907  O   HIS A1295       2.202  12.787  26.068  1.00  0.00           O  
ATOM   1908  CB  HIS A1295       1.896  11.474  23.482  1.00  0.00           C  
ATOM   1909  CG  HIS A1295       1.292  10.803  22.291  1.00  0.00           C  
ATOM   1910  ND1 HIS A1295       0.800  11.510  21.212  1.00  0.00           N  
ATOM   1911  CD2 HIS A1295       1.135   9.495  21.987  1.00  0.00           C  
ATOM   1912  CE1 HIS A1295       0.366  10.663  20.297  1.00  0.00           C  
ATOM   1913  NE2 HIS A1295       0.558   9.434  20.742  1.00  0.00           N  
ATOM   1914  N   PHE A1296       3.066  10.789  26.635  1.00  0.00           N  
ATOM   1915  CA  PHE A1296       3.955  11.354  27.653  1.00  0.00           C  
ATOM   1916  C   PHE A1296       5.297  11.557  26.948  1.00  0.00           C  
ATOM   1917  O   PHE A1296       5.875  10.605  26.403  1.00  0.00           O  
ATOM   1918  CB  PHE A1296       4.131  10.391  28.837  1.00  0.00           C  
ATOM   1919  CG  PHE A1296       2.994  10.412  29.819  1.00  0.00           C  
ATOM   1920  CD1 PHE A1296       1.876   9.610  29.630  1.00  0.00           C  
ATOM   1921  CD2 PHE A1296       3.054  11.223  30.951  1.00  0.00           C  
ATOM   1922  CE1 PHE A1296       0.830   9.608  30.556  1.00  0.00           C  
ATOM   1923  CE2 PHE A1296       2.019  11.229  31.881  1.00  0.00           C  
ATOM   1924  CZ  PHE A1296       0.899  10.417  31.685  1.00  0.00           C  
ATOM   1925  N   ILE A1297       5.795  12.788  26.953  1.00  0.00           N  
ATOM   1926  CA  ILE A1297       7.047  13.099  26.269  1.00  0.00           C  
ATOM   1927  C   ILE A1297       7.857  14.189  26.960  1.00  0.00           C  
ATOM   1928  O   ILE A1297       7.348  14.895  27.826  1.00  0.00           O  
ATOM   1929  CB  ILE A1297       6.776  13.589  24.821  1.00  0.00           C  
ATOM   1930  CG1 ILE A1297       5.968  14.890  24.868  1.00  0.00           C  
ATOM   1931  CG2 ILE A1297       5.996  12.535  24.031  1.00  0.00           C  
ATOM   1932  CD1 ILE A1297       5.653  15.467  23.493  1.00  0.00           C  
ATOM   1933  N   GLY A1298       9.121  14.315  26.558  1.00  0.00           N  
ATOM   1934  CA  GLY A1298       9.998  15.336  27.104  1.00  0.00           C  
ATOM   1935  C   GLY A1298       9.915  16.573  26.224  1.00  0.00           C  
ATOM   1936  O   GLY A1298       9.494  16.493  25.071  1.00  0.00           O  
ATOM   1937  N   LYS A1299      10.328  17.721  26.744  1.00  0.00           N  
ATOM   1938  CA  LYS A1299      10.243  18.956  25.967  1.00  0.00           C  
ATOM   1939  C   LYS A1299      11.133  19.067  24.722  1.00  0.00           C  
ATOM   1940  O   LYS A1299      10.967  19.985  23.923  1.00  0.00           O  
ATOM   1941  CB  LYS A1299      10.453  20.173  26.887  1.00  0.00           C  
ATOM   1942  CG  LYS A1299      11.559  20.040  27.910  1.00  0.00           C  
ATOM   1943  CD  LYS A1299      11.591  21.253  28.850  1.00  0.00           C  
ATOM   1944  CE  LYS A1299      12.642  21.085  29.938  1.00  0.00           C  
ATOM   1945  NZ  LYS A1299      12.537  22.141  30.993  1.00  0.00           N  
ATOM   1946  N   ASP A1300      12.055  18.131  24.537  1.00  0.00           N  
ATOM   1947  CA  ASP A1300      12.932  18.171  23.371  1.00  0.00           C  
ATOM   1948  C   ASP A1300      12.308  17.568  22.114  1.00  0.00           C  
ATOM   1949  O   ASP A1300      12.906  17.632  21.039  1.00  0.00           O  
ATOM   1950  CB  ASP A1300      14.252  17.462  23.676  1.00  0.00           C  
ATOM   1951  CG  ASP A1300      14.064  16.002  24.019  1.00  0.00           C  
ATOM   1952  OD1 ASP A1300      13.020  15.660  24.612  1.00  0.00           O  
ATOM   1953  OD2 ASP A1300      14.971  15.201  23.710  1.00  0.00           O  
ATOM   1954  N   ILE A1301      11.116  16.990  22.238  1.00  0.00           N  
ATOM   1955  CA  ILE A1301      10.443  16.396  21.082  1.00  0.00           C  
ATOM   1956  C   ILE A1301       8.996  16.864  20.945  1.00  0.00           C  
ATOM   1957  O   ILE A1301       8.169  16.201  20.309  1.00  0.00           O  
ATOM   1958  CB  ILE A1301      10.464  14.842  21.150  1.00  0.00           C  
ATOM   1959  CG1 ILE A1301       9.730  14.352  22.408  1.00  0.00           C  
ATOM   1960  CG2 ILE A1301      11.906  14.345  21.140  1.00  0.00           C  
ATOM   1961  CD1 ILE A1301       9.684  12.825  22.537  1.00  0.00           C  
ATOM   1962  N   VAL A1302       8.694  18.017  21.538  1.00  0.00           N  
ATOM   1963  CA  VAL A1302       7.345  18.560  21.475  1.00  0.00           C  
ATOM   1964  C   VAL A1302       6.946  18.981  20.057  1.00  0.00           C  
ATOM   1965  O   VAL A1302       5.782  18.855  19.670  1.00  0.00           O  
ATOM   1966  CB  VAL A1302       7.192  19.774  22.422  1.00  0.00           C  
ATOM   1967  CG1 VAL A1302       5.815  20.405  22.251  1.00  0.00           C  
ATOM   1968  CG2 VAL A1302       7.392  19.330  23.863  1.00  0.00           C  
ATOM   1969  N   TYR A1303       7.906  19.474  19.284  1.00  0.00           N  
ATOM   1970  CA  TYR A1303       7.607  19.914  17.919  1.00  0.00           C  
ATOM   1971  C   TYR A1303       7.023  18.781  17.076  1.00  0.00           C  
ATOM   1972  O   TYR A1303       6.000  18.953  16.409  1.00  0.00           O  
ATOM   1973  CB  TYR A1303       8.865  20.443  17.232  1.00  0.00           C  
ATOM   1974  CG  TYR A1303       8.564  21.376  16.074  1.00  0.00           C  
ATOM   1975  CD1 TYR A1303       8.304  22.728  16.297  1.00  0.00           C  
ATOM   1976  CD2 TYR A1303       8.523  20.906  14.762  1.00  0.00           C  
ATOM   1977  CE1 TYR A1303       8.013  23.593  15.243  1.00  0.00           C  
ATOM   1978  CE2 TYR A1303       8.230  21.760  13.699  1.00  0.00           C  
ATOM   1979  CZ  TYR A1303       7.976  23.103  13.949  1.00  0.00           C  
ATOM   1980  OH  TYR A1303       7.679  23.959  12.912  1.00  0.00           O  
ATOM   1981  N   PHE A1304       7.674  17.621  17.118  1.00  0.00           N  
ATOM   1982  CA  PHE A1304       7.219  16.458  16.358  1.00  0.00           C  
ATOM   1983  C   PHE A1304       5.833  15.986  16.780  1.00  0.00           C  
ATOM   1984  O   PHE A1304       5.026  15.573  15.942  1.00  0.00           O  
ATOM   1985  CB  PHE A1304       8.187  15.280  16.531  1.00  0.00           C  
ATOM   1986  CG  PHE A1304       9.613  15.593  16.176  1.00  0.00           C  
ATOM   1987  CD1 PHE A1304      10.499  16.057  17.141  1.00  0.00           C  
ATOM   1988  CD2 PHE A1304      10.073  15.417  14.873  1.00  0.00           C  
ATOM   1989  CE1 PHE A1304      11.823  16.340  16.819  1.00  0.00           C  
ATOM   1990  CE2 PHE A1304      11.395  15.699  14.538  1.00  0.00           C  
ATOM   1991  CZ  PHE A1304      12.272  16.161  15.512  1.00  0.00           C  
ATOM   1992  N   HIS A1306       5.564  16.034  18.083  1.00  0.00           N  
ATOM   1993  CA  HIS A1306       4.293  15.570  18.616  1.00  0.00           C  
ATOM   1994  C   HIS A1306       3.137  16.575  18.572  1.00  0.00           C  
ATOM   1995  O   HIS A1306       1.971  16.178  18.556  1.00  0.00           O  
ATOM   1996  CB  HIS A1306       4.486  15.081  20.063  1.00  0.00           C  
ATOM   1997  CG  HIS A1306       5.269  13.806  20.180  1.00  0.00           C  
ATOM   1998  ND1 HIS A1306       6.643  13.757  20.062  1.00  0.00           N  
ATOM   1999  CD2 HIS A1306       4.865  12.533  20.394  1.00  0.00           C  
ATOM   2000  CE1 HIS A1306       7.050  12.509  20.197  1.00  0.00           C  
ATOM   2001  NE2 HIS A1306       5.991  11.744  20.399  1.00  0.00           N  
ATOM   2002  N   SER A1310       3.442  17.868  18.558  1.00  0.00           N  
ATOM   2003  CA  SER A1310       2.378  18.877  18.550  1.00  0.00           C  
ATOM   2004  C   SER A1310       2.070  19.470  17.174  1.00  0.00           C  
ATOM   2005  O   SER A1310       1.010  20.078  16.975  1.00  0.00           O  
ATOM   2006  CB  SER A1310       2.724  20.012  19.516  1.00  0.00           C  
ATOM   2007  OG  SER A1310       3.887  20.696  19.087  1.00  0.00           O  
ATOM   2008  N   LEU A1312       2.995  19.297  16.233  1.00  0.00           N  
ATOM   2009  CA  LEU A1312       2.811  19.823  14.886  1.00  0.00           C  
ATOM   2010  C   LEU A1312       2.801  18.741  13.806  1.00  0.00           C  
ATOM   2011  O   LEU A1312       1.738  18.405  13.297  1.00  0.00           O  
ATOM   2012  CB  LEU A1312       3.882  20.872  14.595  1.00  0.00           C  
ATOM   2013  CG  LEU A1312       3.725  22.106  15.491  1.00  0.00           C  
ATOM   2014  CD1 LEU A1312       4.792  23.114  15.162  1.00  0.00           C  
ATOM   2015  CD2 LEU A1312       2.331  22.713  15.298  1.00  0.00           C  
ATOM   2016  N   PHE A1313       3.963  18.184  13.468  1.00  0.00           N  
ATOM   2017  CA  PHE A1313       4.023  17.137  12.434  1.00  0.00           C  
ATOM   2018  C   PHE A1313       3.009  16.017  12.666  1.00  0.00           C  
ATOM   2019  O   PHE A1313       2.162  15.731  11.809  1.00  0.00           O  
ATOM   2020  CB  PHE A1313       5.413  16.486  12.363  1.00  0.00           C  
ATOM   2021  CG  PHE A1313       6.527  17.424  11.990  1.00  0.00           C  
ATOM   2022  CD1 PHE A1313       6.329  18.444  11.067  1.00  0.00           C  
ATOM   2023  CD2 PHE A1313       7.801  17.245  12.527  1.00  0.00           C  
ATOM   2024  CE1 PHE A1313       7.386  19.273  10.684  1.00  0.00           C  
ATOM   2025  CE2 PHE A1313       8.861  18.065  12.152  1.00  0.00           C  
ATOM   2026  CZ  PHE A1313       8.653  19.082  11.226  1.00  0.00           C  
ATOM   2027  N   TRP A1314       3.108  15.387  13.838  1.00  0.00           N  
ATOM   2028  CA  TRP A1314       2.254  14.263  14.223  1.00  0.00           C  
ATOM   2029  C   TRP A1314       0.743  14.487  14.066  1.00  0.00           C  
ATOM   2030  O   TRP A1314       0.070  13.704  13.397  1.00  0.00           O  
ATOM   2031  CB  TRP A1314       2.595  13.848  15.665  1.00  0.00           C  
ATOM   2032  CG  TRP A1314       1.893  12.631  16.185  1.00  0.00           C  
ATOM   2033  CD1 TRP A1314       1.348  12.483  17.426  1.00  0.00           C  
ATOM   2034  CD2 TRP A1314       1.709  11.373  15.513  1.00  0.00           C  
ATOM   2035  NE1 TRP A1314       0.834  11.215  17.575  1.00  0.00           N  
ATOM   2036  CE2 TRP A1314       1.043  10.512  16.418  1.00  0.00           C  
ATOM   2037  CE3 TRP A1314       2.039  10.889  14.240  1.00  0.00           C  
ATOM   2038  CZ2 TRP A1314       0.701   9.195  16.091  1.00  0.00           C  
ATOM   2039  CZ3 TRP A1314       1.698   9.578  13.913  1.00  0.00           C  
ATOM   2040  CH2 TRP A1314       1.035   8.747  14.836  1.00  0.00           C  
ATOM   2041  N   PRO A1316       0.185  15.547  14.681  1.00  0.00           N  
ATOM   2042  CA  PRO A1316      -1.258  15.780  14.542  1.00  0.00           C  
ATOM   2043  C   PRO A1316      -1.635  15.977  13.070  1.00  0.00           C  
ATOM   2044  O   PRO A1316      -2.661  15.484  12.601  1.00  0.00           O  
ATOM   2045  CB  PRO A1316      -1.484  17.056  15.357  1.00  0.00           C  
ATOM   2046  CG  PRO A1316      -0.423  16.999  16.387  1.00  0.00           C  
ATOM   2047  CD  PRO A1316       0.784  16.550  15.580  1.00  0.00           C  
ATOM   2048  N   ALA A1317      -0.788  16.706  12.357  1.00  0.00           N  
ATOM   2049  CA  ALA A1317      -1.003  16.986  10.940  1.00  0.00           C  
ATOM   2050  C   ALA A1317      -1.018  15.697  10.114  1.00  0.00           C  
ATOM   2051  O   ALA A1317      -1.905  15.498   9.280  1.00  0.00           O  
ATOM   2052  CB  ALA A1317       0.082  17.927  10.430  1.00  0.00           C  
ATOM   2053  N   MET A1318      -0.043  14.823  10.350  1.00  0.00           N  
ATOM   2054  CA  MET A1318       0.041  13.556   9.630  1.00  0.00           C  
ATOM   2055  C   MET A1318      -1.231  12.738   9.825  1.00  0.00           C  
ATOM   2056  O   MET A1318      -1.743  12.139   8.875  1.00  0.00           O  
ATOM   2057  CB  MET A1318       1.241  12.744  10.116  1.00  0.00           C  
ATOM   2058  CG  MET A1318       2.595  13.357   9.800  1.00  0.00           C  
ATOM   2059  SD  MET A1318       3.933  12.563  10.744  1.00  0.00           S  
ATOM   2060  CE  MET A1318       3.837  10.872  10.075  1.00  0.00           C  
ATOM   2061  N   LEU A1319      -1.731  12.711  11.060  1.00  0.00           N  
ATOM   2062  CA  LEU A1319      -2.947  11.979  11.389  1.00  0.00           C  
ATOM   2063  C   LEU A1319      -4.167  12.617  10.723  1.00  0.00           C  
ATOM   2064  O   LEU A1319      -5.004  11.923  10.140  1.00  0.00           O  
ATOM   2065  CB  LEU A1319      -3.142  11.945  12.911  1.00  0.00           C  
ATOM   2066  CG  LEU A1319      -2.145  11.073  13.686  1.00  0.00           C  
ATOM   2067  CD1 LEU A1319      -2.153  11.444  15.167  1.00  0.00           C  
ATOM   2068  CD2 LEU A1319      -2.502   9.607  13.482  1.00  0.00           C  
ATOM   2069  N   GLU A1321      -4.270  13.938  10.817  1.00  0.00           N  
ATOM   2070  CA  GLU A1321      -5.395  14.648  10.216  1.00  0.00           C  
ATOM   2071  C   GLU A1321      -5.487  14.311   8.724  1.00  0.00           C  
ATOM   2072  O   GLU A1321      -6.532  13.869   8.236  1.00  0.00           O  
ATOM   2073  CB  GLU A1321      -5.218  16.157  10.404  1.00  0.00           C  
ATOM   2074  CG  GLU A1321      -6.365  17.025   9.876  1.00  0.00           C  
ATOM   2075  CD  GLU A1321      -7.659  16.867  10.659  1.00  0.00           C  
ATOM   2076  OE1 GLU A1321      -7.672  16.141  11.678  1.00  0.00           O  
ATOM   2077  OE2 GLU A1321      -8.670  17.482  10.254  1.00  0.00           O  
ATOM   2078  N   GLY A1322      -4.377  14.500   8.018  1.00  0.00           N  
ATOM   2079  CA  GLY A1322      -4.333  14.240   6.590  1.00  0.00           C  
ATOM   2080  C   GLY A1322      -4.490  12.798   6.141  1.00  0.00           C  
ATOM   2081  O   GLY A1322      -4.666  12.553   4.948  1.00  0.00           O  
ATOM   2082  N   SER A1323      -4.428  11.843   7.068  1.00  0.00           N  
ATOM   2083  CA  SER A1323      -4.575  10.434   6.704  1.00  0.00           C  
ATOM   2084  C   SER A1323      -5.862   9.828   7.260  1.00  0.00           C  
ATOM   2085  O   SER A1323      -6.015   8.606   7.328  1.00  0.00           O  
ATOM   2086  CB  SER A1323      -3.359   9.627   7.175  1.00  0.00           C  
ATOM   2087  OG  SER A1323      -3.110   9.812   8.559  1.00  0.00           O  
ATOM   2088  N   ASN A1341      -6.781  10.702   7.660  1.00  0.00           N  
ATOM   2089  CA  ASN A1341      -8.082  10.304   8.185  1.00  0.00           C  
ATOM   2090  C   ASN A1341      -8.022   9.535   9.505  1.00  0.00           C  
ATOM   2091  O   ASN A1341      -8.800   8.603   9.732  1.00  0.00           O  
ATOM   2092  CB  ASN A1341      -8.840   9.486   7.132  1.00  0.00           C  
ATOM   2093  CG  ASN A1341     -10.342   9.718   7.183  1.00  0.00           C  
ATOM   2094  OD1 ASN A1341     -11.120   8.802   7.454  1.00  0.00           O  
ATOM   2095  ND2 ASN A1341     -10.756  10.954   6.920  1.00  0.00           N  
ATOM   2096  N   PHE A1342      -7.096   9.932  10.371  1.00  0.00           N  
ATOM   2097  CA  PHE A1342      -6.948   9.314  11.689  1.00  0.00           C  
ATOM   2098  C   PHE A1342      -7.152  10.396  12.752  1.00  0.00           C  
ATOM   2099  O   PHE A1342      -6.980  11.583  12.470  1.00  0.00           O  
ATOM   2100  CB  PHE A1342      -5.548   8.705  11.863  1.00  0.00           C  
ATOM   2101  CG  PHE A1342      -5.353   7.401  11.134  1.00  0.00           C  
ATOM   2102  CD1 PHE A1342      -4.507   7.325  10.035  1.00  0.00           C  
ATOM   2103  CD2 PHE A1342      -6.017   6.248  11.553  1.00  0.00           C  
ATOM   2104  CE1 PHE A1342      -4.321   6.111   9.349  1.00  0.00           C  
ATOM   2105  CE2 PHE A1342      -5.841   5.030  10.879  1.00  0.00           C  
ATOM   2106  CZ  PHE A1342      -4.988   4.966   9.774  1.00  0.00           C  
ATOM   2107  N   ARG A1344      -7.514   9.985  13.966  1.00  0.00           N  
ATOM   2108  CA  ARG A1344      -7.711  10.935  15.058  1.00  0.00           C  
ATOM   2109  C   ARG A1344      -6.379  11.505  15.534  1.00  0.00           C  
ATOM   2110  O   ARG A1344      -5.315  10.917  15.310  1.00  0.00           O  
ATOM   2111  CB  ARG A1344      -8.464  10.273  16.233  1.00  0.00           C  
ATOM   2112  CG  ARG A1344      -7.852   8.986  16.809  1.00  0.00           C  
ATOM   2113  CD  ARG A1344      -6.800   9.266  17.893  1.00  0.00           C  
ATOM   2114  NE  ARG A1344      -7.322  10.109  18.974  1.00  0.00           N  
ATOM   2115  CZ  ARG A1344      -8.175   9.705  19.913  1.00  0.00           C  
ATOM   2116  NH1 ARG A1344      -8.620   8.459  19.932  1.00  0.00           N  
ATOM   2117  NH2 ARG A1344      -8.588  10.560  20.842  1.00  0.00           N  
ATOM   2118  N   LYS A1345      -6.445  12.666  16.174  1.00  0.00           N  
ATOM   2119  CA  LYS A1345      -5.265  13.331  16.699  1.00  0.00           C  
ATOM   2120  C   LYS A1345      -5.182  13.025  18.193  1.00  0.00           C  
ATOM   2121  O   LYS A1345      -6.142  12.538  18.784  1.00  0.00           O  
ATOM   2122  CB  LYS A1345      -5.373  14.845  16.474  1.00  0.00           C  
ATOM   2123  CG  LYS A1345      -5.462  15.245  14.999  1.00  0.00           C  
ATOM   2124  CD  LYS A1345      -5.600  16.753  14.810  1.00  0.00           C  
ATOM   2125  CE  LYS A1345      -6.908  17.280  15.385  1.00  0.00           C  
ATOM   2126  NZ  LYS A1345      -8.093  16.662  14.734  1.00  0.00           N  
ATOM   2127  N   PRO A1346      -4.030  13.292  18.820  1.00  0.00           N  
ATOM   2128  CA  PRO A1346      -3.910  13.016  20.257  1.00  0.00           C  
ATOM   2129  C   PRO A1346      -4.903  13.841  21.075  1.00  0.00           C  
ATOM   2130  O   PRO A1346      -5.179  14.994  20.738  1.00  0.00           O  
ATOM   2131  CB  PRO A1346      -2.469  13.411  20.563  1.00  0.00           C  
ATOM   2132  CG  PRO A1346      -1.766  13.142  19.262  1.00  0.00           C  
ATOM   2133  CD  PRO A1346      -2.739  13.720  18.259  1.00  0.00           C  
ATOM   2134  N   SER A1347      -5.448  13.246  22.133  1.00  0.00           N  
ATOM   2135  CA  SER A1347      -6.378  13.960  23.008  1.00  0.00           C  
ATOM   2136  C   SER A1347      -5.562  14.992  23.776  1.00  0.00           C  
ATOM   2137  O   SER A1347      -6.021  16.104  24.068  1.00  0.00           O  
ATOM   2138  CB  SER A1347      -7.040  12.997  23.995  1.00  0.00           C  
ATOM   2139  OG  SER A1347      -7.842  12.044  23.332  1.00  0.00           O  
ATOM   2140  N   ASN A1348      -4.331  14.620  24.100  1.00  0.00           N  
ATOM   2141  CA  ASN A1348      -3.466  15.522  24.819  1.00  0.00           C  
ATOM   2142  C   ASN A1348      -2.021  15.058  24.823  1.00  0.00           C  
ATOM   2143  O   ASN A1348      -1.723  13.884  24.592  1.00  0.00           O  
ATOM   2144  CB  ASN A1348      -3.936  15.662  26.262  1.00  0.00           C  
ATOM   2145  CG  ASN A1348      -3.948  17.091  26.721  1.00  0.00           C  
ATOM   2146  OD1 ASN A1348      -3.089  17.882  26.332  1.00  0.00           O  
ATOM   2147  ND2 ASN A1348      -4.916  17.437  27.560  1.00  0.00           N  
ATOM   2148  N   LEU A1349      -1.137  16.009  25.090  1.00  0.00           N  
ATOM   2149  CA  LEU A1349       0.289  15.752  25.190  1.00  0.00           C  
ATOM   2150  C   LEU A1349       0.663  16.136  26.619  1.00  0.00           C  
ATOM   2151  O   LEU A1349       0.328  17.229  27.083  1.00  0.00           O  
ATOM   2152  CB  LEU A1349       1.067  16.629  24.220  1.00  0.00           C  
ATOM   2153  CG  LEU A1349       0.710  16.517  22.736  1.00  0.00           C  
ATOM   2154  CD1 LEU A1349       1.688  17.367  21.957  1.00  0.00           C  
ATOM   2155  CD2 LEU A1349       0.764  15.062  22.266  1.00  0.00           C  
ATOM   2156  N   PHE A1350       1.325  15.225  27.321  1.00  0.00           N  
ATOM   2157  CA  PHE A1350       1.757  15.475  28.695  1.00  0.00           C  
ATOM   2158  C   PHE A1350       3.277  15.586  28.645  1.00  0.00           C  
ATOM   2159  O   PHE A1350       3.983  14.583  28.536  1.00  0.00           O  
ATOM   2160  CB  PHE A1350       1.321  14.322  29.597  1.00  0.00           C  
ATOM   2161  CG  PHE A1350      -0.180  14.154  29.693  1.00  0.00           C  
ATOM   2162  CD1 PHE A1350      -0.739  12.891  29.822  1.00  0.00           C  
ATOM   2163  CD2 PHE A1350      -1.027  15.259  29.662  1.00  0.00           C  
ATOM   2164  CE1 PHE A1350      -2.118  12.717  29.922  1.00  0.00           C  
ATOM   2165  CE2 PHE A1350      -2.415  15.100  29.762  1.00  0.00           C  
ATOM   2166  CZ  PHE A1350      -2.959  13.828  29.892  1.00  0.00           C  
ATOM   2167  N   VAL A1351       3.770  16.819  28.711  1.00  0.00           N  
ATOM   2168  CA  VAL A1351       5.197  17.096  28.630  1.00  0.00           C  
ATOM   2169  C   VAL A1351       5.814  17.296  30.009  1.00  0.00           C  
ATOM   2170  O   VAL A1351       5.240  17.979  30.857  1.00  0.00           O  
ATOM   2171  CB  VAL A1351       5.441  18.358  27.766  1.00  0.00           C  
ATOM   2172  CG1 VAL A1351       6.923  18.567  27.525  1.00  0.00           C  
ATOM   2173  CG2 VAL A1351       4.688  18.226  26.448  1.00  0.00           C  
ATOM   2174  N   HIS A1352       6.982  16.692  30.226  1.00  0.00           N  
ATOM   2175  CA  HIS A1352       7.688  16.800  31.499  1.00  0.00           C  
ATOM   2176  C   HIS A1352       9.051  17.434  31.239  1.00  0.00           C  
ATOM   2177  O   HIS A1352       9.491  17.517  30.090  1.00  0.00           O  
ATOM   2178  CB  HIS A1352       7.898  15.413  32.122  1.00  0.00           C  
ATOM   2179  CG  HIS A1352       8.756  14.519  31.287  1.00  0.00           C  
ATOM   2180  ND1 HIS A1352       8.234  13.576  30.428  1.00  0.00           N  
ATOM   2181  CD2 HIS A1352      10.091  14.520  31.075  1.00  0.00           C  
ATOM   2182  CE1 HIS A1352       9.211  13.043  29.719  1.00  0.00           C  
ATOM   2183  NE2 HIS A1352      10.347  13.600  30.092  1.00  0.00           N  
ATOM   2184  N   GLY A1356       9.717  17.859  32.309  1.00  0.00           N  
ATOM   2185  CA  GLY A1356      11.027  18.472  32.180  1.00  0.00           C  
ATOM   2186  C   GLY A1356      12.150  17.453  32.277  1.00  0.00           C  
ATOM   2187  O   GLY A1356      11.915  16.247  32.286  1.00  0.00           O  
ATOM   2188  N   TYR A1360      13.378  17.940  32.364  1.00  0.00           N  
ATOM   2189  CA  TYR A1360      14.537  17.062  32.447  1.00  0.00           C  
ATOM   2190  C   TYR A1360      14.940  16.730  33.871  1.00  0.00           C  
ATOM   2191  O   TYR A1360      14.690  17.493  34.807  1.00  0.00           O  
ATOM   2192  CB  TYR A1360      15.717  17.709  31.718  1.00  0.00           C  
ATOM   2193  CG  TYR A1360      15.437  17.928  30.253  1.00  0.00           C  
ATOM   2194  CD1 TYR A1360      15.933  19.045  29.581  1.00  0.00           C  
ATOM   2195  CD2 TYR A1360      14.662  17.013  29.536  1.00  0.00           C  
ATOM   2196  CE1 TYR A1360      15.655  19.245  28.228  1.00  0.00           C  
ATOM   2197  CE2 TYR A1360      14.382  17.203  28.194  1.00  0.00           C  
ATOM   2198  CZ  TYR A1360      14.878  18.317  27.546  1.00  0.00           C  
ATOM   2199  OH  TYR A1360      14.579  18.498  26.218  1.00  0.00           O  
ATOM   2200  N   VAL A1361      15.564  15.572  34.037  1.00  0.00           N  
ATOM   2201  CA  VAL A1361      16.027  15.175  35.352  1.00  0.00           C  
ATOM   2202  C   VAL A1361      17.450  15.695  35.506  1.00  0.00           C  
ATOM   2203  O   VAL A1361      18.254  15.583  34.587  1.00  0.00           O  
ATOM   2204  CB  VAL A1361      16.075  13.637  35.525  1.00  0.00           C  
ATOM   2205  CG1 VAL A1361      16.739  13.286  36.863  1.00  0.00           C  
ATOM   2206  CG2 VAL A1361      14.677  13.063  35.488  1.00  0.00           C  
ATOM   2207  N   THR A1365      17.737  16.293  36.655  1.00  0.00           N  
ATOM   2208  CA  THR A1365      19.080  16.763  36.955  1.00  0.00           C  
ATOM   2209  C   THR A1365      19.455  15.961  38.196  1.00  0.00           C  
ATOM   2210  O   THR A1365      18.576  15.433  38.872  1.00  0.00           O  
ATOM   2211  CB  THR A1365      19.126  18.283  37.280  1.00  0.00           C  
ATOM   2212  OG1 THR A1365      18.260  18.580  38.381  1.00  0.00           O  
ATOM   2213  CG2 THR A1365      18.712  19.106  36.060  1.00  0.00           C  
ATOM   2214  N   VAL A1366      20.744  15.813  38.468  1.00  0.00           N  
ATOM   2215  CA  VAL A1366      21.161  15.095  39.661  1.00  0.00           C  
ATOM   2216  C   VAL A1366      22.026  16.069  40.454  1.00  0.00           C  
ATOM   2217  O   VAL A1366      22.951  16.686  39.914  1.00  0.00           O  
ATOM   2218  CB  VAL A1366      21.937  13.795  39.311  1.00  0.00           C  
ATOM   2219  CG1 VAL A1366      22.298  13.040  40.581  1.00  0.00           C  
ATOM   2220  CG2 VAL A1366      21.077  12.909  38.416  1.00  0.00           C  
ATOM   2221  N   ASN A1368      21.694  16.233  41.726  1.00  0.00           N  
ATOM   2222  CA  ASN A1368      22.407  17.172  42.585  1.00  0.00           C  
ATOM   2223  C   ASN A1368      22.409  18.581  41.988  1.00  0.00           C  
ATOM   2224  O   ASN A1368      23.378  19.333  42.126  1.00  0.00           O  
ATOM   2225  CB  ASN A1368      23.837  16.697  42.844  1.00  0.00           C  
ATOM   2226  CG  ASN A1368      23.881  15.466  43.724  1.00  0.00           C  
ATOM   2227  OD1 ASN A1368      22.963  15.224  44.509  1.00  0.00           O  
ATOM   2228  ND2 ASN A1368      24.953  14.690  43.613  1.00  0.00           N  
ATOM   2229  N   GLY A1369      21.317  18.922  41.310  1.00  0.00           N  
ATOM   2230  CA  GLY A1369      21.168  20.247  40.731  1.00  0.00           C  
ATOM   2231  C   GLY A1369      21.768  20.516  39.366  1.00  0.00           C  
ATOM   2232  O   GLY A1369      21.569  21.591  38.805  1.00  0.00           O  
ATOM   2233  N   ALA A1370      22.494  19.555  38.812  1.00  0.00           N  
ATOM   2234  CA  ALA A1370      23.104  19.763  37.509  1.00  0.00           C  
ATOM   2235  C   ALA A1370      22.774  18.638  36.551  1.00  0.00           C  
ATOM   2236  O   ALA A1370      22.294  17.579  36.957  1.00  0.00           O  
ATOM   2237  CB  ALA A1370      24.633  19.884  37.656  1.00  0.00           C  
ATOM   2238  N   LYS A1373      23.023  18.886  35.271  1.00  0.00           N  
ATOM   2239  CA  LYS A1373      22.810  17.886  34.234  1.00  0.00           C  
ATOM   2240  C   LYS A1373      23.663  16.677  34.646  1.00  0.00           C  
ATOM   2241  O   LYS A1373      24.689  16.845  35.319  1.00  0.00           O  
ATOM   2242  CB  LYS A1373      23.291  18.453  32.894  1.00  0.00           C  
ATOM   2243  CG  LYS A1373      23.274  17.490  31.724  1.00  0.00           C  
ATOM   2244  CD  LYS A1373      23.825  18.168  30.473  1.00  0.00           C  
ATOM   2245  CE  LYS A1373      23.822  17.231  29.271  1.00  0.00           C  
ATOM   2246  NZ  LYS A1373      24.393  17.876  28.051  1.00  0.00           N  
ATOM   2247  N   MET A1412      23.243  15.468  34.276  1.00  0.00           N  
ATOM   2248  CA  MET A1412      24.014  14.279  34.640  1.00  0.00           C  
ATOM   2249  C   MET A1412      25.442  14.410  34.128  1.00  0.00           C  
ATOM   2250  O   MET A1412      25.673  14.913  33.024  1.00  0.00           O  
ATOM   2251  CB  MET A1412      23.361  13.008  34.083  1.00  0.00           C  
ATOM   2252  CG  MET A1412      22.035  12.667  34.743  1.00  0.00           C  
ATOM   2253  SD  MET A1412      21.353  11.069  34.240  1.00  0.00           S  
ATOM   2254  CE  MET A1412      20.803  11.454  32.598  1.00  0.00           C  
ATOM   2255  N   SER A1416      26.397  13.957  34.938  1.00  0.00           N  
ATOM   2256  CA  SER A1416      27.813  14.044  34.588  1.00  0.00           C  
ATOM   2257  C   SER A1416      28.529  12.708  34.757  1.00  0.00           C  
ATOM   2258  O   SER A1416      28.585  12.158  35.857  1.00  0.00           O  
ATOM   2259  CB  SER A1416      28.493  15.106  35.462  1.00  0.00           C  
ATOM   2260  OG  SER A1416      29.899  14.977  35.429  1.00  0.00           O  
ATOM   2261  N   LYS A1440      29.086  12.195  33.666  1.00  0.00           N  
ATOM   2262  CA  LYS A1440      29.786  10.921  33.721  1.00  0.00           C  
ATOM   2263  C   LYS A1440      31.001  10.955  34.635  1.00  0.00           C  
ATOM   2264  O   LYS A1440      31.210  10.037  35.430  1.00  0.00           O  
ATOM   2265  CB  LYS A1440      30.195  10.481  32.314  1.00  0.00           C  
ATOM   2266  CG  LYS A1440      29.011  10.157  31.438  1.00  0.00           C  
ATOM   2267  CD  LYS A1440      29.417   9.525  30.120  1.00  0.00           C  
ATOM   2268  CE  LYS A1440      28.178   9.154  29.316  1.00  0.00           C  
ATOM   2269  NZ  LYS A1440      28.514   8.523  28.011  1.00  0.00           N  
ATOM   2270  N   SER A1441      31.792  12.019  34.543  1.00  0.00           N  
ATOM   2271  CA  SER A1441      32.984  12.132  35.372  1.00  0.00           C  
ATOM   2272  C   SER A1441      32.636  12.177  36.855  1.00  0.00           C  
ATOM   2273  O   SER A1441      33.422  11.731  37.694  1.00  0.00           O  
ATOM   2274  CB  SER A1441      33.790  13.384  34.987  1.00  0.00           C  
ATOM   2275  OG  SER A1441      33.118  14.573  35.368  1.00  0.00           O  
ATOM   2276  N   ARG A1442      31.458  12.711  37.181  1.00  0.00           N  
ATOM   2277  CA  ARG A1442      31.035  12.810  38.575  1.00  0.00           C  
ATOM   2278  C   ARG A1442      30.228  11.593  39.028  1.00  0.00           C  
ATOM   2279  O   ARG A1442      29.900  11.468  40.205  1.00  0.00           O  
ATOM   2280  CB  ARG A1442      30.204  14.080  38.802  1.00  0.00           C  
ATOM   2281  CG  ARG A1442      30.962  15.383  38.573  1.00  0.00           C  
ATOM   2282  CD  ARG A1442      30.051  16.578  38.788  1.00  0.00           C  
ATOM   2283  NE  ARG A1442      30.753  17.845  38.608  1.00  0.00           N  
ATOM   2284  CZ  ARG A1442      31.098  18.344  37.427  1.00  0.00           C  
ATOM   2285  NH1 ARG A1442      30.805  17.680  36.318  1.00  0.00           N  
ATOM   2286  NH2 ARG A1442      31.731  19.510  37.353  1.00  0.00           N  
ATOM   2287  N   GLY A1450      29.915  10.704  38.094  1.00  0.00           N  
ATOM   2288  CA  GLY A1450      29.151   9.519  38.439  1.00  0.00           C  
ATOM   2289  C   GLY A1450      27.678   9.802  38.669  1.00  0.00           C  
ATOM   2290  O   GLY A1450      27.010   9.067  39.404  1.00  0.00           O  
ATOM   2291  N   THR A1452      27.166  10.869  38.056  1.00  0.00           N  
ATOM   2292  CA  THR A1452      25.753  11.202  38.205  1.00  0.00           C  
ATOM   2293  C   THR A1452      24.974  10.887  36.931  1.00  0.00           C  
ATOM   2294  O   THR A1452      23.788  11.208  36.822  1.00  0.00           O  
ATOM   2295  CB  THR A1452      25.535  12.683  38.610  1.00  0.00           C  
ATOM   2296  OG1 THR A1452      26.112  13.547  37.629  1.00  0.00           O  
ATOM   2297  CG2 THR A1452      26.170  12.956  39.972  1.00  0.00           C  
ATOM   2298  N   PHE A1455      25.655  10.287  35.957  1.00  0.00           N  
ATOM   2299  CA  PHE A1455      24.988   9.840  34.736  1.00  0.00           C  
ATOM   2300  C   PHE A1455      24.712   8.389  35.132  1.00  0.00           C  
ATOM   2301  O   PHE A1455      25.569   7.510  34.991  1.00  0.00           O  
ATOM   2302  CB  PHE A1455      25.918   9.872  33.529  1.00  0.00           C  
ATOM   2303  CG  PHE A1455      25.276   9.354  32.278  1.00  0.00           C  
ATOM   2304  CD1 PHE A1455      24.376  10.139  31.566  1.00  0.00           C  
ATOM   2305  CD2 PHE A1455      25.516   8.054  31.849  1.00  0.00           C  
ATOM   2306  CE1 PHE A1455      23.722   9.635  30.443  1.00  0.00           C  
ATOM   2307  CE2 PHE A1455      24.866   7.537  30.727  1.00  0.00           C  
ATOM   2308  CZ  PHE A1455      23.968   8.327  30.025  1.00  0.00           C  
ATOM   2309  N   ILE A1456      23.514   8.153  35.646  1.00  0.00           N  
ATOM   2310  CA  ILE A1456      23.140   6.846  36.167  1.00  0.00           C  
ATOM   2311  C   ILE A1456      22.214   6.009  35.302  1.00  0.00           C  
ATOM   2312  O   ILE A1456      21.118   6.442  34.941  1.00  0.00           O  
ATOM   2313  CB  ILE A1456      22.524   7.041  37.566  1.00  0.00           C  
ATOM   2314  CG1 ILE A1456      23.535   7.791  38.445  1.00  0.00           C  
ATOM   2315  CG2 ILE A1456      22.135   5.703  38.187  1.00  0.00           C  
ATOM   2316  CD1 ILE A1456      22.952   8.366  39.712  1.00  0.00           C  
ATOM   2317  N   LYS A1457      22.666   4.801  34.979  1.00  0.00           N  
ATOM   2318  CA  LYS A1457      21.880   3.874  34.165  1.00  0.00           C  
ATOM   2319  C   LYS A1457      20.799   3.234  35.017  1.00  0.00           C  
ATOM   2320  O   LYS A1457      20.976   3.068  36.222  1.00  0.00           O  
ATOM   2321  CB  LYS A1457      22.765   2.763  33.607  1.00  0.00           C  
ATOM   2322  CG  LYS A1457      23.715   3.183  32.554  1.00  0.00           C  
ATOM   2323  CD  LYS A1457      24.459   1.980  32.120  1.00  0.00           C  
ATOM   2324  CE  LYS A1457      25.333   2.343  30.952  1.00  0.00           C  
ATOM   2325  NZ  LYS A1457      26.311   3.456  31.146  1.00  0.00           N  
ATOM   2326  N   ALA A1458      19.684   2.864  34.388  1.00  0.00           N  
ATOM   2327  CA  ALA A1458      18.589   2.218  35.106  1.00  0.00           C  
ATOM   2328  C   ALA A1458      19.076   0.894  35.703  1.00  0.00           C  
ATOM   2329  O   ALA A1458      18.766   0.571  36.846  1.00  0.00           O  
ATOM   2330  CB  ALA A1458      17.414   1.964  34.158  1.00  0.00           C  
ATOM   2331  N   SER A1459      19.839   0.131  34.923  1.00  0.00           N  
ATOM   2332  CA  SER A1459      20.369  -1.150  35.393  1.00  0.00           C  
ATOM   2333  C   SER A1459      21.259  -0.941  36.623  1.00  0.00           C  
ATOM   2334  O   SER A1459      21.180  -1.684  37.599  1.00  0.00           O  
ATOM   2335  CB  SER A1459      21.162  -1.840  34.270  1.00  0.00           C  
ATOM   2336  OG  SER A1459      22.242  -1.038  33.814  1.00  0.00           O  
ATOM   2337  N   THR A1460      22.094   0.089  36.585  1.00  0.00           N  
ATOM   2338  CA  THR A1460      22.980   0.363  37.709  1.00  0.00           C  
ATOM   2339  C   THR A1460      22.208   0.744  38.957  1.00  0.00           C  
ATOM   2340  O   THR A1460      22.517   0.286  40.058  1.00  0.00           O  
ATOM   2341  CB  THR A1460      23.961   1.485  37.368  1.00  0.00           C  
ATOM   2342  OG1 THR A1460      24.685   1.119  36.193  1.00  0.00           O  
ATOM   2343  CG2 THR A1460      24.940   1.702  38.504  1.00  0.00           C  
ATOM   2344  N   TRP A1461      21.204   1.598  38.793  1.00  0.00           N  
ATOM   2345  CA  TRP A1461      20.398   2.003  39.931  1.00  0.00           C  
ATOM   2346  C   TRP A1461      19.874   0.781  40.689  1.00  0.00           C  
ATOM   2347  O   TRP A1461      19.952   0.707  41.922  1.00  0.00           O  
ATOM   2348  CB  TRP A1461      19.201   2.850  39.472  1.00  0.00           C  
ATOM   2349  CG  TRP A1461      18.270   3.164  40.595  1.00  0.00           C  
ATOM   2350  CD1 TRP A1461      17.223   2.404  41.040  1.00  0.00           C  
ATOM   2351  CD2 TRP A1461      18.345   4.295  41.466  1.00  0.00           C  
ATOM   2352  NE1 TRP A1461      16.641   2.997  42.138  1.00  0.00           N  
ATOM   2353  CE2 TRP A1461      17.312   4.159  42.420  1.00  0.00           C  
ATOM   2354  CE3 TRP A1461      19.187   5.415  41.533  1.00  0.00           C  
ATOM   2355  CZ2 TRP A1461      17.101   5.101  43.432  1.00  0.00           C  
ATOM   2356  CZ3 TRP A1461      18.977   6.350  42.537  1.00  0.00           C  
ATOM   2357  CH2 TRP A1461      17.941   6.187  43.472  1.00  0.00           C  
ATOM   2358  N   LEU A1462      19.345  -0.177  39.944  1.00  0.00           N  
ATOM   2359  CA  LEU A1462      18.759  -1.364  40.551  1.00  0.00           C  
ATOM   2360  C   LEU A1462      19.738  -2.272  41.291  1.00  0.00           C  
ATOM   2361  O   LEU A1462      19.319  -3.096  42.103  1.00  0.00           O  
ATOM   2362  CB  LEU A1462      17.985  -2.151  39.490  1.00  0.00           C  
ATOM   2363  CG  LEU A1462      16.774  -1.395  38.915  1.00  0.00           C  
ATOM   2364  CD1 LEU A1462      16.219  -2.142  37.710  1.00  0.00           C  
ATOM   2365  CD2 LEU A1462      15.710  -1.245  39.978  1.00  0.00           C  
ATOM   2366  N   ASN A1463      21.033  -2.123  41.020  1.00  0.00           N  
ATOM   2367  CA  ASN A1463      22.045  -2.931  41.709  1.00  0.00           C  
ATOM   2368  C   ASN A1463      22.195  -2.408  43.129  1.00  0.00           C  
ATOM   2369  O   ASN A1463      22.636  -3.129  44.027  1.00  0.00           O  
ATOM   2370  CB  ASN A1463      23.415  -2.809  41.024  1.00  0.00           C  
ATOM   2371  CG  ASN A1463      23.479  -3.515  39.687  1.00  0.00           C  
ATOM   2372  OD1 ASN A1463      24.312  -3.183  38.853  1.00  0.00           O  
ATOM   2373  ND2 ASN A1463      22.620  -4.507  39.486  1.00  0.00           N  
ATOM   2374  N   HIS A1465      21.815  -1.149  43.324  1.00  0.00           N  
ATOM   2375  CA  HIS A1465      21.961  -0.486  44.615  1.00  0.00           C  
ATOM   2376  C   HIS A1465      20.684  -0.203  45.400  1.00  0.00           C  
ATOM   2377  O   HIS A1465      20.658  -0.340  46.624  1.00  0.00           O  
ATOM   2378  CB  HIS A1465      22.717   0.827  44.400  1.00  0.00           C  
ATOM   2379  CG  HIS A1465      24.084   0.645  43.811  1.00  0.00           C  
ATOM   2380  ND1 HIS A1465      25.197   0.385  44.580  1.00  0.00           N  
ATOM   2381  CD2 HIS A1465      24.513   0.668  42.526  1.00  0.00           C  
ATOM   2382  CE1 HIS A1465      26.253   0.256  43.796  1.00  0.00           C  
ATOM   2383  NE2 HIS A1465      25.866   0.422  42.546  1.00  0.00           N  
ATOM   2384  N   PHE A1467      19.636   0.214  44.700  1.00  0.00           N  
ATOM   2385  CA  PHE A1467      18.368   0.533  45.347  1.00  0.00           C  
ATOM   2386  C   PHE A1467      17.229  -0.213  44.667  1.00  0.00           C  
ATOM   2387  O   PHE A1467      17.420  -0.792  43.607  1.00  0.00           O  
ATOM   2388  CB  PHE A1467      18.112   2.042  45.265  1.00  0.00           C  
ATOM   2389  CG  PHE A1467      19.167   2.871  45.941  1.00  0.00           C  
ATOM   2390  CD1 PHE A1467      20.185   3.467  45.202  1.00  0.00           C  
ATOM   2391  CD2 PHE A1467      19.168   3.016  47.325  1.00  0.00           C  
ATOM   2392  CE1 PHE A1467      21.196   4.197  45.834  1.00  0.00           C  
ATOM   2393  CE2 PHE A1467      20.174   3.742  47.971  1.00  0.00           C  
ATOM   2394  CZ  PHE A1467      21.189   4.333  47.223  1.00  0.00           C  
ATOM   2395  N   ASP A1506      16.048  -0.216  45.278  1.00  0.00           N  
ATOM   2396  CA  ASP A1506      14.912  -0.883  44.643  1.00  0.00           C  
ATOM   2397  C   ASP A1506      14.249   0.136  43.723  1.00  0.00           C  
ATOM   2398  O   ASP A1506      14.677   1.289  43.661  1.00  0.00           O  
ATOM   2399  CB  ASP A1506      13.913  -1.418  45.690  1.00  0.00           C  
ATOM   2400  CG  ASP A1506      13.205  -0.312  46.474  1.00  0.00           C  
ATOM   2401  OD1 ASP A1506      13.542   0.877  46.311  1.00  0.00           O  
ATOM   2402  OD2 ASP A1506      12.295  -0.642  47.265  1.00  0.00           O  
ATOM   2403  N   ALA A1507      13.220  -0.280  42.996  1.00  0.00           N  
ATOM   2404  CA  ALA A1507      12.538   0.633  42.080  1.00  0.00           C  
ATOM   2405  C   ALA A1507      11.604   1.588  42.817  1.00  0.00           C  
ATOM   2406  O   ALA A1507      11.507   2.764  42.457  1.00  0.00           O  
ATOM   2407  CB  ALA A1507      11.758  -0.165  41.023  1.00  0.00           C  
ATOM   2408  N   ASP A1508      10.921   1.082  43.843  1.00  0.00           N  
ATOM   2409  CA  ASP A1508       9.982   1.895  44.619  1.00  0.00           C  
ATOM   2410  C   ASP A1508      10.572   3.193  45.155  1.00  0.00           C  
ATOM   2411  O   ASP A1508       9.897   4.221  45.176  1.00  0.00           O  
ATOM   2412  CB  ASP A1508       9.413   1.107  45.806  1.00  0.00           C  
ATOM   2413  CG  ASP A1508       8.260   0.190  45.415  1.00  0.00           C  
ATOM   2414  OD1 ASP A1508       7.730   0.317  44.289  1.00  0.00           O  
ATOM   2415  OD2 ASP A1508       7.879  -0.651  46.250  1.00  0.00           O  
ATOM   2416  N   SER A1509      11.823   3.144  45.604  1.00  0.00           N  
ATOM   2417  CA  SER A1509      12.456   4.334  46.158  1.00  0.00           C  
ATOM   2418  C   SER A1509      12.537   5.484  45.146  1.00  0.00           C  
ATOM   2419  O   SER A1509      12.202   6.625  45.470  1.00  0.00           O  
ATOM   2420  CB  SER A1509      13.855   3.987  46.696  1.00  0.00           C  
ATOM   2421  OG  SER A1509      14.680   3.496  45.661  1.00  0.00           O  
ATOM   2422  N   LEU A1510      12.986   5.198  43.931  1.00  0.00           N  
ATOM   2423  CA  LEU A1510      13.079   6.241  42.910  1.00  0.00           C  
ATOM   2424  C   LEU A1510      11.669   6.641  42.454  1.00  0.00           C  
ATOM   2425  O   LEU A1510      11.384   7.818  42.219  1.00  0.00           O  
ATOM   2426  CB  LEU A1510      13.905   5.748  41.711  1.00  0.00           C  
ATOM   2427  CG  LEU A1510      14.158   6.769  40.590  1.00  0.00           C  
ATOM   2428  CD1 LEU A1510      15.024   7.894  41.114  1.00  0.00           C  
ATOM   2429  CD2 LEU A1510      14.830   6.096  39.401  1.00  0.00           C  
ATOM   2430  N   ARG A1511      10.776   5.661  42.344  1.00  0.00           N  
ATOM   2431  CA  ARG A1511       9.413   5.960  41.932  1.00  0.00           C  
ATOM   2432  C   ARG A1511       8.807   6.954  42.918  1.00  0.00           C  
ATOM   2433  O   ARG A1511       8.205   7.944  42.514  1.00  0.00           O  
ATOM   2434  CB  ARG A1511       8.571   4.674  41.875  1.00  0.00           C  
ATOM   2435  CG  ARG A1511       8.995   3.703  40.773  1.00  0.00           C  
ATOM   2436  CD  ARG A1511       8.118   2.444  40.747  1.00  0.00           C  
ATOM   2437  NE  ARG A1511       6.701   2.774  40.597  1.00  0.00           N  
ATOM   2438  CZ  ARG A1511       5.950   2.471  39.540  1.00  0.00           C  
ATOM   2439  NH1 ARG A1511       6.462   1.812  38.508  1.00  0.00           N  
ATOM   2440  NH2 ARG A1511       4.673   2.846  39.513  1.00  0.00           N  
ATOM   2441  N   TYR A1516       8.983   6.696  44.213  1.00  0.00           N  
ATOM   2442  CA  TYR A1516       8.458   7.583  45.234  1.00  0.00           C  
ATOM   2443  C   TYR A1516       9.069   8.973  45.146  1.00  0.00           C  
ATOM   2444  O   TYR A1516       8.354   9.972  45.136  1.00  0.00           O  
ATOM   2445  CB  TYR A1516       8.718   7.034  46.647  1.00  0.00           C  
ATOM   2446  CG  TYR A1516       8.178   7.959  47.705  1.00  0.00           C  
ATOM   2447  CD1 TYR A1516       6.802   8.143  47.848  1.00  0.00           C  
ATOM   2448  CD2 TYR A1516       9.030   8.744  48.485  1.00  0.00           C  
ATOM   2449  CE1 TYR A1516       6.285   9.083  48.720  1.00  0.00           C  
ATOM   2450  CE2 TYR A1516       8.514   9.702  49.373  1.00  0.00           C  
ATOM   2451  CZ  TYR A1516       7.140   9.863  49.475  1.00  0.00           C  
ATOM   2452  OH  TYR A1516       6.608  10.838  50.288  1.00  0.00           O  
ATOM   2453  N   TYR A1517      10.397   9.031  45.081  1.00  0.00           N  
ATOM   2454  CA  TYR A1517      11.090  10.313  45.038  1.00  0.00           C  
ATOM   2455  C   TYR A1517      10.669  11.191  43.858  1.00  0.00           C  
ATOM   2456  O   TYR A1517      10.396  12.382  44.029  1.00  0.00           O  
ATOM   2457  CB  TYR A1517      12.608  10.098  45.014  1.00  0.00           C  
ATOM   2458  CG  TYR A1517      13.361  11.371  45.283  1.00  0.00           C  
ATOM   2459  CD1 TYR A1517      13.636  11.776  46.591  1.00  0.00           C  
ATOM   2460  CD2 TYR A1517      13.747  12.207  44.235  1.00  0.00           C  
ATOM   2461  CE1 TYR A1517      14.284  12.990  46.847  1.00  0.00           C  
ATOM   2462  CE2 TYR A1517      14.391  13.419  44.477  1.00  0.00           C  
ATOM   2463  CZ  TYR A1517      14.658  13.804  45.781  1.00  0.00           C  
ATOM   2464  OH  TYR A1517      15.304  14.999  46.006  1.00  0.00           O  
ATOM   2465  N   TYR A1518      10.617  10.614  42.666  1.00  0.00           N  
ATOM   2466  CA  TYR A1518      10.207  11.361  41.478  1.00  0.00           C  
ATOM   2467  C   TYR A1518       8.758  11.838  41.626  1.00  0.00           C  
ATOM   2468  O   TYR A1518       8.428  12.981  41.310  1.00  0.00           O  
ATOM   2469  CB  TYR A1518      10.300  10.481  40.228  1.00  0.00           C  
ATOM   2470  CG  TYR A1518      11.674  10.331  39.606  1.00  0.00           C  
ATOM   2471  CD1 TYR A1518      11.901   9.362  38.633  1.00  0.00           C  
ATOM   2472  CD2 TYR A1518      12.722  11.193  39.937  1.00  0.00           C  
ATOM   2473  CE1 TYR A1518      13.135   9.249  37.994  1.00  0.00           C  
ATOM   2474  CE2 TYR A1518      13.964  11.090  39.301  1.00  0.00           C  
ATOM   2475  CZ  TYR A1518      14.157  10.116  38.332  1.00  0.00           C  
ATOM   2476  OH  TYR A1518      15.358  10.013  37.683  1.00  0.00           O  
ATOM   2477  N   THR A1527       7.896  10.951  42.114  1.00  0.00           N  
ATOM   2478  CA  THR A1527       6.486  11.283  42.275  1.00  0.00           C  
ATOM   2479  C   THR A1527       6.251  12.426  43.260  1.00  0.00           C  
ATOM   2480  O   THR A1527       5.382  13.274  43.043  1.00  0.00           O  
ATOM   2481  CB  THR A1527       5.687  10.040  42.715  1.00  0.00           C  
ATOM   2482  OG1 THR A1527       5.801   9.031  41.706  1.00  0.00           O  
ATOM   2483  CG2 THR A1527       4.220  10.376  42.896  1.00  0.00           C  
ATOM   2484  N   ALA A1528       7.027  12.453  44.339  1.00  0.00           N  
ATOM   2485  CA  ALA A1528       6.895  13.502  45.346  1.00  0.00           C  
ATOM   2486  C   ALA A1528       7.249  14.871  44.773  1.00  0.00           C  
ATOM   2487  O   ALA A1528       6.820  15.905  45.296  1.00  0.00           O  
ATOM   2488  CB  ALA A1528       7.794  13.197  46.554  1.00  0.00           C  
ATOM   2489  N   LYS A1549       8.028  14.878  43.700  1.00  0.00           N  
ATOM   2490  CA  LYS A1549       8.441  16.135  43.083  1.00  0.00           C  
ATOM   2491  C   LYS A1549       7.746  16.493  41.774  1.00  0.00           C  
ATOM   2492  O   LYS A1549       7.833  17.636  41.320  1.00  0.00           O  
ATOM   2493  CB  LYS A1549       9.951  16.129  42.857  1.00  0.00           C  
ATOM   2494  CG  LYS A1549      10.760  16.296  44.125  1.00  0.00           C  
ATOM   2495  CD  LYS A1549      12.191  16.619  43.778  1.00  0.00           C  
ATOM   2496  CE  LYS A1549      13.011  16.933  45.010  1.00  0.00           C  
ATOM   2497  NZ  LYS A1549      14.374  17.365  44.602  1.00  0.00           N  
ATOM   2498  N   LEU A1563       7.056  15.536  41.166  1.00  0.00           N  
ATOM   2499  CA  LEU A1563       6.383  15.792  39.892  1.00  0.00           C  
ATOM   2500  C   LEU A1563       5.120  16.644  40.001  1.00  0.00           C  
ATOM   2501  O   LEU A1563       4.464  16.665  41.031  1.00  0.00           O  
ATOM   2502  CB  LEU A1563       6.049  14.466  39.201  1.00  0.00           C  
ATOM   2503  CG  LEU A1563       7.203  13.820  38.429  1.00  0.00           C  
ATOM   2504  CD1 LEU A1563       6.881  12.370  38.095  1.00  0.00           C  
ATOM   2505  CD2 LEU A1563       7.468  14.636  37.155  1.00  0.00           C  
ATOM   2506  N   SER A1569       4.802  17.354  38.923  1.00  0.00           N  
ATOM   2507  CA  SER A1569       3.612  18.199  38.858  1.00  0.00           C  
ATOM   2508  C   SER A1569       3.124  18.231  37.407  1.00  0.00           C  
ATOM   2509  O   SER A1569       3.677  17.545  36.547  1.00  0.00           O  
ATOM   2510  CB  SER A1569       3.932  19.623  39.311  1.00  0.00           C  
ATOM   2511  OG  SER A1569       4.700  20.296  38.329  1.00  0.00           O  
ATOM   2512  N   SER A1594       2.098  19.036  37.141  1.00  0.00           N  
ATOM   2513  CA  SER A1594       1.539  19.157  35.796  1.00  0.00           C  
ATOM   2514  C   SER A1594       2.339  20.099  34.887  1.00  0.00           C  
ATOM   2515  O   SER A1594       1.989  20.281  33.717  1.00  0.00           O  
ATOM   2516  CB  SER A1594       0.088  19.649  35.882  1.00  0.00           C  
ATOM   2517  OG  SER A1594       0.027  20.908  36.534  1.00  0.00           O  
ATOM   2518  N   ARG A1595       3.408  20.685  35.420  1.00  0.00           N  
ATOM   2519  CA  ARG A1595       4.243  21.620  34.660  1.00  0.00           C  
ATOM   2520  C   ARG A1595       5.451  20.961  33.990  1.00  0.00           C  
ATOM   2521  O   ARG A1595       5.775  19.805  34.273  1.00  0.00           O  
ATOM   2522  CB  ARG A1595       4.713  22.748  35.581  1.00  0.00           C  
ATOM   2523  CG  ARG A1595       3.570  23.519  36.233  1.00  0.00           C  
ATOM   2524  CD  ARG A1595       4.087  24.644  37.125  1.00  0.00           C  
ATOM   2525  NE  ARG A1595       4.827  25.659  36.374  1.00  0.00           N  
ATOM   2526  CZ  ARG A1595       4.298  26.430  35.426  1.00  0.00           C  
ATOM   2527  NH1 ARG A1595       3.016  26.310  35.100  1.00  0.00           N  
ATOM   2528  NH2 ARG A1595       5.054  27.326  34.801  1.00  0.00           N  
ATOM   2529  N   ILE A1596       6.121  21.697  33.106  1.00  0.00           N  
ATOM   2530  CA  ILE A1596       7.275  21.150  32.398  1.00  0.00           C  
ATOM   2531  C   ILE A1596       8.612  21.422  33.089  1.00  0.00           C  
ATOM   2532  O   ILE A1596       9.670  21.287  32.474  1.00  0.00           O  
ATOM   2533  CB  ILE A1596       7.353  21.688  30.940  1.00  0.00           C  
ATOM   2534  CG1 ILE A1596       7.733  23.172  30.935  1.00  0.00           C  
ATOM   2535  CG2 ILE A1596       6.012  21.497  30.240  1.00  0.00           C  
ATOM   2536  CD1 ILE A1596       7.962  23.759  29.534  1.00  0.00           C  
ATOM   2537  N   ASP A1601       8.561  21.780  34.369  1.00  0.00           N  
ATOM   2538  CA  ASP A1601       9.768  22.079  35.145  1.00  0.00           C  
ATOM   2539  C   ASP A1601      10.704  20.881  35.318  1.00  0.00           C  
ATOM   2540  O   ASP A1601      10.263  19.733  35.337  1.00  0.00           O  
ATOM   2541  CB  ASP A1601       9.386  22.610  36.531  1.00  0.00           C  
ATOM   2542  CG  ASP A1601       8.631  23.930  36.468  1.00  0.00           C  
ATOM   2543  OD1 ASP A1601       8.190  24.416  37.531  1.00  0.00           O  
ATOM   2544  OD2 ASP A1601       8.480  24.482  35.358  1.00  0.00           O  
ATOM   2545  N   ASP A1602      11.997  21.162  35.452  1.00  0.00           N  
ATOM   2546  CA  ASP A1602      12.993  20.110  35.637  1.00  0.00           C  
ATOM   2547  C   ASP A1602      12.822  19.474  37.008  1.00  0.00           C  
ATOM   2548  O   ASP A1602      12.402  20.135  37.961  1.00  0.00           O  
ATOM   2549  CB  ASP A1602      14.411  20.681  35.509  1.00  0.00           C  
ATOM   2550  CG  ASP A1602      14.801  20.978  34.070  1.00  0.00           C  
ATOM   2551  OD1 ASP A1602      15.913  21.520  33.863  1.00  0.00           O  
ATOM   2552  OD2 ASP A1602      14.012  20.667  33.147  1.00  0.00           O  
ATOM   2553  N   ILE A1603      13.145  18.188  37.099  1.00  0.00           N  
ATOM   2554  CA  ILE A1603      13.029  17.448  38.349  1.00  0.00           C  
ATOM   2555  C   ILE A1603      14.426  17.124  38.858  1.00  0.00           C  
ATOM   2556  O   ILE A1603      15.203  16.473  38.169  1.00  0.00           O  
ATOM   2557  CB  ILE A1603      12.266  16.129  38.143  1.00  0.00           C  
ATOM   2558  CG1 ILE A1603      10.866  16.422  37.597  1.00  0.00           C  
ATOM   2559  CG2 ILE A1603      12.172  15.376  39.457  1.00  0.00           C  
ATOM   2560  CD1 ILE A1603       9.981  17.219  38.560  1.00  0.00           C  
ATOM   2561  N   ASP A1604      14.742  17.568  40.067  1.00  0.00           N  
ATOM   2562  CA  ASP A1604      16.065  17.312  40.614  1.00  0.00           C  
ATOM   2563  C   ASP A1604      16.160  16.113  41.563  1.00  0.00           C  
ATOM   2564  O   ASP A1604      15.429  16.019  42.545  1.00  0.00           O  
ATOM   2565  CB  ASP A1604      16.578  18.562  41.339  1.00  0.00           C  
ATOM   2566  CG  ASP A1604      18.012  18.413  41.809  1.00  0.00           C  
ATOM   2567  OD1 ASP A1604      18.293  18.814  42.955  1.00  0.00           O  
ATOM   2568  OD2 ASP A1604      18.852  17.901  41.035  1.00  0.00           O  
ATOM   2569  N   LEU A1613      17.074  15.197  41.256  1.00  0.00           N  
ATOM   2570  CA  LEU A1613      17.307  14.046  42.112  1.00  0.00           C  
ATOM   2571  C   LEU A1613      18.501  14.412  42.986  1.00  0.00           C  
ATOM   2572  O   LEU A1613      19.655  14.192  42.611  1.00  0.00           O  
ATOM   2573  CB  LEU A1613      17.642  12.799  41.284  1.00  0.00           C  
ATOM   2574  CG  LEU A1613      18.119  11.573  42.078  1.00  0.00           C  
ATOM   2575  CD1 LEU A1613      17.013  11.068  43.013  1.00  0.00           C  
ATOM   2576  CD2 LEU A1613      18.527  10.478  41.111  1.00  0.00           C  
ATOM   2577  N   ASN A1614      18.224  15.011  44.132  1.00  0.00           N  
ATOM   2578  CA  ASN A1614      19.289  15.375  45.049  1.00  0.00           C  
ATOM   2579  C   ASN A1614      19.574  14.117  45.859  1.00  0.00           C  
ATOM   2580  O   ASN A1614      18.753  13.687  46.669  1.00  0.00           O  
ATOM   2581  CB  ASN A1614      18.841  16.505  45.964  1.00  0.00           C  
ATOM   2582  CG  ASN A1614      19.933  16.939  46.906  1.00  0.00           C  
ATOM   2583  OD1 ASN A1614      20.260  16.236  47.862  1.00  0.00           O  
ATOM   2584  ND2 ASN A1614      20.522  18.096  46.630  1.00  0.00           N  
ATOM   2585  N   LEU A1615      20.736  13.520  45.630  1.00  0.00           N  
ATOM   2586  CA  LEU A1615      21.086  12.282  46.311  1.00  0.00           C  
ATOM   2587  C   LEU A1615      20.991  12.322  47.836  1.00  0.00           C  
ATOM   2588  O   LEU A1615      20.477  11.383  48.451  1.00  0.00           O  
ATOM   2589  CB  LEU A1615      22.464  11.809  45.833  1.00  0.00           C  
ATOM   2590  CG  LEU A1615      22.412  11.424  44.344  1.00  0.00           C  
ATOM   2591  CD1 LEU A1615      23.733  10.832  43.886  1.00  0.00           C  
ATOM   2592  CD2 LEU A1615      21.295  10.411  44.132  1.00  0.00           C  
ATOM   2593  N   GLU A1616      21.458  13.401  48.452  1.00  0.00           N  
ATOM   2594  CA  GLU A1616      21.366  13.513  49.903  1.00  0.00           C  
ATOM   2595  C   GLU A1616      19.898  13.498  50.321  1.00  0.00           C  
ATOM   2596  O   GLU A1616      19.499  12.734  51.202  1.00  0.00           O  
ATOM   2597  CB  GLU A1616      22.022  14.808  50.382  1.00  0.00           C  
ATOM   2598  CG  GLU A1616      23.540  14.766  50.399  1.00  0.00           C  
ATOM   2599  CD  GLU A1616      24.089  14.052  51.624  1.00  0.00           C  
ATOM   2600  OE1 GLU A1616      25.329  13.921  51.736  1.00  0.00           O  
ATOM   2601  OE2 GLU A1616      23.281  13.629  52.481  1.00  0.00           O  
ATOM   2602  N   ASP A1618      19.100  14.341  49.673  1.00  0.00           N  
ATOM   2603  CA  ASP A1618      17.675  14.447  49.972  1.00  0.00           C  
ATOM   2604  C   ASP A1618      16.945  13.118  49.756  1.00  0.00           C  
ATOM   2605  O   ASP A1618      16.012  12.788  50.483  1.00  0.00           O  
ATOM   2606  CB  ASP A1618      17.038  15.540  49.102  1.00  0.00           C  
ATOM   2607  CG  ASP A1618      15.568  15.758  49.419  1.00  0.00           C  
ATOM   2608  OD1 ASP A1618      15.247  16.048  50.594  1.00  0.00           O  
ATOM   2609  OD2 ASP A1618      14.732  15.642  48.494  1.00  0.00           O  
ATOM   2610  N   PHE A1619      17.385  12.364  48.754  1.00  0.00           N  
ATOM   2611  CA  PHE A1619      16.792  11.075  48.422  1.00  0.00           C  
ATOM   2612  C   PHE A1619      16.734  10.127  49.626  1.00  0.00           C  
ATOM   2613  O   PHE A1619      15.668   9.608  49.969  1.00  0.00           O  
ATOM   2614  CB  PHE A1619      17.587  10.433  47.274  1.00  0.00           C  
ATOM   2615  CG  PHE A1619      17.201   9.010  46.980  1.00  0.00           C  
ATOM   2616  CD1 PHE A1619      15.955   8.704  46.436  1.00  0.00           C  
ATOM   2617  CD2 PHE A1619      18.079   7.968  47.274  1.00  0.00           C  
ATOM   2618  CE1 PHE A1619      15.586   7.372  46.188  1.00  0.00           C  
ATOM   2619  CE2 PHE A1619      17.723   6.632  47.032  1.00  0.00           C  
ATOM   2620  CZ  PHE A1619      16.475   6.335  46.490  1.00  0.00           C  
ATOM   2621  N   VAL A1620      17.877   9.899  50.266  1.00  0.00           N  
ATOM   2622  CA  VAL A1620      17.920   9.009  51.419  1.00  0.00           C  
ATOM   2623  C   VAL A1620      17.030   9.514  52.549  1.00  0.00           C  
ATOM   2624  O   VAL A1620      16.275   8.747  53.143  1.00  0.00           O  
ATOM   2625  CB  VAL A1620      19.367   8.832  51.933  1.00  0.00           C  
ATOM   2626  CG1 VAL A1620      19.377   8.008  53.210  1.00  0.00           C  
ATOM   2627  CG2 VAL A1620      20.198   8.142  50.873  1.00  0.00           C  
ATOM   2628  N   GLN A1621      17.104  10.810  52.830  1.00  0.00           N  
ATOM   2629  CA  GLN A1621      16.302  11.412  53.885  1.00  0.00           C  
ATOM   2630  C   GLN A1621      14.799  11.295  53.629  1.00  0.00           C  
ATOM   2631  O   GLN A1621      14.038  10.949  54.529  1.00  0.00           O  
ATOM   2632  CB  GLN A1621      16.662  12.890  54.044  1.00  0.00           C  
ATOM   2633  CG  GLN A1621      18.080  13.141  54.514  1.00  0.00           C  
ATOM   2634  CD  GLN A1621      18.433  14.613  54.507  1.00  0.00           C  
ATOM   2635  OE1 GLN A1621      19.522  15.003  54.929  1.00  0.00           O  
ATOM   2636  NE2 GLN A1621      17.512  15.443  54.020  1.00  0.00           N  
ATOM   2637  N   ARG A1622      14.381  11.596  52.405  1.00  0.00           N  
ATOM   2638  CA  ARG A1622      12.971  11.539  52.030  1.00  0.00           C  
ATOM   2639  C   ARG A1622      12.387  10.131  52.116  1.00  0.00           C  
ATOM   2640  O   ARG A1622      11.296   9.930  52.647  1.00  0.00           O  
ATOM   2641  CB  ARG A1622      12.792  12.060  50.601  1.00  0.00           C  
ATOM   2642  CG  ARG A1622      12.338  13.500  50.494  1.00  0.00           C  
ATOM   2643  CD  ARG A1622      10.887  13.659  50.912  1.00  0.00           C  
ATOM   2644  NE  ARG A1622      10.299  14.864  50.331  1.00  0.00           N  
ATOM   2645  CZ  ARG A1622       9.020  15.210  50.454  1.00  0.00           C  
ATOM   2646  NH1 ARG A1622       8.185  14.446  51.144  1.00  0.00           N  
ATOM   2647  NH2 ARG A1622       8.572  16.314  49.868  1.00  0.00           N  
ATOM   2648  N   VAL A1632      13.110   9.165  51.565  1.00  0.00           N  
ATOM   2649  CA  VAL A1632      12.655   7.784  51.574  1.00  0.00           C  
ATOM   2650  C   VAL A1632      12.488   7.245  52.991  1.00  0.00           C  
ATOM   2651  O   VAL A1632      11.449   6.667  53.321  1.00  0.00           O  
ATOM   2652  CB  VAL A1632      13.629   6.880  50.788  1.00  0.00           C  
ATOM   2653  CG1 VAL A1632      13.291   5.410  51.012  1.00  0.00           C  
ATOM   2654  CG2 VAL A1632      13.548   7.220  49.312  1.00  0.00           C  
ATOM   2655  N   ASN A1635      13.502   7.441  53.832  1.00  0.00           N  
ATOM   2656  CA  ASN A1635      13.430   6.953  55.203  1.00  0.00           C  
ATOM   2657  C   ASN A1635      12.358   7.676  56.006  1.00  0.00           C  
ATOM   2658  O   ASN A1635      11.627   7.061  56.787  1.00  0.00           O  
ATOM   2659  CB  ASN A1635      14.773   7.125  55.929  1.00  0.00           C  
ATOM   2660  CG  ASN A1635      15.898   6.318  55.303  1.00  0.00           C  
ATOM   2661  OD1 ASN A1635      15.685   5.233  54.764  1.00  0.00           O  
ATOM   2662  ND2 ASN A1635      17.115   6.842  55.397  1.00  0.00           N  
ATOM   2663  N   ALA A1636      12.258   8.986  55.812  1.00  0.00           N  
ATOM   2664  CA  ALA A1636      11.297   9.785  56.559  1.00  0.00           C  
ATOM   2665  C   ALA A1636       9.843   9.520  56.203  1.00  0.00           C  
ATOM   2666  O   ALA A1636       8.995   9.382  57.089  1.00  0.00           O  
ATOM   2667  CB  ALA A1636      11.610  11.272  56.384  1.00  0.00           C  
ATOM   2668  N   ASP A1637       9.557   9.446  54.908  1.00  0.00           N  
ATOM   2669  CA  ASP A1637       8.195   9.240  54.448  1.00  0.00           C  
ATOM   2670  C   ASP A1637       7.744   7.784  54.395  1.00  0.00           C  
ATOM   2671  O   ASP A1637       6.787   7.401  55.071  1.00  0.00           O  
ATOM   2672  CB  ASP A1637       8.013   9.895  53.074  1.00  0.00           C  
ATOM   2673  CG  ASP A1637       8.212  11.406  53.114  1.00  0.00           C  
ATOM   2674  OD1 ASP A1637       8.333  11.957  54.226  1.00  0.00           O  
ATOM   2675  OD2 ASP A1637       8.240  12.040  52.038  1.00  0.00           O  
ATOM   2676  N   ILE A1638       8.424   6.973  53.596  1.00  0.00           N  
ATOM   2677  CA  ILE A1638       8.055   5.568  53.458  1.00  0.00           C  
ATOM   2678  C   ILE A1638       8.256   4.750  54.727  1.00  0.00           C  
ATOM   2679  O   ILE A1638       7.319   4.128  55.224  1.00  0.00           O  
ATOM   2680  CB  ILE A1638       8.846   4.893  52.310  1.00  0.00           C  
ATOM   2681  CG1 ILE A1638       8.623   5.665  51.006  1.00  0.00           C  
ATOM   2682  CG2 ILE A1638       8.408   3.432  52.148  1.00  0.00           C  
ATOM   2683  CD1 ILE A1638       7.161   5.880  50.668  1.00  0.00           C  
ATOM   2684  N   VAL A1639       9.476   4.757  55.256  1.00  0.00           N  
ATOM   2685  CA  VAL A1639       9.781   3.977  56.453  1.00  0.00           C  
ATOM   2686  C   VAL A1639       9.227   4.556  57.749  1.00  0.00           C  
ATOM   2687  O   VAL A1639       8.520   3.865  58.488  1.00  0.00           O  
ATOM   2688  CB  VAL A1639      11.310   3.772  56.614  1.00  0.00           C  
ATOM   2689  CG1 VAL A1639      11.610   2.937  57.871  1.00  0.00           C  
ATOM   2690  CG2 VAL A1639      11.870   3.076  55.389  1.00  0.00           C  
ATOM   2691  N   ASN A1640       9.526   5.824  58.015  1.00  0.00           N  
ATOM   2692  CA  ASN A1640       9.091   6.465  59.252  1.00  0.00           C  
ATOM   2693  C   ASN A1640       7.636   6.919  59.348  1.00  0.00           C  
ATOM   2694  O   ASN A1640       7.117   7.075  60.451  1.00  0.00           O  
ATOM   2695  CB  ASN A1640      10.009   7.648  59.575  1.00  0.00           C  
ATOM   2696  CG  ASN A1640      11.434   7.217  59.890  1.00  0.00           C  
ATOM   2697  OD1 ASN A1640      12.334   8.054  60.013  1.00  0.00           O  
ATOM   2698  ND2 ASN A1640      11.645   5.912  60.030  1.00  0.00           N  
ATOM   2699  N   LYS A1641       6.969   7.143  58.223  1.00  0.00           N  
ATOM   2700  CA  LYS A1641       5.580   7.578  58.296  1.00  0.00           C  
ATOM   2701  C   LYS A1641       4.569   6.497  57.923  1.00  0.00           C  
ATOM   2702  O   LYS A1641       3.727   6.125  58.734  1.00  0.00           O  
ATOM   2703  CB  LYS A1641       5.356   8.814  57.426  1.00  0.00           C  
ATOM   2704  CG  LYS A1641       6.050  10.063  57.949  1.00  0.00           C  
ATOM   2705  CD  LYS A1641       5.734  11.281  57.095  1.00  0.00           C  
ATOM   2706  CE  LYS A1641       6.418  12.514  57.659  1.00  0.00           C  
ATOM   2707  NZ  LYS A1641       6.039  13.756  56.937  1.00  0.00           N  
ATOM   2708  N   VAL A1642       4.657   5.987  56.701  1.00  0.00           N  
ATOM   2709  CA  VAL A1642       3.714   4.975  56.244  1.00  0.00           C  
ATOM   2710  C   VAL A1642       3.945   3.571  56.795  1.00  0.00           C  
ATOM   2711  O   VAL A1642       3.098   3.035  57.505  1.00  0.00           O  
ATOM   2712  CB  VAL A1642       3.692   4.898  54.708  1.00  0.00           C  
ATOM   2713  CG1 VAL A1642       2.639   3.886  54.256  1.00  0.00           C  
ATOM   2714  CG2 VAL A1642       3.399   6.275  54.129  1.00  0.00           C  
ATOM   2715  N   VAL A1662       5.085   2.974  56.462  1.00  0.00           N  
ATOM   2716  CA  VAL A1662       5.394   1.626  56.918  1.00  0.00           C  
ATOM   2717  C   VAL A1662       5.384   1.519  58.438  1.00  0.00           C  
ATOM   2718  O   VAL A1662       4.980   0.498  58.993  1.00  0.00           O  
ATOM   2719  CB  VAL A1662       6.759   1.163  56.371  1.00  0.00           C  
ATOM   2720  CG1 VAL A1662       7.182  -0.153  57.030  1.00  0.00           C  
ATOM   2721  CG2 VAL A1662       6.668   0.995  54.862  1.00  0.00           C  
ATOM   2722  N   ASN A1663       5.820   2.579  59.106  1.00  0.00           N  
ATOM   2723  CA  ASN A1663       5.861   2.602  60.564  1.00  0.00           C  
ATOM   2724  C   ASN A1663       4.475   2.356  61.154  1.00  0.00           C  
ATOM   2725  O   ASN A1663       4.330   1.701  62.185  1.00  0.00           O  
ATOM   2726  CB  ASN A1663       6.388   3.958  61.041  1.00  0.00           C  
ATOM   2727  CG  ASN A1663       6.552   4.027  62.545  1.00  0.00           C  
ATOM   2728  OD1 ASN A1663       5.735   4.627  63.249  1.00  0.00           O  
ATOM   2729  ND2 ASN A1663       7.611   3.406  63.047  1.00  0.00           N  
ATOM   2730  N   LEU A1664       3.461   2.887  60.483  1.00  0.00           N  
ATOM   2731  CA  LEU A1664       2.088   2.745  60.929  1.00  0.00           C  
ATOM   2732  C   LEU A1664       1.692   1.274  61.036  1.00  0.00           C  
ATOM   2733  O   LEU A1664       0.933   0.892  61.922  1.00  0.00           O  
ATOM   2734  CB  LEU A1664       1.161   3.485  59.960  1.00  0.00           C  
ATOM   2735  CG  LEU A1664      -0.270   3.764  60.414  1.00  0.00           C  
ATOM   2736  CD1 LEU A1664      -0.252   4.558  61.714  1.00  0.00           C  
ATOM   2737  CD2 LEU A1664      -1.000   4.546  59.331  1.00  0.00           C  
ATOM   2738  N   ALA A1665       2.224   0.449  60.141  1.00  0.00           N  
ATOM   2739  CA  ALA A1665       1.917  -0.976  60.139  1.00  0.00           C  
ATOM   2740  C   ALA A1665       2.741  -1.784  61.146  1.00  0.00           C  
ATOM   2741  O   ALA A1665       2.193  -2.588  61.904  1.00  0.00           O  
ATOM   2742  CB  ALA A1665       2.119  -1.540  58.743  1.00  0.00           C  
ATOM   2743  N   SER A1666       4.053  -1.569  61.154  1.00  0.00           N  
ATOM   2744  CA  SER A1666       4.942  -2.303  62.053  1.00  0.00           C  
ATOM   2745  C   SER A1666       4.716  -2.049  63.541  1.00  0.00           C  
ATOM   2746  O   SER A1666       4.841  -2.964  64.355  1.00  0.00           O  
ATOM   2747  CB  SER A1666       6.402  -2.008  61.702  1.00  0.00           C  
ATOM   2748  OG  SER A1666       6.653  -0.617  61.700  1.00  0.00           O  
ATOM   2749  N   ARG A1667       4.381  -0.818  63.903  1.00  0.00           N  
ATOM   2750  CA  ARG A1667       4.168  -0.492  65.309  1.00  0.00           C  
ATOM   2751  C   ARG A1667       2.871  -1.082  65.865  1.00  0.00           C  
ATOM   2752  O   ARG A1667       2.682  -1.132  67.083  1.00  0.00           O  
ATOM   2753  CB  ARG A1667       4.153   1.025  65.502  1.00  0.00           C  
ATOM   2754  CG  ARG A1667       2.879   1.697  65.008  1.00  0.00           C  
ATOM   2755  CD  ARG A1667       3.016   3.209  64.976  1.00  0.00           C  
ATOM   2756  NE  ARG A1667       3.398   3.767  66.272  1.00  0.00           N  
ATOM   2757  CZ  ARG A1667       3.412   5.068  66.546  1.00  0.00           C  
ATOM   2758  NH1 ARG A1667       3.064   5.952  65.615  1.00  0.00           N  
ATOM   2759  NH2 ARG A1667       3.771   5.488  67.751  1.00  0.00           N  
ATOM   2760  N   ASN A1668       1.988  -1.537  64.978  1.00  0.00           N  
ATOM   2761  CA  ASN A1668       0.705  -2.092  65.398  1.00  0.00           C  
ATOM   2762  C   ASN A1668       0.515  -3.590  65.178  1.00  0.00           C  
ATOM   2763  O   ASN A1668      -0.198  -4.250  65.944  1.00  0.00           O  
ATOM   2764  CB  ASN A1668      -0.431  -1.342  64.699  1.00  0.00           C  
ATOM   2765  CG  ASN A1668      -0.564   0.087  65.173  1.00  0.00           C  
ATOM   2766  OD1 ASN A1668      -0.773   0.341  66.361  1.00  0.00           O  
ATOM   2767  ND2 ASN A1668      -0.447   1.033  64.248  1.00  0.00           N  
ATOM   2768  N   ALA A1669       1.147  -4.124  64.137  1.00  0.00           N  
ATOM   2769  CA  ALA A1669       1.023  -5.537  63.795  1.00  0.00           C  
ATOM   2770  C   ALA A1669       1.468  -6.512  64.882  1.00  0.00           C  
ATOM   2771  O   ALA A1669       0.912  -7.606  64.998  1.00  0.00           O  
ATOM   2772  CB  ALA A1669       1.785  -5.822  62.511  1.00  0.00           C  
ATOM   2773  N   GLY A1670       2.472  -6.121  65.663  1.00  0.00           N  
ATOM   2774  CA  GLY A1670       2.976  -6.985  66.719  1.00  0.00           C  
ATOM   2775  C   GLY A1670       1.928  -7.359  67.750  1.00  0.00           C  
ATOM   2776  O   GLY A1670       1.661  -8.537  67.981  1.00  0.00           O  
ATOM   2777  N   PHE A1671       1.338  -6.350  68.378  1.00  0.00           N  
ATOM   2778  CA  PHE A1671       0.309  -6.573  69.380  1.00  0.00           C  
ATOM   2779  C   PHE A1671      -0.841  -7.399  68.806  1.00  0.00           C  
ATOM   2780  O   PHE A1671      -1.419  -8.242  69.496  1.00  0.00           O  
ATOM   2781  CB  PHE A1671      -0.218  -5.228  69.888  1.00  0.00           C  
ATOM   2782  CG  PHE A1671       0.790  -4.447  70.685  1.00  0.00           C  
ATOM   2783  CD1 PHE A1671       0.765  -3.056  70.691  1.00  0.00           C  
ATOM   2784  CD2 PHE A1671       1.756  -5.102  71.443  1.00  0.00           C  
ATOM   2785  CE1 PHE A1671       1.689  -2.327  71.440  1.00  0.00           C  
ATOM   2786  CE2 PHE A1671       2.682  -4.384  72.193  1.00  0.00           C  
ATOM   2787  CZ  PHE A1671       2.647  -2.992  72.191  1.00  0.00           C  
ATOM   2788  N   ILE A1672      -1.167  -7.159  67.540  1.00  0.00           N  
ATOM   2789  CA  ILE A1672      -2.255  -7.881  66.893  1.00  0.00           C  
ATOM   2790  C   ILE A1672      -1.918  -9.342  66.652  1.00  0.00           C  
ATOM   2791  O   ILE A1672      -2.719 -10.223  66.962  1.00  0.00           O  
ATOM   2792  CB  ILE A1672      -2.644  -7.217  65.554  1.00  0.00           C  
ATOM   2793  CG1 ILE A1672      -3.318  -5.874  65.830  1.00  0.00           C  
ATOM   2794  CG2 ILE A1672      -3.584  -8.119  64.767  1.00  0.00           C  
ATOM   2795  CD1 ILE A1672      -4.655  -5.988  66.541  1.00  0.00           C  
ATOM   2796  N   ASN A1673      -0.734  -9.602  66.108  1.00  0.00           N  
ATOM   2797  CA  ASN A1673      -0.320 -10.972  65.830  1.00  0.00           C  
ATOM   2798  C   ASN A1673      -0.031 -11.783  67.090  1.00  0.00           C  
ATOM   2799  O   ASN A1673      -0.423 -12.946  67.189  1.00  0.00           O  
ATOM   2800  CB  ASN A1673       0.923 -10.990  64.938  1.00  0.00           C  
ATOM   2801  CG  ASN A1673       0.639 -10.523  63.520  1.00  0.00           C  
ATOM   2802  OD1 ASN A1673      -0.259 -11.037  62.847  1.00  0.00           O  
ATOM   2803  ND2 ASN A1673       1.413  -9.552  63.055  1.00  0.00           N  
ATOM   2804  N   LYS A1684       0.653 -11.164  68.047  1.00  0.00           N  
ATOM   2805  CA  LYS A1684       1.026 -11.832  69.293  1.00  0.00           C  
ATOM   2806  C   LYS A1684      -0.098 -11.977  70.313  1.00  0.00           C  
ATOM   2807  O   LYS A1684      -0.313 -13.057  70.856  1.00  0.00           O  
ATOM   2808  CB  LYS A1684       2.188 -11.084  69.952  1.00  0.00           C  
ATOM   2809  CG  LYS A1684       3.430 -10.936  69.086  1.00  0.00           C  
ATOM   2810  CD  LYS A1684       4.182 -12.247  68.921  1.00  0.00           C  
ATOM   2811  CE  LYS A1684       5.522 -12.018  68.223  1.00  0.00           C  
ATOM   2812  NZ  LYS A1684       6.339 -13.261  68.099  1.00  0.00           N  
ATOM   2813  N   ARG A1685      -0.807 -10.887  70.577  1.00  0.00           N  
ATOM   2814  CA  ARG A1685      -1.884 -10.886  71.562  1.00  0.00           C  
ATOM   2815  C   ARG A1685      -3.269 -11.274  71.044  1.00  0.00           C  
ATOM   2816  O   ARG A1685      -4.110 -11.735  71.816  1.00  0.00           O  
ATOM   2817  CB  ARG A1685      -1.971  -9.504  72.226  1.00  0.00           C  
ATOM   2818  CG  ARG A1685      -0.822  -9.171  73.182  1.00  0.00           C  
ATOM   2819  CD  ARG A1685      -1.158  -9.574  74.614  1.00  0.00           C  
ATOM   2820  NE  ARG A1685      -2.197  -8.724  75.198  1.00  0.00           N  
ATOM   2821  CZ  ARG A1685      -1.985  -7.507  75.695  1.00  0.00           C  
ATOM   2822  NH1 ARG A1685      -0.765  -6.981  75.689  1.00  0.00           N  
ATOM   2823  NH2 ARG A1685      -2.996  -6.812  76.200  1.00  0.00           N  
ATOM   2824  N   PHE A1688      -3.520 -11.099  69.750  1.00  0.00           N  
ATOM   2825  CA  PHE A1688      -4.843 -11.418  69.228  1.00  0.00           C  
ATOM   2826  C   PHE A1688      -4.898 -12.375  68.051  1.00  0.00           C  
ATOM   2827  O   PHE A1688      -5.880 -12.398  67.312  1.00  0.00           O  
ATOM   2828  CB  PHE A1688      -5.580 -10.120  68.891  1.00  0.00           C  
ATOM   2829  CG  PHE A1688      -5.685  -9.183  70.054  1.00  0.00           C  
ATOM   2830  CD1 PHE A1688      -4.600  -8.398  70.430  1.00  0.00           C  
ATOM   2831  CD2 PHE A1688      -6.840  -9.141  70.825  1.00  0.00           C  
ATOM   2832  CE1 PHE A1688      -4.660  -7.588  71.559  1.00  0.00           C  
ATOM   2833  CE2 PHE A1688      -6.909  -8.333  71.959  1.00  0.00           C  
ATOM   2834  CZ  PHE A1688      -5.816  -7.558  72.326  1.00  0.00           C  
ATOM   2835  N   ASP A1689      -3.849 -13.176  67.894  1.00  0.00           N  
ATOM   2836  CA  ASP A1689      -3.782 -14.154  66.818  1.00  0.00           C  
ATOM   2837  C   ASP A1689      -4.032 -13.570  65.433  1.00  0.00           C  
ATOM   2838  O   ASP A1689      -4.641 -14.215  64.585  1.00  0.00           O  
ATOM   2839  CB  ASP A1689      -4.771 -15.292  67.081  1.00  0.00           C  
ATOM   2840  CG  ASP A1689      -4.335 -16.188  68.225  1.00  0.00           C  
ATOM   2841  OD1 ASP A1689      -3.270 -16.831  68.097  1.00  0.00           O  
ATOM   2842  OD2 ASP A1689      -5.051 -16.249  69.250  1.00  0.00           O  
ATOM   2843  N   GLY A1690      -3.558 -12.346  65.219  1.00  0.00           N  
ATOM   2844  CA  GLY A1690      -3.707 -11.692  63.931  1.00  0.00           C  
ATOM   2845  C   GLY A1690      -5.086 -11.169  63.580  1.00  0.00           C  
ATOM   2846  O   GLY A1690      -5.289 -10.650  62.481  1.00  0.00           O  
ATOM   2847  N   VAL A1691      -6.040 -11.295  64.494  1.00  0.00           N  
ATOM   2848  CA  VAL A1691      -7.389 -10.823  64.220  1.00  0.00           C  
ATOM   2849  C   VAL A1691      -7.620  -9.371  64.632  1.00  0.00           C  
ATOM   2850  O   VAL A1691      -7.384  -8.990  65.781  1.00  0.00           O  
ATOM   2851  CB  VAL A1691      -8.440 -11.713  64.916  1.00  0.00           C  
ATOM   2852  CG1 VAL A1691      -9.845 -11.215  64.576  1.00  0.00           C  
ATOM   2853  CG2 VAL A1691      -8.265 -13.157  64.477  1.00  0.00           C  
ATOM   2854  N   LEU A1692      -8.091  -8.569  63.681  1.00  0.00           N  
ATOM   2855  CA  LEU A1692      -8.378  -7.158  63.910  1.00  0.00           C  
ATOM   2856  C   LEU A1692      -9.725  -7.001  64.617  1.00  0.00           C  
ATOM   2857  O   LEU A1692     -10.570  -7.898  64.562  1.00  0.00           O  
ATOM   2858  CB  LEU A1692      -8.411  -6.407  62.571  1.00  0.00           C  
ATOM   2859  CG  LEU A1692      -7.154  -6.471  61.695  1.00  0.00           C  
ATOM   2860  CD1 LEU A1692      -7.414  -5.791  60.353  1.00  0.00           C  
ATOM   2861  CD2 LEU A1692      -5.997  -5.789  62.415  1.00  0.00           C  
ATOM   2862  N   ALA A1695      -9.915  -5.857  65.272  1.00  0.00           N  
ATOM   2863  CA  ALA A1695     -11.154  -5.550  65.986  1.00  0.00           C  
ATOM   2864  C   ALA A1695     -12.372  -5.623  65.071  1.00  0.00           C  
ATOM   2865  O   ALA A1695     -12.246  -5.567  63.845  1.00  0.00           O  
ATOM   2866  CB  ALA A1695     -11.062  -4.159  66.613  1.00  0.00           C  
ATOM   2867  N   SER A1698     -13.555  -5.732  65.669  1.00  0.00           N  
ATOM   2868  CA  SER A1698     -14.785  -5.818  64.892  1.00  0.00           C  
ATOM   2869  C   SER A1698     -15.455  -4.466  64.645  1.00  0.00           C  
ATOM   2870  O   SER A1698     -16.433  -4.385  63.906  1.00  0.00           O  
ATOM   2871  CB  SER A1698     -15.768  -6.780  65.566  1.00  0.00           C  
ATOM   2872  OG  SER A1698     -15.937  -6.466  66.936  1.00  0.00           O  
ATOM   2873  N   GLU A1713     -14.936  -3.413  65.271  1.00  0.00           N  
ATOM   2874  CA  GLU A1713     -15.462  -2.059  65.077  1.00  0.00           C  
ATOM   2875  C   GLU A1713     -14.282  -1.101  64.987  1.00  0.00           C  
ATOM   2876  O   GLU A1713     -13.200  -1.387  65.506  1.00  0.00           O  
ATOM   2877  CB  GLU A1713     -16.339  -1.586  66.248  1.00  0.00           C  
ATOM   2878  CG  GLU A1713     -17.562  -2.414  66.552  1.00  0.00           C  
ATOM   2879  CD  GLU A1713     -17.247  -3.573  67.461  1.00  0.00           C  
ATOM   2880  OE1 GLU A1713     -16.647  -3.339  68.530  1.00  0.00           O  
ATOM   2881  OE2 GLU A1713     -17.600  -4.715  67.113  1.00  0.00           O  
ATOM   2882  N   LEU A1714     -14.503   0.034  64.328  1.00  0.00           N  
ATOM   2883  CA  LEU A1714     -13.479   1.066  64.196  1.00  0.00           C  
ATOM   2884  C   LEU A1714     -13.398   1.799  65.530  1.00  0.00           C  
ATOM   2885  O   LEU A1714     -14.423   2.214  66.074  1.00  0.00           O  
ATOM   2886  CB  LEU A1714     -13.864   2.079  63.115  1.00  0.00           C  
ATOM   2887  CG  LEU A1714     -13.849   1.683  61.640  1.00  0.00           C  
ATOM   2888  CD1 LEU A1714     -14.398   2.839  60.813  1.00  0.00           C  
ATOM   2889  CD2 LEU A1714     -12.429   1.337  61.215  1.00  0.00           C  
ATOM   2890  N   ALA A1715     -12.189   1.963  66.052  1.00  0.00           N  
ATOM   2891  CA  ALA A1715     -12.009   2.658  67.319  1.00  0.00           C  
ATOM   2892  C   ALA A1715     -12.375   4.127  67.154  1.00  0.00           C  
ATOM   2893  O   ALA A1715     -13.138   4.680  67.946  1.00  0.00           O  
ATOM   2894  CB  ALA A1715     -10.571   2.532  67.787  1.00  0.00           C  
ATOM   2895  N   ASP A1716     -11.836   4.752  66.112  1.00  0.00           N  
ATOM   2896  CA  ASP A1716     -12.095   6.162  65.852  1.00  0.00           C  
ATOM   2897  C   ASP A1716     -12.678   6.362  64.457  1.00  0.00           C  
ATOM   2898  O   ASP A1716     -11.950   6.661  63.511  1.00  0.00           O  
ATOM   2899  CB  ASP A1716     -10.791   6.953  66.005  1.00  0.00           C  
ATOM   2900  CG  ASP A1716     -11.004   8.457  65.976  1.00  0.00           C  
ATOM   2901  OD1 ASP A1716     -10.073   9.182  66.390  1.00  0.00           O  
ATOM   2902  OD2 ASP A1716     -12.084   8.917  65.540  1.00  0.00           O  
ATOM   2903  N   PRO A1717     -14.006   6.192  64.318  1.00  0.00           N  
ATOM   2904  CA  PRO A1717     -14.734   6.344  63.053  1.00  0.00           C  
ATOM   2905  C   PRO A1717     -14.538   7.707  62.381  1.00  0.00           C  
ATOM   2906  O   PRO A1717     -14.509   7.793  61.152  1.00  0.00           O  
ATOM   2907  CB  PRO A1717     -16.188   6.110  63.462  1.00  0.00           C  
ATOM   2908  CG  PRO A1717     -16.063   5.146  64.597  1.00  0.00           C  
ATOM   2909  CD  PRO A1717     -14.916   5.736  65.384  1.00  0.00           C  
ATOM   2910  N   GLN A1718     -14.416   8.766  63.180  1.00  0.00           N  
ATOM   2911  CA  GLN A1718     -14.220  10.111  62.633  1.00  0.00           C  
ATOM   2912  C   GLN A1718     -12.908  10.205  61.883  1.00  0.00           C  
ATOM   2913  O   GLN A1718     -12.853  10.719  60.771  1.00  0.00           O  
ATOM   2914  CB  GLN A1718     -14.203  11.170  63.738  1.00  0.00           C  
ATOM   2915  CG  GLN A1718     -15.511  11.370  64.445  1.00  0.00           C  
ATOM   2916  CD  GLN A1718     -15.496  12.591  65.349  1.00  0.00           C  
ATOM   2917  OE1 GLN A1718     -15.501  13.734  64.877  1.00  0.00           O  
ATOM   2918  NE2 GLN A1718     -15.470  12.353  66.658  1.00  0.00           N  
ATOM   2919  N   LEU A1719     -11.847   9.719  62.515  1.00  0.00           N  
ATOM   2920  CA  LEU A1719     -10.527   9.752  61.913  1.00  0.00           C  
ATOM   2921  C   LEU A1719     -10.519   8.969  60.600  1.00  0.00           C  
ATOM   2922  O   LEU A1719      -9.988   9.438  59.595  1.00  0.00           O  
ATOM   2923  CB  LEU A1719      -9.497   9.172  62.883  1.00  0.00           C  
ATOM   2924  CG  LEU A1719      -8.044   9.321  62.440  1.00  0.00           C  
ATOM   2925  CD1 LEU A1719      -7.762  10.788  62.159  1.00  0.00           C  
ATOM   2926  CD2 LEU A1719      -7.113   8.777  63.513  1.00  0.00           C  
ATOM   2927  N   TYR A1720     -11.118   7.780  60.603  1.00  0.00           N  
ATOM   2928  CA  TYR A1720     -11.158   6.965  59.394  1.00  0.00           C  
ATOM   2929  C   TYR A1720     -11.887   7.706  58.273  1.00  0.00           C  
ATOM   2930  O   TYR A1720     -11.478   7.658  57.112  1.00  0.00           O  
ATOM   2931  CB  TYR A1720     -11.856   5.627  59.665  1.00  0.00           C  
ATOM   2932  CG  TYR A1720     -11.658   4.624  58.550  1.00  0.00           C  
ATOM   2933  CD1 TYR A1720     -10.438   3.961  58.394  1.00  0.00           C  
ATOM   2934  CD2 TYR A1720     -12.670   4.369  57.621  1.00  0.00           C  
ATOM   2935  CE1 TYR A1720     -10.225   3.076  57.343  1.00  0.00           C  
ATOM   2936  CE2 TYR A1720     -12.468   3.483  56.559  1.00  0.00           C  
ATOM   2937  CZ  TYR A1720     -11.240   2.839  56.428  1.00  0.00           C  
ATOM   2938  OH  TYR A1720     -11.023   1.958  55.389  1.00  0.00           O  
ATOM   2939  N   LYS A1721     -12.969   8.398  58.616  1.00  0.00           N  
ATOM   2940  CA  LYS A1721     -13.721   9.129  57.605  1.00  0.00           C  
ATOM   2941  C   LYS A1721     -12.900  10.274  57.032  1.00  0.00           C  
ATOM   2942  O   LYS A1721     -13.017  10.596  55.851  1.00  0.00           O  
ATOM   2943  CB  LYS A1721     -15.030   9.666  58.178  1.00  0.00           C  
ATOM   2944  CG  LYS A1721     -15.975  10.162  57.096  1.00  0.00           C  
ATOM   2945  CD  LYS A1721     -17.346  10.472  57.650  1.00  0.00           C  
ATOM   2946  CE  LYS A1721     -18.340  10.678  56.523  1.00  0.00           C  
ATOM   2947  NZ  LYS A1721     -17.883  11.711  55.548  1.00  0.00           N  
ATOM   2948  N   THR A1722     -12.079  10.897  57.870  1.00  0.00           N  
ATOM   2949  CA  THR A1722     -11.218  11.982  57.409  1.00  0.00           C  
ATOM   2950  C   THR A1722     -10.324  11.415  56.303  1.00  0.00           C  
ATOM   2951  O   THR A1722     -10.066  12.065  55.291  1.00  0.00           O  
ATOM   2952  CB  THR A1722     -10.335  12.517  58.560  1.00  0.00           C  
ATOM   2953  OG1 THR A1722     -11.161  13.186  59.522  1.00  0.00           O  
ATOM   2954  CG2 THR A1722      -9.279  13.491  58.034  1.00  0.00           C  
ATOM   2955  N   PHE A1723      -9.879  10.180  56.503  1.00  0.00           N  
ATOM   2956  CA  PHE A1723      -9.011   9.502  55.551  1.00  0.00           C  
ATOM   2957  C   PHE A1723      -9.715   9.129  54.250  1.00  0.00           C  
ATOM   2958  O   PHE A1723      -9.196   9.392  53.172  1.00  0.00           O  
ATOM   2959  CB  PHE A1723      -8.404   8.255  56.203  1.00  0.00           C  
ATOM   2960  CG  PHE A1723      -7.210   8.546  57.064  1.00  0.00           C  
ATOM   2961  CD1 PHE A1723      -7.299   9.438  58.134  1.00  0.00           C  
ATOM   2962  CD2 PHE A1723      -5.987   7.948  56.795  1.00  0.00           C  
ATOM   2963  CE1 PHE A1723      -6.183   9.726  58.921  1.00  0.00           C  
ATOM   2964  CE2 PHE A1723      -4.862   8.232  57.578  1.00  0.00           C  
ATOM   2965  CZ  PHE A1723      -4.963   9.120  58.640  1.00  0.00           C  
ATOM   2966  N   THR A1724     -10.895   8.523  54.338  1.00  0.00           N  
ATOM   2967  CA  THR A1724     -11.607   8.149  53.126  1.00  0.00           C  
ATOM   2968  C   THR A1724     -12.201   9.372  52.422  1.00  0.00           C  
ATOM   2969  O   THR A1724     -12.420   9.355  51.209  1.00  0.00           O  
ATOM   2970  CB  THR A1724     -12.715   7.101  53.409  1.00  0.00           C  
ATOM   2971  OG1 THR A1724     -13.604   7.585  54.421  1.00  0.00           O  
ATOM   2972  CG2 THR A1724     -12.087   5.786  53.867  1.00  0.00           C  
ATOM   2973  N   ASP A1725     -12.449  10.432  53.183  1.00  0.00           N  
ATOM   2974  CA  ASP A1725     -12.985  11.667  52.619  1.00  0.00           C  
ATOM   2975  C   ASP A1725     -11.956  12.291  51.677  1.00  0.00           C  
ATOM   2976  O   ASP A1725     -12.309  12.978  50.723  1.00  0.00           O  
ATOM   2977  CB  ASP A1725     -13.318  12.670  53.732  1.00  0.00           C  
ATOM   2978  CG  ASP A1725     -14.738  12.525  54.256  1.00  0.00           C  
ATOM   2979  OD1 ASP A1725     -15.092  13.249  55.213  1.00  0.00           O  
ATOM   2980  OD2 ASP A1725     -15.502  11.698  53.713  1.00  0.00           O  
ATOM   2981  N   ALA A1726     -10.679  12.035  51.944  1.00  0.00           N  
ATOM   2982  CA  ALA A1726      -9.600  12.590  51.133  1.00  0.00           C  
ATOM   2983  C   ALA A1726      -9.423  11.935  49.765  1.00  0.00           C  
ATOM   2984  O   ALA A1726      -8.722  12.475  48.910  1.00  0.00           O  
ATOM   2985  CB  ALA A1726      -8.290  12.519  51.907  1.00  0.00           C  
ATOM   2986  N   ALA A1727     -10.061  10.790  49.551  1.00  0.00           N  
ATOM   2987  CA  ALA A1727      -9.934  10.070  48.286  1.00  0.00           C  
ATOM   2988  C   ALA A1727     -10.229  10.930  47.066  1.00  0.00           C  
ATOM   2989  O   ALA A1727      -9.564  10.816  46.041  1.00  0.00           O  
ATOM   2990  CB  ALA A1727     -10.849   8.835  48.284  1.00  0.00           C  
ATOM   2991  N   GLU A1728     -11.230  11.794  47.175  1.00  0.00           N  
ATOM   2992  CA  GLU A1728     -11.605  12.646  46.053  1.00  0.00           C  
ATOM   2993  C   GLU A1728     -10.488  13.593  45.622  1.00  0.00           C  
ATOM   2994  O   GLU A1728     -10.138  13.660  44.442  1.00  0.00           O  
ATOM   2995  CB  GLU A1728     -12.847  13.465  46.406  1.00  0.00           C  
ATOM   2996  CG  GLU A1728     -13.367  14.301  45.250  1.00  0.00           C  
ATOM   2997  CD  GLU A1728     -14.375  15.346  45.696  1.00  0.00           C  
ATOM   2998  OE1 GLU A1728     -15.294  14.998  46.472  1.00  0.00           O  
ATOM   2999  OE2 GLU A1728     -14.249  16.514  45.265  1.00  0.00           O  
ATOM   3000  N   VAL A1729      -9.934  14.328  46.580  1.00  0.00           N  
ATOM   3001  CA  VAL A1729      -8.878  15.284  46.269  1.00  0.00           C  
ATOM   3002  C   VAL A1729      -7.591  14.593  45.828  1.00  0.00           C  
ATOM   3003  O   VAL A1729      -6.885  15.085  44.943  1.00  0.00           O  
ATOM   3004  CB  VAL A1729      -8.565  16.205  47.476  1.00  0.00           C  
ATOM   3005  CG1 VAL A1729      -7.953  15.401  48.620  1.00  0.00           C  
ATOM   3006  CG2 VAL A1729      -7.608  17.303  47.049  1.00  0.00           C  
ATOM   3007  N   ILE A1730      -7.283  13.459  46.450  1.00  0.00           N  
ATOM   3008  CA  ILE A1730      -6.074  12.720  46.098  1.00  0.00           C  
ATOM   3009  C   ILE A1730      -6.226  12.098  44.710  1.00  0.00           C  
ATOM   3010  O   ILE A1730      -5.315  12.179  43.896  1.00  0.00           O  
ATOM   3011  CB  ILE A1730      -5.748  11.635  47.161  1.00  0.00           C  
ATOM   3012  CG1 ILE A1730      -5.363  12.320  48.481  1.00  0.00           C  
ATOM   3013  CG2 ILE A1730      -4.599  10.756  46.677  1.00  0.00           C  
ATOM   3014  CD1 ILE A1730      -5.174  11.381  49.664  1.00  0.00           C  
ATOM   3015  N   GLY A1731      -7.382  11.497  44.436  1.00  0.00           N  
ATOM   3016  CA  GLY A1731      -7.611  10.910  43.126  1.00  0.00           C  
ATOM   3017  C   GLY A1731      -7.535  11.966  42.037  1.00  0.00           C  
ATOM   3018  O   GLY A1731      -6.954  11.741  40.973  1.00  0.00           O  
ATOM   3019  N   GLU A1732      -8.129  13.130  42.293  1.00  0.00           N  
ATOM   3020  CA  GLU A1732      -8.093  14.214  41.318  1.00  0.00           C  
ATOM   3021  C   GLU A1732      -6.651  14.680  41.100  1.00  0.00           C  
ATOM   3022  O   GLU A1732      -6.287  15.118  40.005  1.00  0.00           O  
ATOM   3023  CB  GLU A1732      -8.949  15.399  41.790  1.00  0.00           C  
ATOM   3024  CG  GLU A1732      -8.763  16.664  40.946  1.00  0.00           C  
ATOM   3025  CD  GLU A1732      -9.056  16.449  39.460  1.00  0.00           C  
ATOM   3026  OE1 GLU A1732      -8.699  17.328  38.645  1.00  0.00           O  
ATOM   3027  OE2 GLU A1732      -9.648  15.409  39.100  1.00  0.00           O  
ATOM   3028  N   ALA A1733      -5.838  14.602  42.149  1.00  0.00           N  
ATOM   3029  CA  ALA A1733      -4.443  15.002  42.042  1.00  0.00           C  
ATOM   3030  C   ALA A1733      -3.699  14.030  41.124  1.00  0.00           C  
ATOM   3031  O   ALA A1733      -2.913  14.458  40.289  1.00  0.00           O  
ATOM   3032  CB  ALA A1733      -3.792  15.046  43.425  1.00  0.00           C  
ATOM   3033  N   TRP A1734      -3.934  12.727  41.280  1.00  0.00           N  
ATOM   3034  CA  TRP A1734      -3.284  11.742  40.402  1.00  0.00           C  
ATOM   3035  C   TRP A1734      -3.764  11.999  38.973  1.00  0.00           C  
ATOM   3036  O   TRP A1734      -2.976  12.069  38.029  1.00  0.00           O  
ATOM   3037  CB  TRP A1734      -3.670  10.308  40.787  1.00  0.00           C  
ATOM   3038  CG  TRP A1734      -3.075   9.788  42.073  1.00  0.00           C  
ATOM   3039  CD1 TRP A1734      -3.716   9.042  43.017  1.00  0.00           C  
ATOM   3040  CD2 TRP A1734      -1.725   9.947  42.540  1.00  0.00           C  
ATOM   3041  NE1 TRP A1734      -2.860   8.726  44.042  1.00  0.00           N  
ATOM   3042  CE2 TRP A1734      -1.630   9.270  43.777  1.00  0.00           C  
ATOM   3043  CE3 TRP A1734      -0.587  10.592  42.034  1.00  0.00           C  
ATOM   3044  CZ2 TRP A1734      -0.444   9.221  44.522  1.00  0.00           C  
ATOM   3045  CZ3 TRP A1734       0.597  10.543  42.775  1.00  0.00           C  
ATOM   3046  CH2 TRP A1734       0.654   9.861  44.009  1.00  0.00           C  
ATOM   3047  N   GLU A1735      -5.075  12.145  38.827  1.00  0.00           N  
ATOM   3048  CA  GLU A1735      -5.682  12.375  37.519  1.00  0.00           C  
ATOM   3049  C   GLU A1735      -5.105  13.577  36.779  1.00  0.00           C  
ATOM   3050  O   GLU A1735      -4.806  13.496  35.589  1.00  0.00           O  
ATOM   3051  CB  GLU A1735      -7.195  12.573  37.671  1.00  0.00           C  
ATOM   3052  CG  GLU A1735      -7.895  12.964  36.373  1.00  0.00           C  
ATOM   3053  CD  GLU A1735      -8.255  11.766  35.524  1.00  0.00           C  
ATOM   3054  OE1 GLU A1735      -8.570  11.955  34.331  1.00  0.00           O  
ATOM   3055  OE2 GLU A1735      -8.238  10.634  36.050  1.00  0.00           O  
ATOM   3056  N   SER A1736      -4.958  14.694  37.487  1.00  0.00           N  
ATOM   3057  CA  SER A1736      -4.445  15.919  36.882  1.00  0.00           C  
ATOM   3058  C   SER A1736      -2.921  15.960  36.818  1.00  0.00           C  
ATOM   3059  O   SER A1736      -2.337  16.956  36.397  1.00  0.00           O  
ATOM   3060  CB  SER A1736      -4.978  17.140  37.643  1.00  0.00           C  
ATOM   3061  OG  SER A1736      -4.568  17.120  39.004  1.00  0.00           O  
ATOM   3062  N   ARG A1739      -2.281  14.868  37.230  1.00  0.00           N  
ATOM   3063  CA  ARG A1739      -0.822  14.777  37.209  1.00  0.00           C  
ATOM   3064  C   ARG A1739      -0.099  15.655  38.235  1.00  0.00           C  
ATOM   3065  O   ARG A1739       1.106  15.902  38.120  1.00  0.00           O  
ATOM   3066  CB  ARG A1739      -0.309  15.070  35.796  1.00  0.00           C  
ATOM   3067  CG  ARG A1739      -0.520  13.898  34.836  1.00  0.00           C  
ATOM   3068  CD  ARG A1739      -0.872  14.350  33.421  1.00  0.00           C  
ATOM   3069  NE  ARG A1739      -0.119  15.527  33.010  1.00  0.00           N  
ATOM   3070  CZ  ARG A1739      -0.680  16.685  32.675  1.00  0.00           C  
ATOM   3071  NH1 ARG A1739      -2.002  16.815  32.698  1.00  0.00           N  
ATOM   3072  NH2 ARG A1739       0.082  17.714  32.331  1.00  0.00           N  
ATOM   3073  N   GLU A1740      -0.837  16.127  39.235  1.00  0.00           N  
ATOM   3074  CA  GLU A1740      -0.258  16.941  40.301  1.00  0.00           C  
ATOM   3075  C   GLU A1740       0.192  15.939  41.365  1.00  0.00           C  
ATOM   3076  O   GLU A1740      -0.338  15.895  42.473  1.00  0.00           O  
ATOM   3077  CB  GLU A1740      -1.314  17.895  40.870  1.00  0.00           C  
ATOM   3078  CG  GLU A1740      -1.889  18.856  39.837  1.00  0.00           C  
ATOM   3079  CD  GLU A1740      -0.904  19.936  39.415  1.00  0.00           C  
ATOM   3080  OE1 GLU A1740       0.316  19.775  39.631  1.00  0.00           O  
ATOM   3081  OE2 GLU A1740      -1.356  20.956  38.851  1.00  0.00           O  
ATOM   3082  N   PHE A1741       1.174  15.123  40.999  1.00  0.00           N  
ATOM   3083  CA  PHE A1741       1.696  14.093  41.884  1.00  0.00           C  
ATOM   3084  C   PHE A1741       2.213  14.618  43.222  1.00  0.00           C  
ATOM   3085  O   PHE A1741       1.952  14.026  44.266  1.00  0.00           O  
ATOM   3086  CB  PHE A1741       2.811  13.317  41.176  1.00  0.00           C  
ATOM   3087  CG  PHE A1741       2.337  12.463  40.027  1.00  0.00           C  
ATOM   3088  CD1 PHE A1741       3.235  11.641  39.347  1.00  0.00           C  
ATOM   3089  CD2 PHE A1741       1.002  12.462  39.632  1.00  0.00           C  
ATOM   3090  CE1 PHE A1741       2.815  10.826  38.291  1.00  0.00           C  
ATOM   3091  CE2 PHE A1741       0.572  11.649  38.579  1.00  0.00           C  
ATOM   3092  CZ  PHE A1741       1.479  10.832  37.909  1.00  0.00           C  
ATOM   3093  N   GLY A1742       2.952  15.719  43.186  1.00  0.00           N  
ATOM   3094  CA  GLY A1742       3.485  16.279  44.416  1.00  0.00           C  
ATOM   3095  C   GLY A1742       2.385  16.652  45.387  1.00  0.00           C  
ATOM   3096  O   GLY A1742       2.538  16.519  46.608  1.00  0.00           O  
ATOM   3097  N   LYS A1743       1.270  17.123  44.838  1.00  0.00           N  
ATOM   3098  CA  LYS A1743       0.117  17.511  45.637  1.00  0.00           C  
ATOM   3099  C   LYS A1743      -0.477  16.257  46.269  1.00  0.00           C  
ATOM   3100  O   LYS A1743      -0.801  16.237  47.455  1.00  0.00           O  
ATOM   3101  CB  LYS A1743      -0.928  18.194  44.747  1.00  0.00           C  
ATOM   3102  CG  LYS A1743      -2.167  18.709  45.477  1.00  0.00           C  
ATOM   3103  CD  LYS A1743      -3.150  19.306  44.477  1.00  0.00           C  
ATOM   3104  CE  LYS A1743      -4.326  19.999  45.161  1.00  0.00           C  
ATOM   3105  NZ  LYS A1743      -5.185  19.068  45.940  1.00  0.00           N  
ATOM   3106  N   ALA A1744      -0.613  15.206  45.469  1.00  0.00           N  
ATOM   3107  CA  ALA A1744      -1.160  13.956  45.968  1.00  0.00           C  
ATOM   3108  C   ALA A1744      -0.306  13.433  47.123  1.00  0.00           C  
ATOM   3109  O   ALA A1744      -0.824  13.064  48.176  1.00  0.00           O  
ATOM   3110  CB  ALA A1744      -1.209  12.925  44.846  1.00  0.00           C  
ATOM   3111  N   VAL A1745       1.009  13.404  46.926  1.00  0.00           N  
ATOM   3112  CA  VAL A1745       1.908  12.903  47.965  1.00  0.00           C  
ATOM   3113  C   VAL A1745       1.839  13.725  49.256  1.00  0.00           C  
ATOM   3114  O   VAL A1745       1.784  13.163  50.349  1.00  0.00           O  
ATOM   3115  CB  VAL A1745       3.374  12.850  47.454  1.00  0.00           C  
ATOM   3116  CG1 VAL A1745       4.308  12.448  48.591  1.00  0.00           C  
ATOM   3117  CG2 VAL A1745       3.490  11.839  46.302  1.00  0.00           C  
ATOM   3118  N   ARG A1746       1.850  15.050  49.138  1.00  0.00           N  
ATOM   3119  CA  ARG A1746       1.768  15.902  50.328  1.00  0.00           C  
ATOM   3120  C   ARG A1746       0.487  15.601  51.103  1.00  0.00           C  
ATOM   3121  O   ARG A1746       0.486  15.532  52.335  1.00  0.00           O  
ATOM   3122  CB  ARG A1746       1.800  17.386  49.940  1.00  0.00           C  
ATOM   3123  CG  ARG A1746       3.205  17.931  49.688  1.00  0.00           C  
ATOM   3124  CD  ARG A1746       3.208  19.452  49.537  1.00  0.00           C  
ATOM   3125  NE  ARG A1746       2.755  19.892  48.217  1.00  0.00           N  
ATOM   3126  CZ  ARG A1746       3.441  19.710  47.090  1.00  0.00           C  
ATOM   3127  NH1 ARG A1746       4.619  19.096  47.114  1.00  0.00           N  
ATOM   3128  NH2 ARG A1746       2.950  20.143  45.937  1.00  0.00           N  
ATOM   3129  N   GLU A1747      -0.600  15.415  50.368  1.00  0.00           N  
ATOM   3130  CA  GLU A1747      -1.893  15.110  50.969  1.00  0.00           C  
ATOM   3131  C   GLU A1747      -1.804  13.775  51.715  1.00  0.00           C  
ATOM   3132  O   GLU A1747      -2.250  13.652  52.856  1.00  0.00           O  
ATOM   3133  CB  GLU A1747      -2.952  15.021  49.869  1.00  0.00           C  
ATOM   3134  CG  GLU A1747      -4.382  15.020  50.356  1.00  0.00           C  
ATOM   3135  CD  GLU A1747      -4.840  16.387  50.834  1.00  0.00           C  
ATOM   3136  OE1 GLU A1747      -4.759  17.358  50.048  1.00  0.00           O  
ATOM   3137  OE2 GLU A1747      -5.287  16.487  51.994  1.00  0.00           O  
ATOM   3138  N   ILE A1748      -1.209  12.781  51.065  1.00  0.00           N  
ATOM   3139  CA  ILE A1748      -1.067  11.451  51.648  1.00  0.00           C  
ATOM   3140  C   ILE A1748      -0.180  11.464  52.895  1.00  0.00           C  
ATOM   3141  O   ILE A1748      -0.507  10.835  53.905  1.00  0.00           O  
ATOM   3142  CB  ILE A1748      -0.496  10.456  50.590  1.00  0.00           C  
ATOM   3143  CG1 ILE A1748      -1.541  10.231  49.492  1.00  0.00           C  
ATOM   3144  CG2 ILE A1748      -0.118   9.121  51.240  1.00  0.00           C  
ATOM   3145  CD1 ILE A1748      -1.023   9.460  48.297  1.00  0.00           C  
ATOM   3146  N   MET A1749       0.934  12.190  52.828  1.00  0.00           N  
ATOM   3147  CA  MET A1749       1.848  12.269  53.957  1.00  0.00           C  
ATOM   3148  C   MET A1749       1.240  13.060  55.108  1.00  0.00           C  
ATOM   3149  O   MET A1749       1.574  12.825  56.276  1.00  0.00           O  
ATOM   3150  CB  MET A1749       3.181  12.894  53.531  1.00  0.00           C  
ATOM   3151  CG  MET A1749       4.037  11.979  52.661  1.00  0.00           C  
ATOM   3152  SD  MET A1749       4.239  10.348  53.421  1.00  0.00           S  
ATOM   3153  CE  MET A1749       4.170   9.263  51.986  1.00  0.00           C  
ATOM   3154  N   ALA A1750       0.357  13.997  54.784  1.00  0.00           N  
ATOM   3155  CA  ALA A1750      -0.304  14.786  55.817  1.00  0.00           C  
ATOM   3156  C   ALA A1750      -1.253  13.848  56.571  1.00  0.00           C  
ATOM   3157  O   ALA A1750      -1.380  13.924  57.794  1.00  0.00           O  
ATOM   3158  CB  ALA A1750      -1.078  15.941  55.189  1.00  0.00           C  
ATOM   3159  N   LEU A1751      -1.909  12.952  55.837  1.00  0.00           N  
ATOM   3160  CA  LEU A1751      -2.819  11.997  56.459  1.00  0.00           C  
ATOM   3161  C   LEU A1751      -2.005  11.050  57.327  1.00  0.00           C  
ATOM   3162  O   LEU A1751      -2.425  10.677  58.424  1.00  0.00           O  
ATOM   3163  CB  LEU A1751      -3.583  11.198  55.399  1.00  0.00           C  
ATOM   3164  CG  LEU A1751      -4.723  11.901  54.654  1.00  0.00           C  
ATOM   3165  CD1 LEU A1751      -5.251  10.981  53.570  1.00  0.00           C  
ATOM   3166  CD2 LEU A1751      -5.840  12.267  55.622  1.00  0.00           C  
ATOM   3167  N   ALA A1752      -0.829  10.670  56.836  1.00  0.00           N  
ATOM   3168  CA  ALA A1752       0.035   9.769  57.582  1.00  0.00           C  
ATOM   3169  C   ALA A1752       0.443  10.403  58.911  1.00  0.00           C  
ATOM   3170  O   ALA A1752       0.512   9.716  59.931  1.00  0.00           O  
ATOM   3171  CB  ALA A1752       1.266   9.416  56.759  1.00  0.00           C  
ATOM   3172  N   ASP A1753       0.720  11.708  58.904  1.00  0.00           N  
ATOM   3173  CA  ASP A1753       1.095  12.390  60.142  1.00  0.00           C  
ATOM   3174  C   ASP A1753      -0.065  12.260  61.124  1.00  0.00           C  
ATOM   3175  O   ASP A1753       0.135  11.979  62.305  1.00  0.00           O  
ATOM   3176  CB  ASP A1753       1.393  13.873  59.898  1.00  0.00           C  
ATOM   3177  CG  ASP A1753       2.668  14.095  59.116  1.00  0.00           C  
ATOM   3178  OD1 ASP A1753       3.572  13.241  59.197  1.00  0.00           O  
ATOM   3179  OD2 ASP A1753       2.771  15.136  58.432  1.00  0.00           O  
ATOM   3180  N   LEU A1754      -1.280  12.465  60.625  1.00  0.00           N  
ATOM   3181  CA  LEU A1754      -2.472  12.340  61.452  1.00  0.00           C  
ATOM   3182  C   LEU A1754      -2.554  10.951  62.073  1.00  0.00           C  
ATOM   3183  O   LEU A1754      -2.849  10.812  63.260  1.00  0.00           O  
ATOM   3184  CB  LEU A1754      -3.736  12.582  60.627  1.00  0.00           C  
ATOM   3185  CG  LEU A1754      -4.176  14.030  60.420  1.00  0.00           C  
ATOM   3186  CD1 LEU A1754      -5.473  14.059  59.624  1.00  0.00           C  
ATOM   3187  CD2 LEU A1754      -4.364  14.698  61.778  1.00  0.00           C  
ATOM   3188  N   ALA A1755      -2.296   9.925  61.266  1.00  0.00           N  
ATOM   3189  CA  ALA A1755      -2.355   8.548  61.751  1.00  0.00           C  
ATOM   3190  C   ALA A1755      -1.309   8.278  62.826  1.00  0.00           C  
ATOM   3191  O   ALA A1755      -1.589   7.604  63.817  1.00  0.00           O  
ATOM   3192  CB  ALA A1755      -2.179   7.578  60.598  1.00  0.00           C  
ATOM   3193  N   ASN A1756      -0.101   8.792  62.634  1.00  0.00           N  
ATOM   3194  CA  ASN A1756       0.944   8.584  63.625  1.00  0.00           C  
ATOM   3195  C   ASN A1756       0.686   9.400  64.885  1.00  0.00           C  
ATOM   3196  O   ASN A1756       1.130   9.029  65.970  1.00  0.00           O  
ATOM   3197  CB  ASN A1756       2.311   8.909  63.030  1.00  0.00           C  
ATOM   3198  CG  ASN A1756       2.784   7.834  62.074  1.00  0.00           C  
ATOM   3199  OD1 ASN A1756       2.996   6.689  62.475  1.00  0.00           O  
ATOM   3200  ND2 ASN A1756       2.938   8.188  60.803  1.00  0.00           N  
ATOM   3201  N   ARG A1757      -0.043  10.503  64.744  1.00  0.00           N  
ATOM   3202  CA  ARG A1757      -0.381  11.326  65.898  1.00  0.00           C  
ATOM   3203  C   ARG A1757      -1.439  10.573  66.699  1.00  0.00           C  
ATOM   3204  O   ARG A1757      -1.372  10.505  67.928  1.00  0.00           O  
ATOM   3205  CB  ARG A1757      -0.927  12.681  65.455  1.00  0.00           C  
ATOM   3206  CG  ARG A1757      -1.270  13.612  66.601  1.00  0.00           C  
ATOM   3207  CD  ARG A1757      -1.278  15.053  66.128  1.00  0.00           C  
ATOM   3208  NE  ARG A1757       0.008  15.414  65.534  1.00  0.00           N  
ATOM   3209  CZ  ARG A1757       0.327  16.632  65.102  1.00  0.00           C  
ATOM   3210  NH1 ARG A1757      -0.547  17.627  65.195  1.00  0.00           N  
ATOM   3211  NH2 ARG A1757       1.525  16.854  64.576  1.00  0.00           N  
ATOM   3212  N   TYR A1758      -2.414  10.005  65.994  1.00  0.00           N  
ATOM   3213  CA  TYR A1758      -3.466   9.230  66.640  1.00  0.00           C  
ATOM   3214  C   TYR A1758      -2.827   8.116  67.463  1.00  0.00           C  
ATOM   3215  O   TYR A1758      -3.160   7.927  68.634  1.00  0.00           O  
ATOM   3216  CB  TYR A1758      -4.395   8.597  65.600  1.00  0.00           C  
ATOM   3217  CG  TYR A1758      -5.201   7.440  66.157  1.00  0.00           C  
ATOM   3218  CD1 TYR A1758      -6.405   7.657  66.834  1.00  0.00           C  
ATOM   3219  CD2 TYR A1758      -4.721   6.132  66.074  1.00  0.00           C  
ATOM   3220  CE1 TYR A1758      -7.109   6.596  67.416  1.00  0.00           C  
ATOM   3221  CE2 TYR A1758      -5.413   5.071  66.653  1.00  0.00           C  
ATOM   3222  CZ  TYR A1758      -6.601   5.308  67.324  1.00  0.00           C  
ATOM   3223  OH  TYR A1758      -7.267   4.257  67.916  1.00  0.00           O  
ATOM   3224  N   VAL A1760      -1.915   7.374  66.841  1.00  0.00           N  
ATOM   3225  CA  VAL A1760      -1.246   6.271  67.518  1.00  0.00           C  
ATOM   3226  C   VAL A1760      -0.492   6.738  68.759  1.00  0.00           C  
ATOM   3227  O   VAL A1760      -0.451   6.028  69.763  1.00  0.00           O  
ATOM   3228  CB  VAL A1760      -0.264   5.542  66.572  1.00  0.00           C  
ATOM   3229  CG1 VAL A1760       0.499   4.472  67.335  1.00  0.00           C  
ATOM   3230  CG2 VAL A1760      -1.033   4.903  65.421  1.00  0.00           C  
ATOM   3231  N   ASP A1761       0.107   7.924  68.692  1.00  0.00           N  
ATOM   3232  CA  ASP A1761       0.840   8.456  69.838  1.00  0.00           C  
ATOM   3233  C   ASP A1761      -0.106   8.859  70.962  1.00  0.00           C  
ATOM   3234  O   ASP A1761       0.124   8.526  72.123  1.00  0.00           O  
ATOM   3235  CB  ASP A1761       1.695   9.659  69.430  1.00  0.00           C  
ATOM   3236  CG  ASP A1761       2.883   9.264  68.581  1.00  0.00           C  
ATOM   3237  OD1 ASP A1761       3.530   8.248  68.912  1.00  0.00           O  
ATOM   3238  OD2 ASP A1761       3.177   9.970  67.595  1.00  0.00           O  
ATOM   3239  N   GLU A1762      -1.170   9.579  70.621  1.00  0.00           N  
ATOM   3240  CA  GLU A1762      -2.138   9.997  71.625  1.00  0.00           C  
ATOM   3241  C   GLU A1762      -2.657   8.772  72.367  1.00  0.00           C  
ATOM   3242  O   GLU A1762      -2.703   8.754  73.597  1.00  0.00           O  
ATOM   3243  CB  GLU A1762      -3.311  10.727  70.972  1.00  0.00           C  
ATOM   3244  CG  GLU A1762      -2.959  12.081  70.388  1.00  0.00           C  
ATOM   3245  CD  GLU A1762      -4.135  12.728  69.686  1.00  0.00           C  
ATOM   3246  OE1 GLU A1762      -3.975  13.857  69.172  1.00  0.00           O  
ATOM   3247  OE2 GLU A1762      -5.220  12.107  69.643  1.00  0.00           O  
ATOM   3248  N   GLN A1763      -3.034   7.745  71.610  1.00  0.00           N  
ATOM   3249  CA  GLN A1763      -3.559   6.513  72.187  1.00  0.00           C  
ATOM   3250  C   GLN A1763      -2.482   5.723  72.916  1.00  0.00           C  
ATOM   3251  O   GLN A1763      -2.778   4.989  73.860  1.00  0.00           O  
ATOM   3252  CB  GLN A1763      -4.180   5.636  71.097  1.00  0.00           C  
ATOM   3253  CG  GLN A1763      -5.369   6.259  70.388  1.00  0.00           C  
ATOM   3254  CD  GLN A1763      -6.497   6.616  71.337  1.00  0.00           C  
ATOM   3255  OE1 GLN A1763      -6.869   5.824  72.203  1.00  0.00           O  
ATOM   3256  NE2 GLN A1763      -7.057   7.809  71.170  1.00  0.00           N  
ATOM   3257  N   ALA A1799      -1.237   5.870  72.471  1.00  0.00           N  
ATOM   3258  CA  ALA A1799      -0.106   5.173  73.081  1.00  0.00           C  
ATOM   3259  C   ALA A1799      -0.428   3.716  73.409  1.00  0.00           C  
ATOM   3260  O   ALA A1799      -0.832   3.400  74.526  1.00  0.00           O  
ATOM   3261  CB  ALA A1799       0.329   5.902  74.343  1.00  0.00           C  
ATOM   3262  N   PRO A1800      -0.246   2.807  72.436  1.00  0.00           N  
ATOM   3263  CA  PRO A1800      -0.525   1.382  72.643  1.00  0.00           C  
ATOM   3264  C   PRO A1800       0.532   0.643  73.465  1.00  0.00           C  
ATOM   3265  O   PRO A1800       0.220  -0.323  74.163  1.00  0.00           O  
ATOM   3266  CB  PRO A1800      -0.622   0.848  71.218  1.00  0.00           C  
ATOM   3267  CG  PRO A1800       0.396   1.673  70.503  1.00  0.00           C  
ATOM   3268  CD  PRO A1800       0.114   3.066  71.030  1.00  0.00           C  
ATOM   3269  N   TRP A1801       1.779   1.093  73.377  1.00  0.00           N  
ATOM   3270  CA  TRP A1801       2.870   0.459  74.110  1.00  0.00           C  
ATOM   3271  C   TRP A1801       2.661   0.535  75.619  1.00  0.00           C  
ATOM   3272  O   TRP A1801       3.245  -0.245  76.372  1.00  0.00           O  
ATOM   3273  CB  TRP A1801       4.204   1.108  73.727  1.00  0.00           C  
ATOM   3274  CG  TRP A1801       4.253   2.583  73.984  1.00  0.00           C  
ATOM   3275  CD1 TRP A1801       4.601   3.205  75.151  1.00  0.00           C  
ATOM   3276  CD2 TRP A1801       3.913   3.625  73.060  1.00  0.00           C  
ATOM   3277  NE1 TRP A1801       4.498   4.570  75.009  1.00  0.00           N  
ATOM   3278  CE2 TRP A1801       4.077   4.854  73.736  1.00  0.00           C  
ATOM   3279  CE3 TRP A1801       3.483   3.637  71.725  1.00  0.00           C  
ATOM   3280  CZ2 TRP A1801       3.826   6.088  73.122  1.00  0.00           C  
ATOM   3281  CZ3 TRP A1801       3.233   4.864  71.114  1.00  0.00           C  
ATOM   3282  CH2 TRP A1801       3.406   6.072  71.815  1.00  0.00           C  
ATOM   3283  N   VAL A1802       1.823   1.471  76.055  1.00  0.00           N  
ATOM   3284  CA  VAL A1802       1.540   1.634  77.476  1.00  0.00           C  
ATOM   3285  C   VAL A1802       0.230   0.932  77.836  1.00  0.00           C  
ATOM   3286  O   VAL A1802       0.105   0.338  78.908  1.00  0.00           O  
ATOM   3287  CB  VAL A1802       1.454   3.132  77.865  1.00  0.00           C  
ATOM   3288  CG1 VAL A1802       0.285   3.793  77.162  1.00  0.00           C  
ATOM   3289  CG2 VAL A1802       1.321   3.271  79.375  1.00  0.00           C  
ATOM   3290  N   VAL A1803      -0.743   1.002  76.932  1.00  0.00           N  
ATOM   3291  CA  VAL A1803      -2.035   0.360  77.142  1.00  0.00           C  
ATOM   3292  C   VAL A1803      -1.852  -1.155  77.177  1.00  0.00           C  
ATOM   3293  O   VAL A1803      -2.633  -1.870  77.805  1.00  0.00           O  
ATOM   3294  CB  VAL A1803      -3.025   0.710  76.009  1.00  0.00           C  
ATOM   3295  CG1 VAL A1803      -4.310  -0.091  76.168  1.00  0.00           C  
ATOM   3296  CG2 VAL A1803      -3.324   2.199  76.022  1.00  0.00           C  
ATOM   3297  N   ALA A1804      -0.809  -1.631  76.503  1.00  0.00           N  
ATOM   3298  CA  ALA A1804      -0.509  -3.057  76.433  1.00  0.00           C  
ATOM   3299  C   ALA A1804      -0.076  -3.650  77.769  1.00  0.00           C  
ATOM   3300  O   ALA A1804      -0.540  -4.721  78.157  1.00  0.00           O  
ATOM   3301  CB  ALA A1804       0.569  -3.306  75.385  1.00  0.00           C  
ATOM   3302  N   LYS A1805       0.814  -2.954  78.468  1.00  0.00           N  
ATOM   3303  CA  LYS A1805       1.316  -3.426  79.755  1.00  0.00           C  
ATOM   3304  C   LYS A1805       0.352  -3.202  80.922  1.00  0.00           C  
ATOM   3305  O   LYS A1805       0.702  -3.445  82.076  1.00  0.00           O  
ATOM   3306  CB  LYS A1805       2.675  -2.778  80.053  1.00  0.00           C  
ATOM   3307  CG  LYS A1805       2.692  -1.265  79.914  1.00  0.00           C  
ATOM   3308  CD  LYS A1805       4.116  -0.729  79.844  1.00  0.00           C  
ATOM   3309  CE  LYS A1805       4.126   0.780  79.650  1.00  0.00           C  
ATOM   3310  NZ  LYS A1805       5.503   1.318  79.482  1.00  0.00           N  
ATOM   3311  N   GLN A1808      -0.860  -2.744  80.622  1.00  0.00           N  
ATOM   3312  CA  GLN A1808      -1.862  -2.520  81.659  1.00  0.00           C  
ATOM   3313  C   GLN A1808      -2.905  -3.633  81.594  1.00  0.00           C  
ATOM   3314  O   GLN A1808      -3.851  -3.562  80.809  1.00  0.00           O  
ATOM   3315  CB  GLN A1808      -2.546  -1.163  81.467  1.00  0.00           C  
ATOM   3316  CG  GLN A1808      -1.586   0.009  81.382  1.00  0.00           C  
ATOM   3317  CD  GLN A1808      -2.292   1.349  81.434  1.00  0.00           C  
ATOM   3318  OE1 GLN A1808      -3.263   1.585  80.712  1.00  0.00           O  
ATOM   3319  NE2 GLN A1808      -1.801   2.241  82.288  1.00  0.00           N  
ATOM   3320  N   GLU A1809      -2.723  -4.660  82.422  1.00  0.00           N  
ATOM   3321  CA  GLU A1809      -3.636  -5.801  82.461  1.00  0.00           C  
ATOM   3322  C   GLU A1809      -5.106  -5.377  82.445  1.00  0.00           C  
ATOM   3323  O   GLU A1809      -5.509  -4.465  83.171  1.00  0.00           O  
ATOM   3324  CB  GLU A1809      -3.348  -6.655  83.696  1.00  0.00           C  
ATOM   3325  N   GLY A1810      -5.899  -6.046  81.609  1.00  0.00           N  
ATOM   3326  CA  GLY A1810      -7.315  -5.731  81.505  1.00  0.00           C  
ATOM   3327  C   GLY A1810      -7.653  -4.748  80.394  1.00  0.00           C  
ATOM   3328  O   GLY A1810      -8.810  -4.353  80.238  1.00  0.00           O  
ATOM   3329  N   ARG A1812      -6.648  -4.354  79.616  1.00  0.00           N  
ATOM   3330  CA  ARG A1812      -6.853  -3.401  78.526  1.00  0.00           C  
ATOM   3331  C   ARG A1812      -6.757  -4.047  77.143  1.00  0.00           C  
ATOM   3332  O   ARG A1812      -6.619  -3.345  76.139  1.00  0.00           O  
ATOM   3333  CB  ARG A1812      -5.825  -2.265  78.615  1.00  0.00           C  
ATOM   3334  CG  ARG A1812      -5.831  -1.481  79.923  1.00  0.00           C  
ATOM   3335  CD  ARG A1812      -7.155  -0.765  80.163  1.00  0.00           C  
ATOM   3336  NE  ARG A1812      -7.463   0.236  79.143  1.00  0.00           N  
ATOM   3337  CZ  ARG A1812      -6.723   1.313  78.892  1.00  0.00           C  
ATOM   3338  NH1 ARG A1812      -5.614   1.541  79.585  1.00  0.00           N  
ATOM   3339  NH2 ARG A1812      -7.097   2.170  77.951  1.00  0.00           N  
ATOM   3340  N   ASP A1813      -6.835  -5.375  77.087  1.00  0.00           N  
ATOM   3341  CA  ASP A1813      -6.738  -6.092  75.817  1.00  0.00           C  
ATOM   3342  C   ASP A1813      -7.672  -5.557  74.742  1.00  0.00           C  
ATOM   3343  O   ASP A1813      -7.228  -5.208  73.651  1.00  0.00           O  
ATOM   3344  CB  ASP A1813      -6.995  -7.585  76.025  1.00  0.00           C  
ATOM   3345  CG  ASP A1813      -5.837  -8.280  76.708  1.00  0.00           C  
ATOM   3346  OD1 ASP A1813      -5.481  -7.874  77.835  1.00  0.00           O  
ATOM   3347  OD2 ASP A1813      -5.281  -9.231  76.119  1.00  0.00           O  
ATOM   3348  N   ALA A1814      -8.965  -5.491  75.044  1.00  0.00           N  
ATOM   3349  CA  ALA A1814      -9.932  -4.991  74.077  1.00  0.00           C  
ATOM   3350  C   ALA A1814      -9.525  -3.611  73.568  1.00  0.00           C  
ATOM   3351  O   ALA A1814      -9.626  -3.329  72.372  1.00  0.00           O  
ATOM   3352  CB  ALA A1814     -11.318  -4.932  74.701  1.00  0.00           C  
ATOM   3353  N   ASP A1815      -9.064  -2.756  74.479  1.00  0.00           N  
ATOM   3354  CA  ASP A1815      -8.638  -1.406  74.116  1.00  0.00           C  
ATOM   3355  C   ASP A1815      -7.425  -1.437  73.190  1.00  0.00           C  
ATOM   3356  O   ASP A1815      -7.351  -0.677  72.225  1.00  0.00           O  
ATOM   3357  CB  ASP A1815      -8.297  -0.580  75.368  1.00  0.00           C  
ATOM   3358  CG  ASP A1815      -9.518  -0.261  76.215  1.00  0.00           C  
ATOM   3359  OD1 ASP A1815     -10.578   0.072  75.644  1.00  0.00           O  
ATOM   3360  OD2 ASP A1815      -9.413  -0.326  77.459  1.00  0.00           O  
ATOM   3361  N   LEU A1816      -6.474  -2.314  73.490  1.00  0.00           N  
ATOM   3362  CA  LEU A1816      -5.272  -2.441  72.680  1.00  0.00           C  
ATOM   3363  C   LEU A1816      -5.627  -2.881  71.258  1.00  0.00           C  
ATOM   3364  O   LEU A1816      -5.239  -2.233  70.285  1.00  0.00           O  
ATOM   3365  CB  LEU A1816      -4.324  -3.458  73.313  1.00  0.00           C  
ATOM   3366  CG  LEU A1816      -2.982  -3.691  72.612  1.00  0.00           C  
ATOM   3367  CD1 LEU A1816      -2.134  -2.425  72.658  1.00  0.00           C  
ATOM   3368  CD2 LEU A1816      -2.261  -4.841  73.289  1.00  0.00           C  
ATOM   3369  N   GLN A1817      -6.368  -3.981  71.143  1.00  0.00           N  
ATOM   3370  CA  GLN A1817      -6.772  -4.496  69.835  1.00  0.00           C  
ATOM   3371  C   GLN A1817      -7.465  -3.407  69.021  1.00  0.00           C  
ATOM   3372  O   GLN A1817      -7.197  -3.246  67.832  1.00  0.00           O  
ATOM   3373  CB  GLN A1817      -7.721  -5.690  69.992  1.00  0.00           C  
ATOM   3374  CG  GLN A1817      -8.155  -6.310  68.666  1.00  0.00           C  
ATOM   3375  CD  GLN A1817      -9.227  -7.379  68.838  1.00  0.00           C  
ATOM   3376  OE1 GLN A1817     -10.274  -7.128  69.434  1.00  0.00           O  
ATOM   3377  NE2 GLN A1817      -8.974  -8.570  68.306  1.00  0.00           N  
ATOM   3378  N   ALA A1818      -8.357  -2.663  69.670  1.00  0.00           N  
ATOM   3379  CA  ALA A1818      -9.091  -1.589  69.009  1.00  0.00           C  
ATOM   3380  C   ALA A1818      -8.153  -0.494  68.495  1.00  0.00           C  
ATOM   3381  O   ALA A1818      -8.329   0.021  67.387  1.00  0.00           O  
ATOM   3382  CB  ALA A1818     -10.111  -0.992  69.970  1.00  0.00           C  
ATOM   3383  N   ILE A1819      -7.158  -0.142  69.304  1.00  0.00           N  
ATOM   3384  CA  ILE A1819      -6.200   0.889  68.927  1.00  0.00           C  
ATOM   3385  C   ILE A1819      -5.310   0.444  67.767  1.00  0.00           C  
ATOM   3386  O   ILE A1819      -5.224   1.124  66.744  1.00  0.00           O  
ATOM   3387  CB  ILE A1819      -5.297   1.276  70.118  1.00  0.00           C  
ATOM   3388  CG1 ILE A1819      -6.145   1.885  71.234  1.00  0.00           C  
ATOM   3389  CG2 ILE A1819      -4.239   2.275  69.670  1.00  0.00           C  
ATOM   3390  CD1 ILE A1819      -5.367   2.212  72.492  1.00  0.00           C  
ATOM   3391  N   CYS A1820      -4.656  -0.700  67.932  1.00  0.00           N  
ATOM   3392  CA  CYS A1820      -3.760  -1.227  66.912  1.00  0.00           C  
ATOM   3393  C   CYS A1820      -4.441  -1.586  65.594  1.00  0.00           C  
ATOM   3394  O   CYS A1820      -3.820  -1.499  64.540  1.00  0.00           O  
ATOM   3395  CB  CYS A1820      -3.021  -2.451  67.448  1.00  0.00           C  
ATOM   3396  SG  CYS A1820      -1.947  -2.096  68.858  1.00  0.00           S  
ATOM   3397  N   SER A1821      -5.702  -2.004  65.655  1.00  0.00           N  
ATOM   3398  CA  SER A1821      -6.437  -2.353  64.441  1.00  0.00           C  
ATOM   3399  C   SER A1821      -6.755  -1.061  63.711  1.00  0.00           C  
ATOM   3400  O   SER A1821      -6.757  -1.008  62.484  1.00  0.00           O  
ATOM   3401  CB  SER A1821      -7.740  -3.088  64.781  1.00  0.00           C  
ATOM   3402  OG  SER A1821      -7.478  -4.350  65.374  1.00  0.00           O  
ATOM   3403  N   MET A1822      -7.028  -0.018  64.486  1.00  0.00           N  
ATOM   3404  CA  MET A1822      -7.338   1.292  63.940  1.00  0.00           C  
ATOM   3405  C   MET A1822      -6.141   1.743  63.110  1.00  0.00           C  
ATOM   3406  O   MET A1822      -6.292   2.206  61.983  1.00  0.00           O  
ATOM   3407  CB  MET A1822      -7.583   2.279  65.082  1.00  0.00           C  
ATOM   3408  CG  MET A1822      -8.038   3.643  64.638  1.00  0.00           C  
ATOM   3409  SD  MET A1822      -9.600   3.548  63.775  1.00  0.00           S  
ATOM   3410  CE  MET A1822      -9.429   4.913  62.619  1.00  0.00           C  
ATOM   3411  N   GLY A1823      -4.950   1.591  63.677  1.00  0.00           N  
ATOM   3412  CA  GLY A1823      -3.739   1.979  62.973  1.00  0.00           C  
ATOM   3413  C   GLY A1823      -3.512   1.180  61.701  1.00  0.00           C  
ATOM   3414  O   GLY A1823      -3.019   1.708  60.698  1.00  0.00           O  
ATOM   3415  N   ILE A1824      -3.872  -0.099  61.737  1.00  0.00           N  
ATOM   3416  CA  ILE A1824      -3.697  -0.963  60.581  1.00  0.00           C  
ATOM   3417  C   ILE A1824      -4.647  -0.557  59.457  1.00  0.00           C  
ATOM   3418  O   ILE A1824      -4.270  -0.575  58.286  1.00  0.00           O  
ATOM   3419  CB  ILE A1824      -3.891  -2.442  60.987  1.00  0.00           C  
ATOM   3420  CG1 ILE A1824      -2.651  -2.896  61.772  1.00  0.00           C  
ATOM   3421  CG2 ILE A1824      -4.124  -3.328  59.753  1.00  0.00           C  
ATOM   3422  CD1 ILE A1824      -2.781  -4.256  62.428  1.00  0.00           C  
ATOM   3423  N   ASN A1825      -5.870  -0.173  59.815  1.00  0.00           N  
ATOM   3424  CA  ASN A1825      -6.845   0.260  58.826  1.00  0.00           C  
ATOM   3425  C   ASN A1825      -6.449   1.598  58.194  1.00  0.00           C  
ATOM   3426  O   ASN A1825      -6.727   1.825  57.020  1.00  0.00           O  
ATOM   3427  CB  ASN A1825      -8.243   0.352  59.444  1.00  0.00           C  
ATOM   3428  CG  ASN A1825      -9.058  -0.909  59.211  1.00  0.00           C  
ATOM   3429  OD1 ASN A1825      -9.291  -1.298  58.068  1.00  0.00           O  
ATOM   3430  ND2 ASN A1825      -9.492  -1.554  60.291  1.00  0.00           N  
ATOM   3431  N   LEU A1826      -5.812   2.479  58.965  1.00  0.00           N  
ATOM   3432  CA  LEU A1826      -5.356   3.767  58.421  1.00  0.00           C  
ATOM   3433  C   LEU A1826      -4.243   3.468  57.413  1.00  0.00           C  
ATOM   3434  O   LEU A1826      -4.128   4.113  56.367  1.00  0.00           O  
ATOM   3435  CB  LEU A1826      -4.819   4.681  59.541  1.00  0.00           C  
ATOM   3436  CG  LEU A1826      -5.829   5.226  60.560  1.00  0.00           C  
ATOM   3437  CD1 LEU A1826      -5.124   6.132  61.573  1.00  0.00           C  
ATOM   3438  CD2 LEU A1826      -6.910   6.009  59.837  1.00  0.00           C  
ATOM   3439  N   PHE A1827      -3.424   2.475  57.742  1.00  0.00           N  
ATOM   3440  CA  PHE A1827      -2.334   2.042  56.870  1.00  0.00           C  
ATOM   3441  C   PHE A1827      -2.931   1.500  55.563  1.00  0.00           C  
ATOM   3442  O   PHE A1827      -2.422   1.776  54.468  1.00  0.00           O  
ATOM   3443  CB  PHE A1827      -1.530   0.946  57.573  1.00  0.00           C  
ATOM   3444  CG  PHE A1827      -0.551   0.235  56.683  1.00  0.00           C  
ATOM   3445  CD1 PHE A1827       0.642   0.847  56.301  1.00  0.00           C  
ATOM   3446  CD2 PHE A1827      -0.820  -1.055  56.227  1.00  0.00           C  
ATOM   3447  CE1 PHE A1827       1.546   0.189  55.484  1.00  0.00           C  
ATOM   3448  CE2 PHE A1827       0.082  -1.725  55.406  1.00  0.00           C  
ATOM   3449  CZ  PHE A1827       1.269  -1.103  55.032  1.00  0.00           C  
ATOM   3450  N   ARG A1828      -4.019   0.738  55.685  1.00  0.00           N  
ATOM   3451  CA  ARG A1828      -4.686   0.156  54.516  1.00  0.00           C  
ATOM   3452  C   ARG A1828      -5.061   1.255  53.531  1.00  0.00           C  
ATOM   3453  O   ARG A1828      -4.816   1.140  52.331  1.00  0.00           O  
ATOM   3454  CB  ARG A1828      -5.945  -0.613  54.957  1.00  0.00           C  
ATOM   3455  CG  ARG A1828      -6.690  -1.395  53.859  1.00  0.00           C  
ATOM   3456  CD  ARG A1828      -7.571  -0.501  52.963  1.00  0.00           C  
ATOM   3457  NE  ARG A1828      -8.406  -1.296  52.047  1.00  0.00           N  
ATOM   3458  CZ  ARG A1828      -9.569  -1.856  52.375  1.00  0.00           C  
ATOM   3459  NH1 ARG A1828     -10.062  -1.714  53.596  1.00  0.00           N  
ATOM   3460  NH2 ARG A1828     -10.237  -2.576  51.484  1.00  0.00           N  
ATOM   3461  N   VAL A1829      -5.666   2.319  54.047  1.00  0.00           N  
ATOM   3462  CA  VAL A1829      -6.077   3.433  53.213  1.00  0.00           C  
ATOM   3463  C   VAL A1829      -4.879   4.127  52.564  1.00  0.00           C  
ATOM   3464  O   VAL A1829      -4.880   4.383  51.363  1.00  0.00           O  
ATOM   3465  CB  VAL A1829      -6.895   4.455  54.031  1.00  0.00           C  
ATOM   3466  CG1 VAL A1829      -7.222   5.671  53.178  1.00  0.00           C  
ATOM   3467  CG2 VAL A1829      -8.184   3.801  54.522  1.00  0.00           C  
ATOM   3468  N   LEU A1830      -3.853   4.421  53.353  1.00  0.00           N  
ATOM   3469  CA  LEU A1830      -2.655   5.079  52.826  1.00  0.00           C  
ATOM   3470  C   LEU A1830      -1.997   4.293  51.696  1.00  0.00           C  
ATOM   3471  O   LEU A1830      -1.604   4.873  50.678  1.00  0.00           O  
ATOM   3472  CB  LEU A1830      -1.637   5.303  53.942  1.00  0.00           C  
ATOM   3473  CG  LEU A1830      -2.061   6.292  55.024  1.00  0.00           C  
ATOM   3474  CD1 LEU A1830      -0.974   6.377  56.077  1.00  0.00           C  
ATOM   3475  CD2 LEU A1830      -2.309   7.655  54.402  1.00  0.00           C  
ATOM   3476  N   MET A1831      -1.871   2.979  51.870  1.00  0.00           N  
ATOM   3477  CA  MET A1831      -1.247   2.152  50.838  1.00  0.00           C  
ATOM   3478  C   MET A1831      -2.115   2.096  49.582  1.00  0.00           C  
ATOM   3479  O   MET A1831      -1.614   1.861  48.488  1.00  0.00           O  
ATOM   3480  CB  MET A1831      -0.980   0.737  51.358  1.00  0.00           C  
ATOM   3481  CG  MET A1831       0.243   0.619  52.269  1.00  0.00           C  
ATOM   3482  SD  MET A1831       1.725   1.322  51.502  1.00  0.00           S  
ATOM   3483  CE  MET A1831       1.887   0.296  50.055  1.00  0.00           C  
ATOM   3484  N   THR A1832      -3.417   2.311  49.744  1.00  0.00           N  
ATOM   3485  CA  THR A1832      -4.315   2.303  48.598  1.00  0.00           C  
ATOM   3486  C   THR A1832      -4.036   3.546  47.750  1.00  0.00           C  
ATOM   3487  O   THR A1832      -4.006   3.472  46.528  1.00  0.00           O  
ATOM   3488  CB  THR A1832      -5.804   2.316  49.025  1.00  0.00           C  
ATOM   3489  OG1 THR A1832      -6.092   1.140  49.784  1.00  0.00           O  
ATOM   3490  CG2 THR A1832      -6.711   2.332  47.797  1.00  0.00           C  
ATOM   3491  N   TYR A1833      -3.836   4.687  48.405  1.00  0.00           N  
ATOM   3492  CA  TYR A1833      -3.562   5.935  47.694  1.00  0.00           C  
ATOM   3493  C   TYR A1833      -2.172   5.916  47.061  1.00  0.00           C  
ATOM   3494  O   TYR A1833      -1.935   6.571  46.046  1.00  0.00           O  
ATOM   3495  CB  TYR A1833      -3.676   7.139  48.645  1.00  0.00           C  
ATOM   3496  CG  TYR A1833      -5.064   7.367  49.236  1.00  0.00           C  
ATOM   3497  CD1 TYR A1833      -6.215   7.050  48.514  1.00  0.00           C  
ATOM   3498  CD2 TYR A1833      -5.218   7.956  50.496  1.00  0.00           C  
ATOM   3499  CE1 TYR A1833      -7.491   7.318  49.031  1.00  0.00           C  
ATOM   3500  CE2 TYR A1833      -6.482   8.232  51.019  1.00  0.00           C  
ATOM   3501  CZ  TYR A1833      -7.613   7.910  50.283  1.00  0.00           C  
ATOM   3502  OH  TYR A1833      -8.857   8.181  50.801  1.00  0.00           O  
ATOM   3503  N   LEU A1834      -1.260   5.154  47.659  1.00  0.00           N  
ATOM   3504  CA  LEU A1834       0.108   5.053  47.148  1.00  0.00           C  
ATOM   3505  C   LEU A1834       0.325   3.863  46.214  1.00  0.00           C  
ATOM   3506  O   LEU A1834       1.415   3.692  45.668  1.00  0.00           O  
ATOM   3507  CB  LEU A1834       1.097   4.944  48.313  1.00  0.00           C  
ATOM   3508  CG  LEU A1834       1.268   6.182  49.189  1.00  0.00           C  
ATOM   3509  CD1 LEU A1834       2.099   5.820  50.419  1.00  0.00           C  
ATOM   3510  CD2 LEU A1834       1.948   7.283  48.387  1.00  0.00           C  
ATOM   3511  N   LYS A2014      -0.704   3.038  46.043  1.00  0.00           N  
ATOM   3512  CA  LYS A2014      -0.602   1.858  45.193  1.00  0.00           C  
ATOM   3513  C   LYS A2014      -0.093   2.151  43.786  1.00  0.00           C  
ATOM   3514  O   LYS A2014       0.658   1.357  43.222  1.00  0.00           O  
ATOM   3515  CB  LYS A2014      -1.955   1.124  45.133  1.00  0.00           C  
ATOM   3516  CG  LYS A2014      -1.975  -0.065  44.176  1.00  0.00           C  
ATOM   3517  CD  LYS A2014      -3.045  -1.086  44.577  1.00  0.00           C  
ATOM   3518  CE  LYS A2014      -3.102  -2.244  43.577  1.00  0.00           C  
ATOM   3519  NZ  LYS A2014      -3.904  -3.390  44.103  1.00  0.00           N  
ATOM   3520  N   PRO A2015      -0.501   3.284  43.190  1.00  0.00           N  
ATOM   3521  CA  PRO A2015      -0.016   3.584  41.842  1.00  0.00           C  
ATOM   3522  C   PRO A2015       1.486   3.881  41.833  1.00  0.00           C  
ATOM   3523  O   PRO A2015       2.160   3.687  40.822  1.00  0.00           O  
ATOM   3524  CB  PRO A2015      -0.809   4.836  41.451  1.00  0.00           C  
ATOM   3525  CG  PRO A2015      -2.059   4.724  42.237  1.00  0.00           C  
ATOM   3526  CD  PRO A2015      -1.574   4.217  43.579  1.00  0.00           C  
ATOM   3527  N   VAL A2016       1.983   4.362  42.970  1.00  0.00           N  
ATOM   3528  CA  VAL A2016       3.386   4.772  43.115  1.00  0.00           C  
ATOM   3529  C   VAL A2016       4.391   3.690  43.503  1.00  0.00           C  
ATOM   3530  O   VAL A2016       5.494   3.660  42.971  1.00  0.00           O  
ATOM   3531  CB  VAL A2016       3.516   5.882  44.180  1.00  0.00           C  
ATOM   3532  CG1 VAL A2016       4.900   6.506  44.125  1.00  0.00           C  
ATOM   3533  CG2 VAL A2016       2.428   6.934  43.989  1.00  0.00           C  
ATOM   3534  N   LEU A2017       4.011   2.826  44.441  1.00  0.00           N  
ATOM   3535  CA  LEU A2017       4.899   1.781  44.952  1.00  0.00           C  
ATOM   3536  C   LEU A2017       4.337   0.380  44.745  1.00  0.00           C  
ATOM   3537  O   LEU A2017       3.800  -0.231  45.675  1.00  0.00           O  
ATOM   3538  CB  LEU A2017       5.125   2.024  46.448  1.00  0.00           C  
ATOM   3539  CG  LEU A2017       5.459   3.474  46.803  1.00  0.00           C  
ATOM   3540  CD1 LEU A2017       5.293   3.715  48.292  1.00  0.00           C  
ATOM   3541  CD2 LEU A2017       6.874   3.768  46.361  1.00  0.00           C  
ATOM   3542  N   PRO A2018       4.480  -0.161  43.527  1.00  0.00           N  
ATOM   3543  CA  PRO A2018       3.976  -1.497  43.188  1.00  0.00           C  
ATOM   3544  C   PRO A2018       4.433  -2.654  44.072  1.00  0.00           C  
ATOM   3545  O   PRO A2018       3.611  -3.466  44.491  1.00  0.00           O  
ATOM   3546  CB  PRO A2018       4.429  -1.687  41.737  1.00  0.00           C  
ATOM   3547  CG  PRO A2018       4.543  -0.285  41.219  1.00  0.00           C  
ATOM   3548  CD  PRO A2018       5.156   0.454  42.371  1.00  0.00           C  
ATOM   3549  N   LYS A2019       5.735  -2.745  44.337  1.00  0.00           N  
ATOM   3550  CA  LYS A2019       6.263  -3.853  45.145  1.00  0.00           C  
ATOM   3551  C   LYS A2019       5.894  -3.729  46.617  1.00  0.00           C  
ATOM   3552  O   LYS A2019       5.446  -4.700  47.230  1.00  0.00           O  
ATOM   3553  CB  LYS A2019       7.782  -3.951  44.993  1.00  0.00           C  
ATOM   3554  CG  LYS A2019       8.269  -4.065  43.558  1.00  0.00           C  
ATOM   3555  CD  LYS A2019       8.175  -5.473  42.974  1.00  0.00           C  
ATOM   3556  CE  LYS A2019       6.770  -5.841  42.520  1.00  0.00           C  
ATOM   3557  NZ  LYS A2019       6.773  -7.148  41.790  1.00  0.00           N  
ATOM   3558  N   LEU A2020       6.076  -2.543  47.194  1.00  0.00           N  
ATOM   3559  CA  LEU A2020       5.698  -2.368  48.588  1.00  0.00           C  
ATOM   3560  C   LEU A2020       4.212  -2.673  48.722  1.00  0.00           C  
ATOM   3561  O   LEU A2020       3.780  -3.239  49.725  1.00  0.00           O  
ATOM   3562  CB  LEU A2020       5.966  -0.940  49.074  1.00  0.00           C  
ATOM   3563  CG  LEU A2020       5.418  -0.609  50.471  1.00  0.00           C  
ATOM   3564  CD1 LEU A2020       5.985  -1.588  51.512  1.00  0.00           C  
ATOM   3565  CD2 LEU A2020       5.789   0.821  50.845  1.00  0.00           C  
ATOM   3566  N   THR A2021       3.428  -2.293  47.712  1.00  0.00           N  
ATOM   3567  CA  THR A2021       1.985  -2.548  47.753  1.00  0.00           C  
ATOM   3568  C   THR A2021       1.698  -4.051  47.799  1.00  0.00           C  
ATOM   3569  O   THR A2021       0.810  -4.496  48.535  1.00  0.00           O  
ATOM   3570  CB  THR A2021       1.250  -1.946  46.533  1.00  0.00           C  
ATOM   3571  OG1 THR A2021       1.338  -0.519  46.568  1.00  0.00           O  
ATOM   3572  CG2 THR A2021      -0.214  -2.340  46.560  1.00  0.00           C  
ATOM   3573  N   GLU A2022       2.441  -4.833  47.014  1.00  0.00           N  
ATOM   3574  CA  GLU A2022       2.244  -6.281  47.015  1.00  0.00           C  
ATOM   3575  C   GLU A2022       2.565  -6.826  48.405  1.00  0.00           C  
ATOM   3576  O   GLU A2022       1.854  -7.683  48.927  1.00  0.00           O  
ATOM   3577  CB  GLU A2022       3.151  -6.966  45.985  1.00  0.00           C  
ATOM   3578  CG  GLU A2022       2.833  -6.664  44.532  1.00  0.00           C  
ATOM   3579  CD  GLU A2022       3.747  -7.422  43.581  1.00  0.00           C  
ATOM   3580  OE1 GLU A2022       4.846  -7.839  44.011  1.00  0.00           O  
ATOM   3581  OE2 GLU A2022       3.379  -7.594  42.402  1.00  0.00           O  
ATOM   3582  N   ARG A2023       3.642  -6.329  49.007  1.00  0.00           N  
ATOM   3583  CA  ARG A2023       4.022  -6.788  50.339  1.00  0.00           C  
ATOM   3584  C   ARG A2023       2.942  -6.402  51.350  1.00  0.00           C  
ATOM   3585  O   ARG A2023       2.612  -7.179  52.249  1.00  0.00           O  
ATOM   3586  CB  ARG A2023       5.386  -6.206  50.742  1.00  0.00           C  
ATOM   3587  CG  ARG A2023       6.548  -6.748  49.899  1.00  0.00           C  
ATOM   3588  CD  ARG A2023       7.915  -6.478  50.532  1.00  0.00           C  
ATOM   3589  NE  ARG A2023       8.295  -5.066  50.543  1.00  0.00           N  
ATOM   3590  CZ  ARG A2023       8.805  -4.406  49.505  1.00  0.00           C  
ATOM   3591  NH1 ARG A2023       9.006  -5.018  48.345  1.00  0.00           N  
ATOM   3592  NH2 ARG A2023       9.123  -3.126  49.629  1.00  0.00           N  
ATOM   3593  N   ALA A2024       2.373  -5.212  51.191  1.00  0.00           N  
ATOM   3594  CA  ALA A2024       1.316  -4.771  52.095  1.00  0.00           C  
ATOM   3595  C   ALA A2024       0.055  -5.626  51.916  1.00  0.00           C  
ATOM   3596  O   ALA A2024      -0.609  -5.964  52.895  1.00  0.00           O  
ATOM   3597  CB  ALA A2024       0.990  -3.288  51.857  1.00  0.00           C  
ATOM   3598  N   GLU A2025      -0.272  -5.975  50.672  1.00  0.00           N  
ATOM   3599  CA  GLU A2025      -1.461  -6.785  50.409  1.00  0.00           C  
ATOM   3600  C   GLU A2025      -1.314  -8.199  50.972  1.00  0.00           C  
ATOM   3601  O   GLU A2025      -2.297  -8.813  51.401  1.00  0.00           O  
ATOM   3602  CB  GLU A2025      -1.760  -6.822  48.901  1.00  0.00           C  
ATOM   3603  CG  GLU A2025      -2.218  -5.467  48.351  1.00  0.00           C  
ATOM   3604  CD  GLU A2025      -2.406  -5.447  46.843  1.00  0.00           C  
ATOM   3605  OE1 GLU A2025      -1.651  -6.144  46.137  1.00  0.00           O  
ATOM   3606  OE2 GLU A2025      -3.295  -4.710  46.358  1.00  0.00           O  
ATOM   3607  N   ALA A2026      -0.090  -8.719  50.981  1.00  0.00           N  
ATOM   3608  CA  ALA A2026       0.138 -10.055  51.528  1.00  0.00           C  
ATOM   3609  C   ALA A2026      -0.056 -10.003  53.043  1.00  0.00           C  
ATOM   3610  O   ALA A2026      -0.599 -10.931  53.640  1.00  0.00           O  
ATOM   3611  CB  ALA A2026       1.542 -10.538  51.191  1.00  0.00           C  
ATOM   3612  N   PHE A2027       0.385  -8.912  53.661  1.00  0.00           N  
ATOM   3613  CA  PHE A2027       0.242  -8.735  55.102  1.00  0.00           C  
ATOM   3614  C   PHE A2027      -1.226  -8.552  55.486  1.00  0.00           C  
ATOM   3615  O   PHE A2027      -1.708  -9.141  56.457  1.00  0.00           O  
ATOM   3616  CB  PHE A2027       1.054  -7.515  55.562  1.00  0.00           C  
ATOM   3617  CG  PHE A2027       0.541  -6.867  56.829  1.00  0.00           C  
ATOM   3618  CD1 PHE A2027       0.436  -7.590  58.012  1.00  0.00           C  
ATOM   3619  CD2 PHE A2027       0.180  -5.521  56.836  1.00  0.00           C  
ATOM   3620  CE1 PHE A2027      -0.019  -6.980  59.187  1.00  0.00           C  
ATOM   3621  CE2 PHE A2027      -0.274  -4.902  58.002  1.00  0.00           C  
ATOM   3622  CZ  PHE A2027      -0.375  -5.634  59.179  1.00  0.00           C  
ATOM   3623  N   LEU A2039      -1.934  -7.742  54.709  1.00  0.00           N  
ATOM   3624  CA  LEU A2039      -3.334  -7.458  54.986  1.00  0.00           C  
ATOM   3625  C   LEU A2039      -4.300  -8.541  54.523  1.00  0.00           C  
ATOM   3626  O   LEU A2039      -5.481  -8.487  54.859  1.00  0.00           O  
ATOM   3627  CB  LEU A2039      -3.728  -6.126  54.343  1.00  0.00           C  
ATOM   3628  CG  LEU A2039      -3.026  -4.868  54.865  1.00  0.00           C  
ATOM   3629  CD1 LEU A2039      -3.288  -3.704  53.919  1.00  0.00           C  
ATOM   3630  CD2 LEU A2039      -3.504  -4.546  56.265  1.00  0.00           C  
ATOM   3631  N   ASN A2040      -3.813  -9.518  53.760  1.00  0.00           N  
ATOM   3632  CA  ASN A2040      -4.689 -10.578  53.253  1.00  0.00           C  
ATOM   3633  C   ASN A2040      -5.820  -9.938  52.458  1.00  0.00           C  
ATOM   3634  O   ASN A2040      -6.969 -10.381  52.521  1.00  0.00           O  
ATOM   3635  CB  ASN A2040      -5.292 -11.379  54.408  1.00  0.00           C  
ATOM   3636  CG  ASN A2040      -4.448 -12.565  54.798  1.00  0.00           C  
ATOM   3637  OD1 ASN A2040      -4.341 -12.902  55.979  1.00  0.00           O  
ATOM   3638  ND2 ASN A2040      -3.859 -13.224  53.807  1.00  0.00           N  
ATOM   3639  N   THR A2041      -5.488  -8.894  51.709  1.00  0.00           N  
ATOM   3640  CA  THR A2041      -6.482  -8.181  50.922  1.00  0.00           C  
ATOM   3641  C   THR A2041      -5.842  -7.492  49.731  1.00  0.00           C  
ATOM   3642  O   THR A2041      -4.716  -6.996  49.819  1.00  0.00           O  
ATOM   3643  CB  THR A2041      -7.169  -7.061  51.754  1.00  0.00           C  
ATOM   3644  OG1 THR A2041      -7.559  -7.565  53.038  1.00  0.00           O  
ATOM   3645  CG2 THR A2041      -8.389  -6.539  51.026  1.00  0.00           C  
ATOM   3646  N   GLU A2042      -6.556  -7.470  48.612  1.00  0.00           N  
ATOM   3647  CA  GLU A2042      -6.067  -6.761  47.445  1.00  0.00           C  
ATOM   3648  C   GLU A2042      -6.587  -5.341  47.687  1.00  0.00           C  
ATOM   3649  O   GLU A2042      -7.709  -5.165  48.168  1.00  0.00           O  
ATOM   3650  CB  GLU A2042      -6.672  -7.327  46.162  1.00  0.00           C  
ATOM   3651  CG  GLU A2042      -6.244  -6.562  44.920  1.00  0.00           C  
ATOM   3652  CD  GLU A2042      -6.885  -7.086  43.651  1.00  0.00           C  
ATOM   3653  OE1 GLU A2042      -8.129  -7.031  43.542  1.00  0.00           O  
ATOM   3654  OE2 GLU A2042      -6.138  -7.550  42.764  1.00  0.00           O  
ATOM   3655  N   LEU A2043      -5.789  -4.331  47.375  1.00  0.00           N  
ATOM   3656  CA  LEU A2043      -6.226  -2.958  47.601  1.00  0.00           C  
ATOM   3657  C   LEU A2043      -6.919  -2.342  46.385  1.00  0.00           C  
ATOM   3658  O   LEU A2043      -6.310  -2.202  45.328  1.00  0.00           O  
ATOM   3659  CB  LEU A2043      -5.026  -2.090  47.994  1.00  0.00           C  
ATOM   3660  CG  LEU A2043      -4.278  -2.513  49.262  1.00  0.00           C  
ATOM   3661  CD1 LEU A2043      -3.040  -1.632  49.446  1.00  0.00           C  
ATOM   3662  CD2 LEU A2043      -5.206  -2.391  50.460  1.00  0.00           C  
ATOM   3663  N   THR A2044      -8.191  -1.980  46.539  1.00  0.00           N  
ATOM   3664  CA  THR A2044      -8.947  -1.342  45.458  1.00  0.00           C  
ATOM   3665  C   THR A2044      -9.302   0.058  45.940  1.00  0.00           C  
ATOM   3666  O   THR A2044      -9.364   0.304  47.144  1.00  0.00           O  
ATOM   3667  CB  THR A2044     -10.249  -2.096  45.133  1.00  0.00           C  
ATOM   3668  OG1 THR A2044     -11.166  -1.955  46.224  1.00  0.00           O  
ATOM   3669  CG2 THR A2044      -9.962  -3.577  44.896  1.00  0.00           C  
ATOM   3670  N   TRP A2047      -9.530   0.973  45.004  1.00  0.00           N  
ATOM   3671  CA  TRP A2047      -9.847   2.347  45.354  1.00  0.00           C  
ATOM   3672  C   TRP A2047     -11.158   2.480  46.136  1.00  0.00           C  
ATOM   3673  O   TRP A2047     -11.235   3.268  47.080  1.00  0.00           O  
ATOM   3674  CB  TRP A2047      -9.879   3.211  44.083  1.00  0.00           C  
ATOM   3675  CG  TRP A2047      -9.891   4.685  44.343  1.00  0.00           C  
ATOM   3676  CD1 TRP A2047     -10.989   5.488  44.486  1.00  0.00           C  
ATOM   3677  CD2 TRP A2047      -8.748   5.535  44.511  1.00  0.00           C  
ATOM   3678  NE1 TRP A2047     -10.600   6.784  44.733  1.00  0.00           N  
ATOM   3679  CE2 TRP A2047      -9.231   6.841  44.755  1.00  0.00           C  
ATOM   3680  CE3 TRP A2047      -7.361   5.320  44.481  1.00  0.00           C  
ATOM   3681  CZ2 TRP A2047      -8.377   7.928  44.968  1.00  0.00           C  
ATOM   3682  CZ3 TRP A2047      -6.510   6.403  44.693  1.00  0.00           C  
ATOM   3683  CH2 TRP A2047      -7.023   7.689  44.934  1.00  0.00           C  
ATOM   3684  N   ASP A2048     -12.175   1.706  45.760  1.00  0.00           N  
ATOM   3685  CA  ASP A2048     -13.469   1.760  46.453  1.00  0.00           C  
ATOM   3686  C   ASP A2048     -13.464   0.942  47.748  1.00  0.00           C  
ATOM   3687  O   ASP A2048     -14.254   1.200  48.658  1.00  0.00           O  
ATOM   3688  CB  ASP A2048     -14.597   1.225  45.558  1.00  0.00           C  
ATOM   3689  CG  ASP A2048     -14.776   2.026  44.287  1.00  0.00           C  
ATOM   3690  OD1 ASP A2048     -14.244   3.154  44.200  1.00  0.00           O  
ATOM   3691  OD2 ASP A2048     -15.470   1.527  43.373  1.00  0.00           O  
ATOM   3692  N   GLY A2049     -12.575  -0.046  47.812  1.00  0.00           N  
ATOM   3693  CA  GLY A2049     -12.479  -0.903  48.977  1.00  0.00           C  
ATOM   3694  C   GLY A2049     -12.234  -0.219  50.308  1.00  0.00           C  
ATOM   3695  O   GLY A2049     -12.591  -0.762  51.347  1.00  0.00           O  
ATOM   3696  N   ILE A2050     -11.618   0.958  50.297  1.00  0.00           N  
ATOM   3697  CA  ILE A2050     -11.358   1.661  51.549  1.00  0.00           C  
ATOM   3698  C   ILE A2050     -12.654   2.072  52.259  1.00  0.00           C  
ATOM   3699  O   ILE A2050     -12.636   2.430  53.436  1.00  0.00           O  
ATOM   3700  CB  ILE A2050     -10.485   2.920  51.323  1.00  0.00           C  
ATOM   3701  CG1 ILE A2050     -11.232   3.934  50.454  1.00  0.00           C  
ATOM   3702  CG2 ILE A2050      -9.175   2.526  50.649  1.00  0.00           C  
ATOM   3703  CD1 ILE A2050     -10.419   5.186  50.127  1.00  0.00           C  
ATOM   3704  N   GLN A2051     -13.778   2.026  51.548  1.00  0.00           N  
ATOM   3705  CA  GLN A2051     -15.056   2.385  52.160  1.00  0.00           C  
ATOM   3706  C   GLN A2051     -15.512   1.305  53.144  1.00  0.00           C  
ATOM   3707  O   GLN A2051     -16.401   1.538  53.964  1.00  0.00           O  
ATOM   3708  CB  GLN A2051     -16.119   2.603  51.084  1.00  0.00           C  
ATOM   3709  CG  GLN A2051     -15.882   3.848  50.247  1.00  0.00           C  
ATOM   3710  CD  GLN A2051     -15.726   5.094  51.096  1.00  0.00           C  
ATOM   3711  OE1 GLN A2051     -16.562   5.386  51.955  1.00  0.00           O  
ATOM   3712  NE2 GLN A2051     -14.654   5.840  50.857  1.00  0.00           N  
ATOM   3713  N   GLN A2085     -14.897   0.127  53.049  1.00  0.00           N  
ATOM   3714  CA  GLN A2085     -15.193  -0.999  53.932  1.00  0.00           C  
ATOM   3715  C   GLN A2085     -13.920  -1.393  54.683  1.00  0.00           C  
ATOM   3716  O   GLN A2085     -13.098  -2.169  54.177  1.00  0.00           O  
ATOM   3717  CB  GLN A2085     -15.688  -2.222  53.137  1.00  0.00           C  
ATOM   3718  CG  GLN A2085     -17.118  -2.148  52.612  1.00  0.00           C  
ATOM   3719  CD  GLN A2085     -17.295  -1.140  51.490  1.00  0.00           C  
ATOM   3720  OE1 GLN A2085     -16.619  -1.212  50.462  1.00  0.00           O  
ATOM   3721  NE2 GLN A2085     -18.214  -0.196  51.680  1.00  0.00           N  
ATOM   3722  N   PRO A2086     -13.729  -0.858  55.896  1.00  0.00           N  
ATOM   3723  CA  PRO A2086     -12.530  -1.197  56.670  1.00  0.00           C  
ATOM   3724  C   PRO A2086     -12.474  -2.680  57.023  1.00  0.00           C  
ATOM   3725  O   PRO A2086     -13.497  -3.366  57.032  1.00  0.00           O  
ATOM   3726  CB  PRO A2086     -12.662  -0.311  57.908  1.00  0.00           C  
ATOM   3727  CG  PRO A2086     -14.149  -0.178  58.066  1.00  0.00           C  
ATOM   3728  CD  PRO A2086     -14.595   0.066  56.648  1.00  0.00           C  
ATOM   3729  N   LEU A2087     -11.275  -3.172  57.314  1.00  0.00           N  
ATOM   3730  CA  LEU A2087     -11.090  -4.573  57.671  1.00  0.00           C  
ATOM   3731  C   LEU A2087     -11.517  -4.801  59.124  1.00  0.00           C  
ATOM   3732  O   LEU A2087     -10.888  -4.284  60.052  1.00  0.00           O  
ATOM   3733  CB  LEU A2087      -9.623  -4.957  57.480  1.00  0.00           C  
ATOM   3734  CG  LEU A2087      -9.073  -4.642  56.085  1.00  0.00           C  
ATOM   3735  CD1 LEU A2087      -7.621  -5.088  56.010  1.00  0.00           C  
ATOM   3736  CD2 LEU A2087      -9.906  -5.345  55.008  1.00  0.00           C  
ATOM   3737  N   LEU A2088     -12.582  -5.580  59.308  1.00  0.00           N  
ATOM   3738  CA  LEU A2088     -13.134  -5.867  60.635  1.00  0.00           C  
ATOM   3739  C   LEU A2088     -13.233  -7.382  60.860  1.00  0.00           C  
ATOM   3740  O   LEU A2088     -13.628  -8.117  59.954  1.00  0.00           O  
ATOM   3741  CB  LEU A2088     -14.526  -5.232  60.755  1.00  0.00           C  
ATOM   3742  CG  LEU A2088     -14.648  -3.741  60.395  1.00  0.00           C  
ATOM   3743  CD1 LEU A2088     -16.111  -3.351  60.289  1.00  0.00           C  
ATOM   3744  CD2 LEU A2088     -13.940  -2.885  61.443  1.00  0.00           C  
ATOM   3745  N   GLY A2089     -12.879  -7.838  62.065  1.00  0.00           N  
ATOM   3746  CA  GLY A2089     -12.912  -9.263  62.379  1.00  0.00           C  
ATOM   3747  C   GLY A2089     -12.186  -9.989  61.264  1.00  0.00           C  
ATOM   3748  O   GLY A2089     -12.604 -11.055  60.792  1.00  0.00           O  
ATOM   3749  N   HIS A2090     -11.067  -9.393  60.872  1.00  0.00           N  
ATOM   3750  CA  HIS A2090     -10.247  -9.851  59.759  1.00  0.00           C  
ATOM   3751  C   HIS A2090      -8.837 -10.273  60.180  1.00  0.00           C  
ATOM   3752  O   HIS A2090      -8.165  -9.579  60.946  1.00  0.00           O  
ATOM   3753  CB  HIS A2090     -10.217  -8.700  58.738  1.00  0.00           C  
ATOM   3754  CG  HIS A2090      -9.443  -8.982  57.491  1.00  0.00           C  
ATOM   3755  ND1 HIS A2090      -8.074  -8.836  57.416  1.00  0.00           N  
ATOM   3756  CD2 HIS A2090      -9.851  -9.352  56.254  1.00  0.00           C  
ATOM   3757  CE1 HIS A2090      -7.674  -9.101  56.185  1.00  0.00           C  
ATOM   3758  NE2 HIS A2090      -8.732  -9.417  55.461  1.00  0.00           N  
ATOM   3759  N   LYS A2091      -8.395 -11.415  59.664  1.00  0.00           N  
ATOM   3760  CA  LYS A2091      -7.077 -11.966  59.984  1.00  0.00           C  
ATOM   3761  C   LYS A2091      -5.944 -11.426  59.103  1.00  0.00           C  
ATOM   3762  O   LYS A2091      -5.995 -11.541  57.883  1.00  0.00           O  
ATOM   3763  CB  LYS A2091      -7.129 -13.495  59.858  1.00  0.00           C  
ATOM   3764  CG  LYS A2091      -5.796 -14.214  60.020  1.00  0.00           C  
ATOM   3765  CD  LYS A2091      -5.322 -14.191  61.458  1.00  0.00           C  
ATOM   3766  CE  LYS A2091      -4.032 -14.986  61.626  1.00  0.00           C  
ATOM   3767  NZ  LYS A2091      -4.225 -16.422  61.270  1.00  0.00           N  
ATOM   3768  N   VAL A2092      -4.927 -10.836  59.726  1.00  0.00           N  
ATOM   3769  CA  VAL A2092      -3.767 -10.327  58.999  1.00  0.00           C  
ATOM   3770  C   VAL A2092      -2.627 -11.320  59.193  1.00  0.00           C  
ATOM   3771  O   VAL A2092      -2.659 -12.129  60.123  1.00  0.00           O  
ATOM   3772  CB  VAL A2092      -3.306  -8.946  59.520  1.00  0.00           C  
ATOM   3773  CG1 VAL A2092      -4.344  -7.888  59.179  1.00  0.00           C  
ATOM   3774  CG2 VAL A2092      -3.063  -9.007  61.022  1.00  0.00           C  
ATOM   3775  N   ASN A2093      -1.628 -11.267  58.318  1.00  0.00           N  
ATOM   3776  CA  ASN A2093      -0.492 -12.174  58.413  1.00  0.00           C  
ATOM   3777  C   ASN A2093       0.721 -11.502  59.043  1.00  0.00           C  
ATOM   3778  O   ASN A2093       0.884 -10.285  58.962  1.00  0.00           O  
ATOM   3779  CB  ASN A2093      -0.090 -12.689  57.026  1.00  0.00           C  
ATOM   3780  CG  ASN A2093      -1.192 -13.468  56.348  1.00  0.00           C  
ATOM   3781  OD1 ASN A2093      -1.770 -14.381  56.934  1.00  0.00           O  
ATOM   3782  ND2 ASN A2093      -1.484 -13.117  55.098  1.00  0.00           N  
ATOM   3783  N   PRO A2094       1.588 -12.291  59.692  1.00  0.00           N  
ATOM   3784  CA  PRO A2094       2.776 -11.692  60.304  1.00  0.00           C  
ATOM   3785  C   PRO A2094       3.668 -11.298  59.139  1.00  0.00           C  
ATOM   3786  O   PRO A2094       3.746 -12.030  58.152  1.00  0.00           O  
ATOM   3787  CB  PRO A2094       3.373 -12.848  61.105  1.00  0.00           C  
ATOM   3788  CG  PRO A2094       2.183 -13.749  61.369  1.00  0.00           C  
ATOM   3789  CD  PRO A2094       1.473 -13.713  60.051  1.00  0.00           C  
ATOM   3790  N   PHE A2095       4.323 -10.148  59.222  1.00  0.00           N  
ATOM   3791  CA  PHE A2095       5.193  -9.742  58.125  1.00  0.00           C  
ATOM   3792  C   PHE A2095       6.618  -9.501  58.594  1.00  0.00           C  
ATOM   3793  O   PHE A2095       6.861  -9.150  59.749  1.00  0.00           O  
ATOM   3794  CB  PHE A2095       4.665  -8.477  57.439  1.00  0.00           C  
ATOM   3795  CG  PHE A2095       4.813  -7.235  58.264  1.00  0.00           C  
ATOM   3796  CD1 PHE A2095       3.845  -6.885  59.198  1.00  0.00           C  
ATOM   3797  CD2 PHE A2095       5.934  -6.422  58.121  1.00  0.00           C  
ATOM   3798  CE1 PHE A2095       3.990  -5.744  59.977  1.00  0.00           C  
ATOM   3799  CE2 PHE A2095       6.088  -5.278  58.898  1.00  0.00           C  
ATOM   3800  CZ  PHE A2095       5.114  -4.939  59.827  1.00  0.00           C  
ATOM   3801  N   LYS A2096       7.553  -9.693  57.675  1.00  0.00           N  
ATOM   3802  CA  LYS A2096       8.964  -9.499  57.956  1.00  0.00           C  
ATOM   3803  C   LYS A2096       9.454  -8.244  57.243  1.00  0.00           C  
ATOM   3804  O   LYS A2096       9.783  -8.288  56.058  1.00  0.00           O  
ATOM   3805  CB  LYS A2096       9.759 -10.711  57.465  1.00  0.00           C  
ATOM   3806  CG  LYS A2096      11.267 -10.591  57.625  1.00  0.00           C  
ATOM   3807  CD  LYS A2096      11.989 -11.605  56.748  1.00  0.00           C  
ATOM   3808  CE  LYS A2096      11.731 -11.333  55.267  1.00  0.00           C  
ATOM   3809  NZ  LYS A2096      12.434 -12.304  54.378  1.00  0.00           N  
ATOM   3810  N   ALA A2098       9.486  -7.129  57.967  1.00  0.00           N  
ATOM   3811  CA  ALA A2098       9.954  -5.857  57.422  1.00  0.00           C  
ATOM   3812  C   ALA A2098       9.410  -5.551  56.029  1.00  0.00           C  
ATOM   3813  O   ALA A2098       9.793  -6.181  55.045  1.00  0.00           O  
ATOM   3814  CB  ALA A2098      11.484  -5.838  57.397  1.00  0.00           C  
ATOM   3815  N   LEU A2099       8.520  -4.570  55.952  1.00  0.00           N  
ATOM   3816  CA  LEU A2099       7.931  -4.172  54.681  1.00  0.00           C  
ATOM   3817  C   LEU A2099       8.879  -3.277  53.887  1.00  0.00           C  
ATOM   3818  O   LEU A2099       8.899  -3.320  52.665  1.00  0.00           O  
ATOM   3819  CB  LEU A2099       6.616  -3.434  54.924  1.00  0.00           C  
ATOM   3820  CG  LEU A2099       5.506  -4.260  55.567  1.00  0.00           C  
ATOM   3821  CD1 LEU A2099       4.332  -3.356  55.896  1.00  0.00           C  
ATOM   3822  CD2 LEU A2099       5.083  -5.377  54.622  1.00  0.00           C  
ATOM   3823  N   TYR A2100       9.670  -2.473  54.587  1.00  0.00           N  
ATOM   3824  CA  TYR A2100      10.604  -1.576  53.916  1.00  0.00           C  
ATOM   3825  C   TYR A2100      11.746  -1.152  54.837  1.00  0.00           C  
ATOM   3826  O   TYR A2100      11.514  -0.521  55.866  1.00  0.00           O  
ATOM   3827  CB  TYR A2100       9.855  -0.338  53.428  1.00  0.00           C  
ATOM   3828  CG  TYR A2100      10.510   0.313  52.243  1.00  0.00           C  
ATOM   3829  CD1 TYR A2100      11.658   1.087  52.388  1.00  0.00           C  
ATOM   3830  CD2 TYR A2100      10.007   0.113  50.961  1.00  0.00           C  
ATOM   3831  CE1 TYR A2100      12.292   1.645  51.279  1.00  0.00           C  
ATOM   3832  CE2 TYR A2100      10.631   0.664  49.846  1.00  0.00           C  
ATOM   3833  CZ  TYR A2100      11.773   1.428  50.010  1.00  0.00           C  
ATOM   3834  OH  TYR A2100      12.398   1.964  48.905  1.00  0.00           O  
ATOM   3835  N   ASN A2101      12.974  -1.481  54.455  1.00  0.00           N  
ATOM   3836  CA  ASN A2101      14.144  -1.131  55.258  1.00  0.00           C  
ATOM   3837  C   ASN A2101      14.725   0.235  54.902  1.00  0.00           C  
ATOM   3838  O   ASN A2101      14.707   0.654  53.742  1.00  0.00           O  
ATOM   3839  CB  ASN A2101      15.235  -2.195  55.094  1.00  0.00           C  
ATOM   3840  CG  ASN A2101      14.771  -3.577  55.509  1.00  0.00           C  
ATOM   3841  OD1 ASN A2101      14.125  -3.741  56.544  1.00  0.00           O  
ATOM   3842  ND2 ASN A2101      15.112  -4.582  54.710  1.00  0.00           N  
ATOM   3843  N   ARG A2102      15.243   0.926  55.913  1.00  0.00           N  
ATOM   3844  CA  ARG A2102      15.850   2.235  55.713  1.00  0.00           C  
ATOM   3845  C   ARG A2102      17.041   2.089  54.771  1.00  0.00           C  
ATOM   3846  O   ARG A2102      17.601   1.001  54.638  1.00  0.00           O  
ATOM   3847  CB  ARG A2102      16.356   2.800  57.047  1.00  0.00           C  
ATOM   3848  CG  ARG A2102      15.294   3.033  58.108  1.00  0.00           C  
ATOM   3849  CD  ARG A2102      15.942   3.428  59.439  1.00  0.00           C  
ATOM   3850  NE  ARG A2102      16.734   4.653  59.331  1.00  0.00           N  
ATOM   3851  CZ  ARG A2102      16.214   5.866  59.165  1.00  0.00           C  
ATOM   3852  NH1 ARG A2102      14.898   6.019  59.090  1.00  0.00           N  
ATOM   3853  NH2 ARG A2102      17.007   6.927  59.069  1.00  0.00           N  
ATOM   3854  N   ILE A2103      17.417   3.182  54.115  1.00  0.00           N  
ATOM   3855  CA  ILE A2103      18.575   3.174  53.230  1.00  0.00           C  
ATOM   3856  C   ILE A2103      19.561   4.199  53.801  1.00  0.00           C  
ATOM   3857  O   ILE A2103      19.175   5.033  54.619  1.00  0.00           O  
ATOM   3858  CB  ILE A2103      18.191   3.539  51.772  1.00  0.00           C  
ATOM   3859  CG1 ILE A2103      17.580   4.934  51.713  1.00  0.00           C  
ATOM   3860  CG2 ILE A2103      17.201   2.516  51.222  1.00  0.00           C  
ATOM   3861  CD1 ILE A2103      17.283   5.393  50.294  1.00  0.00           C  
ATOM   3862  N   ASP A2104      20.828   4.137  53.397  1.00  0.00           N  
ATOM   3863  CA  ASP A2104      21.817   5.075  53.924  1.00  0.00           C  
ATOM   3864  C   ASP A2104      22.710   5.703  52.866  1.00  0.00           C  
ATOM   3865  O   ASP A2104      22.796   5.213  51.740  1.00  0.00           O  
ATOM   3866  CB  ASP A2104      22.680   4.391  54.992  1.00  0.00           C  
ATOM   3867  CG  ASP A2104      23.430   3.182  54.463  1.00  0.00           C  
ATOM   3868  OD1 ASP A2104      24.143   2.536  55.257  1.00  0.00           O  
ATOM   3869  OD2 ASP A2104      23.313   2.875  53.260  1.00  0.00           O  
ATOM   3870  N   MET A2105      23.373   6.793  53.238  1.00  0.00           N  
ATOM   3871  CA  MET A2105      24.255   7.511  52.324  1.00  0.00           C  
ATOM   3872  C   MET A2105      25.402   6.692  51.748  1.00  0.00           C  
ATOM   3873  O   MET A2105      25.947   7.043  50.705  1.00  0.00           O  
ATOM   3874  CB  MET A2105      24.822   8.762  52.998  1.00  0.00           C  
ATOM   3875  CG  MET A2105      23.957  10.005  52.827  1.00  0.00           C  
ATOM   3876  SD  MET A2105      23.667  10.411  51.084  1.00  0.00           S  
ATOM   3877  CE  MET A2105      25.295  10.989  50.583  1.00  0.00           C  
ATOM   3878  N   ARG A2106      25.776   5.611  52.424  1.00  0.00           N  
ATOM   3879  CA  ARG A2106      26.857   4.764  51.936  1.00  0.00           C  
ATOM   3880  C   ARG A2106      26.435   4.074  50.642  1.00  0.00           C  
ATOM   3881  O   ARG A2106      27.256   3.817  49.774  1.00  0.00           O  
ATOM   3882  CB  ARG A2106      27.247   3.720  52.989  1.00  0.00           C  
ATOM   3883  CG  ARG A2106      27.938   4.309  54.210  1.00  0.00           C  
ATOM   3884  CD  ARG A2106      28.279   3.229  55.235  1.00  0.00           C  
ATOM   3885  NE  ARG A2106      28.967   3.774  56.404  1.00  0.00           N  
ATOM   3886  CZ  ARG A2106      28.438   4.668  57.237  1.00  0.00           C  
ATOM   3887  NH1 ARG A2106      27.207   5.122  57.032  1.00  0.00           N  
ATOM   3888  NH2 ARG A2106      29.138   5.110  58.277  1.00  0.00           N  
ATOM   3889  N   GLN A2107      25.148   3.777  50.512  1.00  0.00           N  
ATOM   3890  CA  GLN A2107      24.654   3.138  49.299  1.00  0.00           C  
ATOM   3891  C   GLN A2107      24.687   4.160  48.161  1.00  0.00           C  
ATOM   3892  O   GLN A2107      24.941   3.814  47.009  1.00  0.00           O  
ATOM   3893  CB  GLN A2107      23.226   2.627  49.515  1.00  0.00           C  
ATOM   3894  CG  GLN A2107      23.101   1.606  50.634  1.00  0.00           C  
ATOM   3895  CD  GLN A2107      21.656   1.260  50.964  1.00  0.00           C  
ATOM   3896  OE1 GLN A2107      20.888   2.101  51.434  1.00  0.00           O  
ATOM   3897  NE2 GLN A2107      21.282   0.012  50.721  1.00  0.00           N  
ATOM   3898  N   VAL A2108      24.419   5.421  48.490  1.00  0.00           N  
ATOM   3899  CA  VAL A2108      24.436   6.482  47.489  1.00  0.00           C  
ATOM   3900  C   VAL A2108      25.870   6.628  47.003  1.00  0.00           C  
ATOM   3901  O   VAL A2108      26.131   6.696  45.804  1.00  0.00           O  
ATOM   3902  CB  VAL A2108      23.941   7.837  48.080  1.00  0.00           C  
ATOM   3903  CG1 VAL A2108      24.156   8.967  47.074  1.00  0.00           C  
ATOM   3904  CG2 VAL A2108      22.460   7.739  48.427  1.00  0.00           C  
ATOM   3905  N   GLU A2109      26.801   6.660  47.948  1.00  0.00           N  
ATOM   3906  CA  GLU A2109      28.214   6.783  47.611  1.00  0.00           C  
ATOM   3907  C   GLU A2109      28.639   5.639  46.694  1.00  0.00           C  
ATOM   3908  O   GLU A2109      29.347   5.854  45.714  1.00  0.00           O  
ATOM   3909  CB  GLU A2109      29.058   6.787  48.894  1.00  0.00           C  
ATOM   3910  CG  GLU A2109      28.747   7.954  49.823  1.00  0.00           C  
ATOM   3911  CD  GLU A2109      29.431   7.842  51.184  1.00  0.00           C  
ATOM   3912  OE1 GLU A2109      29.211   8.738  52.030  1.00  0.00           O  
ATOM   3913  OE2 GLU A2109      30.183   6.865  51.411  1.00  0.00           O  
ATOM   3914  N   ALA A2110      28.188   4.426  46.998  1.00  0.00           N  
ATOM   3915  CA  ALA A2110      28.535   3.260  46.185  1.00  0.00           C  
ATOM   3916  C   ALA A2110      27.951   3.370  44.775  1.00  0.00           C  
ATOM   3917  O   ALA A2110      28.590   2.996  43.794  1.00  0.00           O  
ATOM   3918  CB  ALA A2110      28.033   1.982  46.859  1.00  0.00           C  
ATOM   3919  N   LEU A2111      26.722   3.857  44.681  1.00  0.00           N  
ATOM   3920  CA  LEU A2111      26.074   4.025  43.384  1.00  0.00           C  
ATOM   3921  C   LEU A2111      26.877   4.995  42.516  1.00  0.00           C  
ATOM   3922  O   LEU A2111      27.139   4.730  41.340  1.00  0.00           O  
ATOM   3923  CB  LEU A2111      24.658   4.579  43.572  1.00  0.00           C  
ATOM   3924  CG  LEU A2111      23.974   5.098  42.299  1.00  0.00           C  
ATOM   3925  CD1 LEU A2111      23.601   3.931  41.383  1.00  0.00           C  
ATOM   3926  CD2 LEU A2111      22.734   5.892  42.692  1.00  0.00           C  
ATOM   3927  N   VAL A2112      27.246   6.130  43.103  1.00  0.00           N  
ATOM   3928  CA  VAL A2112      28.005   7.152  42.393  1.00  0.00           C  
ATOM   3929  C   VAL A2112      29.354   6.592  41.962  1.00  0.00           C  
ATOM   3930  O   VAL A2112      29.757   6.747  40.812  1.00  0.00           O  
ATOM   3931  CB  VAL A2112      28.219   8.406  43.276  1.00  0.00           C  
ATOM   3932  CG1 VAL A2112      29.164   9.380  42.583  1.00  0.00           C  
ATOM   3933  CG2 VAL A2112      26.879   9.085  43.546  1.00  0.00           C  
ATOM   3934  N   GLU A2113      30.053   5.936  42.881  1.00  0.00           N  
ATOM   3935  CA  GLU A2113      31.350   5.349  42.545  1.00  0.00           C  
ATOM   3936  C   GLU A2113      31.216   4.351  41.393  1.00  0.00           C  
ATOM   3937  O   GLU A2113      32.015   4.360  40.459  1.00  0.00           O  
ATOM   3938  CB  GLU A2113      31.956   4.649  43.765  1.00  0.00           C  
ATOM   3939  CG  GLU A2113      33.224   3.863  43.443  1.00  0.00           C  
ATOM   3940  CD  GLU A2113      34.368   4.747  42.956  1.00  0.00           C  
ATOM   3941  OE1 GLU A2113      35.270   4.215  42.273  1.00  0.00           O  
ATOM   3942  OE2 GLU A2113      34.371   5.964  43.264  1.00  0.00           O  
ATOM   3943  N   ALA A2121      30.201   3.491  41.448  1.00  0.00           N  
ATOM   3944  CA  ALA A2121      30.011   2.506  40.386  1.00  0.00           C  
ATOM   3945  C   ALA A2121      29.743   3.195  39.054  1.00  0.00           C  
ATOM   3946  O   ALA A2121      30.245   2.771  38.014  1.00  0.00           O  
ATOM   3947  CB  ALA A2121      28.850   1.566  40.729  1.00  0.00           C  
ATOM   3948  N   SER A2123      28.952   4.263  39.084  1.00  0.00           N  
ATOM   3949  CA  SER A2123      28.625   4.972  37.854  1.00  0.00           C  
ATOM   3950  C   SER A2123      29.846   5.637  37.232  1.00  0.00           C  
ATOM   3951  O   SER A2123      29.919   5.770  36.014  1.00  0.00           O  
ATOM   3952  CB  SER A2123      27.527   6.009  38.118  1.00  0.00           C  
ATOM   3953  OG  SER A2123      26.377   5.367  38.635  1.00  0.00           O  
ATOM   3954  N   LYS A2124      30.796   6.060  38.063  1.00  0.00           N  
ATOM   3955  CA  LYS A2124      32.018   6.680  37.552  1.00  0.00           C  
ATOM   3956  C   LYS A2124      32.816   5.623  36.806  1.00  0.00           C  
ATOM   3957  O   LYS A2124      33.276   5.845  35.685  1.00  0.00           O  
ATOM   3958  CB  LYS A2124      32.893   7.210  38.689  1.00  0.00           C  
ATOM   3959  CG  LYS A2124      32.400   8.460  39.368  1.00  0.00           C  
ATOM   3960  CD  LYS A2124      33.410   8.898  40.422  1.00  0.00           C  
ATOM   3961  CE  LYS A2124      32.940  10.124  41.181  1.00  0.00           C  
ATOM   3962  NZ  LYS A2124      33.881  10.486  42.272  1.00  0.00           N  
ATOM   3963  N   GLU A2125      32.971   4.472  37.456  1.00  0.00           N  
ATOM   3964  CA  GLU A2125      33.722   3.336  36.926  1.00  0.00           C  
ATOM   3965  C   GLU A2125      33.199   2.762  35.603  1.00  0.00           C  
ATOM   3966  O   GLU A2125      33.954   2.140  34.852  1.00  0.00           O  
ATOM   3967  CB  GLU A2125      33.785   2.231  37.987  1.00  0.00           C  
ATOM   3968  N   GLU A2126      31.917   2.963  35.315  1.00  0.00           N  
ATOM   3969  CA  GLU A2126      31.334   2.448  34.079  1.00  0.00           C  
ATOM   3970  C   GLU A2126      31.719   3.294  32.869  1.00  0.00           C  
ATOM   3971  O   GLU A2126      31.730   2.810  31.737  1.00  0.00           O  
ATOM   3972  CB  GLU A2126      29.811   2.395  34.197  1.00  0.00           C  
ATOM   3973  CG  GLU A2126      29.319   1.553  35.352  1.00  0.00           C  
ATOM   3974  CD  GLU A2126      27.810   1.485  35.412  1.00  0.00           C  
ATOM   3975  OE1 GLU A2126      27.171   2.556  35.388  1.00  0.00           O  
ATOM   3976  OE2 GLU A2126      27.267   0.362  35.485  1.00  0.00           O  
ATOM   3977  N   VAL A2127      32.038   4.559  33.121  1.00  0.00           N  
ATOM   3978  CA  VAL A2127      32.416   5.491  32.066  1.00  0.00           C  
ATOM   3979  C   VAL A2127      33.133   6.693  32.670  1.00  0.00           C  
ATOM   3980  O   VAL A2127      34.212   7.053  32.154  1.00  0.00           O  
ATOM   3981  CB  VAL A2127      31.176   5.947  31.304  1.00  0.00           C  
HETATM 3982  N2  MOD A 553      13.519   8.169  19.724  1.00  0.00           N  
HETATM 3983  CA  MOD A 553      13.035   9.508  20.116  1.00  0.00           C  
HETATM 3984  CB  MOD A 553      11.537   9.575  20.465  1.00  0.00           C  
HETATM 3985  CG  MOD A 553      10.564   9.106  19.376  1.00  0.00           C  
HETATM 3986  SD  MOD A 553       8.903   9.291  20.024  1.00  0.00           S  
HETATM 3987  CE  MOD A 553       7.931   8.701  18.615  1.00  0.00           C  
HETATM 3988  C9  MOD A 553      13.819  10.012  21.342  1.00  0.00           C  
HETATM 3989  O1  MOD A 553      14.372   8.995  22.066  1.00  0.00           O  
HETATM 3990  P1  MOD A 553      15.204   9.370  23.387  1.00  0.00           P  
HETATM 3991  O1S MOD A 553      15.610   8.061  23.817  1.00  0.00           O  
HETATM 3992  O2S MOD A 553      16.275  10.285  23.053  1.00  0.00           O  
HETATM 3993  O5' MOD A 553      14.234  10.013  24.451  1.00  0.00           O  
HETATM 3994  C5' MOD A 553      13.075   9.308  24.953  1.00  0.00           C  
HETATM 3995  C4' MOD A 553      12.350  10.231  25.946  1.00  0.00           C  
HETATM 3996  O4' MOD A 553      13.249  10.345  27.045  1.00  0.00           O  
HETATM 3997  C3' MOD A 553      12.161  11.654  25.377  1.00  0.00           C  
HETATM 3998  O3' MOD A 553      10.780  11.999  25.507  1.00  0.00           O  
HETATM 3999  C2' MOD A 553      13.081  12.511  26.228  1.00  0.00           C  
HETATM 4000  O2' MOD A 553      12.626  13.836  26.377  1.00  0.00           O  
HETATM 4001  C1' MOD A 553      13.252  11.685  27.510  1.00  0.00           C  
HETATM 4002  N9  MOD A 553      14.543  12.017  28.126  1.00  0.00           N  
HETATM 4003  C8  MOD A 553      15.817  11.825  27.665  1.00  0.00           C  
HETATM 4004  N7  MOD A 553      16.770  12.271  28.501  1.00  0.00           N  
HETATM 4005  C5  MOD A 553      16.087  12.788  29.578  1.00  0.00           C  
HETATM 4006  C6  MOD A 553      16.431  13.402  30.777  1.00  0.00           C  
HETATM 4007  N6  MOD A 553      17.716  13.610  31.095  1.00  0.00           N  
HETATM 4008  N1  MOD A 553      15.471  13.815  31.673  1.00  0.00           N  
HETATM 4009  C2  MOD A 553      14.136  13.632  31.397  1.00  0.00           C  
HETATM 4010  N3  MOD A 553      13.704  13.041  30.241  1.00  0.00           N  
HETATM 4011  C4  MOD A 553      14.679  12.628  29.347  1.00  0.00           C  
TER
END
