# Supplementary material for: Backbone Brackets and Arginine Tweezers delineate Class I and Class II aminoacyl tRNA synthetases
Source: PLoS Comput Biol. 2018 Apr 16;14(4):e1006101. doi: 10.1371/journal.pcbi.1006101 (PMC5919687; doi:10.1371/journal.pcbi.1006101)
Supplement: S11 File — All structures of Class I aaRS with residues renumbered according to the MSA. (GZ) [file pcbi.1006101.s023.tar.gz › 1pg2_A_renum.pdb]

ATOM      1  N   ALA A 244     -16.847   5.802  32.473  1.00  0.00           N  
ATOM      2  CA  ALA A 244     -15.726   4.966  31.948  1.00  0.00           C  
ATOM      3  C   ALA A 244     -15.193   5.526  30.633  1.00  0.00           C  
ATOM      4  O   ALA A 244     -15.738   5.257  29.561  1.00  0.00           O  
ATOM      5  CB  ALA A 244     -16.196   3.531  31.753  1.00  0.00           C  
ATOM      6  N   LYS A 245     -14.118   6.301  30.725  1.00  0.00           N  
ATOM      7  CA  LYS A 245     -13.502   6.911  29.553  1.00  0.00           C  
ATOM      8  C   LYS A 245     -12.548   5.940  28.870  1.00  0.00           C  
ATOM      9  O   LYS A 245     -12.121   4.950  29.463  1.00  0.00           O  
ATOM     10  CB  LYS A 245     -12.704   8.153  29.963  1.00  0.00           C  
ATOM     11  CG  LYS A 245     -13.428   9.115  30.884  1.00  0.00           C  
ATOM     12  CD  LYS A 245     -12.483  10.209  31.352  1.00  0.00           C  
ATOM     13  CE  LYS A 245     -13.111  11.064  32.439  1.00  0.00           C  
ATOM     14  NZ  LYS A 245     -14.352  11.732  31.964  1.00  0.00           N  
ATOM     15  N   LYS A 265     -12.226   6.232  27.613  1.00  0.00           N  
ATOM     16  CA  LYS A 265     -11.277   5.433  26.848  1.00  0.00           C  
ATOM     17  C   LYS A 265     -10.100   6.370  26.638  1.00  0.00           C  
ATOM     18  O   LYS A 265     -10.226   7.408  25.983  1.00  0.00           O  
ATOM     19  CB  LYS A 265     -11.879   4.988  25.511  1.00  0.00           C  
ATOM     20  CG  LYS A 265     -12.964   3.933  25.678  1.00  0.00           C  
ATOM     21  CD  LYS A 265     -13.438   3.396  24.338  1.00  0.00           C  
ATOM     22  CE  LYS A 265     -14.463   2.291  24.532  1.00  0.00           C  
ATOM     23  NZ  LYS A 265     -14.926   1.725  23.236  1.00  0.00           N  
ATOM     24  N   ILE A 266      -8.959   6.001  27.211  1.00  0.00           N  
ATOM     25  CA  ILE A 266      -7.767   6.839  27.151  1.00  0.00           C  
ATOM     26  C   ILE A 266      -6.530   6.159  26.577  1.00  0.00           C  
ATOM     27  O   ILE A 266      -6.214   5.027  26.937  1.00  0.00           O  
ATOM     28  CB  ILE A 266      -7.408   7.335  28.573  1.00  0.00           C  
ATOM     29  CG1 ILE A 266      -8.606   8.064  29.192  1.00  0.00           C  
ATOM     30  CG2 ILE A 266      -6.189   8.241  28.521  1.00  0.00           C  
ATOM     31  CD1 ILE A 266      -8.434   8.376  30.678  1.00  0.00           C  
ATOM     32  N   LEU A 267      -5.830   6.863  25.689  1.00  0.00           N  
ATOM     33  CA  LEU A 267      -4.592   6.352  25.112  1.00  0.00           C  
ATOM     34  C   LEU A 267      -3.522   7.356  25.539  1.00  0.00           C  
ATOM     35  O   LEU A 267      -3.596   8.534  25.195  1.00  0.00           O  
ATOM     36  CB  LEU A 267      -4.689   6.285  23.585  1.00  0.00           C  
ATOM     37  CG  LEU A 267      -3.573   5.541  22.842  1.00  0.00           C  
ATOM     38  CD1 LEU A 267      -3.961   5.373  21.385  1.00  0.00           C  
ATOM     39  CD2 LEU A 267      -2.266   6.297  22.951  1.00  0.00           C  
ATOM     40  N   VAL A 268      -2.546   6.886  26.313  1.00  0.00           N  
ATOM     41  CA  VAL A 268      -1.468   7.741  26.810  1.00  0.00           C  
ATOM     42  C   VAL A 268      -0.126   7.255  26.285  1.00  0.00           C  
ATOM     43  O   VAL A 268       0.123   6.051  26.219  1.00  0.00           O  
ATOM     44  CB  VAL A 268      -1.394   7.722  28.356  1.00  0.00           C  
ATOM     45  CG1 VAL A 268      -0.298   8.671  28.831  1.00  0.00           C  
ATOM     46  CG2 VAL A 268      -2.736   8.106  28.958  1.00  0.00           C  
ATOM     47  N   THR A 269       0.740   8.194  25.919  1.00  0.00           N  
ATOM     48  CA  THR A 269       2.058   7.838  25.415  1.00  0.00           C  
ATOM     49  C   THR A 269       3.148   8.661  26.084  1.00  0.00           C  
ATOM     50  O   THR A 269       2.878   9.709  26.676  1.00  0.00           O  
ATOM     51  CB  THR A 269       2.195   8.130  23.900  1.00  0.00           C  
ATOM     52  OG1 THR A 269       2.195   9.554  23.694  1.00  0.00           O  
ATOM     53  CG2 THR A 269       1.042   7.511  23.121  1.00  0.00           C  
ATOM     54  N   CYS A 270       4.377   8.158  25.987  1.00  0.00           N  
ATOM     55  CA  CYS A 270       5.562   8.869  26.461  1.00  0.00           C  
ATOM     56  C   CYS A 270       6.372   9.001  25.174  1.00  0.00           C  
ATOM     57  O   CYS A 270       6.184   8.217  24.246  1.00  0.00           O  
ATOM     58  CB  CYS A 270       6.347   8.051  27.495  1.00  0.00           C  
ATOM     59  SG  CYS A 270       5.699   8.176  29.170  1.00  0.00           S  
ATOM     60  N   ALA A 271       7.253   9.991  25.092  1.00  0.00           N  
ATOM     61  CA  ALA A 271       8.049  10.150  23.885  1.00  0.00           C  
ATOM     62  C   ALA A 271       8.833   8.856  23.643  1.00  0.00           C  
ATOM     63  O   ALA A 271       9.191   8.145  24.589  1.00  0.00           O  
ATOM     64  CB  ALA A 271       8.995  11.342  24.037  1.00  0.00           C  
ATOM     65  N   LEU A 272       9.086   8.546  22.377  1.00  0.00           N  
ATOM     66  CA  LEU A 272       9.807   7.325  22.023  1.00  0.00           C  
ATOM     67  C   LEU A 272      11.306   7.575  22.141  1.00  0.00           C  
ATOM     68  O   LEU A 272      11.873   8.372  21.394  1.00  0.00           O  
ATOM     69  CB  LEU A 272       9.437   6.909  20.596  1.00  0.00           C  
ATOM     70  CG  LEU A 272       7.937   6.981  20.275  1.00  0.00           C  
ATOM     71  CD1 LEU A 272       7.713   6.447  18.869  1.00  0.00           C  
ATOM     72  CD2 LEU A 272       7.125   6.182  21.287  1.00  0.00           C  
ATOM     73  N   PRO A 273      11.970   6.905  23.098  1.00  0.00           N  
ATOM     74  CA  PRO A 273      13.414   7.088  23.290  1.00  0.00           C  
ATOM     75  C   PRO A 273      14.208   6.625  22.072  1.00  0.00           C  
ATOM     76  O   PRO A 273      13.884   5.592  21.486  1.00  0.00           O  
ATOM     77  CB  PRO A 273      13.728   6.213  24.511  1.00  0.00           C  
ATOM     78  CG  PRO A 273      12.393   5.989  25.174  1.00  0.00           C  
ATOM     79  CD  PRO A 273      11.437   5.889  24.021  1.00  0.00           C  
ATOM     80  N   TYR A 274      15.236   7.382  21.689  1.00  0.00           N  
ATOM     81  CA  TYR A 274      16.070   6.986  20.554  1.00  0.00           C  
ATOM     82  C   TYR A 274      16.873   5.754  20.944  1.00  0.00           C  
ATOM     83  O   TYR A 274      17.361   5.655  22.069  1.00  0.00           O  
ATOM     84  CB  TYR A 274      17.051   8.091  20.159  1.00  0.00           C  
ATOM     85  CG  TYR A 274      16.518   9.090  19.161  1.00  0.00           C  
ATOM     86  CD1 TYR A 274      15.948   8.672  17.952  1.00  0.00           C  
ATOM     87  CD2 TYR A 274      16.610  10.457  19.408  1.00  0.00           C  
ATOM     88  CE1 TYR A 274      15.482   9.600  17.019  1.00  0.00           C  
ATOM     89  CE2 TYR A 274      16.151  11.386  18.486  1.00  0.00           C  
ATOM     90  CZ  TYR A 274      15.588  10.956  17.296  1.00  0.00           C  
ATOM     91  OH  TYR A 274      15.130  11.888  16.390  1.00  0.00           O  
ATOM     92  N   ALA A 275      17.019   4.827  20.005  1.00  0.00           N  
ATOM     93  CA  ALA A 275      17.762   3.595  20.246  1.00  0.00           C  
ATOM     94  C   ALA A 275      19.272   3.798  20.110  1.00  0.00           C  
ATOM     95  O   ALA A 275      19.976   2.909  19.634  1.00  0.00           O  
ATOM     96  CB  ALA A 275      17.294   2.524  19.275  1.00  0.00           C  
ATOM     97  N   ASN A 276      19.767   4.958  20.535  1.00  0.00           N  
ATOM     98  CA  ASN A 276      21.194   5.259  20.435  1.00  0.00           C  
ATOM     99  C   ASN A 276      21.868   5.558  21.773  1.00  0.00           C  
ATOM    100  O   ASN A 276      22.972   6.107  21.809  1.00  0.00           O  
ATOM    101  CB  ASN A 276      21.411   6.448  19.496  1.00  0.00           C  
ATOM    102  CG  ASN A 276      20.678   7.693  19.954  1.00  0.00           C  
ATOM    103  OD1 ASN A 276      20.778   8.099  21.113  1.00  0.00           O  
ATOM    104  ND2 ASN A 276      19.938   8.312  19.040  1.00  0.00           N  
ATOM    105  N   GLY A 277      21.211   5.202  22.870  1.00  0.00           N  
ATOM    106  CA  GLY A 277      21.794   5.454  24.175  1.00  0.00           C  
ATOM    107  C   GLY A 277      20.964   4.844  25.284  1.00  0.00           C  
ATOM    108  O   GLY A 277      19.814   4.469  25.063  1.00  0.00           O  
ATOM    109  N   SER A 279      21.548   4.744  26.473  1.00  0.00           N  
ATOM    110  CA  SER A 279      20.855   4.174  27.621  1.00  0.00           C  
ATOM    111  C   SER A 279      19.885   5.173  28.243  1.00  0.00           C  
ATOM    112  O   SER A 279      20.031   6.389  28.084  1.00  0.00           O  
ATOM    113  CB  SER A 279      21.863   3.733  28.692  1.00  0.00           C  
ATOM    114  OG  SER A 279      22.744   2.737  28.198  1.00  0.00           O  
ATOM    115  N   ILE A 280      18.898   4.639  28.951  1.00  0.00           N  
ATOM    116  CA  ILE A 280      17.905   5.454  29.640  1.00  0.00           C  
ATOM    117  C   ILE A 280      18.581   6.046  30.876  1.00  0.00           C  
ATOM    118  O   ILE A 280      19.279   5.332  31.606  1.00  0.00           O  
ATOM    119  CB  ILE A 280      16.712   4.583  30.102  1.00  0.00           C  
ATOM    120  CG1 ILE A 280      16.060   3.914  28.890  1.00  0.00           C  
ATOM    121  CG2 ILE A 280      15.712   5.420  30.905  1.00  0.00           C  
ATOM    122  CD1 ILE A 280      15.631   4.888  27.802  1.00  0.00           C  
ATOM    123  N   HIS A 281      18.402   7.347  31.098  1.00  0.00           N  
ATOM    124  CA  HIS A 281      18.976   7.998  32.274  1.00  0.00           C  
ATOM    125  C   HIS A 281      17.871   8.623  33.136  1.00  0.00           C  
ATOM    126  O   HIS A 281      16.687   8.548  32.783  1.00  0.00           O  
ATOM    127  CB  HIS A 281      20.041   9.039  31.874  1.00  0.00           C  
ATOM    128  CG  HIS A 281      19.579  10.058  30.879  1.00  0.00           C  
ATOM    129  ND1 HIS A 281      18.549  10.940  31.132  1.00  0.00           N  
ATOM    130  CD2 HIS A 281      20.059  10.388  29.656  1.00  0.00           C  
ATOM    131  CE1 HIS A 281      18.418  11.768  30.113  1.00  0.00           C  
ATOM    132  NE2 HIS A 281      19.324  11.455  29.202  1.00  0.00           N  
ATOM    133  N   LEU A 282      18.240   9.222  34.265  1.00  0.00           N  
ATOM    134  CA  LEU A 282      17.245   9.802  35.168  1.00  0.00           C  
ATOM    135  C   LEU A 282      16.389  10.901  34.565  1.00  0.00           C  
ATOM    136  O   LEU A 282      15.284  11.153  35.051  1.00  0.00           O  
ATOM    137  CB  LEU A 282      17.899  10.312  36.458  1.00  0.00           C  
ATOM    138  CG  LEU A 282      18.570   9.232  37.304  1.00  0.00           C  
ATOM    139  CD1 LEU A 282      18.944   9.820  38.651  1.00  0.00           C  
ATOM    140  CD2 LEU A 282      17.636   8.029  37.480  1.00  0.00           C  
ATOM    141  N   GLY A 283      16.897  11.554  33.524  1.00  0.00           N  
ATOM    142  CA  GLY A 283      16.128  12.589  32.858  1.00  0.00           C  
ATOM    143  C   GLY A 283      14.945  11.945  32.151  1.00  0.00           C  
ATOM    144  O   GLY A 283      13.810  12.415  32.253  1.00  0.00           O  
ATOM    145  N   HIS A 284      15.210  10.861  31.426  1.00  0.00           N  
ATOM    146  CA  HIS A 284      14.146  10.136  30.736  1.00  0.00           C  
ATOM    147  C   HIS A 284      13.149   9.613  31.761  1.00  0.00           C  
ATOM    148  O   HIS A 284      11.937   9.628  31.528  1.00  0.00           O  
ATOM    149  CB  HIS A 284      14.697   8.928  29.972  1.00  0.00           C  
ATOM    150  CG  HIS A 284      15.691   9.275  28.913  1.00  0.00           C  
ATOM    151  ND1 HIS A 284      16.948   8.711  28.862  1.00  0.00           N  
ATOM    152  CD2 HIS A 284      15.610  10.114  27.852  1.00  0.00           C  
ATOM    153  CE1 HIS A 284      17.600   9.189  27.816  1.00  0.00           C  
ATOM    154  NE2 HIS A 284      16.810  10.042  27.187  1.00  0.00           N  
ATOM    155  N   MET A 285      13.653   9.157  32.906  1.00  0.00           N  
ATOM    156  CA  MET A 285      12.768   8.600  33.914  1.00  0.00           C  
ATOM    157  C   MET A 285      11.756   9.582  34.495  1.00  0.00           C  
ATOM    158  O   MET A 285      10.702   9.166  34.961  1.00  0.00           O  
ATOM    159  CB  MET A 285      13.567   7.941  35.046  1.00  0.00           C  
ATOM    160  CG  MET A 285      14.311   6.667  34.631  1.00  0.00           C  
ATOM    161  SD  MET A 285      13.314   5.473  33.672  1.00  0.00           S  
ATOM    162  CE  MET A 285      11.909   5.221  34.727  1.00  0.00           C  
ATOM    163  N   LEU A 286      12.061  10.876  34.479  1.00  0.00           N  
ATOM    164  CA  LEU A 286      11.103  11.845  35.000  1.00  0.00           C  
ATOM    165  C   LEU A 286       9.820  11.743  34.173  1.00  0.00           C  
ATOM    166  O   LEU A 286       8.714  11.728  34.708  1.00  0.00           O  
ATOM    167  CB  LEU A 286      11.643  13.270  34.888  1.00  0.00           C  
ATOM    168  CG  LEU A 286      10.652  14.364  35.304  1.00  0.00           C  
ATOM    169  CD1 LEU A 286      10.393  14.261  36.807  1.00  0.00           C  
ATOM    170  CD2 LEU A 286      11.209  15.743  34.958  1.00  0.00           C  
ATOM    171  N   GLU A 288       9.991  11.674  32.862  1.00  0.00           N  
ATOM    172  CA  GLU A 288       8.867  11.597  31.939  1.00  0.00           C  
ATOM    173  C   GLU A 288       8.053  10.319  32.094  1.00  0.00           C  
ATOM    174  O   GLU A 288       6.832  10.364  32.182  1.00  0.00           O  
ATOM    175  CB  GLU A 288       9.382  11.703  30.508  1.00  0.00           C  
ATOM    176  CG  GLU A 288       8.318  11.605  29.435  1.00  0.00           C  
ATOM    177  CD  GLU A 288       8.892  11.862  28.061  1.00  0.00           C  
ATOM    178  OE1 GLU A 288       9.351  13.000  27.823  1.00  0.00           O  
ATOM    179  OE2 GLU A 288       8.898  10.932  27.227  1.00  0.00           O  
ATOM    180  N   HIS A 289       8.730   9.178  32.147  1.00  0.00           N  
ATOM    181  CA  HIS A 289       8.019   7.911  32.255  1.00  0.00           C  
ATOM    182  C   HIS A 289       7.338   7.739  33.604  1.00  0.00           C  
ATOM    183  O   HIS A 289       6.240   7.190  33.687  1.00  0.00           O  
ATOM    184  CB  HIS A 289       8.986   6.764  31.939  1.00  0.00           C  
ATOM    185  CG  HIS A 289       9.422   6.746  30.507  1.00  0.00           C  
ATOM    186  ND1 HIS A 289       8.870   5.898  29.570  1.00  0.00           N  
ATOM    187  CD2 HIS A 289      10.293   7.535  29.830  1.00  0.00           C  
ATOM    188  CE1 HIS A 289       9.378   6.165  28.382  1.00  0.00           C  
ATOM    189  NE2 HIS A 289      10.243   7.155  28.510  1.00  0.00           N  
ATOM    190  N   ILE A 290       7.973   8.225  34.666  1.00  0.00           N  
ATOM    191  CA  ILE A 290       7.372   8.128  35.988  1.00  0.00           C  
ATOM    192  C   ILE A 290       6.171   9.068  36.069  1.00  0.00           C  
ATOM    193  O   ILE A 290       5.134   8.697  36.604  1.00  0.00           O  
ATOM    194  CB  ILE A 290       8.394   8.486  37.094  1.00  0.00           C  
ATOM    195  CG1 ILE A 290       9.448   7.368  37.181  1.00  0.00           C  
ATOM    196  CG2 ILE A 290       7.675   8.714  38.429  1.00  0.00           C  
ATOM    197  CD1 ILE A 290      10.625   7.681  38.131  1.00  0.00           C  
ATOM    198  N   GLN A 291       6.303  10.282  35.536  1.00  0.00           N  
ATOM    199  CA  GLN A 291       5.176  11.228  35.587  1.00  0.00           C  
ATOM    200  C   GLN A 291       3.960  10.608  34.890  1.00  0.00           C  
ATOM    201  O   GLN A 291       2.842  10.626  35.413  1.00  0.00           O  
ATOM    202  CB  GLN A 291       5.537  12.550  34.901  1.00  0.00           C  
ATOM    203  CG  GLN A 291       4.381  13.553  34.907  1.00  0.00           C  
ATOM    204  CD  GLN A 291       4.671  14.809  34.106  1.00  0.00           C  
ATOM    205  OE1 GLN A 291       5.291  14.758  33.044  1.00  0.00           O  
ATOM    206  NE2 GLN A 291       4.208  15.949  34.610  1.00  0.00           N  
ATOM    207  N   ALA A 292       4.187  10.057  33.707  1.00  0.00           N  
ATOM    208  CA  ALA A 292       3.110   9.436  32.948  1.00  0.00           C  
ATOM    209  C   ALA A 292       2.557   8.218  33.674  1.00  0.00           C  
ATOM    210  O   ALA A 292       1.346   8.026  33.728  1.00  0.00           O  
ATOM    211  CB  ALA A 292       3.604   9.035  31.567  1.00  0.00           C  
ATOM    212  N   ASP A 293       3.440   7.394  34.240  1.00  0.00           N  
ATOM    213  CA  ASP A 293       2.978   6.196  34.930  1.00  0.00           C  
ATOM    214  C   ASP A 293       2.089   6.499  36.126  1.00  0.00           C  
ATOM    215  O   ASP A 293       1.093   5.812  36.338  1.00  0.00           O  
ATOM    216  CB  ASP A 293       4.148   5.326  35.397  1.00  0.00           C  
ATOM    217  CG  ASP A 293       3.684   3.947  35.849  1.00  0.00           C  
ATOM    218  OD1 ASP A 293       3.139   3.193  35.007  1.00  0.00           O  
ATOM    219  OD2 ASP A 293       3.839   3.626  37.041  1.00  0.00           O  
ATOM    220  N   VAL A 294       2.448   7.507  36.919  1.00  0.00           N  
ATOM    221  CA  VAL A 294       1.628   7.862  38.070  1.00  0.00           C  
ATOM    222  C   VAL A 294       0.231   8.275  37.602  1.00  0.00           C  
ATOM    223  O   VAL A 294      -0.775   7.831  38.157  1.00  0.00           O  
ATOM    224  CB  VAL A 294       2.269   9.013  38.883  1.00  0.00           C  
ATOM    225  CG1 VAL A 294       1.284   9.552  39.929  1.00  0.00           C  
ATOM    226  CG2 VAL A 294       3.535   8.492  39.571  1.00  0.00           C  
ATOM    227  N   TRP A 295       0.175   9.105  36.565  1.00  0.00           N  
ATOM    228  CA  TRP A 295      -1.109   9.566  36.029  1.00  0.00           C  
ATOM    229  C   TRP A 295      -1.923   8.372  35.516  1.00  0.00           C  
ATOM    230  O   TRP A 295      -3.112   8.240  35.813  1.00  0.00           O  
ATOM    231  CB  TRP A 295      -0.875  10.560  34.887  1.00  0.00           C  
ATOM    232  CG  TRP A 295      -2.082  11.382  34.548  1.00  0.00           C  
ATOM    233  CD1 TRP A 295      -2.608  12.405  35.280  1.00  0.00           C  
ATOM    234  CD2 TRP A 295      -2.927  11.233  33.400  1.00  0.00           C  
ATOM    235  NE1 TRP A 295      -3.733  12.906  34.659  1.00  0.00           N  
ATOM    236  CE2 TRP A 295      -3.950  12.202  33.504  1.00  0.00           C  
ATOM    237  CE3 TRP A 295      -2.919  10.372  32.294  1.00  0.00           C  
ATOM    238  CZ2 TRP A 295      -4.958  12.337  32.541  1.00  0.00           C  
ATOM    239  CZ3 TRP A 295      -3.923  10.508  31.335  1.00  0.00           C  
ATOM    240  CH2 TRP A 295      -4.925  11.482  31.469  1.00  0.00           C  
ATOM    241  N   VAL A 296      -1.269   7.505  34.748  1.00  0.00           N  
ATOM    242  CA  VAL A 296      -1.911   6.318  34.185  1.00  0.00           C  
ATOM    243  C   VAL A 296      -2.466   5.403  35.273  1.00  0.00           C  
ATOM    244  O   VAL A 296      -3.613   4.954  35.190  1.00  0.00           O  
ATOM    245  CB  VAL A 296      -0.911   5.528  33.295  1.00  0.00           C  
ATOM    246  CG1 VAL A 296      -1.421   4.102  33.038  1.00  0.00           C  
ATOM    247  CG2 VAL A 296      -0.712   6.263  31.973  1.00  0.00           C  
ATOM    248  N   ARG A 297      -1.662   5.113  36.294  1.00  0.00           N  
ATOM    249  CA  ARG A 297      -2.133   4.251  37.372  1.00  0.00           C  
ATOM    250  C   ARG A 297      -3.330   4.868  38.091  1.00  0.00           C  
ATOM    251  O   ARG A 297      -4.240   4.151  38.510  1.00  0.00           O  
ATOM    252  CB  ARG A 297      -1.002   3.962  38.367  1.00  0.00           C  
ATOM    253  CG  ARG A 297       0.023   2.953  37.847  1.00  0.00           C  
ATOM    254  CD  ARG A 297       1.146   2.732  38.863  1.00  0.00           C  
ATOM    255  NE  ARG A 297       2.201   1.861  38.342  1.00  0.00           N  
ATOM    256  CZ  ARG A 297       2.195   0.531  38.417  1.00  0.00           C  
ATOM    257  NH1 ARG A 297       1.186  -0.111  39.002  1.00  0.00           N  
ATOM    258  NH2 ARG A 297       3.203  -0.159  37.896  1.00  0.00           N  
ATOM    259  N   TYR A 298      -3.343   6.190  38.233  1.00  0.00           N  
ATOM    260  CA  TYR A 298      -4.477   6.835  38.895  1.00  0.00           C  
ATOM    261  C   TYR A 298      -5.725   6.688  38.023  1.00  0.00           C  
ATOM    262  O   TYR A 298      -6.811   6.413  38.528  1.00  0.00           O  
ATOM    263  CB  TYR A 298      -4.209   8.321  39.148  1.00  0.00           C  
ATOM    264  CG  TYR A 298      -5.448   9.050  39.610  1.00  0.00           C  
ATOM    265  CD1 TYR A 298      -5.993   8.809  40.872  1.00  0.00           C  
ATOM    266  CD2 TYR A 298      -6.121   9.921  38.756  1.00  0.00           C  
ATOM    267  CE1 TYR A 298      -7.183   9.413  41.271  1.00  0.00           C  
ATOM    268  CE2 TYR A 298      -7.314  10.532  39.146  1.00  0.00           C  
ATOM    269  CZ  TYR A 298      -7.839  10.269  40.404  1.00  0.00           C  
ATOM    270  OH  TYR A 298      -9.035  10.839  40.781  1.00  0.00           O  
ATOM    271  N   GLN A 299      -5.569   6.872  36.715  1.00  0.00           N  
ATOM    272  CA  GLN A 299      -6.708   6.746  35.810  1.00  0.00           C  
ATOM    273  C   GLN A 299      -7.266   5.328  35.840  1.00  0.00           C  
ATOM    274  O   GLN A 299      -8.478   5.136  35.755  1.00  0.00           O  
ATOM    275  CB  GLN A 299      -6.318   7.110  34.377  1.00  0.00           C  
ATOM    276  CG  GLN A 299      -5.989   8.573  34.153  1.00  0.00           C  
ATOM    277  CD  GLN A 299      -7.120   9.498  34.562  1.00  0.00           C  
ATOM    278  OE1 GLN A 299      -8.294   9.163  34.418  1.00  0.00           O  
ATOM    279  NE2 GLN A 299      -6.768  10.675  35.061  1.00  0.00           N  
ATOM    280  N   ARG A 300      -6.394   4.329  35.952  1.00  0.00           N  
ATOM    281  CA  ARG A 300      -6.874   2.955  36.012  1.00  0.00           C  
ATOM    282  C   ARG A 300      -7.604   2.721  37.336  1.00  0.00           C  
ATOM    283  O   ARG A 300      -8.577   1.963  37.389  1.00  0.00           O  
ATOM    284  CB  ARG A 300      -5.721   1.954  35.879  1.00  0.00           C  
ATOM    285  CG  ARG A 300      -5.050   1.942  34.515  1.00  0.00           C  
ATOM    286  CD  ARG A 300      -4.237   0.666  34.348  1.00  0.00           C  
ATOM    287  NE  ARG A 300      -3.439   0.652  33.126  1.00  0.00           N  
ATOM    288  CZ  ARG A 300      -2.112   0.714  33.106  1.00  0.00           C  
ATOM    289  NH1 ARG A 300      -1.434   0.797  34.247  1.00  0.00           N  
ATOM    290  NH2 ARG A 300      -1.464   0.669  31.949  1.00  0.00           N  
ATOM    291  N   MET A 301      -7.132   3.366  38.404  1.00  0.00           N  
ATOM    292  CA  MET A 301      -7.765   3.223  39.714  1.00  0.00           C  
ATOM    293  C   MET A 301      -9.176   3.798  39.714  1.00  0.00           C  
ATOM    294  O   MET A 301     -10.021   3.377  40.506  1.00  0.00           O  
ATOM    295  CB  MET A 301      -6.941   3.920  40.808  1.00  0.00           C  
ATOM    296  CG  MET A 301      -5.767   3.106  41.300  1.00  0.00           C  
ATOM    297  SD  MET A 301      -4.973   3.874  42.731  1.00  0.00           S  
ATOM    298  CE  MET A 301      -6.033   3.271  44.084  1.00  0.00           C  
ATOM    299  N   ARG A 302      -9.432   4.756  38.831  1.00  0.00           N  
ATOM    300  CA  ARG A 302     -10.760   5.358  38.761  1.00  0.00           C  
ATOM    301  C   ARG A 302     -11.681   4.596  37.801  1.00  0.00           C  
ATOM    302  O   ARG A 302     -12.779   5.055  37.492  1.00  0.00           O  
ATOM    303  CB  ARG A 302     -10.672   6.837  38.366  1.00  0.00           C  
ATOM    304  CG  ARG A 302      -9.903   7.722  39.366  1.00  0.00           C  
ATOM    305  CD  ARG A 302     -10.271   7.429  40.824  1.00  0.00           C  
ATOM    306  NE  ARG A 302     -11.692   7.616  41.121  1.00  0.00           N  
ATOM    307  CZ  ARG A 302     -12.246   8.779  41.453  1.00  0.00           C  
ATOM    308  NH1 ARG A 302     -11.505   9.875  41.536  1.00  0.00           N  
ATOM    309  NH2 ARG A 302     -13.547   8.844  41.709  1.00  0.00           N  
ATOM    310  N   GLY A 303     -11.217   3.441  37.328  1.00  0.00           N  
ATOM    311  CA  GLY A 303     -12.027   2.597  36.462  1.00  0.00           C  
ATOM    312  C   GLY A 303     -12.081   2.844  34.966  1.00  0.00           C  
ATOM    313  O   GLY A 303     -12.892   2.229  34.273  1.00  0.00           O  
ATOM    314  N   HIS A 304     -11.228   3.723  34.454  1.00  0.00           N  
ATOM    315  CA  HIS A 304     -11.231   4.011  33.024  1.00  0.00           C  
ATOM    316  C   HIS A 304     -10.444   2.979  32.224  1.00  0.00           C  
ATOM    317  O   HIS A 304      -9.615   2.251  32.771  1.00  0.00           O  
ATOM    318  CB  HIS A 304     -10.660   5.411  32.782  1.00  0.00           C  
ATOM    319  CG  HIS A 304     -11.379   6.483  33.540  1.00  0.00           C  
ATOM    320  ND1 HIS A 304     -10.736   7.360  34.387  1.00  0.00           N  
ATOM    321  CD2 HIS A 304     -12.696   6.794  33.602  1.00  0.00           C  
ATOM    322  CE1 HIS A 304     -11.626   8.167  34.940  1.00  0.00           C  
ATOM    323  NE2 HIS A 304     -12.822   7.844  34.481  1.00  0.00           N  
ATOM    324  N   GLU A 305     -10.733   2.906  30.927  1.00  0.00           N  
ATOM    325  CA  GLU A 305     -10.035   1.996  30.028  1.00  0.00           C  
ATOM    326  C   GLU A 305      -8.811   2.775  29.574  1.00  0.00           C  
ATOM    327  O   GLU A 305      -8.921   3.735  28.812  1.00  0.00           O  
ATOM    328  CB  GLU A 305     -10.916   1.644  28.823  1.00  0.00           C  
ATOM    329  CG  GLU A 305     -10.161   0.996  27.670  1.00  0.00           C  
ATOM    330  CD  GLU A 305     -11.066   0.614  26.510  1.00  0.00           C  
ATOM    331  OE1 GLU A 305     -10.603   0.679  25.348  1.00  0.00           O  
ATOM    332  OE2 GLU A 305     -12.233   0.239  26.758  1.00  0.00           O  
ATOM    333  N   VAL A 306      -7.641   2.363  30.044  1.00  0.00           N  
ATOM    334  CA  VAL A 306      -6.418   3.075  29.708  1.00  0.00           C  
ATOM    335  C   VAL A 306      -5.427   2.232  28.914  1.00  0.00           C  
ATOM    336  O   VAL A 306      -5.203   1.063  29.226  1.00  0.00           O  
ATOM    337  CB  VAL A 306      -5.701   3.569  30.995  1.00  0.00           C  
ATOM    338  CG1 VAL A 306      -4.546   4.497  30.628  1.00  0.00           C  
ATOM    339  CG2 VAL A 306      -6.689   4.282  31.912  1.00  0.00           C  
ATOM    340  N   ASN A 307      -4.854   2.834  27.877  1.00  0.00           N  
ATOM    341  CA  ASN A 307      -3.840   2.182  27.060  1.00  0.00           C  
ATOM    342  C   ASN A 307      -2.591   3.058  27.119  1.00  0.00           C  
ATOM    343  O   ASN A 307      -2.558   4.150  26.558  1.00  0.00           O  
ATOM    344  CB  ASN A 307      -4.331   2.026  25.622  1.00  0.00           C  
ATOM    345  CG  ASN A 307      -5.377   0.950  25.495  1.00  0.00           C  
ATOM    346  OD1 ASN A 307      -5.079  -0.236  25.639  1.00  0.00           O  
ATOM    347  ND2 ASN A 307      -6.615   1.353  25.246  1.00  0.00           N  
ATOM    348  N   PHE A 308      -1.577   2.562  27.822  1.00  0.00           N  
ATOM    349  CA  PHE A 308      -0.305   3.265  28.025  1.00  0.00           C  
ATOM    350  C   PHE A 308       0.672   2.649  27.021  1.00  0.00           C  
ATOM    351  O   PHE A 308       1.034   1.477  27.118  1.00  0.00           O  
ATOM    352  CB  PHE A 308       0.118   3.042  29.481  1.00  0.00           C  
ATOM    353  CG  PHE A 308       1.306   3.854  29.928  1.00  0.00           C  
ATOM    354  CD1 PHE A 308       1.783   4.926  29.178  1.00  0.00           C  
ATOM    355  CD2 PHE A 308       1.935   3.541  31.128  1.00  0.00           C  
ATOM    356  CE1 PHE A 308       2.882   5.677  29.625  1.00  0.00           C  
ATOM    357  CE2 PHE A 308       3.035   4.282  31.589  1.00  0.00           C  
ATOM    358  CZ  PHE A 308       3.506   5.351  30.831  1.00  0.00           C  
ATOM    359  N   ILE A 309       1.094   3.472  26.067  1.00  0.00           N  
ATOM    360  CA  ILE A 309       1.922   3.049  24.947  1.00  0.00           C  
ATOM    361  C   ILE A 309       3.260   3.763  24.754  1.00  0.00           C  
ATOM    362  O   ILE A 309       3.369   4.959  24.983  1.00  0.00           O  
ATOM    363  CB  ILE A 309       1.091   3.251  23.638  1.00  0.00           C  
ATOM    364  CG1 ILE A 309      -0.210   2.450  23.724  1.00  0.00           C  
ATOM    365  CG2 ILE A 309       1.887   2.861  22.419  1.00  0.00           C  
ATOM    366  CD1 ILE A 309       0.006   0.980  23.934  1.00  0.00           C  
ATOM    367  N   CYS A 310       4.276   3.019  24.330  1.00  0.00           N  
ATOM    368  CA  CYS A 310       5.569   3.624  24.020  1.00  0.00           C  
ATOM    369  C   CYS A 310       6.294   2.725  23.025  1.00  0.00           C  
ATOM    370  O   CYS A 310       5.744   1.720  22.572  1.00  0.00           O  
ATOM    371  CB  CYS A 310       6.427   3.849  25.274  1.00  0.00           C  
ATOM    372  SG  CYS A 310       7.769   5.065  25.002  1.00  0.00           S  
ATOM    373  N   ALA A 311       7.516   3.100  22.672  1.00  0.00           N  
ATOM    374  CA  ALA A 311       8.305   2.334  21.718  1.00  0.00           C  
ATOM    375  C   ALA A 311       9.649   3.010  21.537  1.00  0.00           C  
ATOM    376  O   ALA A 311       9.822   4.171  21.902  1.00  0.00           O  
ATOM    377  CB  ALA A 311       7.586   2.270  20.370  1.00  0.00           C  
ATOM    378  N   ASP A 312      10.606   2.274  20.985  1.00  0.00           N  
ATOM    379  CA  ASP A 312      11.922   2.834  20.716  1.00  0.00           C  
ATOM    380  C   ASP A 312      11.866   3.536  19.352  1.00  0.00           C  
ATOM    381  O   ASP A 312      11.229   3.038  18.422  1.00  0.00           O  
ATOM    382  CB  ASP A 312      12.969   1.714  20.678  1.00  0.00           C  
ATOM    383  CG  ASP A 312      13.824   1.658  21.934  1.00  0.00           C  
ATOM    384  OD1 ASP A 312      13.377   2.147  22.991  1.00  0.00           O  
ATOM    385  OD2 ASP A 312      14.948   1.112  21.861  1.00  0.00           O  
ATOM    386  N   ASP A 313      12.511   4.698  19.255  1.00  0.00           N  
ATOM    387  CA  ASP A 313      12.597   5.476  18.016  1.00  0.00           C  
ATOM    388  C   ASP A 313      13.881   4.915  17.407  1.00  0.00           C  
ATOM    389  O   ASP A 313      14.977   5.291  17.811  1.00  0.00           O  
ATOM    390  CB  ASP A 313      12.774   6.963  18.349  1.00  0.00           C  
ATOM    391  CG  ASP A 313      12.569   7.867  17.145  1.00  0.00           C  
ATOM    392  OD1 ASP A 313      12.600   7.369  16.002  1.00  0.00           O  
ATOM    393  OD2 ASP A 313      12.389   9.084  17.348  1.00  0.00           O  
ATOM    394  N   ALA A 314      13.744   4.030  16.427  1.00  0.00           N  
ATOM    395  CA  ALA A 314      14.903   3.347  15.862  1.00  0.00           C  
ATOM    396  C   ALA A 314      15.425   3.710  14.477  1.00  0.00           C  
ATOM    397  O   ALA A 314      16.198   2.941  13.902  1.00  0.00           O  
ATOM    398  CB  ALA A 314      14.645   1.847  15.919  1.00  0.00           C  
ATOM    399  N   HIS A 315      15.038   4.861  13.942  1.00  0.00           N  
ATOM    400  CA  HIS A 315      15.497   5.255  12.612  1.00  0.00           C  
ATOM    401  C   HIS A 315      16.360   6.511  12.607  1.00  0.00           C  
ATOM    402  O   HIS A 315      16.543   7.165  13.633  1.00  0.00           O  
ATOM    403  CB  HIS A 315      14.298   5.502  11.695  1.00  0.00           C  
ATOM    404  CG  HIS A 315      13.543   4.265  11.326  1.00  0.00           C  
ATOM    405  ND1 HIS A 315      12.274   4.306  10.792  1.00  0.00           N  
ATOM    406  CD2 HIS A 315      13.888   2.957  11.382  1.00  0.00           C  
ATOM    407  CE1 HIS A 315      11.868   3.076  10.533  1.00  0.00           C  
ATOM    408  NE2 HIS A 315      12.828   2.238  10.881  1.00  0.00           N  
ATOM    409  N   GLY A 316      16.896   6.830  11.431  1.00  0.00           N  
ATOM    410  CA  GLY A 316      17.690   8.036  11.265  1.00  0.00           C  
ATOM    411  C   GLY A 316      19.172   8.047  11.585  1.00  0.00           C  
ATOM    412  O   GLY A 316      19.771   7.030  11.940  1.00  0.00           O  
ATOM    413  N   THR A 317      19.754   9.237  11.448  1.00  0.00           N  
ATOM    414  CA  THR A 317      21.170   9.484  11.703  1.00  0.00           C  
ATOM    415  C   THR A 317      21.592   9.141  13.128  1.00  0.00           C  
ATOM    416  O   THR A 317      22.683   8.613  13.345  1.00  0.00           O  
ATOM    417  CB  THR A 317      21.525  10.963  11.432  1.00  0.00           C  
ATOM    418  OG1 THR A 317      21.257  11.274  10.059  1.00  0.00           O  
ATOM    419  CG2 THR A 317      22.996  11.227  11.729  1.00  0.00           C  
ATOM    420  N   PRO A 318      20.745   9.455  14.124  1.00  0.00           N  
ATOM    421  CA  PRO A 318      21.114   9.135  15.506  1.00  0.00           C  
ATOM    422  C   PRO A 318      21.477   7.656  15.660  1.00  0.00           C  
ATOM    423  O   PRO A 318      22.462   7.314  16.314  1.00  0.00           O  
ATOM    424  CB  PRO A 318      19.859   9.511  16.290  1.00  0.00           C  
ATOM    425  CG  PRO A 318      19.331  10.682  15.518  1.00  0.00           C  
ATOM    426  CD  PRO A 318      19.478  10.212  14.082  1.00  0.00           C  
ATOM    427  N   ILE A 334      20.680   6.785  15.047  1.00  0.00           N  
ATOM    428  CA  ILE A 334      20.918   5.346  15.116  1.00  0.00           C  
ATOM    429  C   ILE A 334      22.068   4.926  14.205  1.00  0.00           C  
ATOM    430  O   ILE A 334      22.909   4.108  14.583  1.00  0.00           O  
ATOM    431  CB  ILE A 334      19.640   4.552  14.738  1.00  0.00           C  
ATOM    432  CG1 ILE A 334      18.684   4.503  15.935  1.00  0.00           C  
ATOM    433  CG2 ILE A 334      20.001   3.140  14.294  1.00  0.00           C  
ATOM    434  CD1 ILE A 334      18.204   5.861  16.416  1.00  0.00           C  
ATOM    435  N   MET A 336      22.102   5.488  13.002  1.00  0.00           N  
ATOM    436  CA  MET A 336      23.157   5.175  12.046  1.00  0.00           C  
ATOM    437  C   MET A 336      24.529   5.506  12.634  1.00  0.00           C  
ATOM    438  O   MET A 336      25.464   4.709  12.548  1.00  0.00           O  
ATOM    439  CB  MET A 336      22.940   5.971  10.756  1.00  0.00           C  
ATOM    440  CG  MET A 336      21.678   5.586   9.997  1.00  0.00           C  
ATOM    441  SD  MET A 336      21.127   6.858   8.841  1.00  0.00           S  
ATOM    442  CE  MET A 336      22.315   6.611   7.499  1.00  0.00           C  
ATOM    443  N   LEU A 340      24.637   6.684  13.244  1.00  0.00           N  
ATOM    444  CA  LEU A 340      25.894   7.130  13.833  1.00  0.00           C  
ATOM    445  C   LEU A 340      26.374   6.179  14.925  1.00  0.00           C  
ATOM    446  O   LEU A 340      27.520   5.725  14.905  1.00  0.00           O  
ATOM    447  CB  LEU A 340      25.735   8.539  14.413  1.00  0.00           C  
ATOM    448  CG  LEU A 340      26.947   9.472  14.302  1.00  0.00           C  
ATOM    449  CD1 LEU A 340      26.628  10.793  14.987  1.00  0.00           C  
ATOM    450  CD2 LEU A 340      28.179   8.826  14.928  1.00  0.00           C  
ATOM    451  N   LYS A 341      25.500   5.880  15.881  1.00  0.00           N  
ATOM    452  CA  LYS A 341      25.857   4.980  16.971  1.00  0.00           C  
ATOM    453  C   LYS A 341      26.248   3.603  16.459  1.00  0.00           C  
ATOM    454  O   LYS A 341      27.252   3.041  16.892  1.00  0.00           O  
ATOM    455  CB  LYS A 341      24.700   4.857  17.966  1.00  0.00           C  
ATOM    456  CG  LYS A 341      24.625   5.998  18.972  1.00  0.00           C  
ATOM    457  CD  LYS A 341      24.500   7.352  18.285  1.00  0.00           C  
ATOM    458  CE  LYS A 341      24.377   8.480  19.296  1.00  0.00           C  
ATOM    459  NZ  LYS A 341      24.127   9.790  18.632  1.00  0.00           N  
ATOM    460  N   ALA A 342      25.463   3.064  15.531  1.00  0.00           N  
ATOM    461  CA  ALA A 342      25.748   1.750  14.968  1.00  0.00           C  
ATOM    462  C   ALA A 342      27.170   1.701  14.415  1.00  0.00           C  
ATOM    463  O   ALA A 342      27.884   0.716  14.605  1.00  0.00           O  
ATOM    464  CB  ALA A 342      24.746   1.423  13.869  1.00  0.00           C  
ATOM    465  N   GLN A 343      27.577   2.770  13.736  1.00  0.00           N  
ATOM    466  CA  GLN A 343      28.914   2.854  13.153  1.00  0.00           C  
ATOM    467  C   GLN A 343      30.004   2.811  14.217  1.00  0.00           C  
ATOM    468  O   GLN A 343      30.953   2.032  14.120  1.00  0.00           O  
ATOM    469  CB  GLN A 343      29.068   4.148  12.349  1.00  0.00           C  
ATOM    470  CG  GLN A 343      28.277   4.198  11.055  1.00  0.00           C  
ATOM    471  CD  GLN A 343      28.517   5.485  10.285  1.00  0.00           C  
ATOM    472  OE1 GLN A 343      29.661   5.847  10.002  1.00  0.00           O  
ATOM    473  NE2 GLN A 343      27.438   6.183   9.941  1.00  0.00           N  
ATOM    474  N   GLN A 344      29.856   3.660  15.228  1.00  0.00           N  
ATOM    475  CA  GLN A 344      30.819   3.762  16.317  1.00  0.00           C  
ATOM    476  C   GLN A 344      31.288   2.421  16.876  1.00  0.00           C  
ATOM    477  O   GLN A 344      32.489   2.149  16.901  1.00  0.00           O  
ATOM    478  CB  GLN A 344      30.237   4.630  17.434  1.00  0.00           C  
ATOM    479  CG  GLN A 344      29.902   6.044  16.974  1.00  0.00           C  
ATOM    480  CD  GLN A 344      29.327   6.909  18.077  1.00  0.00           C  
ATOM    481  OE1 GLN A 344      28.998   8.075  17.856  1.00  0.00           O  
ATOM    482  NE2 GLN A 344      29.201   6.343  19.272  1.00  0.00           N  
ATOM    483  N   LEU A 406      30.358   1.583  17.325  1.00  0.00           N  
ATOM    484  CA  LEU A 406      30.741   0.282  17.868  1.00  0.00           C  
ATOM    485  C   LEU A 406      30.767  -0.802  16.796  1.00  0.00           C  
ATOM    486  O   LEU A 406      30.679  -1.992  17.100  1.00  0.00           O  
ATOM    487  CB  LEU A 406      29.803  -0.136  19.008  1.00  0.00           C  
ATOM    488  CG  LEU A 406      28.293  -0.204  18.781  1.00  0.00           C  
ATOM    489  CD1 LEU A 406      27.656  -1.079  19.848  1.00  0.00           C  
ATOM    490  CD2 LEU A 406      27.707   1.189  18.821  1.00  0.00           C  
ATOM    491  N   GLY A 407      30.893  -0.380  15.541  1.00  0.00           N  
ATOM    492  CA  GLY A 407      30.944  -1.319  14.435  1.00  0.00           C  
ATOM    493  C   GLY A 407      29.925  -2.441  14.501  1.00  0.00           C  
ATOM    494  O   GLY A 407      30.285  -3.609  14.646  1.00  0.00           O  
ATOM    495  N   ILE A 408      28.649  -2.084  14.395  1.00  0.00           N  
ATOM    496  CA  ILE A 408      27.567  -3.062  14.432  1.00  0.00           C  
ATOM    497  C   ILE A 408      26.410  -2.593  13.555  1.00  0.00           C  
ATOM    498  O   ILE A 408      26.211  -1.392  13.371  1.00  0.00           O  
ATOM    499  CB  ILE A 408      27.055  -3.275  15.873  1.00  0.00           C  
ATOM    500  CG1 ILE A 408      28.170  -3.873  16.736  1.00  0.00           C  
ATOM    501  CG2 ILE A 408      25.841  -4.192  15.868  1.00  0.00           C  
ATOM    502  CD1 ILE A 408      27.789  -4.094  18.184  1.00  0.00           C  
ATOM    503  N   THR A 418      25.653  -3.544  13.014  1.00  0.00           N  
ATOM    504  CA  THR A 418      24.516  -3.224  12.158  1.00  0.00           C  
ATOM    505  C   THR A 418      23.369  -2.636  12.975  1.00  0.00           C  
ATOM    506  O   THR A 418      23.129  -3.046  14.110  1.00  0.00           O  
ATOM    507  CB  THR A 418      23.993  -4.474  11.427  1.00  0.00           C  
ATOM    508  OG1 THR A 418      23.431  -5.386  12.379  1.00  0.00           O  
ATOM    509  CG2 THR A 418      25.123  -5.162  10.679  1.00  0.00           C  
ATOM    510  N   PRO A 419      22.643  -1.662  12.403  1.00  0.00           N  
ATOM    511  CA  PRO A 419      21.516  -1.021  13.086  1.00  0.00           C  
ATOM    512  C   PRO A 419      20.491  -2.012  13.639  1.00  0.00           C  
ATOM    513  O   PRO A 419      20.056  -1.884  14.782  1.00  0.00           O  
ATOM    514  CB  PRO A 419      20.931  -0.122  12.002  1.00  0.00           C  
ATOM    515  CG  PRO A 419      22.150   0.296  11.241  1.00  0.00           C  
ATOM    516  CD  PRO A 419      22.904  -1.012  11.106  1.00  0.00           C  
ATOM    517  N   GLU A 420      20.108  -2.996  12.829  1.00  0.00           N  
ATOM    518  CA  GLU A 420      19.130  -3.992  13.256  1.00  0.00           C  
ATOM    519  C   GLU A 420      19.577  -4.732  14.510  1.00  0.00           C  
ATOM    520  O   GLU A 420      18.762  -5.046  15.379  1.00  0.00           O  
ATOM    521  CB  GLU A 420      18.852  -4.996  12.134  1.00  0.00           C  
ATOM    522  CG  GLU A 420      19.955  -5.111  11.098  1.00  0.00           C  
ATOM    523  CD  GLU A 420      19.961  -3.944  10.132  1.00  0.00           C  
ATOM    524  OE1 GLU A 420      18.949  -3.761   9.424  1.00  0.00           O  
ATOM    525  OE2 GLU A 420      20.971  -3.212  10.080  1.00  0.00           O  
ATOM    526  N   GLN A 421      20.871  -5.016  14.602  1.00  0.00           N  
ATOM    527  CA  GLN A 421      21.400  -5.703  15.771  1.00  0.00           C  
ATOM    528  C   GLN A 421      21.381  -4.750  16.958  1.00  0.00           C  
ATOM    529  O   GLN A 421      20.934  -5.107  18.049  1.00  0.00           O  
ATOM    530  CB  GLN A 421      22.835  -6.173  15.520  1.00  0.00           C  
ATOM    531  CG  GLN A 421      23.497  -6.783  16.745  1.00  0.00           C  
ATOM    532  CD  GLN A 421      24.931  -7.208  16.491  1.00  0.00           C  
ATOM    533  OE1 GLN A 421      25.644  -7.602  17.414  1.00  0.00           O  
ATOM    534  NE2 GLN A 421      25.359  -7.133  15.235  1.00  0.00           N  
ATOM    535  N   MET A 422      21.860  -3.530  16.736  1.00  0.00           N  
ATOM    536  CA  MET A 422      21.901  -2.534  17.797  1.00  0.00           C  
ATOM    537  C   MET A 422      20.521  -2.178  18.341  1.00  0.00           C  
ATOM    538  O   MET A 422      20.313  -2.213  19.550  1.00  0.00           O  
ATOM    539  CB  MET A 422      22.594  -1.253  17.323  1.00  0.00           C  
ATOM    540  CG  MET A 422      22.648  -0.174  18.397  1.00  0.00           C  
ATOM    541  SD  MET A 422      23.312   1.408  17.848  1.00  0.00           S  
ATOM    542  CE  MET A 422      21.872   2.118  17.053  1.00  0.00           C  
ATOM    543  N   ILE A 423      19.580  -1.837  17.464  1.00  0.00           N  
ATOM    544  CA  ILE A 423      18.254  -1.465  17.941  1.00  0.00           C  
ATOM    545  C   ILE A 423      17.618  -2.610  18.714  1.00  0.00           C  
ATOM    546  O   ILE A 423      16.844  -2.383  19.641  1.00  0.00           O  
ATOM    547  CB  ILE A 423      17.317  -1.003  16.783  1.00  0.00           C  
ATOM    548  CG1 ILE A 423      16.970  -2.167  15.858  1.00  0.00           C  
ATOM    549  CG2 ILE A 423      17.986   0.114  15.996  1.00  0.00           C  
ATOM    550  CD1 ILE A 423      16.024  -1.781  14.728  1.00  0.00           C  
ATOM    551  N   GLY A 424      17.963  -3.842  18.349  1.00  0.00           N  
ATOM    552  CA  GLY A 424      17.414  -4.989  19.049  1.00  0.00           C  
ATOM    553  C   GLY A 424      17.902  -5.022  20.484  1.00  0.00           C  
ATOM    554  O   GLY A 424      17.116  -5.193  21.419  1.00  0.00           O  
ATOM    555  N   GLU A 425      19.206  -4.849  20.666  1.00  0.00           N  
ATOM    556  CA  GLU A 425      19.792  -4.860  22.001  1.00  0.00           C  
ATOM    557  C   GLU A 425      19.336  -3.648  22.808  1.00  0.00           C  
ATOM    558  O   GLU A 425      19.079  -3.757  24.006  1.00  0.00           O  
ATOM    559  CB  GLU A 425      21.318  -4.875  21.903  1.00  0.00           C  
ATOM    560  CG  GLU A 425      21.845  -5.937  20.954  1.00  0.00           C  
ATOM    561  CD  GLU A 425      23.357  -6.027  20.948  1.00  0.00           C  
ATOM    562  OE1 GLU A 425      24.020  -4.970  21.031  1.00  0.00           O  
ATOM    563  OE2 GLU A 425      23.882  -7.156  20.845  1.00  0.00           O  
ATOM    564  N   MET A 426      19.236  -2.499  22.143  1.00  0.00           N  
ATOM    565  CA  MET A 426      18.804  -1.266  22.796  1.00  0.00           C  
ATOM    566  C   MET A 426      17.376  -1.412  23.303  1.00  0.00           C  
ATOM    567  O   MET A 426      17.059  -1.012  24.423  1.00  0.00           O  
ATOM    568  CB  MET A 426      18.877  -0.091  21.820  1.00  0.00           C  
ATOM    569  CG  MET A 426      20.278   0.457  21.584  1.00  0.00           C  
ATOM    570  SD  MET A 426      20.818   1.613  22.865  1.00  0.00           S  
ATOM    571  CE  MET A 426      21.469   0.495  24.099  1.00  0.00           C  
ATOM    572  N   SER A 427      16.513  -1.973  22.463  1.00  0.00           N  
ATOM    573  CA  SER A 427      15.119  -2.177  22.831  1.00  0.00           C  
ATOM    574  C   SER A 427      15.013  -2.992  24.115  1.00  0.00           C  
ATOM    575  O   SER A 427      14.259  -2.645  25.023  1.00  0.00           O  
ATOM    576  CB  SER A 427      14.379  -2.898  21.705  1.00  0.00           C  
ATOM    577  OG  SER A 427      13.045  -3.184  22.078  1.00  0.00           O  
ATOM    578  N   GLN A 429      15.773  -4.081  24.184  1.00  0.00           N  
ATOM    579  CA  GLN A 429      15.762  -4.945  25.359  1.00  0.00           C  
ATOM    580  C   GLN A 429      16.281  -4.237  26.602  1.00  0.00           C  
ATOM    581  O   GLN A 429      15.710  -4.380  27.679  1.00  0.00           O  
ATOM    582  CB  GLN A 429      16.590  -6.205  25.094  1.00  0.00           C  
ATOM    583  CG  GLN A 429      15.977  -7.104  24.037  1.00  0.00           C  
ATOM    584  CD  GLN A 429      14.583  -7.588  24.417  1.00  0.00           C  
ATOM    585  OE1 GLN A 429      13.834  -8.084  23.573  1.00  0.00           O  
ATOM    586  NE2 GLN A 429      14.236  -7.457  25.694  1.00  0.00           N  
ATOM    587  N   GLU A 431      17.354  -3.467  26.450  1.00  0.00           N  
ATOM    588  CA  GLU A 431      17.935  -2.745  27.574  1.00  0.00           C  
ATOM    589  C   GLU A 431      16.950  -1.687  28.079  1.00  0.00           C  
ATOM    590  O   GLU A 431      16.747  -1.541  29.279  1.00  0.00           O  
ATOM    591  CB  GLU A 431      19.241  -2.070  27.149  1.00  0.00           C  
ATOM    592  CG  GLU A 431      20.003  -1.424  28.286  1.00  0.00           C  
ATOM    593  CD  GLU A 431      21.199  -0.629  27.803  1.00  0.00           C  
ATOM    594  OE1 GLU A 431      22.054  -1.207  27.094  1.00  0.00           O  
ATOM    595  OE2 GLU A 431      21.282   0.574  28.132  1.00  0.00           O  
ATOM    596  N   HIS A 432      16.343  -0.948  27.156  1.00  0.00           N  
ATOM    597  CA  HIS A 432      15.382   0.083  27.546  1.00  0.00           C  
ATOM    598  C   HIS A 432      14.208  -0.524  28.302  1.00  0.00           C  
ATOM    599  O   HIS A 432      13.836  -0.047  29.367  1.00  0.00           O  
ATOM    600  CB  HIS A 432      14.848   0.822  26.315  1.00  0.00           C  
ATOM    601  CG  HIS A 432      15.844   1.732  25.669  1.00  0.00           C  
ATOM    602  ND1 HIS A 432      15.554   2.462  24.537  1.00  0.00           N  
ATOM    603  CD2 HIS A 432      17.119   2.047  26.005  1.00  0.00           C  
ATOM    604  CE1 HIS A 432      16.607   3.187  24.201  1.00  0.00           C  
ATOM    605  NE2 HIS A 432      17.568   2.954  25.075  1.00  0.00           N  
ATOM    606  N   GLN A 433      13.624  -1.584  27.753  1.00  0.00           N  
ATOM    607  CA  GLN A 433      12.478  -2.208  28.397  1.00  0.00           C  
ATOM    608  C   GLN A 433      12.808  -2.795  29.759  1.00  0.00           C  
ATOM    609  O   GLN A 433      11.980  -2.775  30.667  1.00  0.00           O  
ATOM    610  CB  GLN A 433      11.872  -3.267  27.477  1.00  0.00           C  
ATOM    611  CG  GLN A 433      11.280  -2.654  26.211  1.00  0.00           C  
ATOM    612  CD  GLN A 433      10.587  -3.670  25.332  1.00  0.00           C  
ATOM    613  OE1 GLN A 433       9.575  -4.258  25.721  1.00  0.00           O  
ATOM    614  NE2 GLN A 433      11.131  -3.890  24.143  1.00  0.00           N  
ATOM    615  N   THR A 434      14.017  -3.320  29.908  1.00  0.00           N  
ATOM    616  CA  THR A 434      14.417  -3.868  31.195  1.00  0.00           C  
ATOM    617  C   THR A 434      14.432  -2.742  32.228  1.00  0.00           C  
ATOM    618  O   THR A 434      13.921  -2.902  33.330  1.00  0.00           O  
ATOM    619  CB  THR A 434      15.815  -4.510  31.118  1.00  0.00           C  
ATOM    620  OG1 THR A 434      15.751  -5.684  30.298  1.00  0.00           O  
ATOM    621  CG2 THR A 434      16.302  -4.891  32.509  1.00  0.00           C  
ATOM    622  N   ASP A 435      15.006  -1.600  31.858  1.00  0.00           N  
ATOM    623  CA  ASP A 435      15.080  -0.458  32.766  1.00  0.00           C  
ATOM    624  C   ASP A 435      13.705   0.097  33.129  1.00  0.00           C  
ATOM    625  O   ASP A 435      13.435   0.386  34.294  1.00  0.00           O  
ATOM    626  CB  ASP A 435      15.939   0.644  32.151  1.00  0.00           C  
ATOM    627  CG  ASP A 435      17.402   0.272  32.099  1.00  0.00           C  
ATOM    628  OD1 ASP A 435      18.178   0.998  31.444  1.00  0.00           O  
ATOM    629  OD2 ASP A 435      17.777  -0.747  32.720  1.00  0.00           O  
ATOM    630  N   PHE A 436      12.832   0.251  32.140  1.00  0.00           N  
ATOM    631  CA  PHE A 436      11.498   0.766  32.425  1.00  0.00           C  
ATOM    632  C   PHE A 436      10.729  -0.231  33.299  1.00  0.00           C  
ATOM    633  O   PHE A 436       9.955   0.165  34.168  1.00  0.00           O  
ATOM    634  CB  PHE A 436      10.747   1.040  31.115  1.00  0.00           C  
ATOM    635  CG  PHE A 436      11.315   2.195  30.320  1.00  0.00           C  
ATOM    636  CD1 PHE A 436      11.453   2.103  28.939  1.00  0.00           C  
ATOM    637  CD2 PHE A 436      11.678   3.384  30.951  1.00  0.00           C  
ATOM    638  CE1 PHE A 436      11.943   3.182  28.189  1.00  0.00           C  
ATOM    639  CE2 PHE A 436      12.169   4.472  30.213  1.00  0.00           C  
ATOM    640  CZ  PHE A 436      12.300   4.368  28.831  1.00  0.00           C  
ATOM    641  N   ALA A 437      10.949  -1.526  33.080  1.00  0.00           N  
ATOM    642  CA  ALA A 437      10.273  -2.542  33.882  1.00  0.00           C  
ATOM    643  C   ALA A 437      10.786  -2.458  35.313  1.00  0.00           C  
ATOM    644  O   ALA A 437      10.041  -2.681  36.274  1.00  0.00           O  
ATOM    645  CB  ALA A 437      10.534  -3.936  33.307  1.00  0.00           C  
ATOM    646  N   GLY A 438      12.070  -2.127  35.450  1.00  0.00           N  
ATOM    647  CA  GLY A 438      12.669  -1.998  36.766  1.00  0.00           C  
ATOM    648  C   GLY A 438      12.075  -0.846  37.556  1.00  0.00           C  
ATOM    649  O   GLY A 438      12.099  -0.847  38.786  1.00  0.00           O  
ATOM    650  N   PHE A 439      11.544   0.148  36.854  1.00  0.00           N  
ATOM    651  CA  PHE A 439      10.918   1.282  37.528  1.00  0.00           C  
ATOM    652  C   PHE A 439       9.402   1.124  37.585  1.00  0.00           C  
ATOM    653  O   PHE A 439       8.680   2.034  38.010  1.00  0.00           O  
ATOM    654  CB  PHE A 439      11.291   2.595  36.840  1.00  0.00           C  
ATOM    655  CG  PHE A 439      12.578   3.186  37.341  1.00  0.00           C  
ATOM    656  CD1 PHE A 439      13.788   2.868  36.738  1.00  0.00           C  
ATOM    657  CD2 PHE A 439      12.580   4.035  38.445  1.00  0.00           C  
ATOM    658  CE1 PHE A 439      14.986   3.383  37.227  1.00  0.00           C  
ATOM    659  CE2 PHE A 439      13.778   4.559  38.944  1.00  0.00           C  
ATOM    660  CZ  PHE A 439      14.982   4.227  38.328  1.00  0.00           C  
ATOM    661  N   ASN A 444       8.938  -0.052  37.174  1.00  0.00           N  
ATOM    662  CA  ASN A 444       7.523  -0.385  37.180  1.00  0.00           C  
ATOM    663  C   ASN A 444       6.669   0.558  36.340  1.00  0.00           C  
ATOM    664  O   ASN A 444       5.592   0.985  36.759  1.00  0.00           O  
ATOM    665  CB  ASN A 444       7.008  -0.441  38.622  1.00  0.00           C  
ATOM    666  CG  ASN A 444       7.705  -1.521  39.439  1.00  0.00           C  
ATOM    667  OD1 ASN A 444       7.624  -2.705  39.118  1.00  0.00           O  
ATOM    668  ND2 ASN A 444       8.403  -1.114  40.488  1.00  0.00           N  
ATOM    669  N   ILE A 445       7.165   0.895  35.156  1.00  0.00           N  
ATOM    670  CA  ILE A 445       6.400   1.745  34.244  1.00  0.00           C  
ATOM    671  C   ILE A 445       5.461   0.741  33.568  1.00  0.00           C  
ATOM    672  O   ILE A 445       5.902  -0.108  32.795  1.00  0.00           O  
ATOM    673  CB  ILE A 445       7.308   2.431  33.215  1.00  0.00           C  
ATOM    674  CG1 ILE A 445       8.410   3.228  33.933  1.00  0.00           C  
ATOM    675  CG2 ILE A 445       6.480   3.371  32.341  1.00  0.00           C  
ATOM    676  CD1 ILE A 445       7.907   4.281  34.920  1.00  0.00           C  
ATOM    677  N   SER A 460       4.169   0.857  33.873  1.00  0.00           N  
ATOM    678  CA  SER A 460       3.150  -0.088  33.404  1.00  0.00           C  
ATOM    679  C   SER A 460       2.614  -0.012  31.974  1.00  0.00           C  
ATOM    680  O   SER A 460       1.397   0.043  31.771  1.00  0.00           O  
ATOM    681  CB  SER A 460       1.969  -0.046  34.380  1.00  0.00           C  
ATOM    682  OG  SER A 460       1.374   1.241  34.396  1.00  0.00           O  
ATOM    683  N   TYR A 461       3.496  -0.054  30.978  1.00  0.00           N  
ATOM    684  CA  TYR A 461       3.028   0.020  29.597  1.00  0.00           C  
ATOM    685  C   TYR A 461       2.188  -1.184  29.221  1.00  0.00           C  
ATOM    686  O   TYR A 461       2.456  -2.305  29.645  1.00  0.00           O  
ATOM    687  CB  TYR A 461       4.173   0.045  28.587  1.00  0.00           C  
ATOM    688  CG  TYR A 461       5.333   0.938  28.903  1.00  0.00           C  
ATOM    689  CD1 TYR A 461       6.506   0.398  29.423  1.00  0.00           C  
ATOM    690  CD2 TYR A 461       5.282   2.304  28.648  1.00  0.00           C  
ATOM    691  CE1 TYR A 461       7.605   1.188  29.678  1.00  0.00           C  
ATOM    692  CE2 TYR A 461       6.389   3.118  28.904  1.00  0.00           C  
ATOM    693  CZ  TYR A 461       7.544   2.545  29.420  1.00  0.00           C  
ATOM    694  OH  TYR A 461       8.650   3.308  29.701  1.00  0.00           O  
ATOM    695  N   ASP A 463       1.184  -0.939  28.393  1.00  0.00           N  
ATOM    696  CA  ASP A 463       0.334  -2.005  27.892  1.00  0.00           C  
ATOM    697  C   ASP A 463       1.033  -2.543  26.643  1.00  0.00           C  
ATOM    698  O   ASP A 463       0.835  -3.694  26.243  1.00  0.00           O  
ATOM    699  CB  ASP A 463      -1.047  -1.443  27.585  1.00  0.00           C  
ATOM    700  CG  ASP A 463      -1.807  -1.091  28.848  1.00  0.00           C  
ATOM    701  OD1 ASP A 463      -2.187  -2.024  29.590  1.00  0.00           O  
ATOM    702  OD2 ASP A 463      -2.007   0.107  29.119  1.00  0.00           O  
ATOM    703  N   ASN A 473       1.874  -1.703  26.042  1.00  0.00           N  
ATOM    704  CA  ASN A 473       2.648  -2.109  24.874  1.00  0.00           C  
ATOM    705  C   ASN A 473       3.870  -1.219  24.667  1.00  0.00           C  
ATOM    706  O   ASN A 473       3.784   0.002  24.772  1.00  0.00           O  
ATOM    707  CB  ASN A 473       1.795  -2.080  23.597  1.00  0.00           C  
ATOM    708  CG  ASN A 473       2.325  -3.023  22.518  1.00  0.00           C  
ATOM    709  OD1 ASN A 473       2.340  -2.695  21.327  1.00  0.00           O  
ATOM    710  ND2 ASN A 473       2.748  -4.204  22.934  1.00  0.00           N  
ATOM    711  N   TYR A 474       5.010  -1.847  24.401  1.00  0.00           N  
ATOM    712  CA  TYR A 474       6.245  -1.127  24.107  1.00  0.00           C  
ATOM    713  C   TYR A 474       6.688  -1.759  22.790  1.00  0.00           C  
ATOM    714  O   TYR A 474       7.084  -2.926  22.757  1.00  0.00           O  
ATOM    715  CB  TYR A 474       7.304  -1.363  25.180  1.00  0.00           C  
ATOM    716  CG  TYR A 474       8.453  -0.386  25.078  1.00  0.00           C  
ATOM    717  CD1 TYR A 474       8.504   0.745  25.892  1.00  0.00           C  
ATOM    718  CD2 TYR A 474       9.465  -0.568  24.136  1.00  0.00           C  
ATOM    719  CE1 TYR A 474       9.536   1.672  25.770  1.00  0.00           C  
ATOM    720  CE2 TYR A 474      10.505   0.360  24.000  1.00  0.00           C  
ATOM    721  CZ  TYR A 474      10.530   1.475  24.822  1.00  0.00           C  
ATOM    722  OH  TYR A 474      11.542   2.400  24.693  1.00  0.00           O  
ATOM    723  N   HIS A 475       6.628  -0.990  21.711  1.00  0.00           N  
ATOM    724  CA  HIS A 475       6.960  -1.503  20.386  1.00  0.00           C  
ATOM    725  C   HIS A 475       8.210  -0.862  19.783  1.00  0.00           C  
ATOM    726  O   HIS A 475       9.179  -0.598  20.489  1.00  0.00           O  
ATOM    727  CB  HIS A 475       5.741  -1.284  19.478  1.00  0.00           C  
ATOM    728  CG  HIS A 475       5.700  -2.173  18.273  1.00  0.00           C  
ATOM    729  ND1 HIS A 475       6.029  -3.510  18.322  1.00  0.00           N  
ATOM    730  CD2 HIS A 475       5.306  -1.927  17.001  1.00  0.00           C  
ATOM    731  CE1 HIS A 475       5.838  -4.051  17.131  1.00  0.00           C  
ATOM    732  NE2 HIS A 475       5.398  -3.113  16.312  1.00  0.00           N  
ATOM    733  N   SER A 476       8.183  -0.618  18.476  1.00  0.00           N  
ATOM    734  CA  SER A 476       9.320  -0.013  17.777  1.00  0.00           C  
ATOM    735  C   SER A 476       8.841   0.753  16.559  1.00  0.00           C  
ATOM    736  O   SER A 476       7.829   0.389  15.957  1.00  0.00           O  
ATOM    737  CB  SER A 476      10.296  -1.105  17.313  1.00  0.00           C  
ATOM    738  OG  SER A 476      11.399  -0.559  16.605  1.00  0.00           O  
ATOM    739  N   THR A 477       9.556   1.816  16.195  1.00  0.00           N  
ATOM    740  CA  THR A 477       9.194   2.579  15.000  1.00  0.00           C  
ATOM    741  C   THR A 477       9.674   1.781  13.791  1.00  0.00           C  
ATOM    742  O   THR A 477       9.262   2.035  12.663  1.00  0.00           O  
ATOM    743  CB  THR A 477       9.862   3.969  14.955  1.00  0.00           C  
ATOM    744  OG1 THR A 477      11.285   3.826  15.018  1.00  0.00           O  
ATOM    745  CG2 THR A 477       9.377   4.837  16.115  1.00  0.00           C  
ATOM    746  N   HIS A 478      10.569   0.826  14.033  1.00  0.00           N  
ATOM    747  CA  HIS A 478      11.075  -0.013  12.956  1.00  0.00           C  
ATOM    748  C   HIS A 478      10.247  -1.284  13.013  1.00  0.00           C  
ATOM    749  O   HIS A 478      10.679  -2.311  13.543  1.00  0.00           O  
ATOM    750  CB  HIS A 478      12.559  -0.330  13.157  1.00  0.00           C  
ATOM    751  CG  HIS A 478      13.197  -0.981  11.967  1.00  0.00           C  
ATOM    752  ND1 HIS A 478      13.157  -0.425  10.706  1.00  0.00           N  
ATOM    753  CD2 HIS A 478      13.876  -2.146  11.843  1.00  0.00           C  
ATOM    754  CE1 HIS A 478      13.782  -1.221   9.856  1.00  0.00           C  
ATOM    755  NE2 HIS A 478      14.227  -2.272  10.520  1.00  0.00           N  
ATOM    756  N   SER A 479       9.037  -1.194  12.481  1.00  0.00           N  
ATOM    757  CA  SER A 479       8.117  -2.317  12.485  1.00  0.00           C  
ATOM    758  C   SER A 479       7.214  -2.258  11.270  1.00  0.00           C  
ATOM    759  O   SER A 479       7.102  -1.217  10.618  1.00  0.00           O  
ATOM    760  CB  SER A 479       7.263  -2.283  13.754  1.00  0.00           C  
ATOM    761  OG  SER A 479       6.548  -1.061  13.851  1.00  0.00           O  
ATOM    762  N   GLU A 482       6.573  -3.382  10.967  1.00  0.00           N  
ATOM    763  CA  GLU A 482       5.661  -3.449   9.837  1.00  0.00           C  
ATOM    764  C   GLU A 482       4.478  -2.524  10.082  1.00  0.00           C  
ATOM    765  O   GLU A 482       3.999  -1.868   9.161  1.00  0.00           O  
ATOM    766  CB  GLU A 482       5.169  -4.884   9.634  1.00  0.00           C  
ATOM    767  CG  GLU A 482       6.223  -5.815   9.073  1.00  0.00           C  
ATOM    768  CD  GLU A 482       6.476  -5.587   7.593  1.00  0.00           C  
ATOM    769  OE1 GLU A 482       6.794  -4.441   7.204  1.00  0.00           O  
ATOM    770  OE2 GLU A 482       6.360  -6.561   6.816  1.00  0.00           O  
ATOM    771  N   GLU A 485       4.016  -2.469  11.328  1.00  0.00           N  
ATOM    772  CA  GLU A 485       2.895  -1.608  11.681  1.00  0.00           C  
ATOM    773  C   GLU A 485       3.204  -0.149  11.372  1.00  0.00           C  
ATOM    774  O   GLU A 485       2.386   0.558  10.778  1.00  0.00           O  
ATOM    775  CB  GLU A 485       2.552  -1.728  13.170  1.00  0.00           C  
ATOM    776  CG  GLU A 485       1.932  -3.041  13.598  1.00  0.00           C  
ATOM    777  CD  GLU A 485       2.960  -4.097  13.934  1.00  0.00           C  
ATOM    778  OE1 GLU A 485       2.555  -5.163  14.436  1.00  0.00           O  
ATOM    779  OE2 GLU A 485       4.167  -3.864  13.701  1.00  0.00           O  
ATOM    780  N   ASN A 486       4.382   0.311  11.780  1.00  0.00           N  
ATOM    781  CA  ASN A 486       4.740   1.700  11.538  1.00  0.00           C  
ATOM    782  C   ASN A 486       4.982   1.965  10.053  1.00  0.00           C  
ATOM    783  O   ASN A 486       4.679   3.049   9.555  1.00  0.00           O  
ATOM    784  CB  ASN A 486       5.981   2.095  12.344  1.00  0.00           C  
ATOM    785  CG  ASN A 486       6.091   3.604  12.535  1.00  0.00           C  
ATOM    786  OD1 ASN A 486       7.182   4.146  12.715  1.00  0.00           O  
ATOM    787  ND2 ASN A 486       4.952   4.286  12.509  1.00  0.00           N  
ATOM    788  N   ARG A 489       5.524   0.978   9.341  1.00  0.00           N  
ATOM    789  CA  ARG A 489       5.780   1.156   7.912  1.00  0.00           C  
ATOM    790  C   ARG A 489       4.475   1.321   7.146  1.00  0.00           C  
ATOM    791  O   ARG A 489       4.360   2.197   6.286  1.00  0.00           O  
ATOM    792  CB  ARG A 489       6.542  -0.036   7.325  1.00  0.00           C  
ATOM    793  CG  ARG A 489       6.864   0.143   5.841  1.00  0.00           C  
ATOM    794  CD  ARG A 489       7.388  -1.144   5.215  1.00  0.00           C  
ATOM    795  NE  ARG A 489       8.611  -1.614   5.858  1.00  0.00           N  
ATOM    796  CZ  ARG A 489       9.826  -1.128   5.624  1.00  0.00           C  
ATOM    797  NH1 ARG A 489      10.001  -0.144   4.749  1.00  0.00           N  
ATOM    798  NH2 ARG A 489      10.870  -1.627   6.272  1.00  0.00           N  
ATOM    799  N   GLN A 490       3.494   0.481   7.463  1.00  0.00           N  
ATOM    800  CA  GLN A 490       2.202   0.530   6.787  1.00  0.00           C  
ATOM    801  C   GLN A 490       1.456   1.821   7.085  1.00  0.00           C  
ATOM    802  O   GLN A 490       0.870   2.428   6.193  1.00  0.00           O  
ATOM    803  CB  GLN A 490       1.349  -0.673   7.193  1.00  0.00           C  
ATOM    804  CG  GLN A 490       2.033  -2.005   6.922  1.00  0.00           C  
ATOM    805  CD  GLN A 490       1.144  -3.197   7.200  1.00  0.00           C  
ATOM    806  OE1 GLN A 490       0.516  -3.291   8.259  1.00  0.00           O  
ATOM    807  NE2 GLN A 490       1.094  -4.128   6.251  1.00  0.00           N  
ATOM    808  N   LEU A 494       1.483   2.245   8.341  1.00  0.00           N  
ATOM    809  CA  LEU A 494       0.807   3.473   8.731  1.00  0.00           C  
ATOM    810  C   LEU A 494       1.515   4.718   8.194  1.00  0.00           C  
ATOM    811  O   LEU A 494       0.863   5.712   7.870  1.00  0.00           O  
ATOM    812  CB  LEU A 494       0.677   3.532  10.258  1.00  0.00           C  
ATOM    813  CG  LEU A 494      -0.363   2.562  10.839  1.00  0.00           C  
ATOM    814  CD1 LEU A 494      -0.248   2.512  12.354  1.00  0.00           C  
ATOM    815  CD2 LEU A 494      -1.759   2.998  10.430  1.00  0.00           C  
ATOM    816  N   SER A 495       2.842   4.666   8.091  1.00  0.00           N  
ATOM    817  CA  SER A 495       3.601   5.798   7.569  1.00  0.00           C  
ATOM    818  C   SER A 495       3.272   5.944   6.085  1.00  0.00           C  
ATOM    819  O   SER A 495       3.069   7.050   5.584  1.00  0.00           O  
ATOM    820  CB  SER A 495       5.107   5.573   7.757  1.00  0.00           C  
ATOM    821  OG  SER A 495       5.477   5.684   9.126  1.00  0.00           O  
ATOM    822  N   GLU A 496       3.210   4.816   5.386  1.00  0.00           N  
ATOM    823  CA  GLU A 496       2.884   4.829   3.968  1.00  0.00           C  
ATOM    824  C   GLU A 496       1.441   5.276   3.750  1.00  0.00           C  
ATOM    825  O   GLU A 496       1.147   5.993   2.795  1.00  0.00           O  
ATOM    826  CB  GLU A 496       3.110   3.441   3.364  1.00  0.00           C  
ATOM    827  CG  GLU A 496       4.562   3.164   3.016  1.00  0.00           C  
ATOM    828  CD  GLU A 496       4.769   1.790   2.400  1.00  0.00           C  
ATOM    829  OE1 GLU A 496       3.867   1.315   1.682  1.00  0.00           O  
ATOM    830  OE2 GLU A 496       5.842   1.191   2.621  1.00  0.00           O  
ATOM    831  N   LEU A 498       0.545   4.856   4.638  1.00  0.00           N  
ATOM    832  CA  LEU A 498      -0.864   5.226   4.542  1.00  0.00           C  
ATOM    833  C   LEU A 498      -1.038   6.732   4.702  1.00  0.00           C  
ATOM    834  O   LEU A 498      -1.665   7.389   3.867  1.00  0.00           O  
ATOM    835  CB  LEU A 498      -1.685   4.506   5.616  1.00  0.00           C  
ATOM    836  CG  LEU A 498      -3.159   4.925   5.725  1.00  0.00           C  
ATOM    837  CD1 LEU A 498      -3.864   4.668   4.401  1.00  0.00           C  
ATOM    838  CD2 LEU A 498      -3.838   4.152   6.843  1.00  0.00           C  
ATOM    839  N   ILE A 499      -0.481   7.277   5.780  1.00  0.00           N  
ATOM    840  CA  ILE A 499      -0.579   8.706   6.045  1.00  0.00           C  
ATOM    841  C   ILE A 499       0.086   9.521   4.940  1.00  0.00           C  
ATOM    842  O   ILE A 499      -0.447  10.541   4.503  1.00  0.00           O  
ATOM    843  CB  ILE A 499       0.040   9.050   7.426  1.00  0.00           C  
ATOM    844  CG1 ILE A 499      -0.862   8.481   8.525  1.00  0.00           C  
ATOM    845  CG2 ILE A 499       0.213  10.561   7.571  1.00  0.00           C  
ATOM    846  CD1 ILE A 499      -0.365   8.702   9.946  1.00  0.00           C  
ATOM    847  N   TYR A 500       1.250   9.074   4.483  1.00  0.00           N  
ATOM    848  CA  TYR A 500       1.934   9.781   3.408  1.00  0.00           C  
ATOM    849  C   TYR A 500       1.054   9.770   2.152  1.00  0.00           C  
ATOM    850  O   TYR A 500       0.874  10.799   1.500  1.00  0.00           O  
ATOM    851  CB  TYR A 500       3.269   9.113   3.083  1.00  0.00           C  
ATOM    852  CG  TYR A 500       3.922   9.679   1.842  1.00  0.00           C  
ATOM    853  CD1 TYR A 500       4.512  10.944   1.854  1.00  0.00           C  
ATOM    854  CD2 TYR A 500       3.925   8.960   0.644  1.00  0.00           C  
ATOM    855  CE1 TYR A 500       5.092  11.481   0.704  1.00  0.00           C  
ATOM    856  CE2 TYR A 500       4.500   9.489  -0.514  1.00  0.00           C  
ATOM    857  CZ  TYR A 500       5.083  10.748  -0.475  1.00  0.00           C  
ATOM    858  OH  TYR A 500       5.668  11.269  -1.607  1.00  0.00           O  
ATOM    859  N   SER A 501       0.497   8.608   1.824  1.00  0.00           N  
ATOM    860  CA  SER A 501      -0.348   8.483   0.637  1.00  0.00           C  
ATOM    861  C   SER A 501      -1.584   9.374   0.718  1.00  0.00           C  
ATOM    862  O   SER A 501      -2.000   9.962  -0.285  1.00  0.00           O  
ATOM    863  CB  SER A 501      -0.783   7.028   0.432  1.00  0.00           C  
ATOM    864  OG  SER A 501      -1.798   6.657   1.345  1.00  0.00           O  
ATOM    865  N   ARG A 502      -2.178   9.475   1.904  1.00  0.00           N  
ATOM    866  CA  ARG A 502      -3.358  10.318   2.062  1.00  0.00           C  
ATOM    867  C   ARG A 502      -2.997  11.795   1.971  1.00  0.00           C  
ATOM    868  O   ARG A 502      -3.743  12.587   1.394  1.00  0.00           O  
ATOM    869  CB  ARG A 502      -4.059  10.031   3.388  1.00  0.00           C  
ATOM    870  CG  ARG A 502      -4.766   8.688   3.426  1.00  0.00           C  
ATOM    871  CD  ARG A 502      -5.490   8.487   4.738  1.00  0.00           C  
ATOM    872  NE  ARG A 502      -6.243   7.240   4.752  1.00  0.00           N  
ATOM    873  CZ  ARG A 502      -6.925   6.795   5.800  1.00  0.00           C  
ATOM    874  NH1 ARG A 502      -6.947   7.496   6.927  1.00  0.00           N  
ATOM    875  NH2 ARG A 502      -7.588   5.649   5.721  1.00  0.00           N  
ATOM    876  N   LEU A 503      -1.853  12.166   2.536  1.00  0.00           N  
ATOM    877  CA  LEU A 503      -1.411  13.556   2.487  1.00  0.00           C  
ATOM    878  C   LEU A 503      -1.121  13.960   1.044  1.00  0.00           C  
ATOM    879  O   LEU A 503      -1.544  15.021   0.586  1.00  0.00           O  
ATOM    880  CB  LEU A 503      -0.156  13.751   3.340  1.00  0.00           C  
ATOM    881  CG  LEU A 503      -0.325  13.578   4.857  1.00  0.00           C  
ATOM    882  CD1 LEU A 503       1.033  13.643   5.533  1.00  0.00           C  
ATOM    883  CD2 LEU A 503      -1.253  14.660   5.407  1.00  0.00           C  
ATOM    884  N   LYS A 504      -0.400  13.107   0.326  1.00  0.00           N  
ATOM    885  CA  LYS A 504      -0.069  13.392  -1.063  1.00  0.00           C  
ATOM    886  C   LYS A 504      -1.345  13.495  -1.898  1.00  0.00           C  
ATOM    887  O   LYS A 504      -1.510  14.426  -2.680  1.00  0.00           O  
ATOM    888  CB  LYS A 504       0.837  12.293  -1.626  1.00  0.00           C  
ATOM    889  CG  LYS A 504       1.501  12.661  -2.939  1.00  0.00           C  
ATOM    890  CD  LYS A 504       2.528  11.619  -3.350  1.00  0.00           C  
ATOM    891  CE  LYS A 504       3.335  12.105  -4.542  1.00  0.00           C  
ATOM    892  NZ  LYS A 504       2.451  12.471  -5.683  1.00  0.00           N  
ATOM    893  N   GLU A 505      -2.249  12.540  -1.726  1.00  0.00           N  
ATOM    894  CA  GLU A 505      -3.499  12.543  -2.476  1.00  0.00           C  
ATOM    895  C   GLU A 505      -4.338  13.775  -2.167  1.00  0.00           C  
ATOM    896  O   GLU A 505      -5.019  14.299  -3.048  1.00  0.00           O  
ATOM    897  CB  GLU A 505      -4.306  11.277  -2.170  1.00  0.00           C  
ATOM    898  CG  GLU A 505      -5.659  11.224  -2.850  1.00  0.00           C  
ATOM    899  CD  GLU A 505      -6.388   9.932  -2.576  1.00  0.00           C  
ATOM    900  OE1 GLU A 505      -6.452   9.504  -1.404  1.00  0.00           O  
ATOM    901  OE2 GLU A 505      -6.909   9.350  -3.543  1.00  0.00           O  
ATOM    902  N   ASN A 506      -4.298  14.227  -0.916  1.00  0.00           N  
ATOM    903  CA  ASN A 506      -5.062  15.398  -0.494  1.00  0.00           C  
ATOM    904  C   ASN A 506      -4.356  16.710  -0.834  1.00  0.00           C  
ATOM    905  O   ASN A 506      -4.834  17.789  -0.480  1.00  0.00           O  
ATOM    906  CB  ASN A 506      -5.345  15.334   1.011  1.00  0.00           C  
ATOM    907  CG  ASN A 506      -6.361  14.264   1.369  1.00  0.00           C  
ATOM    908  OD1 ASN A 506      -6.592  13.982   2.546  1.00  0.00           O  
ATOM    909  ND2 ASN A 506      -6.979  13.668   0.354  1.00  0.00           N  
ATOM    910  N   GLY A 507      -3.211  16.606  -1.504  1.00  0.00           N  
ATOM    911  CA  GLY A 507      -2.466  17.785  -1.913  1.00  0.00           C  
ATOM    912  C   GLY A 507      -1.582  18.473  -0.890  1.00  0.00           C  
ATOM    913  O   GLY A 507      -1.219  19.635  -1.076  1.00  0.00           O  
ATOM    914  N   PHE A 508      -1.210  17.769   0.176  1.00  0.00           N  
ATOM    915  CA  PHE A 508      -0.370  18.360   1.213  1.00  0.00           C  
ATOM    916  C   PHE A 508       1.113  18.023   1.089  1.00  0.00           C  
ATOM    917  O   PHE A 508       1.904  18.370   1.967  1.00  0.00           O  
ATOM    918  CB  PHE A 508      -0.877  17.944   2.594  1.00  0.00           C  
ATOM    919  CG  PHE A 508      -2.282  18.381   2.873  1.00  0.00           C  
ATOM    920  CD1 PHE A 508      -3.258  17.450   3.213  1.00  0.00           C  
ATOM    921  CD2 PHE A 508      -2.638  19.724   2.772  1.00  0.00           C  
ATOM    922  CE1 PHE A 508      -4.572  17.848   3.447  1.00  0.00           C  
ATOM    923  CE2 PHE A 508      -3.947  20.133   3.004  1.00  0.00           C  
ATOM    924  CZ  PHE A 508      -4.918  19.190   3.342  1.00  0.00           C  
ATOM    925  N   ILE A 509       1.489  17.341   0.010  1.00  0.00           N  
ATOM    926  CA  ILE A 509       2.891  16.991  -0.209  1.00  0.00           C  
ATOM    927  C   ILE A 509       3.412  17.733  -1.440  1.00  0.00           C  
ATOM    928  O   ILE A 509       2.806  17.671  -2.513  1.00  0.00           O  
ATOM    929  CB  ILE A 509       3.074  15.469  -0.422  1.00  0.00           C  
ATOM    930  CG1 ILE A 509       2.596  14.693   0.813  1.00  0.00           C  
ATOM    931  CG2 ILE A 509       4.541  15.158  -0.692  1.00  0.00           C  
ATOM    932  CD1 ILE A 509       3.420  14.938   2.068  1.00  0.00           C  
ATOM    933  N   LYS A 510       4.531  18.434  -1.278  1.00  0.00           N  
ATOM    934  CA  LYS A 510       5.129  19.198  -2.370  1.00  0.00           C  
ATOM    935  C   LYS A 510       6.545  18.709  -2.660  1.00  0.00           C  
ATOM    936  O   LYS A 510       7.244  18.248  -1.759  1.00  0.00           O  
ATOM    937  CB  LYS A 510       5.159  20.686  -2.012  1.00  0.00           C  
ATOM    938  CG  LYS A 510       3.828  21.238  -1.512  1.00  0.00           C  
ATOM    939  CD  LYS A 510       2.721  21.116  -2.552  1.00  0.00           C  
ATOM    940  CE  LYS A 510       1.405  21.662  -2.011  1.00  0.00           C  
ATOM    941  NZ  LYS A 510       0.305  21.589  -3.013  1.00  0.00           N  
ATOM    942  N   ASN A 511       6.970  18.822  -3.915  1.00  0.00           N  
ATOM    943  CA  ASN A 511       8.300  18.367  -4.310  1.00  0.00           C  
ATOM    944  C   ASN A 511       9.191  19.495  -4.828  1.00  0.00           C  
ATOM    945  O   ASN A 511       8.748  20.342  -5.604  1.00  0.00           O  
ATOM    946  CB  ASN A 511       8.178  17.291  -5.390  1.00  0.00           C  
ATOM    947  CG  ASN A 511       6.983  16.384  -5.175  1.00  0.00           C  
ATOM    948  OD1 ASN A 511       6.834  15.770  -4.118  1.00  0.00           O  
ATOM    949  ND2 ASN A 511       6.119  16.298  -6.182  1.00  0.00           N  
ATOM    950  N   ARG A 512      10.450  19.491  -4.397  1.00  0.00           N  
ATOM    951  CA  ARG A 512      11.424  20.494  -4.818  1.00  0.00           C  
ATOM    952  C   ARG A 512      12.853  19.971  -4.717  1.00  0.00           C  
ATOM    953  O   ARG A 512      13.155  19.114  -3.886  1.00  0.00           O  
ATOM    954  CB  ARG A 512      11.308  21.762  -3.967  1.00  0.00           C  
ATOM    955  CG  ARG A 512      10.117  22.641  -4.286  1.00  0.00           C  
ATOM    956  CD  ARG A 512      10.299  24.018  -3.671  1.00  0.00           C  
ATOM    957  NE  ARG A 512      10.444  23.959  -2.219  1.00  0.00           N  
ATOM    958  CZ  ARG A 512       9.471  23.601  -1.388  1.00  0.00           C  
ATOM    959  NH1 ARG A 512       8.279  23.272  -1.868  1.00  0.00           N  
ATOM    960  NH2 ARG A 512       9.686  23.575  -0.080  1.00  0.00           N  
ATOM    961  N   THR A 513      13.729  20.499  -5.567  1.00  0.00           N  
ATOM    962  CA  THR A 513      15.133  20.102  -5.572  1.00  0.00           C  
ATOM    963  C   THR A 513      15.925  21.035  -4.663  1.00  0.00           C  
ATOM    964  O   THR A 513      15.541  22.185  -4.459  1.00  0.00           O  
ATOM    965  CB  THR A 513      15.727  20.166  -6.995  1.00  0.00           C  
ATOM    966  OG1 THR A 513      15.009  19.273  -7.854  1.00  0.00           O  
ATOM    967  CG2 THR A 513      17.198  19.770  -6.980  1.00  0.00           C  
ATOM    968  N   ILE A 514      17.027  20.535  -4.114  1.00  0.00           N  
ATOM    969  CA  ILE A 514      17.863  21.334  -3.227  1.00  0.00           C  
ATOM    970  C   ILE A 514      19.328  20.930  -3.345  1.00  0.00           C  
ATOM    971  O   ILE A 514      19.654  19.917  -3.963  1.00  0.00           O  
ATOM    972  CB  ILE A 514      17.428  21.175  -1.750  1.00  0.00           C  
ATOM    973  CG1 ILE A 514      17.479  19.699  -1.347  1.00  0.00           C  
ATOM    974  CG2 ILE A 514      16.026  21.734  -1.556  1.00  0.00           C  
ATOM    975  CD1 ILE A 514      17.102  19.441   0.096  1.00  0.00           C  
ATOM    976  N   SER A 515      20.207  21.731  -2.751  1.00  0.00           N  
ATOM    977  CA  SER A 515      21.638  21.454  -2.781  1.00  0.00           C  
ATOM    978  C   SER A 515      22.155  21.165  -1.376  1.00  0.00           C  
ATOM    979  O   SER A 515      21.680  21.745  -0.399  1.00  0.00           O  
ATOM    980  CB  SER A 515      22.396  22.646  -3.369  1.00  0.00           C  
ATOM    981  OG  SER A 515      23.795  22.415  -3.351  1.00  0.00           O  
ATOM    982  N   ARG A 830      25.713  19.183  -4.089  1.00  0.00           N  
ATOM    983  CA  ARG A 830      25.004  18.210  -4.912  1.00  0.00           C  
ATOM    984  C   ARG A 830      23.499  18.433  -4.792  1.00  0.00           C  
ATOM    985  O   ARG A 830      23.004  18.822  -3.733  1.00  0.00           O  
ATOM    986  CB  ARG A 830      25.356  16.791  -4.461  1.00  0.00           C  
ATOM    987  CG  ARG A 830      24.935  15.695  -5.427  1.00  0.00           C  
ATOM    988  CD  ARG A 830      25.237  14.320  -4.845  1.00  0.00           C  
ATOM    989  NE  ARG A 830      25.129  13.258  -5.841  1.00  0.00           N  
ATOM    990  CZ  ARG A 830      25.947  13.123  -6.880  1.00  0.00           C  
ATOM    991  NH1 ARG A 830      26.940  13.983  -7.064  1.00  0.00           N  
ATOM    992  NH2 ARG A 830      25.774  12.126  -7.736  1.00  0.00           N  
ATOM    993  N   ASP A 831      22.774  18.188  -5.880  1.00  0.00           N  
ATOM    994  CA  ASP A 831      21.328  18.370  -5.887  1.00  0.00           C  
ATOM    995  C   ASP A 831      20.571  17.069  -5.646  1.00  0.00           C  
ATOM    996  O   ASP A 831      21.117  15.978  -5.812  1.00  0.00           O  
ATOM    997  CB  ASP A 831      20.876  18.987  -7.213  1.00  0.00           C  
ATOM    998  CG  ASP A 831      21.403  20.397  -7.409  1.00  0.00           C  
ATOM    999  OD1 ASP A 831      21.049  21.029  -8.427  1.00  0.00           O  
ATOM   1000  OD2 ASP A 831      22.171  20.872  -6.545  1.00  0.00           O  
ATOM   1001  N   SER A 832      19.308  17.201  -5.254  1.00  0.00           N  
ATOM   1002  CA  SER A 832      18.450  16.054  -4.979  1.00  0.00           C  
ATOM   1003  C   SER A 832      17.021  16.516  -4.729  1.00  0.00           C  
ATOM   1004  O   SER A 832      16.798  17.537  -4.078  1.00  0.00           O  
ATOM   1005  CB  SER A 832      18.960  15.294  -3.753  1.00  0.00           C  
ATOM   1006  OG  SER A 832      18.097  14.218  -3.427  1.00  0.00           O  
ATOM   1007  N   GLU A 833      16.055  15.765  -5.247  1.00  0.00           N  
ATOM   1008  CA  GLU A 833      14.653  16.113  -5.060  1.00  0.00           C  
ATOM   1009  C   GLU A 833      14.168  15.666  -3.687  1.00  0.00           C  
ATOM   1010  O   GLU A 833      14.416  14.535  -3.268  1.00  0.00           O  
ATOM   1011  CB  GLU A 833      13.773  15.459  -6.129  1.00  0.00           C  
ATOM   1012  CG  GLU A 833      12.283  15.730  -5.916  1.00  0.00           C  
ATOM   1013  CD  GLU A 833      11.383  14.972  -6.876  1.00  0.00           C  
ATOM   1014  OE1 GLU A 833      11.425  13.723  -6.880  1.00  0.00           O  
ATOM   1015  OE2 GLU A 833      10.626  15.628  -7.624  1.00  0.00           O  
ATOM   1016  N   HIS A 834      13.479  16.561  -2.990  1.00  0.00           N  
ATOM   1017  CA  HIS A 834      12.943  16.245  -1.676  1.00  0.00           C  
ATOM   1018  C   HIS A 834      11.440  16.466  -1.633  1.00  0.00           C  
ATOM   1019  O   HIS A 834      10.880  17.180  -2.467  1.00  0.00           O  
ATOM   1020  CB  HIS A 834      13.624  17.083  -0.592  1.00  0.00           C  
ATOM   1021  CG  HIS A 834      14.958  16.550  -0.167  1.00  0.00           C  
ATOM   1022  ND1 HIS A 834      15.500  16.807   1.072  1.00  0.00           N  
ATOM   1023  CD2 HIS A 834      15.855  15.770  -0.817  1.00  0.00           C  
ATOM   1024  CE1 HIS A 834      16.674  16.207   1.171  1.00  0.00           C  
ATOM   1025  NE2 HIS A 834      16.912  15.572   0.039  1.00  0.00           N  
ATOM   1026  N   PHE A 835      10.791  15.836  -0.659  1.00  0.00           N  
ATOM   1027  CA  PHE A 835       9.352  15.951  -0.493  1.00  0.00           C  
ATOM   1028  C   PHE A 835       9.073  16.749   0.775  1.00  0.00           C  
ATOM   1029  O   PHE A 835       9.682  16.503   1.816  1.00  0.00           O  
ATOM   1030  CB  PHE A 835       8.721  14.559  -0.415  1.00  0.00           C  
ATOM   1031  CG  PHE A 835       9.050  13.678  -1.595  1.00  0.00           C  
ATOM   1032  CD1 PHE A 835      10.303  13.079  -1.706  1.00  0.00           C  
ATOM   1033  CD2 PHE A 835       8.119  13.473  -2.608  1.00  0.00           C  
ATOM   1034  CE1 PHE A 835      10.625  12.285  -2.814  1.00  0.00           C  
ATOM   1035  CE2 PHE A 835       8.429  12.684  -3.717  1.00  0.00           C  
ATOM   1036  CZ  PHE A 835       9.686  12.090  -3.818  1.00  0.00           C  
ATOM   1037  N   PHE A 836       8.157  17.708   0.671  1.00  0.00           N  
ATOM   1038  CA  PHE A 836       7.806  18.581   1.787  1.00  0.00           C  
ATOM   1039  C   PHE A 836       6.346  18.499   2.208  1.00  0.00           C  
ATOM   1040  O   PHE A 836       5.452  18.377   1.370  1.00  0.00           O  
ATOM   1041  CB  PHE A 836       8.105  20.039   1.430  1.00  0.00           C  
ATOM   1042  CG  PHE A 836       9.545  20.309   1.111  1.00  0.00           C  
ATOM   1043  CD1 PHE A 836      10.111  19.839  -0.070  1.00  0.00           C  
ATOM   1044  CD2 PHE A 836      10.334  21.049   1.985  1.00  0.00           C  
ATOM   1045  CE1 PHE A 836      11.444  20.105  -0.377  1.00  0.00           C  
ATOM   1046  CE2 PHE A 836      11.666  21.320   1.688  1.00  0.00           C  
ATOM   1047  CZ  PHE A 836      12.221  20.846   0.503  1.00  0.00           C  
ATOM   1048  N   PHE A 837       6.114  18.574   3.516  1.00  0.00           N  
ATOM   1049  CA  PHE A 837       4.758  18.554   4.053  1.00  0.00           C  
ATOM   1050  C   PHE A 837       4.315  20.011   4.126  1.00  0.00           C  
ATOM   1051  O   PHE A 837       5.021  20.847   4.683  1.00  0.00           O  
ATOM   1052  CB  PHE A 837       4.729  17.938   5.454  1.00  0.00           C  
ATOM   1053  CG  PHE A 837       3.390  18.036   6.125  1.00  0.00           C  
ATOM   1054  CD1 PHE A 837       2.246  17.558   5.494  1.00  0.00           C  
ATOM   1055  CD2 PHE A 837       3.269  18.619   7.382  1.00  0.00           C  
ATOM   1056  CE1 PHE A 837       0.998  17.661   6.105  1.00  0.00           C  
ATOM   1057  CE2 PHE A 837       2.026  18.726   8.002  1.00  0.00           C  
ATOM   1058  CZ  PHE A 837       0.887  18.247   7.363  1.00  0.00           C  
ATOM   1059  N   ASP A 838       3.145  20.301   3.569  1.00  0.00           N  
ATOM   1060  CA  ASP A 838       2.621  21.662   3.531  1.00  0.00           C  
ATOM   1061  C   ASP A 838       1.942  22.122   4.823  1.00  0.00           C  
ATOM   1062  O   ASP A 838       0.740  22.392   4.853  1.00  0.00           O  
ATOM   1063  CB  ASP A 838       1.664  21.790   2.344  1.00  0.00           C  
ATOM   1064  CG  ASP A 838       1.215  23.211   2.107  1.00  0.00           C  
ATOM   1065  OD1 ASP A 838       2.013  24.141   2.358  1.00  0.00           O  
ATOM   1066  OD2 ASP A 838       0.068  23.394   1.652  1.00  0.00           O  
ATOM   1067  N   LEU A 839       2.734  22.226   5.884  1.00  0.00           N  
ATOM   1068  CA  LEU A 839       2.241  22.649   7.188  1.00  0.00           C  
ATOM   1069  C   LEU A 839       1.468  23.976   7.163  1.00  0.00           C  
ATOM   1070  O   LEU A 839       0.467  24.126   7.861  1.00  0.00           O  
ATOM   1071  CB  LEU A 839       3.413  22.754   8.169  1.00  0.00           C  
ATOM   1072  CG  LEU A 839       3.113  23.258   9.583  1.00  0.00           C  
ATOM   1073  CD1 LEU A 839       2.157  22.307  10.294  1.00  0.00           C  
ATOM   1074  CD2 LEU A 839       4.422  23.382  10.353  1.00  0.00           C  
ATOM   1075  N   PRO A 840       1.923  24.955   6.361  1.00  0.00           N  
ATOM   1076  CA  PRO A 840       1.240  26.253   6.283  1.00  0.00           C  
ATOM   1077  C   PRO A 840      -0.261  26.214   5.985  1.00  0.00           C  
ATOM   1078  O   PRO A 840      -0.999  27.125   6.370  1.00  0.00           O  
ATOM   1079  CB  PRO A 840       2.030  26.983   5.204  1.00  0.00           C  
ATOM   1080  CG  PRO A 840       3.416  26.495   5.450  1.00  0.00           C  
ATOM   1081  CD  PRO A 840       3.196  25.003   5.617  1.00  0.00           C  
ATOM   1082  N   SER A 841      -0.720  25.171   5.304  1.00  0.00           N  
ATOM   1083  CA  SER A 841      -2.139  25.069   4.985  1.00  0.00           C  
ATOM   1084  C   SER A 841      -2.991  24.667   6.181  1.00  0.00           C  
ATOM   1085  O   SER A 841      -4.217  24.611   6.075  1.00  0.00           O  
ATOM   1086  CB  SER A 841      -2.365  24.076   3.843  1.00  0.00           C  
ATOM   1087  OG  SER A 841      -1.877  24.601   2.623  1.00  0.00           O  
ATOM   1088  N   PHE A 844      -2.348  24.383   7.314  1.00  0.00           N  
ATOM   1089  CA  PHE A 844      -3.077  23.996   8.520  1.00  0.00           C  
ATOM   1090  C   PHE A 844      -3.032  25.051   9.617  1.00  0.00           C  
ATOM   1091  O   PHE A 844      -3.518  24.814  10.723  1.00  0.00           O  
ATOM   1092  CB  PHE A 844      -2.526  22.685   9.088  1.00  0.00           C  
ATOM   1093  CG  PHE A 844      -2.638  21.528   8.148  1.00  0.00           C  
ATOM   1094  CD1 PHE A 844      -1.701  21.344   7.138  1.00  0.00           C  
ATOM   1095  CD2 PHE A 844      -3.700  20.636   8.252  1.00  0.00           C  
ATOM   1096  CE1 PHE A 844      -1.817  20.287   6.242  1.00  0.00           C  
ATOM   1097  CE2 PHE A 844      -3.828  19.575   7.363  1.00  0.00           C  
ATOM   1098  CZ  PHE A 844      -2.883  19.401   6.354  1.00  0.00           C  
ATOM   1099  N   SER A 845      -2.459  26.209   9.309  1.00  0.00           N  
ATOM   1100  CA  SER A 845      -2.331  27.293  10.280  1.00  0.00           C  
ATOM   1101  C   SER A 845      -3.604  27.689  11.015  1.00  0.00           C  
ATOM   1102  O   SER A 845      -3.622  27.745  12.245  1.00  0.00           O  
ATOM   1103  CB  SER A 845      -1.744  28.538   9.607  1.00  0.00           C  
ATOM   1104  OG  SER A 845      -0.396  28.314   9.239  1.00  0.00           O  
ATOM   1105  N   GLU A 846      -4.670  27.973  10.275  1.00  0.00           N  
ATOM   1106  CA  GLU A 846      -5.912  28.383  10.917  1.00  0.00           C  
ATOM   1107  C   GLU A 846      -6.470  27.306  11.847  1.00  0.00           C  
ATOM   1108  O   GLU A 846      -6.902  27.602  12.961  1.00  0.00           O  
ATOM   1109  CB  GLU A 846      -6.963  28.746   9.871  1.00  0.00           C  
ATOM   1110  CG  GLU A 846      -8.160  29.464  10.464  1.00  0.00           C  
ATOM   1111  CD  GLU A 846      -9.356  29.457   9.542  1.00  0.00           C  
ATOM   1112  OE1 GLU A 846      -9.915  28.362   9.314  1.00  0.00           O  
ATOM   1113  OE2 GLU A 846      -9.734  30.541   9.045  1.00  0.00           O  
ATOM   1114  N   MET A 847      -6.467  26.060  11.386  1.00  0.00           N  
ATOM   1115  CA  MET A 847      -6.977  24.955  12.189  1.00  0.00           C  
ATOM   1116  C   MET A 847      -6.142  24.781  13.457  1.00  0.00           C  
ATOM   1117  O   MET A 847      -6.682  24.570  14.545  1.00  0.00           O  
ATOM   1118  CB  MET A 847      -6.970  23.666  11.363  1.00  0.00           C  
ATOM   1119  CG  MET A 847      -7.482  22.431  12.095  1.00  0.00           C  
ATOM   1120  SD  MET A 847      -6.247  21.707  13.195  1.00  0.00           S  
ATOM   1121  CE  MET A 847      -5.050  21.110  11.989  1.00  0.00           C  
ATOM   1122  N   LEU A 848      -4.824  24.875  13.312  1.00  0.00           N  
ATOM   1123  CA  LEU A 848      -3.917  24.737  14.448  1.00  0.00           C  
ATOM   1124  C   LEU A 848      -4.144  25.872  15.441  1.00  0.00           C  
ATOM   1125  O   LEU A 848      -4.113  25.667  16.662  1.00  0.00           O  
ATOM   1126  CB  LEU A 848      -2.460  24.730  13.966  1.00  0.00           C  
ATOM   1127  CG  LEU A 848      -2.040  23.489  13.168  1.00  0.00           C  
ATOM   1128  CD1 LEU A 848      -0.643  23.692  12.598  1.00  0.00           C  
ATOM   1129  CD2 LEU A 848      -2.078  22.252  14.072  1.00  0.00           C  
ATOM   1130  N   GLN A 849      -4.374  27.071  14.914  1.00  0.00           N  
ATOM   1131  CA  GLN A 849      -4.631  28.236  15.758  1.00  0.00           C  
ATOM   1132  C   GLN A 849      -5.865  27.987  16.619  1.00  0.00           C  
ATOM   1133  O   GLN A 849      -5.846  28.207  17.831  1.00  0.00           O  
ATOM   1134  CB  GLN A 849      -4.858  29.475  14.890  1.00  0.00           C  
ATOM   1135  CG  GLN A 849      -3.590  30.175  14.432  1.00  0.00           C  
ATOM   1136  CD  GLN A 849      -2.984  31.041  15.521  1.00  0.00           C  
ATOM   1137  OE1 GLN A 849      -2.091  31.851  15.265  1.00  0.00           O  
ATOM   1138  NE2 GLN A 849      -3.466  30.871  16.747  1.00  0.00           N  
ATOM   1139  N   ALA A 850      -6.940  27.527  15.984  1.00  0.00           N  
ATOM   1140  CA  ALA A 850      -8.183  27.241  16.690  1.00  0.00           C  
ATOM   1141  C   ALA A 850      -7.985  26.132  17.729  1.00  0.00           C  
ATOM   1142  O   ALA A 850      -8.422  26.257  18.873  1.00  0.00           O  
ATOM   1143  CB  ALA A 850      -9.266  26.838  15.695  1.00  0.00           C  
ATOM   1144  N   TRP A 851      -7.330  25.049  17.318  1.00  0.00           N  
ATOM   1145  CA  TRP A 851      -7.063  23.912  18.199  1.00  0.00           C  
ATOM   1146  C   TRP A 851      -6.227  24.367  19.396  1.00  0.00           C  
ATOM   1147  O   TRP A 851      -6.498  23.995  20.542  1.00  0.00           O  
ATOM   1148  CB  TRP A 851      -6.314  22.825  17.418  1.00  0.00           C  
ATOM   1149  CG  TRP A 851      -5.971  21.596  18.209  1.00  0.00           C  
ATOM   1150  CD1 TRP A 851      -6.838  20.661  18.699  1.00  0.00           C  
ATOM   1151  CD2 TRP A 851      -4.656  21.153  18.570  1.00  0.00           C  
ATOM   1152  NE1 TRP A 851      -6.143  19.656  19.342  1.00  0.00           N  
ATOM   1153  CE2 TRP A 851      -4.801  19.937  19.277  1.00  0.00           C  
ATOM   1154  CE3 TRP A 851      -3.367  21.668  18.367  1.00  0.00           C  
ATOM   1155  CZ2 TRP A 851      -3.704  19.225  19.780  1.00  0.00           C  
ATOM   1156  CZ3 TRP A 851      -2.276  20.960  18.867  1.00  0.00           C  
ATOM   1157  CH2 TRP A 851      -2.454  19.750  19.566  1.00  0.00           C  
ATOM   1158  N   THR A 852      -5.206  25.170  19.117  1.00  0.00           N  
ATOM   1159  CA  THR A 852      -4.323  25.689  20.154  1.00  0.00           C  
ATOM   1160  C   THR A 852      -5.090  26.492  21.200  1.00  0.00           C  
ATOM   1161  O   THR A 852      -4.836  26.371  22.395  1.00  0.00           O  
ATOM   1162  CB  THR A 852      -3.243  26.624  19.552  1.00  0.00           C  
ATOM   1163  OG1 THR A 852      -2.332  25.857  18.760  1.00  0.00           O  
ATOM   1164  CG2 THR A 852      -2.470  27.340  20.658  1.00  0.00           C  
ATOM   1165  N   ARG A 853      -6.030  27.310  20.737  1.00  0.00           N  
ATOM   1166  CA  ARG A 853      -6.818  28.173  21.616  1.00  0.00           C  
ATOM   1167  C   ARG A 853      -8.065  27.523  22.201  1.00  0.00           C  
ATOM   1168  O   ARG A 853      -8.935  28.220  22.720  1.00  0.00           O  
ATOM   1169  CB  ARG A 853      -7.230  29.435  20.846  1.00  0.00           C  
ATOM   1170  CG  ARG A 853      -6.057  30.291  20.392  1.00  0.00           C  
ATOM   1171  CD  ARG A 853      -6.451  31.289  19.316  1.00  0.00           C  
ATOM   1172  NE  ARG A 853      -5.347  32.198  19.022  1.00  0.00           N  
ATOM   1173  CZ  ARG A 853      -5.214  32.884  17.891  1.00  0.00           C  
ATOM   1174  NH1 ARG A 853      -6.119  32.768  16.927  1.00  0.00           N  
ATOM   1175  NH2 ARG A 853      -4.167  33.682  17.723  1.00  0.00           N  
ATOM   1176  N   SER A 854      -8.157  26.199  22.139  1.00  0.00           N  
ATOM   1177  CA  SER A 854      -9.347  25.530  22.651  1.00  0.00           C  
ATOM   1178  C   SER A 854      -9.321  25.148  24.127  1.00  0.00           C  
ATOM   1179  O   SER A 854      -9.993  24.200  24.549  1.00  0.00           O  
ATOM   1180  CB  SER A 854      -9.674  24.319  21.773  1.00  0.00           C  
ATOM   1181  OG  SER A 854     -10.158  24.759  20.508  1.00  0.00           O  
ATOM   1182  N   GLY A 855      -8.550  25.906  24.903  1.00  0.00           N  
ATOM   1183  CA  GLY A 855      -8.458  25.698  26.340  1.00  0.00           C  
ATOM   1184  C   GLY A 855      -7.880  24.398  26.864  1.00  0.00           C  
ATOM   1185  O   GLY A 855      -8.013  24.097  28.054  1.00  0.00           O  
ATOM   1186  N   ALA A 858      -7.221  23.632  26.004  1.00  0.00           N  
ATOM   1187  CA  ALA A 858      -6.654  22.359  26.432  1.00  0.00           C  
ATOM   1188  C   ALA A 858      -5.183  22.439  26.835  1.00  0.00           C  
ATOM   1189  O   ALA A 858      -4.804  22.000  27.924  1.00  0.00           O  
ATOM   1190  CB  ALA A 858      -6.837  21.318  25.330  1.00  0.00           C  
ATOM   1191  N   LEU A 860      -4.358  22.997  25.957  1.00  0.00           N  
ATOM   1192  CA  LEU A 860      -2.917  23.100  26.202  1.00  0.00           C  
ATOM   1193  C   LEU A 860      -2.488  23.936  27.405  1.00  0.00           C  
ATOM   1194  O   LEU A 860      -3.218  24.817  27.860  1.00  0.00           O  
ATOM   1195  CB  LEU A 860      -2.223  23.639  24.954  1.00  0.00           C  
ATOM   1196  CG  LEU A 860      -2.292  22.758  23.709  1.00  0.00           C  
ATOM   1197  CD1 LEU A 860      -1.623  23.476  22.545  1.00  0.00           C  
ATOM   1198  CD2 LEU A 860      -1.610  21.423  23.992  1.00  0.00           C  
ATOM   1199  N   GLN A 861      -1.292  23.646  27.916  1.00  0.00           N  
ATOM   1200  CA  GLN A 861      -0.732  24.376  29.054  1.00  0.00           C  
ATOM   1201  C   GLN A 861      -0.468  25.811  28.616  1.00  0.00           C  
ATOM   1202  O   GLN A 861      -0.032  26.044  27.493  1.00  0.00           O  
ATOM   1203  CB  GLN A 861       0.586  23.737  29.500  1.00  0.00           C  
ATOM   1204  CG  GLN A 861       0.432  22.435  30.260  1.00  0.00           C  
ATOM   1205  CD  GLN A 861       1.673  21.561  30.174  1.00  0.00           C  
ATOM   1206  OE1 GLN A 861       2.035  21.093  29.095  1.00  0.00           O  
ATOM   1207  NE2 GLN A 861       2.333  21.340  31.312  1.00  0.00           N  
ATOM   1208  N   GLU A 862      -0.720  26.767  29.505  1.00  0.00           N  
ATOM   1209  CA  GLU A 862      -0.514  28.179  29.191  1.00  0.00           C  
ATOM   1210  C   GLU A 862       0.868  28.460  28.595  1.00  0.00           C  
ATOM   1211  O   GLU A 862       0.979  29.108  27.556  1.00  0.00           O  
ATOM   1212  CB  GLU A 862      -0.717  29.030  30.446  1.00  0.00           C  
ATOM   1213  CG  GLU A 862      -0.590  30.523  30.207  1.00  0.00           C  
ATOM   1214  CD  GLU A 862      -0.825  31.334  31.467  1.00  0.00           C  
ATOM   1215  OE1 GLU A 862      -0.037  31.191  32.428  1.00  0.00           O  
ATOM   1216  OE2 GLU A 862      -1.801  32.112  31.497  1.00  0.00           O  
ATOM   1217  N   GLN A 863       1.918  27.973  29.250  1.00  0.00           N  
ATOM   1218  CA  GLN A 863       3.279  28.181  28.763  1.00  0.00           C  
ATOM   1219  C   GLN A 863       3.444  27.629  27.348  1.00  0.00           C  
ATOM   1220  O   GLN A 863       4.198  28.178  26.542  1.00  0.00           O  
ATOM   1221  CB  GLN A 863       4.292  27.503  29.690  1.00  0.00           C  
ATOM   1222  CG  GLN A 863       4.269  27.999  31.124  1.00  0.00           C  
ATOM   1223  CD  GLN A 863       5.089  27.117  32.050  1.00  0.00           C  
ATOM   1224  OE1 GLN A 863       6.292  27.316  32.220  1.00  0.00           O  
ATOM   1225  NE2 GLN A 863       4.440  26.123  32.639  1.00  0.00           N  
ATOM   1226  N   VAL A 864       2.739  26.542  27.048  1.00  0.00           N  
ATOM   1227  CA  VAL A 864       2.821  25.936  25.724  1.00  0.00           C  
ATOM   1228  C   VAL A 864       2.025  26.750  24.704  1.00  0.00           C  
ATOM   1229  O   VAL A 864       2.494  26.998  23.592  1.00  0.00           O  
ATOM   1230  CB  VAL A 864       2.295  24.482  25.735  1.00  0.00           C  
ATOM   1231  CG1 VAL A 864       2.343  23.896  24.324  1.00  0.00           C  
ATOM   1232  CG2 VAL A 864       3.137  23.633  26.686  1.00  0.00           C  
ATOM   1233  N   ALA A 865       0.820  27.160  25.085  1.00  0.00           N  
ATOM   1234  CA  ALA A 865      -0.030  27.947  24.197  1.00  0.00           C  
ATOM   1235  C   ALA A 865       0.685  29.231  23.794  1.00  0.00           C  
ATOM   1236  O   ALA A 865       0.585  29.680  22.651  1.00  0.00           O  
ATOM   1237  CB  ALA A 865      -1.351  28.274  24.887  1.00  0.00           C  
ATOM   1238  N   ASN A 866       1.419  29.812  24.736  1.00  0.00           N  
ATOM   1239  CA  ASN A 866       2.153  31.046  24.477  1.00  0.00           C  
ATOM   1240  C   ASN A 866       3.347  30.818  23.565  1.00  0.00           C  
ATOM   1241  O   ASN A 866       3.646  31.648  22.706  1.00  0.00           O  
ATOM   1242  CB  ASN A 866       2.627  31.661  25.792  1.00  0.00           C  
ATOM   1243  CG  ASN A 866       1.485  32.173  26.635  1.00  0.00           C  
ATOM   1244  OD1 ASN A 866       1.658  32.472  27.815  1.00  0.00           O  
ATOM   1245  ND2 ASN A 866       0.307  32.289  26.032  1.00  0.00           N  
ATOM   1246  N   LYS A 867       4.032  29.696  23.755  1.00  0.00           N  
ATOM   1247  CA  LYS A 867       5.195  29.378  22.935  1.00  0.00           C  
ATOM   1248  C   LYS A 867       4.771  29.182  21.484  1.00  0.00           C  
ATOM   1249  O   LYS A 867       5.446  29.635  20.559  1.00  0.00           O  
ATOM   1250  CB  LYS A 867       5.877  28.107  23.443  1.00  0.00           C  
ATOM   1251  CG  LYS A 867       7.215  27.838  22.781  1.00  0.00           C  
ATOM   1252  CD  LYS A 867       8.190  28.971  23.062  1.00  0.00           C  
ATOM   1253  CE  LYS A 867       9.546  28.712  22.426  1.00  0.00           C  
ATOM   1254  NZ  LYS A 867      10.525  29.778  22.781  1.00  0.00           N  
ATOM   1255  N   MET A 868       3.643  28.508  21.292  1.00  0.00           N  
ATOM   1256  CA  MET A 868       3.131  28.261  19.955  1.00  0.00           C  
ATOM   1257  C   MET A 868       2.802  29.574  19.243  1.00  0.00           C  
ATOM   1258  O   MET A 868       3.045  29.706  18.044  1.00  0.00           O  
ATOM   1259  CB  MET A 868       1.897  27.357  20.024  1.00  0.00           C  
ATOM   1260  CG  MET A 868       2.221  25.933  20.466  1.00  0.00           C  
ATOM   1261  SD  MET A 868       0.795  24.841  20.462  1.00  0.00           S  
ATOM   1262  CE  MET A 868       0.527  24.652  18.686  1.00  0.00           C  
ATOM   1263  N   GLN A 869       2.263  30.546  19.978  1.00  0.00           N  
ATOM   1264  CA  GLN A 869       1.933  31.839  19.380  1.00  0.00           C  
ATOM   1265  C   GLN A 869       3.173  32.469  18.765  1.00  0.00           C  
ATOM   1266  O   GLN A 869       3.100  33.101  17.711  1.00  0.00           O  
ATOM   1267  CB  GLN A 869       1.338  32.792  20.418  1.00  0.00           C  
ATOM   1268  CG  GLN A 869      -0.137  32.564  20.689  1.00  0.00           C  
ATOM   1269  CD  GLN A 869      -0.963  32.541  19.414  1.00  0.00           C  
ATOM   1270  OE1 GLN A 869      -0.857  33.437  18.574  1.00  0.00           O  
ATOM   1271  NE2 GLN A 869      -1.797  31.514  19.266  1.00  0.00           N  
ATOM   1272  N   GLU A 870       4.310  32.302  19.433  1.00  0.00           N  
ATOM   1273  CA  GLU A 870       5.567  32.832  18.930  1.00  0.00           C  
ATOM   1274  C   GLU A 870       5.881  32.153  17.604  1.00  0.00           C  
ATOM   1275  O   GLU A 870       6.363  32.789  16.666  1.00  0.00           O  
ATOM   1276  CB  GLU A 870       6.700  32.560  19.920  1.00  0.00           C  
ATOM   1277  CG  GLU A 870       6.664  33.424  21.163  1.00  0.00           C  
ATOM   1278  CD  GLU A 870       7.820  33.138  22.098  1.00  0.00           C  
ATOM   1279  OE1 GLU A 870       8.967  33.042  21.611  1.00  0.00           O  
ATOM   1280  OE2 GLU A 870       7.585  33.020  23.319  1.00  0.00           O  
ATOM   1281  N   TRP A 872       5.606  30.854  17.534  1.00  0.00           N  
ATOM   1282  CA  TRP A 872       5.865  30.097  16.318  1.00  0.00           C  
ATOM   1283  C   TRP A 872       4.917  30.504  15.197  1.00  0.00           C  
ATOM   1284  O   TRP A 872       5.319  30.568  14.033  1.00  0.00           O  
ATOM   1285  CB  TRP A 872       5.747  28.590  16.587  1.00  0.00           C  
ATOM   1286  CG  TRP A 872       6.806  28.059  17.511  1.00  0.00           C  
ATOM   1287  CD1 TRP A 872       8.094  28.508  17.630  1.00  0.00           C  
ATOM   1288  CD2 TRP A 872       6.691  26.936  18.399  1.00  0.00           C  
ATOM   1289  NE1 TRP A 872       8.785  27.734  18.533  1.00  0.00           N  
ATOM   1290  CE2 TRP A 872       7.949  26.763  19.019  1.00  0.00           C  
ATOM   1291  CE3 TRP A 872       5.648  26.058  18.727  1.00  0.00           C  
ATOM   1292  CZ2 TRP A 872       8.194  25.745  19.951  1.00  0.00           C  
ATOM   1293  CZ3 TRP A 872       5.893  25.045  19.654  1.00  0.00           C  
ATOM   1294  CH2 TRP A 872       7.157  24.899  20.254  1.00  0.00           C  
ATOM   1295  N   PHE A 873       3.662  30.778  15.545  1.00  0.00           N  
ATOM   1296  CA  PHE A 873       2.671  31.188  14.553  1.00  0.00           C  
ATOM   1297  C   PHE A 873       3.050  32.542  13.960  1.00  0.00           C  
ATOM   1298  O   PHE A 873       2.865  32.785  12.766  1.00  0.00           O  
ATOM   1299  CB  PHE A 873       1.278  31.279  15.186  1.00  0.00           C  
ATOM   1300  CG  PHE A 873       0.607  29.946  15.386  1.00  0.00           C  
ATOM   1301  CD1 PHE A 873       0.180  29.550  16.650  1.00  0.00           C  
ATOM   1302  CD2 PHE A 873       0.376  29.099  14.306  1.00  0.00           C  
ATOM   1303  CE1 PHE A 873      -0.471  28.327  16.838  1.00  0.00           C  
ATOM   1304  CE2 PHE A 873      -0.273  27.873  14.480  1.00  0.00           C  
ATOM   1305  CZ  PHE A 873      -0.699  27.486  15.749  1.00  0.00           C  
ATOM   1306  N   GLU A 874       3.584  33.420  14.802  1.00  0.00           N  
ATOM   1307  CA  GLU A 874       3.993  34.746  14.357  1.00  0.00           C  
ATOM   1308  C   GLU A 874       5.219  34.678  13.457  1.00  0.00           C  
ATOM   1309  O   GLU A 874       5.366  35.484  12.536  1.00  0.00           O  
ATOM   1310  CB  GLU A 874       4.284  35.639  15.562  1.00  0.00           C  
ATOM   1311  CG  GLU A 874       3.040  36.065  16.314  1.00  0.00           C  
ATOM   1312  CD  GLU A 874       3.361  36.761  17.621  1.00  0.00           C  
ATOM   1313  OE1 GLU A 874       4.193  37.695  17.615  1.00  0.00           O  
ATOM   1314  OE2 GLU A 874       2.777  36.373  18.653  1.00  0.00           O  
ATOM   1315  N   SER A1082       6.099  33.717  13.725  1.00  0.00           N  
ATOM   1316  CA  SER A1082       7.306  33.549  12.922  1.00  0.00           C  
ATOM   1317  C   SER A1082       6.952  32.949  11.569  1.00  0.00           C  
ATOM   1318  O   SER A1082       7.764  32.961  10.643  1.00  0.00           O  
ATOM   1319  CB  SER A1082       8.306  32.638  13.635  1.00  0.00           C  
ATOM   1320  OG  SER A1082       8.809  33.252  14.807  1.00  0.00           O  
ATOM   1321  N   GLY A1083       5.736  32.422  11.466  1.00  0.00           N  
ATOM   1322  CA  GLY A1083       5.287  31.828  10.222  1.00  0.00           C  
ATOM   1323  C   GLY A1083       5.686  30.373  10.058  1.00  0.00           C  
ATOM   1324  O   GLY A1083       6.860  30.018  10.181  1.00  0.00           O  
ATOM   1325  N   LEU A1084       4.704  29.523   9.785  1.00  0.00           N  
ATOM   1326  CA  LEU A1084       4.974  28.107   9.589  1.00  0.00           C  
ATOM   1327  C   LEU A1084       5.551  27.930   8.187  1.00  0.00           C  
ATOM   1328  O   LEU A1084       5.211  28.679   7.270  1.00  0.00           O  
ATOM   1329  CB  LEU A1084       3.681  27.297   9.728  1.00  0.00           C  
ATOM   1330  CG  LEU A1084       2.852  27.521  10.998  1.00  0.00           C  
ATOM   1331  CD1 LEU A1084       1.700  26.523  11.033  1.00  0.00           C  
ATOM   1332  CD2 LEU A1084       3.731  27.364  12.233  1.00  0.00           C  
ATOM   1333  N   GLN A1085       6.432  26.949   8.026  1.00  0.00           N  
ATOM   1334  CA  GLN A1085       7.049  26.674   6.732  1.00  0.00           C  
ATOM   1335  C   GLN A1085       6.804  25.226   6.345  1.00  0.00           C  
ATOM   1336  O   GLN A1085       6.419  24.413   7.185  1.00  0.00           O  
ATOM   1337  CB  GLN A1085       8.557  26.910   6.794  1.00  0.00           C  
ATOM   1338  CG  GLN A1085       8.972  28.334   7.083  1.00  0.00           C  
ATOM   1339  CD  GLN A1085      10.478  28.480   7.128  1.00  0.00           C  
ATOM   1340  OE1 GLN A1085      11.177  28.139   6.168  1.00  0.00           O  
ATOM   1341  NE2 GLN A1085      10.991  28.986   8.243  1.00  0.00           N  
ATOM   1342  N   GLN A1087       7.025  24.907   5.073  1.00  0.00           N  
ATOM   1343  CA  GLN A1087       6.854  23.537   4.610  1.00  0.00           C  
ATOM   1344  C   GLN A1087       7.975  22.738   5.265  1.00  0.00           C  
ATOM   1345  O   GLN A1087       9.073  23.254   5.475  1.00  0.00           O  
ATOM   1346  CB  GLN A1087       6.958  23.461   3.087  1.00  0.00           C  
ATOM   1347  CG  GLN A1087       5.977  24.364   2.362  1.00  0.00           C  
ATOM   1348  CD  GLN A1087       5.863  24.031   0.890  1.00  0.00           C  
ATOM   1349  OE1 GLN A1087       6.858  23.717   0.237  1.00  0.00           O  
ATOM   1350  NE2 GLN A1087       4.648  24.107   0.354  1.00  0.00           N  
ATOM   1351  N   TRP A1088       7.703  21.479   5.577  1.00  0.00           N  
ATOM   1352  CA  TRP A1088       8.676  20.639   6.262  1.00  0.00           C  
ATOM   1353  C   TRP A1088       9.274  19.538   5.385  1.00  0.00           C  
ATOM   1354  O   TRP A1088       8.550  18.735   4.802  1.00  0.00           O  
ATOM   1355  CB  TRP A1088       7.990  20.056   7.502  1.00  0.00           C  
ATOM   1356  CG  TRP A1088       8.802  19.149   8.357  1.00  0.00           C  
ATOM   1357  CD1 TRP A1088      10.109  19.303   8.721  1.00  0.00           C  
ATOM   1358  CD2 TRP A1088       8.331  17.977   9.032  1.00  0.00           C  
ATOM   1359  NE1 TRP A1088      10.480  18.297   9.585  1.00  0.00           N  
ATOM   1360  CE2 TRP A1088       9.407  17.469   9.792  1.00  0.00           C  
ATOM   1361  CE3 TRP A1088       7.100  17.306   9.070  1.00  0.00           C  
ATOM   1362  CZ2 TRP A1088       9.292  16.321  10.584  1.00  0.00           C  
ATOM   1363  CZ3 TRP A1088       6.984  16.161   9.859  1.00  0.00           C  
ATOM   1364  CH2 TRP A1088       8.077  15.682  10.604  1.00  0.00           C  
ATOM   1365  N   ASP A1089      10.603  19.519   5.297  1.00  0.00           N  
ATOM   1366  CA  ASP A1089      11.314  18.518   4.502  1.00  0.00           C  
ATOM   1367  C   ASP A1089      11.192  17.167   5.191  1.00  0.00           C  
ATOM   1368  O   ASP A1089      11.820  16.939   6.226  1.00  0.00           O  
ATOM   1369  CB  ASP A1089      12.795  18.882   4.383  1.00  0.00           C  
ATOM   1370  CG  ASP A1089      13.511  18.079   3.306  1.00  0.00           C  
ATOM   1371  OD1 ASP A1089      13.272  16.860   3.200  1.00  0.00           O  
ATOM   1372  OD2 ASP A1089      14.325  18.669   2.568  1.00  0.00           O  
ATOM   1373  N   ILE A1090      10.402  16.268   4.609  1.00  0.00           N  
ATOM   1374  CA  ILE A1090      10.194  14.948   5.196  1.00  0.00           C  
ATOM   1375  C   ILE A1090      10.887  13.806   4.459  1.00  0.00           C  
ATOM   1376  O   ILE A1090      10.558  12.643   4.682  1.00  0.00           O  
ATOM   1377  CB  ILE A1090       8.691  14.604   5.281  1.00  0.00           C  
ATOM   1378  CG1 ILE A1090       8.068  14.645   3.883  1.00  0.00           C  
ATOM   1379  CG2 ILE A1090       7.988  15.572   6.219  1.00  0.00           C  
ATOM   1380  CD1 ILE A1090       6.630  14.164   3.825  1.00  0.00           C  
ATOM   1381  N   SER A1091      11.837  14.125   3.586  1.00  0.00           N  
ATOM   1382  CA  SER A1091      12.543  13.083   2.847  1.00  0.00           C  
ATOM   1383  C   SER A1091      14.055  13.143   3.041  1.00  0.00           C  
ATOM   1384  O   SER A1091      14.625  14.209   3.251  1.00  0.00           O  
ATOM   1385  CB  SER A1091      12.216  13.175   1.351  1.00  0.00           C  
ATOM   1386  OG  SER A1091      12.687  14.387   0.788  1.00  0.00           O  
ATOM   1387  N   ARG A1093      14.693  11.980   2.972  1.00  0.00           N  
ATOM   1388  CA  ARG A1093      16.141  11.869   3.109  1.00  0.00           C  
ATOM   1389  C   ARG A1093      16.638  10.878   2.057  1.00  0.00           C  
ATOM   1390  O   ARG A1093      15.923   9.945   1.692  1.00  0.00           O  
ATOM   1391  CB  ARG A1093      16.510  11.389   4.517  1.00  0.00           C  
ATOM   1392  CG  ARG A1093      16.221  12.410   5.613  1.00  0.00           C  
ATOM   1393  CD  ARG A1093      17.099  13.651   5.454  1.00  0.00           C  
ATOM   1394  NE  ARG A1093      16.877  14.642   6.507  1.00  0.00           N  
ATOM   1395  CZ  ARG A1093      15.833  15.464   6.567  1.00  0.00           C  
ATOM   1396  NH1 ARG A1093      14.893  15.430   5.630  1.00  0.00           N  
ATOM   1397  NH2 ARG A1093      15.728  16.326   7.571  1.00  0.00           N  
ATOM   1398  N   ASP A1094      17.856  11.086   1.565  1.00  0.00           N  
ATOM   1399  CA  ASP A1094      18.417  10.208   0.540  1.00  0.00           C  
ATOM   1400  C   ASP A1094      19.228   9.049   1.101  1.00  0.00           C  
ATOM   1401  O   ASP A1094      19.778   9.129   2.198  1.00  0.00           O  
ATOM   1402  CB  ASP A1094      19.307  11.003  -0.426  1.00  0.00           C  
ATOM   1403  CG  ASP A1094      18.539  12.052  -1.204  1.00  0.00           C  
ATOM   1404  OD1 ASP A1094      18.417  13.196  -0.718  1.00  0.00           O  
ATOM   1405  OD2 ASP A1094      18.049  11.730  -2.305  1.00  0.00           O  
ATOM   1406  N   ALA A1164      19.301   7.967   0.334  1.00  0.00           N  
ATOM   1407  CA  ALA A1164      20.067   6.800   0.744  1.00  0.00           C  
ATOM   1408  C   ALA A1164      21.542   7.204   0.764  1.00  0.00           C  
ATOM   1409  O   ALA A1164      21.950   8.108   0.034  1.00  0.00           O  
ATOM   1410  CB  ALA A1164      19.846   5.658  -0.238  1.00  0.00           C  
ATOM   1411  N   PRO A1165      22.356   6.554   1.611  1.00  0.00           N  
ATOM   1412  CA  PRO A1165      21.984   5.483   2.540  1.00  0.00           C  
ATOM   1413  C   PRO A1165      21.335   6.050   3.800  1.00  0.00           C  
ATOM   1414  O   PRO A1165      21.825   7.017   4.385  1.00  0.00           O  
ATOM   1415  CB  PRO A1165      23.317   4.812   2.829  1.00  0.00           C  
ATOM   1416  CG  PRO A1165      24.252   5.980   2.845  1.00  0.00           C  
ATOM   1417  CD  PRO A1165      23.816   6.765   1.623  1.00  0.00           C  
ATOM   1418  N   TYR A1166      20.235   5.439   4.217  1.00  0.00           N  
ATOM   1419  CA  TYR A1166      19.520   5.903   5.394  1.00  0.00           C  
ATOM   1420  C   TYR A1166      18.784   4.730   6.016  1.00  0.00           C  
ATOM   1421  O   TYR A1166      18.212   3.902   5.308  1.00  0.00           O  
ATOM   1422  CB  TYR A1166      18.533   7.000   4.981  1.00  0.00           C  
ATOM   1423  CG  TYR A1166      17.890   7.768   6.116  1.00  0.00           C  
ATOM   1424  CD1 TYR A1166      16.726   7.307   6.733  1.00  0.00           C  
ATOM   1425  CD2 TYR A1166      18.426   8.981   6.546  1.00  0.00           C  
ATOM   1426  CE1 TYR A1166      16.108   8.046   7.747  1.00  0.00           C  
ATOM   1427  CE2 TYR A1166      17.821   9.722   7.554  1.00  0.00           C  
ATOM   1428  CZ  TYR A1166      16.662   9.253   8.148  1.00  0.00           C  
ATOM   1429  OH  TYR A1166      16.056  10.010   9.126  1.00  0.00           O  
ATOM   1430  N   PHE A1168      18.817   4.640   7.340  1.00  0.00           N  
ATOM   1431  CA  PHE A1168      18.120   3.560   8.011  1.00  0.00           C  
ATOM   1432  C   PHE A1168      16.719   4.058   8.332  1.00  0.00           C  
ATOM   1433  O   PHE A1168      16.522   4.788   9.298  1.00  0.00           O  
ATOM   1434  CB  PHE A1168      18.838   3.157   9.300  1.00  0.00           C  
ATOM   1435  CG  PHE A1168      18.249   1.941   9.953  1.00  0.00           C  
ATOM   1436  CD1 PHE A1168      18.202   0.727   9.271  1.00  0.00           C  
ATOM   1437  CD2 PHE A1168      17.702   2.013  11.229  1.00  0.00           C  
ATOM   1438  CE1 PHE A1168      17.614  -0.399   9.850  1.00  0.00           C  
ATOM   1439  CE2 PHE A1168      17.114   0.895  11.816  1.00  0.00           C  
ATOM   1440  CZ  PHE A1168      17.068  -0.314  11.125  1.00  0.00           C  
ATOM   1441  N   GLY A1169      15.756   3.671   7.502  1.00  0.00           N  
ATOM   1442  CA  GLY A1169      14.383   4.096   7.703  1.00  0.00           C  
ATOM   1443  C   GLY A1169      13.452   3.438   6.703  1.00  0.00           C  
ATOM   1444  O   GLY A1169      13.782   2.393   6.140  1.00  0.00           O  
ATOM   1445  N   PHE A1170      12.296   4.053   6.474  1.00  0.00           N  
ATOM   1446  CA  PHE A1170      11.304   3.521   5.543  1.00  0.00           C  
ATOM   1447  C   PHE A1170      11.424   4.166   4.168  1.00  0.00           C  
ATOM   1448  O   PHE A1170      11.531   5.387   4.052  1.00  0.00           O  
ATOM   1449  CB  PHE A1170       9.890   3.771   6.077  1.00  0.00           C  
ATOM   1450  CG  PHE A1170       9.560   3.012   7.331  1.00  0.00           C  
ATOM   1451  CD1 PHE A1170       8.731   3.577   8.294  1.00  0.00           C  
ATOM   1452  CD2 PHE A1170      10.054   1.727   7.543  1.00  0.00           C  
ATOM   1453  CE1 PHE A1170       8.398   2.878   9.455  1.00  0.00           C  
ATOM   1454  CE2 PHE A1170       9.726   1.017   8.701  1.00  0.00           C  
ATOM   1455  CZ  PHE A1170       8.896   1.597   9.658  1.00  0.00           C  
ATOM   1456  N   GLU A1171      11.399   3.343   3.124  1.00  0.00           N  
ATOM   1457  CA  GLU A1171      11.488   3.847   1.759  1.00  0.00           C  
ATOM   1458  C   GLU A1171      10.169   4.500   1.365  1.00  0.00           C  
ATOM   1459  O   GLU A1171       9.093   3.995   1.688  1.00  0.00           O  
ATOM   1460  CB  GLU A1171      11.798   2.709   0.782  1.00  0.00           C  
ATOM   1461  CG  GLU A1171      13.127   2.014   1.022  1.00  0.00           C  
ATOM   1462  CD  GLU A1171      13.482   1.048  -0.093  1.00  0.00           C  
ATOM   1463  OE1 GLU A1171      13.634   1.506  -1.246  1.00  0.00           O  
ATOM   1464  OE2 GLU A1171      13.607  -0.165   0.180  1.00  0.00           O  
ATOM   1465  N   ILE A1177      10.252   5.625   0.665  1.00  0.00           N  
ATOM   1466  CA  ILE A1177       9.052   6.330   0.238  1.00  0.00           C  
ATOM   1467  C   ILE A1177       8.469   5.665  -1.009  1.00  0.00           C  
ATOM   1468  O   ILE A1177       9.179   5.437  -1.988  1.00  0.00           O  
ATOM   1469  CB  ILE A1177       9.360   7.812  -0.071  1.00  0.00           C  
ATOM   1470  CG1 ILE A1177       9.944   8.491   1.173  1.00  0.00           C  
ATOM   1471  CG2 ILE A1177       8.088   8.530  -0.513  1.00  0.00           C  
ATOM   1472  CD1 ILE A1177      10.238   9.977   0.994  1.00  0.00           C  
ATOM   1473  N   PRO A1178       7.170   5.330  -0.983  1.00  0.00           N  
ATOM   1474  CA  PRO A1178       6.552   4.692  -2.149  1.00  0.00           C  
ATOM   1475  C   PRO A1178       6.643   5.571  -3.398  1.00  0.00           C  
ATOM   1476  O   PRO A1178       6.486   6.790  -3.319  1.00  0.00           O  
ATOM   1477  CB  PRO A1178       5.107   4.476  -1.701  1.00  0.00           C  
ATOM   1478  CG  PRO A1178       5.241   4.291  -0.208  1.00  0.00           C  
ATOM   1479  CD  PRO A1178       6.224   5.389   0.146  1.00  0.00           C  
ATOM   1480  N   ASN A1179       6.898   4.945  -4.545  1.00  0.00           N  
ATOM   1481  CA  ASN A1179       7.003   5.663  -5.814  1.00  0.00           C  
ATOM   1482  C   ASN A1179       8.187   6.628  -5.874  1.00  0.00           C  
ATOM   1483  O   ASN A1179       8.218   7.511  -6.731  1.00  0.00           O  
ATOM   1484  CB  ASN A1179       5.710   6.439  -6.089  1.00  0.00           C  
ATOM   1485  CG  ASN A1179       4.525   5.529  -6.354  1.00  0.00           C  
ATOM   1486  OD1 ASN A1179       3.418   5.776  -5.873  1.00  0.00           O  
ATOM   1487  ND2 ASN A1179       4.748   4.481  -7.136  1.00  0.00           N  
ATOM   1488  N   ALA A1192       9.157   6.468  -4.974  1.00  0.00           N  
ATOM   1489  CA  ALA A1192      10.327   7.346  -4.960  1.00  0.00           C  
ATOM   1490  C   ALA A1192      11.613   6.580  -4.644  1.00  0.00           C  
ATOM   1491  O   ALA A1192      12.107   6.610  -3.516  1.00  0.00           O  
ATOM   1492  CB  ALA A1192      10.123   8.472  -3.947  1.00  0.00           C  
ATOM   1493  N   PRO A1193      12.178   5.888  -5.649  1.00  0.00           N  
ATOM   1494  CA  PRO A1193      13.408   5.105  -5.496  1.00  0.00           C  
ATOM   1495  C   PRO A1193      14.575   5.891  -4.908  1.00  0.00           C  
ATOM   1496  O   PRO A1193      14.902   6.981  -5.376  1.00  0.00           O  
ATOM   1497  CB  PRO A1193      13.699   4.638  -6.921  1.00  0.00           C  
ATOM   1498  CG  PRO A1193      12.330   4.523  -7.521  1.00  0.00           C  
ATOM   1499  CD  PRO A1193      11.666   5.786  -7.027  1.00  0.00           C  
ATOM   1500  N   GLY A1194      15.201   5.323  -3.883  1.00  0.00           N  
ATOM   1501  CA  GLY A1194      16.333   5.969  -3.249  1.00  0.00           C  
ATOM   1502  C   GLY A1194      15.953   7.020  -2.222  1.00  0.00           C  
ATOM   1503  O   GLY A1194      16.831   7.647  -1.629  1.00  0.00           O  
ATOM   1504  N   LYS A1195      14.654   7.219  -2.009  1.00  0.00           N  
ATOM   1505  CA  LYS A1195      14.184   8.213  -1.041  1.00  0.00           C  
ATOM   1506  C   LYS A1195      13.594   7.530   0.193  1.00  0.00           C  
ATOM   1507  O   LYS A1195      12.896   6.519   0.079  1.00  0.00           O  
ATOM   1508  CB  LYS A1195      13.118   9.115  -1.667  1.00  0.00           C  
ATOM   1509  CG  LYS A1195      13.510   9.754  -2.989  1.00  0.00           C  
ATOM   1510  CD  LYS A1195      14.694  10.689  -2.853  1.00  0.00           C  
ATOM   1511  CE  LYS A1195      14.993  11.361  -4.190  1.00  0.00           C  
ATOM   1512  NZ  LYS A1195      16.033  12.416  -4.075  1.00  0.00           N  
ATOM   1513  N   TYR A1196      13.872   8.100   1.364  1.00  0.00           N  
ATOM   1514  CA  TYR A1196      13.393   7.567   2.638  1.00  0.00           C  
ATOM   1515  C   TYR A1196      12.691   8.634   3.465  1.00  0.00           C  
ATOM   1516  O   TYR A1196      12.990   9.822   3.341  1.00  0.00           O  
ATOM   1517  CB  TYR A1196      14.558   7.030   3.468  1.00  0.00           C  
ATOM   1518  CG  TYR A1196      15.247   5.824   2.883  1.00  0.00           C  
ATOM   1519  CD1 TYR A1196      16.062   5.937   1.759  1.00  0.00           C  
ATOM   1520  CD2 TYR A1196      15.077   4.563   3.454  1.00  0.00           C  
ATOM   1521  CE1 TYR A1196      16.694   4.819   1.214  1.00  0.00           C  
ATOM   1522  CE2 TYR A1196      15.703   3.442   2.921  1.00  0.00           C  
ATOM   1523  CZ  TYR A1196      16.509   3.575   1.803  1.00  0.00           C  
ATOM   1524  OH  TYR A1196      17.128   2.463   1.281  1.00  0.00           O  
ATOM   1525  N   PHE A1198      11.767   8.204   4.317  1.00  0.00           N  
ATOM   1526  CA  PHE A1198      11.053   9.131   5.185  1.00  0.00           C  
ATOM   1527  C   PHE A1198      11.980   9.606   6.291  1.00  0.00           C  
ATOM   1528  O   PHE A1198      12.667   8.803   6.918  1.00  0.00           O  
ATOM   1529  CB  PHE A1198       9.844   8.456   5.831  1.00  0.00           C  
ATOM   1530  CG  PHE A1198       8.719   8.185   4.882  1.00  0.00           C  
ATOM   1531  CD1 PHE A1198       8.224   6.895   4.722  1.00  0.00           C  
ATOM   1532  CD2 PHE A1198       8.143   9.219   4.156  1.00  0.00           C  
ATOM   1533  CE1 PHE A1198       7.171   6.641   3.850  1.00  0.00           C  
ATOM   1534  CE2 PHE A1198       7.088   8.973   3.280  1.00  0.00           C  
ATOM   1535  CZ  PHE A1198       6.604   7.681   3.129  1.00  0.00           C  
ATOM   1536  N   TYR A1199      11.992  10.914   6.529  1.00  0.00           N  
ATOM   1537  CA  TYR A1199      12.816  11.483   7.586  1.00  0.00           C  
ATOM   1538  C   TYR A1199      12.341  10.846   8.892  1.00  0.00           C  
ATOM   1539  O   TYR A1199      11.147  10.633   9.081  1.00  0.00           O  
ATOM   1540  CB  TYR A1199      12.631  13.006   7.610  1.00  0.00           C  
ATOM   1541  CG  TYR A1199      13.335  13.720   8.738  1.00  0.00           C  
ATOM   1542  CD1 TYR A1199      14.631  13.366   9.120  1.00  0.00           C  
ATOM   1543  CD2 TYR A1199      12.715  14.779   9.404  1.00  0.00           C  
ATOM   1544  CE1 TYR A1199      15.293  14.049  10.137  1.00  0.00           C  
ATOM   1545  CE2 TYR A1199      13.368  15.468  10.421  1.00  0.00           C  
ATOM   1546  CZ  TYR A1199      14.657  15.098  10.781  1.00  0.00           C  
ATOM   1547  OH  TYR A1199      15.312  15.784  11.779  1.00  0.00           O  
ATOM   1548  N   VAL A1200      13.271  10.531   9.785  1.00  0.00           N  
ATOM   1549  CA  VAL A1200      12.909   9.893  11.047  1.00  0.00           C  
ATOM   1550  C   VAL A1200      11.761  10.568  11.808  1.00  0.00           C  
ATOM   1551  O   VAL A1200      10.877   9.885  12.332  1.00  0.00           O  
ATOM   1552  CB  VAL A1200      14.138   9.777  11.985  1.00  0.00           C  
ATOM   1553  CG1 VAL A1200      14.669  11.161  12.335  1.00  0.00           C  
ATOM   1554  CG2 VAL A1200      13.765   9.002  13.241  1.00  0.00           C  
ATOM   1555  N   TRP A1201      11.755  11.896  11.863  1.00  0.00           N  
ATOM   1556  CA  TRP A1201      10.706  12.594  12.595  1.00  0.00           C  
ATOM   1557  C   TRP A1201       9.322  12.522  11.969  1.00  0.00           C  
ATOM   1558  O   TRP A1201       8.338  12.934  12.582  1.00  0.00           O  
ATOM   1559  CB  TRP A1201      11.100  14.051  12.847  1.00  0.00           C  
ATOM   1560  CG  TRP A1201      11.747  14.243  14.188  1.00  0.00           C  
ATOM   1561  CD1 TRP A1201      13.062  14.514  14.442  1.00  0.00           C  
ATOM   1562  CD2 TRP A1201      11.093  14.188  15.460  1.00  0.00           C  
ATOM   1563  NE1 TRP A1201      13.266  14.637  15.798  1.00  0.00           N  
ATOM   1564  CE2 TRP A1201      12.074  14.440  16.445  1.00  0.00           C  
ATOM   1565  CE3 TRP A1201       9.773  13.952  15.864  1.00  0.00           C  
ATOM   1566  CZ2 TRP A1201      11.774  14.464  17.810  1.00  0.00           C  
ATOM   1567  CZ3 TRP A1201       9.473  13.976  17.222  1.00  0.00           C  
ATOM   1568  CH2 TRP A1201      10.470  14.230  18.178  1.00  0.00           C  
ATOM   1569  N   LEU A1202       9.241  11.994  10.753  1.00  0.00           N  
ATOM   1570  CA  LEU A1202       7.955  11.837  10.088  1.00  0.00           C  
ATOM   1571  C   LEU A1202       7.330  10.540  10.596  1.00  0.00           C  
ATOM   1572  O   LEU A1202       6.155  10.502  10.984  1.00  0.00           O  
ATOM   1573  CB  LEU A1202       8.151  11.762   8.566  1.00  0.00           C  
ATOM   1574  CG  LEU A1202       6.932  11.665   7.642  1.00  0.00           C  
ATOM   1575  CD1 LEU A1202       6.256  10.308   7.766  1.00  0.00           C  
ATOM   1576  CD2 LEU A1202       5.970  12.797   7.974  1.00  0.00           C  
ATOM   1577  N   ASP A1203       8.125   9.473  10.620  1.00  0.00           N  
ATOM   1578  CA  ASP A1203       7.608   8.185  11.061  1.00  0.00           C  
ATOM   1579  C   ASP A1203       7.595   8.000  12.578  1.00  0.00           C  
ATOM   1580  O   ASP A1203       6.821   7.197  13.088  1.00  0.00           O  
ATOM   1581  CB  ASP A1203       8.387   7.034  10.392  1.00  0.00           C  
ATOM   1582  CG  ASP A1203       9.721   6.737  11.063  1.00  0.00           C  
ATOM   1583  OD1 ASP A1203      10.745   6.663  10.351  1.00  0.00           O  
ATOM   1584  OD2 ASP A1203       9.757   6.552  12.298  1.00  0.00           O  
ATOM   1585  N   ALA A1204       8.425   8.755  13.297  1.00  0.00           N  
ATOM   1586  CA  ALA A1204       8.501   8.622  14.754  1.00  0.00           C  
ATOM   1587  C   ALA A1204       7.154   8.794  15.466  1.00  0.00           C  
ATOM   1588  O   ALA A1204       6.722   7.899  16.189  1.00  0.00           O  
ATOM   1589  CB  ALA A1204       9.538   9.598  15.327  1.00  0.00           C  
ATOM   1590  N   PRO A1205       6.472   9.943  15.283  1.00  0.00           N  
ATOM   1591  CA  PRO A1205       5.187  10.058  15.980  1.00  0.00           C  
ATOM   1592  C   PRO A1205       4.173   9.035  15.461  1.00  0.00           C  
ATOM   1593  O   PRO A1205       3.281   8.617  16.190  1.00  0.00           O  
ATOM   1594  CB  PRO A1205       4.769  11.504  15.709  1.00  0.00           C  
ATOM   1595  CG  PRO A1205       5.371  11.781  14.369  1.00  0.00           C  
ATOM   1596  CD  PRO A1205       6.745  11.142  14.472  1.00  0.00           C  
ATOM   1597  N   ILE A1206       4.299   8.640  14.195  1.00  0.00           N  
ATOM   1598  CA  ILE A1206       3.386   7.639  13.655  1.00  0.00           C  
ATOM   1599  C   ILE A1206       3.662   6.340  14.420  1.00  0.00           C  
ATOM   1600  O   ILE A1206       2.843   5.430  14.434  1.00  0.00           O  
ATOM   1601  CB  ILE A1206       3.579   7.467  12.125  1.00  0.00           C  
ATOM   1602  CG1 ILE A1206       3.226   8.790  11.433  1.00  0.00           C  
ATOM   1603  CG2 ILE A1206       2.697   6.330  11.595  1.00  0.00           C  
ATOM   1604  CD1 ILE A1206       3.442   8.796   9.921  1.00  0.00           C  
ATOM   1605  N   GLY A1207       4.811   6.290  15.091  1.00  0.00           N  
ATOM   1606  CA  GLY A1207       5.170   5.136  15.897  1.00  0.00           C  
ATOM   1607  C   GLY A1207       4.213   4.959  17.068  1.00  0.00           C  
ATOM   1608  O   GLY A1207       4.120   3.873  17.637  1.00  0.00           O  
ATOM   1609  N   TYR A1208       3.519   6.029  17.454  1.00  0.00           N  
ATOM   1610  CA  TYR A1208       2.531   5.944  18.530  1.00  0.00           C  
ATOM   1611  C   TYR A1208       1.393   5.077  18.003  1.00  0.00           C  
ATOM   1612  O   TYR A1208       0.895   4.188  18.691  1.00  0.00           O  
ATOM   1613  CB  TYR A1208       1.958   7.322  18.866  1.00  0.00           C  
ATOM   1614  CG  TYR A1208       2.915   8.270  19.535  1.00  0.00           C  
ATOM   1615  CD1 TYR A1208       2.986   9.600  19.131  1.00  0.00           C  
ATOM   1616  CD2 TYR A1208       3.712   7.856  20.601  1.00  0.00           C  
ATOM   1617  CE1 TYR A1208       3.817  10.503  19.768  1.00  0.00           C  
ATOM   1618  CE2 TYR A1208       4.558   8.756  21.251  1.00  0.00           C  
ATOM   1619  CZ  TYR A1208       4.599  10.077  20.827  1.00  0.00           C  
ATOM   1620  OH  TYR A1208       5.401  10.991  21.457  1.00  0.00           O  
ATOM   1621  N   MET A1209       0.969   5.371  16.779  1.00  0.00           N  
ATOM   1622  CA  MET A1209      -0.103   4.619  16.134  1.00  0.00           C  
ATOM   1623  C   MET A1209       0.340   3.180  15.860  1.00  0.00           C  
ATOM   1624  O   MET A1209      -0.429   2.234  16.054  1.00  0.00           O  
ATOM   1625  CB  MET A1209      -0.498   5.288  14.815  1.00  0.00           C  
ATOM   1626  CG  MET A1209      -1.081   6.674  14.972  1.00  0.00           C  
ATOM   1627  SD  MET A1209      -1.272   7.507  13.381  1.00  0.00           S  
ATOM   1628  CE  MET A1209      -2.848   6.869  12.877  1.00  0.00           C  
ATOM   1629  N   GLY A1210       1.576   3.021  15.400  1.00  0.00           N  
ATOM   1630  CA  GLY A1210       2.088   1.690  15.115  1.00  0.00           C  
ATOM   1631  C   GLY A1210       2.112   0.817  16.354  1.00  0.00           C  
ATOM   1632  O   GLY A1210       1.810  -0.380  16.294  1.00  0.00           O  
ATOM   1633  N   SER A1211       2.471   1.409  17.490  1.00  0.00           N  
ATOM   1634  CA  SER A1211       2.519   0.657  18.732  1.00  0.00           C  
ATOM   1635  C   SER A1211       1.114   0.279  19.199  1.00  0.00           C  
ATOM   1636  O   SER A1211       0.916  -0.786  19.780  1.00  0.00           O  
ATOM   1637  CB  SER A1211       3.242   1.463  19.818  1.00  0.00           C  
ATOM   1638  OG  SER A1211       3.332   0.709  21.017  1.00  0.00           O  
ATOM   1639  N   PHE A1212       0.134   1.144  18.951  1.00  0.00           N  
ATOM   1640  CA  PHE A1212      -1.227   0.826  19.357  1.00  0.00           C  
ATOM   1641  C   PHE A1212      -1.812  -0.239  18.420  1.00  0.00           C  
ATOM   1642  O   PHE A1212      -2.533  -1.137  18.865  1.00  0.00           O  
ATOM   1643  CB  PHE A1212      -2.119   2.079  19.362  1.00  0.00           C  
ATOM   1644  CG  PHE A1212      -3.475   1.852  19.991  1.00  0.00           C  
ATOM   1645  CD1 PHE A1212      -3.580   1.434  21.313  1.00  0.00           C  
ATOM   1646  CD2 PHE A1212      -4.643   2.041  19.252  1.00  0.00           C  
ATOM   1647  CE1 PHE A1212      -4.831   1.203  21.899  1.00  0.00           C  
ATOM   1648  CE2 PHE A1212      -5.899   1.816  19.823  1.00  0.00           C  
ATOM   1649  CZ  PHE A1212      -5.996   1.395  21.147  1.00  0.00           C  
ATOM   1650  N   LYS A1213      -1.502  -0.147  17.130  1.00  0.00           N  
ATOM   1651  CA  LYS A1213      -2.007  -1.137  16.179  1.00  0.00           C  
ATOM   1652  C   LYS A1213      -1.450  -2.509  16.553  1.00  0.00           C  
ATOM   1653  O   LYS A1213      -2.161  -3.512  16.512  1.00  0.00           O  
ATOM   1654  CB  LYS A1213      -1.593  -0.780  14.751  1.00  0.00           C  
ATOM   1655  CG  LYS A1213      -2.157  -1.734  13.698  1.00  0.00           C  
ATOM   1656  CD  LYS A1213      -1.730  -1.342  12.297  1.00  0.00           C  
ATOM   1657  CE  LYS A1213      -2.446  -2.194  11.253  1.00  0.00           C  
ATOM   1658  NZ  LYS A1213      -2.228  -3.647  11.484  1.00  0.00           N  
ATOM   1659  N   ASN A1227      -0.174  -2.543  16.926  1.00  0.00           N  
ATOM   1660  CA  ASN A1227       0.475  -3.783  17.326  1.00  0.00           C  
ATOM   1661  C   ASN A1227      -0.265  -4.367  18.523  1.00  0.00           C  
ATOM   1662  O   ASN A1227      -0.552  -5.563  18.556  1.00  0.00           O  
ATOM   1663  CB  ASN A1227       1.936  -3.528  17.699  1.00  0.00           C  
ATOM   1664  CG  ASN A1227       2.646  -4.783  18.153  1.00  0.00           C  
ATOM   1665  OD1 ASN A1227       2.838  -5.722  17.375  1.00  0.00           O  
ATOM   1666  ND2 ASN A1227       3.035  -4.812  19.418  1.00  0.00           N  
ATOM   1667  N   LEU A1228      -0.579  -3.521  19.503  1.00  0.00           N  
ATOM   1668  CA  LEU A1228      -1.301  -3.978  20.685  1.00  0.00           C  
ATOM   1669  C   LEU A1228      -2.670  -4.542  20.303  1.00  0.00           C  
ATOM   1670  O   LEU A1228      -3.055  -5.614  20.769  1.00  0.00           O  
ATOM   1671  CB  LEU A1228      -1.482  -2.832  21.687  1.00  0.00           C  
ATOM   1672  CG  LEU A1228      -2.274  -3.149  22.958  1.00  0.00           C  
ATOM   1673  CD1 LEU A1228      -1.609  -4.287  23.733  1.00  0.00           C  
ATOM   1674  CD2 LEU A1228      -2.354  -1.889  23.817  1.00  0.00           C  
ATOM   1675  N   CYS A1269      -3.403  -3.818  19.462  1.00  0.00           N  
ATOM   1676  CA  CYS A1269      -4.727  -4.267  19.038  1.00  0.00           C  
ATOM   1677  C   CYS A1269      -4.638  -5.605  18.323  1.00  0.00           C  
ATOM   1678  O   CYS A1269      -5.456  -6.496  18.559  1.00  0.00           O  
ATOM   1679  CB  CYS A1269      -5.379  -3.232  18.118  1.00  0.00           C  
ATOM   1680  SG  CYS A1269      -5.906  -1.707  18.957  1.00  0.00           S  
ATOM   1681  N   ASP A1270      -3.640  -5.744  17.454  1.00  0.00           N  
ATOM   1682  CA  ASP A1270      -3.448  -6.983  16.714  1.00  0.00           C  
ATOM   1683  C   ASP A1270      -3.101  -8.134  17.654  1.00  0.00           C  
ATOM   1684  O   ASP A1270      -3.563  -9.256  17.450  1.00  0.00           O  
ATOM   1685  CB  ASP A1270      -2.352  -6.820  15.654  1.00  0.00           C  
ATOM   1686  CG  ASP A1270      -2.762  -5.885  14.525  1.00  0.00           C  
ATOM   1687  OD1 ASP A1270      -3.977  -5.625  14.368  1.00  0.00           O  
ATOM   1688  OD2 ASP A1270      -1.870  -5.417  13.784  1.00  0.00           O  
ATOM   1689  N   LYS A1271      -2.297  -7.862  18.682  1.00  0.00           N  
ATOM   1690  CA  LYS A1271      -1.929  -8.905  19.642  1.00  0.00           C  
ATOM   1691  C   LYS A1271      -3.154  -9.364  20.428  1.00  0.00           C  
ATOM   1692  O   LYS A1271      -3.274 -10.538  20.782  1.00  0.00           O  
ATOM   1693  CB  LYS A1271      -0.856  -8.406  20.620  1.00  0.00           C  
ATOM   1694  CG  LYS A1271       0.509  -8.192  19.984  1.00  0.00           C  
ATOM   1695  CD  LYS A1271       1.630  -8.055  21.017  1.00  0.00           C  
ATOM   1696  CE  LYS A1271       1.460  -6.837  21.911  1.00  0.00           C  
ATOM   1697  NZ  LYS A1271       0.352  -6.990  22.894  1.00  0.00           N  
ATOM   1698  N   ARG A1272      -4.062  -8.433  20.699  1.00  0.00           N  
ATOM   1699  CA  ARG A1272      -5.280  -8.743  21.438  1.00  0.00           C  
ATOM   1700  C   ARG A1272      -6.352  -9.314  20.516  1.00  0.00           C  
ATOM   1701  O   ARG A1272      -7.416  -9.732  20.976  1.00  0.00           O  
ATOM   1702  CB  ARG A1272      -5.829  -7.484  22.111  1.00  0.00           C  
ATOM   1703  CG  ARG A1272      -4.997  -6.954  23.268  1.00  0.00           C  
ATOM   1704  CD  ARG A1272      -5.468  -5.560  23.651  1.00  0.00           C  
ATOM   1705  NE  ARG A1272      -4.859  -5.078  24.888  1.00  0.00           N  
ATOM   1706  CZ  ARG A1272      -5.024  -3.849  25.368  1.00  0.00           C  
ATOM   1707  NH1 ARG A1272      -5.776  -2.972  24.710  1.00  0.00           N  
ATOM   1708  NH2 ARG A1272      -4.445  -3.499  26.510  1.00  0.00           N  
ATOM   1709  N   GLY A1275      -6.072  -9.330  19.216  1.00  0.00           N  
ATOM   1710  CA  GLY A1275      -7.044  -9.834  18.267  1.00  0.00           C  
ATOM   1711  C   GLY A1275      -8.227  -8.885  18.234  1.00  0.00           C  
ATOM   1712  O   GLY A1275      -9.346  -9.278  17.923  1.00  0.00           O  
ATOM   1713  N   ASP A1276      -7.954  -7.624  18.556  1.00  0.00           N  
ATOM   1714  CA  ASP A1276      -8.952  -6.558  18.602  1.00  0.00           C  
ATOM   1715  C   ASP A1276      -8.991  -5.856  17.243  1.00  0.00           C  
ATOM   1716  O   ASP A1276      -8.031  -5.189  16.862  1.00  0.00           O  
ATOM   1717  CB  ASP A1276      -8.555  -5.556  19.692  1.00  0.00           C  
ATOM   1718  CG  ASP A1276      -9.617  -4.510  19.950  1.00  0.00           C  
ATOM   1719  OD1 ASP A1276     -10.426  -4.234  19.039  1.00  0.00           O  
ATOM   1720  OD2 ASP A1276      -9.625  -3.949  21.068  1.00  0.00           O  
ATOM   1721  N   SER A1278     -10.102  -5.993  16.523  1.00  0.00           N  
ATOM   1722  CA  SER A1278     -10.223  -5.385  15.198  1.00  0.00           C  
ATOM   1723  C   SER A1278     -11.038  -4.099  15.148  1.00  0.00           C  
ATOM   1724  O   SER A1278     -11.276  -3.558  14.066  1.00  0.00           O  
ATOM   1725  CB  SER A1278     -10.842  -6.387  14.221  1.00  0.00           C  
ATOM   1726  OG  SER A1278     -12.199  -6.632  14.553  1.00  0.00           O  
ATOM   1727  N   VAL A1279     -11.464  -3.597  16.299  1.00  0.00           N  
ATOM   1728  CA  VAL A1279     -12.269  -2.383  16.304  1.00  0.00           C  
ATOM   1729  C   VAL A1279     -11.640  -1.196  17.020  1.00  0.00           C  
ATOM   1730  O   VAL A1279     -11.850  -0.053  16.624  1.00  0.00           O  
ATOM   1731  CB  VAL A1279     -13.661  -2.642  16.937  1.00  0.00           C  
ATOM   1732  CG1 VAL A1279     -14.392  -3.741  16.168  1.00  0.00           C  
ATOM   1733  CG2 VAL A1279     -13.504  -3.025  18.398  1.00  0.00           C  
ATOM   1734  N   SER A1280     -10.861  -1.466  18.063  1.00  0.00           N  
ATOM   1735  CA  SER A1280     -10.254  -0.398  18.846  1.00  0.00           C  
ATOM   1736  C   SER A1280      -9.366   0.596  18.113  1.00  0.00           C  
ATOM   1737  O   SER A1280      -9.439   1.787  18.391  1.00  0.00           O  
ATOM   1738  CB  SER A1280      -9.476  -0.982  20.026  1.00  0.00           C  
ATOM   1739  OG  SER A1280     -10.360  -1.517  20.993  1.00  0.00           O  
ATOM   1740  N   PHE A1281      -8.526   0.136  17.190  1.00  0.00           N  
ATOM   1741  CA  PHE A1281      -7.651   1.080  16.508  1.00  0.00           C  
ATOM   1742  C   PHE A1281      -8.442   2.220  15.882  1.00  0.00           C  
ATOM   1743  O   PHE A1281      -8.128   3.391  16.089  1.00  0.00           O  
ATOM   1744  CB  PHE A1281      -6.817   0.414  15.415  1.00  0.00           C  
ATOM   1745  CG  PHE A1281      -5.805   1.341  14.806  1.00  0.00           C  
ATOM   1746  CD1 PHE A1281      -4.578   1.545  15.428  1.00  0.00           C  
ATOM   1747  CD2 PHE A1281      -6.109   2.080  13.666  1.00  0.00           C  
ATOM   1748  CE1 PHE A1281      -3.669   2.479  14.931  1.00  0.00           C  
ATOM   1749  CE2 PHE A1281      -5.209   3.016  13.159  1.00  0.00           C  
ATOM   1750  CZ  PHE A1281      -3.985   3.217  13.796  1.00  0.00           C  
ATOM   1751  N   ASP A1282      -9.471   1.882  15.111  1.00  0.00           N  
ATOM   1752  CA  ASP A1282     -10.269   2.921  14.478  1.00  0.00           C  
ATOM   1753  C   ASP A1282     -11.070   3.725  15.494  1.00  0.00           C  
ATOM   1754  O   ASP A1282     -11.277   4.920  15.311  1.00  0.00           O  
ATOM   1755  CB  ASP A1282     -11.205   2.316  13.427  1.00  0.00           C  
ATOM   1756  CG  ASP A1282     -10.448   1.715  12.261  1.00  0.00           C  
ATOM   1757  OD1 ASP A1282      -9.526   2.385  11.745  1.00  0.00           O  
ATOM   1758  OD2 ASP A1282     -10.778   0.579  11.855  1.00  0.00           O  
ATOM   1759  N   GLU A1283     -11.517   3.083  16.567  1.00  0.00           N  
ATOM   1760  CA  GLU A1283     -12.286   3.805  17.574  1.00  0.00           C  
ATOM   1761  C   GLU A1283     -11.447   4.887  18.242  1.00  0.00           C  
ATOM   1762  O   GLU A1283     -11.964   5.931  18.624  1.00  0.00           O  
ATOM   1763  CB  GLU A1283     -12.827   2.852  18.644  1.00  0.00           C  
ATOM   1764  CG  GLU A1283     -13.797   1.808  18.117  1.00  0.00           C  
ATOM   1765  CD  GLU A1283     -14.637   1.187  19.220  1.00  0.00           C  
ATOM   1766  OE1 GLU A1283     -14.078   0.883  20.297  1.00  0.00           O  
ATOM   1767  OE2 GLU A1283     -15.854   0.996  19.005  1.00  0.00           O  
ATOM   1768  N   TYR A1284     -10.147   4.638  18.368  1.00  0.00           N  
ATOM   1769  CA  TYR A1284      -9.252   5.597  19.007  1.00  0.00           C  
ATOM   1770  C   TYR A1284      -8.635   6.628  18.073  1.00  0.00           C  
ATOM   1771  O   TYR A1284      -8.326   7.741  18.496  1.00  0.00           O  
ATOM   1772  CB  TYR A1284      -8.098   4.871  19.716  1.00  0.00           C  
ATOM   1773  CG  TYR A1284      -8.414   4.341  21.096  1.00  0.00           C  
ATOM   1774  CD1 TYR A1284      -9.197   3.203  21.270  1.00  0.00           C  
ATOM   1775  CD2 TYR A1284      -7.899   4.965  22.231  1.00  0.00           C  
ATOM   1776  CE1 TYR A1284      -9.455   2.692  22.546  1.00  0.00           C  
ATOM   1777  CE2 TYR A1284      -8.151   4.465  23.509  1.00  0.00           C  
ATOM   1778  CZ  TYR A1284      -8.926   3.330  23.658  1.00  0.00           C  
ATOM   1779  OH  TYR A1284      -9.166   2.829  24.919  1.00  0.00           O  
ATOM   1780  N   TRP A1285      -8.446   6.271  16.808  1.00  0.00           N  
ATOM   1781  CA  TRP A1285      -7.798   7.189  15.886  1.00  0.00           C  
ATOM   1782  C   TRP A1285      -8.655   7.843  14.807  1.00  0.00           C  
ATOM   1783  O   TRP A1285      -8.191   8.762  14.135  1.00  0.00           O  
ATOM   1784  CB  TRP A1285      -6.600   6.491  15.237  1.00  0.00           C  
ATOM   1785  CG  TRP A1285      -5.508   6.197  16.223  1.00  0.00           C  
ATOM   1786  CD1 TRP A1285      -5.328   5.046  16.945  1.00  0.00           C  
ATOM   1787  CD2 TRP A1285      -4.485   7.101  16.644  1.00  0.00           C  
ATOM   1788  NE1 TRP A1285      -4.251   5.185  17.792  1.00  0.00           N  
ATOM   1789  CE2 TRP A1285      -3.716   6.436  17.627  1.00  0.00           C  
ATOM   1790  CE3 TRP A1285      -4.142   8.412  16.288  1.00  0.00           C  
ATOM   1791  CZ2 TRP A1285      -2.624   7.040  18.260  1.00  0.00           C  
ATOM   1792  CZ3 TRP A1285      -3.056   9.015  16.916  1.00  0.00           C  
ATOM   1793  CH2 TRP A1285      -2.308   8.326  17.893  1.00  0.00           C  
ATOM   1794  N   LYS A1286      -9.889   7.379  14.638  1.00  0.00           N  
ATOM   1795  CA  LYS A1286     -10.770   7.963  13.627  1.00  0.00           C  
ATOM   1796  C   LYS A1286     -11.044   9.432  13.948  1.00  0.00           C  
ATOM   1797  O   LYS A1286     -11.005   9.845  15.109  1.00  0.00           O  
ATOM   1798  CB  LYS A1286     -12.087   7.185  13.542  1.00  0.00           C  
ATOM   1799  CG  LYS A1286     -12.946   7.243  14.796  1.00  0.00           C  
ATOM   1800  CD  LYS A1286     -14.233   6.454  14.602  1.00  0.00           C  
ATOM   1801  CE  LYS A1286     -15.114   6.528  15.834  1.00  0.00           C  
ATOM   1802  NZ  LYS A1286     -16.341   5.694  15.689  1.00  0.00           N  
ATOM   1803  N   LYS A1287     -11.333  10.211  12.908  1.00  0.00           N  
ATOM   1804  CA  LYS A1287     -11.593  11.643  13.031  1.00  0.00           C  
ATOM   1805  C   LYS A1287     -12.542  12.066  14.157  1.00  0.00           C  
ATOM   1806  O   LYS A1287     -12.223  12.968  14.928  1.00  0.00           O  
ATOM   1807  CB  LYS A1287     -12.101  12.185  11.689  1.00  0.00           C  
ATOM   1808  CG  LYS A1287     -12.190  13.696  11.620  1.00  0.00           C  
ATOM   1809  CD  LYS A1287     -12.379  14.171  10.186  1.00  0.00           C  
ATOM   1810  CE  LYS A1287     -12.408  15.693  10.113  1.00  0.00           C  
ATOM   1811  NZ  LYS A1287     -12.592  16.191   8.718  1.00  0.00           N  
ATOM   1812  N   ASP A1288     -13.703  11.435  14.266  1.00  0.00           N  
ATOM   1813  CA  ASP A1288     -14.634  11.823  15.324  1.00  0.00           C  
ATOM   1814  C   ASP A1288     -14.577  10.925  16.551  1.00  0.00           C  
ATOM   1815  O   ASP A1288     -15.597  10.659  17.188  1.00  0.00           O  
ATOM   1816  CB  ASP A1288     -16.065  11.868  14.786  1.00  0.00           C  
ATOM   1817  CG  ASP A1288     -16.478  13.261  14.342  1.00  0.00           C  
ATOM   1818  OD1 ASP A1288     -17.631  13.415  13.882  1.00  0.00           O  
ATOM   1819  OD2 ASP A1288     -15.657  14.199  14.457  1.00  0.00           O  
ATOM   1820  N   SER A1289     -13.379  10.464  16.889  1.00  0.00           N  
ATOM   1821  CA  SER A1289     -13.217   9.600  18.050  1.00  0.00           C  
ATOM   1822  C   SER A1289     -13.603  10.312  19.336  1.00  0.00           C  
ATOM   1823  O   SER A1289     -13.320  11.500  19.508  1.00  0.00           O  
ATOM   1824  CB  SER A1289     -11.767   9.134  18.178  1.00  0.00           C  
ATOM   1825  OG  SER A1289     -11.587   8.409  19.386  1.00  0.00           O  
ATOM   1826  N   THR A1290     -14.237   9.582  20.247  1.00  0.00           N  
ATOM   1827  CA  THR A1290     -14.611  10.157  21.533  1.00  0.00           C  
ATOM   1828  C   THR A1290     -13.607   9.700  22.590  1.00  0.00           C  
ATOM   1829  O   THR A1290     -13.722  10.043  23.769  1.00  0.00           O  
ATOM   1830  CB  THR A1290     -16.030   9.739  21.952  1.00  0.00           C  
ATOM   1831  OG1 THR A1290     -16.159   8.315  21.868  1.00  0.00           O  
ATOM   1832  CG2 THR A1290     -17.058  10.405  21.049  1.00  0.00           C  
ATOM   1833  N   ALA A1291     -12.625   8.913  22.159  1.00  0.00           N  
ATOM   1834  CA  ALA A1291     -11.583   8.439  23.061  1.00  0.00           C  
ATOM   1835  C   ALA A1291     -10.613   9.600  23.238  1.00  0.00           C  
ATOM   1836  O   ALA A1291     -10.533  10.495  22.389  1.00  0.00           O  
ATOM   1837  CB  ALA A1291     -10.867   7.226  22.464  1.00  0.00           C  
ATOM   1838  N   GLU A1292      -9.887   9.604  24.349  1.00  0.00           N  
ATOM   1839  CA  GLU A1292      -8.943  10.677  24.633  1.00  0.00           C  
ATOM   1840  C   GLU A1292      -7.517  10.231  24.306  1.00  0.00           C  
ATOM   1841  O   GLU A1292      -7.153   9.090  24.569  1.00  0.00           O  
ATOM   1842  CB  GLU A1292      -9.057  11.072  26.109  1.00  0.00           C  
ATOM   1843  CG  GLU A1292     -10.409  11.672  26.480  1.00  0.00           C  
ATOM   1844  CD  GLU A1292     -10.673  11.658  27.976  1.00  0.00           C  
ATOM   1845  OE1 GLU A1292      -9.761  12.011  28.748  1.00  0.00           O  
ATOM   1846  OE2 GLU A1292     -11.799  11.302  28.381  1.00  0.00           O  
ATOM   1847  N   LEU A1293      -6.729  11.135  23.727  1.00  0.00           N  
ATOM   1848  CA  LEU A1293      -5.345  10.849  23.345  1.00  0.00           C  
ATOM   1849  C   LEU A1293      -4.413  11.868  23.984  1.00  0.00           C  
ATOM   1850  O   LEU A1293      -4.528  13.068  23.725  1.00  0.00           O  
ATOM   1851  CB  LEU A1293      -5.203  10.910  21.820  1.00  0.00           C  
ATOM   1852  CG  LEU A1293      -3.800  10.861  21.207  1.00  0.00           C  
ATOM   1853  CD1 LEU A1293      -3.092   9.581  21.638  1.00  0.00           C  
ATOM   1854  CD2 LEU A1293      -3.904  10.918  19.688  1.00  0.00           C  
ATOM   1855  N   TYR A1294      -3.491  11.394  24.818  1.00  0.00           N  
ATOM   1856  CA  TYR A1294      -2.557  12.287  25.493  1.00  0.00           C  
ATOM   1857  C   TYR A1294      -1.111  11.884  25.265  1.00  0.00           C  
ATOM   1858  O   TYR A1294      -0.778  10.699  25.285  1.00  0.00           O  
ATOM   1859  CB  TYR A1294      -2.827  12.298  26.996  1.00  0.00           C  
ATOM   1860  CG  TYR A1294      -4.239  12.671  27.359  1.00  0.00           C  
ATOM   1861  CD1 TYR A1294      -5.133  11.711  27.825  1.00  0.00           C  
ATOM   1862  CD2 TYR A1294      -4.681  13.985  27.244  1.00  0.00           C  
ATOM   1863  CE1 TYR A1294      -6.436  12.052  28.171  1.00  0.00           C  
ATOM   1864  CE2 TYR A1294      -5.983  14.338  27.588  1.00  0.00           C  
ATOM   1865  CZ  TYR A1294      -6.851  13.369  28.050  1.00  0.00           C  
ATOM   1866  OH  TYR A1294      -8.133  13.715  28.396  1.00  0.00           O  
ATOM   1867  N   HIS A1295      -0.261  12.889  25.065  1.00  0.00           N  
ATOM   1868  CA  HIS A1295       1.169  12.688  24.846  1.00  0.00           C  
ATOM   1869  C   HIS A1295       1.985  13.391  25.926  1.00  0.00           C  
ATOM   1870  O   HIS A1295       1.879  14.603  26.081  1.00  0.00           O  
ATOM   1871  CB  HIS A1295       1.597  13.275  23.495  1.00  0.00           C  
ATOM   1872  CG  HIS A1295       0.998  12.583  22.311  1.00  0.00           C  
ATOM   1873  ND1 HIS A1295       0.424  13.270  21.261  1.00  0.00           N  
ATOM   1874  CD2 HIS A1295       0.887  11.270  22.008  1.00  0.00           C  
ATOM   1875  CE1 HIS A1295      -0.016  12.405  20.362  1.00  0.00           C  
ATOM   1876  NE2 HIS A1295       0.253  11.186  20.791  1.00  0.00           N  
ATOM   1877  N   PHE A1296       2.782  12.630  26.673  1.00  0.00           N  
ATOM   1878  CA  PHE A1296       3.672  13.210  27.682  1.00  0.00           C  
ATOM   1879  C   PHE A1296       5.005  13.398  26.954  1.00  0.00           C  
ATOM   1880  O   PHE A1296       5.557  12.437  26.404  1.00  0.00           O  
ATOM   1881  CB  PHE A1296       3.877  12.259  28.869  1.00  0.00           C  
ATOM   1882  CG  PHE A1296       2.745  12.262  29.866  1.00  0.00           C  
ATOM   1883  CD1 PHE A1296       1.616  11.477  29.667  1.00  0.00           C  
ATOM   1884  CD2 PHE A1296       2.826  13.040  31.020  1.00  0.00           C  
ATOM   1885  CE1 PHE A1296       0.577  11.461  30.603  1.00  0.00           C  
ATOM   1886  CE2 PHE A1296       1.797  13.033  31.965  1.00  0.00           C  
ATOM   1887  CZ  PHE A1296       0.668  12.240  31.755  1.00  0.00           C  
ATOM   1888  N   ILE A1297       5.522  14.622  26.961  1.00  0.00           N  
ATOM   1889  CA  ILE A1297       6.764  14.944  26.256  1.00  0.00           C  
ATOM   1890  C   ILE A1297       7.559  16.036  26.963  1.00  0.00           C  
ATOM   1891  O   ILE A1297       7.033  16.738  27.817  1.00  0.00           O  
ATOM   1892  CB  ILE A1297       6.461  15.464  24.830  1.00  0.00           C  
ATOM   1893  CG1 ILE A1297       5.584  16.719  24.925  1.00  0.00           C  
ATOM   1894  CG2 ILE A1297       5.756  14.386  24.003  1.00  0.00           C  
ATOM   1895  CD1 ILE A1297       5.228  17.327  23.568  1.00  0.00           C  
ATOM   1896  N   GLY A1298       8.830  16.170  26.590  1.00  0.00           N  
ATOM   1897  CA  GLY A1298       9.672  17.206  27.160  1.00  0.00           C  
ATOM   1898  C   GLY A1298       9.506  18.474  26.337  1.00  0.00           C  
ATOM   1899  O   GLY A1298       9.033  18.427  25.201  1.00  0.00           O  
ATOM   1900  N   LYS A1299       9.902  19.610  26.894  1.00  0.00           N  
ATOM   1901  CA  LYS A1299       9.746  20.877  26.191  1.00  0.00           C  
ATOM   1902  C   LYS A1299      10.574  21.026  24.917  1.00  0.00           C  
ATOM   1903  O   LYS A1299      10.310  21.916  24.109  1.00  0.00           O  
ATOM   1904  CB  LYS A1299      10.026  22.042  27.151  1.00  0.00           C  
ATOM   1905  CG  LYS A1299      11.380  22.005  27.827  1.00  0.00           C  
ATOM   1906  CD  LYS A1299      11.502  23.142  28.843  1.00  0.00           C  
ATOM   1907  CE  LYS A1299      12.806  23.057  29.620  1.00  0.00           C  
ATOM   1908  NZ  LYS A1299      12.881  24.089  30.701  1.00  0.00           N  
ATOM   1909  N   ASP A1300      11.562  20.156  24.723  1.00  0.00           N  
ATOM   1910  CA  ASP A1300      12.400  20.226  23.527  1.00  0.00           C  
ATOM   1911  C   ASP A1300      11.782  19.624  22.257  1.00  0.00           C  
ATOM   1912  O   ASP A1300      12.302  19.829  21.159  1.00  0.00           O  
ATOM   1913  CB  ASP A1300      13.756  19.566  23.794  1.00  0.00           C  
ATOM   1914  CG  ASP A1300      13.628  18.125  24.232  1.00  0.00           C  
ATOM   1915  OD1 ASP A1300      12.798  17.846  25.123  1.00  0.00           O  
ATOM   1916  OD2 ASP A1300      14.365  17.271  23.693  1.00  0.00           O  
ATOM   1917  N   ILE A1301      10.681  18.892  22.386  1.00  0.00           N  
ATOM   1918  CA  ILE A1301      10.053  18.304  21.202  1.00  0.00           C  
ATOM   1919  C   ILE A1301       8.601  18.741  21.025  1.00  0.00           C  
ATOM   1920  O   ILE A1301       7.805  18.070  20.358  1.00  0.00           O  
ATOM   1921  CB  ILE A1301      10.139  16.754  21.234  1.00  0.00           C  
ATOM   1922  CG1 ILE A1301       9.484  16.200  22.505  1.00  0.00           C  
ATOM   1923  CG2 ILE A1301      11.600  16.327  21.163  1.00  0.00           C  
ATOM   1924  CD1 ILE A1301       9.520  14.662  22.586  1.00  0.00           C  
ATOM   1925  N   VAL A1302       8.265  19.888  21.605  1.00  0.00           N  
ATOM   1926  CA  VAL A1302       6.911  20.407  21.513  1.00  0.00           C  
ATOM   1927  C   VAL A1302       6.535  20.831  20.093  1.00  0.00           C  
ATOM   1928  O   VAL A1302       5.379  20.706  19.693  1.00  0.00           O  
ATOM   1929  CB  VAL A1302       6.711  21.605  22.463  1.00  0.00           C  
ATOM   1930  CG1 VAL A1302       5.329  22.218  22.254  1.00  0.00           C  
ATOM   1931  CG2 VAL A1302       6.863  21.145  23.903  1.00  0.00           C  
ATOM   1932  N   TYR A1303       7.506  21.325  19.330  1.00  0.00           N  
ATOM   1933  CA  TYR A1303       7.219  21.770  17.967  1.00  0.00           C  
ATOM   1934  C   TYR A1303       6.667  20.635  17.103  1.00  0.00           C  
ATOM   1935  O   TYR A1303       5.681  20.813  16.384  1.00  0.00           O  
ATOM   1936  CB  TYR A1303       8.477  22.331  17.301  1.00  0.00           C  
ATOM   1937  CG  TYR A1303       8.179  23.241  16.126  1.00  0.00           C  
ATOM   1938  CD1 TYR A1303       8.065  24.620  16.306  1.00  0.00           C  
ATOM   1939  CD2 TYR A1303       7.986  22.726  14.844  1.00  0.00           C  
ATOM   1940  CE1 TYR A1303       7.766  25.467  15.240  1.00  0.00           C  
ATOM   1941  CE2 TYR A1303       7.684  23.566  13.766  1.00  0.00           C  
ATOM   1942  CZ  TYR A1303       7.575  24.935  13.974  1.00  0.00           C  
ATOM   1943  OH  TYR A1303       7.270  25.778  12.925  1.00  0.00           O  
ATOM   1944  N   PHE A1304       7.302  19.470  17.178  1.00  0.00           N  
ATOM   1945  CA  PHE A1304       6.874  18.322  16.391  1.00  0.00           C  
ATOM   1946  C   PHE A1304       5.507  17.817  16.815  1.00  0.00           C  
ATOM   1947  O   PHE A1304       4.723  17.370  15.980  1.00  0.00           O  
ATOM   1948  CB  PHE A1304       7.852  17.149  16.528  1.00  0.00           C  
ATOM   1949  CG  PHE A1304       9.279  17.484  16.200  1.00  0.00           C  
ATOM   1950  CD1 PHE A1304      10.153  17.911  17.195  1.00  0.00           C  
ATOM   1951  CD2 PHE A1304       9.766  17.317  14.904  1.00  0.00           C  
ATOM   1952  CE1 PHE A1304      11.495  18.161  16.909  1.00  0.00           C  
ATOM   1953  CE2 PHE A1304      11.106  17.565  14.605  1.00  0.00           C  
ATOM   1954  CZ  PHE A1304      11.972  17.985  15.610  1.00  0.00           C  
ATOM   1955  N   HIS A1306       5.234  17.879  18.116  1.00  0.00           N  
ATOM   1956  CA  HIS A1306       3.979  17.381  18.663  1.00  0.00           C  
ATOM   1957  C   HIS A1306       2.790  18.338  18.621  1.00  0.00           C  
ATOM   1958  O   HIS A1306       1.647  17.893  18.655  1.00  0.00           O  
ATOM   1959  CB  HIS A1306       4.199  16.913  20.112  1.00  0.00           C  
ATOM   1960  CG  HIS A1306       5.029  15.669  20.227  1.00  0.00           C  
ATOM   1961  ND1 HIS A1306       4.476  14.417  20.387  1.00  0.00           N  
ATOM   1962  CD2 HIS A1306       6.369  15.485  20.165  1.00  0.00           C  
ATOM   1963  CE1 HIS A1306       5.441  13.512  20.415  1.00  0.00           C  
ATOM   1964  NE2 HIS A1306       6.598  14.133  20.281  1.00  0.00           N  
ATOM   1965  N   SER A1310       3.054  19.637  18.531  1.00  0.00           N  
ATOM   1966  CA  SER A1310       1.976  20.623  18.524  1.00  0.00           C  
ATOM   1967  C   SER A1310       1.667  21.225  17.156  1.00  0.00           C  
ATOM   1968  O   SER A1310       0.611  21.827  16.970  1.00  0.00           O  
ATOM   1969  CB  SER A1310       2.295  21.753  19.508  1.00  0.00           C  
ATOM   1970  OG  SER A1310       3.464  22.458  19.119  1.00  0.00           O  
ATOM   1971  N   LEU A1312       2.583  21.057  16.207  1.00  0.00           N  
ATOM   1972  CA  LEU A1312       2.394  21.599  14.868  1.00  0.00           C  
ATOM   1973  C   LEU A1312       2.440  20.524  13.779  1.00  0.00           C  
ATOM   1974  O   LEU A1312       1.409  20.209  13.189  1.00  0.00           O  
ATOM   1975  CB  LEU A1312       3.438  22.689  14.605  1.00  0.00           C  
ATOM   1976  CG  LEU A1312       3.325  23.886  15.560  1.00  0.00           C  
ATOM   1977  CD1 LEU A1312       4.476  24.846  15.332  1.00  0.00           C  
ATOM   1978  CD2 LEU A1312       1.988  24.590  15.350  1.00  0.00           C  
ATOM   1979  N   PHE A1313       3.612  19.950  13.517  1.00  0.00           N  
ATOM   1980  CA  PHE A1313       3.733  18.910  12.482  1.00  0.00           C  
ATOM   1981  C   PHE A1313       2.755  17.751  12.672  1.00  0.00           C  
ATOM   1982  O   PHE A1313       1.993  17.400  11.766  1.00  0.00           O  
ATOM   1983  CB  PHE A1313       5.140  18.299  12.455  1.00  0.00           C  
ATOM   1984  CG  PHE A1313       6.237  19.259  12.091  1.00  0.00           C  
ATOM   1985  CD1 PHE A1313       6.043  20.242  11.126  1.00  0.00           C  
ATOM   1986  CD2 PHE A1313       7.497  19.129  12.671  1.00  0.00           C  
ATOM   1987  CE1 PHE A1313       7.093  21.081  10.741  1.00  0.00           C  
ATOM   1988  CE2 PHE A1313       8.551  19.959  12.295  1.00  0.00           C  
ATOM   1989  CZ  PHE A1313       8.348  20.936  11.327  1.00  0.00           C  
ATOM   1990  N   TRP A1314       2.806  17.147  13.858  1.00  0.00           N  
ATOM   1991  CA  TRP A1314       1.979  15.992  14.208  1.00  0.00           C  
ATOM   1992  C   TRP A1314       0.465  16.205  14.060  1.00  0.00           C  
ATOM   1993  O   TRP A1314      -0.198  15.459  13.348  1.00  0.00           O  
ATOM   1994  CB  TRP A1314       2.348  15.553  15.635  1.00  0.00           C  
ATOM   1995  CG  TRP A1314       1.645  14.340  16.197  1.00  0.00           C  
ATOM   1996  CD1 TRP A1314       1.170  14.211  17.469  1.00  0.00           C  
ATOM   1997  CD2 TRP A1314       1.403  13.074  15.551  1.00  0.00           C  
ATOM   1998  NE1 TRP A1314       0.649  12.956  17.660  1.00  0.00           N  
ATOM   1999  CE2 TRP A1314       0.778  12.234  16.504  1.00  0.00           C  
ATOM   2000  CE3 TRP A1314       1.652  12.569  14.265  1.00  0.00           C  
ATOM   2001  CZ2 TRP A1314       0.395  10.915  16.214  1.00  0.00           C  
ATOM   2002  CZ3 TRP A1314       1.271  11.256  13.975  1.00  0.00           C  
ATOM   2003  CH2 TRP A1314       0.648  10.445  14.949  1.00  0.00           C  
ATOM   2004  N   PRO A1316      -0.103  17.223  14.725  1.00  0.00           N  
ATOM   2005  CA  PRO A1316      -1.551  17.433  14.589  1.00  0.00           C  
ATOM   2006  C   PRO A1316      -1.965  17.706  13.135  1.00  0.00           C  
ATOM   2007  O   PRO A1316      -3.059  17.336  12.708  1.00  0.00           O  
ATOM   2008  CB  PRO A1316      -1.811  18.640  15.493  1.00  0.00           C  
ATOM   2009  CG  PRO A1316      -0.740  18.525  16.533  1.00  0.00           C  
ATOM   2010  CD  PRO A1316       0.468  18.158  15.709  1.00  0.00           C  
ATOM   2011  N   ALA A1317      -1.090  18.362  12.384  1.00  0.00           N  
ATOM   2012  CA  ALA A1317      -1.383  18.673  10.984  1.00  0.00           C  
ATOM   2013  C   ALA A1317      -1.330  17.405  10.130  1.00  0.00           C  
ATOM   2014  O   ALA A1317      -2.176  17.198   9.266  1.00  0.00           O  
ATOM   2015  CB  ALA A1317      -0.404  19.711  10.466  1.00  0.00           C  
ATOM   2016  N   MET A1318      -0.341  16.549  10.376  1.00  0.00           N  
ATOM   2017  CA  MET A1318      -0.233  15.290   9.638  1.00  0.00           C  
ATOM   2018  C   MET A1318      -1.506  14.462   9.837  1.00  0.00           C  
ATOM   2019  O   MET A1318      -2.028  13.859   8.893  1.00  0.00           O  
ATOM   2020  CB  MET A1318       0.969  14.475  10.134  1.00  0.00           C  
ATOM   2021  CG  MET A1318       2.334  15.070   9.805  1.00  0.00           C  
ATOM   2022  SD  MET A1318       3.660  14.345  10.824  1.00  0.00           S  
ATOM   2023  CE  MET A1318       3.545  12.624  10.345  1.00  0.00           C  
ATOM   2024  N   LEU A1319      -1.994  14.429  11.075  1.00  0.00           N  
ATOM   2025  CA  LEU A1319      -3.198  13.673  11.408  1.00  0.00           C  
ATOM   2026  C   LEU A1319      -4.435  14.268  10.731  1.00  0.00           C  
ATOM   2027  O   LEU A1319      -5.257  13.548  10.152  1.00  0.00           O  
ATOM   2028  CB  LEU A1319      -3.393  13.654  12.928  1.00  0.00           C  
ATOM   2029  CG  LEU A1319      -2.344  12.852  13.718  1.00  0.00           C  
ATOM   2030  CD1 LEU A1319      -2.419  13.211  15.194  1.00  0.00           C  
ATOM   2031  CD2 LEU A1319      -2.570  11.362  13.510  1.00  0.00           C  
ATOM   2032  N   GLU A1321      -4.566  15.584  10.820  1.00  0.00           N  
ATOM   2033  CA  GLU A1321      -5.702  16.276  10.219  1.00  0.00           C  
ATOM   2034  C   GLU A1321      -5.777  16.002   8.717  1.00  0.00           C  
ATOM   2035  O   GLU A1321      -6.839  15.676   8.186  1.00  0.00           O  
ATOM   2036  CB  GLU A1321      -5.579  17.781  10.440  1.00  0.00           C  
ATOM   2037  CG  GLU A1321      -6.782  18.578   9.951  1.00  0.00           C  
ATOM   2038  CD  GLU A1321      -7.912  18.616  10.960  1.00  0.00           C  
ATOM   2039  OE1 GLU A1321      -7.870  17.843  11.938  1.00  0.00           O  
ATOM   2040  OE2 GLU A1321      -8.847  19.422  10.773  1.00  0.00           O  
ATOM   2041  N   GLY A1322      -4.642  16.136   8.043  1.00  0.00           N  
ATOM   2042  CA  GLY A1322      -4.601  15.923   6.607  1.00  0.00           C  
ATOM   2043  C   GLY A1322      -4.790  14.496   6.130  1.00  0.00           C  
ATOM   2044  O   GLY A1322      -4.988  14.275   4.931  1.00  0.00           O  
ATOM   2045  N   SER A1323      -4.733  13.530   7.047  1.00  0.00           N  
ATOM   2046  CA  SER A1323      -4.894  12.125   6.687  1.00  0.00           C  
ATOM   2047  C   SER A1323      -6.152  11.492   7.275  1.00  0.00           C  
ATOM   2048  O   SER A1323      -6.257  10.269   7.373  1.00  0.00           O  
ATOM   2049  CB  SER A1323      -3.651  11.321   7.094  1.00  0.00           C  
ATOM   2050  OG  SER A1323      -3.320  11.513   8.460  1.00  0.00           O  
ATOM   2051  N   ASN A1341      -7.099  12.338   7.673  1.00  0.00           N  
ATOM   2052  CA  ASN A1341      -8.380  11.891   8.211  1.00  0.00           C  
ATOM   2053  C   ASN A1341      -8.306  11.183   9.564  1.00  0.00           C  
ATOM   2054  O   ASN A1341      -9.088  10.273   9.840  1.00  0.00           O  
ATOM   2055  CB  ASN A1341      -9.076  10.973   7.196  1.00  0.00           C  
ATOM   2056  CG  ASN A1341     -10.593  11.054   7.275  1.00  0.00           C  
ATOM   2057  OD1 ASN A1341     -11.298  10.132   6.859  1.00  0.00           O  
ATOM   2058  ND2 ASN A1341     -11.101  12.164   7.797  1.00  0.00           N  
ATOM   2059  N   PHE A1342      -7.363  11.592  10.404  1.00  0.00           N  
ATOM   2060  CA  PHE A1342      -7.239  11.003  11.733  1.00  0.00           C  
ATOM   2061  C   PHE A1342      -7.474  12.087  12.773  1.00  0.00           C  
ATOM   2062  O   PHE A1342      -7.372  13.272  12.468  1.00  0.00           O  
ATOM   2063  CB  PHE A1342      -5.847  10.401  11.945  1.00  0.00           C  
ATOM   2064  CG  PHE A1342      -5.617   9.116  11.205  1.00  0.00           C  
ATOM   2065  CD1 PHE A1342      -4.774   9.076  10.100  1.00  0.00           C  
ATOM   2066  CD2 PHE A1342      -6.242   7.942  11.614  1.00  0.00           C  
ATOM   2067  CE1 PHE A1342      -4.556   7.875   9.409  1.00  0.00           C  
ATOM   2068  CE2 PHE A1342      -6.028   6.745  10.931  1.00  0.00           C  
ATOM   2069  CZ  PHE A1342      -5.182   6.718   9.826  1.00  0.00           C  
ATOM   2070  N   ARG A1344      -7.795  11.672  13.995  1.00  0.00           N  
ATOM   2071  CA  ARG A1344      -8.029  12.609  15.089  1.00  0.00           C  
ATOM   2072  C   ARG A1344      -6.701  13.175  15.581  1.00  0.00           C  
ATOM   2073  O   ARG A1344      -5.648  12.556  15.401  1.00  0.00           O  
ATOM   2074  CB  ARG A1344      -8.764  11.910  16.243  1.00  0.00           C  
ATOM   2075  CG  ARG A1344      -8.097  10.646  16.803  1.00  0.00           C  
ATOM   2076  CD  ARG A1344      -7.053  10.943  17.888  1.00  0.00           C  
ATOM   2077  NE  ARG A1344      -7.572  11.763  18.985  1.00  0.00           N  
ATOM   2078  CZ  ARG A1344      -8.420  11.351  19.924  1.00  0.00           C  
ATOM   2079  NH1 ARG A1344      -8.875  10.105  19.940  1.00  0.00           N  
ATOM   2080  NH2 ARG A1344      -8.832  12.208  20.850  1.00  0.00           N  
ATOM   2081  N   LYS A1345      -6.762  14.355  16.190  1.00  0.00           N  
ATOM   2082  CA  LYS A1345      -5.583  15.020  16.737  1.00  0.00           C  
ATOM   2083  C   LYS A1345      -5.522  14.734  18.238  1.00  0.00           C  
ATOM   2084  O   LYS A1345      -6.495  14.278  18.830  1.00  0.00           O  
ATOM   2085  CB  LYS A1345      -5.675  16.535  16.522  1.00  0.00           C  
ATOM   2086  CG  LYS A1345      -5.757  16.967  15.058  1.00  0.00           C  
ATOM   2087  CD  LYS A1345      -5.809  18.488  14.917  1.00  0.00           C  
ATOM   2088  CE  LYS A1345      -7.115  19.067  15.446  1.00  0.00           C  
ATOM   2089  NZ  LYS A1345      -8.275  18.534  14.682  1.00  0.00           N  
ATOM   2090  N   PRO A1346      -4.374  15.003  18.874  1.00  0.00           N  
ATOM   2091  CA  PRO A1346      -4.251  14.754  20.312  1.00  0.00           C  
ATOM   2092  C   PRO A1346      -5.289  15.550  21.107  1.00  0.00           C  
ATOM   2093  O   PRO A1346      -5.648  16.663  20.721  1.00  0.00           O  
ATOM   2094  CB  PRO A1346      -2.831  15.225  20.625  1.00  0.00           C  
ATOM   2095  CG  PRO A1346      -2.098  14.991  19.338  1.00  0.00           C  
ATOM   2096  CD  PRO A1346      -3.099  15.471  18.305  1.00  0.00           C  
ATOM   2097  N   SER A1347      -5.774  14.976  22.206  1.00  0.00           N  
ATOM   2098  CA  SER A1347      -6.729  15.675  23.059  1.00  0.00           C  
ATOM   2099  C   SER A1347      -5.907  16.711  23.811  1.00  0.00           C  
ATOM   2100  O   SER A1347      -6.360  17.825  24.086  1.00  0.00           O  
ATOM   2101  CB  SER A1347      -7.372  14.721  24.066  1.00  0.00           C  
ATOM   2102  OG  SER A1347      -8.084  13.685  23.428  1.00  0.00           O  
ATOM   2103  N   ASN A1348      -4.675  16.341  24.141  1.00  0.00           N  
ATOM   2104  CA  ASN A1348      -3.824  17.265  24.854  1.00  0.00           C  
ATOM   2105  C   ASN A1348      -2.377  16.812  24.892  1.00  0.00           C  
ATOM   2106  O   ASN A1348      -2.070  15.634  24.694  1.00  0.00           O  
ATOM   2107  CB  ASN A1348      -4.326  17.432  26.286  1.00  0.00           C  
ATOM   2108  CG  ASN A1348      -4.198  18.849  26.779  1.00  0.00           C  
ATOM   2109  OD1 ASN A1348      -3.254  19.556  26.423  1.00  0.00           O  
ATOM   2110  ND2 ASN A1348      -5.143  19.276  27.609  1.00  0.00           N  
ATOM   2111  N   LEU A1349      -1.495  17.776  25.124  1.00  0.00           N  
ATOM   2112  CA  LEU A1349      -0.073  17.512  25.255  1.00  0.00           C  
ATOM   2113  C   LEU A1349       0.273  17.900  26.689  1.00  0.00           C  
ATOM   2114  O   LEU A1349      -0.096  18.979  27.155  1.00  0.00           O  
ATOM   2115  CB  LEU A1349       0.744  18.379  24.300  1.00  0.00           C  
ATOM   2116  CG  LEU A1349       0.430  18.268  22.808  1.00  0.00           C  
ATOM   2117  CD1 LEU A1349       1.337  19.223  22.057  1.00  0.00           C  
ATOM   2118  CD2 LEU A1349       0.626  16.837  22.329  1.00  0.00           C  
ATOM   2119  N   PHE A1350       0.966  17.013  27.388  1.00  0.00           N  
ATOM   2120  CA  PHE A1350       1.382  17.268  28.759  1.00  0.00           C  
ATOM   2121  C   PHE A1350       2.899  17.409  28.696  1.00  0.00           C  
ATOM   2122  O   PHE A1350       3.619  16.421  28.565  1.00  0.00           O  
ATOM   2123  CB  PHE A1350       0.982  16.088  29.639  1.00  0.00           C  
ATOM   2124  CG  PHE A1350      -0.502  15.878  29.736  1.00  0.00           C  
ATOM   2125  CD1 PHE A1350      -1.019  14.600  29.923  1.00  0.00           C  
ATOM   2126  CD2 PHE A1350      -1.382  16.957  29.682  1.00  0.00           C  
ATOM   2127  CE1 PHE A1350      -2.393  14.394  30.060  1.00  0.00           C  
ATOM   2128  CE2 PHE A1350      -2.756  16.761  29.819  1.00  0.00           C  
ATOM   2129  CZ  PHE A1350      -3.259  15.478  30.009  1.00  0.00           C  
ATOM   2130  N   VAL A1351       3.378  18.646  28.780  1.00  0.00           N  
ATOM   2131  CA  VAL A1351       4.804  18.932  28.677  1.00  0.00           C  
ATOM   2132  C   VAL A1351       5.486  19.133  30.026  1.00  0.00           C  
ATOM   2133  O   VAL A1351       4.942  19.779  30.916  1.00  0.00           O  
ATOM   2134  CB  VAL A1351       5.018  20.191  27.820  1.00  0.00           C  
ATOM   2135  CG1 VAL A1351       6.491  20.403  27.556  1.00  0.00           C  
ATOM   2136  CG2 VAL A1351       4.228  20.066  26.512  1.00  0.00           C  
ATOM   2137  N   HIS A1352       6.685  18.573  30.174  1.00  0.00           N  
ATOM   2138  CA  HIS A1352       7.435  18.703  31.424  1.00  0.00           C  
ATOM   2139  C   HIS A1352       8.787  19.356  31.179  1.00  0.00           C  
ATOM   2140  O   HIS A1352       9.257  19.429  30.040  1.00  0.00           O  
ATOM   2141  CB  HIS A1352       7.678  17.328  32.059  1.00  0.00           C  
ATOM   2142  CG  HIS A1352       8.569  16.449  31.242  1.00  0.00           C  
ATOM   2143  ND1 HIS A1352       8.082  15.484  30.387  1.00  0.00           N  
ATOM   2144  CD2 HIS A1352       9.915  16.437  31.093  1.00  0.00           C  
ATOM   2145  CE1 HIS A1352       9.090  14.919  29.747  1.00  0.00           C  
ATOM   2146  NE2 HIS A1352      10.212  15.480  30.157  1.00  0.00           N  
ATOM   2147  N   GLY A1356       9.409  19.817  32.260  1.00  0.00           N  
ATOM   2148  CA  GLY A1356      10.711  20.448  32.165  1.00  0.00           C  
ATOM   2149  C   GLY A1356      11.841  19.439  32.251  1.00  0.00           C  
ATOM   2150  O   GLY A1356      11.622  18.235  32.130  1.00  0.00           O  
ATOM   2151  N   TYR A1360      13.053  19.926  32.485  1.00  0.00           N  
ATOM   2152  CA  TYR A1360      14.221  19.052  32.560  1.00  0.00           C  
ATOM   2153  C   TYR A1360      14.623  18.692  33.980  1.00  0.00           C  
ATOM   2154  O   TYR A1360      14.326  19.419  34.933  1.00  0.00           O  
ATOM   2155  CB  TYR A1360      15.412  19.717  31.864  1.00  0.00           C  
ATOM   2156  CG  TYR A1360      15.196  19.994  30.397  1.00  0.00           C  
ATOM   2157  CD1 TYR A1360      15.926  20.983  29.747  1.00  0.00           C  
ATOM   2158  CD2 TYR A1360      14.257  19.269  29.656  1.00  0.00           C  
ATOM   2159  CE1 TYR A1360      15.729  21.252  28.395  1.00  0.00           C  
ATOM   2160  CE2 TYR A1360      14.051  19.531  28.304  1.00  0.00           C  
ATOM   2161  CZ  TYR A1360      14.790  20.524  27.682  1.00  0.00           C  
ATOM   2162  OH  TYR A1360      14.589  20.802  26.348  1.00  0.00           O  
ATOM   2163  N   VAL A1361      15.304  17.559  34.115  1.00  0.00           N  
ATOM   2164  CA  VAL A1361      15.781  17.126  35.419  1.00  0.00           C  
ATOM   2165  C   VAL A1361      17.186  17.671  35.578  1.00  0.00           C  
ATOM   2166  O   VAL A1361      17.985  17.610  34.649  1.00  0.00           O  
ATOM   2167  CB  VAL A1361      15.876  15.585  35.533  1.00  0.00           C  
ATOM   2168  CG1 VAL A1361      16.671  15.196  36.790  1.00  0.00           C  
ATOM   2169  CG2 VAL A1361      14.493  14.981  35.598  1.00  0.00           C  
ATOM   2170  N   THR A1365      17.468  18.246  36.739  1.00  0.00           N  
ATOM   2171  CA  THR A1365      18.810  18.725  37.026  1.00  0.00           C  
ATOM   2172  C   THR A1365      19.193  17.918  38.258  1.00  0.00           C  
ATOM   2173  O   THR A1365      18.321  17.365  38.936  1.00  0.00           O  
ATOM   2174  CB  THR A1365      18.850  20.248  37.346  1.00  0.00           C  
ATOM   2175  OG1 THR A1365      17.978  20.549  38.440  1.00  0.00           O  
ATOM   2176  CG2 THR A1365      18.430  21.061  36.130  1.00  0.00           C  
ATOM   2177  N   VAL A1366      20.486  17.796  38.525  1.00  0.00           N  
ATOM   2178  CA  VAL A1366      20.926  17.077  39.707  1.00  0.00           C  
ATOM   2179  C   VAL A1366      21.806  18.058  40.464  1.00  0.00           C  
ATOM   2180  O   VAL A1366      22.711  18.664  39.888  1.00  0.00           O  
ATOM   2181  CB  VAL A1366      21.699  15.798  39.345  1.00  0.00           C  
ATOM   2182  CG1 VAL A1366      22.095  15.056  40.616  1.00  0.00           C  
ATOM   2183  CG2 VAL A1366      20.825  14.905  38.472  1.00  0.00           C  
ATOM   2184  N   ASN A1368      21.506  18.222  41.745  1.00  0.00           N  
ATOM   2185  CA  ASN A1368      22.214  19.171  42.600  1.00  0.00           C  
ATOM   2186  C   ASN A1368      22.216  20.568  41.988  1.00  0.00           C  
ATOM   2187  O   ASN A1368      23.204  21.306  42.078  1.00  0.00           O  
ATOM   2188  CB  ASN A1368      23.640  18.694  42.888  1.00  0.00           C  
ATOM   2189  CG  ASN A1368      23.668  17.455  43.769  1.00  0.00           C  
ATOM   2190  OD1 ASN A1368      22.757  17.229  44.571  1.00  0.00           O  
ATOM   2191  ND2 ASN A1368      24.726  16.656  43.641  1.00  0.00           N  
ATOM   2192  N   GLY A1369      21.097  20.920  41.354  1.00  0.00           N  
ATOM   2193  CA  GLY A1369      20.941  22.237  40.757  1.00  0.00           C  
ATOM   2194  C   GLY A1369      21.508  22.480  39.372  1.00  0.00           C  
ATOM   2195  O   GLY A1369      21.240  23.522  38.770  1.00  0.00           O  
ATOM   2196  N   ALA A1370      22.277  21.534  38.850  1.00  0.00           N  
ATOM   2197  CA  ALA A1370      22.875  21.707  37.536  1.00  0.00           C  
ATOM   2198  C   ALA A1370      22.543  20.575  36.579  1.00  0.00           C  
ATOM   2199  O   ALA A1370      22.082  19.512  36.990  1.00  0.00           O  
ATOM   2200  CB  ALA A1370      24.390  21.838  37.674  1.00  0.00           C  
ATOM   2201  N   LYS A1373      22.772  20.817  35.292  1.00  0.00           N  
ATOM   2202  CA  LYS A1373      22.536  19.800  34.278  1.00  0.00           C  
ATOM   2203  C   LYS A1373      23.401  18.608  34.695  1.00  0.00           C  
ATOM   2204  O   LYS A1373      24.436  18.795  35.339  1.00  0.00           O  
ATOM   2205  CB  LYS A1373      22.977  20.324  32.907  1.00  0.00           C  
ATOM   2206  CG  LYS A1373      22.768  19.359  31.752  1.00  0.00           C  
ATOM   2207  CD  LYS A1373      23.236  19.974  30.435  1.00  0.00           C  
ATOM   2208  CE  LYS A1373      23.032  19.019  29.268  1.00  0.00           C  
ATOM   2209  NZ  LYS A1373      23.583  19.567  27.999  1.00  0.00           N  
ATOM   2210  N   MET A1412      22.975  17.393  34.357  1.00  0.00           N  
ATOM   2211  CA  MET A1412      23.745  16.208  34.718  1.00  0.00           C  
ATOM   2212  C   MET A1412      25.180  16.331  34.212  1.00  0.00           C  
ATOM   2213  O   MET A1412      25.418  16.791  33.092  1.00  0.00           O  
ATOM   2214  CB  MET A1412      23.079  14.946  34.165  1.00  0.00           C  
ATOM   2215  CG  MET A1412      21.774  14.599  34.876  1.00  0.00           C  
ATOM   2216  SD  MET A1412      21.118  12.976  34.421  1.00  0.00           S  
ATOM   2217  CE  MET A1412      20.595  13.310  32.751  1.00  0.00           C  
ATOM   2218  N   SER A1416      26.126  15.911  35.052  1.00  0.00           N  
ATOM   2219  CA  SER A1416      27.555  15.998  34.753  1.00  0.00           C  
ATOM   2220  C   SER A1416      28.282  14.658  34.876  1.00  0.00           C  
ATOM   2221  O   SER A1416      28.361  14.085  35.961  1.00  0.00           O  
ATOM   2222  CB  SER A1416      28.200  17.015  35.705  1.00  0.00           C  
ATOM   2223  OG  SER A1416      29.610  17.017  35.601  1.00  0.00           O  
ATOM   2224  N   LYS A1440      28.828  14.172  33.766  1.00  0.00           N  
ATOM   2225  CA  LYS A1440      29.544  12.902  33.778  1.00  0.00           C  
ATOM   2226  C   LYS A1440      30.761  12.932  34.702  1.00  0.00           C  
ATOM   2227  O   LYS A1440      30.980  12.002  35.474  1.00  0.00           O  
ATOM   2228  CB  LYS A1440      29.973  12.517  32.361  1.00  0.00           C  
ATOM   2229  CG  LYS A1440      28.812  12.166  31.440  1.00  0.00           C  
ATOM   2230  CD  LYS A1440      29.311  11.697  30.081  1.00  0.00           C  
ATOM   2231  CE  LYS A1440      28.157  11.341  29.157  1.00  0.00           C  
ATOM   2232  NZ  LYS A1440      27.289  12.521  28.876  1.00  0.00           N  
ATOM   2233  N   SER A1441      31.546  14.002  34.635  1.00  0.00           N  
ATOM   2234  CA  SER A1441      32.733  14.109  35.479  1.00  0.00           C  
ATOM   2235  C   SER A1441      32.405  14.141  36.973  1.00  0.00           C  
ATOM   2236  O   SER A1441      33.177  13.641  37.798  1.00  0.00           O  
ATOM   2237  CB  SER A1441      33.540  15.359  35.101  1.00  0.00           C  
ATOM   2238  OG  SER A1441      32.810  16.547  35.364  1.00  0.00           O  
ATOM   2239  N   ARG A1442      31.263  14.728  37.326  1.00  0.00           N  
ATOM   2240  CA  ARG A1442      30.857  14.819  38.725  1.00  0.00           C  
ATOM   2241  C   ARG A1442      30.077  13.597  39.195  1.00  0.00           C  
ATOM   2242  O   ARG A1442      29.809  13.452  40.383  1.00  0.00           O  
ATOM   2243  CB  ARG A1442      30.004  16.067  38.956  1.00  0.00           C  
ATOM   2244  CG  ARG A1442      30.732  17.383  38.713  1.00  0.00           C  
ATOM   2245  CD  ARG A1442      29.807  18.562  38.979  1.00  0.00           C  
ATOM   2246  NE  ARG A1442      30.485  19.843  38.800  1.00  0.00           N  
ATOM   2247  CZ  ARG A1442      30.881  20.323  37.627  1.00  0.00           C  
ATOM   2248  NH1 ARG A1442      30.667  19.632  36.514  1.00  0.00           N  
ATOM   2249  NH2 ARG A1442      31.501  21.494  37.564  1.00  0.00           N  
ATOM   2250  N   GLY A1450      29.703  12.730  38.261  1.00  0.00           N  
ATOM   2251  CA  GLY A1450      28.960  11.541  38.631  1.00  0.00           C  
ATOM   2252  C   GLY A1450      27.475  11.791  38.831  1.00  0.00           C  
ATOM   2253  O   GLY A1450      26.806  11.025  39.532  1.00  0.00           O  
ATOM   2254  N   THR A1452      26.958  12.861  38.231  1.00  0.00           N  
ATOM   2255  CA  THR A1452      25.537  13.181  38.349  1.00  0.00           C  
ATOM   2256  C   THR A1452      24.762  12.809  37.084  1.00  0.00           C  
ATOM   2257  O   THR A1452      23.556  13.052  36.996  1.00  0.00           O  
ATOM   2258  CB  THR A1452      25.299  14.676  38.685  1.00  0.00           C  
ATOM   2259  OG1 THR A1452      25.903  15.500  37.685  1.00  0.00           O  
ATOM   2260  CG2 THR A1452      25.886  15.015  40.050  1.00  0.00           C  
ATOM   2261  N   PHE A1455      25.462  12.250  36.098  1.00  0.00           N  
ATOM   2262  CA  PHE A1455      24.813  11.772  34.875  1.00  0.00           C  
ATOM   2263  C   PHE A1455      24.557  10.319  35.263  1.00  0.00           C  
ATOM   2264  O   PHE A1455      25.432   9.460  35.130  1.00  0.00           O  
ATOM   2265  CB  PHE A1455      25.749  11.823  33.667  1.00  0.00           C  
ATOM   2266  CG  PHE A1455      25.084  11.411  32.381  1.00  0.00           C  
ATOM   2267  CD1 PHE A1455      24.339  12.325  31.643  1.00  0.00           C  
ATOM   2268  CD2 PHE A1455      25.154  10.093  31.939  1.00  0.00           C  
ATOM   2269  CE1 PHE A1455      23.669  11.932  30.484  1.00  0.00           C  
ATOM   2270  CE2 PHE A1455      24.488   9.689  30.781  1.00  0.00           C  
ATOM   2271  CZ  PHE A1455      23.744  10.612  30.054  1.00  0.00           C  
ATOM   2272  N   ILE A1456      23.352  10.060  35.751  1.00  0.00           N  
ATOM   2273  CA  ILE A1456      22.984   8.746  36.257  1.00  0.00           C  
ATOM   2274  C   ILE A1456      22.052   7.941  35.366  1.00  0.00           C  
ATOM   2275  O   ILE A1456      20.968   8.397  35.016  1.00  0.00           O  
ATOM   2276  CB  ILE A1456      22.333   8.913  37.642  1.00  0.00           C  
ATOM   2277  CG1 ILE A1456      23.284   9.699  38.553  1.00  0.00           C  
ATOM   2278  CG2 ILE A1456      21.976   7.562  38.234  1.00  0.00           C  
ATOM   2279  CD1 ILE A1456      22.601  10.343  39.734  1.00  0.00           C  
ATOM   2280  N   LYS A1457      22.487   6.735  35.015  1.00  0.00           N  
ATOM   2281  CA  LYS A1457      21.685   5.843  34.183  1.00  0.00           C  
ATOM   2282  C   LYS A1457      20.616   5.188  35.042  1.00  0.00           C  
ATOM   2283  O   LYS A1457      20.802   5.002  36.243  1.00  0.00           O  
ATOM   2284  CB  LYS A1457      22.569   4.763  33.551  1.00  0.00           C  
ATOM   2285  CG  LYS A1457      23.588   5.307  32.572  1.00  0.00           C  
ATOM   2286  CD  LYS A1457      24.347   4.187  31.876  1.00  0.00           C  
ATOM   2287  CE  LYS A1457      25.386   4.744  30.904  1.00  0.00           C  
ATOM   2288  NZ  LYS A1457      24.790   5.645  29.870  1.00  0.00           N  
ATOM   2289  N   ALA A1458      19.488   4.852  34.425  1.00  0.00           N  
ATOM   2290  CA  ALA A1458      18.397   4.205  35.141  1.00  0.00           C  
ATOM   2291  C   ALA A1458      18.860   2.881  35.748  1.00  0.00           C  
ATOM   2292  O   ALA A1458      18.527   2.569  36.889  1.00  0.00           O  
ATOM   2293  CB  ALA A1458      17.226   3.962  34.196  1.00  0.00           C  
ATOM   2294  N   SER A1459      19.637   2.107  34.989  1.00  0.00           N  
ATOM   2295  CA  SER A1459      20.117   0.822  35.489  1.00  0.00           C  
ATOM   2296  C   SER A1459      21.023   1.006  36.707  1.00  0.00           C  
ATOM   2297  O   SER A1459      20.937   0.245  37.675  1.00  0.00           O  
ATOM   2298  CB  SER A1459      20.858   0.053  34.382  1.00  0.00           C  
ATOM   2299  OG  SER A1459      21.956   0.791  33.863  1.00  0.00           O  
ATOM   2300  N   THR A1460      21.878   2.023  36.669  1.00  0.00           N  
ATOM   2301  CA  THR A1460      22.787   2.285  37.781  1.00  0.00           C  
ATOM   2302  C   THR A1460      22.017   2.666  39.035  1.00  0.00           C  
ATOM   2303  O   THR A1460      22.319   2.200  40.133  1.00  0.00           O  
ATOM   2304  CB  THR A1460      23.773   3.409  37.433  1.00  0.00           C  
ATOM   2305  OG1 THR A1460      24.469   3.062  36.235  1.00  0.00           O  
ATOM   2306  CG2 THR A1460      24.774   3.609  38.552  1.00  0.00           C  
ATOM   2307  N   TRP A1461      21.006   3.514  38.875  1.00  0.00           N  
ATOM   2308  CA  TRP A1461      20.205   3.920  40.016  1.00  0.00           C  
ATOM   2309  C   TRP A1461      19.677   2.702  40.772  1.00  0.00           C  
ATOM   2310  O   TRP A1461      19.782   2.622  41.994  1.00  0.00           O  
ATOM   2311  CB  TRP A1461      19.014   4.778  39.554  1.00  0.00           C  
ATOM   2312  CG  TRP A1461      18.064   5.107  40.673  1.00  0.00           C  
ATOM   2313  CD1 TRP A1461      16.994   4.367  41.096  1.00  0.00           C  
ATOM   2314  CD2 TRP A1461      18.139   6.233  41.546  1.00  0.00           C  
ATOM   2315  NE1 TRP A1461      16.402   4.962  42.179  1.00  0.00           N  
ATOM   2316  CE2 TRP A1461      17.085   6.113  42.477  1.00  0.00           C  
ATOM   2317  CE3 TRP A1461      18.999   7.340  41.636  1.00  0.00           C  
ATOM   2318  CZ2 TRP A1461      16.863   7.055  43.482  1.00  0.00           C  
ATOM   2319  CZ3 TRP A1461      18.775   8.276  42.637  1.00  0.00           C  
ATOM   2320  CH2 TRP A1461      17.716   8.126  43.546  1.00  0.00           C  
ATOM   2321  N   LEU A1462      19.103   1.760  40.029  1.00  0.00           N  
ATOM   2322  CA  LEU A1462      18.512   0.566  40.619  1.00  0.00           C  
ATOM   2323  C   LEU A1462      19.504  -0.341  41.349  1.00  0.00           C  
ATOM   2324  O   LEU A1462      19.098  -1.172  42.155  1.00  0.00           O  
ATOM   2325  CB  LEU A1462      17.748  -0.222  39.546  1.00  0.00           C  
ATOM   2326  CG  LEU A1462      16.537   0.517  38.946  1.00  0.00           C  
ATOM   2327  CD1 LEU A1462      15.935  -0.313  37.821  1.00  0.00           C  
ATOM   2328  CD2 LEU A1462      15.502   0.775  40.028  1.00  0.00           C  
ATOM   2329  N   ASN A1463      20.796  -0.183  41.068  1.00  0.00           N  
ATOM   2330  CA  ASN A1463      21.827  -0.977  41.748  1.00  0.00           C  
ATOM   2331  C   ASN A1463      21.974  -0.480  43.184  1.00  0.00           C  
ATOM   2332  O   ASN A1463      22.420  -1.221  44.064  1.00  0.00           O  
ATOM   2333  CB  ASN A1463      23.193  -0.806  41.070  1.00  0.00           C  
ATOM   2334  CG  ASN A1463      23.310  -1.539  39.749  1.00  0.00           C  
ATOM   2335  OD1 ASN A1463      24.134  -1.177  38.912  1.00  0.00           O  
ATOM   2336  ND2 ASN A1463      22.514  -2.578  39.562  1.00  0.00           N  
ATOM   2337  N   HIS A1465      21.599   0.778  43.414  1.00  0.00           N  
ATOM   2338  CA  HIS A1465      21.742   1.406  44.729  1.00  0.00           C  
ATOM   2339  C   HIS A1465      20.463   1.687  45.506  1.00  0.00           C  
ATOM   2340  O   HIS A1465      20.441   1.582  46.734  1.00  0.00           O  
ATOM   2341  CB  HIS A1465      22.514   2.718  44.572  1.00  0.00           C  
ATOM   2342  CG  HIS A1465      23.848   2.549  43.920  1.00  0.00           C  
ATOM   2343  ND1 HIS A1465      25.011   2.381  44.642  1.00  0.00           N  
ATOM   2344  CD2 HIS A1465      24.199   2.470  42.617  1.00  0.00           C  
ATOM   2345  CE1 HIS A1465      26.020   2.205  43.809  1.00  0.00           C  
ATOM   2346  NE2 HIS A1465      25.555   2.254  42.574  1.00  0.00           N  
ATOM   2347  N   PHE A1467      19.406   2.059  44.792  1.00  0.00           N  
ATOM   2348  CA  PHE A1467      18.139   2.380  45.429  1.00  0.00           C  
ATOM   2349  C   PHE A1467      16.998   1.654  44.736  1.00  0.00           C  
ATOM   2350  O   PHE A1467      17.193   1.074  43.673  1.00  0.00           O  
ATOM   2351  CB  PHE A1467      17.884   3.884  45.345  1.00  0.00           C  
ATOM   2352  CG  PHE A1467      18.935   4.720  46.020  1.00  0.00           C  
ATOM   2353  CD1 PHE A1467      19.874   5.417  45.270  1.00  0.00           C  
ATOM   2354  CD2 PHE A1467      18.968   4.823  47.405  1.00  0.00           C  
ATOM   2355  CE1 PHE A1467      20.836   6.217  45.896  1.00  0.00           C  
ATOM   2356  CE2 PHE A1467      19.925   5.618  48.043  1.00  0.00           C  
ATOM   2357  CZ  PHE A1467      20.857   6.316  47.286  1.00  0.00           C  
ATOM   2358  N   ASP A1506      15.809   1.686  45.335  1.00  0.00           N  
ATOM   2359  CA  ASP A1506      14.664   1.038  44.705  1.00  0.00           C  
ATOM   2360  C   ASP A1506      13.995   2.069  43.798  1.00  0.00           C  
ATOM   2361  O   ASP A1506      14.394   3.230  43.758  1.00  0.00           O  
ATOM   2362  CB  ASP A1506      13.672   0.496  45.754  1.00  0.00           C  
ATOM   2363  CG  ASP A1506      12.961   1.593  46.535  1.00  0.00           C  
ATOM   2364  OD1 ASP A1506      13.257   2.781  46.319  1.00  0.00           O  
ATOM   2365  OD2 ASP A1506      12.095   1.257  47.372  1.00  0.00           O  
ATOM   2366  N   ALA A1507      12.982   1.642  43.062  1.00  0.00           N  
ATOM   2367  CA  ALA A1507      12.291   2.546  42.154  1.00  0.00           C  
ATOM   2368  C   ALA A1507      11.380   3.517  42.892  1.00  0.00           C  
ATOM   2369  O   ALA A1507      11.313   4.695  42.534  1.00  0.00           O  
ATOM   2370  CB  ALA A1507      11.487   1.729  41.137  1.00  0.00           C  
ATOM   2371  N   ASP A1508      10.688   3.025  43.920  1.00  0.00           N  
ATOM   2372  CA  ASP A1508       9.757   3.850  44.687  1.00  0.00           C  
ATOM   2373  C   ASP A1508      10.364   5.139  45.221  1.00  0.00           C  
ATOM   2374  O   ASP A1508       9.696   6.168  45.242  1.00  0.00           O  
ATOM   2375  CB  ASP A1508       9.166   3.075  45.872  1.00  0.00           C  
ATOM   2376  CG  ASP A1508       8.065   2.098  45.465  1.00  0.00           C  
ATOM   2377  OD1 ASP A1508       7.510   2.215  44.350  1.00  0.00           O  
ATOM   2378  OD2 ASP A1508       7.741   1.218  46.285  1.00  0.00           O  
ATOM   2379  N   SER A1509      11.617   5.083  45.670  1.00  0.00           N  
ATOM   2380  CA  SER A1509      12.268   6.276  46.215  1.00  0.00           C  
ATOM   2381  C   SER A1509      12.315   7.429  45.207  1.00  0.00           C  
ATOM   2382  O   SER A1509      11.947   8.555  45.536  1.00  0.00           O  
ATOM   2383  CB  SER A1509      13.687   5.941  46.711  1.00  0.00           C  
ATOM   2384  OG  SER A1509      14.517   5.457  45.666  1.00  0.00           O  
ATOM   2385  N   LEU A1510      12.759   7.149  43.988  1.00  0.00           N  
ATOM   2386  CA  LEU A1510      12.838   8.173  42.952  1.00  0.00           C  
ATOM   2387  C   LEU A1510      11.432   8.572  42.499  1.00  0.00           C  
ATOM   2388  O   LEU A1510      11.157   9.750  42.255  1.00  0.00           O  
ATOM   2389  CB  LEU A1510      13.633   7.662  41.748  1.00  0.00           C  
ATOM   2390  CG  LEU A1510      13.970   8.728  40.696  1.00  0.00           C  
ATOM   2391  CD1 LEU A1510      14.872   9.787  41.308  1.00  0.00           C  
ATOM   2392  CD2 LEU A1510      14.654   8.081  39.496  1.00  0.00           C  
ATOM   2393  N   ARG A1511      10.541   7.593  42.379  1.00  0.00           N  
ATOM   2394  CA  ARG A1511       9.175   7.893  41.963  1.00  0.00           C  
ATOM   2395  C   ARG A1511       8.563   8.887  42.940  1.00  0.00           C  
ATOM   2396  O   ARG A1511       7.929   9.865  42.532  1.00  0.00           O  
ATOM   2397  CB  ARG A1511       8.332   6.610  41.913  1.00  0.00           C  
ATOM   2398  CG  ARG A1511       8.753   5.645  40.814  1.00  0.00           C  
ATOM   2399  CD  ARG A1511       7.904   4.371  40.814  1.00  0.00           C  
ATOM   2400  NE  ARG A1511       6.484   4.683  40.647  1.00  0.00           N  
ATOM   2401  CZ  ARG A1511       5.756   4.364  39.581  1.00  0.00           C  
ATOM   2402  NH1 ARG A1511       6.293   3.707  38.556  1.00  0.00           N  
ATOM   2403  NH2 ARG A1511       4.478   4.720  39.537  1.00  0.00           N  
ATOM   2404  N   TYR A1516       8.757   8.645  44.233  1.00  0.00           N  
ATOM   2405  CA  TYR A1516       8.218   9.545  45.241  1.00  0.00           C  
ATOM   2406  C   TYR A1516       8.833  10.934  45.162  1.00  0.00           C  
ATOM   2407  O   TYR A1516       8.122  11.937  45.164  1.00  0.00           O  
ATOM   2408  CB  TYR A1516       8.447   9.004  46.655  1.00  0.00           C  
ATOM   2409  CG  TYR A1516       7.914   9.951  47.706  1.00  0.00           C  
ATOM   2410  CD1 TYR A1516       6.542  10.135  47.859  1.00  0.00           C  
ATOM   2411  CD2 TYR A1516       8.775  10.719  48.495  1.00  0.00           C  
ATOM   2412  CE1 TYR A1516       6.034  11.055  48.758  1.00  0.00           C  
ATOM   2413  CE2 TYR A1516       8.270  11.655  49.404  1.00  0.00           C  
ATOM   2414  CZ  TYR A1516       6.897  11.813  49.526  1.00  0.00           C  
ATOM   2415  OH  TYR A1516       6.368  12.725  50.405  1.00  0.00           O  
ATOM   2416  N   TYR A1517      10.160  10.991  45.100  1.00  0.00           N  
ATOM   2417  CA  TYR A1517      10.854  12.274  45.056  1.00  0.00           C  
ATOM   2418  C   TYR A1517      10.392  13.142  43.882  1.00  0.00           C  
ATOM   2419  O   TYR A1517      10.072  14.320  44.056  1.00  0.00           O  
ATOM   2420  CB  TYR A1517      12.362  12.061  44.973  1.00  0.00           C  
ATOM   2421  CG  TYR A1517      13.137  13.320  45.277  1.00  0.00           C  
ATOM   2422  CD1 TYR A1517      13.425  13.680  46.595  1.00  0.00           C  
ATOM   2423  CD2 TYR A1517      13.533  14.178  44.254  1.00  0.00           C  
ATOM   2424  CE1 TYR A1517      14.089  14.870  46.886  1.00  0.00           C  
ATOM   2425  CE2 TYR A1517      14.199  15.377  44.533  1.00  0.00           C  
ATOM   2426  CZ  TYR A1517      14.471  15.712  45.854  1.00  0.00           C  
ATOM   2427  OH  TYR A1517      15.118  16.888  46.145  1.00  0.00           O  
ATOM   2428  N   TYR A1518      10.361  12.556  42.689  1.00  0.00           N  
ATOM   2429  CA  TYR A1518       9.925  13.271  41.493  1.00  0.00           C  
ATOM   2430  C   TYR A1518       8.480  13.747  41.643  1.00  0.00           C  
ATOM   2431  O   TYR A1518       8.161  14.903  41.368  1.00  0.00           O  
ATOM   2432  CB  TYR A1518      10.019  12.359  40.263  1.00  0.00           C  
ATOM   2433  CG  TYR A1518      11.397  12.222  39.652  1.00  0.00           C  
ATOM   2434  CD1 TYR A1518      11.639  11.282  38.650  1.00  0.00           C  
ATOM   2435  CD2 TYR A1518      12.443  13.065  40.029  1.00  0.00           C  
ATOM   2436  CE1 TYR A1518      12.878  11.188  38.034  1.00  0.00           C  
ATOM   2437  CE2 TYR A1518      13.691  12.977  39.415  1.00  0.00           C  
ATOM   2438  CZ  TYR A1518      13.899  12.038  38.419  1.00  0.00           C  
ATOM   2439  OH  TYR A1518      15.121  11.952  37.793  1.00  0.00           O  
ATOM   2440  N   THR A1527       7.609  12.839  42.075  1.00  0.00           N  
ATOM   2441  CA  THR A1527       6.191  13.142  42.249  1.00  0.00           C  
ATOM   2442  C   THR A1527       5.952  14.284  43.235  1.00  0.00           C  
ATOM   2443  O   THR A1527       5.067  15.118  43.033  1.00  0.00           O  
ATOM   2444  CB  THR A1527       5.431  11.877  42.705  1.00  0.00           C  
ATOM   2445  OG1 THR A1527       5.588  10.858  41.709  1.00  0.00           O  
ATOM   2446  CG2 THR A1527       3.950  12.161  42.884  1.00  0.00           C  
ATOM   2447  N   ALA A1528       6.748  14.327  44.299  1.00  0.00           N  
ATOM   2448  CA  ALA A1528       6.614  15.377  45.301  1.00  0.00           C  
ATOM   2449  C   ALA A1528       6.945  16.753  44.721  1.00  0.00           C  
ATOM   2450  O   ALA A1528       6.460  17.771  45.216  1.00  0.00           O  
ATOM   2451  CB  ALA A1528       7.528  15.079  46.493  1.00  0.00           C  
ATOM   2452  N   LYS A1549       7.764  16.777  43.673  1.00  0.00           N  
ATOM   2453  CA  LYS A1549       8.162  18.037  43.046  1.00  0.00           C  
ATOM   2454  C   LYS A1549       7.456  18.397  41.742  1.00  0.00           C  
ATOM   2455  O   LYS A1549       7.536  19.544  41.286  1.00  0.00           O  
ATOM   2456  CB  LYS A1549       9.672  18.037  42.801  1.00  0.00           C  
ATOM   2457  CG  LYS A1549      10.503  18.150  44.062  1.00  0.00           C  
ATOM   2458  CD  LYS A1549      11.922  18.572  43.721  1.00  0.00           C  
ATOM   2459  CE  LYS A1549      12.754  18.790  44.976  1.00  0.00           C  
ATOM   2460  NZ  LYS A1549      14.087  19.363  44.638  1.00  0.00           N  
ATOM   2461  N   LEU A1563       6.763  17.438  41.140  1.00  0.00           N  
ATOM   2462  CA  LEU A1563       6.078  17.687  39.871  1.00  0.00           C  
ATOM   2463  C   LEU A1563       4.800  18.509  39.982  1.00  0.00           C  
ATOM   2464  O   LEU A1563       4.113  18.477  40.995  1.00  0.00           O  
ATOM   2465  CB  LEU A1563       5.760  16.362  39.176  1.00  0.00           C  
ATOM   2466  CG  LEU A1563       6.910  15.703  38.413  1.00  0.00           C  
ATOM   2467  CD1 LEU A1563       6.553  14.263  38.083  1.00  0.00           C  
ATOM   2468  CD2 LEU A1563       7.201  16.512  37.150  1.00  0.00           C  
ATOM   2469  N   SER A1569       4.497  19.251  38.922  1.00  0.00           N  
ATOM   2470  CA  SER A1569       3.294  20.075  38.878  1.00  0.00           C  
ATOM   2471  C   SER A1569       2.758  20.060  37.449  1.00  0.00           C  
ATOM   2472  O   SER A1569       3.252  19.314  36.604  1.00  0.00           O  
ATOM   2473  CB  SER A1569       3.612  21.515  39.296  1.00  0.00           C  
ATOM   2474  OG  SER A1569       4.412  22.166  38.323  1.00  0.00           O  
ATOM   2475  N   SER A1594       1.747  20.881  37.178  1.00  0.00           N  
ATOM   2476  CA  SER A1594       1.172  20.934  35.835  1.00  0.00           C  
ATOM   2477  C   SER A1594       1.940  21.894  34.929  1.00  0.00           C  
ATOM   2478  O   SER A1594       1.584  22.065  33.760  1.00  0.00           O  
ATOM   2479  CB  SER A1594      -0.294  21.374  35.900  1.00  0.00           C  
ATOM   2480  OG  SER A1594      -0.391  22.674  36.457  1.00  0.00           O  
ATOM   2481  N   ARG A1595       2.984  22.520  35.466  1.00  0.00           N  
ATOM   2482  CA  ARG A1595       3.788  23.471  34.697  1.00  0.00           C  
ATOM   2483  C   ARG A1595       5.005  22.814  34.053  1.00  0.00           C  
ATOM   2484  O   ARG A1595       5.337  21.671  34.366  1.00  0.00           O  
ATOM   2485  CB  ARG A1595       4.259  24.620  35.597  1.00  0.00           C  
ATOM   2486  CG  ARG A1595       3.189  25.181  36.521  1.00  0.00           C  
ATOM   2487  CD  ARG A1595       1.924  25.575  35.776  1.00  0.00           C  
ATOM   2488  NE  ARG A1595       0.872  25.991  36.702  1.00  0.00           N  
ATOM   2489  CZ  ARG A1595      -0.388  26.230  36.351  1.00  0.00           C  
ATOM   2490  NH1 ARG A1595      -0.767  26.095  35.088  1.00  0.00           N  
ATOM   2491  NH2 ARG A1595      -1.271  26.602  37.269  1.00  0.00           N  
ATOM   2492  N   ILE A1596       5.678  23.550  33.169  1.00  0.00           N  
ATOM   2493  CA  ILE A1596       6.856  23.041  32.464  1.00  0.00           C  
ATOM   2494  C   ILE A1596       8.186  23.317  33.180  1.00  0.00           C  
ATOM   2495  O   ILE A1596       9.252  23.274  32.567  1.00  0.00           O  
ATOM   2496  CB  ILE A1596       6.936  23.642  31.043  1.00  0.00           C  
ATOM   2497  CG1 ILE A1596       5.667  23.298  30.265  1.00  0.00           C  
ATOM   2498  CG2 ILE A1596       8.146  23.088  30.289  1.00  0.00           C  
ATOM   2499  CD1 ILE A1596       5.673  23.809  28.848  1.00  0.00           C  
ATOM   2500  N   ASP A1601       8.130  23.571  34.479  1.00  0.00           N  
ATOM   2501  CA  ASP A1601       9.337  23.868  35.247  1.00  0.00           C  
ATOM   2502  C   ASP A1601      10.311  22.694  35.410  1.00  0.00           C  
ATOM   2503  O   ASP A1601       9.909  21.532  35.440  1.00  0.00           O  
ATOM   2504  CB  ASP A1601       8.948  24.402  36.631  1.00  0.00           C  
ATOM   2505  CG  ASP A1601       8.168  25.707  36.560  1.00  0.00           C  
ATOM   2506  OD1 ASP A1601       7.806  26.242  37.628  1.00  0.00           O  
ATOM   2507  OD2 ASP A1601       7.916  26.202  35.440  1.00  0.00           O  
ATOM   2508  N   ASP A1602      11.598  23.013  35.514  1.00  0.00           N  
ATOM   2509  CA  ASP A1602      12.627  21.995  35.695  1.00  0.00           C  
ATOM   2510  C   ASP A1602      12.452  21.355  37.063  1.00  0.00           C  
ATOM   2511  O   ASP A1602      11.948  21.992  37.992  1.00  0.00           O  
ATOM   2512  CB  ASP A1602      14.026  22.614  35.595  1.00  0.00           C  
ATOM   2513  CG  ASP A1602      14.435  22.928  34.165  1.00  0.00           C  
ATOM   2514  OD1 ASP A1602      15.545  23.468  33.980  1.00  0.00           O  
ATOM   2515  OD2 ASP A1602      13.660  22.636  33.227  1.00  0.00           O  
ATOM   2516  N   ILE A1603      12.868  20.096  37.182  1.00  0.00           N  
ATOM   2517  CA  ILE A1603      12.765  19.354  38.432  1.00  0.00           C  
ATOM   2518  C   ILE A1603      14.171  19.041  38.930  1.00  0.00           C  
ATOM   2519  O   ILE A1603      14.948  18.399  38.229  1.00  0.00           O  
ATOM   2520  CB  ILE A1603      12.009  18.028  38.225  1.00  0.00           C  
ATOM   2521  CG1 ILE A1603      10.613  18.314  37.665  1.00  0.00           C  
ATOM   2522  CG2 ILE A1603      11.914  17.267  39.543  1.00  0.00           C  
ATOM   2523  CD1 ILE A1603       9.740  19.124  38.607  1.00  0.00           C  
ATOM   2524  N   ASP A1604      14.492  19.486  40.139  1.00  0.00           N  
ATOM   2525  CA  ASP A1604      15.825  19.253  40.687  1.00  0.00           C  
ATOM   2526  C   ASP A1604      15.954  18.070  41.645  1.00  0.00           C  
ATOM   2527  O   ASP A1604      15.287  18.008  42.676  1.00  0.00           O  
ATOM   2528  CB  ASP A1604      16.313  20.514  41.411  1.00  0.00           C  
ATOM   2529  CG  ASP A1604      17.762  20.411  41.844  1.00  0.00           C  
ATOM   2530  OD1 ASP A1604      18.068  20.801  42.990  1.00  0.00           O  
ATOM   2531  OD2 ASP A1604      18.592  19.951  41.032  1.00  0.00           O  
ATOM   2532  N   LEU A1613      16.826  17.130  41.300  1.00  0.00           N  
ATOM   2533  CA  LEU A1613      17.079  16.002  42.171  1.00  0.00           C  
ATOM   2534  C   LEU A1613      18.275  16.400  43.041  1.00  0.00           C  
ATOM   2535  O   LEU A1613      19.423  16.243  42.636  1.00  0.00           O  
ATOM   2536  CB  LEU A1613      17.414  14.742  41.361  1.00  0.00           C  
ATOM   2537  CG  LEU A1613      17.893  13.522  42.161  1.00  0.00           C  
ATOM   2538  CD1 LEU A1613      16.813  13.060  43.139  1.00  0.00           C  
ATOM   2539  CD2 LEU A1613      18.243  12.401  41.204  1.00  0.00           C  
ATOM   2540  N   ASN A1614      17.997  16.961  44.212  1.00  0.00           N  
ATOM   2541  CA  ASN A1614      19.058  17.343  45.138  1.00  0.00           C  
ATOM   2542  C   ASN A1614      19.303  16.077  45.945  1.00  0.00           C  
ATOM   2543  O   ASN A1614      18.475  15.681  46.761  1.00  0.00           O  
ATOM   2544  CB  ASN A1614      18.597  18.483  46.046  1.00  0.00           C  
ATOM   2545  CG  ASN A1614      19.675  18.920  47.019  1.00  0.00           C  
ATOM   2546  OD1 ASN A1614      20.060  18.167  47.909  1.00  0.00           O  
ATOM   2547  ND2 ASN A1614      20.174  20.140  46.846  1.00  0.00           N  
ATOM   2548  N   LEU A1615      20.438  15.433  45.695  1.00  0.00           N  
ATOM   2549  CA  LEU A1615      20.767  14.176  46.354  1.00  0.00           C  
ATOM   2550  C   LEU A1615      20.701  14.189  47.879  1.00  0.00           C  
ATOM   2551  O   LEU A1615      20.240  13.219  48.491  1.00  0.00           O  
ATOM   2552  CB  LEU A1615      22.130  13.693  45.852  1.00  0.00           C  
ATOM   2553  CG  LEU A1615      22.079  13.387  44.347  1.00  0.00           C  
ATOM   2554  CD1 LEU A1615      23.440  12.935  43.838  1.00  0.00           C  
ATOM   2555  CD2 LEU A1615      21.033  12.310  44.091  1.00  0.00           C  
ATOM   2556  N   GLU A1616      21.141  15.283  48.491  1.00  0.00           N  
ATOM   2557  CA  GLU A1616      21.087  15.414  49.944  1.00  0.00           C  
ATOM   2558  C   GLU A1616      19.633  15.415  50.402  1.00  0.00           C  
ATOM   2559  O   GLU A1616      19.253  14.692  51.329  1.00  0.00           O  
ATOM   2560  CB  GLU A1616      21.752  16.722  50.384  1.00  0.00           C  
ATOM   2561  CG  GLU A1616      23.264  16.658  50.500  1.00  0.00           C  
ATOM   2562  CD  GLU A1616      23.716  15.962  51.767  1.00  0.00           C  
ATOM   2563  OE1 GLU A1616      24.942  15.866  51.992  1.00  0.00           O  
ATOM   2564  OE2 GLU A1616      22.842  15.512  52.541  1.00  0.00           O  
ATOM   2565  N   ASP A1618      18.828  16.240  49.743  1.00  0.00           N  
ATOM   2566  CA  ASP A1618      17.413  16.365  50.060  1.00  0.00           C  
ATOM   2567  C   ASP A1618      16.684  15.047  49.804  1.00  0.00           C  
ATOM   2568  O   ASP A1618      15.694  14.734  50.467  1.00  0.00           O  
ATOM   2569  CB  ASP A1618      16.787  17.480  49.213  1.00  0.00           C  
ATOM   2570  CG  ASP A1618      15.328  17.730  49.553  1.00  0.00           C  
ATOM   2571  OD1 ASP A1618      15.027  17.991  50.739  1.00  0.00           O  
ATOM   2572  OD2 ASP A1618      14.480  17.672  48.635  1.00  0.00           O  
ATOM   2573  N   PHE A1619      17.180  14.286  48.832  1.00  0.00           N  
ATOM   2574  CA  PHE A1619      16.592  13.003  48.476  1.00  0.00           C  
ATOM   2575  C   PHE A1619      16.526  12.075  49.692  1.00  0.00           C  
ATOM   2576  O   PHE A1619      15.455  11.590  50.060  1.00  0.00           O  
ATOM   2577  CB  PHE A1619      17.412  12.359  47.348  1.00  0.00           C  
ATOM   2578  CG  PHE A1619      17.028  10.936  47.050  1.00  0.00           C  
ATOM   2579  CD1 PHE A1619      15.806  10.633  46.460  1.00  0.00           C  
ATOM   2580  CD2 PHE A1619      17.887   9.894  47.387  1.00  0.00           C  
ATOM   2581  CE1 PHE A1619      15.445   9.305  46.212  1.00  0.00           C  
ATOM   2582  CE2 PHE A1619      17.537   8.566  47.145  1.00  0.00           C  
ATOM   2583  CZ  PHE A1619      16.312   8.272  46.557  1.00  0.00           C  
ATOM   2584  N   VAL A1620      17.671  11.836  50.323  1.00  0.00           N  
ATOM   2585  CA  VAL A1620      17.714  10.971  51.494  1.00  0.00           C  
ATOM   2586  C   VAL A1620      16.817  11.484  52.622  1.00  0.00           C  
ATOM   2587  O   VAL A1620      16.042  10.725  53.208  1.00  0.00           O  
ATOM   2588  CB  VAL A1620      19.160  10.831  52.018  1.00  0.00           C  
ATOM   2589  CG1 VAL A1620      19.165  10.113  53.355  1.00  0.00           C  
ATOM   2590  CG2 VAL A1620      20.000  10.069  51.004  1.00  0.00           C  
ATOM   2591  N   GLN A1621      16.916  12.776  52.919  1.00  0.00           N  
ATOM   2592  CA  GLN A1621      16.116  13.366  53.984  1.00  0.00           C  
ATOM   2593  C   GLN A1621      14.615  13.267  53.726  1.00  0.00           C  
ATOM   2594  O   GLN A1621      13.849  12.942  54.632  1.00  0.00           O  
ATOM   2595  CB  GLN A1621      16.510  14.835  54.191  1.00  0.00           C  
ATOM   2596  CG  GLN A1621      17.984  15.024  54.520  1.00  0.00           C  
ATOM   2597  CD  GLN A1621      18.360  16.467  54.809  1.00  0.00           C  
ATOM   2598  OE1 GLN A1621      19.529  16.775  55.051  1.00  0.00           O  
ATOM   2599  NE2 GLN A1621      17.373  17.360  54.786  1.00  0.00           N  
ATOM   2600  N   ARG A1622      14.198  13.532  52.492  1.00  0.00           N  
ATOM   2601  CA  ARG A1622      12.781  13.491  52.145  1.00  0.00           C  
ATOM   2602  C   ARG A1622      12.189  12.081  52.172  1.00  0.00           C  
ATOM   2603  O   ARG A1622      11.088  11.873  52.683  1.00  0.00           O  
ATOM   2604  CB  ARG A1622      12.550  14.122  50.768  1.00  0.00           C  
ATOM   2605  CG  ARG A1622      11.173  14.737  50.629  1.00  0.00           C  
ATOM   2606  CD  ARG A1622      11.003  15.833  51.672  1.00  0.00           C  
ATOM   2607  NE  ARG A1622       9.603  16.113  51.970  1.00  0.00           N  
ATOM   2608  CZ  ARG A1622       8.765  16.735  51.149  1.00  0.00           C  
ATOM   2609  NH1 ARG A1622       9.177  17.157  49.959  1.00  0.00           N  
ATOM   2610  NH2 ARG A1622       7.510  16.931  51.522  1.00  0.00           N  
ATOM   2611  N   VAL A1632      12.911  11.118  51.616  1.00  0.00           N  
ATOM   2612  CA  VAL A1632      12.439   9.740  51.596  1.00  0.00           C  
ATOM   2613  C   VAL A1632      12.267   9.190  53.013  1.00  0.00           C  
ATOM   2614  O   VAL A1632      11.255   8.568  53.330  1.00  0.00           O  
ATOM   2615  CB  VAL A1632      13.410   8.842  50.800  1.00  0.00           C  
ATOM   2616  CG1 VAL A1632      13.009   7.376  50.940  1.00  0.00           C  
ATOM   2617  CG2 VAL A1632      13.392   9.251  49.329  1.00  0.00           C  
ATOM   2618  N   ASN A1635      13.249   9.435  53.874  1.00  0.00           N  
ATOM   2619  CA  ASN A1635      13.168   8.951  55.250  1.00  0.00           C  
ATOM   2620  C   ASN A1635      12.092   9.664  56.062  1.00  0.00           C  
ATOM   2621  O   ASN A1635      11.370   9.036  56.841  1.00  0.00           O  
ATOM   2622  CB  ASN A1635      14.509   9.128  55.962  1.00  0.00           C  
ATOM   2623  CG  ASN A1635      15.590   8.227  55.405  1.00  0.00           C  
ATOM   2624  OD1 ASN A1635      15.312   7.148  54.880  1.00  0.00           O  
ATOM   2625  ND2 ASN A1635      16.840   8.657  55.538  1.00  0.00           N  
ATOM   2626  N   ALA A1636      11.988  10.976  55.877  1.00  0.00           N  
ATOM   2627  CA  ALA A1636      11.021  11.781  56.613  1.00  0.00           C  
ATOM   2628  C   ALA A1636       9.573  11.493  56.243  1.00  0.00           C  
ATOM   2629  O   ALA A1636       8.713  11.353  57.122  1.00  0.00           O  
ATOM   2630  CB  ALA A1636      11.317  13.263  56.406  1.00  0.00           C  
ATOM   2631  N   ASP A1637       9.304  11.400  54.945  1.00  0.00           N  
ATOM   2632  CA  ASP A1637       7.944  11.167  54.476  1.00  0.00           C  
ATOM   2633  C   ASP A1637       7.504   9.703  54.417  1.00  0.00           C  
ATOM   2634  O   ASP A1637       6.508   9.321  55.032  1.00  0.00           O  
ATOM   2635  CB  ASP A1637       7.749  11.809  53.096  1.00  0.00           C  
ATOM   2636  CG  ASP A1637       7.937  13.319  53.117  1.00  0.00           C  
ATOM   2637  OD1 ASP A1637       8.023  13.903  54.218  1.00  0.00           O  
ATOM   2638  OD2 ASP A1637       7.987  13.925  52.027  1.00  0.00           O  
ATOM   2639  N   ILE A1638       8.236   8.888  53.670  1.00  0.00           N  
ATOM   2640  CA  ILE A1638       7.869   7.487  53.523  1.00  0.00           C  
ATOM   2641  C   ILE A1638       8.074   6.659  54.787  1.00  0.00           C  
ATOM   2642  O   ILE A1638       7.162   5.965  55.234  1.00  0.00           O  
ATOM   2643  CB  ILE A1638       8.639   6.837  52.351  1.00  0.00           C  
ATOM   2644  CG1 ILE A1638       8.313   7.580  51.049  1.00  0.00           C  
ATOM   2645  CG2 ILE A1638       8.252   5.359  52.218  1.00  0.00           C  
ATOM   2646  CD1 ILE A1638       9.010   7.015  49.818  1.00  0.00           C  
ATOM   2647  N   VAL A1639       9.260   6.747  55.376  1.00  0.00           N  
ATOM   2648  CA  VAL A1639       9.558   5.969  56.575  1.00  0.00           C  
ATOM   2649  C   VAL A1639       8.967   6.517  57.870  1.00  0.00           C  
ATOM   2650  O   VAL A1639       8.263   5.799  58.583  1.00  0.00           O  
ATOM   2651  CB  VAL A1639      11.082   5.812  56.777  1.00  0.00           C  
ATOM   2652  CG1 VAL A1639      11.356   4.956  58.017  1.00  0.00           C  
ATOM   2653  CG2 VAL A1639      11.711   5.164  55.553  1.00  0.00           C  
ATOM   2654  N   ASN A1640       9.238   7.784  58.168  1.00  0.00           N  
ATOM   2655  CA  ASN A1640       8.763   8.389  59.409  1.00  0.00           C  
ATOM   2656  C   ASN A1640       7.310   8.835  59.492  1.00  0.00           C  
ATOM   2657  O   ASN A1640       6.793   9.017  60.590  1.00  0.00           O  
ATOM   2658  CB  ASN A1640       9.655   9.571  59.792  1.00  0.00           C  
ATOM   2659  CG  ASN A1640      11.089   9.160  60.051  1.00  0.00           C  
ATOM   2660  OD1 ASN A1640      11.397   7.973  60.179  1.00  0.00           O  
ATOM   2661  ND2 ASN A1640      11.978  10.145  60.142  1.00  0.00           N  
ATOM   2662  N   LYS A1641       6.638   9.017  58.362  1.00  0.00           N  
ATOM   2663  CA  LYS A1641       5.248   9.453  58.427  1.00  0.00           C  
ATOM   2664  C   LYS A1641       4.253   8.368  58.045  1.00  0.00           C  
ATOM   2665  O   LYS A1641       3.378   8.007  58.833  1.00  0.00           O  
ATOM   2666  CB  LYS A1641       5.022  10.675  57.534  1.00  0.00           C  
ATOM   2667  CG  LYS A1641       5.766  11.923  57.976  1.00  0.00           C  
ATOM   2668  CD  LYS A1641       5.383  13.112  57.115  1.00  0.00           C  
ATOM   2669  CE  LYS A1641       6.169  14.347  57.510  1.00  0.00           C  
ATOM   2670  NZ  LYS A1641       7.627  14.142  57.284  1.00  0.00           N  
ATOM   2671  N   VAL A1642       4.394   7.846  56.834  1.00  0.00           N  
ATOM   2672  CA  VAL A1642       3.472   6.833  56.342  1.00  0.00           C  
ATOM   2673  C   VAL A1642       3.683   5.429  56.899  1.00  0.00           C  
ATOM   2674  O   VAL A1642       2.814   4.897  57.588  1.00  0.00           O  
ATOM   2675  CB  VAL A1642       3.513   6.778  54.803  1.00  0.00           C  
ATOM   2676  CG1 VAL A1642       2.575   5.697  54.294  1.00  0.00           C  
ATOM   2677  CG2 VAL A1642       3.118   8.136  54.233  1.00  0.00           C  
ATOM   2678  N   VAL A1662       4.824   4.822  56.592  1.00  0.00           N  
ATOM   2679  CA  VAL A1662       5.107   3.471  57.064  1.00  0.00           C  
ATOM   2680  C   VAL A1662       5.086   3.390  58.589  1.00  0.00           C  
ATOM   2681  O   VAL A1662       4.618   2.407  59.160  1.00  0.00           O  
ATOM   2682  CB  VAL A1662       6.474   2.968  56.534  1.00  0.00           C  
ATOM   2683  CG1 VAL A1662       6.814   1.612  57.149  1.00  0.00           C  
ATOM   2684  CG2 VAL A1662       6.427   2.850  55.017  1.00  0.00           C  
ATOM   2685  N   ASN A1663       5.584   4.436  59.240  1.00  0.00           N  
ATOM   2686  CA  ASN A1663       5.627   4.499  60.699  1.00  0.00           C  
ATOM   2687  C   ASN A1663       4.234   4.327  61.307  1.00  0.00           C  
ATOM   2688  O   ASN A1663       4.078   3.761  62.392  1.00  0.00           O  
ATOM   2689  CB  ASN A1663       6.216   5.845  61.134  1.00  0.00           C  
ATOM   2690  CG  ASN A1663       6.385   5.954  62.635  1.00  0.00           C  
ATOM   2691  OD1 ASN A1663       5.779   6.811  63.279  1.00  0.00           O  
ATOM   2692  ND2 ASN A1663       7.212   5.084  63.202  1.00  0.00           N  
ATOM   2693  N   LEU A1664       3.225   4.816  60.597  1.00  0.00           N  
ATOM   2694  CA  LEU A1664       1.849   4.730  61.059  1.00  0.00           C  
ATOM   2695  C   LEU A1664       1.425   3.278  61.218  1.00  0.00           C  
ATOM   2696  O   LEU A1664       0.685   2.936  62.143  1.00  0.00           O  
ATOM   2697  CB  LEU A1664       0.922   5.441  60.069  1.00  0.00           C  
ATOM   2698  CG  LEU A1664      -0.526   5.681  60.500  1.00  0.00           C  
ATOM   2699  CD1 LEU A1664      -0.564   6.455  61.812  1.00  0.00           C  
ATOM   2700  CD2 LEU A1664      -1.245   6.456  59.412  1.00  0.00           C  
ATOM   2701  N   ALA A1665       1.905   2.425  60.319  1.00  0.00           N  
ATOM   2702  CA  ALA A1665       1.571   1.009  60.352  1.00  0.00           C  
ATOM   2703  C   ALA A1665       2.402   0.239  61.374  1.00  0.00           C  
ATOM   2704  O   ALA A1665       1.861  -0.512  62.185  1.00  0.00           O  
ATOM   2705  CB  ALA A1665       1.762   0.399  58.970  1.00  0.00           C  
ATOM   2706  N   SER A1666       3.715   0.428  61.333  1.00  0.00           N  
ATOM   2707  CA  SER A1666       4.614  -0.274  62.242  1.00  0.00           C  
ATOM   2708  C   SER A1666       4.394   0.028  63.726  1.00  0.00           C  
ATOM   2709  O   SER A1666       4.612  -0.839  64.574  1.00  0.00           O  
ATOM   2710  CB  SER A1666       6.068   0.029  61.869  1.00  0.00           C  
ATOM   2711  OG  SER A1666       6.339   1.415  61.975  1.00  0.00           O  
ATOM   2712  N   ARG A1667       3.958   1.243  64.044  1.00  0.00           N  
ATOM   2713  CA  ARG A1667       3.743   1.621  65.439  1.00  0.00           C  
ATOM   2714  C   ARG A1667       2.433   1.079  66.013  1.00  0.00           C  
ATOM   2715  O   ARG A1667       2.241   1.069  67.229  1.00  0.00           O  
ATOM   2716  CB  ARG A1667       3.775   3.149  65.588  1.00  0.00           C  
ATOM   2717  CG  ARG A1667       2.546   3.866  65.052  1.00  0.00           C  
ATOM   2718  CD  ARG A1667       2.729   5.380  65.044  1.00  0.00           C  
ATOM   2719  NE  ARG A1667       3.123   5.912  66.348  1.00  0.00           N  
ATOM   2720  CZ  ARG A1667       3.213   7.208  66.629  1.00  0.00           C  
ATOM   2721  NH1 ARG A1667       2.935   8.112  65.697  1.00  0.00           N  
ATOM   2722  NH2 ARG A1667       3.584   7.605  67.840  1.00  0.00           N  
ATOM   2723  N   ASN A1668       1.541   0.624  65.138  1.00  0.00           N  
ATOM   2724  CA  ASN A1668       0.248   0.100  65.570  1.00  0.00           C  
ATOM   2725  C   ASN A1668       0.097  -1.404  65.367  1.00  0.00           C  
ATOM   2726  O   ASN A1668      -0.665  -2.060  66.083  1.00  0.00           O  
ATOM   2727  CB  ASN A1668      -0.882   0.820  64.825  1.00  0.00           C  
ATOM   2728  CG  ASN A1668      -1.076   2.251  65.291  1.00  0.00           C  
ATOM   2729  OD1 ASN A1668      -1.434   2.498  66.444  1.00  0.00           O  
ATOM   2730  ND2 ASN A1668      -0.843   3.205  64.393  1.00  0.00           N  
ATOM   2731  N   ALA A1669       0.830  -1.947  64.398  1.00  0.00           N  
ATOM   2732  CA  ALA A1669       0.758  -3.367  64.070  1.00  0.00           C  
ATOM   2733  C   ALA A1669       1.226  -4.305  65.176  1.00  0.00           C  
ATOM   2734  O   ALA A1669       0.704  -5.411  65.309  1.00  0.00           O  
ATOM   2735  CB  ALA A1669       1.544  -3.642  62.796  1.00  0.00           C  
ATOM   2736  N   GLY A1670       2.212  -3.870  65.956  1.00  0.00           N  
ATOM   2737  CA  GLY A1670       2.720  -4.698  67.036  1.00  0.00           C  
ATOM   2738  C   GLY A1670       1.640  -5.095  68.025  1.00  0.00           C  
ATOM   2739  O   GLY A1670       1.413  -6.280  68.263  1.00  0.00           O  
ATOM   2740  N   PHE A1671       0.964  -4.106  68.600  1.00  0.00           N  
ATOM   2741  CA  PHE A1671      -0.094  -4.381  69.562  1.00  0.00           C  
ATOM   2742  C   PHE A1671      -1.194  -5.256  68.968  1.00  0.00           C  
ATOM   2743  O   PHE A1671      -1.720  -6.143  69.639  1.00  0.00           O  
ATOM   2744  CB  PHE A1671      -0.716  -3.078  70.073  1.00  0.00           C  
ATOM   2745  CG  PHE A1671       0.255  -2.176  70.778  1.00  0.00           C  
ATOM   2746  CD1 PHE A1671       0.833  -1.099  70.113  1.00  0.00           C  
ATOM   2747  CD2 PHE A1671       0.595  -2.404  72.107  1.00  0.00           C  
ATOM   2748  CE1 PHE A1671       1.738  -0.260  70.764  1.00  0.00           C  
ATOM   2749  CE2 PHE A1671       1.498  -1.570  72.766  1.00  0.00           C  
ATOM   2750  CZ  PHE A1671       2.070  -0.497  72.093  1.00  0.00           C  
ATOM   2751  N   ILE A1672      -1.541  -5.009  67.709  1.00  0.00           N  
ATOM   2752  CA  ILE A1672      -2.595  -5.781  67.060  1.00  0.00           C  
ATOM   2753  C   ILE A1672      -2.269  -7.259  66.873  1.00  0.00           C  
ATOM   2754  O   ILE A1672      -3.091  -8.122  67.186  1.00  0.00           O  
ATOM   2755  CB  ILE A1672      -2.965  -5.175  65.690  1.00  0.00           C  
ATOM   2756  CG1 ILE A1672      -3.696  -3.848  65.897  1.00  0.00           C  
ATOM   2757  CG2 ILE A1672      -3.836  -6.149  64.903  1.00  0.00           C  
ATOM   2758  CD1 ILE A1672      -5.011  -3.981  66.651  1.00  0.00           C  
ATOM   2759  N   ASN A1673      -1.075  -7.554  66.370  1.00  0.00           N  
ATOM   2760  CA  ASN A1673      -0.675  -8.937  66.135  1.00  0.00           C  
ATOM   2761  C   ASN A1673      -0.356  -9.722  67.403  1.00  0.00           C  
ATOM   2762  O   ASN A1673      -0.657 -10.914  67.493  1.00  0.00           O  
ATOM   2763  CB  ASN A1673       0.537  -8.993  65.201  1.00  0.00           C  
ATOM   2764  CG  ASN A1673       0.208  -8.554  63.785  1.00  0.00           C  
ATOM   2765  OD1 ASN A1673      -0.731  -9.057  63.171  1.00  0.00           O  
ATOM   2766  ND2 ASN A1673       0.989  -7.619  63.257  1.00  0.00           N  
ATOM   2767  N   LYS A1684       0.251  -9.059  68.381  1.00  0.00           N  
ATOM   2768  CA  LYS A1684       0.624  -9.724  69.626  1.00  0.00           C  
ATOM   2769  C   LYS A1684      -0.498  -9.793  70.658  1.00  0.00           C  
ATOM   2770  O   LYS A1684      -0.691 -10.823  71.301  1.00  0.00           O  
ATOM   2771  CB  LYS A1684       1.838  -9.025  70.241  1.00  0.00           C  
ATOM   2772  CG  LYS A1684       3.035  -8.930  69.309  1.00  0.00           C  
ATOM   2773  CD  LYS A1684       3.497 -10.305  68.850  1.00  0.00           C  
ATOM   2774  CE  LYS A1684       4.710 -10.206  67.940  1.00  0.00           C  
ATOM   2775  NZ  LYS A1684       5.212 -11.550  67.541  1.00  0.00           N  
ATOM   2776  N   ARG A1685      -1.232  -8.698  70.815  1.00  0.00           N  
ATOM   2777  CA  ARG A1685      -2.318  -8.641  71.785  1.00  0.00           C  
ATOM   2778  C   ARG A1685      -3.671  -9.102  71.243  1.00  0.00           C  
ATOM   2779  O   ARG A1685      -4.546  -9.489  72.019  1.00  0.00           O  
ATOM   2780  CB  ARG A1685      -2.453  -7.213  72.331  1.00  0.00           C  
ATOM   2781  CG  ARG A1685      -1.302  -6.753  73.223  1.00  0.00           C  
ATOM   2782  CD  ARG A1685      -1.442  -7.292  74.644  1.00  0.00           C  
ATOM   2783  NE  ARG A1685      -2.539  -6.652  75.367  1.00  0.00           N  
ATOM   2784  CZ  ARG A1685      -2.483  -5.433  75.897  1.00  0.00           C  
ATOM   2785  NH1 ARG A1685      -1.377  -4.708  75.793  1.00  0.00           N  
ATOM   2786  NH2 ARG A1685      -3.538  -4.932  76.526  1.00  0.00           N  
ATOM   2787  N   PHE A1688      -3.853  -9.072  69.924  1.00  0.00           N  
ATOM   2788  CA  PHE A1688      -5.139  -9.466  69.355  1.00  0.00           C  
ATOM   2789  C   PHE A1688      -5.103 -10.436  68.176  1.00  0.00           C  
ATOM   2790  O   PHE A1688      -6.034 -10.477  67.373  1.00  0.00           O  
ATOM   2791  CB  PHE A1688      -5.930  -8.213  68.968  1.00  0.00           C  
ATOM   2792  CG  PHE A1688      -6.048  -7.214  70.080  1.00  0.00           C  
ATOM   2793  CD1 PHE A1688      -5.027  -6.302  70.324  1.00  0.00           C  
ATOM   2794  CD2 PHE A1688      -7.159  -7.216  70.918  1.00  0.00           C  
ATOM   2795  CE1 PHE A1688      -5.106  -5.407  71.392  1.00  0.00           C  
ATOM   2796  CE2 PHE A1688      -7.249  -6.327  71.988  1.00  0.00           C  
ATOM   2797  CZ  PHE A1688      -6.219  -5.421  72.225  1.00  0.00           C  
ATOM   2798  N   ASP A1689      -4.036 -11.219  68.079  1.00  0.00           N  
ATOM   2799  CA  ASP A1689      -3.900 -12.198  67.008  1.00  0.00           C  
ATOM   2800  C   ASP A1689      -4.148 -11.613  65.620  1.00  0.00           C  
ATOM   2801  O   ASP A1689      -4.698 -12.286  64.747  1.00  0.00           O  
ATOM   2802  CB  ASP A1689      -4.855 -13.371  67.243  1.00  0.00           C  
ATOM   2803  CG  ASP A1689      -4.538 -14.134  68.515  1.00  0.00           C  
ATOM   2804  OD1 ASP A1689      -3.392 -14.619  68.644  1.00  0.00           O  
ATOM   2805  OD2 ASP A1689      -5.433 -14.250  69.383  1.00  0.00           O  
ATOM   2806  N   GLY A1690      -3.749 -10.357  65.433  1.00  0.00           N  
ATOM   2807  CA  GLY A1690      -3.906  -9.698  64.148  1.00  0.00           C  
ATOM   2808  C   GLY A1690      -5.299  -9.230  63.773  1.00  0.00           C  
ATOM   2809  O   GLY A1690      -5.509  -8.777  62.648  1.00  0.00           O  
ATOM   2810  N   VAL A1691      -6.249  -9.317  64.698  1.00  0.00           N  
ATOM   2811  CA  VAL A1691      -7.617  -8.899  64.404  1.00  0.00           C  
ATOM   2812  C   VAL A1691      -7.912  -7.447  64.773  1.00  0.00           C  
ATOM   2813  O   VAL A1691      -7.700  -7.027  65.908  1.00  0.00           O  
ATOM   2814  CB  VAL A1691      -8.641  -9.819  65.115  1.00  0.00           C  
ATOM   2815  CG1 VAL A1691     -10.067  -9.388  64.763  1.00  0.00           C  
ATOM   2816  CG2 VAL A1691      -8.407 -11.264  64.699  1.00  0.00           C  
ATOM   2817  N   LEU A1692      -8.408  -6.685  63.802  1.00  0.00           N  
ATOM   2818  CA  LEU A1692      -8.741  -5.282  64.015  1.00  0.00           C  
ATOM   2819  C   LEU A1692     -10.105  -5.156  64.687  1.00  0.00           C  
ATOM   2820  O   LEU A1692     -10.947  -6.056  64.580  1.00  0.00           O  
ATOM   2821  CB  LEU A1692      -8.751  -4.532  62.674  1.00  0.00           C  
ATOM   2822  CG  LEU A1692      -7.464  -4.592  61.840  1.00  0.00           C  
ATOM   2823  CD1 LEU A1692      -7.701  -3.975  60.461  1.00  0.00           C  
ATOM   2824  CD2 LEU A1692      -6.344  -3.861  62.564  1.00  0.00           C  
ATOM   2825  N   ALA A1695     -10.315  -4.036  65.376  1.00  0.00           N  
ATOM   2826  CA  ALA A1695     -11.567  -3.764  66.079  1.00  0.00           C  
ATOM   2827  C   ALA A1695     -12.767  -3.765  65.136  1.00  0.00           C  
ATOM   2828  O   ALA A1695     -12.614  -3.596  63.926  1.00  0.00           O  
ATOM   2829  CB  ALA A1695     -11.471  -2.425  66.796  1.00  0.00           C  
ATOM   2830  N   SER A1698     -13.963  -3.940  65.698  1.00  0.00           N  
ATOM   2831  CA  SER A1698     -15.189  -3.983  64.906  1.00  0.00           C  
ATOM   2832  C   SER A1698     -15.858  -2.639  64.640  1.00  0.00           C  
ATOM   2833  O   SER A1698     -16.861  -2.584  63.928  1.00  0.00           O  
ATOM   2834  CB  SER A1698     -16.198  -4.938  65.554  1.00  0.00           C  
ATOM   2835  OG  SER A1698     -16.299  -4.702  66.945  1.00  0.00           O  
ATOM   2836  N   GLU A1713     -15.322  -1.565  65.218  1.00  0.00           N  
ATOM   2837  CA  GLU A1713     -15.863  -0.219  65.005  1.00  0.00           C  
ATOM   2838  C   GLU A1713     -14.718   0.785  64.933  1.00  0.00           C  
ATOM   2839  O   GLU A1713     -13.632   0.540  65.460  1.00  0.00           O  
ATOM   2840  CB  GLU A1713     -16.780   0.237  66.149  1.00  0.00           C  
ATOM   2841  CG  GLU A1713     -17.890  -0.699  66.548  1.00  0.00           C  
ATOM   2842  CD  GLU A1713     -17.412  -1.774  67.489  1.00  0.00           C  
ATOM   2843  OE1 GLU A1713     -16.722  -1.440  68.480  1.00  0.00           O  
ATOM   2844  OE2 GLU A1713     -17.730  -2.950  67.243  1.00  0.00           O  
ATOM   2845  N   LEU A1714     -14.971   1.916  64.283  1.00  0.00           N  
ATOM   2846  CA  LEU A1714     -13.971   2.973  64.181  1.00  0.00           C  
ATOM   2847  C   LEU A1714     -13.938   3.712  65.513  1.00  0.00           C  
ATOM   2848  O   LEU A1714     -14.981   4.133  66.022  1.00  0.00           O  
ATOM   2849  CB  LEU A1714     -14.338   3.969  63.081  1.00  0.00           C  
ATOM   2850  CG  LEU A1714     -14.231   3.550  61.617  1.00  0.00           C  
ATOM   2851  CD1 LEU A1714     -14.730   4.688  60.751  1.00  0.00           C  
ATOM   2852  CD2 LEU A1714     -12.790   3.200  61.273  1.00  0.00           C  
ATOM   2853  N   ALA A1715     -12.744   3.867  66.070  1.00  0.00           N  
ATOM   2854  CA  ALA A1715     -12.576   4.561  67.339  1.00  0.00           C  
ATOM   2855  C   ALA A1715     -12.898   6.043  67.181  1.00  0.00           C  
ATOM   2856  O   ALA A1715     -13.331   6.699  68.130  1.00  0.00           O  
ATOM   2857  CB  ALA A1715     -11.154   4.388  67.839  1.00  0.00           C  
ATOM   2858  N   ASP A1716     -12.687   6.568  65.977  1.00  0.00           N  
ATOM   2859  CA  ASP A1716     -12.952   7.976  65.712  1.00  0.00           C  
ATOM   2860  C   ASP A1716     -13.476   8.185  64.298  1.00  0.00           C  
ATOM   2861  O   ASP A1716     -12.719   8.520  63.386  1.00  0.00           O  
ATOM   2862  CB  ASP A1716     -11.673   8.795  65.934  1.00  0.00           C  
ATOM   2863  CG  ASP A1716     -11.901  10.293  65.810  1.00  0.00           C  
ATOM   2864  OD1 ASP A1716     -10.975  11.061  66.145  1.00  0.00           O  
ATOM   2865  OD2 ASP A1716     -12.998  10.707  65.378  1.00  0.00           O  
ATOM   2866  N   PRO A1717     -14.791   7.983  64.097  1.00  0.00           N  
ATOM   2867  CA  PRO A1717     -15.432   8.149  62.789  1.00  0.00           C  
ATOM   2868  C   PRO A1717     -15.172   9.529  62.183  1.00  0.00           C  
ATOM   2869  O   PRO A1717     -15.068   9.662  60.964  1.00  0.00           O  
ATOM   2870  CB  PRO A1717     -16.910   7.923  63.100  1.00  0.00           C  
ATOM   2871  CG  PRO A1717     -16.861   6.939  64.225  1.00  0.00           C  
ATOM   2872  CD  PRO A1717     -15.763   7.501  65.096  1.00  0.00           C  
ATOM   2873  N   GLN A1718     -15.067  10.545  63.041  1.00  0.00           N  
ATOM   2874  CA  GLN A1718     -14.817  11.921  62.598  1.00  0.00           C  
ATOM   2875  C   GLN A1718     -13.516  12.034  61.828  1.00  0.00           C  
ATOM   2876  O   GLN A1718     -13.484  12.534  60.705  1.00  0.00           O  
ATOM   2877  CB  GLN A1718     -14.706  12.878  63.785  1.00  0.00           C  
ATOM   2878  CG  GLN A1718     -15.880  12.913  64.709  1.00  0.00           C  
ATOM   2879  CD  GLN A1718     -15.786  14.065  65.695  1.00  0.00           C  
ATOM   2880  OE1 GLN A1718     -15.743  15.235  65.299  1.00  0.00           O  
ATOM   2881  NE2 GLN A1718     -15.751  13.742  66.983  1.00  0.00           N  
ATOM   2882  N   LEU A1719     -12.440  11.594  62.470  1.00  0.00           N  
ATOM   2883  CA  LEU A1719     -11.114  11.646  61.883  1.00  0.00           C  
ATOM   2884  C   LEU A1719     -11.048  10.839  60.593  1.00  0.00           C  
ATOM   2885  O   LEU A1719     -10.464  11.288  59.609  1.00  0.00           O  
ATOM   2886  CB  LEU A1719     -10.074  11.125  62.878  1.00  0.00           C  
ATOM   2887  CG  LEU A1719      -8.616  11.241  62.434  1.00  0.00           C  
ATOM   2888  CD1 LEU A1719      -8.317  12.690  62.089  1.00  0.00           C  
ATOM   2889  CD2 LEU A1719      -7.688  10.744  63.532  1.00  0.00           C  
ATOM   2890  N   TYR A1720     -11.649   9.652  60.596  1.00  0.00           N  
ATOM   2891  CA  TYR A1720     -11.633   8.815  59.403  1.00  0.00           C  
ATOM   2892  C   TYR A1720     -12.323   9.545  58.254  1.00  0.00           C  
ATOM   2893  O   TYR A1720     -11.863   9.503  57.114  1.00  0.00           O  
ATOM   2894  CB  TYR A1720     -12.343   7.481  59.658  1.00  0.00           C  
ATOM   2895  CG  TYR A1720     -12.079   6.467  58.569  1.00  0.00           C  
ATOM   2896  CD1 TYR A1720     -10.820   5.889  58.427  1.00  0.00           C  
ATOM   2897  CD2 TYR A1720     -13.068   6.125  57.645  1.00  0.00           C  
ATOM   2898  CE1 TYR A1720     -10.544   5.002  57.398  1.00  0.00           C  
ATOM   2899  CE2 TYR A1720     -12.799   5.232  56.602  1.00  0.00           C  
ATOM   2900  CZ  TYR A1720     -11.534   4.678  56.488  1.00  0.00           C  
ATOM   2901  OH  TYR A1720     -11.241   3.803  55.465  1.00  0.00           O  
ATOM   2902  N   LYS A1721     -13.428  10.218  58.562  1.00  0.00           N  
ATOM   2903  CA  LYS A1721     -14.172  10.953  57.551  1.00  0.00           C  
ATOM   2904  C   LYS A1721     -13.326  12.086  56.982  1.00  0.00           C  
ATOM   2905  O   LYS A1721     -13.444  12.428  55.806  1.00  0.00           O  
ATOM   2906  CB  LYS A1721     -15.468  11.515  58.137  1.00  0.00           C  
ATOM   2907  CG  LYS A1721     -16.408  12.069  57.083  1.00  0.00           C  
ATOM   2908  CD  LYS A1721     -17.740  12.470  57.683  1.00  0.00           C  
ATOM   2909  CE  LYS A1721     -18.728  12.860  56.597  1.00  0.00           C  
ATOM   2910  NZ  LYS A1721     -18.235  14.005  55.781  1.00  0.00           N  
ATOM   2911  N   THR A1722     -12.477  12.674  57.818  1.00  0.00           N  
ATOM   2912  CA  THR A1722     -11.607  13.746  57.355  1.00  0.00           C  
ATOM   2913  C   THR A1722     -10.692  13.173  56.278  1.00  0.00           C  
ATOM   2914  O   THR A1722     -10.461  13.800  55.245  1.00  0.00           O  
ATOM   2915  CB  THR A1722     -10.744  14.312  58.499  1.00  0.00           C  
ATOM   2916  OG1 THR A1722     -11.582  15.020  59.420  1.00  0.00           O  
ATOM   2917  CG2 THR A1722      -9.684  15.270  57.952  1.00  0.00           C  
ATOM   2918  N   PHE A1723     -10.188  11.968  56.529  1.00  0.00           N  
ATOM   2919  CA  PHE A1723      -9.298  11.297  55.589  1.00  0.00           C  
ATOM   2920  C   PHE A1723      -9.981  10.899  54.284  1.00  0.00           C  
ATOM   2921  O   PHE A1723      -9.429  11.115  53.205  1.00  0.00           O  
ATOM   2922  CB  PHE A1723      -8.670  10.065  56.247  1.00  0.00           C  
ATOM   2923  CG  PHE A1723      -7.498  10.385  57.124  1.00  0.00           C  
ATOM   2924  CD1 PHE A1723      -7.627  11.276  58.188  1.00  0.00           C  
ATOM   2925  CD2 PHE A1723      -6.255   9.811  56.877  1.00  0.00           C  
ATOM   2926  CE1 PHE A1723      -6.528  11.590  58.992  1.00  0.00           C  
ATOM   2927  CE2 PHE A1723      -5.154  10.120  57.674  1.00  0.00           C  
ATOM   2928  CZ  PHE A1723      -5.293  11.012  58.734  1.00  0.00           C  
ATOM   2929  N   THR A1724     -11.176  10.321  54.367  1.00  0.00           N  
ATOM   2930  CA  THR A1724     -11.875   9.915  53.155  1.00  0.00           C  
ATOM   2931  C   THR A1724     -12.441  11.116  52.401  1.00  0.00           C  
ATOM   2932  O   THR A1724     -12.573  11.079  51.179  1.00  0.00           O  
ATOM   2933  CB  THR A1724     -13.014   8.910  53.456  1.00  0.00           C  
ATOM   2934  OG1 THR A1724     -13.931   9.486  54.391  1.00  0.00           O  
ATOM   2935  CG2 THR A1724     -12.450   7.624  54.034  1.00  0.00           C  
ATOM   2936  N   ASP A1725     -12.768  12.182  53.125  1.00  0.00           N  
ATOM   2937  CA  ASP A1725     -13.299  13.388  52.497  1.00  0.00           C  
ATOM   2938  C   ASP A1725     -12.240  14.015  51.591  1.00  0.00           C  
ATOM   2939  O   ASP A1725     -12.565  14.675  50.608  1.00  0.00           O  
ATOM   2940  CB  ASP A1725     -13.723  14.413  53.558  1.00  0.00           C  
ATOM   2941  CG  ASP A1725     -15.163  14.230  54.018  1.00  0.00           C  
ATOM   2942  OD1 ASP A1725     -15.582  14.950  54.949  1.00  0.00           O  
ATOM   2943  OD2 ASP A1725     -15.878  13.378  53.452  1.00  0.00           O  
ATOM   2944  N   ALA A1726     -10.972  13.795  51.925  1.00  0.00           N  
ATOM   2945  CA  ALA A1726      -9.864  14.351  51.148  1.00  0.00           C  
ATOM   2946  C   ALA A1726      -9.672  13.695  49.784  1.00  0.00           C  
ATOM   2947  O   ALA A1726      -8.911  14.196  48.952  1.00  0.00           O  
ATOM   2948  CB  ALA A1726      -8.568  14.257  51.952  1.00  0.00           C  
ATOM   2949  N   ALA A1727     -10.359  12.582  49.548  1.00  0.00           N  
ATOM   2950  CA  ALA A1727     -10.232  11.872  48.280  1.00  0.00           C  
ATOM   2951  C   ALA A1727     -10.540  12.770  47.084  1.00  0.00           C  
ATOM   2952  O   ALA A1727      -9.876  12.699  46.053  1.00  0.00           O  
ATOM   2953  CB  ALA A1727     -11.150  10.652  48.270  1.00  0.00           C  
ATOM   2954  N   GLU A1728     -11.551  13.619  47.230  1.00  0.00           N  
ATOM   2955  CA  GLU A1728     -11.950  14.521  46.160  1.00  0.00           C  
ATOM   2956  C   GLU A1728     -10.821  15.442  45.702  1.00  0.00           C  
ATOM   2957  O   GLU A1728     -10.505  15.499  44.514  1.00  0.00           O  
ATOM   2958  CB  GLU A1728     -13.142  15.367  46.613  1.00  0.00           C  
ATOM   2959  CG  GLU A1728     -13.753  16.218  45.512  1.00  0.00           C  
ATOM   2960  CD  GLU A1728     -14.846  17.134  46.031  1.00  0.00           C  
ATOM   2961  OE1 GLU A1728     -15.728  16.646  46.769  1.00  0.00           O  
ATOM   2962  OE2 GLU A1728     -14.828  18.338  45.698  1.00  0.00           O  
ATOM   2963  N   VAL A1729     -10.216  16.162  46.643  1.00  0.00           N  
ATOM   2964  CA  VAL A1729      -9.136  17.088  46.315  1.00  0.00           C  
ATOM   2965  C   VAL A1729      -7.860  16.383  45.861  1.00  0.00           C  
ATOM   2966  O   VAL A1729      -7.180  16.849  44.943  1.00  0.00           O  
ATOM   2967  CB  VAL A1729      -8.791  18.008  47.514  1.00  0.00           C  
ATOM   2968  CG1 VAL A1729      -8.156  17.205  48.631  1.00  0.00           C  
ATOM   2969  CG2 VAL A1729      -7.849  19.117  47.062  1.00  0.00           C  
ATOM   2970  N   ILE A1730      -7.533  15.266  46.502  1.00  0.00           N  
ATOM   2971  CA  ILE A1730      -6.327  14.524  46.136  1.00  0.00           C  
ATOM   2972  C   ILE A1730      -6.485  13.899  44.753  1.00  0.00           C  
ATOM   2973  O   ILE A1730      -5.555  13.924  43.945  1.00  0.00           O  
ATOM   2974  CB  ILE A1730      -6.006  13.426  47.176  1.00  0.00           C  
ATOM   2975  CG1 ILE A1730      -5.613  14.076  48.506  1.00  0.00           C  
ATOM   2976  CG2 ILE A1730      -4.865  12.545  46.673  1.00  0.00           C  
ATOM   2977  CD1 ILE A1730      -5.519  13.098  49.661  1.00  0.00           C  
ATOM   2978  N   GLY A1731      -7.658  13.332  44.485  1.00  0.00           N  
ATOM   2979  CA  GLY A1731      -7.902  12.743  43.180  1.00  0.00           C  
ATOM   2980  C   GLY A1731      -7.826  13.801  42.093  1.00  0.00           C  
ATOM   2981  O   GLY A1731      -7.244  13.574  41.025  1.00  0.00           O  
ATOM   2982  N   GLU A1732      -8.420  14.966  42.354  1.00  0.00           N  
ATOM   2983  CA  GLU A1732      -8.397  16.055  41.383  1.00  0.00           C  
ATOM   2984  C   GLU A1732      -6.962  16.502  41.133  1.00  0.00           C  
ATOM   2985  O   GLU A1732      -6.622  16.942  40.034  1.00  0.00           O  
ATOM   2986  CB  GLU A1732      -9.238  17.239  41.881  1.00  0.00           C  
ATOM   2987  CG  GLU A1732      -9.009  18.549  41.125  1.00  0.00           C  
ATOM   2988  CD  GLU A1732      -9.347  18.469  39.641  1.00  0.00           C  
ATOM   2989  OE1 GLU A1732      -9.033  19.437  38.912  1.00  0.00           O  
ATOM   2990  OE2 GLU A1732      -9.927  17.452  39.198  1.00  0.00           O  
ATOM   2991  N   ALA A1733      -6.121  16.381  42.157  1.00  0.00           N  
ATOM   2992  CA  ALA A1733      -4.721  16.764  42.044  1.00  0.00           C  
ATOM   2993  C   ALA A1733      -3.968  15.782  41.137  1.00  0.00           C  
ATOM   2994  O   ALA A1733      -3.175  16.202  40.305  1.00  0.00           O  
ATOM   2995  CB  ALA A1733      -4.075  16.822  43.427  1.00  0.00           C  
ATOM   2996  N   TRP A1734      -4.209  14.481  41.302  1.00  0.00           N  
ATOM   2997  CA  TRP A1734      -3.564  13.481  40.446  1.00  0.00           C  
ATOM   2998  C   TRP A1734      -4.041  13.733  39.015  1.00  0.00           C  
ATOM   2999  O   TRP A1734      -3.248  13.777  38.076  1.00  0.00           O  
ATOM   3000  CB  TRP A1734      -3.964  12.048  40.850  1.00  0.00           C  
ATOM   3001  CG  TRP A1734      -3.346  11.535  42.132  1.00  0.00           C  
ATOM   3002  CD1 TRP A1734      -3.980  10.828  43.117  1.00  0.00           C  
ATOM   3003  CD2 TRP A1734      -1.987  11.706  42.574  1.00  0.00           C  
ATOM   3004  NE1 TRP A1734      -3.104  10.552  44.146  1.00  0.00           N  
ATOM   3005  CE2 TRP A1734      -1.876  11.081  43.839  1.00  0.00           C  
ATOM   3006  CE3 TRP A1734      -0.855  12.328  42.027  1.00  0.00           C  
ATOM   3007  CZ2 TRP A1734      -0.675  11.061  44.572  1.00  0.00           C  
ATOM   3008  CZ3 TRP A1734       0.340  12.309  42.756  1.00  0.00           C  
ATOM   3009  CH2 TRP A1734       0.416  11.680  44.014  1.00  0.00           C  
ATOM   3010  N   GLU A1735      -5.351  13.916  38.868  1.00  0.00           N  
ATOM   3011  CA  GLU A1735      -5.966  14.147  37.563  1.00  0.00           C  
ATOM   3012  C   GLU A1735      -5.385  15.351  36.825  1.00  0.00           C  
ATOM   3013  O   GLU A1735      -5.061  15.259  35.640  1.00  0.00           O  
ATOM   3014  CB  GLU A1735      -7.480  14.342  37.729  1.00  0.00           C  
ATOM   3015  CG  GLU A1735      -8.207  14.723  36.440  1.00  0.00           C  
ATOM   3016  CD  GLU A1735      -8.529  13.525  35.572  1.00  0.00           C  
ATOM   3017  OE1 GLU A1735      -8.772  13.713  34.359  1.00  0.00           O  
ATOM   3018  OE2 GLU A1735      -8.554  12.396  36.101  1.00  0.00           O  
ATOM   3019  N   SER A1736      -5.261  16.474  37.531  1.00  0.00           N  
ATOM   3020  CA  SER A1736      -4.754  17.713  36.943  1.00  0.00           C  
ATOM   3021  C   SER A1736      -3.234  17.776  36.851  1.00  0.00           C  
ATOM   3022  O   SER A1736      -2.678  18.772  36.405  1.00  0.00           O  
ATOM   3023  CB  SER A1736      -5.271  18.919  37.735  1.00  0.00           C  
ATOM   3024  OG  SER A1736      -4.824  18.882  39.081  1.00  0.00           O  
ATOM   3025  N   ARG A1739      -2.572  16.703  37.277  1.00  0.00           N  
ATOM   3026  CA  ARG A1739      -1.115  16.618  37.238  1.00  0.00           C  
ATOM   3027  C   ARG A1739      -0.415  17.506  38.258  1.00  0.00           C  
ATOM   3028  O   ARG A1739       0.782  17.772  38.150  1.00  0.00           O  
ATOM   3029  CB  ARG A1739      -0.608  16.908  35.818  1.00  0.00           C  
ATOM   3030  CG  ARG A1739      -0.819  15.730  34.874  1.00  0.00           C  
ATOM   3031  CD  ARG A1739      -1.101  16.141  33.429  1.00  0.00           C  
ATOM   3032  NE  ARG A1739      -0.374  17.335  33.021  1.00  0.00           N  
ATOM   3033  CZ  ARG A1739      -0.955  18.497  32.739  1.00  0.00           C  
ATOM   3034  NH1 ARG A1739      -2.276  18.622  32.816  1.00  0.00           N  
ATOM   3035  NH2 ARG A1739      -0.216  19.537  32.391  1.00  0.00           N  
ATOM   3036  N   GLU A1740      -1.168  17.963  39.253  1.00  0.00           N  
ATOM   3037  CA  GLU A1740      -0.601  18.783  40.314  1.00  0.00           C  
ATOM   3038  C   GLU A1740      -0.123  17.779  41.360  1.00  0.00           C  
ATOM   3039  O   GLU A1740      -0.643  17.729  42.471  1.00  0.00           O  
ATOM   3040  CB  GLU A1740      -1.668  19.698  40.915  1.00  0.00           C  
ATOM   3041  CG  GLU A1740      -2.266  20.709  39.943  1.00  0.00           C  
ATOM   3042  CD  GLU A1740      -1.264  21.737  39.435  1.00  0.00           C  
ATOM   3043  OE1 GLU A1740      -0.095  21.726  39.877  1.00  0.00           O  
ATOM   3044  OE2 GLU A1740      -1.656  22.572  38.589  1.00  0.00           O  
ATOM   3045  N   PHE A1741       0.866  16.975  40.988  1.00  0.00           N  
ATOM   3046  CA  PHE A1741       1.396  15.942  41.870  1.00  0.00           C  
ATOM   3047  C   PHE A1741       1.932  16.476  43.198  1.00  0.00           C  
ATOM   3048  O   PHE A1741       1.717  15.869  44.249  1.00  0.00           O  
ATOM   3049  CB  PHE A1741       2.502  15.153  41.160  1.00  0.00           C  
ATOM   3050  CG  PHE A1741       2.021  14.295  40.012  1.00  0.00           C  
ATOM   3051  CD1 PHE A1741       2.903  13.424  39.383  1.00  0.00           C  
ATOM   3052  CD2 PHE A1741       0.700  14.350  39.561  1.00  0.00           C  
ATOM   3053  CE1 PHE A1741       2.491  12.614  38.321  1.00  0.00           C  
ATOM   3054  CE2 PHE A1741       0.273  13.542  38.497  1.00  0.00           C  
ATOM   3055  CZ  PHE A1741       1.174  12.671  37.875  1.00  0.00           C  
ATOM   3056  N   GLY A1742       2.644  17.596  43.148  1.00  0.00           N  
ATOM   3057  CA  GLY A1742       3.178  18.171  44.374  1.00  0.00           C  
ATOM   3058  C   GLY A1742       2.063  18.490  45.354  1.00  0.00           C  
ATOM   3059  O   GLY A1742       2.200  18.287  46.562  1.00  0.00           O  
ATOM   3060  N   LYS A1743       0.952  19.001  44.835  1.00  0.00           N  
ATOM   3061  CA  LYS A1743      -0.195  19.338  45.674  1.00  0.00           C  
ATOM   3062  C   LYS A1743      -0.777  18.076  46.303  1.00  0.00           C  
ATOM   3063  O   LYS A1743      -1.133  18.063  47.485  1.00  0.00           O  
ATOM   3064  CB  LYS A1743      -1.267  20.040  44.837  1.00  0.00           C  
ATOM   3065  CG  LYS A1743      -2.560  20.347  45.589  1.00  0.00           C  
ATOM   3066  CD  LYS A1743      -3.589  20.965  44.649  1.00  0.00           C  
ATOM   3067  CE  LYS A1743      -4.957  21.087  45.306  1.00  0.00           C  
ATOM   3068  NZ  LYS A1743      -4.913  21.888  46.558  1.00  0.00           N  
ATOM   3069  N   ALA A1744      -0.879  17.015  45.509  1.00  0.00           N  
ATOM   3070  CA  ALA A1744      -1.412  15.753  46.007  1.00  0.00           C  
ATOM   3071  C   ALA A1744      -0.554  15.235  47.164  1.00  0.00           C  
ATOM   3072  O   ALA A1744      -1.071  14.871  48.217  1.00  0.00           O  
ATOM   3073  CB  ALA A1744      -1.450  14.723  44.886  1.00  0.00           C  
ATOM   3074  N   VAL A1745       0.759  15.209  46.966  1.00  0.00           N  
ATOM   3075  CA  VAL A1745       1.666  14.725  48.000  1.00  0.00           C  
ATOM   3076  C   VAL A1745       1.585  15.579  49.268  1.00  0.00           C  
ATOM   3077  O   VAL A1745       1.539  15.044  50.374  1.00  0.00           O  
ATOM   3078  CB  VAL A1745       3.124  14.673  47.469  1.00  0.00           C  
ATOM   3079  CG1 VAL A1745       4.093  14.341  48.598  1.00  0.00           C  
ATOM   3080  CG2 VAL A1745       3.225  13.610  46.363  1.00  0.00           C  
ATOM   3081  N   ARG A1746       1.556  16.900  49.117  1.00  0.00           N  
ATOM   3082  CA  ARG A1746       1.456  17.768  50.287  1.00  0.00           C  
ATOM   3083  C   ARG A1746       0.183  17.468  51.085  1.00  0.00           C  
ATOM   3084  O   ARG A1746       0.211  17.429  52.317  1.00  0.00           O  
ATOM   3085  CB  ARG A1746       1.482  19.245  49.873  1.00  0.00           C  
ATOM   3086  CG  ARG A1746       2.882  19.792  49.604  1.00  0.00           C  
ATOM   3087  CD  ARG A1746       2.869  21.315  49.444  1.00  0.00           C  
ATOM   3088  NE  ARG A1746       2.404  21.727  48.123  1.00  0.00           N  
ATOM   3089  CZ  ARG A1746       3.128  21.617  47.014  1.00  0.00           C  
ATOM   3090  NH1 ARG A1746       4.354  21.112  47.069  1.00  0.00           N  
ATOM   3091  NH2 ARG A1746       2.627  22.000  45.849  1.00  0.00           N  
ATOM   3092  N   GLU A1747      -0.927  17.252  50.384  1.00  0.00           N  
ATOM   3093  CA  GLU A1747      -2.196  16.943  51.039  1.00  0.00           C  
ATOM   3094  C   GLU A1747      -2.109  15.597  51.751  1.00  0.00           C  
ATOM   3095  O   GLU A1747      -2.582  15.441  52.881  1.00  0.00           O  
ATOM   3096  CB  GLU A1747      -3.329  16.906  50.011  1.00  0.00           C  
ATOM   3097  CG  GLU A1747      -4.690  16.589  50.613  1.00  0.00           C  
ATOM   3098  CD  GLU A1747      -5.080  17.570  51.705  1.00  0.00           C  
ATOM   3099  OE1 GLU A1747      -5.133  18.786  51.416  1.00  0.00           O  
ATOM   3100  OE2 GLU A1747      -5.329  17.127  52.851  1.00  0.00           O  
ATOM   3101  N   ILE A1748      -1.493  14.624  51.088  1.00  0.00           N  
ATOM   3102  CA  ILE A1748      -1.351  13.292  51.663  1.00  0.00           C  
ATOM   3103  C   ILE A1748      -0.479  13.312  52.916  1.00  0.00           C  
ATOM   3104  O   ILE A1748      -0.804  12.671  53.919  1.00  0.00           O  
ATOM   3105  CB  ILE A1748      -0.746  12.306  50.630  1.00  0.00           C  
ATOM   3106  CG1 ILE A1748      -1.759  12.058  49.507  1.00  0.00           C  
ATOM   3107  CG2 ILE A1748      -0.372  10.994  51.304  1.00  0.00           C  
ATOM   3108  CD1 ILE A1748      -1.196  11.308  48.317  1.00  0.00           C  
ATOM   3109  N   MET A1749       0.624  14.053  52.865  1.00  0.00           N  
ATOM   3110  CA  MET A1749       1.516  14.124  54.014  1.00  0.00           C  
ATOM   3111  C   MET A1749       0.886  14.929  55.152  1.00  0.00           C  
ATOM   3112  O   MET A1749       1.183  14.689  56.326  1.00  0.00           O  
ATOM   3113  CB  MET A1749       2.871  14.714  53.608  1.00  0.00           C  
ATOM   3114  CG  MET A1749       3.717  13.783  52.727  1.00  0.00           C  
ATOM   3115  SD  MET A1749       3.965  12.123  53.444  1.00  0.00           S  
ATOM   3116  CE  MET A1749       3.759  11.054  51.995  1.00  0.00           C  
ATOM   3117  N   ALA A1750       0.006  15.865  54.810  1.00  0.00           N  
ATOM   3118  CA  ALA A1750      -0.681  16.662  55.825  1.00  0.00           C  
ATOM   3119  C   ALA A1750      -1.570  15.694  56.607  1.00  0.00           C  
ATOM   3120  O   ALA A1750      -1.682  15.775  57.833  1.00  0.00           O  
ATOM   3121  CB  ALA A1750      -1.528  17.747  55.162  1.00  0.00           C  
ATOM   3122  N   LEU A1751      -2.193  14.769  55.884  1.00  0.00           N  
ATOM   3123  CA  LEU A1751      -3.049  13.763  56.504  1.00  0.00           C  
ATOM   3124  C   LEU A1751      -2.205  12.816  57.354  1.00  0.00           C  
ATOM   3125  O   LEU A1751      -2.605  12.436  58.449  1.00  0.00           O  
ATOM   3126  CB  LEU A1751      -3.801  12.967  55.436  1.00  0.00           C  
ATOM   3127  CG  LEU A1751      -4.977  13.657  54.741  1.00  0.00           C  
ATOM   3128  CD1 LEU A1751      -5.581  12.717  53.710  1.00  0.00           C  
ATOM   3129  CD2 LEU A1751      -6.022  14.047  55.774  1.00  0.00           C  
ATOM   3130  N   ALA A1752      -1.038  12.432  56.848  1.00  0.00           N  
ATOM   3131  CA  ALA A1752      -0.155  11.544  57.590  1.00  0.00           C  
ATOM   3132  C   ALA A1752       0.208  12.200  58.927  1.00  0.00           C  
ATOM   3133  O   ALA A1752       0.223  11.541  59.964  1.00  0.00           O  
ATOM   3134  CB  ALA A1752       1.102  11.257  56.783  1.00  0.00           C  
ATOM   3135  N   ASP A1753       0.498  13.499  58.906  1.00  0.00           N  
ATOM   3136  CA  ASP A1753       0.833  14.201  60.145  1.00  0.00           C  
ATOM   3137  C   ASP A1753      -0.347  14.109  61.106  1.00  0.00           C  
ATOM   3138  O   ASP A1753      -0.175  13.875  62.303  1.00  0.00           O  
ATOM   3139  CB  ASP A1753       1.146  15.678  59.879  1.00  0.00           C  
ATOM   3140  CG  ASP A1753       2.444  15.878  59.121  1.00  0.00           C  
ATOM   3141  OD1 ASP A1753       3.383  15.084  59.326  1.00  0.00           O  
ATOM   3142  OD2 ASP A1753       2.531  16.845  58.334  1.00  0.00           O  
ATOM   3143  N   LEU A1754      -1.546  14.290  60.565  1.00  0.00           N  
ATOM   3144  CA  LEU A1754      -2.773  14.230  61.348  1.00  0.00           C  
ATOM   3145  C   LEU A1754      -2.913  12.856  62.003  1.00  0.00           C  
ATOM   3146  O   LEU A1754      -3.230  12.751  63.191  1.00  0.00           O  
ATOM   3147  CB  LEU A1754      -3.974  14.492  60.439  1.00  0.00           C  
ATOM   3148  CG  LEU A1754      -5.099  15.389  60.951  1.00  0.00           C  
ATOM   3149  CD1 LEU A1754      -6.233  15.398  59.932  1.00  0.00           C  
ATOM   3150  CD2 LEU A1754      -5.594  14.890  62.300  1.00  0.00           C  
ATOM   3151  N   ALA A1755      -2.673  11.804  61.225  1.00  0.00           N  
ATOM   3152  CA  ALA A1755      -2.780  10.440  61.737  1.00  0.00           C  
ATOM   3153  C   ALA A1755      -1.772  10.174  62.849  1.00  0.00           C  
ATOM   3154  O   ALA A1755      -2.109   9.569  63.869  1.00  0.00           O  
ATOM   3155  CB  ALA A1755      -2.588   9.435  60.602  1.00  0.00           C  
ATOM   3156  N   ASN A1756      -0.536  10.624  62.659  1.00  0.00           N  
ATOM   3157  CA  ASN A1756       0.491  10.422  63.671  1.00  0.00           C  
ATOM   3158  C   ASN A1756       0.218  11.256  64.924  1.00  0.00           C  
ATOM   3159  O   ASN A1756       0.600  10.866  66.024  1.00  0.00           O  
ATOM   3160  CB  ASN A1756       1.876  10.734  63.096  1.00  0.00           C  
ATOM   3161  CG  ASN A1756       2.426   9.588  62.253  1.00  0.00           C  
ATOM   3162  OD1 ASN A1756       2.602   8.473  62.748  1.00  0.00           O  
ATOM   3163  ND2 ASN A1756       2.695   9.855  60.978  1.00  0.00           N  
ATOM   3164  N   ARG A1757      -0.448  12.394  64.760  1.00  0.00           N  
ATOM   3165  CA  ARG A1757      -0.784  13.232  65.904  1.00  0.00           C  
ATOM   3166  C   ARG A1757      -1.879  12.514  66.690  1.00  0.00           C  
ATOM   3167  O   ARG A1757      -1.863  12.496  67.923  1.00  0.00           O  
ATOM   3168  CB  ARG A1757      -1.281  14.605  65.446  1.00  0.00           C  
ATOM   3169  CG  ARG A1757      -1.567  15.564  66.593  1.00  0.00           C  
ATOM   3170  CD  ARG A1757      -1.942  16.962  66.110  1.00  0.00           C  
ATOM   3171  NE  ARG A1757      -0.851  17.630  65.402  1.00  0.00           N  
ATOM   3172  CZ  ARG A1757      -0.570  17.467  64.111  1.00  0.00           C  
ATOM   3173  NH1 ARG A1757      -1.303  16.654  63.363  1.00  0.00           N  
ATOM   3174  NH2 ARG A1757       0.447  18.120  63.564  1.00  0.00           N  
ATOM   3175  N   TYR A1758      -2.828  11.919  65.971  1.00  0.00           N  
ATOM   3176  CA  TYR A1758      -3.908  11.176  66.613  1.00  0.00           C  
ATOM   3177  C   TYR A1758      -3.295  10.093  67.487  1.00  0.00           C  
ATOM   3178  O   TYR A1758      -3.663   9.936  68.651  1.00  0.00           O  
ATOM   3179  CB  TYR A1758      -4.810  10.504  65.573  1.00  0.00           C  
ATOM   3180  CG  TYR A1758      -5.735   9.459  66.172  1.00  0.00           C  
ATOM   3181  CD1 TYR A1758      -6.905   9.829  66.838  1.00  0.00           C  
ATOM   3182  CD2 TYR A1758      -5.415   8.102  66.109  1.00  0.00           C  
ATOM   3183  CE1 TYR A1758      -7.734   8.871  67.430  1.00  0.00           C  
ATOM   3184  CE2 TYR A1758      -6.237   7.136  66.698  1.00  0.00           C  
ATOM   3185  CZ  TYR A1758      -7.392   7.528  67.357  1.00  0.00           C  
ATOM   3186  OH  TYR A1758      -8.197   6.577  67.948  1.00  0.00           O  
ATOM   3187  N   VAL A1760      -2.365   9.340  66.910  1.00  0.00           N  
ATOM   3188  CA  VAL A1760      -1.702   8.260  67.627  1.00  0.00           C  
ATOM   3189  C   VAL A1760      -0.936   8.772  68.844  1.00  0.00           C  
ATOM   3190  O   VAL A1760      -0.918   8.118  69.886  1.00  0.00           O  
ATOM   3191  CB  VAL A1760      -0.733   7.487  66.700  1.00  0.00           C  
ATOM   3192  CG1 VAL A1760       0.012   6.422  67.488  1.00  0.00           C  
ATOM   3193  CG2 VAL A1760      -1.516   6.836  65.562  1.00  0.00           C  
ATOM   3194  N   ASP A1761      -0.303   9.935  68.718  1.00  0.00           N  
ATOM   3195  CA  ASP A1761       0.444  10.501  69.840  1.00  0.00           C  
ATOM   3196  C   ASP A1761      -0.498  10.875  70.977  1.00  0.00           C  
ATOM   3197  O   ASP A1761      -0.234  10.568  72.140  1.00  0.00           O  
ATOM   3198  CB  ASP A1761       1.229  11.746  69.412  1.00  0.00           C  
ATOM   3199  CG  ASP A1761       2.346  11.430  68.438  1.00  0.00           C  
ATOM   3200  OD1 ASP A1761       3.024  10.396  68.619  1.00  0.00           O  
ATOM   3201  OD2 ASP A1761       2.557  12.227  67.499  1.00  0.00           O  
ATOM   3202  N   GLU A1762      -1.596  11.538  70.633  1.00  0.00           N  
ATOM   3203  CA  GLU A1762      -2.581  11.963  71.619  1.00  0.00           C  
ATOM   3204  C   GLU A1762      -3.201  10.780  72.351  1.00  0.00           C  
ATOM   3205  O   GLU A1762      -3.355  10.808  73.572  1.00  0.00           O  
ATOM   3206  CB  GLU A1762      -3.681  12.783  70.943  1.00  0.00           C  
ATOM   3207  CG  GLU A1762      -3.193  14.093  70.347  1.00  0.00           C  
ATOM   3208  CD  GLU A1762      -4.284  14.847  69.612  1.00  0.00           C  
ATOM   3209  OE1 GLU A1762      -4.011  15.969  69.135  1.00  0.00           O  
ATOM   3210  OE2 GLU A1762      -5.412  14.321  69.507  1.00  0.00           O  
ATOM   3211  N   GLN A1763      -3.558   9.741  71.605  1.00  0.00           N  
ATOM   3212  CA  GLN A1763      -4.161   8.558  72.204  1.00  0.00           C  
ATOM   3213  C   GLN A1763      -3.127   7.763  72.988  1.00  0.00           C  
ATOM   3214  O   GLN A1763      -3.470   7.035  73.919  1.00  0.00           O  
ATOM   3215  CB  GLN A1763      -4.787   7.673  71.125  1.00  0.00           C  
ATOM   3216  CG  GLN A1763      -5.958   8.316  70.396  1.00  0.00           C  
ATOM   3217  CD  GLN A1763      -7.064   8.759  71.336  1.00  0.00           C  
ATOM   3218  OE1 GLN A1763      -7.504   7.999  72.197  1.00  0.00           O  
ATOM   3219  NE2 GLN A1763      -7.526   9.992  71.166  1.00  0.00           N  
ATOM   3220  N   ALA A1799      -1.862   7.907  72.603  1.00  0.00           N  
ATOM   3221  CA  ALA A1799      -0.761   7.219  73.269  1.00  0.00           C  
ATOM   3222  C   ALA A1799      -1.096   5.768  73.602  1.00  0.00           C  
ATOM   3223  O   ALA A1799      -1.434   5.446  74.741  1.00  0.00           O  
ATOM   3224  CB  ALA A1799      -0.381   7.967  74.542  1.00  0.00           C  
ATOM   3225  N   PRO A1800      -0.998   4.870  72.608  1.00  0.00           N  
ATOM   3226  CA  PRO A1800      -1.295   3.449  72.809  1.00  0.00           C  
ATOM   3227  C   PRO A1800      -0.304   2.741  73.732  1.00  0.00           C  
ATOM   3228  O   PRO A1800      -0.667   1.793  74.428  1.00  0.00           O  
ATOM   3229  CB  PRO A1800      -1.266   2.891  71.388  1.00  0.00           C  
ATOM   3230  CG  PRO A1800      -0.231   3.747  70.726  1.00  0.00           C  
ATOM   3231  CD  PRO A1800      -0.605   5.128  71.212  1.00  0.00           C  
ATOM   3232  N   TRP A1801       0.945   3.202  73.734  1.00  0.00           N  
ATOM   3233  CA  TRP A1801       1.979   2.606  74.576  1.00  0.00           C  
ATOM   3234  C   TRP A1801       1.656   2.807  76.055  1.00  0.00           C  
ATOM   3235  O   TRP A1801       2.101   2.040  76.909  1.00  0.00           O  
ATOM   3236  CB  TRP A1801       3.344   3.214  74.243  1.00  0.00           C  
ATOM   3237  CG  TRP A1801       3.406   4.698  74.424  1.00  0.00           C  
ATOM   3238  CD1 TRP A1801       3.592   5.378  75.594  1.00  0.00           C  
ATOM   3239  CD2 TRP A1801       3.257   5.693  73.401  1.00  0.00           C  
ATOM   3240  NE1 TRP A1801       3.568   6.734  75.364  1.00  0.00           N  
ATOM   3241  CE2 TRP A1801       3.365   6.954  74.028  1.00  0.00           C  
ATOM   3242  CE3 TRP A1801       3.042   5.638  72.017  1.00  0.00           C  
ATOM   3243  CZ2 TRP A1801       3.264   8.154  73.315  1.00  0.00           C  
ATOM   3244  CZ3 TRP A1801       2.943   6.832  71.310  1.00  0.00           C  
ATOM   3245  CH2 TRP A1801       3.055   8.073  71.961  1.00  0.00           C  
ATOM   3246  N   VAL A1802       0.879   3.846  76.348  1.00  0.00           N  
ATOM   3247  CA  VAL A1802       0.472   4.139  77.717  1.00  0.00           C  
ATOM   3248  C   VAL A1802      -0.731   3.266  78.052  1.00  0.00           C  
ATOM   3249  O   VAL A1802      -0.794   2.650  79.115  1.00  0.00           O  
ATOM   3250  CB  VAL A1802       0.068   5.624  77.882  1.00  0.00           C  
ATOM   3251  CG1 VAL A1802      -0.521   5.855  79.266  1.00  0.00           C  
ATOM   3252  CG2 VAL A1802       1.278   6.518  77.671  1.00  0.00           C  
ATOM   3253  N   VAL A1803      -1.684   3.219  77.126  1.00  0.00           N  
ATOM   3254  CA  VAL A1803      -2.892   2.424  77.298  1.00  0.00           C  
ATOM   3255  C   VAL A1803      -2.542   0.941  77.302  1.00  0.00           C  
ATOM   3256  O   VAL A1803      -3.300   0.115  77.806  1.00  0.00           O  
ATOM   3257  CB  VAL A1803      -3.896   2.698  76.157  1.00  0.00           C  
ATOM   3258  CG1 VAL A1803      -5.173   1.901  76.378  1.00  0.00           C  
ATOM   3259  CG2 VAL A1803      -4.202   4.184  76.081  1.00  0.00           C  
ATOM   3260  N   ALA A1804      -1.380   0.616  76.745  1.00  0.00           N  
ATOM   3261  CA  ALA A1804      -0.916  -0.762  76.663  1.00  0.00           C  
ATOM   3262  C   ALA A1804      -0.566  -1.359  78.020  1.00  0.00           C  
ATOM   3263  O   ALA A1804      -0.888  -2.514  78.293  1.00  0.00           O  
ATOM   3264  CB  ALA A1804       0.288  -0.848  75.740  1.00  0.00           C  
ATOM   3265  N   LYS A1805       0.099  -0.580  78.869  1.00  0.00           N  
ATOM   3266  CA  LYS A1805       0.489  -1.076  80.188  1.00  0.00           C  
ATOM   3267  C   LYS A1805      -0.571  -0.866  81.261  1.00  0.00           C  
ATOM   3268  O   LYS A1805      -0.319  -1.101  82.441  1.00  0.00           O  
ATOM   3269  CB  LYS A1805       1.813  -0.440  80.630  1.00  0.00           C  
ATOM   3270  CG  LYS A1805       1.887   1.070  80.412  1.00  0.00           C  
ATOM   3271  CD  LYS A1805       3.277   1.602  80.749  1.00  0.00           C  
ATOM   3272  CE  LYS A1805       3.588   2.882  79.998  1.00  0.00           C  
ATOM   3273  NZ  LYS A1805       4.702   3.606  80.664  1.00  0.00           N  
ATOM   3274  N   GLN A1808      -1.757  -0.434  80.847  1.00  0.00           N  
ATOM   3275  CA  GLN A1808      -2.857  -0.216  81.777  1.00  0.00           C  
ATOM   3276  C   GLN A1808      -3.817  -1.403  81.721  1.00  0.00           C  
ATOM   3277  O   GLN A1808      -4.720  -1.444  80.885  1.00  0.00           O  
ATOM   3278  CB  GLN A1808      -3.602   1.071  81.425  1.00  0.00           C  
ATOM   3279  CG  GLN A1808      -2.747   2.323  81.514  1.00  0.00           C  
ATOM   3280  CD  GLN A1808      -3.504   3.573  81.113  1.00  0.00           C  
ATOM   3281  OE1 GLN A1808      -4.022   3.667  80.001  1.00  0.00           O  
ATOM   3282  NE2 GLN A1808      -3.571   4.542  82.018  1.00  0.00           N  
ATOM   3283  N   GLU A1809      -3.611  -2.365  82.617  1.00  0.00           N  
ATOM   3284  CA  GLU A1809      -4.441  -3.564  82.681  1.00  0.00           C  
ATOM   3285  C   GLU A1809      -5.933  -3.248  82.597  1.00  0.00           C  
ATOM   3286  O   GLU A1809      -6.432  -2.358  83.289  1.00  0.00           O  
ATOM   3287  CB  GLU A1809      -4.142  -4.334  83.965  1.00  0.00           C  
ATOM   3288  N   GLY A1810      -6.636  -3.986  81.743  1.00  0.00           N  
ATOM   3289  CA  GLY A1810      -8.064  -3.781  81.580  1.00  0.00           C  
ATOM   3290  C   GLY A1810      -8.426  -2.763  80.514  1.00  0.00           C  
ATOM   3291  O   GLY A1810      -9.580  -2.342  80.418  1.00  0.00           O  
ATOM   3292  N   ARG A1812      -7.448  -2.367  79.706  1.00  0.00           N  
ATOM   3293  CA  ARG A1812      -7.684  -1.386  78.650  1.00  0.00           C  
ATOM   3294  C   ARG A1812      -7.457  -1.980  77.264  1.00  0.00           C  
ATOM   3295  O   ARG A1812      -7.210  -1.249  76.305  1.00  0.00           O  
ATOM   3296  CB  ARG A1812      -6.760  -0.179  78.838  1.00  0.00           C  
ATOM   3297  CG  ARG A1812      -6.957   0.564  80.148  1.00  0.00           C  
ATOM   3298  CD  ARG A1812      -8.281   1.309  80.167  1.00  0.00           C  
ATOM   3299  NE  ARG A1812      -8.339   2.340  79.134  1.00  0.00           N  
ATOM   3300  CZ  ARG A1812      -7.538   3.399  79.086  1.00  0.00           C  
ATOM   3301  NH1 ARG A1812      -6.609   3.574  80.016  1.00  0.00           N  
ATOM   3302  NH2 ARG A1812      -7.664   4.284  78.107  1.00  0.00           N  
ATOM   3303  N   ASP A1813      -7.545  -3.304  77.161  1.00  0.00           N  
ATOM   3304  CA  ASP A1813      -7.335  -3.995  75.890  1.00  0.00           C  
ATOM   3305  C   ASP A1813      -8.253  -3.490  74.784  1.00  0.00           C  
ATOM   3306  O   ASP A1813      -7.800  -3.202  73.678  1.00  0.00           O  
ATOM   3307  CB  ASP A1813      -7.536  -5.502  76.064  1.00  0.00           C  
ATOM   3308  CG  ASP A1813      -6.620  -6.093  77.114  1.00  0.00           C  
ATOM   3309  OD1 ASP A1813      -6.794  -5.764  78.307  1.00  0.00           O  
ATOM   3310  OD2 ASP A1813      -5.723  -6.881  76.747  1.00  0.00           O  
ATOM   3311  N   ALA A1814      -9.544  -3.390  75.085  1.00  0.00           N  
ATOM   3312  CA  ALA A1814     -10.519  -2.918  74.110  1.00  0.00           C  
ATOM   3313  C   ALA A1814     -10.122  -1.545  73.580  1.00  0.00           C  
ATOM   3314  O   ALA A1814     -10.125  -1.312  72.370  1.00  0.00           O  
ATOM   3315  CB  ALA A1814     -11.902  -2.854  74.740  1.00  0.00           C  
ATOM   3316  N   ASP A1815      -9.778  -0.638  74.489  1.00  0.00           N  
ATOM   3317  CA  ASP A1815      -9.379   0.710  74.101  1.00  0.00           C  
ATOM   3318  C   ASP A1815      -8.132   0.667  73.227  1.00  0.00           C  
ATOM   3319  O   ASP A1815      -8.024   1.409  72.252  1.00  0.00           O  
ATOM   3320  CB  ASP A1815      -9.097   1.571  75.338  1.00  0.00           C  
ATOM   3321  CG  ASP A1815     -10.316   1.745  76.223  1.00  0.00           C  
ATOM   3322  OD1 ASP A1815     -11.409   2.036  75.694  1.00  0.00           O  
ATOM   3323  OD2 ASP A1815     -10.176   1.602  77.456  1.00  0.00           O  
ATOM   3324  N   LEU A1816      -7.195  -0.204  73.586  1.00  0.00           N  
ATOM   3325  CA  LEU A1816      -5.951  -0.345  72.841  1.00  0.00           C  
ATOM   3326  C   LEU A1816      -6.206  -0.794  71.402  1.00  0.00           C  
ATOM   3327  O   LEU A1816      -5.693  -0.193  70.453  1.00  0.00           O  
ATOM   3328  CB  LEU A1816      -5.034  -1.350  73.543  1.00  0.00           C  
ATOM   3329  CG  LEU A1816      -3.667  -1.597  72.901  1.00  0.00           C  
ATOM   3330  CD1 LEU A1816      -2.891  -0.299  72.832  1.00  0.00           C  
ATOM   3331  CD2 LEU A1816      -2.901  -2.628  73.707  1.00  0.00           C  
ATOM   3332  N   GLN A1817      -6.996  -1.853  71.246  1.00  0.00           N  
ATOM   3333  CA  GLN A1817      -7.320  -2.376  69.922  1.00  0.00           C  
ATOM   3334  C   GLN A1817      -8.024  -1.308  69.092  1.00  0.00           C  
ATOM   3335  O   GLN A1817      -7.797  -1.201  67.887  1.00  0.00           O  
ATOM   3336  CB  GLN A1817      -8.220  -3.613  70.042  1.00  0.00           C  
ATOM   3337  CG  GLN A1817      -8.626  -4.233  68.704  1.00  0.00           C  
ATOM   3338  CD  GLN A1817      -9.679  -5.319  68.857  1.00  0.00           C  
ATOM   3339  OE1 GLN A1817     -10.725  -5.098  69.467  1.00  0.00           O  
ATOM   3340  NE2 GLN A1817      -9.411  -6.496  68.296  1.00  0.00           N  
ATOM   3341  N   ALA A1818      -8.876  -0.517  69.738  1.00  0.00           N  
ATOM   3342  CA  ALA A1818      -9.603   0.534  69.041  1.00  0.00           C  
ATOM   3343  C   ALA A1818      -8.637   1.586  68.504  1.00  0.00           C  
ATOM   3344  O   ALA A1818      -8.750   2.025  67.357  1.00  0.00           O  
ATOM   3345  CB  ALA A1818     -10.620   1.182  69.978  1.00  0.00           C  
ATOM   3346  N   ILE A1819      -7.683   1.983  69.339  1.00  0.00           N  
ATOM   3347  CA  ILE A1819      -6.700   2.985  68.952  1.00  0.00           C  
ATOM   3348  C   ILE A1819      -5.806   2.514  67.806  1.00  0.00           C  
ATOM   3349  O   ILE A1819      -5.696   3.186  66.779  1.00  0.00           O  
ATOM   3350  CB  ILE A1819      -5.803   3.368  70.149  1.00  0.00           C  
ATOM   3351  CG1 ILE A1819      -6.656   3.997  71.253  1.00  0.00           C  
ATOM   3352  CG2 ILE A1819      -4.720   4.339  69.701  1.00  0.00           C  
ATOM   3353  CD1 ILE A1819      -5.877   4.342  72.512  1.00  0.00           C  
ATOM   3354  N   CYS A1820      -5.177   1.356  67.985  1.00  0.00           N  
ATOM   3355  CA  CYS A1820      -4.273   0.801  66.983  1.00  0.00           C  
ATOM   3356  C   CYS A1820      -4.943   0.389  65.674  1.00  0.00           C  
ATOM   3357  O   CYS A1820      -4.318   0.444  64.616  1.00  0.00           O  
ATOM   3358  CB  CYS A1820      -3.514  -0.385  67.570  1.00  0.00           C  
ATOM   3359  SG  CYS A1820      -2.456   0.075  68.971  1.00  0.00           S  
ATOM   3360  N   SER A1821      -6.201  -0.031  65.741  1.00  0.00           N  
ATOM   3361  CA  SER A1821      -6.919  -0.409  64.528  1.00  0.00           C  
ATOM   3362  C   SER A1821      -7.220   0.874  63.767  1.00  0.00           C  
ATOM   3363  O   SER A1821      -7.184   0.911  62.535  1.00  0.00           O  
ATOM   3364  CB  SER A1821      -8.227  -1.124  64.875  1.00  0.00           C  
ATOM   3365  OG  SER A1821      -7.967  -2.346  65.536  1.00  0.00           O  
ATOM   3366  N   MET A1822      -7.509   1.930  64.522  1.00  0.00           N  
ATOM   3367  CA  MET A1822      -7.816   3.225  63.945  1.00  0.00           C  
ATOM   3368  C   MET A1822      -6.617   3.694  63.134  1.00  0.00           C  
ATOM   3369  O   MET A1822      -6.768   4.199  62.021  1.00  0.00           O  
ATOM   3370  CB  MET A1822      -8.126   4.231  65.056  1.00  0.00           C  
ATOM   3371  CG  MET A1822      -8.627   5.580  64.569  1.00  0.00           C  
ATOM   3372  SD  MET A1822     -10.187   5.510  63.666  1.00  0.00           S  
ATOM   3373  CE  MET A1822      -9.872   6.710  62.386  1.00  0.00           C  
ATOM   3374  N   GLY A1823      -5.429   3.512  63.699  1.00  0.00           N  
ATOM   3375  CA  GLY A1823      -4.210   3.916  63.023  1.00  0.00           C  
ATOM   3376  C   GLY A1823      -3.947   3.126  61.755  1.00  0.00           C  
ATOM   3377  O   GLY A1823      -3.504   3.682  60.746  1.00  0.00           O  
ATOM   3378  N   ILE A1824      -4.204   1.822  61.802  1.00  0.00           N  
ATOM   3379  CA  ILE A1824      -3.993   0.975  60.633  1.00  0.00           C  
ATOM   3380  C   ILE A1824      -4.997   1.336  59.536  1.00  0.00           C  
ATOM   3381  O   ILE A1824      -4.688   1.252  58.344  1.00  0.00           O  
ATOM   3382  CB  ILE A1824      -4.121  -0.521  60.999  1.00  0.00           C  
ATOM   3383  CG1 ILE A1824      -2.961  -0.914  61.922  1.00  0.00           C  
ATOM   3384  CG2 ILE A1824      -4.125  -1.378  59.727  1.00  0.00           C  
ATOM   3385  CD1 ILE A1824      -3.057  -2.316  62.487  1.00  0.00           C  
ATOM   3386  N   ASN A1825      -6.199   1.744  59.929  1.00  0.00           N  
ATOM   3387  CA  ASN A1825      -7.188   2.127  58.933  1.00  0.00           C  
ATOM   3388  C   ASN A1825      -6.805   3.453  58.283  1.00  0.00           C  
ATOM   3389  O   ASN A1825      -7.114   3.688  57.115  1.00  0.00           O  
ATOM   3390  CB  ASN A1825      -8.585   2.208  59.552  1.00  0.00           C  
ATOM   3391  CG  ASN A1825      -9.373   0.928  59.342  1.00  0.00           C  
ATOM   3392  OD1 ASN A1825      -9.542   0.484  58.210  1.00  0.00           O  
ATOM   3393  ND2 ASN A1825      -9.849   0.325  60.429  1.00  0.00           N  
ATOM   3394  N   LEU A1826      -6.122   4.317  59.032  1.00  0.00           N  
ATOM   3395  CA  LEU A1826      -5.691   5.597  58.479  1.00  0.00           C  
ATOM   3396  C   LEU A1826      -4.585   5.311  57.470  1.00  0.00           C  
ATOM   3397  O   LEU A1826      -4.501   5.958  56.430  1.00  0.00           O  
ATOM   3398  CB  LEU A1826      -5.170   6.521  59.585  1.00  0.00           C  
ATOM   3399  CG  LEU A1826      -6.206   6.999  60.607  1.00  0.00           C  
ATOM   3400  CD1 LEU A1826      -5.513   7.810  61.696  1.00  0.00           C  
ATOM   3401  CD2 LEU A1826      -7.267   7.836  59.914  1.00  0.00           C  
ATOM   3402  N   PHE A1827      -3.747   4.329  57.795  1.00  0.00           N  
ATOM   3403  CA  PHE A1827      -2.644   3.903  56.937  1.00  0.00           C  
ATOM   3404  C   PHE A1827      -3.214   3.347  55.626  1.00  0.00           C  
ATOM   3405  O   PHE A1827      -2.680   3.602  54.544  1.00  0.00           O  
ATOM   3406  CB  PHE A1827      -1.827   2.827  57.658  1.00  0.00           C  
ATOM   3407  CG  PHE A1827      -0.796   2.153  56.795  1.00  0.00           C  
ATOM   3408  CD1 PHE A1827       0.386   2.806  56.452  1.00  0.00           C  
ATOM   3409  CD2 PHE A1827      -1.005   0.854  56.330  1.00  0.00           C  
ATOM   3410  CE1 PHE A1827       1.342   2.176  55.662  1.00  0.00           C  
ATOM   3411  CE2 PHE A1827      -0.054   0.212  55.536  1.00  0.00           C  
ATOM   3412  CZ  PHE A1827       1.124   0.875  55.201  1.00  0.00           C  
ATOM   3413  N   ARG A1828      -4.300   2.585  55.734  1.00  0.00           N  
ATOM   3414  CA  ARG A1828      -4.952   2.001  54.563  1.00  0.00           C  
ATOM   3415  C   ARG A1828      -5.357   3.106  53.588  1.00  0.00           C  
ATOM   3416  O   ARG A1828      -5.157   2.985  52.377  1.00  0.00           O  
ATOM   3417  CB  ARG A1828      -6.192   1.202  55.003  1.00  0.00           C  
ATOM   3418  CG  ARG A1828      -6.915   0.403  53.900  1.00  0.00           C  
ATOM   3419  CD  ARG A1828      -7.823   1.276  53.027  1.00  0.00           C  
ATOM   3420  NE  ARG A1828      -8.659   0.461  52.142  1.00  0.00           N  
ATOM   3421  CZ  ARG A1828      -9.792  -0.136  52.509  1.00  0.00           C  
ATOM   3422  NH1 ARG A1828     -10.250  -0.013  53.749  1.00  0.00           N  
ATOM   3423  NH2 ARG A1828     -10.469  -0.869  51.632  1.00  0.00           N  
ATOM   3424  N   VAL A1829      -5.938   4.179  54.118  1.00  0.00           N  
ATOM   3425  CA  VAL A1829      -6.370   5.292  53.278  1.00  0.00           C  
ATOM   3426  C   VAL A1829      -5.177   5.993  52.627  1.00  0.00           C  
ATOM   3427  O   VAL A1829      -5.190   6.260  51.425  1.00  0.00           O  
ATOM   3428  CB  VAL A1829      -7.200   6.315  54.089  1.00  0.00           C  
ATOM   3429  CG1 VAL A1829      -7.541   7.525  53.222  1.00  0.00           C  
ATOM   3430  CG2 VAL A1829      -8.480   5.657  54.577  1.00  0.00           C  
ATOM   3431  N   LEU A1830      -4.139   6.274  53.410  1.00  0.00           N  
ATOM   3432  CA  LEU A1830      -2.953   6.936  52.867  1.00  0.00           C  
ATOM   3433  C   LEU A1830      -2.301   6.124  51.751  1.00  0.00           C  
ATOM   3434  O   LEU A1830      -1.940   6.674  50.711  1.00  0.00           O  
ATOM   3435  CB  LEU A1830      -1.922   7.190  53.969  1.00  0.00           C  
ATOM   3436  CG  LEU A1830      -2.352   8.096  55.122  1.00  0.00           C  
ATOM   3437  CD1 LEU A1830      -1.226   8.168  56.148  1.00  0.00           C  
ATOM   3438  CD2 LEU A1830      -2.688   9.482  54.591  1.00  0.00           C  
ATOM   3439  N   MET A1831      -2.142   4.820  51.960  1.00  0.00           N  
ATOM   3440  CA  MET A1831      -1.518   3.981  50.935  1.00  0.00           C  
ATOM   3441  C   MET A1831      -2.350   3.912  49.659  1.00  0.00           C  
ATOM   3442  O   MET A1831      -1.814   3.679  48.577  1.00  0.00           O  
ATOM   3443  CB  MET A1831      -1.248   2.572  51.465  1.00  0.00           C  
ATOM   3444  CG  MET A1831      -0.033   2.484  52.387  1.00  0.00           C  
ATOM   3445  SD  MET A1831       1.418   3.285  51.650  1.00  0.00           S  
ATOM   3446  CE  MET A1831       1.696   2.233  50.242  1.00  0.00           C  
ATOM   3447  N   THR A1832      -3.659   4.120  49.786  1.00  0.00           N  
ATOM   3448  CA  THR A1832      -4.537   4.103  48.622  1.00  0.00           C  
ATOM   3449  C   THR A1832      -4.244   5.351  47.782  1.00  0.00           C  
ATOM   3450  O   THR A1832      -4.117   5.273  46.559  1.00  0.00           O  
ATOM   3451  CB  THR A1832      -6.021   4.103  49.042  1.00  0.00           C  
ATOM   3452  OG1 THR A1832      -6.285   2.948  49.850  1.00  0.00           O  
ATOM   3453  CG2 THR A1832      -6.927   4.074  47.810  1.00  0.00           C  
ATOM   3454  N   TYR A1833      -4.118   6.499  48.445  1.00  0.00           N  
ATOM   3455  CA  TYR A1833      -3.825   7.746  47.745  1.00  0.00           C  
ATOM   3456  C   TYR A1833      -2.428   7.702  47.123  1.00  0.00           C  
ATOM   3457  O   TYR A1833      -2.184   8.316  46.087  1.00  0.00           O  
ATOM   3458  CB  TYR A1833      -3.923   8.941  48.701  1.00  0.00           C  
ATOM   3459  CG  TYR A1833      -5.309   9.172  49.275  1.00  0.00           C  
ATOM   3460  CD1 TYR A1833      -6.455   8.891  48.527  1.00  0.00           C  
ATOM   3461  CD2 TYR A1833      -5.470   9.722  50.547  1.00  0.00           C  
ATOM   3462  CE1 TYR A1833      -7.727   9.154  49.036  1.00  0.00           C  
ATOM   3463  CE2 TYR A1833      -6.732   9.992  51.061  1.00  0.00           C  
ATOM   3464  CZ  TYR A1833      -7.854   9.705  50.303  1.00  0.00           C  
ATOM   3465  OH  TYR A1833      -9.102   9.959  50.823  1.00  0.00           O  
ATOM   3466  N   LEU A1834      -1.514   6.970  47.755  1.00  0.00           N  
ATOM   3467  CA  LEU A1834      -0.148   6.857  47.242  1.00  0.00           C  
ATOM   3468  C   LEU A1834       0.071   5.682  46.288  1.00  0.00           C  
ATOM   3469  O   LEU A1834       1.151   5.539  45.724  1.00  0.00           O  
ATOM   3470  CB  LEU A1834       0.848   6.737  48.403  1.00  0.00           C  
ATOM   3471  CG  LEU A1834       1.072   7.984  49.258  1.00  0.00           C  
ATOM   3472  CD1 LEU A1834       1.834   7.580  50.515  1.00  0.00           C  
ATOM   3473  CD2 LEU A1834       1.839   9.036  48.462  1.00  0.00           C  
ATOM   3474  N   LYS A2014      -0.944   4.842  46.105  1.00  0.00           N  
ATOM   3475  CA  LYS A2014      -0.803   3.686  45.229  1.00  0.00           C  
ATOM   3476  C   LYS A2014      -0.262   3.998  43.825  1.00  0.00           C  
ATOM   3477  O   LYS A2014       0.532   3.229  43.281  1.00  0.00           O  
ATOM   3478  CB  LYS A2014      -2.135   2.929  45.137  1.00  0.00           C  
ATOM   3479  CG  LYS A2014      -2.080   1.692  44.243  1.00  0.00           C  
ATOM   3480  CD  LYS A2014      -3.195   0.715  44.586  1.00  0.00           C  
ATOM   3481  CE  LYS A2014      -3.152  -0.504  43.671  1.00  0.00           C  
ATOM   3482  NZ  LYS A2014      -4.055  -1.594  44.152  1.00  0.00           N  
ATOM   3483  N   PRO A2015      -0.691   5.114  43.210  1.00  0.00           N  
ATOM   3484  CA  PRO A2015      -0.181   5.430  41.869  1.00  0.00           C  
ATOM   3485  C   PRO A2015       1.312   5.754  41.870  1.00  0.00           C  
ATOM   3486  O   PRO A2015       1.997   5.588  40.858  1.00  0.00           O  
ATOM   3487  CB  PRO A2015      -0.991   6.661  41.466  1.00  0.00           C  
ATOM   3488  CG  PRO A2015      -2.267   6.494  42.207  1.00  0.00           C  
ATOM   3489  CD  PRO A2015      -1.805   6.013  43.563  1.00  0.00           C  
ATOM   3490  N   VAL A2016       1.796   6.215  43.020  1.00  0.00           N  
ATOM   3491  CA  VAL A2016       3.191   6.633  43.172  1.00  0.00           C  
ATOM   3492  C   VAL A2016       4.184   5.540  43.568  1.00  0.00           C  
ATOM   3493  O   VAL A2016       5.278   5.474  43.014  1.00  0.00           O  
ATOM   3494  CB  VAL A2016       3.293   7.763  44.230  1.00  0.00           C  
ATOM   3495  CG1 VAL A2016       4.663   8.409  44.193  1.00  0.00           C  
ATOM   3496  CG2 VAL A2016       2.191   8.794  44.004  1.00  0.00           C  
ATOM   3497  N   LEU A2017       3.798   4.688  44.517  1.00  0.00           N  
ATOM   3498  CA  LEU A2017       4.684   3.639  45.040  1.00  0.00           C  
ATOM   3499  C   LEU A2017       4.134   2.231  44.837  1.00  0.00           C  
ATOM   3500  O   LEU A2017       3.632   1.609  45.775  1.00  0.00           O  
ATOM   3501  CB  LEU A2017       4.901   3.883  46.535  1.00  0.00           C  
ATOM   3502  CG  LEU A2017       5.181   5.345  46.880  1.00  0.00           C  
ATOM   3503  CD1 LEU A2017       5.001   5.589  48.369  1.00  0.00           C  
ATOM   3504  CD2 LEU A2017       6.579   5.692  46.422  1.00  0.00           C  
ATOM   3505  N   PRO A2018       4.238   1.701  43.609  1.00  0.00           N  
ATOM   3506  CA  PRO A2018       3.744   0.364  43.272  1.00  0.00           C  
ATOM   3507  C   PRO A2018       4.230  -0.780  44.159  1.00  0.00           C  
ATOM   3508  O   PRO A2018       3.438  -1.629  44.566  1.00  0.00           O  
ATOM   3509  CB  PRO A2018       4.196   0.180  41.827  1.00  0.00           C  
ATOM   3510  CG  PRO A2018       4.236   1.563  41.300  1.00  0.00           C  
ATOM   3511  CD  PRO A2018       4.819   2.358  42.426  1.00  0.00           C  
ATOM   3512  N   LYS A2019       5.528  -0.817  44.448  1.00  0.00           N  
ATOM   3513  CA  LYS A2019       6.061  -1.903  45.260  1.00  0.00           C  
ATOM   3514  C   LYS A2019       5.695  -1.816  46.738  1.00  0.00           C  
ATOM   3515  O   LYS A2019       5.282  -2.811  47.330  1.00  0.00           O  
ATOM   3516  CB  LYS A2019       7.577  -2.008  45.072  1.00  0.00           C  
ATOM   3517  CG  LYS A2019       7.960  -2.572  43.707  1.00  0.00           C  
ATOM   3518  CD  LYS A2019       7.352  -3.959  43.512  1.00  0.00           C  
ATOM   3519  CE  LYS A2019       7.584  -4.493  42.110  1.00  0.00           C  
ATOM   3520  NZ  LYS A2019       6.909  -5.813  41.905  1.00  0.00           N  
ATOM   3521  N   LEU A2020       5.842  -0.643  47.340  1.00  0.00           N  
ATOM   3522  CA  LEU A2020       5.465  -0.495  48.738  1.00  0.00           C  
ATOM   3523  C   LEU A2020       3.978  -0.811  48.869  1.00  0.00           C  
ATOM   3524  O   LEU A2020       3.545  -1.395  49.859  1.00  0.00           O  
ATOM   3525  CB  LEU A2020       5.727   0.932  49.232  1.00  0.00           C  
ATOM   3526  CG  LEU A2020       5.233   1.222  50.656  1.00  0.00           C  
ATOM   3527  CD1 LEU A2020       5.874   0.232  51.637  1.00  0.00           C  
ATOM   3528  CD2 LEU A2020       5.570   2.656  51.041  1.00  0.00           C  
ATOM   3529  N   THR A2021       3.196  -0.416  47.869  1.00  0.00           N  
ATOM   3530  CA  THR A2021       1.762  -0.674  47.907  1.00  0.00           C  
ATOM   3531  C   THR A2021       1.490  -2.176  47.960  1.00  0.00           C  
ATOM   3532  O   THR A2021       0.639  -2.622  48.732  1.00  0.00           O  
ATOM   3533  CB  THR A2021       1.039  -0.058  46.690  1.00  0.00           C  
ATOM   3534  OG1 THR A2021       1.156   1.370  46.737  1.00  0.00           O  
ATOM   3535  CG2 THR A2021      -0.437  -0.425  46.709  1.00  0.00           C  
ATOM   3536  N   GLU A2022       2.212  -2.957  47.157  1.00  0.00           N  
ATOM   3537  CA  GLU A2022       2.015  -4.407  47.164  1.00  0.00           C  
ATOM   3538  C   GLU A2022       2.351  -4.959  48.546  1.00  0.00           C  
ATOM   3539  O   GLU A2022       1.656  -5.835  49.060  1.00  0.00           O  
ATOM   3540  CB  GLU A2022       2.904  -5.098  46.129  1.00  0.00           C  
ATOM   3541  CG  GLU A2022       2.650  -4.706  44.689  1.00  0.00           C  
ATOM   3542  CD  GLU A2022       3.438  -5.559  43.710  1.00  0.00           C  
ATOM   3543  OE1 GLU A2022       4.494  -6.110  44.104  1.00  0.00           O  
ATOM   3544  OE2 GLU A2022       3.007  -5.672  42.542  1.00  0.00           O  
ATOM   3545  N   ARG A2023       3.424  -4.449  49.148  1.00  0.00           N  
ATOM   3546  CA  ARG A2023       3.818  -4.914  50.473  1.00  0.00           C  
ATOM   3547  C   ARG A2023       2.761  -4.536  51.501  1.00  0.00           C  
ATOM   3548  O   ARG A2023       2.477  -5.307  52.422  1.00  0.00           O  
ATOM   3549  CB  ARG A2023       5.189  -4.342  50.865  1.00  0.00           C  
ATOM   3550  CG  ARG A2023       6.324  -4.882  49.997  1.00  0.00           C  
ATOM   3551  CD  ARG A2023       7.705  -4.645  50.605  1.00  0.00           C  
ATOM   3552  NE  ARG A2023       8.087  -3.235  50.669  1.00  0.00           N  
ATOM   3553  CZ  ARG A2023       8.586  -2.528  49.656  1.00  0.00           C  
ATOM   3554  NH1 ARG A2023       8.777  -3.084  48.469  1.00  0.00           N  
ATOM   3555  NH2 ARG A2023       8.910  -1.259  49.837  1.00  0.00           N  
ATOM   3556  N   ALA A2024       2.163  -3.361  51.328  1.00  0.00           N  
ATOM   3557  CA  ALA A2024       1.120  -2.899  52.239  1.00  0.00           C  
ATOM   3558  C   ALA A2024      -0.139  -3.752  52.070  1.00  0.00           C  
ATOM   3559  O   ALA A2024      -0.807  -4.086  53.049  1.00  0.00           O  
ATOM   3560  CB  ALA A2024       0.800  -1.430  51.970  1.00  0.00           C  
ATOM   3561  N   GLU A2025      -0.461  -4.101  50.828  1.00  0.00           N  
ATOM   3562  CA  GLU A2025      -1.640  -4.918  50.565  1.00  0.00           C  
ATOM   3563  C   GLU A2025      -1.487  -6.318  51.156  1.00  0.00           C  
ATOM   3564  O   GLU A2025      -2.464  -6.916  51.617  1.00  0.00           O  
ATOM   3565  CB  GLU A2025      -1.910  -4.977  49.060  1.00  0.00           C  
ATOM   3566  CG  GLU A2025      -2.289  -3.616  48.485  1.00  0.00           C  
ATOM   3567  CD  GLU A2025      -2.484  -3.620  46.979  1.00  0.00           C  
ATOM   3568  OE1 GLU A2025      -1.694  -4.283  46.271  1.00  0.00           O  
ATOM   3569  OE2 GLU A2025      -3.417  -2.934  46.501  1.00  0.00           O  
ATOM   3570  N   ALA A2026      -0.262  -6.837  51.152  1.00  0.00           N  
ATOM   3571  CA  ALA A2026       0.004  -8.156  51.721  1.00  0.00           C  
ATOM   3572  C   ALA A2026      -0.223  -8.092  53.232  1.00  0.00           C  
ATOM   3573  O   ALA A2026      -0.810  -8.997  53.827  1.00  0.00           O  
ATOM   3574  CB  ALA A2026       1.440  -8.581  51.417  1.00  0.00           C  
ATOM   3575  N   PHE A2027       0.247  -7.011  53.847  1.00  0.00           N  
ATOM   3576  CA  PHE A2027       0.091  -6.796  55.282  1.00  0.00           C  
ATOM   3577  C   PHE A2027      -1.380  -6.644  55.666  1.00  0.00           C  
ATOM   3578  O   PHE A2027      -1.858  -7.267  56.617  1.00  0.00           O  
ATOM   3579  CB  PHE A2027       0.868  -5.537  55.699  1.00  0.00           C  
ATOM   3580  CG  PHE A2027       0.353  -4.884  56.956  1.00  0.00           C  
ATOM   3581  CD1 PHE A2027       0.300  -5.588  58.155  1.00  0.00           C  
ATOM   3582  CD2 PHE A2027      -0.081  -3.561  56.936  1.00  0.00           C  
ATOM   3583  CE1 PHE A2027      -0.179  -4.983  59.318  1.00  0.00           C  
ATOM   3584  CE2 PHE A2027      -0.560  -2.947  58.091  1.00  0.00           C  
ATOM   3585  CZ  PHE A2027      -0.609  -3.662  59.285  1.00  0.00           C  
ATOM   3586  N   LEU A2039      -2.095  -5.814  54.915  1.00  0.00           N  
ATOM   3587  CA  LEU A2039      -3.503  -5.563  55.190  1.00  0.00           C  
ATOM   3588  C   LEU A2039      -4.453  -6.669  54.740  1.00  0.00           C  
ATOM   3589  O   LEU A2039      -5.629  -6.657  55.111  1.00  0.00           O  
ATOM   3590  CB  LEU A2039      -3.925  -4.243  54.541  1.00  0.00           C  
ATOM   3591  CG  LEU A2039      -3.251  -2.965  55.052  1.00  0.00           C  
ATOM   3592  CD1 LEU A2039      -3.547  -1.830  54.084  1.00  0.00           C  
ATOM   3593  CD2 LEU A2039      -3.741  -2.627  56.458  1.00  0.00           C  
ATOM   3594  N   ASN A2040      -3.958  -7.618  53.949  1.00  0.00           N  
ATOM   3595  CA  ASN A2040      -4.806  -8.700  53.448  1.00  0.00           C  
ATOM   3596  C   ASN A2040      -5.951  -8.097  52.644  1.00  0.00           C  
ATOM   3597  O   ASN A2040      -7.092  -8.549  52.739  1.00  0.00           O  
ATOM   3598  CB  ASN A2040      -5.383  -9.517  54.611  1.00  0.00           C  
ATOM   3599  CG  ASN A2040      -4.501 -10.681  55.004  1.00  0.00           C  
ATOM   3600  OD1 ASN A2040      -4.534 -11.142  56.148  1.00  0.00           O  
ATOM   3601  ND2 ASN A2040      -3.719 -11.179  54.053  1.00  0.00           N  
ATOM   3602  N   THR A2041      -5.641  -7.070  51.857  1.00  0.00           N  
ATOM   3603  CA  THR A2041      -6.655  -6.407  51.047  1.00  0.00           C  
ATOM   3604  C   THR A2041      -6.041  -5.703  49.851  1.00  0.00           C  
ATOM   3605  O   THR A2041      -4.935  -5.172  49.937  1.00  0.00           O  
ATOM   3606  CB  THR A2041      -7.415  -5.314  51.843  1.00  0.00           C  
ATOM   3607  OG1 THR A2041      -7.827  -5.823  53.116  1.00  0.00           O  
ATOM   3608  CG2 THR A2041      -8.644  -4.862  51.064  1.00  0.00           C  
ATOM   3609  N   GLU A2042      -6.765  -5.707  48.735  1.00  0.00           N  
ATOM   3610  CA  GLU A2042      -6.318  -4.999  47.547  1.00  0.00           C  
ATOM   3611  C   GLU A2042      -6.814  -3.574  47.784  1.00  0.00           C  
ATOM   3612  O   GLU A2042      -7.943  -3.379  48.241  1.00  0.00           O  
ATOM   3613  CB  GLU A2042      -6.988  -5.555  46.292  1.00  0.00           C  
ATOM   3614  CG  GLU A2042      -6.701  -4.732  45.043  1.00  0.00           C  
ATOM   3615  CD  GLU A2042      -7.631  -5.062  43.891  1.00  0.00           C  
ATOM   3616  OE1 GLU A2042      -7.438  -4.501  42.792  1.00  0.00           O  
ATOM   3617  OE2 GLU A2042      -8.558  -5.875  44.087  1.00  0.00           O  
ATOM   3618  N   LEU A2043      -5.987  -2.579  47.487  1.00  0.00           N  
ATOM   3619  CA  LEU A2043      -6.403  -1.199  47.692  1.00  0.00           C  
ATOM   3620  C   LEU A2043      -7.087  -0.588  46.473  1.00  0.00           C  
ATOM   3621  O   LEU A2043      -6.480  -0.458  45.409  1.00  0.00           O  
ATOM   3622  CB  LEU A2043      -5.201  -0.329  48.073  1.00  0.00           C  
ATOM   3623  CG  LEU A2043      -4.459  -0.697  49.361  1.00  0.00           C  
ATOM   3624  CD1 LEU A2043      -3.327   0.300  49.554  1.00  0.00           C  
ATOM   3625  CD2 LEU A2043      -5.391  -0.654  50.565  1.00  0.00           C  
ATOM   3626  N   THR A2044      -8.355  -0.217  46.635  1.00  0.00           N  
ATOM   3627  CA  THR A2044      -9.112   0.413  45.558  1.00  0.00           C  
ATOM   3628  C   THR A2044      -9.514   1.799  46.031  1.00  0.00           C  
ATOM   3629  O   THR A2044      -9.647   2.035  47.231  1.00  0.00           O  
ATOM   3630  CB  THR A2044     -10.389  -0.370  45.204  1.00  0.00           C  
ATOM   3631  OG1 THR A2044     -11.297  -0.334  46.315  1.00  0.00           O  
ATOM   3632  CG2 THR A2044     -10.047  -1.817  44.861  1.00  0.00           C  
ATOM   3633  N   TRP A2047      -9.720   2.705  45.082  1.00  0.00           N  
ATOM   3634  CA  TRP A2047     -10.082   4.077  45.393  1.00  0.00           C  
ATOM   3635  C   TRP A2047     -11.373   4.200  46.201  1.00  0.00           C  
ATOM   3636  O   TRP A2047     -11.429   4.960  47.166  1.00  0.00           O  
ATOM   3637  CB  TRP A2047     -10.187   4.890  44.097  1.00  0.00           C  
ATOM   3638  CG  TRP A2047     -10.221   6.364  44.331  1.00  0.00           C  
ATOM   3639  CD1 TRP A2047     -11.330   7.151  44.459  1.00  0.00           C  
ATOM   3640  CD2 TRP A2047      -9.092   7.227  44.517  1.00  0.00           C  
ATOM   3641  NE1 TRP A2047     -10.962   8.451  44.718  1.00  0.00           N  
ATOM   3642  CE2 TRP A2047      -9.595   8.527  44.757  1.00  0.00           C  
ATOM   3643  CE3 TRP A2047      -7.703   7.028  44.506  1.00  0.00           C  
ATOM   3644  CZ2 TRP A2047      -8.756   9.627  44.983  1.00  0.00           C  
ATOM   3645  CZ3 TRP A2047      -6.868   8.126  44.731  1.00  0.00           C  
ATOM   3646  CH2 TRP A2047      -7.400   9.406  44.965  1.00  0.00           C  
ATOM   3647  N   ASP A2048     -12.405   3.452  45.814  1.00  0.00           N  
ATOM   3648  CA  ASP A2048     -13.682   3.510  46.527  1.00  0.00           C  
ATOM   3649  C   ASP A2048     -13.691   2.652  47.792  1.00  0.00           C  
ATOM   3650  O   ASP A2048     -14.531   2.842  48.673  1.00  0.00           O  
ATOM   3651  CB  ASP A2048     -14.832   3.064  45.614  1.00  0.00           C  
ATOM   3652  CG  ASP A2048     -14.981   3.940  44.383  1.00  0.00           C  
ATOM   3653  OD1 ASP A2048     -14.572   5.119  44.427  1.00  0.00           O  
ATOM   3654  OD2 ASP A2048     -15.528   3.449  43.372  1.00  0.00           O  
ATOM   3655  N   GLY A2049     -12.752   1.716  47.878  1.00  0.00           N  
ATOM   3656  CA  GLY A2049     -12.679   0.835  49.029  1.00  0.00           C  
ATOM   3657  C   GLY A2049     -12.481   1.528  50.364  1.00  0.00           C  
ATOM   3658  O   GLY A2049     -12.875   0.994  51.402  1.00  0.00           O  
ATOM   3659  N   ILE A2050     -11.885   2.716  50.350  1.00  0.00           N  
ATOM   3660  CA  ILE A2050     -11.636   3.445  51.590  1.00  0.00           C  
ATOM   3661  C   ILE A2050     -12.925   3.832  52.316  1.00  0.00           C  
ATOM   3662  O   ILE A2050     -12.906   4.118  53.512  1.00  0.00           O  
ATOM   3663  CB  ILE A2050     -10.791   4.724  51.338  1.00  0.00           C  
ATOM   3664  CG1 ILE A2050     -11.565   5.720  50.466  1.00  0.00           C  
ATOM   3665  CG2 ILE A2050      -9.484   4.348  50.666  1.00  0.00           C  
ATOM   3666  CD1 ILE A2050     -10.766   6.976  50.098  1.00  0.00           C  
ATOM   3667  N   GLN A2051     -14.042   3.832  51.596  1.00  0.00           N  
ATOM   3668  CA  GLN A2051     -15.323   4.182  52.203  1.00  0.00           C  
ATOM   3669  C   GLN A2051     -15.754   3.109  53.202  1.00  0.00           C  
ATOM   3670  O   GLN A2051     -16.616   3.345  54.049  1.00  0.00           O  
ATOM   3671  CB  GLN A2051     -16.389   4.353  51.119  1.00  0.00           C  
ATOM   3672  CG  GLN A2051     -16.052   5.421  50.089  1.00  0.00           C  
ATOM   3673  CD  GLN A2051     -15.735   6.761  50.720  1.00  0.00           C  
ATOM   3674  OE1 GLN A2051     -16.528   7.298  51.494  1.00  0.00           O  
ATOM   3675  NE2 GLN A2051     -14.569   7.311  50.391  1.00  0.00           N  
ATOM   3676  N   GLN A2085     -15.138   1.936  53.100  1.00  0.00           N  
ATOM   3677  CA  GLN A2085     -15.434   0.819  53.989  1.00  0.00           C  
ATOM   3678  C   GLN A2085     -14.186   0.411  54.768  1.00  0.00           C  
ATOM   3679  O   GLN A2085     -13.396  -0.415  54.305  1.00  0.00           O  
ATOM   3680  CB  GLN A2085     -15.945  -0.386  53.187  1.00  0.00           C  
ATOM   3681  CG  GLN A2085     -17.364  -0.249  52.636  1.00  0.00           C  
ATOM   3682  CD  GLN A2085     -17.481   0.761  51.509  1.00  0.00           C  
ATOM   3683  OE1 GLN A2085     -16.850   0.616  50.458  1.00  0.00           O  
ATOM   3684  NE2 GLN A2085     -18.296   1.790  51.719  1.00  0.00           N  
ATOM   3685  N   PRO A2086     -13.986   0.986  55.965  1.00  0.00           N  
ATOM   3686  CA  PRO A2086     -12.804   0.626  56.752  1.00  0.00           C  
ATOM   3687  C   PRO A2086     -12.755  -0.863  57.092  1.00  0.00           C  
ATOM   3688  O   PRO A2086     -13.783  -1.549  57.088  1.00  0.00           O  
ATOM   3689  CB  PRO A2086     -12.930   1.515  57.995  1.00  0.00           C  
ATOM   3690  CG  PRO A2086     -14.418   1.728  58.111  1.00  0.00           C  
ATOM   3691  CD  PRO A2086     -14.818   1.968  56.682  1.00  0.00           C  
ATOM   3692  N   LEU A2087     -11.556  -1.359  57.375  1.00  0.00           N  
ATOM   3693  CA  LEU A2087     -11.373  -2.764  57.714  1.00  0.00           C  
ATOM   3694  C   LEU A2087     -11.797  -3.000  59.164  1.00  0.00           C  
ATOM   3695  O   LEU A2087     -11.162  -2.493  60.093  1.00  0.00           O  
ATOM   3696  CB  LEU A2087      -9.909  -3.155  57.517  1.00  0.00           C  
ATOM   3697  CG  LEU A2087      -9.323  -2.827  56.139  1.00  0.00           C  
ATOM   3698  CD1 LEU A2087      -7.827  -3.112  56.143  1.00  0.00           C  
ATOM   3699  CD2 LEU A2087     -10.025  -3.644  55.057  1.00  0.00           C  
ATOM   3700  N   LEU A2088     -12.870  -3.772  59.345  1.00  0.00           N  
ATOM   3701  CA  LEU A2088     -13.413  -4.074  60.671  1.00  0.00           C  
ATOM   3702  C   LEU A2088     -13.439  -5.585  60.915  1.00  0.00           C  
ATOM   3703  O   LEU A2088     -13.777  -6.349  60.008  1.00  0.00           O  
ATOM   3704  CB  LEU A2088     -14.839  -3.515  60.780  1.00  0.00           C  
ATOM   3705  CG  LEU A2088     -15.036  -2.042  60.391  1.00  0.00           C  
ATOM   3706  CD1 LEU A2088     -16.521  -1.694  60.366  1.00  0.00           C  
ATOM   3707  CD2 LEU A2088     -14.296  -1.157  61.375  1.00  0.00           C  
ATOM   3708  N   GLY A2089     -13.088  -6.007  62.134  1.00  0.00           N  
ATOM   3709  CA  GLY A2089     -13.068  -7.428  62.464  1.00  0.00           C  
ATOM   3710  C   GLY A2089     -12.336  -8.145  61.353  1.00  0.00           C  
ATOM   3711  O   GLY A2089     -12.738  -9.218  60.884  1.00  0.00           O  
ATOM   3712  N   HIS A2090     -11.230  -7.526  60.957  1.00  0.00           N  
ATOM   3713  CA  HIS A2090     -10.393  -7.970  59.853  1.00  0.00           C  
ATOM   3714  C   HIS A2090      -9.008  -8.417  60.312  1.00  0.00           C  
ATOM   3715  O   HIS A2090      -8.367  -7.741  61.113  1.00  0.00           O  
ATOM   3716  CB  HIS A2090     -10.269  -6.794  58.877  1.00  0.00           C  
ATOM   3717  CG  HIS A2090      -9.498  -7.101  57.636  1.00  0.00           C  
ATOM   3718  ND1 HIS A2090     -10.077  -7.666  56.520  1.00  0.00           N  
ATOM   3719  CD2 HIS A2090      -8.196  -6.899  57.323  1.00  0.00           C  
ATOM   3720  CE1 HIS A2090      -9.166  -7.795  55.573  1.00  0.00           C  
ATOM   3721  NE2 HIS A2090      -8.016  -7.336  56.034  1.00  0.00           N  
ATOM   3722  N   LYS A2091      -8.550  -9.549  59.790  1.00  0.00           N  
ATOM   3723  CA  LYS A2091      -7.238 -10.093  60.140  1.00  0.00           C  
ATOM   3724  C   LYS A2091      -6.123  -9.538  59.250  1.00  0.00           C  
ATOM   3725  O   LYS A2091      -6.194  -9.624  58.024  1.00  0.00           O  
ATOM   3726  CB  LYS A2091      -7.268 -11.621  60.018  1.00  0.00           C  
ATOM   3727  CG  LYS A2091      -5.925 -12.328  60.200  1.00  0.00           C  
ATOM   3728  CD  LYS A2091      -5.492 -12.387  61.653  1.00  0.00           C  
ATOM   3729  CE  LYS A2091      -4.306 -13.336  61.837  1.00  0.00           C  
ATOM   3730  NZ  LYS A2091      -3.096 -12.905  61.070  1.00  0.00           N  
ATOM   3731  N   VAL A2092      -5.102  -8.962  59.874  1.00  0.00           N  
ATOM   3732  CA  VAL A2092      -3.954  -8.437  59.145  1.00  0.00           C  
ATOM   3733  C   VAL A2092      -2.812  -9.412  59.402  1.00  0.00           C  
ATOM   3734  O   VAL A2092      -2.864 -10.189  60.359  1.00  0.00           O  
ATOM   3735  CB  VAL A2092      -3.546  -7.022  59.639  1.00  0.00           C  
ATOM   3736  CG1 VAL A2092      -4.674  -6.032  59.372  1.00  0.00           C  
ATOM   3737  CG2 VAL A2092      -3.217  -7.057  61.123  1.00  0.00           C  
ATOM   3738  N   ASN A2093      -1.794  -9.385  58.549  1.00  0.00           N  
ATOM   3739  CA  ASN A2093      -0.654 -10.282  58.699  1.00  0.00           C  
ATOM   3740  C   ASN A2093       0.552  -9.592  59.312  1.00  0.00           C  
ATOM   3741  O   ASN A2093       0.675  -8.371  59.260  1.00  0.00           O  
ATOM   3742  CB  ASN A2093      -0.231 -10.849  57.344  1.00  0.00           C  
ATOM   3743  CG  ASN A2093      -1.315 -11.658  56.688  1.00  0.00           C  
ATOM   3744  OD1 ASN A2093      -1.925 -12.520  57.317  1.00  0.00           O  
ATOM   3745  ND2 ASN A2093      -1.559 -11.395  55.409  1.00  0.00           N  
ATOM   3746  N   PRO A2094       1.457 -10.373  59.919  1.00  0.00           N  
ATOM   3747  CA  PRO A2094       2.645  -9.762  60.513  1.00  0.00           C  
ATOM   3748  C   PRO A2094       3.479  -9.322  59.317  1.00  0.00           C  
ATOM   3749  O   PRO A2094       3.324  -9.866  58.221  1.00  0.00           O  
ATOM   3750  CB  PRO A2094       3.294 -10.923  61.264  1.00  0.00           C  
ATOM   3751  CG  PRO A2094       2.137 -11.839  61.560  1.00  0.00           C  
ATOM   3752  CD  PRO A2094       1.371 -11.801  60.271  1.00  0.00           C  
ATOM   3753  N   PHE A2095       4.352  -8.343  59.498  1.00  0.00           N  
ATOM   3754  CA  PHE A2095       5.157  -7.904  58.371  1.00  0.00           C  
ATOM   3755  C   PHE A2095       6.556  -7.488  58.764  1.00  0.00           C  
ATOM   3756  O   PHE A2095       6.779  -6.947  59.847  1.00  0.00           O  
ATOM   3757  CB  PHE A2095       4.485  -6.731  57.654  1.00  0.00           C  
ATOM   3758  CG  PHE A2095       4.460  -5.466  58.462  1.00  0.00           C  
ATOM   3759  CD1 PHE A2095       3.498  -5.273  59.447  1.00  0.00           C  
ATOM   3760  CD2 PHE A2095       5.417  -4.479  58.258  1.00  0.00           C  
ATOM   3761  CE1 PHE A2095       3.493  -4.114  60.215  1.00  0.00           C  
ATOM   3762  CE2 PHE A2095       5.419  -3.316  59.022  1.00  0.00           C  
ATOM   3763  CZ  PHE A2095       4.455  -3.134  60.002  1.00  0.00           C  
ATOM   3764  N   LYS A2096       7.498  -7.759  57.872  1.00  0.00           N  
ATOM   3765  CA  LYS A2096       8.877  -7.366  58.080  1.00  0.00           C  
ATOM   3766  C   LYS A2096       8.880  -5.922  57.591  1.00  0.00           C  
ATOM   3767  O   LYS A2096       7.946  -5.505  56.901  1.00  0.00           O  
ATOM   3768  CB  LYS A2096       9.805  -8.220  57.216  1.00  0.00           C  
ATOM   3769  CG  LYS A2096      11.280  -7.893  57.365  1.00  0.00           C  
ATOM   3770  CD  LYS A2096      12.122  -8.698  56.381  1.00  0.00           C  
ATOM   3771  CE  LYS A2096      11.737  -8.388  54.939  1.00  0.00           C  
ATOM   3772  NZ  LYS A2096      12.573  -9.136  53.958  1.00  0.00           N  
ATOM   3773  N   ALA A2098       9.908  -5.163  57.951  1.00  0.00           N  
ATOM   3774  CA  ALA A2098      10.010  -3.766  57.541  1.00  0.00           C  
ATOM   3775  C   ALA A2098       9.412  -3.539  56.153  1.00  0.00           C  
ATOM   3776  O   ALA A2098       9.790  -4.203  55.187  1.00  0.00           O  
ATOM   3777  CB  ALA A2098      11.471  -3.329  57.558  1.00  0.00           C  
ATOM   3778  N   LEU A2099       8.468  -2.607  56.064  1.00  0.00           N  
ATOM   3779  CA  LEU A2099       7.826  -2.283  54.794  1.00  0.00           C  
ATOM   3780  C   LEU A2099       8.730  -1.382  53.960  1.00  0.00           C  
ATOM   3781  O   LEU A2099       8.652  -1.380  52.735  1.00  0.00           O  
ATOM   3782  CB  LEU A2099       6.493  -1.566  55.034  1.00  0.00           C  
ATOM   3783  CG  LEU A2099       5.331  -2.380  55.604  1.00  0.00           C  
ATOM   3784  CD1 LEU A2099       4.159  -1.456  55.893  1.00  0.00           C  
ATOM   3785  CD2 LEU A2099       4.930  -3.468  54.609  1.00  0.00           C  
ATOM   3786  N   TYR A2100       9.580  -0.609  54.631  1.00  0.00           N  
ATOM   3787  CA  TYR A2100      10.483   0.300  53.936  1.00  0.00           C  
ATOM   3788  C   TYR A2100      11.609   0.745  54.861  1.00  0.00           C  
ATOM   3789  O   TYR A2100      11.366   1.388  55.880  1.00  0.00           O  
ATOM   3790  CB  TYR A2100       9.711   1.525  53.444  1.00  0.00           C  
ATOM   3791  CG  TYR A2100      10.358   2.204  52.260  1.00  0.00           C  
ATOM   3792  CD1 TYR A2100      11.482   3.015  52.415  1.00  0.00           C  
ATOM   3793  CD2 TYR A2100       9.875   1.990  50.974  1.00  0.00           C  
ATOM   3794  CE1 TYR A2100      12.110   3.594  51.309  1.00  0.00           C  
ATOM   3795  CE2 TYR A2100      10.491   2.559  49.867  1.00  0.00           C  
ATOM   3796  CZ  TYR A2100      11.607   3.356  50.037  1.00  0.00           C  
ATOM   3797  OH  TYR A2100      12.217   3.901  48.930  1.00  0.00           O  
ATOM   3798  N   ASN A2101      12.840   0.406  54.495  1.00  0.00           N  
ATOM   3799  CA  ASN A2101      14.002   0.764  55.300  1.00  0.00           C  
ATOM   3800  C   ASN A2101      14.535   2.154  54.962  1.00  0.00           C  
ATOM   3801  O   ASN A2101      14.426   2.618  53.827  1.00  0.00           O  
ATOM   3802  CB  ASN A2101      15.117  -0.265  55.101  1.00  0.00           C  
ATOM   3803  CG  ASN A2101      14.682  -1.673  55.452  1.00  0.00           C  
ATOM   3804  OD1 ASN A2101      14.130  -1.914  56.526  1.00  0.00           O  
ATOM   3805  ND2 ASN A2101      14.937  -2.614  54.550  1.00  0.00           N  
ATOM   3806  N   ARG A2102      15.113   2.812  55.962  1.00  0.00           N  
ATOM   3807  CA  ARG A2102      15.680   4.140  55.779  1.00  0.00           C  
ATOM   3808  C   ARG A2102      16.878   4.042  54.843  1.00  0.00           C  
ATOM   3809  O   ARG A2102      17.542   3.006  54.776  1.00  0.00           O  
ATOM   3810  CB  ARG A2102      16.155   4.711  57.120  1.00  0.00           C  
ATOM   3811  CG  ARG A2102      15.073   4.877  58.175  1.00  0.00           C  
ATOM   3812  CD  ARG A2102      15.681   5.314  59.508  1.00  0.00           C  
ATOM   3813  NE  ARG A2102      16.385   6.589  59.404  1.00  0.00           N  
ATOM   3814  CZ  ARG A2102      15.788   7.760  59.200  1.00  0.00           C  
ATOM   3815  NH1 ARG A2102      14.467   7.820  59.081  1.00  0.00           N  
ATOM   3816  NH2 ARG A2102      16.510   8.870  59.112  1.00  0.00           N  
ATOM   3817  N   ILE A2103      17.149   5.120  54.119  1.00  0.00           N  
ATOM   3818  CA  ILE A2103      18.295   5.159  53.224  1.00  0.00           C  
ATOM   3819  C   ILE A2103      19.295   6.149  53.820  1.00  0.00           C  
ATOM   3820  O   ILE A2103      18.939   6.936  54.693  1.00  0.00           O  
ATOM   3821  CB  ILE A2103      17.887   5.596  51.797  1.00  0.00           C  
ATOM   3822  CG1 ILE A2103      17.154   6.936  51.840  1.00  0.00           C  
ATOM   3823  CG2 ILE A2103      17.002   4.520  51.163  1.00  0.00           C  
ATOM   3824  CD1 ILE A2103      16.783   7.467  50.462  1.00  0.00           C  
ATOM   3825  N   ASP A2104      20.542   6.113  53.361  1.00  0.00           N  
ATOM   3826  CA  ASP A2104      21.555   7.012  53.904  1.00  0.00           C  
ATOM   3827  C   ASP A2104      22.460   7.637  52.852  1.00  0.00           C  
ATOM   3828  O   ASP A2104      22.529   7.169  51.716  1.00  0.00           O  
ATOM   3829  CB  ASP A2104      22.414   6.274  54.934  1.00  0.00           C  
ATOM   3830  CG  ASP A2104      23.075   5.039  54.361  1.00  0.00           C  
ATOM   3831  OD1 ASP A2104      22.414   3.979  54.291  1.00  0.00           O  
ATOM   3832  OD2 ASP A2104      24.258   5.132  53.968  1.00  0.00           O  
ATOM   3833  N   MET A2105      23.163   8.693  53.250  1.00  0.00           N  
ATOM   3834  CA  MET A2105      24.062   9.404  52.352  1.00  0.00           C  
ATOM   3835  C   MET A2105      25.197   8.557  51.798  1.00  0.00           C  
ATOM   3836  O   MET A2105      25.733   8.866  50.738  1.00  0.00           O  
ATOM   3837  CB  MET A2105      24.644  10.642  53.043  1.00  0.00           C  
ATOM   3838  CG  MET A2105      23.727  11.859  53.014  1.00  0.00           C  
ATOM   3839  SD  MET A2105      23.210  12.291  51.333  1.00  0.00           S  
ATOM   3840  CE  MET A2105      24.730  12.903  50.642  1.00  0.00           C  
ATOM   3841  N   ARG A2106      25.574   7.498  52.507  1.00  0.00           N  
ATOM   3842  CA  ARG A2106      26.648   6.641  52.024  1.00  0.00           C  
ATOM   3843  C   ARG A2106      26.221   5.966  50.725  1.00  0.00           C  
ATOM   3844  O   ARG A2106      27.046   5.693  49.858  1.00  0.00           O  
ATOM   3845  CB  ARG A2106      27.013   5.582  53.070  1.00  0.00           C  
ATOM   3846  CG  ARG A2106      27.479   6.160  54.396  1.00  0.00           C  
ATOM   3847  CD  ARG A2106      28.149   5.093  55.255  1.00  0.00           C  
ATOM   3848  NE  ARG A2106      28.345   5.527  56.637  1.00  0.00           N  
ATOM   3849  CZ  ARG A2106      28.965   6.648  56.999  1.00  0.00           C  
ATOM   3850  NH1 ARG A2106      29.460   7.468  56.081  1.00  0.00           N  
ATOM   3851  NH2 ARG A2106      29.093   6.947  58.286  1.00  0.00           N  
ATOM   3852  N   GLN A2107      24.926   5.693  50.597  1.00  0.00           N  
ATOM   3853  CA  GLN A2107      24.403   5.066  49.390  1.00  0.00           C  
ATOM   3854  C   GLN A2107      24.438   6.077  48.248  1.00  0.00           C  
ATOM   3855  O   GLN A2107      24.674   5.717  47.096  1.00  0.00           O  
ATOM   3856  CB  GLN A2107      22.972   4.578  49.623  1.00  0.00           C  
ATOM   3857  CG  GLN A2107      22.859   3.513  50.695  1.00  0.00           C  
ATOM   3858  CD  GLN A2107      21.428   3.098  50.954  1.00  0.00           C  
ATOM   3859  OE1 GLN A2107      20.610   3.896  51.404  1.00  0.00           O  
ATOM   3860  NE2 GLN A2107      21.116   1.841  50.665  1.00  0.00           N  
ATOM   3861  N   VAL A2108      24.201   7.345  48.568  1.00  0.00           N  
ATOM   3862  CA  VAL A2108      24.248   8.386  47.549  1.00  0.00           C  
ATOM   3863  C   VAL A2108      25.693   8.525  47.087  1.00  0.00           C  
ATOM   3864  O   VAL A2108      25.962   8.641  45.897  1.00  0.00           O  
ATOM   3865  CB  VAL A2108      23.762   9.749  48.090  1.00  0.00           C  
ATOM   3866  CG1 VAL A2108      24.059  10.850  47.074  1.00  0.00           C  
ATOM   3867  CG2 VAL A2108      22.268   9.692  48.372  1.00  0.00           C  
ATOM   3868  N   GLU A2109      26.629   8.513  48.032  1.00  0.00           N  
ATOM   3869  CA  GLU A2109      28.043   8.623  47.677  1.00  0.00           C  
ATOM   3870  C   GLU A2109      28.456   7.479  46.758  1.00  0.00           C  
ATOM   3871  O   GLU A2109      29.194   7.683  45.793  1.00  0.00           O  
ATOM   3872  CB  GLU A2109      28.917   8.605  48.936  1.00  0.00           C  
ATOM   3873  CG  GLU A2109      28.777   9.833  49.813  1.00  0.00           C  
ATOM   3874  CD  GLU A2109      29.603   9.727  51.085  1.00  0.00           C  
ATOM   3875  OE1 GLU A2109      30.820   9.447  50.983  1.00  0.00           O  
ATOM   3876  OE2 GLU A2109      29.040   9.926  52.185  1.00  0.00           O  
ATOM   3877  N   ALA A2110      27.973   6.275  47.054  1.00  0.00           N  
ATOM   3878  CA  ALA A2110      28.296   5.108  46.241  1.00  0.00           C  
ATOM   3879  C   ALA A2110      27.736   5.255  44.830  1.00  0.00           C  
ATOM   3880  O   ALA A2110      28.391   4.906  43.853  1.00  0.00           O  
ATOM   3881  CB  ALA A2110      27.747   3.843  46.893  1.00  0.00           C  
ATOM   3882  N   LEU A2111      26.511   5.759  44.733  1.00  0.00           N  
ATOM   3883  CA  LEU A2111      25.863   5.964  43.440  1.00  0.00           C  
ATOM   3884  C   LEU A2111      26.657   6.943  42.573  1.00  0.00           C  
ATOM   3885  O   LEU A2111      26.912   6.683  41.400  1.00  0.00           O  
ATOM   3886  CB  LEU A2111      24.447   6.502  43.654  1.00  0.00           C  
ATOM   3887  CG  LEU A2111      23.723   6.976  42.390  1.00  0.00           C  
ATOM   3888  CD1 LEU A2111      23.400   5.776  41.507  1.00  0.00           C  
ATOM   3889  CD2 LEU A2111      22.455   7.725  42.774  1.00  0.00           C  
ATOM   3890  N   VAL A2112      27.041   8.072  43.160  1.00  0.00           N  
ATOM   3891  CA  VAL A2112      27.811   9.084  42.444  1.00  0.00           C  
ATOM   3892  C   VAL A2112      29.162   8.537  42.006  1.00  0.00           C  
ATOM   3893  O   VAL A2112      29.582   8.751  40.872  1.00  0.00           O  
ATOM   3894  CB  VAL A2112      28.024  10.340  43.313  1.00  0.00           C  
ATOM   3895  CG1 VAL A2112      29.012  11.287  42.637  1.00  0.00           C  
ATOM   3896  CG2 VAL A2112      26.691  11.045  43.525  1.00  0.00           C  
ATOM   3897  N   GLU A2113      29.842   7.825  42.901  1.00  0.00           N  
ATOM   3898  CA  GLU A2113      31.138   7.247  42.561  1.00  0.00           C  
ATOM   3899  C   GLU A2113      30.990   6.229  41.440  1.00  0.00           C  
ATOM   3900  O   GLU A2113      31.783   6.211  40.501  1.00  0.00           O  
ATOM   3901  CB  GLU A2113      31.778   6.600  43.792  1.00  0.00           C  
ATOM   3902  CG  GLU A2113      32.310   7.626  44.773  1.00  0.00           C  
ATOM   3903  CD  GLU A2113      33.363   8.528  44.147  1.00  0.00           C  
ATOM   3904  OE1 GLU A2113      33.440   9.717  44.530  1.00  0.00           O  
ATOM   3905  OE2 GLU A2113      34.119   8.045  43.277  1.00  0.00           O  
ATOM   3906  N   ALA A2121      29.966   5.387  41.526  1.00  0.00           N  
ATOM   3907  CA  ALA A2121      29.744   4.398  40.482  1.00  0.00           C  
ATOM   3908  C   ALA A2121      29.475   5.099  39.151  1.00  0.00           C  
ATOM   3909  O   ALA A2121      29.939   4.655  38.102  1.00  0.00           O  
ATOM   3910  CB  ALA A2121      28.566   3.503  40.845  1.00  0.00           C  
ATOM   3911  N   SER A2123      28.726   6.199  39.193  1.00  0.00           N  
ATOM   3912  CA  SER A2123      28.406   6.925  37.970  1.00  0.00           C  
ATOM   3913  C   SER A2123      29.626   7.580  37.335  1.00  0.00           C  
ATOM   3914  O   SER A2123      29.687   7.732  36.117  1.00  0.00           O  
ATOM   3915  CB  SER A2123      27.326   7.975  38.243  1.00  0.00           C  
ATOM   3916  OG  SER A2123      26.122   7.342  38.642  1.00  0.00           O  
ATOM   3917  N   LYS A2124      30.593   7.970  38.159  1.00  0.00           N  
ATOM   3918  CA  LYS A2124      31.814   8.580  37.644  1.00  0.00           C  
ATOM   3919  C   LYS A2124      32.613   7.516  36.899  1.00  0.00           C  
ATOM   3920  O   LYS A2124      33.112   7.748  35.798  1.00  0.00           O  
ATOM   3921  CB  LYS A2124      32.680   9.116  38.783  1.00  0.00           C  
ATOM   3922  CG  LYS A2124      32.150  10.338  39.498  1.00  0.00           C  
ATOM   3923  CD  LYS A2124      33.146  10.769  40.568  1.00  0.00           C  
ATOM   3924  CE  LYS A2124      32.690  12.007  41.310  1.00  0.00           C  
ATOM   3925  NZ  LYS A2124      33.697  12.418  42.326  1.00  0.00           N  
ATOM   3926  N   GLU A2125      32.724   6.346  37.522  1.00  0.00           N  
ATOM   3927  CA  GLU A2125      33.474   5.222  36.971  1.00  0.00           C  
ATOM   3928  C   GLU A2125      32.966   4.712  35.625  1.00  0.00           C  
ATOM   3929  O   GLU A2125      33.737   4.164  34.836  1.00  0.00           O  
ATOM   3930  CB  GLU A2125      33.499   4.079  37.985  1.00  0.00           C  
ATOM   3931  N   GLU A2126      31.677   4.891  35.358  1.00  0.00           N  
ATOM   3932  CA  GLU A2126      31.095   4.429  34.101  1.00  0.00           C  
ATOM   3933  C   GLU A2126      31.496   5.312  32.926  1.00  0.00           C  
ATOM   3934  O   GLU A2126      31.625   4.836  31.798  1.00  0.00           O  
ATOM   3935  CB  GLU A2126      29.572   4.401  34.201  1.00  0.00           C  
ATOM   3936  CG  GLU A2126      29.041   3.670  35.411  1.00  0.00           C  
ATOM   3937  CD  GLU A2126      27.531   3.620  35.428  1.00  0.00           C  
ATOM   3938  OE1 GLU A2126      26.906   4.669  35.169  1.00  0.00           O  
ATOM   3939  OE2 GLU A2126      26.970   2.539  35.705  1.00  0.00           O  
ATOM   3940  N   VAL A2127      31.687   6.600  33.195  1.00  0.00           N  
ATOM   3941  CA  VAL A2127      32.060   7.549  32.154  1.00  0.00           C  
ATOM   3942  C   VAL A2127      33.450   7.259  31.600  1.00  0.00           C  
ATOM   3943  O   VAL A2127      34.109   6.324  32.104  1.00  0.00           O  
ATOM   3944  CB  VAL A2127      31.999   8.971  32.700  1.00  0.00           C  
HETATM 3945  O5' ADN A 552      13.213  10.143  25.209  1.00  0.00           O  
HETATM 3946  C5' ADN A 552      12.988  11.495  24.766  1.00  0.00           C  
HETATM 3947  C4' ADN A 552      12.273  12.286  25.888  1.00  0.00           C  
HETATM 3948  O4' ADN A 552      13.212  12.337  26.948  1.00  0.00           O  
HETATM 3949  C3' ADN A 552      11.998  13.738  25.466  1.00  0.00           C  
HETATM 3950  O3' ADN A 552      10.600  13.995  25.653  1.00  0.00           O  
HETATM 3951  C2' ADN A 552      12.890  14.555  26.367  1.00  0.00           C  
HETATM 3952  O2' ADN A 552      12.410  15.845  26.679  1.00  0.00           O  
HETATM 3953  C1' ADN A 552      13.120  13.606  27.566  1.00  0.00           C  
HETATM 3954  N9  ADN A 552      14.378  13.999  28.237  1.00  0.00           N  
HETATM 3955  C8  ADN A 552      15.681  13.886  27.809  1.00  0.00           C  
HETATM 3956  N7  ADN A 552      16.571  14.358  28.678  1.00  0.00           N  
HETATM 3957  C5  ADN A 552      15.831  14.812  29.750  1.00  0.00           C  
HETATM 3958  C6  ADN A 552      16.104  15.421  30.991  1.00  0.00           C  
HETATM 3959  N6  ADN A 552      17.371  15.685  31.355  1.00  0.00           N  
HETATM 3960  N1  ADN A 552      15.091  15.765  31.873  1.00  0.00           N  
HETATM 3961  C2  ADN A 552      13.758  15.517  31.556  1.00  0.00           C  
HETATM 3962  N3  ADN A 552      13.394  14.922  30.354  1.00  0.00           N  
HETATM 3963  C4  ADN A 552      14.437  14.580  29.474  1.00  0.00           C  
HETATM 3964  N   MET A 553      13.201  10.156  19.851  1.00  0.00           N  
HETATM 3965  CA  MET A 553      12.772  11.557  19.939  1.00  0.00           C  
HETATM 3966  C   MET A 553      13.687  12.325  20.928  1.00  0.00           C  
HETATM 3967  O   MET A 553      14.524  11.437  21.604  1.00  0.00           O  
HETATM 3968  CB  MET A 553      11.297  11.644  20.399  1.00  0.00           C  
HETATM 3969  CG  MET A 553      10.319  10.970  19.468  1.00  0.00           C  
HETATM 3970  SD  MET A 553       8.647  11.137  20.078  1.00  0.00           S  
HETATM 3971  CE  MET A 553       7.692  10.312  18.790  1.00  0.00           C  
HETATM 3972  OXT MET A 553      13.700  13.416  21.079  1.00  0.00           O  
TER
END
