# Supplementary material for: Backbone Brackets and Arginine Tweezers delineate Class I and Class II aminoacyl tRNA synthetases
Source: PLoS Comput Biol. 2018 Apr 16;14(4):e1006101. doi: 10.1371/journal.pcbi.1006101 (PMC5919687; doi:10.1371/journal.pcbi.1006101)
Supplement: S11 File — All structures of Class I aaRS with residues renumbered according to the MSA. (GZ) [file pcbi.1006101.s023.tar.gz › 1q11_A_renum.pdb]

ATOM      1  N   ALA A 210      72.091  44.225  10.950  1.00  0.00           N  
ATOM      2  CA  ALA A 210      71.241  43.787  12.093  1.00  0.00           C  
ATOM      3  C   ALA A 210      70.470  42.515  11.748  1.00  0.00           C  
ATOM      4  O   ALA A 210      70.096  42.297  10.594  1.00  0.00           O  
ATOM      5  CB  ALA A 210      70.271  44.901  12.474  1.00  0.00           C  
ATOM      6  N   PRO A 211      70.217  41.660  12.751  1.00  0.00           N  
ATOM      7  CA  PRO A 211      70.629  41.872  14.142  1.00  0.00           C  
ATOM      8  C   PRO A 211      72.141  41.835  14.349  1.00  0.00           C  
ATOM      9  O   PRO A 211      72.863  41.114  13.657  1.00  0.00           O  
ATOM     10  CB  PRO A 211      69.916  40.745  14.884  1.00  0.00           C  
ATOM     11  CG  PRO A 211      69.912  39.646  13.873  1.00  0.00           C  
ATOM     12  CD  PRO A 211      69.512  40.373  12.609  1.00  0.00           C  
ATOM     13  N   SER A 213      72.604  42.630  15.306  1.00  0.00           N  
ATOM     14  CA  SER A 213      74.016  42.699  15.647  1.00  0.00           C  
ATOM     15  C   SER A 213      74.351  41.480  16.504  1.00  0.00           C  
ATOM     16  O   SER A 213      73.454  40.761  16.943  1.00  0.00           O  
ATOM     17  CB  SER A 213      74.288  43.962  16.459  1.00  0.00           C  
ATOM     18  OG  SER A 213      73.590  43.914  17.696  1.00  0.00           O  
ATOM     19  N   PRO A 214      75.647  41.226  16.746  1.00  0.00           N  
ATOM     20  CA  PRO A 214      76.014  40.073  17.573  1.00  0.00           C  
ATOM     21  C   PRO A 214      75.383  40.195  18.959  1.00  0.00           C  
ATOM     22  O   PRO A 214      74.971  39.198  19.557  1.00  0.00           O  
ATOM     23  CB  PRO A 214      77.536  40.159  17.624  1.00  0.00           C  
ATOM     24  CG  PRO A 214      77.873  40.731  16.285  1.00  0.00           C  
ATOM     25  CD  PRO A 214      76.845  41.836  16.139  1.00  0.00           C  
ATOM     26  N   GLU A 215      75.308  41.425  19.463  1.00  0.00           N  
ATOM     27  CA  GLU A 215      74.725  41.677  20.777  1.00  0.00           C  
ATOM     28  C   GLU A 215      73.226  41.398  20.774  1.00  0.00           C  
ATOM     29  O   GLU A 215      72.690  40.815  21.721  1.00  0.00           O  
ATOM     30  CB  GLU A 215      74.973  43.127  21.208  1.00  0.00           C  
ATOM     31  CG  GLU A 215      76.441  43.482  21.443  1.00  0.00           C  
ATOM     32  CD  GLU A 215      77.199  43.814  20.165  1.00  0.00           C  
ATOM     33  OE1 GLU A 215      76.589  43.811  19.076  1.00  0.00           O  
ATOM     34  OE2 GLU A 215      78.416  44.090  20.255  1.00  0.00           O  
ATOM     35  N   GLU A 216      72.548  41.824  19.712  1.00  0.00           N  
ATOM     36  CA  GLU A 216      71.114  41.602  19.594  1.00  0.00           C  
ATOM     37  C   GLU A 216      70.827  40.109  19.466  1.00  0.00           C  
ATOM     38  O   GLU A 216      69.849  39.609  20.018  1.00  0.00           O  
ATOM     39  CB  GLU A 216      70.560  42.376  18.394  1.00  0.00           C  
ATOM     40  CG  GLU A 216      70.470  43.877  18.664  1.00  0.00           C  
ATOM     41  CD  GLU A 216      70.177  44.700  17.423  1.00  0.00           C  
ATOM     42  OE1 GLU A 216      69.801  45.884  17.576  1.00  0.00           O  
ATOM     43  OE2 GLU A 216      70.330  44.177  16.301  1.00  0.00           O  
ATOM     44  N   LYS A 217      71.684  39.396  18.743  1.00  0.00           N  
ATOM     45  CA  LYS A 217      71.510  37.956  18.592  1.00  0.00           C  
ATOM     46  C   LYS A 217      71.683  37.266  19.944  1.00  0.00           C  
ATOM     47  O   LYS A 217      70.915  36.372  20.295  1.00  0.00           O  
ATOM     48  CB  LYS A 217      72.529  37.385  17.601  1.00  0.00           C  
ATOM     49  CG  LYS A 217      72.328  37.825  16.164  1.00  0.00           C  
ATOM     50  CD  LYS A 217      73.369  37.185  15.256  1.00  0.00           C  
ATOM     51  CE  LYS A 217      73.151  37.569  13.798  1.00  0.00           C  
ATOM     52  NZ  LYS A 217      74.169  36.937  12.908  1.00  0.00           N  
ATOM     53  N   LEU A 218      72.692  37.679  20.707  1.00  0.00           N  
ATOM     54  CA  LEU A 218      72.929  37.068  22.012  1.00  0.00           C  
ATOM     55  C   LEU A 218      71.723  37.259  22.920  1.00  0.00           C  
ATOM     56  O   LEU A 218      71.341  36.348  23.653  1.00  0.00           O  
ATOM     57  CB  LEU A 218      74.168  37.667  22.679  1.00  0.00           C  
ATOM     58  CG  LEU A 218      74.509  37.073  24.051  1.00  0.00           C  
ATOM     59  CD1 LEU A 218      74.952  35.622  23.903  1.00  0.00           C  
ATOM     60  CD2 LEU A 218      75.611  37.898  24.699  1.00  0.00           C  
ATOM     61  N   HIS A 219      71.124  38.446  22.875  1.00  0.00           N  
ATOM     62  CA  HIS A 219      69.958  38.715  23.706  1.00  0.00           C  
ATOM     63  C   HIS A 219      68.782  37.817  23.326  1.00  0.00           C  
ATOM     64  O   HIS A 219      68.133  37.231  24.189  1.00  0.00           O  
ATOM     65  CB  HIS A 219      69.534  40.176  23.579  1.00  0.00           C  
ATOM     66  CG  HIS A 219      68.264  40.485  24.304  1.00  0.00           C  
ATOM     67  ND1 HIS A 219      68.178  40.487  25.680  1.00  0.00           N  
ATOM     68  CD2 HIS A 219      67.014  40.729  23.847  1.00  0.00           C  
ATOM     69  CE1 HIS A 219      66.928  40.717  26.039  1.00  0.00           C  
ATOM     70  NE2 HIS A 219      66.202  40.867  24.946  1.00  0.00           N  
ATOM     71  N   LEU A 220      68.499  37.716  22.033  1.00  0.00           N  
ATOM     72  CA  LEU A 220      67.397  36.877  21.576  1.00  0.00           C  
ATOM     73  C   LEU A 220      67.627  35.426  21.963  1.00  0.00           C  
ATOM     74  O   LEU A 220      66.718  34.734  22.419  1.00  0.00           O  
ATOM     75  CB  LEU A 220      67.259  36.965  20.056  1.00  0.00           C  
ATOM     76  CG  LEU A 220      66.561  38.210  19.517  1.00  0.00           C  
ATOM     77  CD1 LEU A 220      66.822  38.329  18.029  1.00  0.00           C  
ATOM     78  CD2 LEU A 220      65.070  38.119  19.811  1.00  0.00           C  
ATOM     79  N   ILE A 221      68.857  34.968  21.774  1.00  0.00           N  
ATOM     80  CA  ILE A 221      69.200  33.591  22.079  1.00  0.00           C  
ATOM     81  C   ILE A 221      69.105  33.246  23.561  1.00  0.00           C  
ATOM     82  O   ILE A 221      68.571  32.192  23.925  1.00  0.00           O  
ATOM     83  CB  ILE A 221      70.634  33.267  21.576  1.00  0.00           C  
ATOM     84  CG1 ILE A 221      70.650  33.283  20.041  1.00  0.00           C  
ATOM     85  CG2 ILE A 221      71.096  31.913  22.113  1.00  0.00           C  
ATOM     86  CD1 ILE A 221      72.041  33.270  19.430  1.00  0.00           C  
ATOM     87  N   THR A 222      69.593  34.141  24.415  1.00  0.00           N  
ATOM     88  CA  THR A 222      69.618  33.863  25.845  1.00  0.00           C  
ATOM     89  C   THR A 222      68.501  34.409  26.724  1.00  0.00           C  
ATOM     90  O   THR A 222      68.429  34.060  27.899  1.00  0.00           O  
ATOM     91  CB  THR A 222      70.964  34.303  26.463  1.00  0.00           C  
ATOM     92  OG1 THR A 222      71.089  35.729  26.382  1.00  0.00           O  
ATOM     93  CG2 THR A 222      72.130  33.656  25.721  1.00  0.00           C  
ATOM     94  N   ARG A 224      67.624  35.247  26.181  1.00  0.00           N  
ATOM     95  CA  ARG A 224      66.554  35.783  27.015  1.00  0.00           C  
ATOM     96  C   ARG A 224      65.655  34.670  27.564  1.00  0.00           C  
ATOM     97  O   ARG A 224      65.393  33.666  26.889  1.00  0.00           O  
ATOM     98  CB  ARG A 224      65.734  36.825  26.243  1.00  0.00           C  
ATOM     99  CG  ARG A 224      65.002  36.316  25.022  1.00  0.00           C  
ATOM    100  CD  ARG A 224      64.252  37.459  24.357  1.00  0.00           C  
ATOM    101  NE  ARG A 224      63.354  36.980  23.314  1.00  0.00           N  
ATOM    102  CZ  ARG A 224      62.474  37.748  22.681  1.00  0.00           C  
ATOM    103  NH1 ARG A 224      62.378  39.035  22.986  1.00  0.00           N  
ATOM    104  NH2 ARG A 224      61.688  37.228  21.748  1.00  0.00           N  
ATOM    105  N   ASN A 225      65.214  34.856  28.806  1.00  0.00           N  
ATOM    106  CA  ASN A 225      64.352  33.907  29.515  1.00  0.00           C  
ATOM    107  C   ASN A 225      65.017  32.607  29.961  1.00  0.00           C  
ATOM    108  O   ASN A 225      64.398  31.807  30.652  1.00  0.00           O  
ATOM    109  CB  ASN A 225      63.102  33.570  28.693  1.00  0.00           C  
ATOM    110  CG  ASN A 225      61.940  34.493  28.997  1.00  0.00           C  
ATOM    111  OD1 ASN A 225      61.922  35.167  30.029  1.00  0.00           O  
ATOM    112  ND2 ASN A 225      60.951  34.513  28.109  1.00  0.00           N  
ATOM    113  N   LEU A 226      66.268  32.385  29.571  1.00  0.00           N  
ATOM    114  CA  LEU A 226      66.960  31.172  29.998  1.00  0.00           C  
ATOM    115  C   LEU A 226      67.331  31.257  31.473  1.00  0.00           C  
ATOM    116  O   LEU A 226      67.505  32.352  32.019  1.00  0.00           O  
ATOM    117  CB  LEU A 226      68.248  30.966  29.199  1.00  0.00           C  
ATOM    118  CG  LEU A 226      68.188  30.722  27.695  1.00  0.00           C  
ATOM    119  CD1 LEU A 226      69.609  30.568  27.168  1.00  0.00           C  
ATOM    120  CD2 LEU A 226      67.388  29.463  27.407  1.00  0.00           C  
ATOM    121  N   GLN A 227      67.449  30.101  32.119  1.00  0.00           N  
ATOM    122  CA  GLN A 227      67.854  30.077  33.515  1.00  0.00           C  
ATOM    123  C   GLN A 227      69.375  30.119  33.613  1.00  0.00           C  
ATOM    124  O   GLN A 227      69.928  30.740  34.521  1.00  0.00           O  
ATOM    125  CB  GLN A 227      67.350  28.819  34.229  1.00  0.00           C  
ATOM    126  CG  GLN A 227      67.806  28.775  35.685  1.00  0.00           C  
ATOM    127  CD  GLN A 227      67.092  27.726  36.502  1.00  0.00           C  
ATOM    128  OE1 GLN A 227      65.882  27.561  36.387  1.00  0.00           O  
ATOM    129  NE2 GLN A 227      67.835  27.025  37.352  1.00  0.00           N  
ATOM    130  N   GLU A 228      70.054  29.455  32.679  1.00  0.00           N  
ATOM    131  CA  GLU A 228      71.509  29.422  32.715  1.00  0.00           C  
ATOM    132  C   GLU A 228      72.155  29.176  31.365  1.00  0.00           C  
ATOM    133  O   GLU A 228      71.630  28.443  30.520  1.00  0.00           O  
ATOM    134  CB  GLU A 228      71.993  28.354  33.705  1.00  0.00           C  
ATOM    135  CG  GLU A 228      73.511  28.289  33.839  1.00  0.00           C  
ATOM    136  CD  GLU A 228      73.981  27.232  34.822  1.00  0.00           C  
ATOM    137  OE1 GLU A 228      73.146  26.428  35.293  1.00  0.00           O  
ATOM    138  OE2 GLU A 228      75.197  27.206  35.114  1.00  0.00           O  
ATOM    139  N   VAL A 229      73.309  29.804  31.180  1.00  0.00           N  
ATOM    140  CA  VAL A 229      74.086  29.675  29.961  1.00  0.00           C  
ATOM    141  C   VAL A 229      75.467  29.133  30.301  1.00  0.00           C  
ATOM    142  O   VAL A 229      76.170  29.693  31.147  1.00  0.00           O  
ATOM    143  CB  VAL A 229      74.273  31.046  29.273  1.00  0.00           C  
ATOM    144  CG1 VAL A 229      75.188  30.911  28.061  1.00  0.00           C  
ATOM    145  CG2 VAL A 229      72.922  31.607  28.860  1.00  0.00           C  
ATOM    146  N   LEU A 230      75.839  28.029  29.660  1.00  0.00           N  
ATOM    147  CA  LEU A 230      77.168  27.454  29.839  1.00  0.00           C  
ATOM    148  C   LEU A 230      77.911  27.703  28.529  1.00  0.00           C  
ATOM    149  O   LEU A 230      77.402  27.382  27.455  1.00  0.00           O  
ATOM    150  CB  LEU A 230      77.094  25.945  30.116  1.00  0.00           C  
ATOM    151  CG  LEU A 230      76.623  25.513  31.508  1.00  0.00           C  
ATOM    152  CD1 LEU A 230      76.516  23.995  31.570  1.00  0.00           C  
ATOM    153  CD2 LEU A 230      77.604  26.015  32.555  1.00  0.00           C  
ATOM    154  N   GLY A 232      79.093  28.309  28.615  1.00  0.00           N  
ATOM    155  CA  GLY A 232      79.875  28.579  27.421  1.00  0.00           C  
ATOM    156  C   GLY A 232      79.733  29.957  26.801  1.00  0.00           C  
ATOM    157  O   GLY A 232      79.859  30.099  25.584  1.00  0.00           O  
ATOM    158  N   GLU A 233      79.488  30.980  27.616  1.00  0.00           N  
ATOM    159  CA  GLU A 233      79.340  32.329  27.081  1.00  0.00           C  
ATOM    160  C   GLU A 233      80.538  32.779  26.248  1.00  0.00           C  
ATOM    161  O   GLU A 233      80.363  33.442  25.226  1.00  0.00           O  
ATOM    162  CB  GLU A 233      79.094  33.345  28.209  1.00  0.00           C  
ATOM    163  CG  GLU A 233      79.104  34.791  27.720  1.00  0.00           C  
ATOM    164  CD  GLU A 233      78.769  35.810  28.799  1.00  0.00           C  
ATOM    165  OE1 GLU A 233      79.050  35.555  29.991  1.00  0.00           O  
ATOM    166  OE2 GLU A 233      78.232  36.882  28.445  1.00  0.00           O  
ATOM    167  N   GLU A 234      81.749  32.418  26.663  1.00  0.00           N  
ATOM    168  CA  GLU A 234      82.933  32.845  25.917  1.00  0.00           C  
ATOM    169  C   GLU A 234      82.883  32.383  24.466  1.00  0.00           C  
ATOM    170  O   GLU A 234      83.028  33.190  23.548  1.00  0.00           O  
ATOM    171  CB  GLU A 234      84.220  32.324  26.569  1.00  0.00           C  
ATOM    172  CG  GLU A 234      85.483  32.872  25.896  1.00  0.00           C  
ATOM    173  CD  GLU A 234      86.770  32.419  26.561  1.00  0.00           C  
ATOM    174  OE1 GLU A 234      86.703  31.783  27.631  1.00  0.00           O  
ATOM    175  OE2 GLU A 234      87.853  32.711  26.012  1.00  0.00           O  
ATOM    176  N   LYS A 235      82.671  31.085  24.266  1.00  0.00           N  
ATOM    177  CA  LYS A 235      82.609  30.524  22.918  1.00  0.00           C  
ATOM    178  C   LYS A 235      81.402  31.051  22.155  1.00  0.00           C  
ATOM    179  O   LYS A 235      81.486  31.325  20.957  1.00  0.00           O  
ATOM    180  CB  LYS A 235      82.541  28.997  22.986  1.00  0.00           C  
ATOM    181  CG  LYS A 235      82.489  28.308  21.624  1.00  0.00           C  
ATOM    182  CD  LYS A 235      83.793  28.504  20.856  1.00  0.00           C  
ATOM    183  CE  LYS A 235      83.762  27.781  19.517  1.00  0.00           C  
ATOM    184  NZ  LYS A 235      85.065  27.888  18.794  1.00  0.00           N  
ATOM    185  N   LEU A 236      80.274  31.181  22.849  1.00  0.00           N  
ATOM    186  CA  LEU A 236      79.058  31.684  22.222  1.00  0.00           C  
ATOM    187  C   LEU A 236      79.311  33.055  21.592  1.00  0.00           C  
ATOM    188  O   LEU A 236      78.926  33.300  20.450  1.00  0.00           O  
ATOM    189  CB  LEU A 236      77.930  31.766  23.260  1.00  0.00           C  
ATOM    190  CG  LEU A 236      76.557  32.279  22.817  1.00  0.00           C  
ATOM    191  CD1 LEU A 236      76.053  31.485  21.617  1.00  0.00           C  
ATOM    192  CD2 LEU A 236      75.582  32.155  23.980  1.00  0.00           C  
ATOM    193  N   LYS A 237      79.969  33.946  22.328  1.00  0.00           N  
ATOM    194  CA  LYS A 237      80.255  35.273  21.794  1.00  0.00           C  
ATOM    195  C   LYS A 237      81.286  35.221  20.670  1.00  0.00           C  
ATOM    196  O   LYS A 237      81.222  36.016  19.736  1.00  0.00           O  
ATOM    197  CB  LYS A 237      80.726  36.213  22.910  1.00  0.00           C  
ATOM    198  CG  LYS A 237      79.609  36.621  23.864  1.00  0.00           C  
ATOM    199  CD  LYS A 237      80.087  37.665  24.871  1.00  0.00           C  
ATOM    200  CE  LYS A 237      78.933  38.165  25.723  1.00  0.00           C  
ATOM    201  NZ  LYS A 237      79.383  39.153  26.749  1.00  0.00           N  
ATOM    202  N   GLU A 238      82.234  34.291  20.755  1.00  0.00           N  
ATOM    203  CA  GLU A 238      83.244  34.171  19.710  1.00  0.00           C  
ATOM    204  C   GLU A 238      82.570  33.776  18.406  1.00  0.00           C  
ATOM    205  O   GLU A 238      82.910  34.282  17.337  1.00  0.00           O  
ATOM    206  CB  GLU A 238      84.301  33.124  20.082  1.00  0.00           C  
ATOM    207  CG  GLU A 238      85.123  33.487  21.308  1.00  0.00           C  
ATOM    208  CD  GLU A 238      86.242  32.501  21.581  1.00  0.00           C  
ATOM    209  OE1 GLU A 238      85.980  31.281  21.575  1.00  0.00           O  
ATOM    210  OE2 GLU A 238      87.386  32.946  21.813  1.00  0.00           O  
ATOM    211  N   ILE A 239      81.599  32.874  18.501  1.00  0.00           N  
ATOM    212  CA  ILE A 239      80.882  32.415  17.318  1.00  0.00           C  
ATOM    213  C   ILE A 239      80.026  33.522  16.707  1.00  0.00           C  
ATOM    214  O   ILE A 239      80.093  33.773  15.503  1.00  0.00           O  
ATOM    215  CB  ILE A 239      79.977  31.202  17.657  1.00  0.00           C  
ATOM    216  CG1 ILE A 239      80.851  29.994  17.999  1.00  0.00           C  
ATOM    217  CG2 ILE A 239      79.042  30.894  16.485  1.00  0.00           C  
ATOM    218  CD1 ILE A 239      80.074  28.792  18.506  1.00  0.00           C  
ATOM    219  N   LEU A 240      79.232  34.191  17.538  1.00  0.00           N  
ATOM    220  CA  LEU A 240      78.348  35.250  17.061  1.00  0.00           C  
ATOM    221  C   LEU A 240      79.067  36.440  16.427  1.00  0.00           C  
ATOM    222  O   LEU A 240      78.472  37.186  15.651  1.00  0.00           O  
ATOM    223  CB  LEU A 240      77.435  35.720  18.201  1.00  0.00           C  
ATOM    224  CG  LEU A 240      76.482  34.633  18.722  1.00  0.00           C  
ATOM    225  CD1 LEU A 240      75.672  35.174  19.888  1.00  0.00           C  
ATOM    226  CD2 LEU A 240      75.560  34.175  17.605  1.00  0.00           C  
ATOM    227  N   LYS A 243      80.341  36.622  16.749  1.00  0.00           N  
ATOM    228  CA  LYS A 243      81.099  37.722  16.163  1.00  0.00           C  
ATOM    229  C   LYS A 243      81.418  37.434  14.699  1.00  0.00           C  
ATOM    230  O   LYS A 243      81.624  38.356  13.908  1.00  0.00           O  
ATOM    231  CB  LYS A 243      82.418  37.930  16.911  1.00  0.00           C  
ATOM    232  CG  LYS A 243      82.278  38.568  18.278  1.00  0.00           C  
ATOM    233  CD  LYS A 243      83.642  38.864  18.882  1.00  0.00           C  
ATOM    234  CE  LYS A 243      83.510  39.603  20.207  1.00  0.00           C  
ATOM    235  NZ  LYS A 243      84.839  39.952  20.778  1.00  0.00           N  
ATOM    236  N   GLU A 244      81.438  36.155  14.341  1.00  0.00           N  
ATOM    237  CA  GLU A 244      81.794  35.744  12.984  1.00  0.00           C  
ATOM    238  C   GLU A 244      80.719  35.098  12.122  1.00  0.00           C  
ATOM    239  O   GLU A 244      80.670  35.333  10.915  1.00  0.00           O  
ATOM    240  CB  GLU A 244      82.963  34.758  13.036  1.00  0.00           C  
ATOM    241  CG  GLU A 244      84.264  35.283  13.602  1.00  0.00           C  
ATOM    242  CD  GLU A 244      85.320  34.194  13.661  1.00  0.00           C  
ATOM    243  OE1 GLU A 244      85.506  33.493  12.643  1.00  0.00           O  
ATOM    244  OE2 GLU A 244      85.966  34.036  14.718  1.00  0.00           O  
ATOM    245  N   ARG A 245      79.871  34.277  12.732  1.00  0.00           N  
ATOM    246  CA  ARG A 245      78.871  33.544  11.969  1.00  0.00           C  
ATOM    247  C   ARG A 245      77.599  33.233  12.742  1.00  0.00           C  
ATOM    248  O   ARG A 245      77.416  33.677  13.874  1.00  0.00           O  
ATOM    249  CB  ARG A 245      79.491  32.229  11.498  1.00  0.00           C  
ATOM    250  CG  ARG A 245      79.982  31.347  12.659  1.00  0.00           C  
ATOM    251  CD  ARG A 245      80.694  30.097  12.163  1.00  0.00           C  
ATOM    252  NE  ARG A 245      81.231  29.274  13.248  1.00  0.00           N  
ATOM    253  CZ  ARG A 245      80.510  28.435  13.987  1.00  0.00           C  
ATOM    254  NH1 ARG A 245      79.209  28.295  13.766  1.00  0.00           N  
ATOM    255  NH2 ARG A 245      81.095  27.730  14.946  1.00  0.00           N  
ATOM    256  N   GLU A 265      76.726  32.452  12.113  1.00  0.00           N  
ATOM    257  CA  GLU A 265      75.472  32.059  12.740  1.00  0.00           C  
ATOM    258  C   GLU A 265      75.735  30.853  13.624  1.00  0.00           C  
ATOM    259  O   GLU A 265      76.548  29.985  13.295  1.00  0.00           O  
ATOM    260  CB  GLU A 265      74.433  31.695  11.680  1.00  0.00           C  
ATOM    261  CG  GLU A 265      74.209  32.781  10.639  1.00  0.00           C  
ATOM    262  CD  GLU A 265      73.495  34.004  11.183  1.00  0.00           C  
ATOM    263  OE1 GLU A 265      73.461  34.198  12.417  1.00  0.00           O  
ATOM    264  OE2 GLU A 265      72.973  34.789  10.361  1.00  0.00           O  
ATOM    265  N   LEU A 266      75.043  30.809  14.752  1.00  0.00           N  
ATOM    266  CA  LEU A 266      75.180  29.715  15.702  1.00  0.00           C  
ATOM    267  C   LEU A 266      74.387  28.499  15.221  1.00  0.00           C  
ATOM    268  O   LEU A 266      73.269  28.648  14.732  1.00  0.00           O  
ATOM    269  CB  LEU A 266      74.638  30.160  17.060  1.00  0.00           C  
ATOM    270  CG  LEU A 266      74.713  29.141  18.194  1.00  0.00           C  
ATOM    271  CD1 LEU A 266      76.154  29.030  18.671  1.00  0.00           C  
ATOM    272  CD2 LEU A 266      73.800  29.575  19.333  1.00  0.00           C  
ATOM    273  N   LYS A 267      74.973  27.308  15.343  1.00  0.00           N  
ATOM    274  CA  LYS A 267      74.288  26.064  14.965  1.00  0.00           C  
ATOM    275  C   LYS A 267      73.814  25.477  16.292  1.00  0.00           C  
ATOM    276  O   LYS A 267      74.617  25.233  17.192  1.00  0.00           O  
ATOM    277  CB  LYS A 267      75.252  25.099  14.268  1.00  0.00           C  
ATOM    278  CG  LYS A 267      75.812  25.626  12.950  1.00  0.00           C  
ATOM    279  CD  LYS A 267      76.916  24.716  12.438  1.00  0.00           C  
ATOM    280  CE  LYS A 267      77.577  25.266  11.183  1.00  0.00           C  
ATOM    281  NZ  LYS A 267      76.678  25.208  10.006  1.00  0.00           N  
ATOM    282  N   ILE A 268      72.510  25.256  16.417  1.00  0.00           N  
ATOM    283  CA  ILE A 268      71.959  24.763  17.670  1.00  0.00           C  
ATOM    284  C   ILE A 268      70.845  23.751  17.434  1.00  0.00           C  
ATOM    285  O   ILE A 268      70.187  23.775  16.396  1.00  0.00           O  
ATOM    286  CB  ILE A 268      71.412  25.966  18.484  1.00  0.00           C  
ATOM    287  CG1 ILE A 268      70.959  25.534  19.878  1.00  0.00           C  
ATOM    288  CG2 ILE A 268      70.256  26.606  17.732  1.00  0.00           C  
ATOM    289  CD1 ILE A 268      70.850  26.704  20.853  1.00  0.00           C  
ATOM    290  N   TYR A 269      70.659  22.839  18.381  1.00  0.00           N  
ATOM    291  CA  TYR A 269      69.570  21.879  18.255  1.00  0.00           C  
ATOM    292  C   TYR A 269      68.861  21.695  19.583  1.00  0.00           C  
ATOM    293  O   TYR A 269      69.377  22.058  20.642  1.00  0.00           O  
ATOM    294  CB  TYR A 269      70.067  20.518  17.729  1.00  0.00           C  
ATOM    295  CG  TYR A 269      70.518  19.508  18.775  1.00  0.00           C  
ATOM    296  CD1 TYR A 269      69.697  18.435  19.145  1.00  0.00           C  
ATOM    297  CD2 TYR A 269      71.788  19.588  19.345  1.00  0.00           C  
ATOM    298  CE1 TYR A 269      70.140  17.462  20.052  1.00  0.00           C  
ATOM    299  CE2 TYR A 269      72.239  18.627  20.249  1.00  0.00           C  
ATOM    300  CZ  TYR A 269      71.416  17.566  20.596  1.00  0.00           C  
ATOM    301  OH  TYR A 269      71.889  16.602  21.458  1.00  0.00           O  
ATOM    302  N   TRP A 270      67.653  21.159  19.494  1.00  0.00           N  
ATOM    303  CA  TRP A 270      66.822  20.855  20.648  1.00  0.00           C  
ATOM    304  C   TRP A 270      66.298  19.465  20.346  1.00  0.00           C  
ATOM    305  O   TRP A 270      65.881  19.197  19.218  1.00  0.00           O  
ATOM    306  CB  TRP A 270      65.654  21.836  20.744  1.00  0.00           C  
ATOM    307  CG  TRP A 270      64.592  21.440  21.737  1.00  0.00           C  
ATOM    308  CD1 TRP A 270      64.643  21.574  23.095  1.00  0.00           C  
ATOM    309  CD2 TRP A 270      63.313  20.864  21.437  1.00  0.00           C  
ATOM    310  NE1 TRP A 270      63.471  21.122  23.661  1.00  0.00           N  
ATOM    311  CE2 TRP A 270      62.639  20.682  22.665  1.00  0.00           C  
ATOM    312  CE3 TRP A 270      62.672  20.484  20.249  1.00  0.00           C  
ATOM    313  CZ2 TRP A 270      61.351  20.139  22.741  1.00  0.00           C  
ATOM    314  CZ3 TRP A 270      61.391  19.943  20.324  1.00  0.00           C  
ATOM    315  CH2 TRP A 270      60.745  19.778  21.565  1.00  0.00           C  
ATOM    316  N   GLY A 272      66.333  18.583  21.336  1.00  0.00           N  
ATOM    317  CA  GLY A 272      65.841  17.237  21.123  1.00  0.00           C  
ATOM    318  C   GLY A 272      64.668  16.895  22.018  1.00  0.00           C  
ATOM    319  O   GLY A 272      64.514  17.441  23.113  1.00  0.00           O  
ATOM    320  N   THR A 273      63.828  15.989  21.538  1.00  0.00           N  
ATOM    321  CA  THR A 273      62.686  15.544  22.308  1.00  0.00           C  
ATOM    322  C   THR A 273      62.488  14.058  22.010  1.00  0.00           C  
ATOM    323  O   THR A 273      62.479  13.644  20.851  1.00  0.00           O  
ATOM    324  CB  THR A 273      61.413  16.367  21.951  1.00  0.00           C  
ATOM    325  OG1 THR A 273      60.348  16.003  22.835  1.00  0.00           O  
ATOM    326  CG2 THR A 273      60.982  16.123  20.514  1.00  0.00           C  
ATOM    327  N   ALA A 274      62.381  13.252  23.061  1.00  0.00           N  
ATOM    328  CA  ALA A 274      62.181  11.818  22.885  1.00  0.00           C  
ATOM    329  C   ALA A 274      60.744  11.644  22.414  1.00  0.00           C  
ATOM    330  O   ALA A 274      59.852  12.306  22.914  1.00  0.00           O  
ATOM    331  CB  ALA A 274      62.411  11.093  24.209  1.00  0.00           C  
ATOM    332  N   THR A 275      60.507  10.773  21.443  1.00  0.00           N  
ATOM    333  CA  THR A 275      59.150  10.589  20.944  1.00  0.00           C  
ATOM    334  C   THR A 275      58.357   9.693  21.885  1.00  0.00           C  
ATOM    335  O   THR A 275      58.109   8.521  21.599  1.00  0.00           O  
ATOM    336  CB  THR A 275      59.174  10.001  19.523  1.00  0.00           C  
ATOM    337  OG1 THR A 275      59.982   8.817  19.507  1.00  0.00           O  
ATOM    338  CG2 THR A 275      59.763  11.018  18.549  1.00  0.00           C  
ATOM    339  N   THR A 276      57.964  10.269  23.017  1.00  0.00           N  
ATOM    340  CA  THR A 276      57.221   9.546  24.038  1.00  0.00           C  
ATOM    341  C   THR A 276      55.748   9.948  24.097  1.00  0.00           C  
ATOM    342  O   THR A 276      54.969   9.591  23.214  1.00  0.00           O  
ATOM    343  CB  THR A 276      57.865   9.762  25.422  1.00  0.00           C  
ATOM    344  OG1 THR A 276      57.968  11.166  25.685  1.00  0.00           O  
ATOM    345  CG2 THR A 276      59.262   9.151  25.463  1.00  0.00           C  
ATOM    346  N   GLY A 277      55.376  10.696  25.131  1.00  0.00           N  
ATOM    347  CA  GLY A 277      53.994  11.114  25.286  1.00  0.00           C  
ATOM    348  C   GLY A 277      53.522  12.165  24.301  1.00  0.00           C  
ATOM    349  O   GLY A 277      54.318  12.901  23.721  1.00  0.00           O  
ATOM    350  N   LYS A 279      52.208  12.235  24.118  1.00  0.00           N  
ATOM    351  CA  LYS A 279      51.601  13.195  23.204  1.00  0.00           C  
ATOM    352  C   LYS A 279      51.972  14.618  23.635  1.00  0.00           C  
ATOM    353  O   LYS A 279      51.723  15.007  24.776  1.00  0.00           O  
ATOM    354  CB  LYS A 279      50.081  13.023  23.239  1.00  0.00           C  
ATOM    355  CG  LYS A 279      49.338  13.599  22.054  1.00  0.00           C  
ATOM    356  CD  LYS A 279      47.828  13.519  22.270  1.00  0.00           C  
ATOM    357  CE  LYS A 279      47.364  12.108  22.602  1.00  0.00           C  
ATOM    358  NZ  LYS A 279      47.569  11.155  21.482  1.00  0.00           N  
ATOM    359  N   PRO A 280      52.586  15.405  22.735  1.00  0.00           N  
ATOM    360  CA  PRO A 280      52.956  16.776  23.104  1.00  0.00           C  
ATOM    361  C   PRO A 280      51.743  17.601  23.521  1.00  0.00           C  
ATOM    362  O   PRO A 280      50.680  17.520  22.901  1.00  0.00           O  
ATOM    363  CB  PRO A 280      53.604  17.312  21.832  1.00  0.00           C  
ATOM    364  CG  PRO A 280      54.264  16.084  21.264  1.00  0.00           C  
ATOM    365  CD  PRO A 280      53.173  15.039  21.433  1.00  0.00           C  
ATOM    366  N   HIS A 281      51.912  18.391  24.576  1.00  0.00           N  
ATOM    367  CA  HIS A 281      50.843  19.239  25.084  1.00  0.00           C  
ATOM    368  C   HIS A 281      51.245  20.714  25.016  1.00  0.00           C  
ATOM    369  O   HIS A 281      52.326  21.051  24.528  1.00  0.00           O  
ATOM    370  CB  HIS A 281      50.489  18.837  26.518  1.00  0.00           C  
ATOM    371  CG  HIS A 281      51.677  18.676  27.415  1.00  0.00           C  
ATOM    372  ND1 HIS A 281      52.564  17.627  27.297  1.00  0.00           N  
ATOM    373  CD2 HIS A 281      52.129  19.437  28.439  1.00  0.00           C  
ATOM    374  CE1 HIS A 281      53.511  17.749  28.210  1.00  0.00           C  
ATOM    375  NE2 HIS A 281      53.271  18.839  28.916  1.00  0.00           N  
ATOM    376  N   VAL A 282      50.384  21.596  25.513  1.00  0.00           N  
ATOM    377  CA  VAL A 282      50.660  23.028  25.442  1.00  0.00           C  
ATOM    378  C   VAL A 282      51.971  23.505  26.055  1.00  0.00           C  
ATOM    379  O   VAL A 282      52.476  24.561  25.683  1.00  0.00           O  
ATOM    380  CB  VAL A 282      49.493  23.852  26.040  1.00  0.00           C  
ATOM    381  CG1 VAL A 282      48.234  23.627  25.212  1.00  0.00           C  
ATOM    382  CG2 VAL A 282      49.261  23.467  27.491  1.00  0.00           C  
ATOM    383  N   ALA A 283      52.531  22.738  26.981  1.00  0.00           N  
ATOM    384  CA  ALA A 283      53.789  23.131  27.602  1.00  0.00           C  
ATOM    385  C   ALA A 283      54.906  23.196  26.564  1.00  0.00           C  
ATOM    386  O   ALA A 283      55.906  23.885  26.766  1.00  0.00           O  
ATOM    387  CB  ALA A 283      54.160  22.155  28.708  1.00  0.00           C  
ATOM    388  N   TYR A 284      54.739  22.479  25.456  1.00  0.00           N  
ATOM    389  CA  TYR A 284      55.755  22.490  24.406  1.00  0.00           C  
ATOM    390  C   TYR A 284      55.919  23.853  23.757  1.00  0.00           C  
ATOM    391  O   TYR A 284      56.905  24.101  23.068  1.00  0.00           O  
ATOM    392  CB  TYR A 284      55.440  21.461  23.322  1.00  0.00           C  
ATOM    393  CG  TYR A 284      55.845  20.062  23.692  1.00  0.00           C  
ATOM    394  CD1 TYR A 284      55.275  19.423  24.789  1.00  0.00           C  
ATOM    395  CD2 TYR A 284      56.789  19.369  22.936  1.00  0.00           C  
ATOM    396  CE1 TYR A 284      55.627  18.129  25.124  1.00  0.00           C  
ATOM    397  CE2 TYR A 284      57.150  18.068  23.263  1.00  0.00           C  
ATOM    398  CZ  TYR A 284      56.558  17.460  24.354  1.00  0.00           C  
ATOM    399  OH  TYR A 284      56.864  16.168  24.662  1.00  0.00           O  
ATOM    400  N   PHE A 285      54.954  24.742  23.955  1.00  0.00           N  
ATOM    401  CA  PHE A 285      55.077  26.070  23.372  1.00  0.00           C  
ATOM    402  C   PHE A 285      56.254  26.809  23.999  1.00  0.00           C  
ATOM    403  O   PHE A 285      56.785  27.751  23.412  1.00  0.00           O  
ATOM    404  CB  PHE A 285      53.788  26.878  23.568  1.00  0.00           C  
ATOM    405  CG  PHE A 285      52.763  26.651  22.492  1.00  0.00           C  
ATOM    406  CD1 PHE A 285      52.993  27.089  21.189  1.00  0.00           C  
ATOM    407  CD2 PHE A 285      51.575  25.992  22.777  1.00  0.00           C  
ATOM    408  CE1 PHE A 285      52.051  26.872  20.183  1.00  0.00           C  
ATOM    409  CE2 PHE A 285      50.626  25.769  21.778  1.00  0.00           C  
ATOM    410  CZ  PHE A 285      50.868  26.211  20.480  1.00  0.00           C  
ATOM    411  N   VAL A 286      56.667  26.376  25.187  1.00  0.00           N  
ATOM    412  CA  VAL A 286      57.794  27.016  25.858  1.00  0.00           C  
ATOM    413  C   VAL A 286      59.082  26.779  25.060  1.00  0.00           C  
ATOM    414  O   VAL A 286      59.738  27.738  24.649  1.00  0.00           O  
ATOM    415  CB  VAL A 286      57.931  26.516  27.313  1.00  0.00           C  
ATOM    416  CG1 VAL A 286      59.231  27.015  27.931  1.00  0.00           C  
ATOM    417  CG2 VAL A 286      56.743  27.027  28.132  1.00  0.00           C  
ATOM    418  N   PRO A 288      59.469  25.509  24.828  1.00  0.00           N  
ATOM    419  CA  PRO A 288      60.701  25.356  24.047  1.00  0.00           C  
ATOM    420  C   PRO A 288      60.542  25.875  22.615  1.00  0.00           C  
ATOM    421  O   PRO A 288      61.496  26.378  22.022  1.00  0.00           O  
ATOM    422  CB  PRO A 288      60.989  23.847  24.123  1.00  0.00           C  
ATOM    423  CG  PRO A 288      59.642  23.235  24.406  1.00  0.00           C  
ATOM    424  CD  PRO A 288      59.018  24.215  25.368  1.00  0.00           C  
ATOM    425  N   MET A 289      59.337  25.772  22.057  1.00  0.00           N  
ATOM    426  CA  MET A 289      59.111  26.265  20.702  1.00  0.00           C  
ATOM    427  C   MET A 289      59.351  27.770  20.623  1.00  0.00           C  
ATOM    428  O   MET A 289      59.777  28.282  19.589  1.00  0.00           O  
ATOM    429  CB  MET A 289      57.688  25.953  20.230  1.00  0.00           C  
ATOM    430  CG  MET A 289      57.410  24.471  19.994  1.00  0.00           C  
ATOM    431  SD  MET A 289      58.568  23.689  18.833  1.00  0.00           S  
ATOM    432  CE  MET A 289      59.638  22.838  19.975  1.00  0.00           C  
ATOM    433  N   SER A 290      59.068  28.480  21.714  1.00  0.00           N  
ATOM    434  CA  SER A 290      59.276  29.925  21.741  1.00  0.00           C  
ATOM    435  C   SER A 290      60.765  30.258  21.716  1.00  0.00           C  
ATOM    436  O   SER A 290      61.177  31.256  21.127  1.00  0.00           O  
ATOM    437  CB  SER A 290      58.609  30.538  22.977  1.00  0.00           C  
ATOM    438  OG  SER A 290      57.196  30.435  22.878  1.00  0.00           O  
ATOM    439  N   LYS A 291      61.583  29.430  22.357  1.00  0.00           N  
ATOM    440  CA  LYS A 291      63.012  29.690  22.317  1.00  0.00           C  
ATOM    441  C   LYS A 291      63.530  29.349  20.927  1.00  0.00           C  
ATOM    442  O   LYS A 291      64.437  30.004  20.426  1.00  0.00           O  
ATOM    443  CB  LYS A 291      63.759  28.886  23.383  1.00  0.00           C  
ATOM    444  CG  LYS A 291      63.622  29.469  24.788  1.00  0.00           C  
ATOM    445  CD  LYS A 291      63.933  30.972  24.832  1.00  0.00           C  
ATOM    446  CE  LYS A 291      65.308  31.316  24.272  1.00  0.00           C  
ATOM    447  NZ  LYS A 291      65.489  32.801  24.226  1.00  0.00           N  
ATOM    448  N   ILE A 292      62.948  28.327  20.302  1.00  0.00           N  
ATOM    449  CA  ILE A 292      63.355  27.961  18.950  1.00  0.00           C  
ATOM    450  C   ILE A 292      63.050  29.150  18.035  1.00  0.00           C  
ATOM    451  O   ILE A 292      63.844  29.496  17.159  1.00  0.00           O  
ATOM    452  CB  ILE A 292      62.613  26.691  18.475  1.00  0.00           C  
ATOM    453  CG1 ILE A 292      63.197  25.475  19.202  1.00  0.00           C  
ATOM    454  CG2 ILE A 292      62.737  26.533  16.959  1.00  0.00           C  
ATOM    455  CD1 ILE A 292      62.520  24.166  18.877  1.00  0.00           C  
ATOM    456  N   ALA A 293      61.903  29.789  18.256  1.00  0.00           N  
ATOM    457  CA  ALA A 293      61.526  30.961  17.466  1.00  0.00           C  
ATOM    458  C   ALA A 293      62.569  32.060  17.668  1.00  0.00           C  
ATOM    459  O   ALA A 293      62.948  32.747  16.720  1.00  0.00           O  
ATOM    460  CB  ALA A 293      60.144  31.458  17.889  1.00  0.00           C  
ATOM    461  N   ASP A 294      63.025  32.228  18.909  1.00  0.00           N  
ATOM    462  CA  ASP A 294      64.040  33.229  19.223  1.00  0.00           C  
ATOM    463  C   ASP A 294      65.342  32.910  18.492  1.00  0.00           C  
ATOM    464  O   ASP A 294      65.999  33.808  17.963  1.00  0.00           O  
ATOM    465  CB  ASP A 294      64.330  33.270  20.730  1.00  0.00           C  
ATOM    466  CG  ASP A 294      63.276  34.021  21.526  1.00  0.00           C  
ATOM    467  OD1 ASP A 294      62.337  34.584  20.924  1.00  0.00           O  
ATOM    468  OD2 ASP A 294      63.400  34.049  22.771  1.00  0.00           O  
ATOM    469  N   PHE A 295      65.724  31.634  18.470  1.00  0.00           N  
ATOM    470  CA  PHE A 295      66.963  31.245  17.803  1.00  0.00           C  
ATOM    471  C   PHE A 295      66.907  31.583  16.317  1.00  0.00           C  
ATOM    472  O   PHE A 295      67.878  32.075  15.747  1.00  0.00           O  
ATOM    473  CB  PHE A 295      67.242  29.743  17.964  1.00  0.00           C  
ATOM    474  CG  PHE A 295      67.319  29.273  19.398  1.00  0.00           C  
ATOM    475  CD1 PHE A 295      67.730  30.131  20.417  1.00  0.00           C  
ATOM    476  CD2 PHE A 295      66.998  27.954  19.723  1.00  0.00           C  
ATOM    477  CE1 PHE A 295      67.821  29.683  21.742  1.00  0.00           C  
ATOM    478  CE2 PHE A 295      67.086  27.493  21.045  1.00  0.00           C  
ATOM    479  CZ  PHE A 295      67.498  28.362  22.056  1.00  0.00           C  
ATOM    480  N   LEU A 296      65.769  31.315  15.687  1.00  0.00           N  
ATOM    481  CA  LEU A 296      65.634  31.610  14.268  1.00  0.00           C  
ATOM    482  C   LEU A 296      65.672  33.113  14.010  1.00  0.00           C  
ATOM    483  O   LEU A 296      66.267  33.564  13.029  1.00  0.00           O  
ATOM    484  CB  LEU A 296      64.347  30.987  13.726  1.00  0.00           C  
ATOM    485  CG  LEU A 296      64.458  29.461  13.636  1.00  0.00           C  
ATOM    486  CD1 LEU A 296      63.123  28.851  13.287  1.00  0.00           C  
ATOM    487  CD2 LEU A 296      65.504  29.094  12.589  1.00  0.00           C  
ATOM    488  N   LYS A 297      65.053  33.894  14.892  1.00  0.00           N  
ATOM    489  CA  LYS A 297      65.068  35.346  14.735  1.00  0.00           C  
ATOM    490  C   LYS A 297      66.505  35.858  14.854  1.00  0.00           C  
ATOM    491  O   LYS A 297      66.858  36.894  14.286  1.00  0.00           O  
ATOM    492  CB  LYS A 297      64.200  36.015  15.808  1.00  0.00           C  
ATOM    493  CG  LYS A 297      62.705  35.758  15.671  1.00  0.00           C  
ATOM    494  CD  LYS A 297      61.939  36.381  16.838  1.00  0.00           C  
ATOM    495  CE  LYS A 297      60.438  36.178  16.700  1.00  0.00           C  
ATOM    496  NZ  LYS A 297      59.686  36.728  17.871  1.00  0.00           N  
ATOM    497  N   ALA A 298      67.331  35.127  15.595  1.00  0.00           N  
ATOM    498  CA  ALA A 298      68.724  35.512  15.790  1.00  0.00           C  
ATOM    499  C   ALA A 298      69.611  34.995  14.661  1.00  0.00           C  
ATOM    500  O   ALA A 298      70.833  35.138  14.715  1.00  0.00           O  
ATOM    501  CB  ALA A 298      69.232  34.990  17.132  1.00  0.00           C  
ATOM    502  N   GLY A 305      68.992  34.385  13.654  1.00  0.00           N  
ATOM    503  CA  GLY A 305      69.736  33.868  12.517  1.00  0.00           C  
ATOM    504  C   GLY A 305      70.384  32.504  12.686  1.00  0.00           C  
ATOM    505  O   GLY A 305      71.136  32.062  11.822  1.00  0.00           O  
ATOM    506  N   CYS A 306      70.087  31.821  13.783  1.00  0.00           N  
ATOM    507  CA  CYS A 306      70.684  30.512  14.028  1.00  0.00           C  
ATOM    508  C   CYS A 306      70.260  29.445  13.035  1.00  0.00           C  
ATOM    509  O   CYS A 306      69.189  29.529  12.431  1.00  0.00           O  
ATOM    510  CB  CYS A 306      70.311  29.999  15.422  1.00  0.00           C  
ATOM    511  SG  CYS A 306      70.847  31.014  16.802  1.00  0.00           S  
ATOM    512  N   GLU A 307      71.123  28.445  12.878  1.00  0.00           N  
ATOM    513  CA  GLU A 307      70.835  27.282  12.044  1.00  0.00           C  
ATOM    514  C   GLU A 307      70.295  26.324  13.100  1.00  0.00           C  
ATOM    515  O   GLU A 307      71.042  25.855  13.961  1.00  0.00           O  
ATOM    516  CB  GLU A 307      72.116  26.718  11.429  1.00  0.00           C  
ATOM    517  CG  GLU A 307      72.635  27.503  10.238  1.00  0.00           C  
ATOM    518  CD  GLU A 307      73.917  26.913   9.676  1.00  0.00           C  
ATOM    519  OE1 GLU A 307      74.043  25.669   9.669  1.00  0.00           O  
ATOM    520  OE2 GLU A 307      74.789  27.693   9.231  1.00  0.00           O  
ATOM    521  N   VAL A 308      68.998  26.051  13.045  1.00  0.00           N  
ATOM    522  CA  VAL A 308      68.354  25.211  14.043  1.00  0.00           C  
ATOM    523  C   VAL A 308      67.959  23.828  13.566  1.00  0.00           C  
ATOM    524  O   VAL A 308      67.434  23.659  12.465  1.00  0.00           O  
ATOM    525  CB  VAL A 308      67.091  25.916  14.595  1.00  0.00           C  
ATOM    526  CG1 VAL A 308      66.462  25.088  15.705  1.00  0.00           C  
ATOM    527  CG2 VAL A 308      67.453  27.299  15.106  1.00  0.00           C  
ATOM    528  N   THR A 309      68.222  22.842  14.417  1.00  0.00           N  
ATOM    529  CA  THR A 309      67.876  21.458  14.145  1.00  0.00           C  
ATOM    530  C   THR A 309      66.972  20.978  15.268  1.00  0.00           C  
ATOM    531  O   THR A 309      67.207  21.296  16.437  1.00  0.00           O  
ATOM    532  CB  THR A 309      69.129  20.550  14.129  1.00  0.00           C  
ATOM    533  OG1 THR A 309      69.977  20.916  13.034  1.00  0.00           O  
ATOM    534  CG2 THR A 309      68.728  19.082  13.996  1.00  0.00           C  
ATOM    535  N   ILE A 310      65.922  20.244  14.915  1.00  0.00           N  
ATOM    536  CA  ILE A 310      65.041  19.664  15.917  1.00  0.00           C  
ATOM    537  C   ILE A 310      65.206  18.160  15.762  1.00  0.00           C  
ATOM    538  O   ILE A 310      65.001  17.612  14.672  1.00  0.00           O  
ATOM    539  CB  ILE A 310      63.566  20.067  15.714  1.00  0.00           C  
ATOM    540  CG1 ILE A 310      63.382  21.529  16.143  1.00  0.00           C  
ATOM    541  CG2 ILE A 310      62.658  19.152  16.534  1.00  0.00           C  
ATOM    542  CD1 ILE A 310      61.976  22.067  15.965  1.00  0.00           C  
ATOM    543  N   LEU A 311      65.626  17.509  16.843  1.00  0.00           N  
ATOM    544  CA  LEU A 311      65.842  16.070  16.850  1.00  0.00           C  
ATOM    545  C   LEU A 311      64.687  15.309  17.483  1.00  0.00           C  
ATOM    546  O   LEU A 311      64.282  15.596  18.611  1.00  0.00           O  
ATOM    547  CB  LEU A 311      67.129  15.728  17.613  1.00  0.00           C  
ATOM    548  CG  LEU A 311      67.394  14.232  17.837  1.00  0.00           C  
ATOM    549  CD1 LEU A 311      67.761  13.573  16.514  1.00  0.00           C  
ATOM    550  CD2 LEU A 311      68.523  14.041  18.845  1.00  0.00           C  
ATOM    551  N   PHE A 312      64.143  14.351  16.741  1.00  0.00           N  
ATOM    552  CA  PHE A 312      63.079  13.510  17.264  1.00  0.00           C  
ATOM    553  C   PHE A 312      63.852  12.272  17.689  1.00  0.00           C  
ATOM    554  O   PHE A 312      64.212  11.430  16.868  1.00  0.00           O  
ATOM    555  CB  PHE A 312      62.056  13.213  16.168  1.00  0.00           C  
ATOM    556  CG  PHE A 312      61.308  14.433  15.715  1.00  0.00           C  
ATOM    557  CD1 PHE A 312      60.430  15.081  16.578  1.00  0.00           C  
ATOM    558  CD2 PHE A 312      61.522  14.968  14.452  1.00  0.00           C  
ATOM    559  CE1 PHE A 312      59.778  16.249  16.189  1.00  0.00           C  
ATOM    560  CE2 PHE A 312      60.873  16.137  14.054  1.00  0.00           C  
ATOM    561  CZ  PHE A 312      60.000  16.778  14.927  1.00  0.00           C  
ATOM    562  N   ALA A 313      64.138  12.204  18.983  1.00  0.00           N  
ATOM    563  CA  ALA A 313      64.927  11.123  19.560  1.00  0.00           C  
ATOM    564  C   ALA A 313      64.119   9.860  19.788  1.00  0.00           C  
ATOM    565  O   ALA A 313      63.707   9.571  20.913  1.00  0.00           O  
ATOM    566  CB  ALA A 313      65.550  11.599  20.868  1.00  0.00           C  
ATOM    567  N   ASP A 314      63.913   9.096  18.718  1.00  0.00           N  
ATOM    568  CA  ASP A 314      63.138   7.873  18.822  1.00  0.00           C  
ATOM    569  C   ASP A 314      63.876   6.749  19.545  1.00  0.00           C  
ATOM    570  O   ASP A 314      63.275   6.036  20.343  1.00  0.00           O  
ATOM    571  CB  ASP A 314      62.629   7.430  17.436  1.00  0.00           C  
ATOM    572  CG  ASP A 314      63.729   7.309  16.385  1.00  0.00           C  
ATOM    573  OD1 ASP A 314      64.807   7.925  16.525  1.00  0.00           O  
ATOM    574  OD2 ASP A 314      63.493   6.599  15.382  1.00  0.00           O  
ATOM    575  N   LEU A 315      65.173   6.599  19.297  1.00  0.00           N  
ATOM    576  CA  LEU A 315      65.928   5.559  19.990  1.00  0.00           C  
ATOM    577  C   LEU A 315      65.963   5.877  21.488  1.00  0.00           C  
ATOM    578  O   LEU A 315      65.879   4.978  22.324  1.00  0.00           O  
ATOM    579  CB  LEU A 315      67.354   5.459  19.433  1.00  0.00           C  
ATOM    580  CG  LEU A 315      68.283   4.442  20.108  1.00  0.00           C  
ATOM    581  CD1 LEU A 315      67.643   3.055  20.099  1.00  0.00           C  
ATOM    582  CD2 LEU A 315      69.619   4.413  19.379  1.00  0.00           C  
ATOM    583  N   HIS A 316      66.073   7.159  21.833  1.00  0.00           N  
ATOM    584  CA  HIS A 316      66.100   7.538  23.242  1.00  0.00           C  
ATOM    585  C   HIS A 316      64.781   7.206  23.932  1.00  0.00           C  
ATOM    586  O   HIS A 316      64.766   6.822  25.103  1.00  0.00           O  
ATOM    587  CB  HIS A 316      66.401   9.033  23.406  1.00  0.00           C  
ATOM    588  CG  HIS A 316      67.856   9.366  23.319  1.00  0.00           C  
ATOM    589  ND1 HIS A 316      68.515   9.531  22.119  1.00  0.00           N  
ATOM    590  CD2 HIS A 316      68.792   9.514  24.286  1.00  0.00           C  
ATOM    591  CE1 HIS A 316      69.795   9.766  22.353  1.00  0.00           C  
ATOM    592  NE2 HIS A 316      69.988   9.760  23.660  1.00  0.00           N  
ATOM    593  N   ALA A 317      63.675   7.358  23.209  1.00  0.00           N  
ATOM    594  CA  ALA A 317      62.367   7.052  23.772  1.00  0.00           C  
ATOM    595  C   ALA A 317      62.331   5.571  24.131  1.00  0.00           C  
ATOM    596  O   ALA A 317      61.760   5.178  25.148  1.00  0.00           O  
ATOM    597  CB  ALA A 317      61.269   7.378  22.763  1.00  0.00           C  
ATOM    598  N   TYR A 318      62.960   4.755  23.293  1.00  0.00           N  
ATOM    599  CA  TYR A 318      63.007   3.315  23.515  1.00  0.00           C  
ATOM    600  C   TYR A 318      63.948   2.959  24.669  1.00  0.00           C  
ATOM    601  O   TYR A 318      63.654   2.066  25.469  1.00  0.00           O  
ATOM    602  CB  TYR A 318      63.470   2.619  22.235  1.00  0.00           C  
ATOM    603  CG  TYR A 318      63.540   1.114  22.337  1.00  0.00           C  
ATOM    604  CD1 TYR A 318      62.380   0.341  22.356  1.00  0.00           C  
ATOM    605  CD2 TYR A 318      64.769   0.461  22.405  1.00  0.00           C  
ATOM    606  CE1 TYR A 318      62.443  -1.049  22.435  1.00  0.00           C  
ATOM    607  CE2 TYR A 318      64.845  -0.926  22.485  1.00  0.00           C  
ATOM    608  CZ  TYR A 318      63.680  -1.675  22.498  1.00  0.00           C  
ATOM    609  OH  TYR A 318      63.752  -3.049  22.563  1.00  0.00           O  
ATOM    610  N   LEU A 334      65.074   3.661  24.756  1.00  0.00           N  
ATOM    611  CA  LEU A 334      66.060   3.409  25.807  1.00  0.00           C  
ATOM    612  C   LEU A 334      65.621   3.878  27.193  1.00  0.00           C  
ATOM    613  O   LEU A 334      66.164   3.431  28.204  1.00  0.00           O  
ATOM    614  CB  LEU A 334      67.395   4.079  25.458  1.00  0.00           C  
ATOM    615  CG  LEU A 334      68.139   3.583  24.216  1.00  0.00           C  
ATOM    616  CD1 LEU A 334      69.453   4.341  24.082  1.00  0.00           C  
ATOM    617  CD2 LEU A 334      68.402   2.084  24.332  1.00  0.00           C  
ATOM    618  N   ASP A 336      64.647   4.779  27.241  1.00  0.00           N  
ATOM    619  CA  ASP A 336      64.168   5.294  28.518  1.00  0.00           C  
ATOM    620  C   ASP A 336      63.008   4.450  29.037  1.00  0.00           C  
ATOM    621  O   ASP A 336      61.857   4.884  29.031  1.00  0.00           O  
ATOM    622  CB  ASP A 336      63.733   6.755  28.361  1.00  0.00           C  
ATOM    623  CG  ASP A 336      63.427   7.421  29.689  1.00  0.00           C  
ATOM    624  OD1 ASP A 336      63.662   6.797  30.747  1.00  0.00           O  
ATOM    625  OD2 ASP A 336      62.955   8.577  29.674  1.00  0.00           O  
ATOM    626  N   ASN A 340      63.330   3.240  29.487  1.00  0.00           N  
ATOM    627  CA  ASN A 340      62.336   2.310  30.016  1.00  0.00           C  
ATOM    628  C   ASN A 340      61.179   2.083  29.049  1.00  0.00           C  
ATOM    629  O   ASN A 340      60.019   1.995  29.454  1.00  0.00           O  
ATOM    630  CB  ASN A 340      61.809   2.809  31.364  1.00  0.00           C  
ATOM    631  CG  ASN A 340      62.275   1.948  32.524  1.00  0.00           C  
ATOM    632  OD1 ASN A 340      61.853   0.800  32.668  1.00  0.00           O  
ATOM    633  ND2 ASN A 340      63.156   2.495  33.353  1.00  0.00           N  
ATOM    634  N   MET A 341      61.515   1.986  27.766  1.00  0.00           N  
ATOM    635  CA  MET A 341      60.536   1.752  26.712  1.00  0.00           C  
ATOM    636  C   MET A 341      59.278   2.602  26.839  1.00  0.00           C  
ATOM    637  O   MET A 341      58.169   2.073  26.927  1.00  0.00           O  
ATOM    638  CB  MET A 341      60.148   0.269  26.677  1.00  0.00           C  
ATOM    639  CG  MET A 341      61.314  -0.671  26.418  1.00  0.00           C  
ATOM    640  SD  MET A 341      60.802  -2.394  26.259  1.00  0.00           S  
ATOM    641  CE  MET A 341      60.875  -2.931  27.964  1.00  0.00           C  
ATOM    642  N   LYS A 408      59.448   3.920  26.847  1.00  0.00           N  
ATOM    643  CA  LYS A 408      58.306   4.819  26.942  1.00  0.00           C  
ATOM    644  C   LYS A 408      57.549   4.812  25.621  1.00  0.00           C  
ATOM    645  O   LYS A 408      56.705   5.671  25.369  1.00  0.00           O  
ATOM    646  CB  LYS A 408      58.764   6.242  27.268  1.00  0.00           C  
ATOM    647  CG  LYS A 408      59.282   6.418  28.682  1.00  0.00           C  
ATOM    648  CD  LYS A 408      59.482   7.887  29.004  1.00  0.00           C  
ATOM    649  CE  LYS A 408      59.851   8.088  30.462  1.00  0.00           C  
ATOM    650  NZ  LYS A 408      59.883   9.531  30.813  1.00  0.00           N  
ATOM    651  N   ALA A 418      57.865   3.829  24.782  1.00  0.00           N  
ATOM    652  CA  ALA A 418      57.232   3.676  23.480  1.00  0.00           C  
ATOM    653  C   ALA A 418      57.831   2.473  22.758  1.00  0.00           C  
ATOM    654  O   ALA A 418      59.039   2.417  22.529  1.00  0.00           O  
ATOM    655  CB  ALA A 418      57.434   4.937  22.646  1.00  0.00           C  
ATOM    656  N   PRO A 419      56.990   1.488  22.397  1.00  0.00           N  
ATOM    657  CA  PRO A 419      57.467   0.292  21.696  1.00  0.00           C  
ATOM    658  C   PRO A 419      58.102   0.667  20.361  1.00  0.00           C  
ATOM    659  O   PRO A 419      57.834   1.740  19.823  1.00  0.00           O  
ATOM    660  CB  PRO A 419      56.197  -0.541  21.534  1.00  0.00           C  
ATOM    661  CG  PRO A 419      55.128   0.500  21.438  1.00  0.00           C  
ATOM    662  CD  PRO A 419      55.523   1.467  22.525  1.00  0.00           C  
ATOM    663  N   TRP A 420      58.937  -0.218  19.827  1.00  0.00           N  
ATOM    664  CA  TRP A 420      59.618   0.056  18.569  1.00  0.00           C  
ATOM    665  C   TRP A 420      58.683   0.150  17.366  1.00  0.00           C  
ATOM    666  O   TRP A 420      58.969   0.870  16.410  1.00  0.00           O  
ATOM    667  CB  TRP A 420      60.696  -1.000  18.312  1.00  0.00           C  
ATOM    668  CG  TRP A 420      61.677  -0.586  17.262  1.00  0.00           C  
ATOM    669  CD1 TRP A 420      61.533  -0.700  15.910  1.00  0.00           C  
ATOM    670  CD2 TRP A 420      62.931   0.071  17.478  1.00  0.00           C  
ATOM    671  NE1 TRP A 420      62.618  -0.152  15.269  1.00  0.00           N  
ATOM    672  CE2 TRP A 420      63.492   0.329  16.208  1.00  0.00           C  
ATOM    673  CE3 TRP A 420      63.635   0.471  18.622  1.00  0.00           C  
ATOM    674  CZ2 TRP A 420      64.726   0.969  16.049  1.00  0.00           C  
ATOM    675  CZ3 TRP A 420      64.862   1.108  18.464  1.00  0.00           C  
ATOM    676  CH2 TRP A 420      65.393   1.350  17.186  1.00  0.00           C  
ATOM    677  N   GLU A 421      57.567  -0.570  17.410  1.00  0.00           N  
ATOM    678  CA  GLU A 421      56.614  -0.537  16.306  1.00  0.00           C  
ATOM    679  C   GLU A 421      55.849   0.782  16.272  1.00  0.00           C  
ATOM    680  O   GLU A 421      55.583   1.330  15.202  1.00  0.00           O  
ATOM    681  CB  GLU A 421      55.624  -1.700  16.416  1.00  0.00           C  
ATOM    682  CG  GLU A 421      56.251  -3.071  16.226  1.00  0.00           C  
ATOM    683  CD  GLU A 421      55.218  -4.178  16.187  1.00  0.00           C  
ATOM    684  OE1 GLU A 421      54.336  -4.137  15.303  1.00  0.00           O  
ATOM    685  OE2 GLU A 421      55.286  -5.089  17.039  1.00  0.00           O  
ATOM    686  N   LEU A 422      55.500   1.290  17.450  1.00  0.00           N  
ATOM    687  CA  LEU A 422      54.763   2.545  17.554  1.00  0.00           C  
ATOM    688  C   LEU A 422      55.675   3.760  17.459  1.00  0.00           C  
ATOM    689  O   LEU A 422      55.206   4.878  17.241  1.00  0.00           O  
ATOM    690  CB  LEU A 422      53.991   2.602  18.874  1.00  0.00           C  
ATOM    691  CG  LEU A 422      52.719   1.762  19.006  1.00  0.00           C  
ATOM    692  CD1 LEU A 422      53.030   0.285  18.814  1.00  0.00           C  
ATOM    693  CD2 LEU A 422      52.111   2.012  20.377  1.00  0.00           C  
ATOM    694  N   LEU A 423      56.976   3.545  17.623  1.00  0.00           N  
ATOM    695  CA  LEU A 423      57.934   4.642  17.556  1.00  0.00           C  
ATOM    696  C   LEU A 423      57.817   5.439  16.263  1.00  0.00           C  
ATOM    697  O   LEU A 423      57.754   6.669  16.290  1.00  0.00           O  
ATOM    698  CB  LEU A 423      59.365   4.115  17.705  1.00  0.00           C  
ATOM    699  CG  LEU A 423      59.822   3.757  19.122  1.00  0.00           C  
ATOM    700  CD1 LEU A 423      61.245   3.224  19.076  1.00  0.00           C  
ATOM    701  CD2 LEU A 423      59.742   4.988  20.019  1.00  0.00           C  
ATOM    702  N   GLU A 424      57.786   4.742  15.132  1.00  0.00           N  
ATOM    703  CA  GLU A 424      57.685   5.417  13.846  1.00  0.00           C  
ATOM    704  C   GLU A 424      56.392   6.208  13.713  1.00  0.00           C  
ATOM    705  O   GLU A 424      56.369   7.258  13.075  1.00  0.00           O  
ATOM    706  CB  GLU A 424      57.822   4.409  12.705  1.00  0.00           C  
ATOM    707  CG  GLU A 424      59.225   3.838  12.612  1.00  0.00           C  
ATOM    708  CD  GLU A 424      60.290   4.925  12.654  1.00  0.00           C  
ATOM    709  OE1 GLU A 424      60.331   5.757  11.722  1.00  0.00           O  
ATOM    710  OE2 GLU A 424      61.081   4.951  13.623  1.00  0.00           O  
ATOM    711  N   LEU A 425      55.319   5.705  14.314  1.00  0.00           N  
ATOM    712  CA  LEU A 425      54.042   6.406  14.267  1.00  0.00           C  
ATOM    713  C   LEU A 425      54.136   7.642  15.153  1.00  0.00           C  
ATOM    714  O   LEU A 425      53.638   8.710  14.803  1.00  0.00           O  
ATOM    715  CB  LEU A 425      52.912   5.501  14.759  1.00  0.00           C  
ATOM    716  CG  LEU A 425      52.508   4.373  13.805  1.00  0.00           C  
ATOM    717  CD1 LEU A 425      51.542   3.428  14.498  1.00  0.00           C  
ATOM    718  CD2 LEU A 425      51.879   4.969  12.555  1.00  0.00           C  
ATOM    719  N   ARG A 426      54.787   7.493  16.301  1.00  0.00           N  
ATOM    720  CA  ARG A 426      54.937   8.615  17.213  1.00  0.00           C  
ATOM    721  C   ARG A 426      55.891   9.663  16.655  1.00  0.00           C  
ATOM    722  O   ARG A 426      55.736  10.850  16.929  1.00  0.00           O  
ATOM    723  CB  ARG A 426      55.377   8.119  18.593  1.00  0.00           C  
ATOM    724  CG  ARG A 426      54.257   7.357  19.286  1.00  0.00           C  
ATOM    725  CD  ARG A 426      54.575   6.971  20.714  1.00  0.00           C  
ATOM    726  NE  ARG A 426      53.433   6.299  21.328  1.00  0.00           N  
ATOM    727  CZ  ARG A 426      53.411   5.840  22.575  1.00  0.00           C  
ATOM    728  NH1 ARG A 426      54.474   5.978  23.356  1.00  0.00           N  
ATOM    729  NH2 ARG A 426      52.323   5.243  23.041  1.00  0.00           N  
ATOM    730  N   VAL A 427      56.871   9.233  15.866  1.00  0.00           N  
ATOM    731  CA  VAL A 427      57.784  10.188  15.251  1.00  0.00           C  
ATOM    732  C   VAL A 427      56.937  11.027  14.297  1.00  0.00           C  
ATOM    733  O   VAL A 427      57.065  12.248  14.247  1.00  0.00           O  
ATOM    734  CB  VAL A 427      58.905   9.492  14.438  1.00  0.00           C  
ATOM    735  CG1 VAL A 427      59.628  10.513  13.564  1.00  0.00           C  
ATOM    736  CG2 VAL A 427      59.900   8.835  15.384  1.00  0.00           C  
ATOM    737  N   SER A 429      56.061  10.361  13.547  1.00  0.00           N  
ATOM    738  CA  SER A 429      55.191  11.052  12.602  1.00  0.00           C  
ATOM    739  C   SER A 429      54.276  12.028  13.329  1.00  0.00           C  
ATOM    740  O   SER A 429      54.105  13.166  12.891  1.00  0.00           O  
ATOM    741  CB  SER A 429      54.341  10.045  11.820  1.00  0.00           C  
ATOM    742  OG  SER A 429      55.153   9.212  11.014  1.00  0.00           O  
ATOM    743  N   TYR A 431      53.683  11.580  14.434  1.00  0.00           N  
ATOM    744  CA  TYR A 431      52.789  12.435  15.208  1.00  0.00           C  
ATOM    745  C   TYR A 431      53.556  13.658  15.710  1.00  0.00           C  
ATOM    746  O   TYR A 431      53.085  14.792  15.593  1.00  0.00           O  
ATOM    747  CB  TYR A 431      52.211  11.675  16.404  1.00  0.00           C  
ATOM    748  CG  TYR A 431      51.147  12.458  17.141  1.00  0.00           C  
ATOM    749  CD1 TYR A 431      49.834  12.497  16.673  1.00  0.00           C  
ATOM    750  CD2 TYR A 431      51.463  13.201  18.276  1.00  0.00           C  
ATOM    751  CE1 TYR A 431      48.863  13.260  17.318  1.00  0.00           C  
ATOM    752  CE2 TYR A 431      50.502  13.968  18.926  1.00  0.00           C  
ATOM    753  CZ  TYR A 431      49.204  13.994  18.443  1.00  0.00           C  
ATOM    754  OH  TYR A 431      48.252  14.754  19.083  1.00  0.00           O  
ATOM    755  N   TYR A 432      54.741  13.422  16.265  1.00  0.00           N  
ATOM    756  CA  TYR A 432      55.575  14.508  16.777  1.00  0.00           C  
ATOM    757  C   TYR A 432      55.941  15.504  15.685  1.00  0.00           C  
ATOM    758  O   TYR A 432      55.830  16.715  15.872  1.00  0.00           O  
ATOM    759  CB  TYR A 432      56.864  13.953  17.392  1.00  0.00           C  
ATOM    760  CG  TYR A 432      56.805  13.748  18.887  1.00  0.00           C  
ATOM    761  CD1 TYR A 432      55.905  12.847  19.451  1.00  0.00           C  
ATOM    762  CD2 TYR A 432      57.656  14.454  19.741  1.00  0.00           C  
ATOM    763  CE1 TYR A 432      55.852  12.649  20.819  1.00  0.00           C  
ATOM    764  CE2 TYR A 432      57.609  14.263  21.117  1.00  0.00           C  
ATOM    765  CZ  TYR A 432      56.703  13.360  21.647  1.00  0.00           C  
ATOM    766  OH  TYR A 432      56.629  13.174  23.003  1.00  0.00           O  
ATOM    767  N   GLU A 433      56.390  14.991  14.543  1.00  0.00           N  
ATOM    768  CA  GLU A 433      56.774  15.854  13.437  1.00  0.00           C  
ATOM    769  C   GLU A 433      55.609  16.731  13.006  1.00  0.00           C  
ATOM    770  O   GLU A 433      55.758  17.941  12.847  1.00  0.00           O  
ATOM    771  CB  GLU A 433      57.249  15.021  12.248  1.00  0.00           C  
ATOM    772  CG  GLU A 433      58.499  14.206  12.521  1.00  0.00           C  
ATOM    773  CD  GLU A 433      59.067  13.584  11.262  1.00  0.00           C  
ATOM    774  OE1 GLU A 433      59.498  14.344  10.371  1.00  0.00           O  
ATOM    775  OE2 GLU A 433      59.081  12.340  11.161  1.00  0.00           O  
ATOM    776  N   ASN A 434      54.445  16.116  12.828  1.00  0.00           N  
ATOM    777  CA  ASN A 434      53.265  16.854  12.403  1.00  0.00           C  
ATOM    778  C   ASN A 434      52.815  17.904  13.412  1.00  0.00           C  
ATOM    779  O   ASN A 434      52.540  19.043  13.038  1.00  0.00           O  
ATOM    780  CB  ASN A 434      52.099  15.899  12.128  1.00  0.00           C  
ATOM    781  CG  ASN A 434      52.345  15.002  10.930  1.00  0.00           C  
ATOM    782  OD1 ASN A 434      52.743  15.467   9.864  1.00  0.00           O  
ATOM    783  ND2 ASN A 434      52.091  13.710  11.096  1.00  0.00           N  
ATOM    784  N   VAL A 435      52.744  17.531  14.685  1.00  0.00           N  
ATOM    785  CA  VAL A 435      52.281  18.473  15.695  1.00  0.00           C  
ATOM    786  C   VAL A 435      53.292  19.565  16.039  1.00  0.00           C  
ATOM    787  O   VAL A 435      52.904  20.695  16.335  1.00  0.00           O  
ATOM    788  CB  VAL A 435      51.830  17.736  16.982  1.00  0.00           C  
ATOM    789  CG1 VAL A 435      53.020  17.428  17.872  1.00  0.00           C  
ATOM    790  CG2 VAL A 435      50.787  18.566  17.705  1.00  0.00           C  
ATOM    791  N   ILE A 436      54.582  19.245  15.995  1.00  0.00           N  
ATOM    792  CA  ILE A 436      55.599  20.249  16.290  1.00  0.00           C  
ATOM    793  C   ILE A 436      55.654  21.256  15.143  1.00  0.00           C  
ATOM    794  O   ILE A 436      55.797  22.458  15.364  1.00  0.00           O  
ATOM    795  CB  ILE A 436      56.997  19.607  16.500  1.00  0.00           C  
ATOM    796  CG1 ILE A 436      57.023  18.833  17.821  1.00  0.00           C  
ATOM    797  CG2 ILE A 436      58.076  20.680  16.505  1.00  0.00           C  
ATOM    798  CD1 ILE A 436      56.776  19.691  19.049  1.00  0.00           C  
ATOM    799  N   LYS A 437      55.529  20.770  13.912  1.00  0.00           N  
ATOM    800  CA  LYS A 437      55.548  21.667  12.767  1.00  0.00           C  
ATOM    801  C   LYS A 437      54.308  22.555  12.813  1.00  0.00           C  
ATOM    802  O   LYS A 437      54.365  23.728  12.449  1.00  0.00           O  
ATOM    803  CB  LYS A 437      55.586  20.870  11.460  1.00  0.00           C  
ATOM    804  CG  LYS A 437      56.904  20.147  11.239  1.00  0.00           C  
ATOM    805  CD  LYS A 437      56.894  19.346   9.945  1.00  0.00           C  
ATOM    806  CE  LYS A 437      58.210  18.607   9.748  1.00  0.00           C  
ATOM    807  NZ  LYS A 437      58.232  17.848   8.465  1.00  0.00           N  
ATOM    808  N   ALA A 438      53.195  21.990  13.277  1.00  0.00           N  
ATOM    809  CA  ALA A 438      51.942  22.734  13.380  1.00  0.00           C  
ATOM    810  C   ALA A 438      52.079  23.866  14.398  1.00  0.00           C  
ATOM    811  O   ALA A 438      51.593  24.975  14.173  1.00  0.00           O  
ATOM    812  CB  ALA A 438      50.809  21.799  13.784  1.00  0.00           C  
ATOM    813  N   MET A 439      52.736  23.580  15.518  1.00  0.00           N  
ATOM    814  CA  MET A 439      52.945  24.588  16.555  1.00  0.00           C  
ATOM    815  C   MET A 439      53.802  25.725  16.017  1.00  0.00           C  
ATOM    816  O   MET A 439      53.507  26.901  16.230  1.00  0.00           O  
ATOM    817  CB  MET A 439      53.661  23.983  17.764  1.00  0.00           C  
ATOM    818  CG  MET A 439      52.847  23.009  18.579  1.00  0.00           C  
ATOM    819  SD  MET A 439      53.842  22.385  19.949  1.00  0.00           S  
ATOM    820  CE  MET A 439      53.656  23.666  21.104  1.00  0.00           C  
ATOM    821  N   LEU A 440      54.877  25.367  15.325  1.00  0.00           N  
ATOM    822  CA  LEU A 440      55.778  26.364  14.772  1.00  0.00           C  
ATOM    823  C   LEU A 440      55.079  27.240  13.740  1.00  0.00           C  
ATOM    824  O   LEU A 440      55.307  28.447  13.691  1.00  0.00           O  
ATOM    825  CB  LEU A 440      57.003  25.678  14.163  1.00  0.00           C  
ATOM    826  CG  LEU A 440      57.906  25.030  15.219  1.00  0.00           C  
ATOM    827  CD1 LEU A 440      58.940  24.124  14.553  1.00  0.00           C  
ATOM    828  CD2 LEU A 440      58.588  26.119  16.035  1.00  0.00           C  
ATOM    829  N   GLU A 441      54.226  26.640  12.917  1.00  0.00           N  
ATOM    830  CA  GLU A 441      53.503  27.414  11.916  1.00  0.00           C  
ATOM    831  C   GLU A 441      52.512  28.332  12.619  1.00  0.00           C  
ATOM    832  O   GLU A 441      52.302  29.471  12.204  1.00  0.00           O  
ATOM    833  CB  GLU A 441      52.758  26.492  10.948  1.00  0.00           C  
ATOM    834  CG  GLU A 441      53.670  25.722  10.005  1.00  0.00           C  
ATOM    835  CD  GLU A 441      52.906  24.935   8.955  1.00  0.00           C  
ATOM    836  OE1 GLU A 441      53.556  24.276   8.115  1.00  0.00           O  
ATOM    837  OE2 GLU A 441      51.658  24.974   8.968  1.00  0.00           O  
ATOM    838  N   SER A 442      51.914  27.831  13.693  1.00  0.00           N  
ATOM    839  CA  SER A 442      50.944  28.609  14.450  1.00  0.00           C  
ATOM    840  C   SER A 442      51.555  29.874  15.042  1.00  0.00           C  
ATOM    841  O   SER A 442      50.931  30.938  15.011  1.00  0.00           O  
ATOM    842  CB  SER A 442      50.341  27.763  15.570  1.00  0.00           C  
ATOM    843  OG  SER A 442      49.347  28.496  16.261  1.00  0.00           O  
ATOM    844  N   ILE A 443      52.767  29.769  15.586  1.00  0.00           N  
ATOM    845  CA  ILE A 443      53.413  30.940  16.167  1.00  0.00           C  
ATOM    846  C   ILE A 443      54.221  31.727  15.142  1.00  0.00           C  
ATOM    847  O   ILE A 443      55.028  32.585  15.494  1.00  0.00           O  
ATOM    848  CB  ILE A 443      54.310  30.574  17.381  1.00  0.00           C  
ATOM    849  CG1 ILE A 443      55.361  29.538  16.990  1.00  0.00           C  
ATOM    850  CG2 ILE A 443      53.444  30.050  18.517  1.00  0.00           C  
ATOM    851  CD1 ILE A 443      56.319  29.210  18.119  1.00  0.00           C  
ATOM    852  N   GLY A 444      53.995  31.420  13.869  1.00  0.00           N  
ATOM    853  CA  GLY A 444      54.660  32.128  12.790  1.00  0.00           C  
ATOM    854  C   GLY A 444      56.149  31.931  12.615  1.00  0.00           C  
ATOM    855  O   GLY A 444      56.858  32.868  12.252  1.00  0.00           O  
ATOM    856  N   VAL A 445      56.633  30.722  12.869  1.00  0.00           N  
ATOM    857  CA  VAL A 445      58.051  30.440  12.705  1.00  0.00           C  
ATOM    858  C   VAL A 445      58.276  29.828  11.328  1.00  0.00           C  
ATOM    859  O   VAL A 445      57.655  28.823  10.985  1.00  0.00           O  
ATOM    860  CB  VAL A 445      58.557  29.447  13.766  1.00  0.00           C  
ATOM    861  CG1 VAL A 445      59.988  29.056  13.464  1.00  0.00           C  
ATOM    862  CG2 VAL A 445      58.462  30.071  15.148  1.00  0.00           C  
ATOM    863  N   PRO A 460      59.157  30.434  10.516  1.00  0.00           N  
ATOM    864  CA  PRO A 460      59.427  29.897   9.180  1.00  0.00           C  
ATOM    865  C   PRO A 460      60.063  28.510   9.278  1.00  0.00           C  
ATOM    866  O   PRO A 460      61.081  28.331   9.947  1.00  0.00           O  
ATOM    867  CB  PRO A 460      60.365  30.938   8.575  1.00  0.00           C  
ATOM    868  CG  PRO A 460      61.097  31.468   9.770  1.00  0.00           C  
ATOM    869  CD  PRO A 460      59.987  31.622  10.784  1.00  0.00           C  
ATOM    870  N   LEU A 461      59.451  27.535   8.613  1.00  0.00           N  
ATOM    871  CA  LEU A 461      59.937  26.159   8.640  1.00  0.00           C  
ATOM    872  C   LEU A 461      60.928  25.816   7.536  1.00  0.00           C  
ATOM    873  O   LEU A 461      61.656  24.829   7.643  1.00  0.00           O  
ATOM    874  CB  LEU A 461      58.759  25.188   8.549  1.00  0.00           C  
ATOM    875  CG  LEU A 461      57.706  25.216   9.655  1.00  0.00           C  
ATOM    876  CD1 LEU A 461      56.603  24.226   9.315  1.00  0.00           C  
ATOM    877  CD2 LEU A 461      58.344  24.869  10.991  1.00  0.00           C  
ATOM    878  N   GLU A 463      60.959  26.623   6.480  1.00  0.00           N  
ATOM    879  CA  GLU A 463      61.849  26.364   5.352  1.00  0.00           C  
ATOM    880  C   GLU A 463      63.322  26.227   5.729  1.00  0.00           C  
ATOM    881  O   GLU A 463      64.075  25.538   5.044  1.00  0.00           O  
ATOM    882  CB  GLU A 463      61.713  27.467   4.297  1.00  0.00           C  
ATOM    883  CG  GLU A 463      62.192  28.832   4.763  1.00  0.00           C  
ATOM    884  CD  GLU A 463      61.058  29.734   5.210  1.00  0.00           C  
ATOM    885  OE1 GLU A 463      60.132  29.246   5.892  1.00  0.00           O  
ATOM    886  OE2 GLU A 463      61.100  30.939   4.885  1.00  0.00           O  
ATOM    887  N   LYS A 471      63.728  26.874   6.817  1.00  0.00           N  
ATOM    888  CA  LYS A 471      65.125  26.839   7.245  1.00  0.00           C  
ATOM    889  C   LYS A 471      65.436  25.874   8.390  1.00  0.00           C  
ATOM    890  O   LYS A 471      66.604  25.594   8.667  1.00  0.00           O  
ATOM    891  CB  LYS A 471      65.571  28.254   7.619  1.00  0.00           C  
ATOM    892  CG  LYS A 471      64.666  28.946   8.633  1.00  0.00           C  
ATOM    893  CD  LYS A 471      64.843  30.460   8.592  1.00  0.00           C  
ATOM    894  CE  LYS A 471      66.291  30.865   8.822  1.00  0.00           C  
ATOM    895  NZ  LYS A 471      66.475  32.339   8.717  1.00  0.00           N  
ATOM    896  N   LEU A 472      64.398  25.370   9.050  1.00  0.00           N  
ATOM    897  CA  LEU A 472      64.576  24.433  10.158  1.00  0.00           C  
ATOM    898  C   LEU A 472      64.908  23.040   9.648  1.00  0.00           C  
ATOM    899  O   LEU A 472      64.382  22.606   8.628  1.00  0.00           O  
ATOM    900  CB  LEU A 472      63.300  24.350  10.996  1.00  0.00           C  
ATOM    901  CG  LEU A 472      63.101  25.330  12.147  1.00  0.00           C  
ATOM    902  CD1 LEU A 472      61.698  25.172  12.704  1.00  0.00           C  
ATOM    903  CD2 LEU A 472      64.131  25.063  13.232  1.00  0.00           C  
ATOM    904  N   LYS A 473      65.782  22.338  10.360  1.00  0.00           N  
ATOM    905  CA  LYS A 473      66.146  20.984   9.969  1.00  0.00           C  
ATOM    906  C   LYS A 473      65.527  20.003  10.951  1.00  0.00           C  
ATOM    907  O   LYS A 473      65.715  20.120  12.159  1.00  0.00           O  
ATOM    908  CB  LYS A 473      67.666  20.823   9.960  1.00  0.00           C  
ATOM    909  CG  LYS A 473      68.142  19.411   9.658  1.00  0.00           C  
ATOM    910  CD  LYS A 473      69.663  19.341   9.621  1.00  0.00           C  
ATOM    911  CE  LYS A 473      70.141  17.910   9.420  1.00  0.00           C  
ATOM    912  NZ  LYS A 473      69.581  17.304   8.180  1.00  0.00           N  
ATOM    913  N   PHE A 474      64.768  19.047  10.428  1.00  0.00           N  
ATOM    914  CA  PHE A 474      64.136  18.038  11.260  1.00  0.00           C  
ATOM    915  C   PHE A 474      64.857  16.726  11.005  1.00  0.00           C  
ATOM    916  O   PHE A 474      65.069  16.341   9.853  1.00  0.00           O  
ATOM    917  CB  PHE A 474      62.659  17.909  10.898  1.00  0.00           C  
ATOM    918  CG  PHE A 474      61.857  19.143  11.201  1.00  0.00           C  
ATOM    919  CD1 PHE A 474      61.407  19.394  12.491  1.00  0.00           C  
ATOM    920  CD2 PHE A 474      61.568  20.062  10.198  1.00  0.00           C  
ATOM    921  CE1 PHE A 474      60.679  20.543  12.784  1.00  0.00           C  
ATOM    922  CE2 PHE A 474      60.842  21.217  10.478  1.00  0.00           C  
ATOM    923  CZ  PHE A 474      60.395  21.458  11.776  1.00  0.00           C  
ATOM    924  N   ILE A 475      65.249  16.047  12.075  1.00  0.00           N  
ATOM    925  CA  ILE A 475      65.953  14.784  11.930  1.00  0.00           C  
ATOM    926  C   ILE A 475      65.500  13.779  12.979  1.00  0.00           C  
ATOM    927  O   ILE A 475      65.147  14.147  14.100  1.00  0.00           O  
ATOM    928  CB  ILE A 475      67.482  14.997  12.022  1.00  0.00           C  
ATOM    929  CG1 ILE A 475      68.214  13.673  11.794  1.00  0.00           C  
ATOM    930  CG2 ILE A 475      67.841  15.594  13.365  1.00  0.00           C  
ATOM    931  CD1 ILE A 475      69.690  13.845  11.487  1.00  0.00           C  
ATOM    932  N   LYS A 476      65.484  12.510  12.589  1.00  0.00           N  
ATOM    933  CA  LYS A 476      65.084  11.427  13.474  1.00  0.00           C  
ATOM    934  C   LYS A 476      66.354  10.732  13.952  1.00  0.00           C  
ATOM    935  O   LYS A 476      67.275  10.505  13.170  1.00  0.00           O  
ATOM    936  CB  LYS A 476      64.189  10.447  12.711  1.00  0.00           C  
ATOM    937  CG  LYS A 476      63.724   9.243  13.509  1.00  0.00           C  
ATOM    938  CD  LYS A 476      62.772   8.376  12.687  1.00  0.00           C  
ATOM    939  CE  LYS A 476      63.447   7.810  11.443  1.00  0.00           C  
ATOM    940  NZ  LYS A 476      62.542   6.884  10.701  1.00  0.00           N  
ATOM    941  N   GLY A 477      66.398  10.401  15.237  1.00  0.00           N  
ATOM    942  CA  GLY A 477      67.568   9.750  15.797  1.00  0.00           C  
ATOM    943  C   GLY A 477      68.052   8.540  15.022  1.00  0.00           C  
ATOM    944  O   GLY A 477      69.229   8.461  14.671  1.00  0.00           O  
ATOM    945  N   THR A 478      67.154   7.600  14.748  1.00  0.00           N  
ATOM    946  CA  THR A 478      67.542   6.390  14.030  1.00  0.00           C  
ATOM    947  C   THR A 478      68.061   6.645  12.620  1.00  0.00           C  
ATOM    948  O   THR A 478      68.528   5.718  11.956  1.00  0.00           O  
ATOM    949  CB  THR A 478      66.391   5.357  13.982  1.00  0.00           C  
ATOM    950  OG1 THR A 478      65.205   5.962  13.454  1.00  0.00           O  
ATOM    951  CG2 THR A 478      66.112   4.815  15.376  1.00  0.00           C  
ATOM    952  N   ASP A 479      67.991   7.892  12.160  1.00  0.00           N  
ATOM    953  CA  ASP A 479      68.509   8.222  10.836  1.00  0.00           C  
ATOM    954  C   ASP A 479      70.031   8.081  10.835  1.00  0.00           C  
ATOM    955  O   ASP A 479      70.637   7.864   9.786  1.00  0.00           O  
ATOM    956  CB  ASP A 479      68.165   9.664  10.433  1.00  0.00           C  
ATOM    957  CG  ASP A 479      66.717   9.840  10.017  1.00  0.00           C  
ATOM    958  OD1 ASP A 479      66.104   8.867   9.535  1.00  0.00           O  
ATOM    959  OD2 ASP A 479      66.200  10.972  10.154  1.00  0.00           O  
ATOM    960  N   TYR A 482      70.652   8.200  12.008  1.00  0.00           N  
ATOM    961  CA  TYR A 482      72.109   8.109  12.091  1.00  0.00           C  
ATOM    962  C   TYR A 482      72.647   7.390  13.326  1.00  0.00           C  
ATOM    963  O   TYR A 482      73.815   7.009  13.360  1.00  0.00           O  
ATOM    964  CB  TYR A 482      72.714   9.520  12.036  1.00  0.00           C  
ATOM    965  CG  TYR A 482      72.375  10.367  13.248  1.00  0.00           C  
ATOM    966  CD1 TYR A 482      73.152  10.307  14.405  1.00  0.00           C  
ATOM    967  CD2 TYR A 482      71.238  11.173  13.257  1.00  0.00           C  
ATOM    968  CE1 TYR A 482      72.801  11.027  15.548  1.00  0.00           C  
ATOM    969  CE2 TYR A 482      70.875  11.895  14.391  1.00  0.00           C  
ATOM    970  CZ  TYR A 482      71.660  11.816  15.533  1.00  0.00           C  
ATOM    971  OH  TYR A 482      71.294  12.511  16.662  1.00  0.00           O  
ATOM    972  N   GLN A 485      71.807   7.197  14.338  1.00  0.00           N  
ATOM    973  CA  GLN A 485      72.266   6.558  15.570  1.00  0.00           C  
ATOM    974  C   GLN A 485      72.522   5.061  15.466  1.00  0.00           C  
ATOM    975  O   GLN A 485      72.942   4.432  16.435  1.00  0.00           O  
ATOM    976  CB  GLN A 485      71.280   6.847  16.706  1.00  0.00           C  
ATOM    977  CG  GLN A 485      71.148   8.337  17.007  1.00  0.00           C  
ATOM    978  CD  GLN A 485      70.062   8.640  18.014  1.00  0.00           C  
ATOM    979  OE1 GLN A 485      69.014   7.998  18.024  1.00  0.00           O  
ATOM    980  NE2 GLN A 485      70.300   9.636  18.861  1.00  0.00           N  
ATOM    981  N   LEU A 486      72.277   4.492  14.290  1.00  0.00           N  
ATOM    982  CA  LEU A 486      72.512   3.069  14.084  1.00  0.00           C  
ATOM    983  C   LEU A 486      73.623   2.871  13.059  1.00  0.00           C  
ATOM    984  O   LEU A 486      73.929   1.744  12.668  1.00  0.00           O  
ATOM    985  CB  LEU A 486      71.230   2.382  13.612  1.00  0.00           C  
ATOM    986  CG  LEU A 486      70.069   2.403  14.612  1.00  0.00           C  
ATOM    987  CD1 LEU A 486      68.813   1.859  13.950  1.00  0.00           C  
ATOM    988  CD2 LEU A 486      70.434   1.590  15.842  1.00  0.00           C  
ATOM    989  N   SER A 489      74.227   3.974  12.629  1.00  0.00           N  
ATOM    990  CA  SER A 489      75.308   3.925  11.654  1.00  0.00           C  
ATOM    991  C   SER A 489      76.565   3.349  12.296  1.00  0.00           C  
ATOM    992  O   SER A 489      76.749   3.428  13.509  1.00  0.00           O  
ATOM    993  CB  SER A 489      75.602   5.327  11.116  1.00  0.00           C  
ATOM    994  OG  SER A 489      76.115   6.171  12.135  1.00  0.00           O  
ATOM    995  N   LYS A 490      77.435   2.768  11.478  1.00  0.00           N  
ATOM    996  CA  LYS A 490      78.665   2.182  11.990  1.00  0.00           C  
ATOM    997  C   LYS A 490      79.562   3.193  12.702  1.00  0.00           C  
ATOM    998  O   LYS A 490      80.104   2.900  13.768  1.00  0.00           O  
ATOM    999  CB  LYS A 490      79.446   1.518  10.853  1.00  0.00           C  
ATOM   1000  CG  LYS A 490      80.757   0.895  11.298  1.00  0.00           C  
ATOM   1001  CD  LYS A 490      81.460   0.189  10.145  1.00  0.00           C  
ATOM   1002  CE  LYS A 490      82.775  -0.423  10.601  1.00  0.00           C  
ATOM   1003  NZ  LYS A 490      83.483  -1.127   9.494  1.00  0.00           N  
ATOM   1004  N   GLU A 494      79.717   4.383  12.124  1.00  0.00           N  
ATOM   1005  CA  GLU A 494      80.573   5.397  12.734  1.00  0.00           C  
ATOM   1006  C   GLU A 494      80.059   5.830  14.103  1.00  0.00           C  
ATOM   1007  O   GLU A 494      80.834   5.976  15.046  1.00  0.00           O  
ATOM   1008  CB  GLU A 494      80.707   6.619  11.816  1.00  0.00           C  
ATOM   1009  CG  GLU A 494      79.395   7.297  11.458  1.00  0.00           C  
ATOM   1010  CD  GLU A 494      79.595   8.522  10.581  1.00  0.00           C  
ATOM   1011  OE1 GLU A 494      80.301   9.458  11.013  1.00  0.00           O  
ATOM   1012  OE2 GLU A 494      79.045   8.550   9.460  1.00  0.00           O  
ATOM   1013  N   TYR A 495      78.752   6.035  14.208  1.00  0.00           N  
ATOM   1014  CA  TYR A 495      78.153   6.445  15.472  1.00  0.00           C  
ATOM   1015  C   TYR A 495      78.306   5.320  16.498  1.00  0.00           C  
ATOM   1016  O   TYR A 495      78.675   5.556  17.648  1.00  0.00           O  
ATOM   1017  CB  TYR A 495      76.671   6.759  15.266  1.00  0.00           C  
ATOM   1018  CG  TYR A 495      75.965   7.344  16.473  1.00  0.00           C  
ATOM   1019  CD1 TYR A 495      75.920   8.724  16.682  1.00  0.00           C  
ATOM   1020  CD2 TYR A 495      75.317   6.517  17.387  1.00  0.00           C  
ATOM   1021  CE1 TYR A 495      75.235   9.264  17.773  1.00  0.00           C  
ATOM   1022  CE2 TYR A 495      74.633   7.043  18.480  1.00  0.00           C  
ATOM   1023  CZ  TYR A 495      74.594   8.416  18.663  1.00  0.00           C  
ATOM   1024  OH  TYR A 495      73.889   8.929  19.723  1.00  0.00           O  
ATOM   1025  N   THR A 496      78.027   4.094  16.070  1.00  0.00           N  
ATOM   1026  CA  THR A 496      78.128   2.945  16.958  1.00  0.00           C  
ATOM   1027  C   THR A 496      79.554   2.783  17.478  1.00  0.00           C  
ATOM   1028  O   THR A 496      79.768   2.489  18.655  1.00  0.00           O  
ATOM   1029  CB  THR A 496      77.668   1.666  16.239  1.00  0.00           C  
ATOM   1030  OG1 THR A 496      76.277   1.791  15.915  1.00  0.00           O  
ATOM   1031  CG2 THR A 496      77.864   0.449  17.128  1.00  0.00           C  
ATOM   1032  N   LEU A 498      80.534   2.979  16.604  1.00  0.00           N  
ATOM   1033  CA  LEU A 498      81.924   2.884  17.026  1.00  0.00           C  
ATOM   1034  C   LEU A 498      82.197   3.918  18.116  1.00  0.00           C  
ATOM   1035  O   LEU A 498      82.925   3.647  19.073  1.00  0.00           O  
ATOM   1036  CB  LEU A 498      82.865   3.112  15.840  1.00  0.00           C  
ATOM   1037  CG  LEU A 498      83.075   1.907  14.921  1.00  0.00           C  
ATOM   1038  CD1 LEU A 498      83.816   2.335  13.666  1.00  0.00           C  
ATOM   1039  CD2 LEU A 498      83.859   0.836  15.665  1.00  0.00           C  
ATOM   1040  N   ASP A 499      81.612   5.107  17.979  1.00  0.00           N  
ATOM   1041  CA  ASP A 499      81.817   6.141  18.985  1.00  0.00           C  
ATOM   1042  C   ASP A 499      81.123   5.791  20.294  1.00  0.00           C  
ATOM   1043  O   ASP A 499      81.584   6.185  21.363  1.00  0.00           O  
ATOM   1044  CB  ASP A 499      81.328   7.508  18.492  1.00  0.00           C  
ATOM   1045  CG  ASP A 499      82.422   8.307  17.807  1.00  0.00           C  
ATOM   1046  OD1 ASP A 499      83.610   8.111  18.151  1.00  0.00           O  
ATOM   1047  OD2 ASP A 499      82.099   9.144  16.938  1.00  0.00           O  
ATOM   1048  N   VAL A 500      80.013   5.062  20.216  1.00  0.00           N  
ATOM   1049  CA  VAL A 500      79.306   4.657  21.428  1.00  0.00           C  
ATOM   1050  C   VAL A 500      80.227   3.725  22.218  1.00  0.00           C  
ATOM   1051  O   VAL A 500      80.358   3.857  23.431  1.00  0.00           O  
ATOM   1052  CB  VAL A 500      77.981   3.926  21.099  1.00  0.00           C  
ATOM   1053  CG1 VAL A 500      77.367   3.338  22.369  1.00  0.00           C  
ATOM   1054  CG2 VAL A 500      77.005   4.900  20.457  1.00  0.00           C  
ATOM   1055  N   TYR A 501      80.876   2.793  21.525  1.00  0.00           N  
ATOM   1056  CA  TYR A 501      81.785   1.871  22.198  1.00  0.00           C  
ATOM   1057  C   TYR A 501      83.031   2.592  22.704  1.00  0.00           C  
ATOM   1058  O   TYR A 501      83.536   2.283  23.781  1.00  0.00           O  
ATOM   1059  CB  TYR A 501      82.162   0.709  21.269  1.00  0.00           C  
ATOM   1060  CG  TYR A 501      81.017  -0.258  21.057  1.00  0.00           C  
ATOM   1061  CD1 TYR A 501      80.345  -0.814  22.147  1.00  0.00           C  
ATOM   1062  CD2 TYR A 501      80.587  -0.601  19.775  1.00  0.00           C  
ATOM   1063  CE1 TYR A 501      79.275  -1.678  21.969  1.00  0.00           C  
ATOM   1064  CE2 TYR A 501      79.513  -1.468  19.585  1.00  0.00           C  
ATOM   1065  CZ  TYR A 501      78.860  -2.002  20.690  1.00  0.00           C  
ATOM   1066  OH  TYR A 501      77.779  -2.840  20.526  1.00  0.00           O  
ATOM   1067  N   ARG A 502      83.523   3.563  21.942  1.00  0.00           N  
ATOM   1068  CA  ARG A 502      84.694   4.315  22.380  1.00  0.00           C  
ATOM   1069  C   ARG A 502      84.326   5.076  23.655  1.00  0.00           C  
ATOM   1070  O   ARG A 502      85.087   5.105  24.625  1.00  0.00           O  
ATOM   1071  CB  ARG A 502      85.142   5.287  21.282  1.00  0.00           C  
ATOM   1072  CG  ARG A 502      86.464   5.982  21.566  1.00  0.00           C  
ATOM   1073  CD  ARG A 502      87.151   6.438  20.276  1.00  0.00           C  
ATOM   1074  NE  ARG A 502      86.399   7.458  19.549  1.00  0.00           N  
ATOM   1075  CZ  ARG A 502      86.821   8.706  19.365  1.00  0.00           C  
ATOM   1076  NH1 ARG A 502      87.991   9.092  19.857  1.00  0.00           N  
ATOM   1077  NH2 ARG A 502      86.076   9.568  18.684  1.00  0.00           N  
ATOM   1078  N   LEU A 503      83.143   5.681  23.655  1.00  0.00           N  
ATOM   1079  CA  LEU A 503      82.683   6.424  24.817  1.00  0.00           C  
ATOM   1080  C   LEU A 503      82.518   5.488  26.016  1.00  0.00           C  
ATOM   1081  O   LEU A 503      82.873   5.841  27.139  1.00  0.00           O  
ATOM   1082  CB  LEU A 503      81.352   7.117  24.507  1.00  0.00           C  
ATOM   1083  CG  LEU A 503      80.828   8.104  25.554  1.00  0.00           C  
ATOM   1084  CD1 LEU A 503      81.883   9.168  25.829  1.00  0.00           C  
ATOM   1085  CD2 LEU A 503      79.542   8.749  25.052  1.00  0.00           C  
ATOM   1086  N   SER A 504      81.998   4.290  25.773  1.00  0.00           N  
ATOM   1087  CA  SER A 504      81.786   3.335  26.855  1.00  0.00           C  
ATOM   1088  C   SER A 504      83.096   2.915  27.512  1.00  0.00           C  
ATOM   1089  O   SER A 504      83.101   2.494  28.669  1.00  0.00           O  
ATOM   1090  CB  SER A 504      81.047   2.091  26.345  1.00  0.00           C  
ATOM   1091  OG  SER A 504      81.917   1.220  25.643  1.00  0.00           O  
ATOM   1092  N   SER A 841      84.203   3.040  26.785  1.00  0.00           N  
ATOM   1093  CA  SER A 841      85.507   2.655  27.320  1.00  0.00           C  
ATOM   1094  C   SER A 841      86.093   3.687  28.283  1.00  0.00           C  
ATOM   1095  O   SER A 841      87.053   3.394  28.999  1.00  0.00           O  
ATOM   1096  CB  SER A 841      86.502   2.407  26.181  1.00  0.00           C  
ATOM   1097  OG  SER A 841      86.942   3.624  25.603  1.00  0.00           O  
ATOM   1098  N   VAL A 844      85.524   4.891  28.303  1.00  0.00           N  
ATOM   1099  CA  VAL A 844      86.024   5.934  29.193  1.00  0.00           C  
ATOM   1100  C   VAL A 844      84.988   6.401  30.212  1.00  0.00           C  
ATOM   1101  O   VAL A 844      85.341   6.963  31.247  1.00  0.00           O  
ATOM   1102  CB  VAL A 844      86.523   7.168  28.401  1.00  0.00           C  
ATOM   1103  CG1 VAL A 844      87.680   6.770  27.499  1.00  0.00           C  
ATOM   1104  CG2 VAL A 844      85.387   7.762  27.582  1.00  0.00           C  
ATOM   1105  N   VAL A 845      83.714   6.173  29.919  1.00  0.00           N  
ATOM   1106  CA  VAL A 845      82.646   6.577  30.826  1.00  0.00           C  
ATOM   1107  C   VAL A 845      82.410   5.510  31.889  1.00  0.00           C  
ATOM   1108  O   VAL A 845      82.222   4.333  31.576  1.00  0.00           O  
ATOM   1109  CB  VAL A 845      81.326   6.828  30.058  1.00  0.00           C  
ATOM   1110  CG1 VAL A 845      80.185   7.072  31.036  1.00  0.00           C  
ATOM   1111  CG2 VAL A 845      81.489   8.029  29.135  1.00  0.00           C  
ATOM   1112  N   THR A 846      82.423   5.926  33.150  1.00  0.00           N  
ATOM   1113  CA  THR A 846      82.201   4.992  34.242  1.00  0.00           C  
ATOM   1114  C   THR A 846      80.714   4.755  34.441  1.00  0.00           C  
ATOM   1115  O   THR A 846      79.883   5.601  34.101  1.00  0.00           O  
ATOM   1116  CB  THR A 846      82.786   5.520  35.572  1.00  0.00           C  
ATOM   1117  OG1 THR A 846      82.109   6.726  35.950  1.00  0.00           O  
ATOM   1118  CG2 THR A 846      84.275   5.804  35.425  1.00  0.00           C  
ATOM   1119  N   GLN A 847      80.379   3.588  34.977  1.00  0.00           N  
ATOM   1120  CA  GLN A 847      78.992   3.255  35.253  1.00  0.00           C  
ATOM   1121  C   GLN A 847      78.435   4.343  36.166  1.00  0.00           C  
ATOM   1122  O   GLN A 847      77.296   4.792  36.010  1.00  0.00           O  
ATOM   1123  CB  GLN A 847      78.920   1.900  35.955  1.00  0.00           C  
ATOM   1124  CG  GLN A 847      77.563   1.565  36.533  1.00  0.00           C  
ATOM   1125  CD  GLN A 847      77.564   0.240  37.270  1.00  0.00           C  
ATOM   1126  OE1 GLN A 847      78.218   0.089  38.304  1.00  0.00           O  
ATOM   1127  NE2 GLN A 847      76.837  -0.731  36.737  1.00  0.00           N  
ATOM   1128  N   HIS A 848      79.263   4.762  37.119  1.00  0.00           N  
ATOM   1129  CA  HIS A 848      78.904   5.796  38.084  1.00  0.00           C  
ATOM   1130  C   HIS A 848      78.474   7.099  37.411  1.00  0.00           C  
ATOM   1131  O   HIS A 848      77.386   7.614  37.674  1.00  0.00           O  
ATOM   1132  CB  HIS A 848      80.094   6.074  39.007  1.00  0.00           C  
ATOM   1133  CG  HIS A 848      79.850   7.170  39.996  1.00  0.00           C  
ATOM   1134  ND1 HIS A 848      78.973   7.040  41.051  1.00  0.00           N  
ATOM   1135  CD2 HIS A 848      80.357   8.423  40.081  1.00  0.00           C  
ATOM   1136  CE1 HIS A 848      78.949   8.165  41.743  1.00  0.00           C  
ATOM   1137  NE2 HIS A 848      79.780   9.021  41.175  1.00  0.00           N  
ATOM   1138  N   ASP A1089      79.336   7.628  36.549  1.00  0.00           N  
ATOM   1139  CA  ASP A1089      79.045   8.873  35.847  1.00  0.00           C  
ATOM   1140  C   ASP A1089      77.819   8.772  34.953  1.00  0.00           C  
ATOM   1141  O   ASP A1089      77.041   9.718  34.851  1.00  0.00           O  
ATOM   1142  CB  ASP A1089      80.251   9.306  35.012  1.00  0.00           C  
ATOM   1143  CG  ASP A1089      81.320   9.986  35.840  1.00  0.00           C  
ATOM   1144  OD1 ASP A1089      81.224   9.957  37.087  1.00  0.00           O  
ATOM   1145  OD2 ASP A1089      82.260  10.549  35.242  1.00  0.00           O  
ATOM   1146  N   SER A1090      77.644   7.629  34.301  1.00  0.00           N  
ATOM   1147  CA  SER A1090      76.496   7.453  33.425  1.00  0.00           C  
ATOM   1148  C   SER A1090      75.186   7.466  34.202  1.00  0.00           C  
ATOM   1149  O   SER A1090      74.202   8.065  33.768  1.00  0.00           O  
ATOM   1150  CB  SER A1090      76.608   6.144  32.651  1.00  0.00           C  
ATOM   1151  OG  SER A1090      75.416   5.929  31.919  1.00  0.00           O  
ATOM   1152  N   LYS A1091      75.173   6.799  35.351  1.00  0.00           N  
ATOM   1153  CA  LYS A1091      73.977   6.746  36.176  1.00  0.00           C  
ATOM   1154  C   LYS A1091      73.665   8.132  36.736  1.00  0.00           C  
ATOM   1155  O   LYS A1091      72.510   8.552  36.764  1.00  0.00           O  
ATOM   1156  CB  LYS A1091      74.172   5.745  37.322  1.00  0.00           C  
ATOM   1157  CG  LYS A1091      72.928   5.510  38.163  1.00  0.00           C  
ATOM   1158  CD  LYS A1091      73.176   4.455  39.231  1.00  0.00           C  
ATOM   1159  CE  LYS A1091      71.919   4.188  40.042  1.00  0.00           C  
ATOM   1160  NZ  LYS A1091      72.136   3.145  41.082  1.00  0.00           N  
ATOM   1161  N   LYS A1093      74.704   8.839  37.169  1.00  0.00           N  
ATOM   1162  CA  LYS A1093      74.553  10.177  37.733  1.00  0.00           C  
ATOM   1163  C   LYS A1093      74.081  11.192  36.697  1.00  0.00           C  
ATOM   1164  O   LYS A1093      73.265  12.059  36.997  1.00  0.00           O  
ATOM   1165  CB  LYS A1093      75.884  10.648  38.326  1.00  0.00           C  
ATOM   1166  CG  LYS A1093      75.872  12.086  38.822  1.00  0.00           C  
ATOM   1167  CD  LYS A1093      77.221  12.488  39.400  1.00  0.00           C  
ATOM   1168  CE  LYS A1093      77.206  13.932  39.879  1.00  0.00           C  
ATOM   1169  NZ  LYS A1093      78.514  14.346  40.462  1.00  0.00           N  
ATOM   1170  N   ALA A1094      74.597  11.078  35.479  1.00  0.00           N  
ATOM   1171  CA  ALA A1094      74.235  12.005  34.414  1.00  0.00           C  
ATOM   1172  C   ALA A1094      72.756  11.975  34.037  1.00  0.00           C  
ATOM   1173  O   ALA A1094      72.190  13.002  33.677  1.00  0.00           O  
ATOM   1174  CB  ALA A1094      75.092  11.736  33.181  1.00  0.00           C  
ATOM   1175  N   GLY A1099      72.125  10.809  34.119  1.00  0.00           N  
ATOM   1176  CA  GLY A1099      70.721  10.720  33.749  1.00  0.00           C  
ATOM   1177  C   GLY A1099      69.717  10.704  34.890  1.00  0.00           C  
ATOM   1178  O   GLY A1099      68.525  10.505  34.663  1.00  0.00           O  
ATOM   1179  N   ALA A1100      70.187  10.944  36.108  1.00  0.00           N  
ATOM   1180  CA  ALA A1100      69.331  10.924  37.295  1.00  0.00           C  
ATOM   1181  C   ALA A1100      68.033  11.727  37.212  1.00  0.00           C  
ATOM   1182  O   ALA A1100      66.992  11.281  37.703  1.00  0.00           O  
ATOM   1183  CB  ALA A1100      70.135  11.375  38.511  1.00  0.00           C  
ATOM   1184  N   GLU A1101      68.088  12.906  36.597  1.00  0.00           N  
ATOM   1185  CA  GLU A1101      66.911  13.763  36.486  1.00  0.00           C  
ATOM   1186  C   GLU A1101      66.193  13.648  35.148  1.00  0.00           C  
ATOM   1187  O   GLU A1101      65.178  14.310  34.923  1.00  0.00           O  
ATOM   1188  CB  GLU A1101      67.308  15.225  36.710  1.00  0.00           C  
ATOM   1189  CG  GLU A1101      68.011  15.486  38.029  1.00  0.00           C  
ATOM   1190  CD  GLU A1101      68.379  16.947  38.216  1.00  0.00           C  
ATOM   1191  OE1 GLU A1101      69.174  17.474  37.408  1.00  0.00           O  
ATOM   1192  OE2 GLU A1101      67.871  17.568  39.172  1.00  0.00           O  
ATOM   1193  N   VAL A1102      66.706  12.805  34.259  1.00  0.00           N  
ATOM   1194  CA  VAL A1102      66.103  12.659  32.943  1.00  0.00           C  
ATOM   1195  C   VAL A1102      65.492  11.289  32.684  1.00  0.00           C  
ATOM   1196  O   VAL A1102      64.330  11.189  32.298  1.00  0.00           O  
ATOM   1197  CB  VAL A1102      67.139  12.962  31.837  1.00  0.00           C  
ATOM   1198  CG1 VAL A1102      66.488  12.858  30.467  1.00  0.00           C  
ATOM   1199  CG2 VAL A1102      67.722  14.354  32.047  1.00  0.00           C  
ATOM   1200  N   VAL A1103      66.275  10.235  32.886  1.00  0.00           N  
ATOM   1201  CA  VAL A1103      65.782   8.884  32.656  1.00  0.00           C  
ATOM   1202  C   VAL A1103      64.933   8.421  33.831  1.00  0.00           C  
ATOM   1203  O   VAL A1103      65.242   8.716  34.986  1.00  0.00           O  
ATOM   1204  CB  VAL A1103      66.946   7.886  32.460  1.00  0.00           C  
ATOM   1205  CG1 VAL A1103      67.835   8.346  31.315  1.00  0.00           C  
ATOM   1206  CG2 VAL A1103      67.749   7.762  33.739  1.00  0.00           C  
ATOM   1207  N   LYS A1104      63.856   7.703  33.536  1.00  0.00           N  
ATOM   1208  CA  LYS A1104      62.983   7.205  34.590  1.00  0.00           C  
ATOM   1209  C   LYS A1104      63.812   6.354  35.541  1.00  0.00           C  
ATOM   1210  O   LYS A1104      64.521   5.443  35.113  1.00  0.00           O  
ATOM   1211  CB  LYS A1104      61.849   6.365  33.998  1.00  0.00           C  
ATOM   1212  CG  LYS A1104      60.820   5.899  35.025  1.00  0.00           C  
ATOM   1213  CD  LYS A1104      60.126   7.081  35.686  1.00  0.00           C  
ATOM   1214  CE  LYS A1104      59.066   6.625  36.676  1.00  0.00           C  
ATOM   1215  NZ  LYS A1104      58.372   7.780  37.311  1.00  0.00           N  
ATOM   1216  N   GLN A1105      63.731   6.664  36.830  1.00  0.00           N  
ATOM   1217  CA  GLN A1105      64.475   5.927  37.843  1.00  0.00           C  
ATOM   1218  C   GLN A1105      63.621   4.777  38.372  1.00  0.00           C  
ATOM   1219  O   GLN A1105      62.577   5.004  38.981  1.00  0.00           O  
ATOM   1220  CB  GLN A1105      64.859   6.856  38.998  1.00  0.00           C  
ATOM   1221  CG  GLN A1105      65.707   8.064  38.606  1.00  0.00           C  
ATOM   1222  CD  GLN A1105      67.010   7.683  37.923  1.00  0.00           C  
ATOM   1223  OE1 GLN A1105      67.071   7.557  36.698  1.00  0.00           O  
ATOM   1224  NE2 GLN A1105      68.058   7.487  38.715  1.00  0.00           N  
ATOM   1225  N   VAL A1177      64.067   3.547  38.136  1.00  0.00           N  
ATOM   1226  CA  VAL A1177      63.333   2.371  38.591  1.00  0.00           C  
ATOM   1227  C   VAL A1177      64.117   1.565  39.622  1.00  0.00           C  
ATOM   1228  O   VAL A1177      65.313   1.783  39.820  1.00  0.00           O  
ATOM   1229  CB  VAL A1177      62.970   1.450  37.409  1.00  0.00           C  
ATOM   1230  CG1 VAL A1177      62.014   2.168  36.470  1.00  0.00           C  
ATOM   1231  CG2 VAL A1177      64.228   1.033  36.667  1.00  0.00           C  
ATOM   1232  N   GLU A1178      63.434   0.631  40.278  1.00  0.00           N  
ATOM   1233  CA  GLU A1178      64.055  -0.202  41.301  1.00  0.00           C  
ATOM   1234  C   GLU A1178      65.260  -0.970  40.769  1.00  0.00           C  
ATOM   1235  O   GLU A1178      66.319  -0.990  41.398  1.00  0.00           O  
ATOM   1236  CB  GLU A1178      63.032  -1.187  41.872  1.00  0.00           C  
ATOM   1237  CG  GLU A1178      63.571  -2.049  43.003  1.00  0.00           C  
ATOM   1238  CD  GLU A1178      62.545  -3.034  43.529  1.00  0.00           C  
ATOM   1239  OE1 GLU A1178      62.869  -3.777  44.480  1.00  0.00           O  
ATOM   1240  OE2 GLU A1178      61.417  -3.066  42.992  1.00  0.00           O  
ATOM   1241  N   HIS A1179      65.091  -1.601  39.611  1.00  0.00           N  
ATOM   1242  CA  HIS A1179      66.166  -2.370  38.990  1.00  0.00           C  
ATOM   1243  C   HIS A1179      66.574  -1.719  37.668  1.00  0.00           C  
ATOM   1244  O   HIS A1179      66.097  -2.107  36.601  1.00  0.00           O  
ATOM   1245  CB  HIS A1179      65.702  -3.808  38.745  1.00  0.00           C  
ATOM   1246  CG  HIS A1179      65.181  -4.490  39.972  1.00  0.00           C  
ATOM   1247  ND1 HIS A1179      65.964  -4.725  41.082  1.00  0.00           N  
ATOM   1248  CD2 HIS A1179      63.950  -4.969  40.272  1.00  0.00           C  
ATOM   1249  CE1 HIS A1179      65.238  -5.318  42.013  1.00  0.00           C  
ATOM   1250  NE2 HIS A1179      64.012  -5.477  41.547  1.00  0.00           N  
ATOM   1251  N   PRO A1192      67.470  -0.719  37.729  1.00  0.00           N  
ATOM   1252  CA  PRO A1192      67.974   0.025  36.568  1.00  0.00           C  
ATOM   1253  C   PRO A1192      68.417  -0.854  35.400  1.00  0.00           C  
ATOM   1254  O   PRO A1192      69.175  -1.805  35.579  1.00  0.00           O  
ATOM   1255  CB  PRO A1192      69.131   0.826  37.154  1.00  0.00           C  
ATOM   1256  CG  PRO A1192      68.662   1.101  38.546  1.00  0.00           C  
ATOM   1257  CD  PRO A1192      68.120  -0.244  38.964  1.00  0.00           C  
ATOM   1258  N   LEU A1193      67.941  -0.517  34.205  1.00  0.00           N  
ATOM   1259  CA  LEU A1193      68.280  -1.258  32.995  1.00  0.00           C  
ATOM   1260  C   LEU A1193      69.529  -0.681  32.344  1.00  0.00           C  
ATOM   1261  O   LEU A1193      69.850   0.492  32.521  1.00  0.00           O  
ATOM   1262  CB  LEU A1193      67.122  -1.191  32.001  1.00  0.00           C  
ATOM   1263  CG  LEU A1193      65.799  -1.809  32.454  1.00  0.00           C  
ATOM   1264  CD1 LEU A1193      64.701  -1.430  31.479  1.00  0.00           C  
ATOM   1265  CD2 LEU A1193      65.947  -3.321  32.548  1.00  0.00           C  
ATOM   1266  N   LEU A1194      70.234  -1.510  31.583  1.00  0.00           N  
ATOM   1267  CA  LEU A1194      71.441  -1.062  30.908  1.00  0.00           C  
ATOM   1268  C   LEU A1194      71.127   0.085  29.941  1.00  0.00           C  
ATOM   1269  O   LEU A1194      71.935   0.994  29.762  1.00  0.00           O  
ATOM   1270  CB  LEU A1194      72.075  -2.236  30.156  1.00  0.00           C  
ATOM   1271  CG  LEU A1194      73.463  -2.035  29.549  1.00  0.00           C  
ATOM   1272  CD1 LEU A1194      74.448  -1.559  30.610  1.00  0.00           C  
ATOM   1273  CD2 LEU A1194      73.927  -3.354  28.947  1.00  0.00           C  
ATOM   1274  N   SER A1195      69.949   0.041  29.327  1.00  0.00           N  
ATOM   1275  CA  SER A1195      69.534   1.080  28.382  1.00  0.00           C  
ATOM   1276  C   SER A1195      69.601   2.469  29.011  1.00  0.00           C  
ATOM   1277  O   SER A1195      70.002   3.435  28.362  1.00  0.00           O  
ATOM   1278  CB  SER A1195      68.110   0.811  27.896  1.00  0.00           C  
ATOM   1279  OG  SER A1195      67.212   0.690  28.987  1.00  0.00           O  
ATOM   1280  N   GLY A1196      69.199   2.563  30.274  1.00  0.00           N  
ATOM   1281  CA  GLY A1196      69.228   3.842  30.963  1.00  0.00           C  
ATOM   1282  C   GLY A1196      70.630   4.407  31.091  1.00  0.00           C  
ATOM   1283  O   GLY A1196      70.818   5.626  31.131  1.00  0.00           O  
ATOM   1284  N   LEU A1198      71.625   3.527  31.157  1.00  0.00           N  
ATOM   1285  CA  LEU A1198      73.009   3.966  31.276  1.00  0.00           C  
ATOM   1286  C   LEU A1198      73.582   4.442  29.943  1.00  0.00           C  
ATOM   1287  O   LEU A1198      74.495   5.262  29.913  1.00  0.00           O  
ATOM   1288  CB  LEU A1198      73.885   2.837  31.832  1.00  0.00           C  
ATOM   1289  CG  LEU A1198      73.633   2.431  33.286  1.00  0.00           C  
ATOM   1290  CD1 LEU A1198      74.609   1.338  33.688  1.00  0.00           C  
ATOM   1291  CD2 LEU A1198      73.801   3.644  34.192  1.00  0.00           C  
ATOM   1292  N   LEU A1199      73.047   3.923  28.842  1.00  0.00           N  
ATOM   1293  CA  LEU A1199      73.516   4.302  27.513  1.00  0.00           C  
ATOM   1294  C   LEU A1199      72.944   5.649  27.081  1.00  0.00           C  
ATOM   1295  O   LEU A1199      73.581   6.400  26.344  1.00  0.00           O  
ATOM   1296  CB  LEU A1199      73.106   3.238  26.490  1.00  0.00           C  
ATOM   1297  CG  LEU A1199      73.667   1.829  26.696  1.00  0.00           C  
ATOM   1298  CD1 LEU A1199      73.019   0.863  25.712  1.00  0.00           C  
ATOM   1299  CD2 LEU A1199      75.173   1.861  26.504  1.00  0.00           C  
ATOM   1300  N   TYR A1200      71.738   5.940  27.561  1.00  0.00           N  
ATOM   1301  CA  TYR A1200      71.011   7.164  27.235  1.00  0.00           C  
ATOM   1302  C   TYR A1200      71.842   8.463  27.217  1.00  0.00           C  
ATOM   1303  O   TYR A1200      71.878   9.164  26.198  1.00  0.00           O  
ATOM   1304  CB  TYR A1200      69.822   7.292  28.200  1.00  0.00           C  
ATOM   1305  CG  TYR A1200      68.820   8.381  27.880  1.00  0.00           C  
ATOM   1306  CD1 TYR A1200      67.547   8.067  27.398  1.00  0.00           C  
ATOM   1307  CD2 TYR A1200      69.118   9.719  28.122  1.00  0.00           C  
ATOM   1308  CE1 TYR A1200      66.591   9.064  27.175  1.00  0.00           C  
ATOM   1309  CE2 TYR A1200      68.176  10.720  27.902  1.00  0.00           C  
ATOM   1310  CZ  TYR A1200      66.916  10.387  27.434  1.00  0.00           C  
ATOM   1311  OH  TYR A1200      65.971  11.377  27.259  1.00  0.00           O  
ATOM   1312  N   PRO A1201      72.522   8.803  28.330  1.00  0.00           N  
ATOM   1313  CA  PRO A1201      73.329  10.030  28.386  1.00  0.00           C  
ATOM   1314  C   PRO A1201      74.428  10.113  27.330  1.00  0.00           C  
ATOM   1315  O   PRO A1201      74.649  11.166  26.728  1.00  0.00           O  
ATOM   1316  CB  PRO A1201      73.922   9.998  29.795  1.00  0.00           C  
ATOM   1317  CG  PRO A1201      72.945   9.188  30.569  1.00  0.00           C  
ATOM   1318  CD  PRO A1201      72.593   8.084  29.613  1.00  0.00           C  
ATOM   1319  N   GLY A1202      75.124   8.999  27.129  1.00  0.00           N  
ATOM   1320  CA  GLY A1202      76.200   8.958  26.157  1.00  0.00           C  
ATOM   1321  C   GLY A1202      75.744   9.253  24.744  1.00  0.00           C  
ATOM   1322  O   GLY A1202      76.431   9.950  24.003  1.00  0.00           O  
ATOM   1323  N   LEU A1203      74.590   8.717  24.358  1.00  0.00           N  
ATOM   1324  CA  LEU A1203      74.080   8.970  23.021  1.00  0.00           C  
ATOM   1325  C   LEU A1203      73.658  10.428  22.884  1.00  0.00           C  
ATOM   1326  O   LEU A1203      73.867  11.040  21.838  1.00  0.00           O  
ATOM   1327  CB  LEU A1203      72.909   8.036  22.693  1.00  0.00           C  
ATOM   1328  CG  LEU A1203      73.327   6.682  22.098  1.00  0.00           C  
ATOM   1329  CD1 LEU A1203      73.922   5.794  23.179  1.00  0.00           C  
ATOM   1330  CD2 LEU A1203      72.120   6.010  21.465  1.00  0.00           C  
ATOM   1331  N   GLN A1204      73.080  11.002  23.938  1.00  0.00           N  
ATOM   1332  CA  GLN A1204      72.679  12.399  23.849  1.00  0.00           C  
ATOM   1333  C   GLN A1204      73.925  13.264  23.663  1.00  0.00           C  
ATOM   1334  O   GLN A1204      73.898  14.253  22.934  1.00  0.00           O  
ATOM   1335  CB  GLN A1204      71.903  12.838  25.097  1.00  0.00           C  
ATOM   1336  CG  GLN A1204      71.439  14.282  25.021  1.00  0.00           C  
ATOM   1337  CD  GLN A1204      70.326  14.617  25.998  1.00  0.00           C  
ATOM   1338  OE1 GLN A1204      69.689  13.729  26.569  1.00  0.00           O  
ATOM   1339  NE2 GLN A1204      70.074  15.912  26.181  1.00  0.00           N  
ATOM   1340  N   ALA A1205      75.024  12.888  24.314  1.00  0.00           N  
ATOM   1341  CA  ALA A1205      76.263  13.646  24.167  1.00  0.00           C  
ATOM   1342  C   ALA A1205      76.774  13.525  22.732  1.00  0.00           C  
ATOM   1343  O   ALA A1205      77.120  14.522  22.094  1.00  0.00           O  
ATOM   1344  CB  ALA A1205      77.324  13.136  25.145  1.00  0.00           C  
ATOM   1345  N   LEU A1206      76.815  12.300  22.218  1.00  0.00           N  
ATOM   1346  CA  LEU A1206      77.294  12.086  20.858  1.00  0.00           C  
ATOM   1347  C   LEU A1206      76.433  12.798  19.824  1.00  0.00           C  
ATOM   1348  O   LEU A1206      76.926  13.189  18.765  1.00  0.00           O  
ATOM   1349  CB  LEU A1206      77.362  10.590  20.547  1.00  0.00           C  
ATOM   1350  CG  LEU A1206      78.540   9.869  21.206  1.00  0.00           C  
ATOM   1351  CD1 LEU A1206      78.434   8.374  20.929  1.00  0.00           C  
ATOM   1352  CD2 LEU A1206      79.855  10.424  20.673  1.00  0.00           C  
ATOM   1353  N   ASP A1207      75.149  12.965  20.124  1.00  0.00           N  
ATOM   1354  CA  ASP A1207      74.258  13.653  19.197  1.00  0.00           C  
ATOM   1355  C   ASP A1207      74.776  15.053  18.865  1.00  0.00           C  
ATOM   1356  O   ASP A1207      74.598  15.538  17.747  1.00  0.00           O  
ATOM   1357  CB  ASP A1207      72.841  13.745  19.777  1.00  0.00           C  
ATOM   1358  CG  ASP A1207      72.129  12.409  19.783  1.00  0.00           C  
ATOM   1359  OD1 ASP A1207      72.520  11.527  18.988  1.00  0.00           O  
ATOM   1360  OD2 ASP A1207      71.168  12.239  20.563  1.00  0.00           O  
ATOM   1361  N   GLU A1208      75.427  15.701  19.827  1.00  0.00           N  
ATOM   1362  CA  GLU A1208      75.948  17.044  19.593  1.00  0.00           C  
ATOM   1363  C   GLU A1208      76.965  17.042  18.458  1.00  0.00           C  
ATOM   1364  O   GLU A1208      76.973  17.940  17.613  1.00  0.00           O  
ATOM   1365  CB  GLU A1208      76.594  17.605  20.868  1.00  0.00           C  
ATOM   1366  CG  GLU A1208      75.620  17.727  22.039  1.00  0.00           C  
ATOM   1367  CD  GLU A1208      76.231  18.381  23.268  1.00  0.00           C  
ATOM   1368  OE1 GLU A1208      77.457  18.612  23.286  1.00  0.00           O  
ATOM   1369  OE2 GLU A1208      75.477  18.661  24.223  1.00  0.00           O  
ATOM   1370  N   GLU A1209      77.822  16.028  18.439  1.00  0.00           N  
ATOM   1371  CA  GLU A1209      78.840  15.930  17.405  1.00  0.00           C  
ATOM   1372  C   GLU A1209      78.262  15.505  16.060  1.00  0.00           C  
ATOM   1373  O   GLU A1209      78.581  16.098  15.029  1.00  0.00           O  
ATOM   1374  CB  GLU A1209      79.935  14.950  17.844  1.00  0.00           C  
ATOM   1375  CG  GLU A1209      81.024  14.684  16.801  1.00  0.00           C  
ATOM   1376  CD  GLU A1209      81.768  15.938  16.368  1.00  0.00           C  
ATOM   1377  OE1 GLU A1209      81.933  16.859  17.196  1.00  0.00           O  
ATOM   1378  OE2 GLU A1209      82.206  15.997  15.197  1.00  0.00           O  
ATOM   1379  N   TYR A1210      77.396  14.498  16.060  1.00  0.00           N  
ATOM   1380  CA  TYR A1210      76.833  14.034  14.798  1.00  0.00           C  
ATOM   1381  C   TYR A1210      75.868  15.008  14.142  1.00  0.00           C  
ATOM   1382  O   TYR A1210      75.715  15.002  12.922  1.00  0.00           O  
ATOM   1383  CB  TYR A1210      76.211  12.648  14.974  1.00  0.00           C  
ATOM   1384  CG  TYR A1210      77.282  11.582  15.008  1.00  0.00           C  
ATOM   1385  CD1 TYR A1210      78.128  11.450  16.110  1.00  0.00           C  
ATOM   1386  CD2 TYR A1210      77.522  10.780  13.895  1.00  0.00           C  
ATOM   1387  CE1 TYR A1210      79.197  10.551  16.096  1.00  0.00           C  
ATOM   1388  CE2 TYR A1210      78.585   9.880  13.872  1.00  0.00           C  
ATOM   1389  CZ  TYR A1210      79.418   9.774  14.968  1.00  0.00           C  
ATOM   1390  OH  TYR A1210      80.487   8.909  14.927  1.00  0.00           O  
ATOM   1391  N   LEU A1211      75.229  15.860  14.938  1.00  0.00           N  
ATOM   1392  CA  LEU A1211      74.331  16.857  14.373  1.00  0.00           C  
ATOM   1393  C   LEU A1211      75.151  18.097  13.987  1.00  0.00           C  
ATOM   1394  O   LEU A1211      74.616  19.069  13.459  1.00  0.00           O  
ATOM   1395  CB  LEU A1211      73.230  17.223  15.375  1.00  0.00           C  
ATOM   1396  CG  LEU A1211      72.248  16.091  15.703  1.00  0.00           C  
ATOM   1397  CD1 LEU A1211      71.245  16.571  16.754  1.00  0.00           C  
ATOM   1398  CD2 LEU A1211      71.513  15.655  14.439  1.00  0.00           C  
ATOM   1399  N   LYS A1291      76.453  18.039  14.258  1.00  0.00           N  
ATOM   1400  CA  LYS A1291      77.393  19.113  13.931  1.00  0.00           C  
ATOM   1401  C   LYS A1291      76.944  20.492  14.406  1.00  0.00           C  
ATOM   1402  O   LYS A1291      76.954  21.462  13.643  1.00  0.00           O  
ATOM   1403  CB  LYS A1291      77.640  19.144  12.417  1.00  0.00           C  
ATOM   1404  CG  LYS A1291      78.113  17.816  11.829  1.00  0.00           C  
ATOM   1405  CD  LYS A1291      79.432  17.359  12.424  1.00  0.00           C  
ATOM   1406  CE  LYS A1291      79.823  15.987  11.888  1.00  0.00           C  
ATOM   1407  NZ  LYS A1291      81.047  15.453  12.540  1.00  0.00           N  
ATOM   1408  N   VAL A1292      76.568  20.579  15.675  1.00  0.00           N  
ATOM   1409  CA  VAL A1292      76.116  21.843  16.241  1.00  0.00           C  
ATOM   1410  C   VAL A1292      77.183  22.484  17.117  1.00  0.00           C  
ATOM   1411  O   VAL A1292      78.188  21.852  17.459  1.00  0.00           O  
ATOM   1412  CB  VAL A1292      74.849  21.661  17.115  1.00  0.00           C  
ATOM   1413  CG1 VAL A1292      73.699  21.117  16.273  1.00  0.00           C  
ATOM   1414  CG2 VAL A1292      75.153  20.733  18.293  1.00  0.00           C  
ATOM   1415  N   ASP A1293      76.950  23.747  17.463  1.00  0.00           N  
ATOM   1416  CA  ASP A1293      77.839  24.506  18.340  1.00  0.00           C  
ATOM   1417  C   ASP A1293      77.246  24.498  19.739  1.00  0.00           C  
ATOM   1418  O   ASP A1293      77.948  24.725  20.723  1.00  0.00           O  
ATOM   1419  CB  ASP A1293      77.917  25.978  17.934  1.00  0.00           C  
ATOM   1420  CG  ASP A1293      78.467  26.184  16.553  1.00  0.00           C  
ATOM   1421  OD1 ASP A1293      79.566  25.659  16.275  1.00  0.00           O  
ATOM   1422  OD2 ASP A1293      77.804  26.889  15.758  1.00  0.00           O  
ATOM   1423  N   ALA A1294      75.940  24.260  19.813  1.00  0.00           N  
ATOM   1424  CA  ALA A1294      75.238  24.306  21.085  1.00  0.00           C  
ATOM   1425  C   ALA A1294      73.996  23.436  21.127  1.00  0.00           C  
ATOM   1426  O   ALA A1294      73.467  23.034  20.090  1.00  0.00           O  
ATOM   1427  CB  ALA A1294      74.833  25.752  21.370  1.00  0.00           C  
ATOM   1428  N   GLN A1295      73.540  23.152  22.343  1.00  0.00           N  
ATOM   1429  CA  GLN A1295      72.321  22.387  22.544  1.00  0.00           C  
ATOM   1430  C   GLN A1295      71.469  23.164  23.537  1.00  0.00           C  
ATOM   1431  O   GLN A1295      71.989  23.713  24.513  1.00  0.00           O  
ATOM   1432  CB  GLN A1295      72.605  20.992  23.112  1.00  0.00           C  
ATOM   1433  CG  GLN A1295      71.319  20.176  23.256  1.00  0.00           C  
ATOM   1434  CD  GLN A1295      71.519  18.788  23.826  1.00  0.00           C  
ATOM   1435  OE1 GLN A1295      72.650  18.308  23.983  1.00  0.00           O  
ATOM   1436  NE2 GLN A1295      70.411  18.122  24.131  1.00  0.00           N  
ATOM   1437  N   PHE A1296      70.170  23.226  23.266  1.00  0.00           N  
ATOM   1438  CA  PHE A1296      69.215  23.911  24.130  1.00  0.00           C  
ATOM   1439  C   PHE A1296      68.288  22.877  24.754  1.00  0.00           C  
ATOM   1440  O   PHE A1296      67.874  21.929  24.093  1.00  0.00           O  
ATOM   1441  CB  PHE A1296      68.377  24.908  23.312  1.00  0.00           C  
ATOM   1442  CG  PHE A1296      67.082  25.313  23.984  1.00  0.00           C  
ATOM   1443  CD1 PHE A1296      67.090  26.106  25.126  1.00  0.00           C  
ATOM   1444  CD2 PHE A1296      65.858  24.870  23.491  1.00  0.00           C  
ATOM   1445  CE1 PHE A1296      65.900  26.450  25.769  1.00  0.00           C  
ATOM   1446  CE2 PHE A1296      64.660  25.208  24.128  1.00  0.00           C  
ATOM   1447  CZ  PHE A1296      64.682  25.999  25.270  1.00  0.00           C  
ATOM   1448  N   GLY A1297      67.963  23.068  26.026  1.00  0.00           N  
ATOM   1449  CA  GLY A1297      67.056  22.155  26.696  1.00  0.00           C  
ATOM   1450  C   GLY A1297      66.647  22.743  28.029  1.00  0.00           C  
ATOM   1451  O   GLY A1297      66.996  23.880  28.340  1.00  0.00           O  
ATOM   1452  N   GLY A1298      65.892  21.982  28.814  1.00  0.00           N  
ATOM   1453  CA  GLY A1298      65.496  22.472  30.120  1.00  0.00           C  
ATOM   1454  C   GLY A1298      66.648  22.302  31.097  1.00  0.00           C  
ATOM   1455  O   GLY A1298      67.604  21.571  30.829  1.00  0.00           O  
ATOM   1456  N   ILE A1299      66.566  22.977  32.237  1.00  0.00           N  
ATOM   1457  CA  ILE A1299      67.614  22.889  33.243  1.00  0.00           C  
ATOM   1458  C   ILE A1299      67.705  21.457  33.783  1.00  0.00           C  
ATOM   1459  O   ILE A1299      68.709  21.077  34.386  1.00  0.00           O  
ATOM   1460  CB  ILE A1299      67.347  23.903  34.397  1.00  0.00           C  
ATOM   1461  CG1 ILE A1299      68.534  23.947  35.363  1.00  0.00           C  
ATOM   1462  CG2 ILE A1299      66.078  23.538  35.132  1.00  0.00           C  
ATOM   1463  CD1 ILE A1299      69.737  24.673  34.812  1.00  0.00           C  
ATOM   1464  N   ASP A1300      66.666  20.658  33.551  1.00  0.00           N  
ATOM   1465  CA  ASP A1300      66.680  19.271  34.012  1.00  0.00           C  
ATOM   1466  C   ASP A1300      67.678  18.440  33.204  1.00  0.00           C  
ATOM   1467  O   ASP A1300      67.989  17.306  33.568  1.00  0.00           O  
ATOM   1468  CB  ASP A1300      65.272  18.657  33.945  1.00  0.00           C  
ATOM   1469  CG  ASP A1300      64.708  18.603  32.534  1.00  0.00           C  
ATOM   1470  OD1 ASP A1300      65.157  19.371  31.661  1.00  0.00           O  
ATOM   1471  OD2 ASP A1300      63.788  17.791  32.305  1.00  0.00           O  
ATOM   1472  N   GLN A1301      68.191  19.014  32.118  1.00  0.00           N  
ATOM   1473  CA  GLN A1301      69.176  18.329  31.278  1.00  0.00           C  
ATOM   1474  C   GLN A1301      70.597  18.673  31.726  1.00  0.00           C  
ATOM   1475  O   GLN A1301      71.560  18.150  31.172  1.00  0.00           O  
ATOM   1476  CB  GLN A1301      69.054  18.771  29.811  1.00  0.00           C  
ATOM   1477  CG  GLN A1301      67.675  18.671  29.196  1.00  0.00           C  
ATOM   1478  CD  GLN A1301      67.169  17.252  29.153  1.00  0.00           C  
ATOM   1479  OE1 GLN A1301      66.144  16.930  29.751  1.00  0.00           O  
ATOM   1480  NE2 GLN A1301      67.887  16.388  28.445  1.00  0.00           N  
ATOM   1481  N   ARG A1302      70.735  19.540  32.728  1.00  0.00           N  
ATOM   1482  CA  ARG A1302      72.064  19.984  33.153  1.00  0.00           C  
ATOM   1483  C   ARG A1302      73.126  18.912  33.381  1.00  0.00           C  
ATOM   1484  O   ARG A1302      74.258  19.060  32.917  1.00  0.00           O  
ATOM   1485  CB  ARG A1302      71.969  20.879  34.395  1.00  0.00           C  
ATOM   1486  CG  ARG A1302      73.237  21.701  34.639  1.00  0.00           C  
ATOM   1487  CD  ARG A1302      73.059  22.703  35.777  1.00  0.00           C  
ATOM   1488  NE  ARG A1302      74.071  23.758  35.741  1.00  0.00           N  
ATOM   1489  CZ  ARG A1302      75.343  23.600  36.097  1.00  0.00           C  
ATOM   1490  NH1 ARG A1302      75.779  22.421  36.530  1.00  0.00           N  
ATOM   1491  NH2 ARG A1302      76.187  24.621  36.006  1.00  0.00           N  
ATOM   1492  N   LYS A1303      72.777  17.837  34.079  1.00  0.00           N  
ATOM   1493  CA  LYS A1303      73.752  16.786  34.340  1.00  0.00           C  
ATOM   1494  C   LYS A1303      74.185  16.063  33.068  1.00  0.00           C  
ATOM   1495  O   LYS A1303      75.303  15.550  32.996  1.00  0.00           O  
ATOM   1496  CB  LYS A1303      73.205  15.797  35.372  1.00  0.00           C  
ATOM   1497  CG  LYS A1303      72.970  16.439  36.736  1.00  0.00           C  
ATOM   1498  CD  LYS A1303      72.422  15.444  37.744  1.00  0.00           C  
ATOM   1499  CE  LYS A1303      72.194  16.108  39.090  1.00  0.00           C  
ATOM   1500  NZ  LYS A1303      73.450  16.703  39.620  1.00  0.00           N  
ATOM   1501  N   ILE A1304      73.310  16.014  32.067  1.00  0.00           N  
ATOM   1502  CA  ILE A1304      73.680  15.379  30.805  1.00  0.00           C  
ATOM   1503  C   ILE A1304      74.567  16.357  30.042  1.00  0.00           C  
ATOM   1504  O   ILE A1304      75.525  15.956  29.384  1.00  0.00           O  
ATOM   1505  CB  ILE A1304      72.443  15.026  29.946  1.00  0.00           C  
ATOM   1506  CG1 ILE A1304      71.640  13.922  30.636  1.00  0.00           C  
ATOM   1507  CG2 ILE A1304      72.879  14.565  28.552  1.00  0.00           C  
ATOM   1508  CD1 ILE A1304      70.444  13.442  29.841  1.00  0.00           C  
ATOM   1509  N   PHE A1306      74.255  17.649  30.148  1.00  0.00           N  
ATOM   1510  CA  PHE A1306      75.034  18.680  29.474  1.00  0.00           C  
ATOM   1511  C   PHE A1306      76.464  18.775  30.012  1.00  0.00           C  
ATOM   1512  O   PHE A1306      77.405  18.916  29.237  1.00  0.00           O  
ATOM   1513  CB  PHE A1306      74.345  20.049  29.601  1.00  0.00           C  
ATOM   1514  CG  PHE A1306      73.085  20.187  28.779  1.00  0.00           C  
ATOM   1515  CD1 PHE A1306      72.678  19.179  27.908  1.00  0.00           C  
ATOM   1516  CD2 PHE A1306      72.319  21.348  28.856  1.00  0.00           C  
ATOM   1517  CE1 PHE A1306      71.533  19.322  27.128  1.00  0.00           C  
ATOM   1518  CE2 PHE A1306      71.171  21.503  28.078  1.00  0.00           C  
ATOM   1519  CZ  PHE A1306      70.774  20.489  27.211  1.00  0.00           C  
ATOM   1520  N   THR A1310      76.635  18.708  31.331  1.00  0.00           N  
ATOM   1521  CA  THR A1310      77.984  18.783  31.894  1.00  0.00           C  
ATOM   1522  C   THR A1310      78.741  17.498  31.554  1.00  0.00           C  
ATOM   1523  O   THR A1310      79.954  17.519  31.338  1.00  0.00           O  
ATOM   1524  CB  THR A1310      77.968  19.001  33.431  1.00  0.00           C  
ATOM   1525  OG1 THR A1310      77.241  17.947  34.072  1.00  0.00           O  
ATOM   1526  CG2 THR A1310      77.323  20.346  33.765  1.00  0.00           C  
ATOM   1527  N   PHE A1312      78.005  16.391  31.496  1.00  0.00           N  
ATOM   1528  CA  PHE A1312      78.560  15.086  31.141  1.00  0.00           C  
ATOM   1529  C   PHE A1312      79.118  15.192  29.717  1.00  0.00           C  
ATOM   1530  O   PHE A1312      80.219  14.721  29.426  1.00  0.00           O  
ATOM   1531  CB  PHE A1312      77.441  14.039  31.207  1.00  0.00           C  
ATOM   1532  CG  PHE A1312      77.808  12.689  30.647  1.00  0.00           C  
ATOM   1533  CD1 PHE A1312      78.387  11.715  31.454  1.00  0.00           C  
ATOM   1534  CD2 PHE A1312      77.515  12.376  29.324  1.00  0.00           C  
ATOM   1535  CE1 PHE A1312      78.662  10.443  30.949  1.00  0.00           C  
ATOM   1536  CE2 PHE A1312      77.786  11.110  28.808  1.00  0.00           C  
ATOM   1537  CZ  PHE A1312      78.358  10.142  29.622  1.00  0.00           C  
ATOM   1538  N   ALA A1314      78.358  15.829  28.830  1.00  0.00           N  
ATOM   1539  CA  ALA A1314      78.794  15.990  27.448  1.00  0.00           C  
ATOM   1540  C   ALA A1314      80.005  16.915  27.334  1.00  0.00           C  
ATOM   1541  O   ALA A1314      80.880  16.707  26.493  1.00  0.00           O  
ATOM   1542  CB  ALA A1314      77.647  16.521  26.593  1.00  0.00           C  
ATOM   1543  N   GLU A1316      80.062  17.942  28.176  1.00  0.00           N  
ATOM   1544  CA  GLU A1316      81.186  18.868  28.136  1.00  0.00           C  
ATOM   1545  C   GLU A1316      82.475  18.201  28.614  1.00  0.00           C  
ATOM   1546  O   GLU A1316      83.567  18.563  28.182  1.00  0.00           O  
ATOM   1547  CB  GLU A1316      80.888  20.109  28.983  1.00  0.00           C  
ATOM   1548  CG  GLU A1316      79.867  21.040  28.341  1.00  0.00           C  
ATOM   1549  CD  GLU A1316      79.713  22.367  29.062  1.00  0.00           C  
ATOM   1550  OE1 GLU A1316      80.570  22.706  29.908  1.00  0.00           O  
ATOM   1551  OE2 GLU A1316      78.733  23.085  28.767  1.00  0.00           O  
ATOM   1552  N   LYS A1317      82.334  17.218  29.495  1.00  0.00           N  
ATOM   1553  CA  LYS A1317      83.479  16.500  30.036  1.00  0.00           C  
ATOM   1554  C   LYS A1317      83.970  15.379  29.130  1.00  0.00           C  
ATOM   1555  O   LYS A1317      85.174  15.230  28.907  1.00  0.00           O  
ATOM   1556  CB  LYS A1317      83.122  15.907  31.401  1.00  0.00           C  
ATOM   1557  CG  LYS A1317      84.178  14.969  31.977  1.00  0.00           C  
ATOM   1558  CD  LYS A1317      83.698  14.336  33.273  1.00  0.00           C  
ATOM   1559  CE  LYS A1317      84.715  13.342  33.817  1.00  0.00           C  
ATOM   1560  NZ  LYS A1317      84.210  12.656  35.043  1.00  0.00           N  
ATOM   1561  N   TYR A1318      83.034  14.605  28.592  1.00  0.00           N  
ATOM   1562  CA  TYR A1318      83.387  13.458  27.769  1.00  0.00           C  
ATOM   1563  C   TYR A1318      83.582  13.610  26.270  1.00  0.00           C  
ATOM   1564  O   TYR A1318      84.319  12.824  25.680  1.00  0.00           O  
ATOM   1565  CB  TYR A1318      82.394  12.329  28.037  1.00  0.00           C  
ATOM   1566  CG  TYR A1318      82.624  11.647  29.365  1.00  0.00           C  
ATOM   1567  CD1 TYR A1318      83.717  10.801  29.551  1.00  0.00           C  
ATOM   1568  CD2 TYR A1318      81.753  11.843  30.435  1.00  0.00           C  
ATOM   1569  CE1 TYR A1318      83.935  10.165  30.768  1.00  0.00           C  
ATOM   1570  CE2 TYR A1318      81.961  11.211  31.657  1.00  0.00           C  
ATOM   1571  CZ  TYR A1318      83.055  10.371  31.815  1.00  0.00           C  
ATOM   1572  OH  TYR A1318      83.259   9.722  33.012  1.00  0.00           O  
ATOM   1573  N   LEU A1319      82.937  14.577  25.627  1.00  0.00           N  
ATOM   1574  CA  LEU A1319      83.153  14.706  24.190  1.00  0.00           C  
ATOM   1575  C   LEU A1319      84.633  14.969  23.894  1.00  0.00           C  
ATOM   1576  O   LEU A1319      85.189  14.402  22.954  1.00  0.00           O  
ATOM   1577  CB  LEU A1319      82.262  15.802  23.586  1.00  0.00           C  
ATOM   1578  CG  LEU A1319      80.807  15.348  23.392  1.00  0.00           C  
ATOM   1579  CD1 LEU A1319      80.002  16.452  22.734  1.00  0.00           C  
ATOM   1580  CD2 LEU A1319      80.766  14.091  22.533  1.00  0.00           C  
ATOM   1581  N   PRO A1321      85.293  15.825  24.694  1.00  0.00           N  
ATOM   1582  CA  PRO A1321      86.714  16.095  24.446  1.00  0.00           C  
ATOM   1583  C   PRO A1321      87.561  14.824  24.562  1.00  0.00           C  
ATOM   1584  O   PRO A1321      88.620  14.707  23.938  1.00  0.00           O  
ATOM   1585  CB  PRO A1321      87.057  17.120  25.521  1.00  0.00           C  
ATOM   1586  CG  PRO A1321      85.770  17.883  25.659  1.00  0.00           C  
ATOM   1587  CD  PRO A1321      84.753  16.767  25.690  1.00  0.00           C  
ATOM   1588  N   ALA A1322      87.091  13.874  25.363  1.00  0.00           N  
ATOM   1589  CA  ALA A1322      87.808  12.617  25.546  1.00  0.00           C  
ATOM   1590  C   ALA A1322      87.823  11.819  24.245  1.00  0.00           C  
ATOM   1591  O   ALA A1322      88.688  10.965  24.036  1.00  0.00           O  
ATOM   1592  CB  ALA A1322      87.159  11.800  26.658  1.00  0.00           C  
ATOM   1593  N   LEU A1323      86.858  12.099  23.374  1.00  0.00           N  
ATOM   1594  CA  LEU A1323      86.759  11.421  22.089  1.00  0.00           C  
ATOM   1595  C   LEU A1323      87.286  12.301  20.961  1.00  0.00           C  
ATOM   1596  O   LEU A1323      87.093  11.996  19.785  1.00  0.00           O  
ATOM   1597  CB  LEU A1323      85.307  11.027  21.802  1.00  0.00           C  
ATOM   1598  CG  LEU A1323      84.878   9.613  22.215  1.00  0.00           C  
ATOM   1599  CD1 LEU A1323      85.138   9.389  23.695  1.00  0.00           C  
ATOM   1600  CD2 LEU A1323      83.402   9.421  21.892  1.00  0.00           C  
ATOM   1601  N   GLY A1341      87.946  13.394  21.330  1.00  0.00           N  
ATOM   1602  CA  GLY A1341      88.499  14.300  20.338  1.00  0.00           C  
ATOM   1603  C   GLY A1341      87.493  15.284  19.771  1.00  0.00           C  
ATOM   1604  O   GLY A1341      87.786  15.993  18.807  1.00  0.00           O  
ATOM   1605  N   TYR A1342      86.303  15.328  20.363  1.00  0.00           N  
ATOM   1606  CA  TYR A1342      85.260  16.239  19.904  1.00  0.00           C  
ATOM   1607  C   TYR A1342      85.188  17.471  20.797  1.00  0.00           C  
ATOM   1608  O   TYR A1342      85.544  17.419  21.971  1.00  0.00           O  
ATOM   1609  CB  TYR A1342      83.909  15.520  19.870  1.00  0.00           C  
ATOM   1610  CG  TYR A1342      83.900  14.323  18.945  1.00  0.00           C  
ATOM   1611  CD1 TYR A1342      84.501  14.392  17.689  1.00  0.00           C  
ATOM   1612  CD2 TYR A1342      83.278  13.129  19.314  1.00  0.00           C  
ATOM   1613  CE1 TYR A1342      84.487  13.307  16.824  1.00  0.00           C  
ATOM   1614  CE2 TYR A1342      83.256  12.033  18.454  1.00  0.00           C  
ATOM   1615  CZ  TYR A1342      83.864  12.132  17.209  1.00  0.00           C  
ATOM   1616  OH  TYR A1342      83.850  11.066  16.343  1.00  0.00           O  
ATOM   1617  N   SER A1344      84.723  18.579  20.235  1.00  0.00           N  
ATOM   1618  CA  SER A1344      84.637  19.827  20.982  1.00  0.00           C  
ATOM   1619  C   SER A1344      83.474  19.879  21.962  1.00  0.00           C  
ATOM   1620  O   SER A1344      82.430  19.263  21.748  1.00  0.00           O  
ATOM   1621  CB  SER A1344      84.527  21.007  20.014  1.00  0.00           C  
ATOM   1622  OG  SER A1344      83.331  20.934  19.256  1.00  0.00           O  
ATOM   1623  N   LYS A1345      83.668  20.611  23.051  1.00  0.00           N  
ATOM   1624  CA  LYS A1345      82.612  20.770  24.034  1.00  0.00           C  
ATOM   1625  C   LYS A1345      81.663  21.786  23.413  1.00  0.00           C  
ATOM   1626  O   LYS A1345      82.093  22.683  22.689  1.00  0.00           O  
ATOM   1627  CB  LYS A1345      83.175  21.303  25.355  1.00  0.00           C  
ATOM   1628  CG  LYS A1345      83.779  22.686  25.253  1.00  0.00           C  
ATOM   1629  CD  LYS A1345      84.552  23.052  26.513  1.00  0.00           C  
ATOM   1630  CE  LYS A1345      83.669  23.026  27.746  1.00  0.00           C  
ATOM   1631  NZ  LYS A1345      84.466  23.346  28.968  1.00  0.00           N  
ATOM   1632  N   ARG A1347      80.375  21.633  23.680  1.00  0.00           N  
ATOM   1633  CA  ARG A1347      79.378  22.538  23.133  1.00  0.00           C  
ATOM   1634  C   ARG A1347      78.885  23.543  24.155  1.00  0.00           C  
ATOM   1635  O   ARG A1347      79.055  23.362  25.362  1.00  0.00           O  
ATOM   1636  CB  ARG A1347      78.169  21.747  22.625  1.00  0.00           C  
ATOM   1637  CG  ARG A1347      78.231  21.351  21.166  1.00  0.00           C  
ATOM   1638  CD  ARG A1347      79.338  20.355  20.850  1.00  0.00           C  
ATOM   1639  NE  ARG A1347      79.408  20.168  19.404  1.00  0.00           N  
ATOM   1640  CZ  ARG A1347      80.170  19.280  18.777  1.00  0.00           C  
ATOM   1641  NH1 ARG A1347      80.959  18.460  19.460  1.00  0.00           N  
ATOM   1642  NH2 ARG A1347      80.139  19.220  17.452  1.00  0.00           N  
ATOM   1643  N   VAL A1348      78.280  24.609  23.643  1.00  0.00           N  
ATOM   1644  CA  VAL A1348      77.664  25.640  24.463  1.00  0.00           C  
ATOM   1645  C   VAL A1348      76.341  24.993  24.891  1.00  0.00           C  
ATOM   1646  O   VAL A1348      75.744  24.240  24.117  1.00  0.00           O  
ATOM   1647  CB  VAL A1348      77.369  26.901  23.614  1.00  0.00           C  
ATOM   1648  CG1 VAL A1348      76.374  27.814  24.327  1.00  0.00           C  
ATOM   1649  CG2 VAL A1348      78.666  27.643  23.320  1.00  0.00           C  
ATOM   1650  N   HIS A1349      75.904  25.249  26.120  1.00  0.00           N  
ATOM   1651  CA  HIS A1349      74.646  24.689  26.601  1.00  0.00           C  
ATOM   1652  C   HIS A1349      73.721  25.767  27.146  1.00  0.00           C  
ATOM   1653  O   HIS A1349      74.092  26.539  28.033  1.00  0.00           O  
ATOM   1654  CB  HIS A1349      74.906  23.610  27.655  1.00  0.00           C  
ATOM   1655  CG  HIS A1349      75.496  22.362  27.078  1.00  0.00           C  
ATOM   1656  ND1 HIS A1349      76.840  22.067  27.152  1.00  0.00           N  
ATOM   1657  CD2 HIS A1349      74.939  21.387  26.320  1.00  0.00           C  
ATOM   1658  CE1 HIS A1349      77.087  20.967  26.461  1.00  0.00           C  
ATOM   1659  NE2 HIS A1349      75.950  20.535  25.946  1.00  0.00           N  
ATOM   1660  N   LEU A1350      72.516  25.818  26.585  1.00  0.00           N  
ATOM   1661  CA  LEU A1350      71.515  26.801  26.975  1.00  0.00           C  
ATOM   1662  C   LEU A1350      70.399  26.085  27.709  1.00  0.00           C  
ATOM   1663  O   LEU A1350      69.793  25.151  27.177  1.00  0.00           O  
ATOM   1664  CB  LEU A1350      70.967  27.501  25.731  1.00  0.00           C  
ATOM   1665  CG  LEU A1350      72.038  28.076  24.802  1.00  0.00           C  
ATOM   1666  CD1 LEU A1350      71.360  28.756  23.621  1.00  0.00           C  
ATOM   1667  CD2 LEU A1350      72.925  29.067  25.565  1.00  0.00           C  
ATOM   1668  N   MET A1351      70.122  26.529  28.929  1.00  0.00           N  
ATOM   1669  CA  MET A1351      69.107  25.880  29.742  1.00  0.00           C  
ATOM   1670  C   MET A1351      67.951  26.760  30.173  1.00  0.00           C  
ATOM   1671  O   MET A1351      68.139  27.785  30.813  1.00  0.00           O  
ATOM   1672  CB  MET A1351      69.773  25.255  30.969  1.00  0.00           C  
ATOM   1673  CG  MET A1351      70.706  24.105  30.590  1.00  0.00           C  
ATOM   1674  SD  MET A1351      71.869  23.636  31.884  1.00  0.00           S  
ATOM   1675  CE  MET A1351      73.049  24.931  31.750  1.00  0.00           C  
ATOM   1676  N   ASN A1352      66.751  26.329  29.805  1.00  0.00           N  
ATOM   1677  CA  ASN A1352      65.513  27.020  30.148  1.00  0.00           C  
ATOM   1678  C   ASN A1352      65.170  26.619  31.585  1.00  0.00           C  
ATOM   1679  O   ASN A1352      65.622  25.589  32.079  1.00  0.00           O  
ATOM   1680  CB  ASN A1352      64.384  26.524  29.233  1.00  0.00           C  
ATOM   1681  CG  ASN A1352      63.659  27.645  28.502  1.00  0.00           C  
ATOM   1682  OD1 ASN A1352      62.634  27.406  27.852  1.00  0.00           O  
ATOM   1683  ND2 ASN A1352      64.182  28.851  28.585  1.00  0.00           N  
ATOM   1684  N   PRO A1359      64.385  27.441  32.287  1.00  0.00           N  
ATOM   1685  CA  PRO A1359      64.055  27.029  33.651  1.00  0.00           C  
ATOM   1686  C   PRO A1359      62.955  25.972  33.534  1.00  0.00           C  
ATOM   1687  O   PRO A1359      62.422  25.752  32.444  1.00  0.00           O  
ATOM   1688  CB  PRO A1359      63.553  28.324  34.289  1.00  0.00           C  
ATOM   1689  CG  PRO A1359      62.955  29.064  33.139  1.00  0.00           C  
ATOM   1690  CD  PRO A1359      63.906  28.803  31.996  1.00  0.00           C  
ATOM   1691  N   MET A1360      62.636  25.292  34.628  1.00  0.00           N  
ATOM   1692  CA  MET A1360      61.548  24.328  34.573  1.00  0.00           C  
ATOM   1693  C   MET A1360      60.317  25.190  34.851  1.00  0.00           C  
ATOM   1694  O   MET A1360      60.091  25.637  35.970  1.00  0.00           O  
ATOM   1695  CB  MET A1360      61.721  23.234  35.630  1.00  0.00           C  
ATOM   1696  CG  MET A1360      62.949  22.338  35.407  1.00  0.00           C  
ATOM   1697  SD  MET A1360      63.172  21.742  33.703  1.00  0.00           S  
ATOM   1698  CE  MET A1360      61.896  20.479  33.614  1.00  0.00           C  
ATOM   1699  N   VAL A1361      59.550  25.445  33.801  1.00  0.00           N  
ATOM   1700  CA  VAL A1361      58.367  26.291  33.878  1.00  0.00           C  
ATOM   1701  C   VAL A1361      57.117  25.530  34.315  1.00  0.00           C  
ATOM   1702  O   VAL A1361      56.764  24.511  33.723  1.00  0.00           O  
ATOM   1703  CB  VAL A1361      58.110  26.947  32.502  1.00  0.00           C  
ATOM   1704  CG1 VAL A1361      56.903  27.861  32.564  1.00  0.00           C  
ATOM   1705  CG2 VAL A1361      59.346  27.719  32.060  1.00  0.00           C  
ATOM   1706  N   PRO A1365      56.430  26.017  35.363  1.00  0.00           N  
ATOM   1707  CA  PRO A1365      55.218  25.336  35.829  1.00  0.00           C  
ATOM   1708  C   PRO A1365      54.168  25.304  34.720  1.00  0.00           C  
ATOM   1709  O   PRO A1365      54.040  26.257  33.953  1.00  0.00           O  
ATOM   1710  CB  PRO A1365      54.790  26.174  37.034  1.00  0.00           C  
ATOM   1711  CG  PRO A1365      55.321  27.538  36.715  1.00  0.00           C  
ATOM   1712  CD  PRO A1365      56.689  27.231  36.156  1.00  0.00           C  
ATOM   1713  N   GLY A1366      53.429  24.203  34.638  1.00  0.00           N  
ATOM   1714  CA  GLY A1366      52.420  24.065  33.603  1.00  0.00           C  
ATOM   1715  C   GLY A1366      51.148  24.846  33.859  1.00  0.00           C  
ATOM   1716  O   GLY A1366      50.873  25.265  34.984  1.00  0.00           O  
ATOM   1717  N   LEU A1368      50.363  25.036  32.803  1.00  0.00           N  
ATOM   1718  CA  LEU A1368      49.108  25.765  32.911  1.00  0.00           C  
ATOM   1719  C   LEU A1368      48.120  25.076  33.841  1.00  0.00           C  
ATOM   1720  O   LEU A1368      47.364  25.744  34.546  1.00  0.00           O  
ATOM   1721  CB  LEU A1368      48.471  25.941  31.531  1.00  0.00           C  
ATOM   1722  CG  LEU A1368      48.933  27.144  30.707  1.00  0.00           C  
ATOM   1723  CD1 LEU A1368      48.287  27.109  29.331  1.00  0.00           C  
ATOM   1724  CD2 LEU A1368      48.558  28.429  31.437  1.00  0.00           C  
ATOM   1725  N   THR A1369      48.129  23.746  33.848  1.00  0.00           N  
ATOM   1726  CA  THR A1369      47.215  22.982  34.692  1.00  0.00           C  
ATOM   1727  C   THR A1369      47.891  22.456  35.953  1.00  0.00           C  
ATOM   1728  O   THR A1369      47.528  21.395  36.462  1.00  0.00           O  
ATOM   1729  CB  THR A1369      46.622  21.779  33.925  1.00  0.00           C  
ATOM   1730  OG1 THR A1369      47.647  20.804  33.689  1.00  0.00           O  
ATOM   1731  CG2 THR A1369      46.046  22.231  32.595  1.00  0.00           C  
ATOM   1732  N   GLY A1370      48.869  23.201  36.458  1.00  0.00           N  
ATOM   1733  CA  GLY A1370      49.573  22.784  37.657  1.00  0.00           C  
ATOM   1734  C   GLY A1370      50.784  21.919  37.360  1.00  0.00           C  
ATOM   1735  O   GLY A1370      50.861  21.274  36.313  1.00  0.00           O  
ATOM   1736  N   LYS A1455      46.757  18.240  31.983  1.00  0.00           N  
ATOM   1737  CA  LYS A1455      47.496  18.834  30.874  1.00  0.00           C  
ATOM   1738  C   LYS A1455      46.597  19.091  29.670  1.00  0.00           C  
ATOM   1739  O   LYS A1455      45.773  18.252  29.305  1.00  0.00           O  
ATOM   1740  CB  LYS A1455      48.661  17.927  30.460  1.00  0.00           C  
ATOM   1741  CG  LYS A1455      48.267  16.491  30.128  1.00  0.00           C  
ATOM   1742  CD  LYS A1455      47.900  15.704  31.381  1.00  0.00           C  
ATOM   1743  CE  LYS A1455      47.526  14.266  31.055  1.00  0.00           C  
ATOM   1744  NZ  LYS A1455      46.313  14.182  30.196  1.00  0.00           N  
ATOM   1745  N   ILE A1456      46.761  20.259  29.058  1.00  0.00           N  
ATOM   1746  CA  ILE A1456      45.969  20.629  27.892  1.00  0.00           C  
ATOM   1747  C   ILE A1456      46.635  20.103  26.627  1.00  0.00           C  
ATOM   1748  O   ILE A1456      47.734  20.529  26.270  1.00  0.00           O  
ATOM   1749  CB  ILE A1456      45.824  22.164  27.771  1.00  0.00           C  
ATOM   1750  CG1 ILE A1456      45.149  22.724  29.025  1.00  0.00           C  
ATOM   1751  CG2 ILE A1456      45.008  22.515  26.530  1.00  0.00           C  
ATOM   1752  CD1 ILE A1456      45.075  24.242  29.059  1.00  0.00           C  
ATOM   1753  N   ASP A1457      45.969  19.171  25.954  1.00  0.00           N  
ATOM   1754  CA  ASP A1457      46.506  18.603  24.727  1.00  0.00           C  
ATOM   1755  C   ASP A1457      46.407  19.627  23.609  1.00  0.00           C  
ATOM   1756  O   ASP A1457      45.512  20.468  23.605  1.00  0.00           O  
ATOM   1757  CB  ASP A1457      45.737  17.341  24.336  1.00  0.00           C  
ATOM   1758  CG  ASP A1457      46.300  16.683  23.092  1.00  0.00           C  
ATOM   1759  OD1 ASP A1457      45.568  16.574  22.086  1.00  0.00           O  
ATOM   1760  OD2 ASP A1457      47.481  16.279  23.122  1.00  0.00           O  
ATOM   1761  N   LEU A1458      47.329  19.555  22.655  1.00  0.00           N  
ATOM   1762  CA  LEU A1458      47.335  20.491  21.542  1.00  0.00           C  
ATOM   1763  C   LEU A1458      46.078  20.379  20.686  1.00  0.00           C  
ATOM   1764  O   LEU A1458      45.760  21.290  19.921  1.00  0.00           O  
ATOM   1765  CB  LEU A1458      48.583  20.272  20.679  1.00  0.00           C  
ATOM   1766  CG  LEU A1458      49.909  20.626  21.360  1.00  0.00           C  
ATOM   1767  CD1 LEU A1458      51.078  20.194  20.485  1.00  0.00           C  
ATOM   1768  CD2 LEU A1458      49.961  22.126  21.621  1.00  0.00           C  
ATOM   1769  N   LEU A1459      45.357  19.270  20.823  1.00  0.00           N  
ATOM   1770  CA  LEU A1459      44.141  19.073  20.047  1.00  0.00           C  
ATOM   1771  C   LEU A1459      42.867  19.167  20.883  1.00  0.00           C  
ATOM   1772  O   LEU A1459      41.772  18.918  20.376  1.00  0.00           O  
ATOM   1773  CB  LEU A1459      44.190  17.727  19.316  1.00  0.00           C  
ATOM   1774  CG  LEU A1459      45.345  17.561  18.322  1.00  0.00           C  
ATOM   1775  CD1 LEU A1459      45.219  16.217  17.615  1.00  0.00           C  
ATOM   1776  CD2 LEU A1459      45.326  18.697  17.307  1.00  0.00           C  
ATOM   1777  N   ASP A1460      43.002  19.523  22.158  1.00  0.00           N  
ATOM   1778  CA  ASP A1460      41.833  19.657  23.026  1.00  0.00           C  
ATOM   1779  C   ASP A1460      40.869  20.709  22.485  1.00  0.00           C  
ATOM   1780  O   ASP A1460      41.290  21.766  22.014  1.00  0.00           O  
ATOM   1781  CB  ASP A1460      42.243  20.049  24.451  1.00  0.00           C  
ATOM   1782  CG  ASP A1460      42.616  18.855  25.305  1.00  0.00           C  
ATOM   1783  OD1 ASP A1460      42.216  17.724  24.958  1.00  0.00           O  
ATOM   1784  OD2 ASP A1460      43.294  19.046  26.337  1.00  0.00           O  
ATOM   1785  N   ARG A1461      39.575  20.412  22.555  1.00  0.00           N  
ATOM   1786  CA  ARG A1461      38.551  21.337  22.083  1.00  0.00           C  
ATOM   1787  C   ARG A1461      38.484  22.535  23.025  1.00  0.00           C  
ATOM   1788  O   ARG A1461      38.868  22.435  24.189  1.00  0.00           O  
ATOM   1789  CB  ARG A1461      37.188  20.640  22.037  1.00  0.00           C  
ATOM   1790  CG  ARG A1461      37.147  19.402  21.155  1.00  0.00           C  
ATOM   1791  CD  ARG A1461      37.406  19.745  19.696  1.00  0.00           C  
ATOM   1792  NE  ARG A1461      36.364  20.605  19.141  1.00  0.00           N  
ATOM   1793  CZ  ARG A1461      35.093  20.244  18.994  1.00  0.00           C  
ATOM   1794  NH1 ARG A1461      34.697  19.032  19.361  1.00  0.00           N  
ATOM   1795  NH2 ARG A1461      34.215  21.095  18.482  1.00  0.00           N  
ATOM   1796  N   LYS A1462      37.994  23.661  22.518  1.00  0.00           N  
ATOM   1797  CA  LYS A1462      37.882  24.879  23.315  1.00  0.00           C  
ATOM   1798  C   LYS A1462      37.178  24.639  24.645  1.00  0.00           C  
ATOM   1799  O   LYS A1462      37.516  25.257  25.655  1.00  0.00           O  
ATOM   1800  CB  LYS A1462      37.131  25.957  22.530  1.00  0.00           C  
ATOM   1801  CG  LYS A1462      37.849  26.422  21.275  1.00  0.00           C  
ATOM   1802  CD  LYS A1462      37.102  27.562  20.602  1.00  0.00           C  
ATOM   1803  CE  LYS A1462      37.851  28.066  19.379  1.00  0.00           C  
ATOM   1804  NZ  LYS A1462      37.129  29.182  18.706  1.00  0.00           N  
ATOM   1805  N   GLU A1463      36.197  23.742  24.642  1.00  0.00           N  
ATOM   1806  CA  GLU A1463      35.448  23.431  25.853  1.00  0.00           C  
ATOM   1807  C   GLU A1463      36.348  22.820  26.921  1.00  0.00           C  
ATOM   1808  O   GLU A1463      36.244  23.157  28.100  1.00  0.00           O  
ATOM   1809  CB  GLU A1463      34.300  22.467  25.535  1.00  0.00           C  
ATOM   1810  CG  GLU A1463      33.256  23.018  24.574  1.00  0.00           C  
ATOM   1811  CD  GLU A1463      33.827  23.347  23.208  1.00  0.00           C  
ATOM   1812  OE1 GLU A1463      34.429  22.451  22.581  1.00  0.00           O  
ATOM   1813  OE2 GLU A1463      33.669  24.503  22.760  1.00  0.00           O  
ATOM   1814  N   ASP A1465      37.234  21.921  26.505  1.00  0.00           N  
ATOM   1815  CA  ASP A1465      38.144  21.270  27.437  1.00  0.00           C  
ATOM   1816  C   ASP A1465      39.248  22.216  27.895  1.00  0.00           C  
ATOM   1817  O   ASP A1465      39.745  22.102  29.015  1.00  0.00           O  
ATOM   1818  CB  ASP A1465      38.749  20.019  26.797  1.00  0.00           C  
ATOM   1819  CG  ASP A1465      37.725  18.917  26.601  1.00  0.00           C  
ATOM   1820  OD1 ASP A1465      37.143  18.461  27.609  1.00  0.00           O  
ATOM   1821  OD2 ASP A1465      37.499  18.508  25.443  1.00  0.00           O  
ATOM   1822  N   VAL A1467      39.635  23.146  27.026  1.00  0.00           N  
ATOM   1823  CA  VAL A1467      40.664  24.119  27.374  1.00  0.00           C  
ATOM   1824  C   VAL A1467      40.133  24.974  28.520  1.00  0.00           C  
ATOM   1825  O   VAL A1467      40.831  25.219  29.506  1.00  0.00           O  
ATOM   1826  CB  VAL A1467      41.005  25.039  26.177  1.00  0.00           C  
ATOM   1827  CG1 VAL A1467      41.948  26.151  26.624  1.00  0.00           C  
ATOM   1828  CG2 VAL A1467      41.643  24.224  25.062  1.00  0.00           C  
ATOM   1829  N   LYS A1506      38.887  25.418  28.384  1.00  0.00           N  
ATOM   1830  CA  LYS A1506      38.251  26.242  29.405  1.00  0.00           C  
ATOM   1831  C   LYS A1506      38.160  25.484  30.723  1.00  0.00           C  
ATOM   1832  O   LYS A1506      38.544  26.000  31.773  1.00  0.00           O  
ATOM   1833  CB  LYS A1506      36.847  26.656  28.955  1.00  0.00           C  
ATOM   1834  CG  LYS A1506      36.105  27.518  29.972  1.00  0.00           C  
ATOM   1835  CD  LYS A1506      34.726  27.925  29.471  1.00  0.00           C  
ATOM   1836  CE  LYS A1506      34.820  28.797  28.227  1.00  0.00           C  
ATOM   1837  NZ  LYS A1506      35.587  30.048  28.485  1.00  0.00           N  
ATOM   1838  N   LYS A1507      37.655  24.256  30.658  1.00  0.00           N  
ATOM   1839  CA  LYS A1507      37.507  23.423  31.846  1.00  0.00           C  
ATOM   1840  C   LYS A1507      38.829  23.207  32.571  1.00  0.00           C  
ATOM   1841  O   LYS A1507      38.890  23.285  33.797  1.00  0.00           O  
ATOM   1842  CB  LYS A1507      36.906  22.064  31.472  1.00  0.00           C  
ATOM   1843  CG  LYS A1507      35.477  22.133  30.959  1.00  0.00           C  
ATOM   1844  CD  LYS A1507      34.925  20.742  30.684  1.00  0.00           C  
ATOM   1845  CE  LYS A1507      33.473  20.800  30.239  1.00  0.00           C  
ATOM   1846  NZ  LYS A1507      33.303  21.606  28.999  1.00  0.00           N  
ATOM   1847  N   LYS A1508      39.887  22.935  31.814  1.00  0.00           N  
ATOM   1848  CA  LYS A1508      41.196  22.704  32.408  1.00  0.00           C  
ATOM   1849  C   LYS A1508      41.806  23.990  32.958  1.00  0.00           C  
ATOM   1850  O   LYS A1508      42.546  23.959  33.942  1.00  0.00           O  
ATOM   1851  CB  LYS A1508      42.124  22.048  31.382  1.00  0.00           C  
ATOM   1852  CG  LYS A1508      41.619  20.681  30.944  1.00  0.00           C  
ATOM   1853  CD  LYS A1508      42.559  19.980  29.980  1.00  0.00           C  
ATOM   1854  CE  LYS A1508      41.997  18.620  29.590  1.00  0.00           C  
ATOM   1855  NZ  LYS A1508      42.924  17.838  28.728  1.00  0.00           N  
ATOM   1856  N   LEU A1509      41.496  25.119  32.327  1.00  0.00           N  
ATOM   1857  CA  LEU A1509      42.003  26.403  32.799  1.00  0.00           C  
ATOM   1858  C   LEU A1509      41.200  26.815  34.025  1.00  0.00           C  
ATOM   1859  O   LEU A1509      41.691  27.546  34.885  1.00  0.00           O  
ATOM   1860  CB  LEU A1509      41.870  27.476  31.715  1.00  0.00           C  
ATOM   1861  CG  LEU A1509      42.956  27.526  30.639  1.00  0.00           C  
ATOM   1862  CD1 LEU A1509      42.587  28.567  29.595  1.00  0.00           C  
ATOM   1863  CD2 LEU A1509      44.298  27.860  31.275  1.00  0.00           C  
ATOM   1864  N   LYS A1510      39.962  26.334  34.095  1.00  0.00           N  
ATOM   1865  CA  LYS A1510      39.070  26.633  35.210  1.00  0.00           C  
ATOM   1866  C   LYS A1510      39.791  26.405  36.533  1.00  0.00           C  
ATOM   1867  O   LYS A1510      39.480  27.042  37.539  1.00  0.00           O  
ATOM   1868  CB  LYS A1510      37.827  25.742  35.138  1.00  0.00           C  
ATOM   1869  CG  LYS A1510      36.777  26.029  36.201  1.00  0.00           C  
ATOM   1870  CD  LYS A1510      36.173  27.413  36.030  1.00  0.00           C  
ATOM   1871  CE  LYS A1510      35.030  27.635  37.010  1.00  0.00           C  
ATOM   1872  NZ  LYS A1510      33.946  26.629  36.824  1.00  0.00           N  
ATOM   1873  N   LYS A1511      40.756  25.490  36.522  1.00  0.00           N  
ATOM   1874  CA  LYS A1511      41.535  25.177  37.713  1.00  0.00           C  
ATOM   1875  C   LYS A1511      42.842  25.963  37.667  1.00  0.00           C  
ATOM   1876  O   LYS A1511      42.841  27.186  37.813  1.00  0.00           O  
ATOM   1877  CB  LYS A1511      41.823  23.676  37.771  1.00  0.00           C  
ATOM   1878  CG  LYS A1511      40.573  22.810  37.711  1.00  0.00           C  
ATOM   1879  CD  LYS A1511      40.918  21.331  37.717  1.00  0.00           C  
ATOM   1880  CE  LYS A1511      39.664  20.475  37.620  1.00  0.00           C  
ATOM   1881  NZ  LYS A1511      39.983  19.020  37.594  1.00  0.00           N  
ATOM   1882  N   ALA A1516      43.952  25.259  37.461  1.00  0.00           N  
ATOM   1883  CA  ALA A1516      45.267  25.890  37.382  1.00  0.00           C  
ATOM   1884  C   ALA A1516      45.609  26.681  38.641  1.00  0.00           C  
ATOM   1885  O   ALA A1516      44.793  27.454  39.142  1.00  0.00           O  
ATOM   1886  CB  ALA A1516      45.327  26.806  36.165  1.00  0.00           C  
ATOM   1887  N   PHE A1517      46.822  26.492  39.152  1.00  0.00           N  
ATOM   1888  CA  PHE A1517      47.242  27.214  40.345  1.00  0.00           C  
ATOM   1889  C   PHE A1517      47.468  28.677  39.989  1.00  0.00           C  
ATOM   1890  O   PHE A1517      48.495  29.040  39.412  1.00  0.00           O  
ATOM   1891  CB  PHE A1517      48.521  26.608  40.928  1.00  0.00           C  
ATOM   1892  CG  PHE A1517      49.030  27.328  42.147  1.00  0.00           C  
ATOM   1893  CD1 PHE A1517      50.040  28.279  42.041  1.00  0.00           C  
ATOM   1894  CD2 PHE A1517      48.481  27.071  43.400  1.00  0.00           C  
ATOM   1895  CE1 PHE A1517      50.497  28.966  43.165  1.00  0.00           C  
ATOM   1896  CE2 PHE A1517      48.930  27.752  44.531  1.00  0.00           C  
ATOM   1897  CZ  PHE A1517      49.941  28.702  44.413  1.00  0.00           C  
ATOM   1898  N   CYS A1518      46.494  29.511  40.334  1.00  0.00           N  
ATOM   1899  CA  CYS A1518      46.566  30.935  40.049  1.00  0.00           C  
ATOM   1900  C   CYS A1518      45.889  31.703  41.182  1.00  0.00           C  
ATOM   1901  O   CYS A1518      44.745  32.143  41.057  1.00  0.00           O  
ATOM   1902  CB  CYS A1518      45.870  31.231  38.719  1.00  0.00           C  
ATOM   1903  SG  CYS A1518      46.184  32.878  38.069  1.00  0.00           S  
ATOM   1904  N   GLU A1527      46.604  31.848  42.292  1.00  0.00           N  
ATOM   1905  CA  GLU A1527      46.076  32.548  43.458  1.00  0.00           C  
ATOM   1906  C   GLU A1527      46.240  34.059  43.351  1.00  0.00           C  
ATOM   1907  O   GLU A1527      47.267  34.555  42.895  1.00  0.00           O  
ATOM   1908  CB  GLU A1527      46.774  32.050  44.727  1.00  0.00           C  
ATOM   1909  CG  GLU A1527      46.451  30.611  45.087  1.00  0.00           C  
ATOM   1910  CD  GLU A1527      44.991  30.420  45.447  1.00  0.00           C  
ATOM   1911  OE1 GLU A1527      44.508  31.114  46.368  1.00  0.00           O  
ATOM   1912  OE2 GLU A1527      44.325  29.575  44.812  1.00  0.00           O  
ATOM   1913  N   PRO A1528      45.224  34.816  43.783  1.00  0.00           N  
ATOM   1914  CA  PRO A1528      45.336  36.274  43.702  1.00  0.00           C  
ATOM   1915  C   PRO A1528      46.588  36.840  44.370  1.00  0.00           C  
ATOM   1916  O   PRO A1528      46.936  36.470  45.496  1.00  0.00           O  
ATOM   1917  CB  PRO A1528      44.036  36.764  44.353  1.00  0.00           C  
ATOM   1918  CG  PRO A1528      43.608  35.618  45.221  1.00  0.00           C  
ATOM   1919  CD  PRO A1528      43.948  34.410  44.393  1.00  0.00           C  
ATOM   1920  N   GLY A1545      47.271  37.725  43.650  1.00  0.00           N  
ATOM   1921  CA  GLY A1545      48.469  38.357  44.166  1.00  0.00           C  
ATOM   1922  C   GLY A1545      49.699  37.474  44.279  1.00  0.00           C  
ATOM   1923  O   GLY A1545      50.778  37.972  44.592  1.00  0.00           O  
ATOM   1924  N   ASN A1563      49.550  36.178  44.022  1.00  0.00           N  
ATOM   1925  CA  ASN A1563      50.680  35.253  44.127  1.00  0.00           C  
ATOM   1926  C   ASN A1563      51.402  35.116  42.791  1.00  0.00           C  
ATOM   1927  O   ASN A1563      50.916  34.443  41.885  1.00  0.00           O  
ATOM   1928  CB  ASN A1563      50.193  33.880  44.586  1.00  0.00           C  
ATOM   1929  CG  ASN A1563      51.315  33.017  45.130  1.00  0.00           C  
ATOM   1930  OD1 ASN A1563      52.435  33.041  44.620  1.00  0.00           O  
ATOM   1931  ND2 ASN A1563      51.018  32.245  46.168  1.00  0.00           N  
ATOM   1932  N   VAL A1569      52.569  35.743  42.677  1.00  0.00           N  
ATOM   1933  CA  VAL A1569      53.333  35.699  41.436  1.00  0.00           C  
ATOM   1934  C   VAL A1569      54.331  34.547  41.323  1.00  0.00           C  
ATOM   1935  O   VAL A1569      55.050  34.453  40.327  1.00  0.00           O  
ATOM   1936  CB  VAL A1569      54.098  37.022  41.208  1.00  0.00           C  
ATOM   1937  CG1 VAL A1569      53.116  38.191  41.185  1.00  0.00           C  
ATOM   1938  CG2 VAL A1569      55.141  37.222  42.294  1.00  0.00           C  
ATOM   1939  N   GLU A1594      54.386  33.681  42.331  1.00  0.00           N  
ATOM   1940  CA  GLU A1594      55.310  32.546  42.291  1.00  0.00           C  
ATOM   1941  C   GLU A1594      54.579  31.243  41.961  1.00  0.00           C  
ATOM   1942  O   GLU A1594      53.411  31.070  42.309  1.00  0.00           O  
ATOM   1943  CB  GLU A1594      56.025  32.384  43.638  1.00  0.00           C  
ATOM   1944  CG  GLU A1594      56.749  33.620  44.149  1.00  0.00           C  
ATOM   1945  CD  GLU A1594      57.848  34.102  43.219  1.00  0.00           C  
ATOM   1946  OE1 GLU A1594      58.286  33.326  42.344  1.00  0.00           O  
ATOM   1947  OE2 GLU A1594      58.285  35.262  43.376  1.00  0.00           O  
ATOM   1948  N   ASN A1596      55.271  30.333  41.281  1.00  0.00           N  
ATOM   1949  CA  ASN A1596      54.704  29.032  40.923  1.00  0.00           C  
ATOM   1950  C   ASN A1596      53.371  29.167  40.195  1.00  0.00           C  
ATOM   1951  O   ASN A1596      52.520  28.284  40.279  1.00  0.00           O  
ATOM   1952  CB  ASN A1596      54.503  28.195  42.190  1.00  0.00           C  
ATOM   1953  CG  ASN A1596      55.720  28.212  43.095  1.00  0.00           C  
ATOM   1954  OD1 ASN A1596      55.659  28.690  44.230  1.00  0.00           O  
ATOM   1955  ND2 ASN A1596      56.835  27.697  42.593  1.00  0.00           N  
ATOM   1956  N   ASN A1601      53.211  30.269  39.467  1.00  0.00           N  
ATOM   1957  CA  ASN A1601      51.977  30.563  38.737  1.00  0.00           C  
ATOM   1958  C   ASN A1601      52.103  30.156  37.265  1.00  0.00           C  
ATOM   1959  O   ASN A1601      52.749  30.842  36.475  1.00  0.00           O  
ATOM   1960  CB  ASN A1601      51.685  32.062  38.853  1.00  0.00           C  
ATOM   1961  CG  ASN A1601      50.296  32.435  38.372  1.00  0.00           C  
ATOM   1962  OD1 ASN A1601      49.875  32.048  37.286  1.00  0.00           O  
ATOM   1963  ND2 ASN A1601      49.579  33.207  39.184  1.00  0.00           N  
ATOM   1964  N   GLY A1602      51.469  29.043  36.910  1.00  0.00           N  
ATOM   1965  CA  GLY A1602      51.531  28.539  35.548  1.00  0.00           C  
ATOM   1966  C   GLY A1602      50.952  29.464  34.496  1.00  0.00           C  
ATOM   1967  O   GLY A1602      51.413  29.488  33.356  1.00  0.00           O  
ATOM   1968  N   VAL A1603      49.940  30.236  34.875  1.00  0.00           N  
ATOM   1969  CA  VAL A1603      49.316  31.161  33.937  1.00  0.00           C  
ATOM   1970  C   VAL A1603      50.280  32.303  33.629  1.00  0.00           C  
ATOM   1971  O   VAL A1603      50.503  32.643  32.463  1.00  0.00           O  
ATOM   1972  CB  VAL A1603      48.003  31.717  34.518  1.00  0.00           C  
ATOM   1973  CG1 VAL A1603      47.264  32.525  33.465  1.00  0.00           C  
ATOM   1974  CG2 VAL A1603      47.141  30.565  35.006  1.00  0.00           C  
ATOM   1975  N   LEU A1604      50.856  32.895  34.673  1.00  0.00           N  
ATOM   1976  CA  LEU A1604      51.821  33.974  34.481  1.00  0.00           C  
ATOM   1977  C   LEU A1604      53.041  33.446  33.727  1.00  0.00           C  
ATOM   1978  O   LEU A1604      53.597  34.133  32.871  1.00  0.00           O  
ATOM   1979  CB  LEU A1604      52.273  34.547  35.829  1.00  0.00           C  
ATOM   1980  CG  LEU A1604      51.317  35.509  36.537  1.00  0.00           C  
ATOM   1981  CD1 LEU A1604      51.894  35.904  37.891  1.00  0.00           C  
ATOM   1982  CD2 LEU A1604      51.105  36.741  35.666  1.00  0.00           C  
ATOM   1983  N   SER A1613      53.451  32.221  34.045  1.00  0.00           N  
ATOM   1984  CA  SER A1613      54.610  31.626  33.388  1.00  0.00           C  
ATOM   1985  C   SER A1613      54.394  31.460  31.888  1.00  0.00           C  
ATOM   1986  O   SER A1613      55.307  31.703  31.095  1.00  0.00           O  
ATOM   1987  CB  SER A1613      54.946  30.271  34.012  1.00  0.00           C  
ATOM   1988  OG  SER A1613      55.572  30.435  35.273  1.00  0.00           O  
ATOM   1989  N   PHE A1614      53.191  31.051  31.492  1.00  0.00           N  
ATOM   1990  CA  PHE A1614      52.899  30.870  30.071  1.00  0.00           C  
ATOM   1991  C   PHE A1614      52.989  32.215  29.355  1.00  0.00           C  
ATOM   1992  O   PHE A1614      53.475  32.306  28.227  1.00  0.00           O  
ATOM   1993  CB  PHE A1614      51.500  30.281  29.877  1.00  0.00           C  
ATOM   1994  CG  PHE A1614      51.255  29.750  28.492  1.00  0.00           C  
ATOM   1995  CD1 PHE A1614      51.715  28.487  28.129  1.00  0.00           C  
ATOM   1996  CD2 PHE A1614      50.576  30.514  27.548  1.00  0.00           C  
ATOM   1997  CE1 PHE A1614      51.501  27.993  26.844  1.00  0.00           C  
ATOM   1998  CE2 PHE A1614      50.357  30.029  26.258  1.00  0.00           C  
ATOM   1999  CZ  PHE A1614      50.820  28.765  25.908  1.00  0.00           C  
ATOM   2000  N   ILE A1615      52.508  33.265  30.010  1.00  0.00           N  
ATOM   2001  CA  ILE A1615      52.565  34.592  29.424  1.00  0.00           C  
ATOM   2002  C   ILE A1615      54.021  35.030  29.273  1.00  0.00           C  
ATOM   2003  O   ILE A1615      54.430  35.521  28.225  1.00  0.00           O  
ATOM   2004  CB  ILE A1615      51.818  35.611  30.308  1.00  0.00           C  
ATOM   2005  CG1 ILE A1615      50.328  35.273  30.326  1.00  0.00           C  
ATOM   2006  CG2 ILE A1615      52.051  37.028  29.791  1.00  0.00           C  
ATOM   2007  CD1 ILE A1615      49.552  36.013  31.403  1.00  0.00           C  
ATOM   2008  N   LYS A1616      54.806  34.828  30.325  1.00  0.00           N  
ATOM   2009  CA  LYS A1616      56.209  35.214  30.317  1.00  0.00           C  
ATOM   2010  C   LYS A1616      57.061  34.499  29.273  1.00  0.00           C  
ATOM   2011  O   LYS A1616      57.844  35.132  28.563  1.00  0.00           O  
ATOM   2012  CB  LYS A1616      56.818  34.968  31.698  1.00  0.00           C  
ATOM   2013  CG  LYS A1616      58.284  35.353  31.808  1.00  0.00           C  
ATOM   2014  CD  LYS A1616      58.816  35.045  33.198  1.00  0.00           C  
ATOM   2015  CE  LYS A1616      60.268  35.472  33.335  1.00  0.00           C  
ATOM   2016  NZ  LYS A1616      60.814  35.150  34.684  1.00  0.00           N  
ATOM   2017  N   HIS A1617      56.902  33.182  29.187  1.00  0.00           N  
ATOM   2018  CA  HIS A1617      57.704  32.371  28.275  1.00  0.00           C  
ATOM   2019  C   HIS A1617      57.161  32.112  26.878  1.00  0.00           C  
ATOM   2020  O   HIS A1617      57.919  31.717  25.990  1.00  0.00           O  
ATOM   2021  CB  HIS A1617      58.024  31.036  28.949  1.00  0.00           C  
ATOM   2022  CG  HIS A1617      58.954  31.166  30.112  1.00  0.00           C  
ATOM   2023  ND1 HIS A1617      60.323  31.232  29.965  1.00  0.00           N  
ATOM   2024  CD2 HIS A1617      58.710  31.323  31.435  1.00  0.00           C  
ATOM   2025  CE1 HIS A1617      60.882  31.427  31.147  1.00  0.00           C  
ATOM   2026  NE2 HIS A1617      59.925  31.486  32.055  1.00  0.00           N  
ATOM   2027  N   VAL A1619      55.869  32.343  26.668  1.00  0.00           N  
ATOM   2028  CA  VAL A1619      55.285  32.093  25.355  1.00  0.00           C  
ATOM   2029  C   VAL A1619      54.636  33.310  24.701  1.00  0.00           C  
ATOM   2030  O   VAL A1619      55.002  33.695  23.594  1.00  0.00           O  
ATOM   2031  CB  VAL A1619      54.226  30.962  25.426  1.00  0.00           C  
ATOM   2032  CG1 VAL A1619      53.630  30.707  24.035  1.00  0.00           C  
ATOM   2033  CG2 VAL A1619      54.856  29.691  25.976  1.00  0.00           C  
ATOM   2034  N   LEU A1620      53.681  33.929  25.384  1.00  0.00           N  
ATOM   2035  CA  LEU A1620      52.980  35.065  24.793  1.00  0.00           C  
ATOM   2036  C   LEU A1620      53.791  36.343  24.581  1.00  0.00           C  
ATOM   2037  O   LEU A1620      53.644  37.003  23.551  1.00  0.00           O  
ATOM   2038  CB  LEU A1620      51.707  35.348  25.595  1.00  0.00           C  
ATOM   2039  CG  LEU A1620      50.746  34.152  25.617  1.00  0.00           C  
ATOM   2040  CD1 LEU A1620      49.487  34.511  26.393  1.00  0.00           C  
ATOM   2041  CD2 LEU A1620      50.384  33.740  24.186  1.00  0.00           C  
ATOM   2042  N   PHE A1621      54.642  36.715  25.533  1.00  0.00           N  
ATOM   2043  CA  PHE A1621      55.448  37.916  25.340  1.00  0.00           C  
ATOM   2044  C   PHE A1621      56.470  37.730  24.214  1.00  0.00           C  
ATOM   2045  O   PHE A1621      56.644  38.612  23.373  1.00  0.00           O  
ATOM   2046  CB  PHE A1621      56.146  38.316  26.646  1.00  0.00           C  
ATOM   2047  CG  PHE A1621      55.393  39.353  27.435  1.00  0.00           C  
ATOM   2048  CD1 PHE A1621      55.316  40.664  26.979  1.00  0.00           C  
ATOM   2049  CD2 PHE A1621      54.735  39.013  28.608  1.00  0.00           C  
ATOM   2050  CE1 PHE A1621      54.589  41.625  27.683  1.00  0.00           C  
ATOM   2051  CE2 PHE A1621      54.005  39.964  29.320  1.00  0.00           C  
ATOM   2052  CZ  PHE A1621      53.932  41.271  28.855  1.00  0.00           C  
ATOM   2053  N   PRO A1622      57.164  36.581  24.178  1.00  0.00           N  
ATOM   2054  CA  PRO A1622      58.138  36.397  23.096  1.00  0.00           C  
ATOM   2055  C   PRO A1622      57.465  36.413  21.720  1.00  0.00           C  
ATOM   2056  O   PRO A1622      58.025  36.915  20.744  1.00  0.00           O  
ATOM   2057  CB  PRO A1622      58.757  35.041  23.421  1.00  0.00           C  
ATOM   2058  CG  PRO A1622      58.699  35.000  24.915  1.00  0.00           C  
ATOM   2059  CD  PRO A1622      57.312  35.532  25.202  1.00  0.00           C  
ATOM   2060  N   LEU A1623      56.252  35.871  21.659  1.00  0.00           N  
ATOM   2061  CA  LEU A1623      55.485  35.801  20.419  1.00  0.00           C  
ATOM   2062  C   LEU A1623      54.966  37.145  19.904  1.00  0.00           C  
ATOM   2063  O   LEU A1623      55.192  37.504  18.745  1.00  0.00           O  
ATOM   2064  CB  LEU A1623      54.292  34.854  20.602  1.00  0.00           C  
ATOM   2065  CG  LEU A1623      53.211  34.884  19.516  1.00  0.00           C  
ATOM   2066  CD1 LEU A1623      53.756  34.291  18.223  1.00  0.00           C  
ATOM   2067  CD2 LEU A1623      51.988  34.110  19.988  1.00  0.00           C  
ATOM   2068  N   LYS A1624      54.275  37.883  20.767  1.00  0.00           N  
ATOM   2069  CA  LYS A1624      53.682  39.163  20.387  1.00  0.00           C  
ATOM   2070  C   LYS A1624      54.417  40.418  20.852  1.00  0.00           C  
ATOM   2071  O   LYS A1624      54.114  41.515  20.384  1.00  0.00           O  
ATOM   2072  CB  LYS A1624      52.236  39.225  20.892  1.00  0.00           C  
ATOM   2073  CG  LYS A1624      51.315  38.145  20.339  1.00  0.00           C  
ATOM   2074  CD  LYS A1624      51.104  38.299  18.838  1.00  0.00           C  
ATOM   2075  CE  LYS A1624      50.121  37.265  18.305  1.00  0.00           C  
ATOM   2076  NZ  LYS A1624      49.890  37.417  16.840  1.00  0.00           N  
ATOM   2077  N   SER A1625      55.367  40.260  21.771  1.00  0.00           N  
ATOM   2078  CA  SER A1625      56.135  41.385  22.308  1.00  0.00           C  
ATOM   2079  C   SER A1625      55.285  42.256  23.230  1.00  0.00           C  
ATOM   2080  O   SER A1625      55.720  43.309  23.694  1.00  0.00           O  
ATOM   2081  CB  SER A1625      56.706  42.241  21.174  1.00  0.00           C  
ATOM   2082  OG  SER A1625      57.639  41.501  20.406  1.00  0.00           O  
ATOM   2083  N   GLU A1626      54.071  41.798  23.496  1.00  0.00           N  
ATOM   2084  CA  GLU A1626      53.150  42.515  24.361  1.00  0.00           C  
ATOM   2085  C   GLU A1626      52.088  41.538  24.830  1.00  0.00           C  
ATOM   2086  O   GLU A1626      51.963  40.436  24.293  1.00  0.00           O  
ATOM   2087  CB  GLU A1626      52.479  43.654  23.591  1.00  0.00           C  
ATOM   2088  CG  GLU A1626      51.738  43.184  22.348  1.00  0.00           C  
ATOM   2089  CD  GLU A1626      50.894  44.271  21.715  1.00  0.00           C  
ATOM   2090  OE1 GLU A1626      51.439  45.357  21.416  1.00  0.00           O  
ATOM   2091  OE2 GLU A1626      49.682  44.036  21.514  1.00  0.00           O  
ATOM   2092  N   PHE A1627      51.331  41.936  25.843  1.00  0.00           N  
ATOM   2093  CA  PHE A1627      50.256  41.098  26.349  1.00  0.00           C  
ATOM   2094  C   PHE A1627      49.097  41.988  26.760  1.00  0.00           C  
ATOM   2095  O   PHE A1627      49.267  42.943  27.523  1.00  0.00           O  
ATOM   2096  CB  PHE A1627      50.703  40.267  27.554  1.00  0.00           C  
ATOM   2097  CG  PHE A1627      49.606  39.409  28.132  1.00  0.00           C  
ATOM   2098  CD1 PHE A1627      49.125  38.304  27.436  1.00  0.00           C  
ATOM   2099  CD2 PHE A1627      49.033  39.727  29.360  1.00  0.00           C  
ATOM   2100  CE1 PHE A1627      48.086  37.527  27.958  1.00  0.00           C  
ATOM   2101  CE2 PHE A1627      47.996  38.959  29.888  1.00  0.00           C  
ATOM   2102  CZ  PHE A1627      47.522  37.858  29.185  1.00  0.00           C  
ATOM   2103  N   VAL A1628      47.918  41.665  26.248  1.00  0.00           N  
ATOM   2104  CA  VAL A1628      46.726  42.431  26.563  1.00  0.00           C  
ATOM   2105  C   VAL A1628      45.894  41.728  27.627  1.00  0.00           C  
ATOM   2106  O   VAL A1628      45.528  40.558  27.476  1.00  0.00           O  
ATOM   2107  CB  VAL A1628      45.841  42.624  25.308  1.00  0.00           C  
ATOM   2108  CG1 VAL A1628      44.575  43.391  25.674  1.00  0.00           C  
ATOM   2109  CG2 VAL A1628      46.611  43.369  24.238  1.00  0.00           C  
ATOM   2110  N   ILE A1629      45.612  42.431  28.719  1.00  0.00           N  
ATOM   2111  CA  ILE A1629      44.769  41.861  29.754  1.00  0.00           C  
ATOM   2112  C   ILE A1629      43.349  42.316  29.436  1.00  0.00           C  
ATOM   2113  O   ILE A1629      43.104  43.505  29.221  1.00  0.00           O  
ATOM   2114  CB  ILE A1629      45.167  42.347  31.179  1.00  0.00           C  
ATOM   2115  CG1 ILE A1629      44.256  41.691  32.222  1.00  0.00           C  
ATOM   2116  CG2 ILE A1629      45.059  43.864  31.286  1.00  0.00           C  
ATOM   2117  CD1 ILE A1629      44.446  40.182  32.340  1.00  0.00           C  
ATOM   2118  N   LEU A1630      42.430  41.360  29.360  1.00  0.00           N  
ATOM   2119  CA  LEU A1630      41.029  41.660  29.090  1.00  0.00           C  
ATOM   2120  C   LEU A1630      40.414  41.912  30.456  1.00  0.00           C  
ATOM   2121  O   LEU A1630      40.389  41.028  31.309  1.00  0.00           O  
ATOM   2122  CB  LEU A1630      40.352  40.472  28.408  1.00  0.00           C  
ATOM   2123  CG  LEU A1630      40.968  40.071  27.064  1.00  0.00           C  
ATOM   2124  CD1 LEU A1630      40.270  38.826  26.537  1.00  0.00           C  
ATOM   2125  CD2 LEU A1630      40.842  41.222  26.072  1.00  0.00           C  
ATOM   2126  N   ARG A1631      39.919  43.126  30.659  1.00  0.00           N  
ATOM   2127  CA  ARG A1631      39.358  43.507  31.947  1.00  0.00           C  
ATOM   2128  C   ARG A1631      38.168  44.441  31.738  1.00  0.00           C  
ATOM   2129  O   ARG A1631      38.191  45.284  30.839  1.00  0.00           O  
ATOM   2130  CB  ARG A1631      40.465  44.197  32.752  1.00  0.00           C  
ATOM   2131  CG  ARG A1631      40.126  44.601  34.165  1.00  0.00           C  
ATOM   2132  CD  ARG A1631      41.382  45.143  34.859  1.00  0.00           C  
ATOM   2133  NE  ARG A1631      41.964  46.265  34.124  1.00  0.00           N  
ATOM   2134  CZ  ARG A1631      43.029  46.959  34.515  1.00  0.00           C  
ATOM   2135  NH1 ARG A1631      43.657  46.654  35.646  1.00  0.00           N  
ATOM   2136  NH2 ARG A1631      43.455  47.979  33.781  1.00  0.00           N  
ATOM   2137  N   ASP A1632      37.132  44.281  32.559  1.00  0.00           N  
ATOM   2138  CA  ASP A1632      35.938  45.119  32.449  1.00  0.00           C  
ATOM   2139  C   ASP A1632      36.252  46.585  32.723  1.00  0.00           C  
ATOM   2140  O   ASP A1632      37.178  46.904  33.467  1.00  0.00           O  
ATOM   2141  CB  ASP A1632      34.854  44.656  33.429  1.00  0.00           C  
ATOM   2142  CG  ASP A1632      34.359  43.252  33.140  1.00  0.00           C  
ATOM   2143  OD1 ASP A1632      34.287  42.874  31.951  1.00  0.00           O  
ATOM   2144  OD2 ASP A1632      34.026  42.531  34.104  1.00  0.00           O  
ATOM   2145  N   GLU A1633      35.465  47.473  32.122  1.00  0.00           N  
ATOM   2146  CA  GLU A1633      35.643  48.912  32.302  1.00  0.00           C  
ATOM   2147  C   GLU A1633      35.565  49.268  33.786  1.00  0.00           C  
ATOM   2148  O   GLU A1633      36.240  50.179  34.254  1.00  0.00           O  
ATOM   2149  CB  GLU A1633      34.551  49.676  31.547  1.00  0.00           C  
ATOM   2150  CG  GLU A1633      34.716  51.188  31.581  1.00  0.00           C  
ATOM   2151  CD  GLU A1633      33.533  51.918  30.975  1.00  0.00           C  
ATOM   2152  OE1 GLU A1633      32.457  51.938  31.610  1.00  0.00           O  
ATOM   2153  OE2 GLU A1633      33.677  52.465  29.861  1.00  0.00           O  
ATOM   2154  N   LYS A1634      34.735  48.534  34.517  1.00  0.00           N  
ATOM   2155  CA  LYS A1634      34.543  48.762  35.946  1.00  0.00           C  
ATOM   2156  C   LYS A1634      35.857  48.718  36.718  1.00  0.00           C  
ATOM   2157  O   LYS A1634      36.041  49.448  37.698  1.00  0.00           O  
ATOM   2158  CB  LYS A1634      33.581  47.710  36.496  1.00  0.00           C  
ATOM   2159  CG  LYS A1634      33.335  47.760  37.992  1.00  0.00           C  
ATOM   2160  CD  LYS A1634      32.305  46.702  38.363  1.00  0.00           C  
ATOM   2161  CE  LYS A1634      32.019  46.676  39.847  1.00  0.00           C  
ATOM   2162  NZ  LYS A1634      31.003  45.630  40.169  1.00  0.00           N  
ATOM   2163  N   TRP A1635      36.773  47.865  36.268  1.00  0.00           N  
ATOM   2164  CA  TRP A1635      38.062  47.711  36.929  1.00  0.00           C  
ATOM   2165  C   TRP A1635      39.238  48.317  36.173  1.00  0.00           C  
ATOM   2166  O   TRP A1635      40.394  47.974  36.431  1.00  0.00           O  
ATOM   2167  CB  TRP A1635      38.329  46.229  37.214  1.00  0.00           C  
ATOM   2168  CG  TRP A1635      37.271  45.607  38.075  1.00  0.00           C  
ATOM   2169  CD1 TRP A1635      36.283  44.755  37.674  1.00  0.00           C  
ATOM   2170  CD2 TRP A1635      37.070  45.825  39.477  1.00  0.00           C  
ATOM   2171  NE1 TRP A1635      35.478  44.428  38.740  1.00  0.00           N  
ATOM   2172  CE2 TRP A1635      35.937  45.072  39.859  1.00  0.00           C  
ATOM   2173  CE3 TRP A1635      37.735  46.585  40.449  1.00  0.00           C  
ATOM   2174  CZ2 TRP A1635      35.453  45.055  41.176  1.00  0.00           C  
ATOM   2175  CZ3 TRP A1635      37.254  46.568  41.761  1.00  0.00           C  
ATOM   2176  CH2 TRP A1635      36.124  45.806  42.108  1.00  0.00           C  
ATOM   2177  N   GLY A1636      38.945  49.214  35.237  1.00  0.00           N  
ATOM   2178  CA  GLY A1636      40.011  49.876  34.504  1.00  0.00           C  
ATOM   2179  C   GLY A1636      40.081  49.612  33.017  1.00  0.00           C  
ATOM   2180  O   GLY A1636      40.829  50.292  32.307  1.00  0.00           O  
ATOM   2181  N   GLY A1637      39.308  48.637  32.549  1.00  0.00           N  
ATOM   2182  CA  GLY A1637      39.307  48.298  31.136  1.00  0.00           C  
ATOM   2183  C   GLY A1637      40.564  47.549  30.734  1.00  0.00           C  
ATOM   2184  O   GLY A1637      41.435  47.288  31.564  1.00  0.00           O  
ATOM   2185  N   ASN A1638      40.657  47.197  29.457  1.00  0.00           N  
ATOM   2186  CA  ASN A1638      41.824  46.481  28.946  1.00  0.00           C  
ATOM   2187  C   ASN A1638      43.108  47.267  29.156  1.00  0.00           C  
ATOM   2188  O   ASN A1638      43.107  48.501  29.174  1.00  0.00           O  
ATOM   2189  CB  ASN A1638      41.682  46.213  27.444  1.00  0.00           C  
ATOM   2190  CG  ASN A1638      40.654  45.151  27.124  1.00  0.00           C  
ATOM   2191  OD1 ASN A1638      39.918  44.683  27.994  1.00  0.00           O  
ATOM   2192  ND2 ASN A1638      40.596  44.765  25.853  1.00  0.00           N  
ATOM   2193  N   LYS A1674      44.212  46.545  29.315  1.00  0.00           N  
ATOM   2194  CA  LYS A1674      45.504  47.183  29.477  1.00  0.00           C  
ATOM   2195  C   LYS A1674      46.527  46.381  28.691  1.00  0.00           C  
ATOM   2196  O   LYS A1674      46.527  45.150  28.735  1.00  0.00           O  
ATOM   2197  CB  LYS A1674      45.905  47.246  30.955  1.00  0.00           C  
ATOM   2198  CG  LYS A1674      47.246  47.927  31.192  1.00  0.00           C  
ATOM   2199  CD  LYS A1674      47.500  48.162  32.675  1.00  0.00           C  
ATOM   2200  CE  LYS A1674      48.848  48.821  32.903  1.00  0.00           C  
ATOM   2201  NZ  LYS A1674      49.044  49.163  34.348  1.00  0.00           N  
ATOM   2202  N   THR A1675      47.379  47.082  27.950  1.00  0.00           N  
ATOM   2203  CA  THR A1675      48.417  46.431  27.160  1.00  0.00           C  
ATOM   2204  C   THR A1675      49.766  46.595  27.850  1.00  0.00           C  
ATOM   2205  O   THR A1675      50.213  47.713  28.110  1.00  0.00           O  
ATOM   2206  CB  THR A1675      48.513  47.037  25.751  1.00  0.00           C  
ATOM   2207  OG1 THR A1675      47.270  46.849  25.064  1.00  0.00           O  
ATOM   2208  CG2 THR A1675      49.633  46.367  24.957  1.00  0.00           C  
ATOM   2209  N   TYR A1676      50.406  45.472  28.149  1.00  0.00           N  
ATOM   2210  CA  TYR A1676      51.710  45.474  28.805  1.00  0.00           C  
ATOM   2211  C   TYR A1676      52.802  45.242  27.771  1.00  0.00           C  
ATOM   2212  O   TYR A1676      52.643  44.412  26.879  1.00  0.00           O  
ATOM   2213  CB  TYR A1676      51.762  44.363  29.854  1.00  0.00           C  
ATOM   2214  CG  TYR A1676      50.761  44.542  30.964  1.00  0.00           C  
ATOM   2215  CD1 TYR A1676      51.069  45.302  32.092  1.00  0.00           C  
ATOM   2216  CD2 TYR A1676      49.489  43.977  30.877  1.00  0.00           C  
ATOM   2217  CE1 TYR A1676      50.136  45.491  33.108  1.00  0.00           C  
ATOM   2218  CE2 TYR A1676      48.550  44.163  31.883  1.00  0.00           C  
ATOM   2219  CZ  TYR A1676      48.879  44.918  32.996  1.00  0.00           C  
ATOM   2220  OH  TYR A1676      47.955  45.085  34.000  1.00  0.00           O  
ATOM   2221  N   THR A1677      53.907  45.972  27.894  1.00  0.00           N  
ATOM   2222  CA  THR A1677      55.021  45.830  26.962  1.00  0.00           C  
ATOM   2223  C   THR A1677      56.185  45.076  27.601  1.00  0.00           C  
ATOM   2224  O   THR A1677      57.176  44.762  26.942  1.00  0.00           O  
ATOM   2225  CB  THR A1677      55.515  47.207  26.473  1.00  0.00           C  
ATOM   2226  OG1 THR A1677      55.834  48.033  27.599  1.00  0.00           O  
ATOM   2227  CG2 THR A1677      54.439  47.889  25.638  1.00  0.00           C  
ATOM   2228  N   ALA A1678      56.059  44.789  28.892  1.00  0.00           N  
ATOM   2229  CA  ALA A1678      57.092  44.056  29.615  1.00  0.00           C  
ATOM   2230  C   ALA A1678      56.419  43.171  30.655  1.00  0.00           C  
ATOM   2231  O   ALA A1678      55.483  43.602  31.330  1.00  0.00           O  
ATOM   2232  CB  ALA A1678      58.056  45.030  30.292  1.00  0.00           C  
ATOM   2233  N   TYR A1679      56.888  41.934  30.780  1.00  0.00           N  
ATOM   2234  CA  TYR A1679      56.310  41.010  31.746  1.00  0.00           C  
ATOM   2235  C   TYR A1679      56.345  41.565  33.170  1.00  0.00           C  
ATOM   2236  O   TYR A1679      55.385  41.417  33.921  1.00  0.00           O  
ATOM   2237  CB  TYR A1679      57.042  39.662  31.717  1.00  0.00           C  
ATOM   2238  CG  TYR A1679      56.564  38.725  32.798  1.00  0.00           C  
ATOM   2239  CD1 TYR A1679      55.312  38.109  32.713  1.00  0.00           C  
ATOM   2240  CD2 TYR A1679      57.319  38.523  33.951  1.00  0.00           C  
ATOM   2241  CE1 TYR A1679      54.826  37.326  33.754  1.00  0.00           C  
ATOM   2242  CE2 TYR A1679      56.842  37.743  34.996  1.00  0.00           C  
ATOM   2243  CZ  TYR A1679      55.593  37.150  34.893  1.00  0.00           C  
ATOM   2244  OH  TYR A1679      55.104  36.402  35.942  1.00  0.00           O  
ATOM   2245  N   VAL A1680      57.452  42.202  33.541  1.00  0.00           N  
ATOM   2246  CA  VAL A1680      57.585  42.747  34.887  1.00  0.00           C  
ATOM   2247  C   VAL A1680      56.435  43.688  35.262  1.00  0.00           C  
ATOM   2248  O   VAL A1680      56.014  43.727  36.421  1.00  0.00           O  
ATOM   2249  CB  VAL A1680      58.939  43.489  35.059  1.00  0.00           C  
ATOM   2250  CG1 VAL A1680      58.981  44.723  34.179  1.00  0.00           C  
ATOM   2251  CG2 VAL A1680      59.150  43.853  36.518  1.00  0.00           C  
ATOM   2252  N   ASP A1681      55.920  44.432  34.286  1.00  0.00           N  
ATOM   2253  CA  ASP A1681      54.818  45.355  34.550  1.00  0.00           C  
ATOM   2254  C   ASP A1681      53.533  44.586  34.855  1.00  0.00           C  
ATOM   2255  O   ASP A1681      52.740  44.995  35.710  1.00  0.00           O  
ATOM   2256  CB  ASP A1681      54.585  46.294  33.361  1.00  0.00           C  
ATOM   2257  CG  ASP A1681      55.785  47.182  33.066  1.00  0.00           C  
ATOM   2258  OD1 ASP A1681      56.492  47.570  34.020  1.00  0.00           O  
ATOM   2259  OD2 ASP A1681      56.013  47.507  31.880  1.00  0.00           O  
ATOM   2260  N   LEU A1682      53.322  43.478  34.149  1.00  0.00           N  
ATOM   2261  CA  LEU A1682      52.140  42.651  34.379  1.00  0.00           C  
ATOM   2262  C   LEU A1682      52.245  42.000  35.752  1.00  0.00           C  
ATOM   2263  O   LEU A1682      51.281  41.964  36.511  1.00  0.00           O  
ATOM   2264  CB  LEU A1682      52.027  41.556  33.310  1.00  0.00           C  
ATOM   2265  CG  LEU A1682      50.994  40.457  33.590  1.00  0.00           C  
ATOM   2266  CD1 LEU A1682      49.585  41.047  33.609  1.00  0.00           C  
ATOM   2267  CD2 LEU A1682      51.104  39.374  32.522  1.00  0.00           C  
ATOM   2268  N   GLU A1683      53.427  41.484  36.070  1.00  0.00           N  
ATOM   2269  CA  GLU A1683      53.645  40.832  37.355  1.00  0.00           C  
ATOM   2270  C   GLU A1683      53.362  41.804  38.497  1.00  0.00           C  
ATOM   2271  O   GLU A1683      52.760  41.432  39.502  1.00  0.00           O  
ATOM   2272  CB  GLU A1683      55.086  40.317  37.450  1.00  0.00           C  
ATOM   2273  CG  GLU A1683      55.318  39.351  38.598  1.00  0.00           C  
ATOM   2274  CD  GLU A1683      56.698  38.725  38.559  1.00  0.00           C  
ATOM   2275  OE1 GLU A1683      57.686  39.459  38.760  1.00  0.00           O  
ATOM   2276  OE2 GLU A1683      56.790  37.501  38.317  1.00  0.00           O  
ATOM   2277  N   LYS A1684      53.793  43.051  38.329  1.00  0.00           N  
ATOM   2278  CA  LYS A1684      53.580  44.079  39.344  1.00  0.00           C  
ATOM   2279  C   LYS A1684      52.084  44.301  39.569  1.00  0.00           C  
ATOM   2280  O   LYS A1684      51.628  44.387  40.709  1.00  0.00           O  
ATOM   2281  CB  LYS A1684      54.248  45.388  38.911  1.00  0.00           C  
ATOM   2282  CG  LYS A1684      54.054  46.543  39.880  1.00  0.00           C  
ATOM   2283  CD  LYS A1684      54.718  47.811  39.361  1.00  0.00           C  
ATOM   2284  CE  LYS A1684      54.483  48.987  40.299  1.00  0.00           C  
ATOM   2285  NZ  LYS A1684      55.037  48.737  41.656  1.00  0.00           N  
ATOM   2286  N   ASP A1685      51.323  44.387  38.482  1.00  0.00           N  
ATOM   2287  CA  ASP A1685      49.881  44.589  38.590  1.00  0.00           C  
ATOM   2288  C   ASP A1685      49.181  43.373  39.190  1.00  0.00           C  
ATOM   2289  O   ASP A1685      48.201  43.510  39.925  1.00  0.00           O  
ATOM   2290  CB  ASP A1685      49.276  44.911  37.219  1.00  0.00           C  
ATOM   2291  CG  ASP A1685      49.311  46.395  36.896  1.00  0.00           C  
ATOM   2292  OD1 ASP A1685      49.846  47.179  37.711  1.00  0.00           O  
ATOM   2293  OD2 ASP A1685      48.800  46.781  35.822  1.00  0.00           O  
ATOM   2294  N   PHE A1688      49.673  42.175  38.883  1.00  0.00           N  
ATOM   2295  CA  PHE A1688      49.054  40.982  39.439  1.00  0.00           C  
ATOM   2296  C   PHE A1688      49.324  40.939  40.941  1.00  0.00           C  
ATOM   2297  O   PHE A1688      48.445  40.596  41.729  1.00  0.00           O  
ATOM   2298  CB  PHE A1688      49.603  39.709  38.783  1.00  0.00           C  
ATOM   2299  CG  PHE A1688      48.804  38.477  39.113  1.00  0.00           C  
ATOM   2300  CD1 PHE A1688      47.598  38.218  38.465  1.00  0.00           C  
ATOM   2301  CD2 PHE A1688      49.227  37.605  40.112  1.00  0.00           C  
ATOM   2302  CE1 PHE A1688      46.822  37.109  38.808  1.00  0.00           C  
ATOM   2303  CE2 PHE A1688      48.462  36.498  40.463  1.00  0.00           C  
ATOM   2304  CZ  PHE A1688      47.257  36.247  39.813  1.00  0.00           C  
ATOM   2305  N   ALA A1689      50.544  41.292  41.333  1.00  0.00           N  
ATOM   2306  CA  ALA A1689      50.911  41.295  42.744  1.00  0.00           C  
ATOM   2307  C   ALA A1689      50.071  42.318  43.507  1.00  0.00           C  
ATOM   2308  O   ALA A1689      49.704  42.087  44.657  1.00  0.00           O  
ATOM   2309  CB  ALA A1689      52.397  41.615  42.899  1.00  0.00           C  
ATOM   2310  N   ALA A1690      49.775  43.440  42.855  1.00  0.00           N  
ATOM   2311  CA  ALA A1690      48.978  44.513  43.455  1.00  0.00           C  
ATOM   2312  C   ALA A1690      47.496  44.144  43.471  1.00  0.00           C  
ATOM   2313  O   ALA A1690      46.668  44.857  44.041  1.00  0.00           O  
ATOM   2314  CB  ALA A1690      49.182  45.811  42.678  1.00  0.00           C  
ATOM   2315  N   GLU A1691      47.176  43.026  42.830  1.00  0.00           N  
ATOM   2316  CA  GLU A1691      45.813  42.521  42.751  1.00  0.00           C  
ATOM   2317  C   GLU A1691      44.852  43.405  41.962  1.00  0.00           C  
ATOM   2318  O   GLU A1691      43.671  43.514  42.300  1.00  0.00           O  
ATOM   2319  CB  GLU A1691      45.272  42.240  44.162  1.00  0.00           C  
ATOM   2320  CG  GLU A1691      46.029  41.105  44.858  1.00  0.00           C  
ATOM   2321  CD  GLU A1691      45.561  40.839  46.275  1.00  0.00           C  
ATOM   2322  OE1 GLU A1691      44.377  40.498  46.464  1.00  0.00           O  
ATOM   2323  OE2 GLU A1691      46.385  40.968  47.205  1.00  0.00           O  
ATOM   2324  N   VAL A1694      45.366  44.042  40.912  1.00  0.00           N  
ATOM   2325  CA  VAL A1694      44.519  44.854  40.042  1.00  0.00           C  
ATOM   2326  C   VAL A1694      44.302  44.102  38.727  1.00  0.00           C  
ATOM   2327  O   VAL A1694      43.705  44.619  37.786  1.00  0.00           O  
ATOM   2328  CB  VAL A1694      45.093  46.273  39.783  1.00  0.00           C  
ATOM   2329  CG1 VAL A1694      45.059  47.073  41.079  1.00  0.00           C  
ATOM   2330  CG2 VAL A1694      46.503  46.196  39.232  1.00  0.00           C  
ATOM   2331  N   VAL A1809      44.825  42.878  38.675  1.00  0.00           N  
ATOM   2332  CA  VAL A1809      44.625  41.971  37.548  1.00  0.00           C  
ATOM   2333  C   VAL A1809      44.139  40.709  38.254  1.00  0.00           C  
ATOM   2334  O   VAL A1809      44.909  40.031  38.936  1.00  0.00           O  
ATOM   2335  CB  VAL A1809      45.925  41.660  36.763  1.00  0.00           C  
ATOM   2336  CG1 VAL A1809      45.666  40.520  35.772  1.00  0.00           C  
ATOM   2337  CG2 VAL A1809      46.383  42.898  36.000  1.00  0.00           C  
ATOM   2338  N   HIS A1810      42.849  40.420  38.114  1.00  0.00           N  
ATOM   2339  CA  HIS A1810      42.229  39.269  38.764  1.00  0.00           C  
ATOM   2340  C   HIS A1810      42.589  37.948  38.094  1.00  0.00           C  
ATOM   2341  O   HIS A1810      42.788  37.894  36.882  1.00  0.00           O  
ATOM   2342  CB  HIS A1810      40.708  39.437  38.757  1.00  0.00           C  
ATOM   2343  CG  HIS A1810      40.235  40.725  39.361  1.00  0.00           C  
ATOM   2344  ND1 HIS A1810      38.976  41.234  39.129  1.00  0.00           N  
ATOM   2345  CD2 HIS A1810      40.847  41.601  40.194  1.00  0.00           C  
ATOM   2346  CE1 HIS A1810      38.831  42.368  39.792  1.00  0.00           C  
ATOM   2347  NE2 HIS A1810      39.953  42.613  40.446  1.00  0.00           N  
ATOM   2348  N   PRO A1812      42.672  36.860  38.879  1.00  0.00           N  
ATOM   2349  CA  PRO A1812      43.009  35.555  38.304  1.00  0.00           C  
ATOM   2350  C   PRO A1812      42.079  35.181  37.154  1.00  0.00           C  
ATOM   2351  O   PRO A1812      42.525  34.681  36.126  1.00  0.00           O  
ATOM   2352  CB  PRO A1812      42.863  34.605  39.493  1.00  0.00           C  
ATOM   2353  CG  PRO A1812      43.266  35.471  40.655  1.00  0.00           C  
ATOM   2354  CD  PRO A1812      42.554  36.775  40.346  1.00  0.00           C  
ATOM   2355  N   GLY A1813      40.784  35.427  37.337  1.00  0.00           N  
ATOM   2356  CA  GLY A1813      39.815  35.106  36.305  1.00  0.00           C  
ATOM   2357  C   GLY A1813      40.080  35.835  35.001  1.00  0.00           C  
ATOM   2358  O   GLY A1813      39.936  35.264  33.919  1.00  0.00           O  
ATOM   2359  N   ASP A1814      40.463  37.103  35.095  1.00  0.00           N  
ATOM   2360  CA  ASP A1814      40.740  37.878  33.897  1.00  0.00           C  
ATOM   2361  C   ASP A1814      42.073  37.461  33.291  1.00  0.00           C  
ATOM   2362  O   ASP A1814      42.232  37.454  32.073  1.00  0.00           O  
ATOM   2363  CB  ASP A1814      40.728  39.376  34.210  1.00  0.00           C  
ATOM   2364  CG  ASP A1814      39.344  39.883  34.573  1.00  0.00           C  
ATOM   2365  OD1 ASP A1814      38.342  39.256  34.159  1.00  0.00           O  
ATOM   2366  OD2 ASP A1814      39.256  40.921  35.254  1.00  0.00           O  
ATOM   2367  N   LEU A1815      43.032  37.107  34.143  1.00  0.00           N  
ATOM   2368  CA  LEU A1815      44.328  36.663  33.646  1.00  0.00           C  
ATOM   2369  C   LEU A1815      44.107  35.370  32.854  1.00  0.00           C  
ATOM   2370  O   LEU A1815      44.615  35.216  31.740  1.00  0.00           O  
ATOM   2371  CB  LEU A1815      45.292  36.402  34.808  1.00  0.00           C  
ATOM   2372  CG  LEU A1815      46.731  36.106  34.370  1.00  0.00           C  
ATOM   2373  CD1 LEU A1815      47.397  37.401  33.921  1.00  0.00           C  
ATOM   2374  CD2 LEU A1815      47.513  35.488  35.517  1.00  0.00           C  
ATOM   2375  N   LYS A1816      43.341  34.445  33.429  1.00  0.00           N  
ATOM   2376  CA  LYS A1816      43.057  33.176  32.767  1.00  0.00           C  
ATOM   2377  C   LYS A1816      42.273  33.373  31.476  1.00  0.00           C  
ATOM   2378  O   LYS A1816      42.559  32.731  30.466  1.00  0.00           O  
ATOM   2379  CB  LYS A1816      42.277  32.244  33.698  1.00  0.00           C  
ATOM   2380  CG  LYS A1816      43.094  31.690  34.846  1.00  0.00           C  
ATOM   2381  CD  LYS A1816      42.217  30.885  35.791  1.00  0.00           C  
ATOM   2382  CE  LYS A1816      43.021  30.316  36.943  1.00  0.00           C  
ATOM   2383  NZ  LYS A1816      42.136  29.634  37.927  1.00  0.00           N  
ATOM   2384  N   ASN A1817      41.281  34.257  31.502  1.00  0.00           N  
ATOM   2385  CA  ASN A1817      40.491  34.507  30.308  1.00  0.00           C  
ATOM   2386  C   ASN A1817      41.357  35.085  29.193  1.00  0.00           C  
ATOM   2387  O   ASN A1817      41.189  34.736  28.021  1.00  0.00           O  
ATOM   2388  CB  ASN A1817      39.342  35.468  30.612  1.00  0.00           C  
ATOM   2389  CG  ASN A1817      38.476  35.726  29.400  1.00  0.00           C  
ATOM   2390  OD1 ASN A1817      37.976  34.790  28.774  1.00  0.00           O  
ATOM   2391  ND2 ASN A1817      38.290  36.997  29.062  1.00  0.00           N  
ATOM   2392  N   SER A1818      42.283  35.967  29.560  1.00  0.00           N  
ATOM   2393  CA  SER A1818      43.172  36.588  28.586  1.00  0.00           C  
ATOM   2394  C   SER A1818      44.102  35.550  27.962  1.00  0.00           C  
ATOM   2395  O   SER A1818      44.410  35.623  26.773  1.00  0.00           O  
ATOM   2396  CB  SER A1818      43.986  37.699  29.251  1.00  0.00           C  
ATOM   2397  OG  SER A1818      43.131  38.716  29.747  1.00  0.00           O  
ATOM   2398  N   VAL A1819      44.544  34.585  28.762  1.00  0.00           N  
ATOM   2399  CA  VAL A1819      45.417  33.535  28.247  1.00  0.00           C  
ATOM   2400  C   VAL A1819      44.592  32.543  27.430  1.00  0.00           C  
ATOM   2401  O   VAL A1819      45.057  32.022  26.420  1.00  0.00           O  
ATOM   2402  CB  VAL A1819      46.145  32.793  29.394  1.00  0.00           C  
ATOM   2403  CG1 VAL A1819      46.857  31.558  28.850  1.00  0.00           C  
ATOM   2404  CG2 VAL A1819      47.162  33.717  30.042  1.00  0.00           C  
ATOM   2405  N   GLU A1820      43.360  32.294  27.863  1.00  0.00           N  
ATOM   2406  CA  GLU A1820      42.477  31.367  27.161  1.00  0.00           C  
ATOM   2407  C   GLU A1820      42.231  31.830  25.727  1.00  0.00           C  
ATOM   2408  O   GLU A1820      42.281  31.033  24.788  1.00  0.00           O  
ATOM   2409  CB  GLU A1820      41.146  31.250  27.905  1.00  0.00           C  
ATOM   2410  CG  GLU A1820      40.131  30.342  27.228  1.00  0.00           C  
ATOM   2411  CD  GLU A1820      38.845  30.228  28.018  1.00  0.00           C  
ATOM   2412  OE1 GLU A1820      38.312  31.277  28.437  1.00  0.00           O  
ATOM   2413  OE2 GLU A1820      38.365  29.093  28.214  1.00  0.00           O  
ATOM   2414  N   VAL A1821      41.965  33.121  25.560  1.00  0.00           N  
ATOM   2415  CA  VAL A1821      41.721  33.676  24.237  1.00  0.00           C  
ATOM   2416  C   VAL A1821      42.962  33.522  23.362  1.00  0.00           C  
ATOM   2417  O   VAL A1821      42.877  33.062  22.222  1.00  0.00           O  
ATOM   2418  CB  VAL A1821      41.347  35.175  24.325  1.00  0.00           C  
ATOM   2419  CG1 VAL A1821      41.284  35.783  22.934  1.00  0.00           C  
ATOM   2420  CG2 VAL A1821      40.003  35.331  25.026  1.00  0.00           C  
ATOM   2421  N   ALA A1822      44.115  33.896  23.910  1.00  0.00           N  
ATOM   2422  CA  ALA A1822      45.374  33.809  23.181  1.00  0.00           C  
ATOM   2423  C   ALA A1822      45.749  32.366  22.853  1.00  0.00           C  
ATOM   2424  O   ALA A1822      46.235  32.081  21.755  1.00  0.00           O  
ATOM   2425  CB  ALA A1822      46.490  34.468  23.988  1.00  0.00           C  
ATOM   2426  N   LEU A1823      45.527  31.458  23.799  1.00  0.00           N  
ATOM   2427  CA  LEU A1823      45.861  30.053  23.586  1.00  0.00           C  
ATOM   2428  C   LEU A1823      44.994  29.432  22.500  1.00  0.00           C  
ATOM   2429  O   LEU A1823      45.489  28.681  21.659  1.00  0.00           O  
ATOM   2430  CB  LEU A1823      45.711  29.256  24.887  1.00  0.00           C  
ATOM   2431  CG  LEU A1823      46.003  27.753  24.802  1.00  0.00           C  
ATOM   2432  CD1 LEU A1823      47.426  27.519  24.298  1.00  0.00           C  
ATOM   2433  CD2 LEU A1823      45.810  27.115  26.170  1.00  0.00           C  
ATOM   2434  N   ASN A1824      43.700  29.737  22.508  1.00  0.00           N  
ATOM   2435  CA  ASN A1824      42.831  29.176  21.483  1.00  0.00           C  
ATOM   2436  C   ASN A1824      43.241  29.674  20.103  1.00  0.00           C  
ATOM   2437  O   ASN A1824      43.049  28.978  19.109  1.00  0.00           O  
ATOM   2438  CB  ASN A1824      41.362  29.499  21.766  1.00  0.00           C  
ATOM   2439  CG  ASN A1824      40.740  28.532  22.758  1.00  0.00           C  
ATOM   2440  OD1 ASN A1824      40.882  27.316  22.624  1.00  0.00           O  
ATOM   2441  ND2 ASN A1824      40.044  29.065  23.754  1.00  0.00           N  
ATOM   2442  N   LYS A1825      43.813  30.873  20.044  1.00  0.00           N  
ATOM   2443  CA  LYS A1825      44.277  31.425  18.776  1.00  0.00           C  
ATOM   2444  C   LYS A1825      45.470  30.604  18.288  1.00  0.00           C  
ATOM   2445  O   LYS A1825      45.665  30.425  17.086  1.00  0.00           O  
ATOM   2446  CB  LYS A1825      44.688  32.889  18.943  1.00  0.00           C  
ATOM   2447  CG  LYS A1825      43.529  33.875  18.914  1.00  0.00           C  
ATOM   2448  CD  LYS A1825      42.875  33.880  17.543  1.00  0.00           C  
ATOM   2449  CE  LYS A1825      41.840  34.979  17.416  1.00  0.00           C  
ATOM   2450  NZ  LYS A1825      41.255  35.002  16.047  1.00  0.00           N  
ATOM   2451  N   LEU A1826      46.266  30.108  19.230  1.00  0.00           N  
ATOM   2452  CA  LEU A1826      47.428  29.294  18.888  1.00  0.00           C  
ATOM   2453  C   LEU A1826      47.015  27.882  18.493  1.00  0.00           C  
ATOM   2454  O   LEU A1826      47.612  27.278  17.601  1.00  0.00           O  
ATOM   2455  CB  LEU A1826      48.393  29.208  20.072  1.00  0.00           C  
ATOM   2456  CG  LEU A1826      49.147  30.470  20.490  1.00  0.00           C  
ATOM   2457  CD1 LEU A1826      49.986  30.153  21.720  1.00  0.00           C  
ATOM   2458  CD2 LEU A1826      50.025  30.964  19.353  1.00  0.00           C  
ATOM   2459  N   LEU A1827      45.991  27.357  19.157  1.00  0.00           N  
ATOM   2460  CA  LEU A1827      45.529  26.003  18.885  1.00  0.00           C  
ATOM   2461  C   LEU A1827      44.605  25.849  17.678  1.00  0.00           C  
ATOM   2462  O   LEU A1827      44.585  24.792  17.050  1.00  0.00           O  
ATOM   2463  CB  LEU A1827      44.837  25.428  20.124  1.00  0.00           C  
ATOM   2464  CG  LEU A1827      45.681  25.361  21.401  1.00  0.00           C  
ATOM   2465  CD1 LEU A1827      44.865  24.757  22.525  1.00  0.00           C  
ATOM   2466  CD2 LEU A1827      46.932  24.529  21.151  1.00  0.00           C  
ATOM   2467  N   ASP A1828      43.852  26.892  17.342  1.00  0.00           N  
ATOM   2468  CA  ASP A1828      42.921  26.801  16.217  1.00  0.00           C  
ATOM   2469  C   ASP A1828      43.492  26.207  14.932  1.00  0.00           C  
ATOM   2470  O   ASP A1828      42.953  25.235  14.405  1.00  0.00           O  
ATOM   2471  CB  ASP A1828      42.299  28.165  15.908  1.00  0.00           C  
ATOM   2472  CG  ASP A1828      41.210  28.538  16.888  1.00  0.00           C  
ATOM   2473  OD1 ASP A1828      40.451  27.637  17.306  1.00  0.00           O  
ATOM   2474  OD2 ASP A1828      41.102  29.732  17.232  1.00  0.00           O  
ATOM   2475  N   PRO A1829      44.580  26.783  14.401  1.00  0.00           N  
ATOM   2476  CA  PRO A1829      45.145  26.228  13.168  1.00  0.00           C  
ATOM   2477  C   PRO A1829      45.622  24.784  13.319  1.00  0.00           C  
ATOM   2478  O   PRO A1829      45.620  24.018  12.354  1.00  0.00           O  
ATOM   2479  CB  PRO A1829      46.281  27.196  12.842  1.00  0.00           C  
ATOM   2480  CG  PRO A1829      46.694  27.699  14.194  1.00  0.00           C  
ATOM   2481  CD  PRO A1829      45.368  27.938  14.864  1.00  0.00           C  
ATOM   2482  N   ILE A1830      46.024  24.415  14.532  1.00  0.00           N  
ATOM   2483  CA  ILE A1830      46.499  23.062  14.805  1.00  0.00           C  
ATOM   2484  C   ILE A1830      45.334  22.078  14.816  1.00  0.00           C  
ATOM   2485  O   ILE A1830      45.415  20.998  14.226  1.00  0.00           O  
ATOM   2486  CB  ILE A1830      47.220  22.982  16.170  1.00  0.00           C  
ATOM   2487  CG1 ILE A1830      48.371  23.986  16.210  1.00  0.00           C  
ATOM   2488  CG2 ILE A1830      47.746  21.569  16.399  1.00  0.00           C  
ATOM   2489  CD1 ILE A1830      49.110  24.013  17.532  1.00  0.00           C  
ATOM   2490  N   ARG A1831      44.252  22.453  15.490  1.00  0.00           N  
ATOM   2491  CA  ARG A1831      43.078  21.595  15.566  1.00  0.00           C  
ATOM   2492  C   ARG A1831      42.466  21.418  14.182  1.00  0.00           C  
ATOM   2493  O   ARG A1831      41.926  20.358  13.866  1.00  0.00           O  
ATOM   2494  CB  ARG A1831      42.050  22.183  16.542  1.00  0.00           C  
ATOM   2495  CG  ARG A1831      42.509  22.109  17.994  1.00  0.00           C  
ATOM   2496  CD  ARG A1831      41.499  22.678  18.980  1.00  0.00           C  
ATOM   2497  NE  ARG A1831      41.331  24.121  18.840  1.00  0.00           N  
ATOM   2498  CZ  ARG A1831      41.138  24.952  19.861  1.00  0.00           C  
ATOM   2499  NH1 ARG A1831      41.092  24.487  21.102  1.00  0.00           N  
ATOM   2500  NH2 ARG A1831      40.990  26.250  19.641  1.00  0.00           N  
ATOM   2501  N   GLU A1832      42.561  22.453  13.355  1.00  0.00           N  
ATOM   2502  CA  GLU A1832      42.020  22.388  12.004  1.00  0.00           C  
ATOM   2503  C   GLU A1832      42.878  21.476  11.134  1.00  0.00           C  
ATOM   2504  O   GLU A1832      42.355  20.683  10.350  1.00  0.00           O  
ATOM   2505  CB  GLU A1832      41.950  23.788  11.389  1.00  0.00           C  
ATOM   2506  CG  GLU A1832      40.973  24.714  12.096  1.00  0.00           C  
ATOM   2507  CD  GLU A1832      39.562  24.151  12.132  1.00  0.00           C  
ATOM   2508  OE1 GLU A1832      38.971  23.952  11.050  1.00  0.00           O  
ATOM   2509  OE2 GLU A1832      39.046  23.904  13.243  1.00  0.00           O  
ATOM   2510  N   LYS A1833      44.195  21.583  11.283  1.00  0.00           N  
ATOM   2511  CA  LYS A1833      45.119  20.760  10.508  1.00  0.00           C  
ATOM   2512  C   LYS A1833      44.878  19.273  10.749  1.00  0.00           C  
ATOM   2513  O   LYS A1833      44.849  18.483   9.806  1.00  0.00           O  
ATOM   2514  CB  LYS A1833      46.569  21.103  10.864  1.00  0.00           C  
ATOM   2515  CG  LYS A1833      47.605  20.263  10.122  1.00  0.00           C  
ATOM   2516  CD  LYS A1833      49.024  20.562  10.594  1.00  0.00           C  
ATOM   2517  CE  LYS A1833      50.040  19.674   9.883  1.00  0.00           C  
ATOM   2518  NZ  LYS A1833      51.436  19.882  10.375  1.00  0.00           N  
ATOM   2519  N   PHE A1834      44.701  18.896  12.012  1.00  0.00           N  
ATOM   2520  CA  PHE A1834      44.474  17.499  12.366  1.00  0.00           C  
ATOM   2521  C   PHE A1834      43.016  17.066  12.256  1.00  0.00           C  
ATOM   2522  O   PHE A1834      42.646  15.993  12.734  1.00  0.00           O  
ATOM   2523  CB  PHE A1834      44.978  17.220  13.784  1.00  0.00           C  
ATOM   2524  CG  PHE A1834      46.476  17.163  13.894  1.00  0.00           C  
ATOM   2525  CD1 PHE A1834      47.252  18.288  13.634  1.00  0.00           C  
ATOM   2526  CD2 PHE A1834      47.112  15.977  14.248  1.00  0.00           C  
ATOM   2527  CE1 PHE A1834      48.642  18.235  13.725  1.00  0.00           C  
ATOM   2528  CE2 PHE A1834      48.502  15.911  14.342  1.00  0.00           C  
ATOM   2529  CZ  PHE A1834      49.268  17.044  14.079  1.00  0.00           C  
ATOM   2530  N   ASN A2014      42.193  17.899  11.630  1.00  0.00           N  
ATOM   2531  CA  ASN A2014      40.781  17.581  11.465  1.00  0.00           C  
ATOM   2532  C   ASN A2014      40.559  16.825  10.157  1.00  0.00           C  
ATOM   2533  O   ASN A2014      39.668  17.155   9.376  1.00  0.00           O  
ATOM   2534  CB  ASN A2014      39.948  18.867  11.484  1.00  0.00           C  
ATOM   2535  CG  ASN A2014      38.462  18.604  11.332  1.00  0.00           C  
ATOM   2536  OD1 ASN A2014      37.893  17.768  12.034  1.00  0.00           O  
ATOM   2537  ND2 ASN A2014      37.824  19.324  10.415  1.00  0.00           N  
ATOM   2538  N   THR A2015      41.382  15.807   9.926  1.00  0.00           N  
ATOM   2539  CA  THR A2015      41.281  14.998   8.716  1.00  0.00           C  
ATOM   2540  C   THR A2015      41.265  13.517   9.078  1.00  0.00           C  
ATOM   2541  O   THR A2015      41.736  13.123  10.146  1.00  0.00           O  
ATOM   2542  CB  THR A2015      42.469  15.251   7.767  1.00  0.00           C  
ATOM   2543  OG1 THR A2015      43.678  14.786   8.379  1.00  0.00           O  
ATOM   2544  CG2 THR A2015      42.602  16.734   7.459  1.00  0.00           C  
ATOM   2545  N   PRO A2016      40.713  12.675   8.191  1.00  0.00           N  
ATOM   2546  CA  PRO A2016      40.652  11.233   8.446  1.00  0.00           C  
ATOM   2547  C   PRO A2016      42.039  10.626   8.649  1.00  0.00           C  
ATOM   2548  O   PRO A2016      42.233   9.769   9.510  1.00  0.00           O  
ATOM   2549  CB  PRO A2016      39.966  10.693   7.193  1.00  0.00           C  
ATOM   2550  CG  PRO A2016      39.065  11.821   6.798  1.00  0.00           C  
ATOM   2551  CD  PRO A2016      39.970  13.019   6.965  1.00  0.00           C  
ATOM   2552  N   ALA A2017      42.998  11.087   7.851  1.00  0.00           N  
ATOM   2553  CA  ALA A2017      44.370  10.593   7.917  1.00  0.00           C  
ATOM   2554  C   ALA A2017      45.048  10.909   9.246  1.00  0.00           C  
ATOM   2555  O   ALA A2017      45.568  10.014   9.913  1.00  0.00           O  
ATOM   2556  CB  ALA A2017      45.185  11.176   6.766  1.00  0.00           C  
ATOM   2557  N   LEU A2018      45.045  12.183   9.627  1.00  0.00           N  
ATOM   2558  CA  LEU A2018      45.671  12.598  10.877  1.00  0.00           C  
ATOM   2559  C   LEU A2018      44.919  12.078  12.096  1.00  0.00           C  
ATOM   2560  O   LEU A2018      45.517  11.822  13.141  1.00  0.00           O  
ATOM   2561  CB  LEU A2018      45.783  14.123  10.931  1.00  0.00           C  
ATOM   2562  CG  LEU A2018      46.726  14.730   9.888  1.00  0.00           C  
ATOM   2563  CD1 LEU A2018      46.786  16.236  10.060  1.00  0.00           C  
ATOM   2564  CD2 LEU A2018      48.115  14.126  10.038  1.00  0.00           C  
ATOM   2565  N   LYS A2019      43.605  11.922  11.966  1.00  0.00           N  
ATOM   2566  CA  LYS A2019      42.804  11.407  13.068  1.00  0.00           C  
ATOM   2567  C   LYS A2019      43.197   9.950  13.289  1.00  0.00           C  
ATOM   2568  O   LYS A2019      43.255   9.471  14.423  1.00  0.00           O  
ATOM   2569  CB  LYS A2019      41.313  11.495  12.732  1.00  0.00           C  
ATOM   2570  CG  LYS A2019      40.404  10.919  13.806  1.00  0.00           C  
ATOM   2571  CD  LYS A2019      38.944  10.978  13.388  1.00  0.00           C  
ATOM   2572  CE  LYS A2019      38.044  10.361  14.448  1.00  0.00           C  
ATOM   2573  NZ  LYS A2019      36.609  10.389  14.051  1.00  0.00           N  
ATOM   2574  N   LYS A2020      43.474   9.255  12.190  1.00  0.00           N  
ATOM   2575  CA  LYS A2020      43.868   7.853  12.238  1.00  0.00           C  
ATOM   2576  C   LYS A2020      45.247   7.717  12.873  1.00  0.00           C  
ATOM   2577  O   LYS A2020      45.486   6.814  13.676  1.00  0.00           O  
ATOM   2578  CB  LYS A2020      43.896   7.268  10.824  1.00  0.00           C  
ATOM   2579  CG  LYS A2020      44.183   5.774  10.769  1.00  0.00           C  
ATOM   2580  CD  LYS A2020      43.072   4.967  11.425  1.00  0.00           C  
ATOM   2581  CE  LYS A2020      41.746   5.147  10.698  1.00  0.00           C  
ATOM   2582  NZ  LYS A2020      40.655   4.347  11.320  1.00  0.00           N  
ATOM   2583  N   LEU A2021      46.151   8.619  12.503  1.00  0.00           N  
ATOM   2584  CA  LEU A2021      47.509   8.611  13.036  1.00  0.00           C  
ATOM   2585  C   LEU A2021      47.501   8.815  14.547  1.00  0.00           C  
ATOM   2586  O   LEU A2021      48.170   8.093  15.284  1.00  0.00           O  
ATOM   2587  CB  LEU A2021      48.345   9.712  12.376  1.00  0.00           C  
ATOM   2588  CG  LEU A2021      49.753   9.932  12.945  1.00  0.00           C  
ATOM   2589  CD1 LEU A2021      50.573   8.655  12.809  1.00  0.00           C  
ATOM   2590  CD2 LEU A2021      50.425  11.082  12.214  1.00  0.00           C  
ATOM   2591  N   ALA A2022      46.739   9.804  15.002  1.00  0.00           N  
ATOM   2592  CA  ALA A2022      46.646  10.103  16.426  1.00  0.00           C  
ATOM   2593  C   ALA A2022      46.250   8.864  17.223  1.00  0.00           C  
ATOM   2594  O   ALA A2022      46.850   8.560  18.255  1.00  0.00           O  
ATOM   2595  CB  ALA A2022      45.637  11.221  16.657  1.00  0.00           C  
ATOM   2596  N   SER A2023      45.239   8.150  16.737  1.00  0.00           N  
ATOM   2597  CA  SER A2023      44.760   6.947  17.407  1.00  0.00           C  
ATOM   2598  C   SER A2023      45.759   5.800  17.318  1.00  0.00           C  
ATOM   2599  O   SER A2023      45.935   5.046  18.275  1.00  0.00           O  
ATOM   2600  CB  SER A2023      43.423   6.507  16.805  1.00  0.00           C  
ATOM   2601  OG  SER A2023      42.437   7.509  16.979  1.00  0.00           O  
ATOM   2602  N   ALA A2024      46.410   5.670  16.167  1.00  0.00           N  
ATOM   2603  CA  ALA A2024      47.388   4.608  15.959  1.00  0.00           C  
ATOM   2604  C   ALA A2024      48.635   4.821  16.811  1.00  0.00           C  
ATOM   2605  O   ALA A2024      49.185   3.871  17.371  1.00  0.00           O  
ATOM   2606  CB  ALA A2024      47.770   4.534  14.486  1.00  0.00           C  
ATOM   2607  N   ALA A2025      49.074   6.072  16.908  1.00  0.00           N  
ATOM   2608  CA  ALA A2025      50.262   6.407  17.685  1.00  0.00           C  
ATOM   2609  C   ALA A2025      50.019   6.268  19.182  1.00  0.00           C  
ATOM   2610  O   ALA A2025      50.943   5.982  19.944  1.00  0.00           O  
ATOM   2611  CB  ALA A2025      50.712   7.828  17.360  1.00  0.00           C  
ATOM   2612  N   TYR A2026      48.774   6.467  19.600  1.00  0.00           N  
ATOM   2613  CA  TYR A2026      48.426   6.373  21.012  1.00  0.00           C  
ATOM   2614  C   TYR A2026      47.133   5.590  21.232  1.00  0.00           C  
ATOM   2615  O   TYR A2026      46.069   6.173  21.442  1.00  0.00           O  
ATOM   2616  CB  TYR A2026      48.304   7.780  21.601  1.00  0.00           C  
ATOM   2617  CG  TYR A2026      49.604   8.554  21.550  1.00  0.00           C  
ATOM   2618  CD1 TYR A2026      50.613   8.320  22.484  1.00  0.00           C  
ATOM   2619  CD2 TYR A2026      49.849   9.476  20.533  1.00  0.00           C  
ATOM   2620  CE1 TYR A2026      51.837   8.982  22.404  1.00  0.00           C  
ATOM   2621  CE2 TYR A2026      51.068  10.143  20.443  1.00  0.00           C  
ATOM   2622  CZ  TYR A2026      52.058   9.889  21.380  1.00  0.00           C  
ATOM   2623  OH  TYR A2026      53.274  10.526  21.279  1.00  0.00           O  
ATOM   2624  N   PRO A2039      47.213   4.250  21.177  1.00  0.00           N  
ATOM   2625  CA  PRO A2039      46.055   3.370  21.370  1.00  0.00           C  
ATOM   2626  C   PRO A2039      45.364   3.588  22.715  1.00  0.00           C  
ATOM   2627  O   PRO A2039      44.163   3.936  22.713  1.00  0.00           O  
ATOM   2628  CB  PRO A2039      46.666   1.976  21.257  1.00  0.00           C  
ATOM   2629  CG  PRO A2039      47.776   2.183  20.279  1.00  0.00           C  
ATOM   2630  CD  PRO A2039      48.397   3.468  20.779  1.00  0.00           C  
HETATM 2631  C   TYE A 401      64.541  14.556  27.122  1.00  0.00           C  
HETATM 2632  N   TYE A 401      66.946  14.007  27.218  1.00  0.00           N  
HETATM 2633  O   TYE A 401      64.626  14.947  28.495  1.00  0.00           O  
HETATM 2634  CA  TYE A 401      65.968  14.691  26.367  1.00  0.00           C  
HETATM 2635  CB  TYE A 401      65.622  14.237  25.015  1.00  0.00           C  
HETATM 2636  CG  TYE A 401      66.858  14.275  24.128  1.00  0.00           C  
HETATM 2637  OH  TYE A 401      70.296  14.358  21.671  1.00  0.00           O  
HETATM 2638  CZ  TYE A 401      69.182  14.328  22.465  1.00  0.00           C  
HETATM 2639  CD1 TYE A 401      67.404  13.070  23.583  1.00  0.00           C  
HETATM 2640  CD2 TYE A 401      67.512  15.508  23.814  1.00  0.00           C  
HETATM 2641  CE1 TYE A 401      68.556  13.094  22.757  1.00  0.00           C  
HETATM 2642  CE2 TYE A 401      68.666  15.538  22.990  1.00  0.00           C  
TER
END
