# Supplementary material for: Backbone Brackets and Arginine Tweezers delineate Class I and Class II aminoacyl tRNA synthetases
Source: PLoS Comput Biol. 2018 Apr 16;14(4):e1006101. doi: 10.1371/journal.pcbi.1006101 (PMC5919687; doi:10.1371/journal.pcbi.1006101)
Supplement: S11 File — All structures of Class I aaRS with residues renumbered according to the MSA. (GZ) [file pcbi.1006101.s023.tar.gz › 1qqt_A_renum.pdb]

ATOM      1  N   VAL A   3     -18.730   9.718  33.146  1.00  0.00           N  
ATOM      2  CA  VAL A   3     -18.862   8.230  33.141  1.00  0.00           C  
ATOM      3  C   VAL A   3     -17.485   7.568  33.067  1.00  0.00           C  
ATOM      4  O   VAL A   3     -16.518   8.061  33.654  1.00  0.00           O  
ATOM      5  CB  VAL A   3     -19.723   7.793  31.955  1.00  0.00           C  
ATOM      6  N   ALA A 244     -17.405   6.449  32.348  1.00  0.00           N  
ATOM      7  CA  ALA A 244     -16.150   5.720  32.180  1.00  0.00           C  
ATOM      8  C   ALA A 244     -15.545   6.072  30.821  1.00  0.00           C  
ATOM      9  O   ALA A 244     -16.054   5.663  29.772  1.00  0.00           O  
ATOM     10  CB  ALA A 244     -16.400   4.227  32.270  1.00  0.00           C  
ATOM     11  N   LYS A 245     -14.455   6.829  30.849  1.00  0.00           N  
ATOM     12  CA  LYS A 245     -13.789   7.272  29.632  1.00  0.00           C  
ATOM     13  C   LYS A 245     -12.855   6.254  28.982  1.00  0.00           C  
ATOM     14  O   LYS A 245     -12.468   5.252  29.590  1.00  0.00           O  
ATOM     15  CB  LYS A 245     -12.997   8.549  29.923  1.00  0.00           C  
ATOM     16  CG  LYS A 245     -13.730   9.557  30.794  1.00  0.00           C  
ATOM     17  CD  LYS A 245     -12.781  10.257  31.753  1.00  0.00           C  
ATOM     18  CE  LYS A 245     -13.064  11.755  31.825  1.00  0.00           C  
ATOM     19  NZ  LYS A 245     -11.826  12.576  31.648  1.00  0.00           N  
ATOM     20  N   LYS A 265     -12.509   6.527  27.726  1.00  0.00           N  
ATOM     21  CA  LYS A 265     -11.585   5.693  26.971  1.00  0.00           C  
ATOM     22  C   LYS A 265     -10.386   6.607  26.810  1.00  0.00           C  
ATOM     23  O   LYS A 265     -10.493   7.666  26.189  1.00  0.00           O  
ATOM     24  CB  LYS A 265     -12.159   5.336  25.603  1.00  0.00           C  
ATOM     25  CG  LYS A 265     -13.052   4.116  25.620  1.00  0.00           C  
ATOM     26  CD  LYS A 265     -13.686   3.895  24.263  1.00  0.00           C  
ATOM     27  CE  LYS A 265     -14.793   2.866  24.338  1.00  0.00           C  
ATOM     28  NZ  LYS A 265     -14.241   1.532  24.682  1.00  0.00           N  
ATOM     29  N   ILE A 266      -9.250   6.209  27.371  1.00  0.00           N  
ATOM     30  CA  ILE A 266      -8.069   7.057  27.317  1.00  0.00           C  
ATOM     31  C   ILE A 266      -6.826   6.389  26.762  1.00  0.00           C  
ATOM     32  O   ILE A 266      -6.508   5.250  27.105  1.00  0.00           O  
ATOM     33  CB  ILE A 266      -7.738   7.608  28.731  1.00  0.00           C  
ATOM     34  CG1 ILE A 266      -8.956   8.334  29.307  1.00  0.00           C  
ATOM     35  CG2 ILE A 266      -6.573   8.576  28.661  1.00  0.00           C  
ATOM     36  CD1 ILE A 266      -8.954   8.417  30.816  1.00  0.00           C  
ATOM     37  N   LEU A 267      -6.132   7.113  25.893  1.00  0.00           N  
ATOM     38  CA  LEU A 267      -4.896   6.632  25.304  1.00  0.00           C  
ATOM     39  C   LEU A 267      -3.829   7.620  25.733  1.00  0.00           C  
ATOM     40  O   LEU A 267      -3.925   8.817  25.466  1.00  0.00           O  
ATOM     41  CB  LEU A 267      -4.984   6.592  23.777  1.00  0.00           C  
ATOM     42  CG  LEU A 267      -3.745   6.063  23.039  1.00  0.00           C  
ATOM     43  CD1 LEU A 267      -3.197   4.822  23.723  1.00  0.00           C  
ATOM     44  CD2 LEU A 267      -4.129   5.745  21.598  1.00  0.00           C  
ATOM     45  N   VAL A 268      -2.812   7.113  26.411  1.00  0.00           N  
ATOM     46  CA  VAL A 268      -1.737   7.954  26.902  1.00  0.00           C  
ATOM     47  C   VAL A 268      -0.415   7.474  26.346  1.00  0.00           C  
ATOM     48  O   VAL A 268      -0.174   6.276  26.257  1.00  0.00           O  
ATOM     49  CB  VAL A 268      -1.665   7.906  28.442  1.00  0.00           C  
ATOM     50  CG1 VAL A 268      -0.537   8.800  28.939  1.00  0.00           C  
ATOM     51  CG2 VAL A 268      -2.996   8.334  29.036  1.00  0.00           C  
ATOM     52  N   THR A 269       0.441   8.410  25.968  1.00  0.00           N  
ATOM     53  CA  THR A 269       1.747   8.048  25.453  1.00  0.00           C  
ATOM     54  C   THR A 269       2.803   8.879  26.143  1.00  0.00           C  
ATOM     55  O   THR A 269       2.503   9.860  26.823  1.00  0.00           O  
ATOM     56  CB  THR A 269       1.893   8.341  23.941  1.00  0.00           C  
ATOM     57  OG1 THR A 269       1.934   9.759  23.743  1.00  0.00           O  
ATOM     58  CG2 THR A 269       0.739   7.749  23.147  1.00  0.00           C  
ATOM     59  N   CYS A 270       4.046   8.457  25.954  1.00  0.00           N  
ATOM     60  CA  CYS A 270       5.211   9.163  26.453  1.00  0.00           C  
ATOM     61  C   CYS A 270       6.044   9.283  25.180  1.00  0.00           C  
ATOM     62  O   CYS A 270       5.932   8.439  24.290  1.00  0.00           O  
ATOM     63  CB  CYS A 270       5.956   8.328  27.490  1.00  0.00           C  
ATOM     64  SG  CYS A 270       5.293   8.479  29.156  1.00  0.00           S  
ATOM     65  N   ALA A 271       6.852  10.331  25.075  1.00  0.00           N  
ATOM     66  CA  ALA A 271       7.689  10.513  23.895  1.00  0.00           C  
ATOM     67  C   ALA A 271       8.517   9.248  23.699  1.00  0.00           C  
ATOM     68  O   ALA A 271       8.900   8.599  24.673  1.00  0.00           O  
ATOM     69  CB  ALA A 271       8.603  11.709  24.081  1.00  0.00           C  
ATOM     70  N   LEU A 272       8.789   8.906  22.443  1.00  0.00           N  
ATOM     71  CA  LEU A 272       9.560   7.713  22.112  1.00  0.00           C  
ATOM     72  C   LEU A 272      11.054   7.881  22.364  1.00  0.00           C  
ATOM     73  O   LEU A 272      11.694   8.776  21.806  1.00  0.00           O  
ATOM     74  CB  LEU A 272       9.348   7.339  20.640  1.00  0.00           C  
ATOM     75  CG  LEU A 272       7.925   7.337  20.076  1.00  0.00           C  
ATOM     76  CD1 LEU A 272       7.922   6.607  18.744  1.00  0.00           C  
ATOM     77  CD2 LEU A 272       6.988   6.655  21.046  1.00  0.00           C  
ATOM     78  N   PRO A 273      11.633   7.024  23.219  1.00  0.00           N  
ATOM     79  CA  PRO A 273      13.065   7.137  23.486  1.00  0.00           C  
ATOM     80  C   PRO A 273      13.864   6.762  22.240  1.00  0.00           C  
ATOM     81  O   PRO A 273      13.495   5.845  21.501  1.00  0.00           O  
ATOM     82  CB  PRO A 273      13.301   6.149  24.633  1.00  0.00           C  
ATOM     83  CG  PRO A 273      11.945   5.843  25.182  1.00  0.00           C  
ATOM     84  CD  PRO A 273      11.021   5.944  24.007  1.00  0.00           C  
ATOM     85  N   TYR A 274      14.954   7.485  22.008  1.00  0.00           N  
ATOM     86  CA  TYR A 274      15.816   7.221  20.868  1.00  0.00           C  
ATOM     87  C   TYR A 274      16.539   5.908  21.130  1.00  0.00           C  
ATOM     88  O   TYR A 274      17.119   5.718  22.199  1.00  0.00           O  
ATOM     89  CB  TYR A 274      16.832   8.352  20.700  1.00  0.00           C  
ATOM     90  CG  TYR A 274      17.660   8.240  19.442  1.00  0.00           C  
ATOM     91  CD1 TYR A 274      17.101   7.749  18.260  1.00  0.00           C  
ATOM     92  CD2 TYR A 274      19.001   8.632  19.427  1.00  0.00           C  
ATOM     93  CE1 TYR A 274      17.851   7.651  17.093  1.00  0.00           C  
ATOM     94  CE2 TYR A 274      19.764   8.541  18.262  1.00  0.00           C  
ATOM     95  CZ  TYR A 274      19.180   8.049  17.099  1.00  0.00           C  
ATOM     96  OH  TYR A 274      19.916   7.959  15.938  1.00  0.00           O  
ATOM     97  N   ALA A 275      16.496   5.008  20.154  1.00  0.00           N  
ATOM     98  CA  ALA A 275      17.122   3.692  20.275  1.00  0.00           C  
ATOM     99  C   ALA A 275      18.641   3.740  20.433  1.00  0.00           C  
ATOM    100  O   ALA A 275      19.263   2.752  20.815  1.00  0.00           O  
ATOM    101  CB  ALA A 275      16.757   2.833  19.064  1.00  0.00           C  
ATOM    102  N   ASN A 276      19.236   4.890  20.147  1.00  0.00           N  
ATOM    103  CA  ASN A 276      20.678   5.025  20.239  1.00  0.00           C  
ATOM    104  C   ASN A 276      21.127   5.678  21.535  1.00  0.00           C  
ATOM    105  O   ASN A 276      21.932   6.608  21.515  1.00  0.00           O  
ATOM    106  CB  ASN A 276      21.190   5.839  19.052  1.00  0.00           C  
ATOM    107  CG  ASN A 276      22.653   5.585  18.757  1.00  0.00           C  
ATOM    108  OD1 ASN A 276      23.333   4.865  19.493  1.00  0.00           O  
ATOM    109  ND2 ASN A 276      23.148   6.178  17.673  1.00  0.00           N  
ATOM    110  N   GLY A 277      20.617   5.196  22.661  1.00  0.00           N  
ATOM    111  CA  GLY A 277      21.006   5.770  23.935  1.00  0.00           C  
ATOM    112  C   GLY A 277      20.315   5.110  25.109  1.00  0.00           C  
ATOM    113  O   GLY A 277      19.201   4.614  24.985  1.00  0.00           O  
ATOM    114  N   SER A 279      20.985   5.104  26.254  1.00  0.00           N  
ATOM    115  CA  SER A 279      20.437   4.506  27.461  1.00  0.00           C  
ATOM    116  C   SER A 279      19.489   5.482  28.143  1.00  0.00           C  
ATOM    117  O   SER A 279      19.611   6.693  27.981  1.00  0.00           O  
ATOM    118  CB  SER A 279      21.567   4.136  28.419  1.00  0.00           C  
ATOM    119  OG  SER A 279      22.307   3.033  27.924  1.00  0.00           O  
ATOM    120  N   ILE A 280      18.544   4.948  28.906  1.00  0.00           N  
ATOM    121  CA  ILE A 280      17.587   5.781  29.621  1.00  0.00           C  
ATOM    122  C   ILE A 280      18.271   6.338  30.865  1.00  0.00           C  
ATOM    123  O   ILE A 280      18.936   5.593  31.590  1.00  0.00           O  
ATOM    124  CB  ILE A 280      16.364   4.948  30.073  1.00  0.00           C  
ATOM    125  CG1 ILE A 280      15.767   4.202  28.873  1.00  0.00           C  
ATOM    126  CG2 ILE A 280      15.336   5.844  30.751  1.00  0.00           C  
ATOM    127  CD1 ILE A 280      15.226   5.108  27.791  1.00  0.00           C  
ATOM    128  N   HIS A 281      18.135   7.640  31.105  1.00  0.00           N  
ATOM    129  CA  HIS A 281      18.720   8.238  32.302  1.00  0.00           C  
ATOM    130  C   HIS A 281      17.593   8.810  33.160  1.00  0.00           C  
ATOM    131  O   HIS A 281      16.417   8.736  32.777  1.00  0.00           O  
ATOM    132  CB  HIS A 281      19.759   9.318  31.957  1.00  0.00           C  
ATOM    133  CG  HIS A 281      19.270  10.366  31.006  1.00  0.00           C  
ATOM    134  ND1 HIS A 281      18.224  11.214  31.301  1.00  0.00           N  
ATOM    135  CD2 HIS A 281      19.702  10.718  29.771  1.00  0.00           C  
ATOM    136  CE1 HIS A 281      18.031  12.043  30.289  1.00  0.00           C  
ATOM    137  NE2 HIS A 281      18.914  11.762  29.348  1.00  0.00           N  
ATOM    138  N   LEU A 282      17.948   9.360  34.321  1.00  0.00           N  
ATOM    139  CA  LEU A 282      16.964   9.916  35.249  1.00  0.00           C  
ATOM    140  C   LEU A 282      16.154  11.065  34.656  1.00  0.00           C  
ATOM    141  O   LEU A 282      15.069  11.378  35.146  1.00  0.00           O  
ATOM    142  CB  LEU A 282      17.651  10.376  36.542  1.00  0.00           C  
ATOM    143  CG  LEU A 282      18.245   9.291  37.454  1.00  0.00           C  
ATOM    144  CD1 LEU A 282      18.491   9.880  38.842  1.00  0.00           C  
ATOM    145  CD2 LEU A 282      17.308   8.088  37.543  1.00  0.00           C  
ATOM    146  N   GLY A 283      16.691  11.702  33.618  1.00  0.00           N  
ATOM    147  CA  GLY A 283      15.973  12.782  32.967  1.00  0.00           C  
ATOM    148  C   GLY A 283      14.765  12.189  32.266  1.00  0.00           C  
ATOM    149  O   GLY A 283      13.651  12.708  32.367  1.00  0.00           O  
ATOM    150  N   HIS A 284      14.982  11.084  31.555  1.00  0.00           N  
ATOM    151  CA  HIS A 284      13.897  10.409  30.855  1.00  0.00           C  
ATOM    152  C   HIS A 284      12.865   9.858  31.833  1.00  0.00           C  
ATOM    153  O   HIS A 284      11.666   9.927  31.577  1.00  0.00           O  
ATOM    154  CB  HIS A 284      14.427   9.237  30.023  1.00  0.00           C  
ATOM    155  CG  HIS A 284      15.477   9.618  29.026  1.00  0.00           C  
ATOM    156  ND1 HIS A 284      16.648   8.907  28.873  1.00  0.00           N  
ATOM    157  CD2 HIS A 284      15.524  10.620  28.117  1.00  0.00           C  
ATOM    158  CE1 HIS A 284      17.371   9.453  27.913  1.00  0.00           C  
ATOM    159  NE2 HIS A 284      16.713  10.495  27.437  1.00  0.00           N  
ATOM    160  N   MET A 285      13.328   9.302  32.948  1.00  0.00           N  
ATOM    161  CA  MET A 285      12.419   8.717  33.930  1.00  0.00           C  
ATOM    162  C   MET A 285      11.354   9.664  34.467  1.00  0.00           C  
ATOM    163  O   MET A 285      10.257   9.227  34.803  1.00  0.00           O  
ATOM    164  CB  MET A 285      13.207   8.121  35.098  1.00  0.00           C  
ATOM    165  CG  MET A 285      13.924   6.815  34.753  1.00  0.00           C  
ATOM    166  SD  MET A 285      12.963   5.657  33.729  1.00  0.00           S  
ATOM    167  CE  MET A 285      11.492   5.515  34.663  1.00  0.00           C  
ATOM    168  N   LEU A 286      11.673  10.952  34.554  1.00  0.00           N  
ATOM    169  CA  LEU A 286      10.711  11.931  35.053  1.00  0.00           C  
ATOM    170  C   LEU A 286       9.419  11.868  34.250  1.00  0.00           C  
ATOM    171  O   LEU A 286       8.329  11.870  34.805  1.00  0.00           O  
ATOM    172  CB  LEU A 286      11.282  13.351  34.960  1.00  0.00           C  
ATOM    173  CG  LEU A 286      10.274  14.438  35.358  1.00  0.00           C  
ATOM    174  CD1 LEU A 286      10.134  14.440  36.878  1.00  0.00           C  
ATOM    175  CD2 LEU A 286      10.723  15.802  34.855  1.00  0.00           C  
ATOM    176  N   GLU A 288       9.556  11.822  32.932  1.00  0.00           N  
ATOM    177  CA  GLU A 288       8.406  11.773  32.050  1.00  0.00           C  
ATOM    178  C   GLU A 288       7.614  10.489  32.195  1.00  0.00           C  
ATOM    179  O   GLU A 288       6.395  10.520  32.305  1.00  0.00           O  
ATOM    180  CB  GLU A 288       8.854  11.913  30.600  1.00  0.00           C  
ATOM    181  CG  GLU A 288       7.719  11.859  29.601  1.00  0.00           C  
ATOM    182  CD  GLU A 288       8.189  12.163  28.198  1.00  0.00           C  
ATOM    183  OE1 GLU A 288       8.621  13.308  27.953  1.00  0.00           O  
ATOM    184  OE2 GLU A 288       8.135  11.258  27.342  1.00  0.00           O  
ATOM    185  N   HIS A 289       8.311   9.361  32.199  1.00  0.00           N  
ATOM    186  CA  HIS A 289       7.653   8.069  32.298  1.00  0.00           C  
ATOM    187  C   HIS A 289       6.978   7.834  33.640  1.00  0.00           C  
ATOM    188  O   HIS A 289       5.916   7.220  33.700  1.00  0.00           O  
ATOM    189  CB  HIS A 289       8.661   6.965  31.981  1.00  0.00           C  
ATOM    190  CG  HIS A 289       9.133   6.999  30.563  1.00  0.00           C  
ATOM    191  ND1 HIS A 289       8.588   6.204  29.577  1.00  0.00           N  
ATOM    192  CD2 HIS A 289      10.035   7.797  29.943  1.00  0.00           C  
ATOM    193  CE1 HIS A 289       9.131   6.514  28.412  1.00  0.00           C  
ATOM    194  NE2 HIS A 289      10.012   7.478  28.608  1.00  0.00           N  
ATOM    195  N   ILE A 290       7.588   8.332  34.711  1.00  0.00           N  
ATOM    196  CA  ILE A 290       7.016   8.178  36.044  1.00  0.00           C  
ATOM    197  C   ILE A 290       5.813   9.109  36.203  1.00  0.00           C  
ATOM    198  O   ILE A 290       4.822   8.755  36.837  1.00  0.00           O  
ATOM    199  CB  ILE A 290       8.061   8.499  37.143  1.00  0.00           C  
ATOM    200  CG1 ILE A 290       9.031   7.323  37.298  1.00  0.00           C  
ATOM    201  CG2 ILE A 290       7.363   8.770  38.478  1.00  0.00           C  
ATOM    202  CD1 ILE A 290      10.322   7.690  38.019  1.00  0.00           C  
ATOM    203  N   GLN A 291       5.901  10.306  35.630  1.00  0.00           N  
ATOM    204  CA  GLN A 291       4.792  11.256  35.717  1.00  0.00           C  
ATOM    205  C   GLN A 291       3.559  10.699  35.014  1.00  0.00           C  
ATOM    206  O   GLN A 291       2.441  10.793  35.522  1.00  0.00           O  
ATOM    207  CB  GLN A 291       5.168  12.589  35.073  1.00  0.00           C  
ATOM    208  CG  GLN A 291       4.030  13.599  35.115  1.00  0.00           C  
ATOM    209  CD  GLN A 291       4.353  14.878  34.371  1.00  0.00           C  
ATOM    210  OE1 GLN A 291       5.111  14.872  33.402  1.00  0.00           O  
ATOM    211  NE2 GLN A 291       3.778  15.986  34.825  1.00  0.00           N  
ATOM    212  N   ALA A 292       3.774  10.122  33.836  1.00  0.00           N  
ATOM    213  CA  ALA A 292       2.692   9.548  33.052  1.00  0.00           C  
ATOM    214  C   ALA A 292       2.122   8.310  33.739  1.00  0.00           C  
ATOM    215  O   ALA A 292       0.907   8.097  33.739  1.00  0.00           O  
ATOM    216  CB  ALA A 292       3.201   9.184  31.664  1.00  0.00           C  
ATOM    217  N   ASP A 293       3.005   7.496  34.320  1.00  0.00           N  
ATOM    218  CA  ASP A 293       2.585   6.273  34.999  1.00  0.00           C  
ATOM    219  C   ASP A 293       1.742   6.560  36.228  1.00  0.00           C  
ATOM    220  O   ASP A 293       0.751   5.876  36.477  1.00  0.00           O  
ATOM    221  CB  ASP A 293       3.793   5.428  35.400  1.00  0.00           C  
ATOM    222  CG  ASP A 293       3.389   4.060  35.926  1.00  0.00           C  
ATOM    223  OD1 ASP A 293       2.835   3.256  35.141  1.00  0.00           O  
ATOM    224  OD2 ASP A 293       3.614   3.789  37.126  1.00  0.00           O  
ATOM    225  N   VAL A 294       2.131   7.560  37.008  1.00  0.00           N  
ATOM    226  CA  VAL A 294       1.350   7.896  38.191  1.00  0.00           C  
ATOM    227  C   VAL A 294      -0.054   8.303  37.737  1.00  0.00           C  
ATOM    228  O   VAL A 294      -1.048   7.835  38.288  1.00  0.00           O  
ATOM    229  CB  VAL A 294       2.001   9.050  38.987  1.00  0.00           C  
ATOM    230  CG1 VAL A 294       1.009   9.624  40.005  1.00  0.00           C  
ATOM    231  CG2 VAL A 294       3.259   8.545  39.693  1.00  0.00           C  
ATOM    232  N   TRP A 295      -0.130   9.166  36.725  1.00  0.00           N  
ATOM    233  CA  TRP A 295      -1.416   9.629  36.199  1.00  0.00           C  
ATOM    234  C   TRP A 295      -2.247   8.468  35.646  1.00  0.00           C  
ATOM    235  O   TRP A 295      -3.452   8.386  35.881  1.00  0.00           O  
ATOM    236  CB  TRP A 295      -1.189  10.672  35.092  1.00  0.00           C  
ATOM    237  CG  TRP A 295      -2.404  11.508  34.785  1.00  0.00           C  
ATOM    238  CD1 TRP A 295      -2.912  12.520  35.544  1.00  0.00           C  
ATOM    239  CD2 TRP A 295      -3.248  11.408  33.632  1.00  0.00           C  
ATOM    240  NE1 TRP A 295      -4.023  13.059  34.940  1.00  0.00           N  
ATOM    241  CE2 TRP A 295      -4.254  12.395  33.764  1.00  0.00           C  
ATOM    242  CE3 TRP A 295      -3.258  10.580  32.500  1.00  0.00           C  
ATOM    243  CZ2 TRP A 295      -5.256  12.579  32.805  1.00  0.00           C  
ATOM    244  CZ3 TRP A 295      -4.260  10.761  31.546  1.00  0.00           C  
ATOM    245  CH2 TRP A 295      -5.242  11.756  31.707  1.00  0.00           C  
ATOM    246  N   VAL A 296      -1.596   7.575  34.907  1.00  0.00           N  
ATOM    247  CA  VAL A 296      -2.277   6.420  34.324  1.00  0.00           C  
ATOM    248  C   VAL A 296      -2.831   5.493  35.402  1.00  0.00           C  
ATOM    249  O   VAL A 296      -3.975   5.041  35.320  1.00  0.00           O  
ATOM    250  CB  VAL A 296      -1.323   5.612  33.413  1.00  0.00           C  
ATOM    251  CG1 VAL A 296      -1.894   4.227  33.150  1.00  0.00           C  
ATOM    252  CG2 VAL A 296      -1.114   6.352  32.093  1.00  0.00           C  
ATOM    253  N   ARG A 297      -2.019   5.212  36.415  1.00  0.00           N  
ATOM    254  CA  ARG A 297      -2.451   4.338  37.495  1.00  0.00           C  
ATOM    255  C   ARG A 297      -3.643   4.937  38.235  1.00  0.00           C  
ATOM    256  O   ARG A 297      -4.522   4.210  38.699  1.00  0.00           O  
ATOM    257  CB  ARG A 297      -1.297   4.086  38.465  1.00  0.00           C  
ATOM    258  CG  ARG A 297      -0.276   3.078  37.947  1.00  0.00           C  
ATOM    259  CD  ARG A 297       0.884   2.904  38.925  1.00  0.00           C  
ATOM    260  NE  ARG A 297       1.937   2.052  38.375  1.00  0.00           N  
ATOM    261  CZ  ARG A 297       1.927   0.724  38.428  1.00  0.00           C  
ATOM    262  NH1 ARG A 297       0.914   0.089  39.008  1.00  0.00           N  
ATOM    263  NH2 ARG A 297       2.930   0.029  37.900  1.00  0.00           N  
ATOM    264  N   TYR A 298      -3.685   6.259  38.345  1.00  0.00           N  
ATOM    265  CA  TYR A 298      -4.806   6.899  39.028  1.00  0.00           C  
ATOM    266  C   TYR A 298      -6.068   6.762  38.184  1.00  0.00           C  
ATOM    267  O   TYR A 298      -7.144   6.470  38.702  1.00  0.00           O  
ATOM    268  CB  TYR A 298      -4.529   8.384  39.282  1.00  0.00           C  
ATOM    269  CG  TYR A 298      -5.754   9.123  39.766  1.00  0.00           C  
ATOM    270  CD1 TYR A 298      -6.262   8.891  41.041  1.00  0.00           C  
ATOM    271  CD2 TYR A 298      -6.442  10.005  38.929  1.00  0.00           C  
ATOM    272  CE1 TYR A 298      -7.432   9.514  41.477  1.00  0.00           C  
ATOM    273  CE2 TYR A 298      -7.614  10.637  39.352  1.00  0.00           C  
ATOM    274  CZ  TYR A 298      -8.103  10.383  40.629  1.00  0.00           C  
ATOM    275  OH  TYR A 298      -9.250  10.997  41.073  1.00  0.00           O  
ATOM    276  N   GLN A 299      -5.928   6.976  36.881  1.00  0.00           N  
ATOM    277  CA  GLN A 299      -7.060   6.872  35.962  1.00  0.00           C  
ATOM    278  C   GLN A 299      -7.630   5.457  35.974  1.00  0.00           C  
ATOM    279  O   GLN A 299      -8.837   5.268  35.880  1.00  0.00           O  
ATOM    280  CB  GLN A 299      -6.622   7.251  34.538  1.00  0.00           C  
ATOM    281  CG  GLN A 299      -6.244   8.717  34.379  1.00  0.00           C  
ATOM    282  CD  GLN A 299      -7.379   9.647  34.762  1.00  0.00           C  
ATOM    283  OE1 GLN A 299      -7.162  10.804  35.102  1.00  0.00           O  
ATOM    284  NE2 GLN A 299      -8.599   9.140  34.710  1.00  0.00           N  
ATOM    285  N   ARG A 300      -6.757   4.461  36.073  1.00  0.00           N  
ATOM    286  CA  ARG A 300      -7.197   3.072  36.119  1.00  0.00           C  
ATOM    287  C   ARG A 300      -7.971   2.844  37.415  1.00  0.00           C  
ATOM    288  O   ARG A 300      -8.981   2.137  37.436  1.00  0.00           O  
ATOM    289  CB  ARG A 300      -5.992   2.136  36.076  1.00  0.00           C  
ATOM    290  CG  ARG A 300      -5.415   1.936  34.700  1.00  0.00           C  
ATOM    291  CD  ARG A 300      -4.467   0.758  34.697  1.00  0.00           C  
ATOM    292  NE  ARG A 300      -3.632   0.734  33.502  1.00  0.00           N  
ATOM    293  CZ  ARG A 300      -2.308   0.851  33.519  1.00  0.00           C  
ATOM    294  NH1 ARG A 300      -1.672   1.001  34.669  1.00  0.00           N  
ATOM    295  NH2 ARG A 300      -1.622   0.825  32.383  1.00  0.00           N  
ATOM    296  N   MET A 301      -7.488   3.448  38.496  1.00  0.00           N  
ATOM    297  CA  MET A 301      -8.129   3.325  39.801  1.00  0.00           C  
ATOM    298  C   MET A 301      -9.527   3.925  39.800  1.00  0.00           C  
ATOM    299  O   MET A 301     -10.370   3.541  40.608  1.00  0.00           O  
ATOM    300  CB  MET A 301      -7.287   4.024  40.874  1.00  0.00           C  
ATOM    301  CG  MET A 301      -6.159   3.172  41.424  1.00  0.00           C  
ATOM    302  SD  MET A 301      -5.360   3.974  42.825  1.00  0.00           S  
ATOM    303  CE  MET A 301      -6.476   3.540  44.130  1.00  0.00           C  
ATOM    304  N   ARG A 302      -9.768   4.876  38.901  1.00  0.00           N  
ATOM    305  CA  ARG A 302     -11.074   5.517  38.813  1.00  0.00           C  
ATOM    306  C   ARG A 302     -12.016   4.755  37.883  1.00  0.00           C  
ATOM    307  O   ARG A 302     -13.131   5.197  37.632  1.00  0.00           O  
ATOM    308  CB  ARG A 302     -10.926   6.966  38.341  1.00  0.00           C  
ATOM    309  CG  ARG A 302     -10.232   7.892  39.338  1.00  0.00           C  
ATOM    310  CD  ARG A 302     -10.526   7.526  40.791  1.00  0.00           C  
ATOM    311  NE  ARG A 302     -11.936   7.702  41.139  1.00  0.00           N  
ATOM    312  CZ  ARG A 302     -12.460   8.840  41.589  1.00  0.00           C  
ATOM    313  NH1 ARG A 302     -11.696   9.910  41.749  1.00  0.00           N  
ATOM    314  NH2 ARG A 302     -13.752   8.911  41.886  1.00  0.00           N  
ATOM    315  N   GLY A 303     -11.554   3.625  37.354  1.00  0.00           N  
ATOM    316  CA  GLY A 303     -12.394   2.801  36.501  1.00  0.00           C  
ATOM    317  C   GLY A 303     -12.427   3.064  35.006  1.00  0.00           C  
ATOM    318  O   GLY A 303     -13.197   2.431  34.284  1.00  0.00           O  
ATOM    319  N   HIS A 304     -11.595   3.978  34.526  1.00  0.00           N  
ATOM    320  CA  HIS A 304     -11.579   4.292  33.105  1.00  0.00           C  
ATOM    321  C   HIS A 304     -10.832   3.249  32.302  1.00  0.00           C  
ATOM    322  O   HIS A 304     -10.033   2.492  32.851  1.00  0.00           O  
ATOM    323  CB  HIS A 304     -10.928   5.649  32.884  1.00  0.00           C  
ATOM    324  CG  HIS A 304     -11.637   6.767  33.574  1.00  0.00           C  
ATOM    325  ND1 HIS A 304     -11.013   7.593  34.483  1.00  0.00           N  
ATOM    326  CD2 HIS A 304     -12.916   7.197  33.486  1.00  0.00           C  
ATOM    327  CE1 HIS A 304     -11.880   8.487  34.924  1.00  0.00           C  
ATOM    328  NE2 HIS A 304     -13.041   8.269  34.335  1.00  0.00           N  
ATOM    329  N   GLU A 305     -11.102   3.202  30.999  1.00  0.00           N  
ATOM    330  CA  GLU A 305     -10.403   2.270  30.124  1.00  0.00           C  
ATOM    331  C   GLU A 305      -9.163   3.030  29.671  1.00  0.00           C  
ATOM    332  O   GLU A 305      -9.252   3.979  28.888  1.00  0.00           O  
ATOM    333  CB  GLU A 305     -11.255   1.894  28.910  1.00  0.00           C  
ATOM    334  CG  GLU A 305     -10.479   1.114  27.854  1.00  0.00           C  
ATOM    335  CD  GLU A 305     -11.315   0.793  26.629  1.00  0.00           C  
ATOM    336  OE1 GLU A 305     -10.871   1.093  25.497  1.00  0.00           O  
ATOM    337  OE2 GLU A 305     -12.418   0.240  26.799  1.00  0.00           O  
ATOM    338  N   VAL A 306      -8.009   2.613  30.170  1.00  0.00           N  
ATOM    339  CA  VAL A 306      -6.770   3.290  29.841  1.00  0.00           C  
ATOM    340  C   VAL A 306      -5.791   2.427  29.068  1.00  0.00           C  
ATOM    341  O   VAL A 306      -5.595   1.255  29.379  1.00  0.00           O  
ATOM    342  CB  VAL A 306      -6.065   3.796  31.127  1.00  0.00           C  
ATOM    343  CG1 VAL A 306      -4.918   4.726  30.765  1.00  0.00           C  
ATOM    344  CG2 VAL A 306      -7.067   4.512  32.020  1.00  0.00           C  
ATOM    345  N   ASN A 307      -5.182   3.022  28.050  1.00  0.00           N  
ATOM    346  CA  ASN A 307      -4.181   2.339  27.249  1.00  0.00           C  
ATOM    347  C   ASN A 307      -2.931   3.218  27.326  1.00  0.00           C  
ATOM    348  O   ASN A 307      -2.931   4.350  26.846  1.00  0.00           O  
ATOM    349  CB  ASN A 307      -4.661   2.192  25.803  1.00  0.00           C  
ATOM    350  CG  ASN A 307      -5.693   1.082  25.641  1.00  0.00           C  
ATOM    351  OD1 ASN A 307      -5.356  -0.102  25.648  1.00  0.00           O  
ATOM    352  ND2 ASN A 307      -6.958   1.462  25.495  1.00  0.00           N  
ATOM    353  N   PHE A 308      -1.886   2.687  27.958  1.00  0.00           N  
ATOM    354  CA  PHE A 308      -0.607   3.372  28.158  1.00  0.00           C  
ATOM    355  C   PHE A 308       0.356   2.803  27.124  1.00  0.00           C  
ATOM    356  O   PHE A 308       0.752   1.645  27.206  1.00  0.00           O  
ATOM    357  CB  PHE A 308      -0.105   3.094  29.585  1.00  0.00           C  
ATOM    358  CG  PHE A 308       1.008   4.008  30.047  1.00  0.00           C  
ATOM    359  CD1 PHE A 308       1.340   5.162  29.339  1.00  0.00           C  
ATOM    360  CD2 PHE A 308       1.736   3.694  31.194  1.00  0.00           C  
ATOM    361  CE1 PHE A 308       2.381   5.987  29.767  1.00  0.00           C  
ATOM    362  CE2 PHE A 308       2.779   4.508  31.632  1.00  0.00           C  
ATOM    363  CZ  PHE A 308       3.105   5.657  30.918  1.00  0.00           C  
ATOM    364  N   ILE A 309       0.758   3.645  26.180  1.00  0.00           N  
ATOM    365  CA  ILE A 309       1.599   3.237  25.062  1.00  0.00           C  
ATOM    366  C   ILE A 309       2.928   3.989  24.878  1.00  0.00           C  
ATOM    367  O   ILE A 309       3.035   5.174  25.193  1.00  0.00           O  
ATOM    368  CB  ILE A 309       0.749   3.390  23.740  1.00  0.00           C  
ATOM    369  CG1 ILE A 309      -0.258   2.249  23.632  1.00  0.00           C  
ATOM    370  CG2 ILE A 309       1.631   3.472  22.520  1.00  0.00           C  
ATOM    371  CD1 ILE A 309       0.315   0.905  23.937  1.00  0.00           C  
ATOM    372  N   CYS A 310       3.935   3.276  24.370  1.00  0.00           N  
ATOM    373  CA  CYS A 310       5.230   3.860  24.034  1.00  0.00           C  
ATOM    374  C   CYS A 310       5.949   2.963  23.024  1.00  0.00           C  
ATOM    375  O   CYS A 310       5.410   1.948  22.583  1.00  0.00           O  
ATOM    376  CB  CYS A 310       6.112   4.090  25.267  1.00  0.00           C  
ATOM    377  SG  CYS A 310       7.399   5.367  24.993  1.00  0.00           S  
ATOM    378  N   ALA A 311       7.157   3.356  22.644  1.00  0.00           N  
ATOM    379  CA  ALA A 311       7.948   2.604  21.674  1.00  0.00           C  
ATOM    380  C   ALA A 311       9.292   3.284  21.492  1.00  0.00           C  
ATOM    381  O   ALA A 311       9.469   4.447  21.855  1.00  0.00           O  
ATOM    382  CB  ALA A 311       7.222   2.546  20.332  1.00  0.00           C  
ATOM    383  N   ASP A 312      10.239   2.554  20.920  1.00  0.00           N  
ATOM    384  CA  ASP A 312      11.563   3.095  20.660  1.00  0.00           C  
ATOM    385  C   ASP A 312      11.584   3.773  19.290  1.00  0.00           C  
ATOM    386  O   ASP A 312      10.988   3.275  18.335  1.00  0.00           O  
ATOM    387  CB  ASP A 312      12.595   1.963  20.661  1.00  0.00           C  
ATOM    388  CG  ASP A 312      13.428   1.919  21.930  1.00  0.00           C  
ATOM    389  OD1 ASP A 312      13.008   2.481  22.960  1.00  0.00           O  
ATOM    390  OD2 ASP A 312      14.513   1.312  21.887  1.00  0.00           O  
ATOM    391  N   ASP A 313      12.266   4.912  19.207  1.00  0.00           N  
ATOM    392  CA  ASP A 313      12.435   5.651  17.955  1.00  0.00           C  
ATOM    393  C   ASP A 313      13.706   5.012  17.370  1.00  0.00           C  
ATOM    394  O   ASP A 313      14.818   5.391  17.736  1.00  0.00           O  
ATOM    395  CB  ASP A 313      12.667   7.125  18.278  1.00  0.00           C  
ATOM    396  CG  ASP A 313      12.738   7.995  17.043  1.00  0.00           C  
ATOM    397  OD1 ASP A 313      12.828   7.447  15.922  1.00  0.00           O  
ATOM    398  OD2 ASP A 313      12.707   9.234  17.203  1.00  0.00           O  
ATOM    399  N   ALA A 314      13.545   4.054  16.456  1.00  0.00           N  
ATOM    400  CA  ALA A 314      14.692   3.309  15.927  1.00  0.00           C  
ATOM    401  C   ALA A 314      15.241   3.556  14.523  1.00  0.00           C  
ATOM    402  O   ALA A 314      16.030   2.754  14.028  1.00  0.00           O  
ATOM    403  CB  ALA A 314      14.407   1.811  16.089  1.00  0.00           C  
ATOM    404  N   HIS A 315      14.856   4.645  13.875  1.00  0.00           N  
ATOM    405  CA  HIS A 315      15.350   4.901  12.525  1.00  0.00           C  
ATOM    406  C   HIS A 315      16.304   6.082  12.487  1.00  0.00           C  
ATOM    407  O   HIS A 315      16.456   6.793  13.483  1.00  0.00           O  
ATOM    408  CB  HIS A 315      14.179   5.162  11.581  1.00  0.00           C  
ATOM    409  CG  HIS A 315      13.398   3.934  11.237  1.00  0.00           C  
ATOM    410  ND1 HIS A 315      12.059   3.972  10.915  1.00  0.00           N  
ATOM    411  CD2 HIS A 315      13.766   2.632  11.175  1.00  0.00           C  
ATOM    412  CE1 HIS A 315      11.634   2.745  10.669  1.00  0.00           C  
ATOM    413  NE2 HIS A 315      12.649   1.915  10.820  1.00  0.00           N  
ATOM    414  N   GLY A 316      16.955   6.280  11.342  1.00  0.00           N  
ATOM    415  CA  GLY A 316      17.866   7.402  11.210  1.00  0.00           C  
ATOM    416  C   GLY A 316      19.290   7.066  10.812  1.00  0.00           C  
ATOM    417  O   GLY A 316      19.775   5.956  11.039  1.00  0.00           O  
ATOM    418  N   THR A 317      19.965   8.043  10.219  1.00  0.00           N  
ATOM    419  CA  THR A 317      21.341   7.867   9.784  1.00  0.00           C  
ATOM    420  C   THR A 317      22.248   7.543  10.970  1.00  0.00           C  
ATOM    421  O   THR A 317      23.082   6.643  10.885  1.00  0.00           O  
ATOM    422  CB  THR A 317      21.855   9.133   9.053  1.00  0.00           C  
ATOM    423  OG1 THR A 317      21.257   9.201   7.752  1.00  0.00           O  
ATOM    424  CG2 THR A 317      23.370   9.092   8.891  1.00  0.00           C  
ATOM    425  N   PRO A 318      22.097   8.270  12.091  1.00  0.00           N  
ATOM    426  CA  PRO A 318      22.946   7.990  13.256  1.00  0.00           C  
ATOM    427  C   PRO A 318      22.881   6.517  13.643  1.00  0.00           C  
ATOM    428  O   PRO A 318      23.901   5.894  13.928  1.00  0.00           O  
ATOM    429  CB  PRO A 318      22.378   8.893  14.350  1.00  0.00           C  
ATOM    430  CG  PRO A 318      21.667   9.985  13.618  1.00  0.00           C  
ATOM    431  CD  PRO A 318      21.160   9.382  12.341  1.00  0.00           C  
ATOM    432  N   ILE A 334      21.673   5.964  13.645  1.00  0.00           N  
ATOM    433  CA  ILE A 334      21.482   4.561  13.995  1.00  0.00           C  
ATOM    434  C   ILE A 334      22.204   3.659  12.995  1.00  0.00           C  
ATOM    435  O   ILE A 334      22.915   2.730  13.373  1.00  0.00           O  
ATOM    436  CB  ILE A 334      19.981   4.183  13.997  1.00  0.00           C  
ATOM    437  CG1 ILE A 334      19.257   4.916  15.131  1.00  0.00           C  
ATOM    438  CG2 ILE A 334      19.821   2.666  14.111  1.00  0.00           C  
ATOM    439  CD1 ILE A 334      19.452   4.303  16.498  1.00  0.00           C  
ATOM    440  N   MET A 336      22.007   3.945  11.715  1.00  0.00           N  
ATOM    441  CA  MET A 336      22.605   3.173  10.635  1.00  0.00           C  
ATOM    442  C   MET A 336      24.133   3.159  10.671  1.00  0.00           C  
ATOM    443  O   MET A 336      24.761   2.135  10.394  1.00  0.00           O  
ATOM    444  CB  MET A 336      22.123   3.733   9.295  1.00  0.00           C  
ATOM    445  CG  MET A 336      22.827   3.171   8.080  1.00  0.00           C  
ATOM    446  SD  MET A 336      22.387   4.091   6.585  1.00  0.00           S  
ATOM    447  CE  MET A 336      23.507   5.509   6.692  1.00  0.00           C  
ATOM    448  N   LEU A 340      24.723   4.298  11.018  1.00  0.00           N  
ATOM    449  CA  LEU A 340      26.174   4.422  11.076  1.00  0.00           C  
ATOM    450  C   LEU A 340      26.777   3.742  12.302  1.00  0.00           C  
ATOM    451  O   LEU A 340      27.793   3.053  12.196  1.00  0.00           O  
ATOM    452  CB  LEU A 340      26.567   5.899  11.041  1.00  0.00           C  
ATOM    453  CG  LEU A 340      26.329   6.561   9.680  1.00  0.00           C  
ATOM    454  CD1 LEU A 340      26.555   8.061   9.779  1.00  0.00           C  
ATOM    455  CD2 LEU A 340      27.264   5.943   8.651  1.00  0.00           C  
ATOM    456  N   LYS A 341      26.158   3.936  13.462  1.00  0.00           N  
ATOM    457  CA  LYS A 341      26.647   3.315  14.687  1.00  0.00           C  
ATOM    458  C   LYS A 341      26.631   1.799  14.522  1.00  0.00           C  
ATOM    459  O   LYS A 341      27.537   1.106  14.977  1.00  0.00           O  
ATOM    460  CB  LYS A 341      25.769   3.716  15.871  1.00  0.00           C  
ATOM    461  CG  LYS A 341      26.342   4.849  16.705  1.00  0.00           C  
ATOM    462  CD  LYS A 341      25.840   6.207  16.224  1.00  0.00           C  
ATOM    463  CE  LYS A 341      26.074   7.288  17.276  1.00  0.00           C  
ATOM    464  NZ  LYS A 341      25.195   8.475  17.067  1.00  0.00           N  
ATOM    465  N   ALA A 342      25.595   1.291  13.864  1.00  0.00           N  
ATOM    466  CA  ALA A 342      25.463  -0.142  13.632  1.00  0.00           C  
ATOM    467  C   ALA A 342      26.599  -0.637  12.738  1.00  0.00           C  
ATOM    468  O   ALA A 342      27.251  -1.639  13.045  1.00  0.00           O  
ATOM    469  CB  ALA A 342      24.110  -0.449  12.986  1.00  0.00           C  
ATOM    470  N   GLN A 343      26.825   0.071  11.632  1.00  0.00           N  
ATOM    471  CA  GLN A 343      27.881  -0.274  10.683  1.00  0.00           C  
ATOM    472  C   GLN A 343      29.241  -0.219  11.368  1.00  0.00           C  
ATOM    473  O   GLN A 343      30.060  -1.131  11.239  1.00  0.00           O  
ATOM    474  CB  GLN A 343      27.878   0.707   9.511  1.00  0.00           C  
ATOM    475  CG  GLN A 343      26.819   0.442   8.457  1.00  0.00           C  
ATOM    476  CD  GLN A 343      26.891   1.432   7.306  1.00  0.00           C  
ATOM    477  OE1 GLN A 343      27.734   2.334   7.300  1.00  0.00           O  
ATOM    478  NE2 GLN A 343      26.005   1.271   6.326  1.00  0.00           N  
ATOM    479  N   GLN A 344      29.473   0.869  12.093  1.00  0.00           N  
ATOM    480  CA  GLN A 344      30.724   1.067  12.807  1.00  0.00           C  
ATOM    481  C   GLN A 344      30.984  -0.084  13.773  1.00  0.00           C  
ATOM    482  O   GLN A 344      32.128  -0.485  13.977  1.00  0.00           O  
ATOM    483  CB  GLN A 344      30.678   2.395  13.571  1.00  0.00           C  
ATOM    484  CG  GLN A 344      31.231   2.335  14.986  1.00  0.00           C  
ATOM    485  CD  GLN A 344      31.149   3.670  15.704  1.00  0.00           C  
ATOM    486  OE1 GLN A 344      30.519   4.612  15.220  1.00  0.00           O  
ATOM    487  NE2 GLN A 344      31.788   3.757  16.867  1.00  0.00           N  
ATOM    488  N   LEU A 406      29.915  -0.615  14.357  1.00  0.00           N  
ATOM    489  CA  LEU A 406      30.022  -1.711  15.314  1.00  0.00           C  
ATOM    490  C   LEU A 406      30.129  -3.081  14.659  1.00  0.00           C  
ATOM    491  O   LEU A 406      30.527  -4.050  15.301  1.00  0.00           O  
ATOM    492  CB  LEU A 406      28.825  -1.696  16.265  1.00  0.00           C  
ATOM    493  CG  LEU A 406      28.782  -0.569  17.299  1.00  0.00           C  
ATOM    494  CD1 LEU A 406      27.383  -0.462  17.878  1.00  0.00           C  
ATOM    495  CD2 LEU A 406      29.792  -0.844  18.392  1.00  0.00           C  
ATOM    496  N   GLY A 407      29.765  -3.170  13.387  1.00  0.00           N  
ATOM    497  CA  GLY A 407      29.856  -4.443  12.698  1.00  0.00           C  
ATOM    498  C   GLY A 407      28.607  -5.302  12.746  1.00  0.00           C  
ATOM    499  O   GLY A 407      28.589  -6.401  12.187  1.00  0.00           O  
ATOM    500  N   ILE A 408      27.563  -4.821  13.413  1.00  0.00           N  
ATOM    501  CA  ILE A 408      26.313  -5.575  13.490  1.00  0.00           C  
ATOM    502  C   ILE A 408      25.237  -4.852  12.683  1.00  0.00           C  
ATOM    503  O   ILE A 408      25.404  -3.692  12.310  1.00  0.00           O  
ATOM    504  CB  ILE A 408      25.836  -5.746  14.960  1.00  0.00           C  
ATOM    505  CG1 ILE A 408      25.158  -4.465  15.457  1.00  0.00           C  
ATOM    506  CG2 ILE A 408      27.010  -6.120  15.847  1.00  0.00           C  
ATOM    507  CD1 ILE A 408      26.106  -3.322  15.755  1.00  0.00           C  
ATOM    508  N   THR A 418      24.137  -5.539  12.399  1.00  0.00           N  
ATOM    509  CA  THR A 418      23.068  -4.922  11.636  1.00  0.00           C  
ATOM    510  C   THR A 418      22.261  -3.960  12.503  1.00  0.00           C  
ATOM    511  O   THR A 418      22.182  -4.120  13.722  1.00  0.00           O  
ATOM    512  CB  THR A 418      22.108  -5.978  11.047  1.00  0.00           C  
ATOM    513  OG1 THR A 418      21.394  -6.625  12.106  1.00  0.00           O  
ATOM    514  CG2 THR A 418      22.880  -7.017  10.251  1.00  0.00           C  
ATOM    515  N   PRO A 419      21.676  -2.927  11.883  1.00  0.00           N  
ATOM    516  CA  PRO A 419      20.880  -1.974  12.657  1.00  0.00           C  
ATOM    517  C   PRO A 419      19.749  -2.726  13.360  1.00  0.00           C  
ATOM    518  O   PRO A 419      19.408  -2.442  14.505  1.00  0.00           O  
ATOM    519  CB  PRO A 419      20.355  -1.000  11.601  1.00  0.00           C  
ATOM    520  CG  PRO A 419      21.295  -1.145  10.439  1.00  0.00           C  
ATOM    521  CD  PRO A 419      21.735  -2.576  10.453  1.00  0.00           C  
ATOM    522  N   GLU A 420      19.182  -3.700  12.659  1.00  0.00           N  
ATOM    523  CA  GLU A 420      18.092  -4.496  13.197  1.00  0.00           C  
ATOM    524  C   GLU A 420      18.511  -5.159  14.496  1.00  0.00           C  
ATOM    525  O   GLU A 420      17.700  -5.343  15.405  1.00  0.00           O  
ATOM    526  CB  GLU A 420      17.681  -5.577  12.198  1.00  0.00           C  
ATOM    527  CG  GLU A 420      16.728  -5.104  11.120  1.00  0.00           C  
ATOM    528  CD  GLU A 420      17.451  -4.668   9.859  1.00  0.00           C  
ATOM    529  OE1 GLU A 420      18.701  -4.616   9.881  1.00  0.00           O  
ATOM    530  OE2 GLU A 420      16.768  -4.375   8.851  1.00  0.00           O  
ATOM    531  N   GLN A 421      19.784  -5.528  14.578  1.00  0.00           N  
ATOM    532  CA  GLN A 421      20.292  -6.180  15.771  1.00  0.00           C  
ATOM    533  C   GLN A 421      20.593  -5.164  16.854  1.00  0.00           C  
ATOM    534  O   GLN A 421      20.334  -5.405  18.030  1.00  0.00           O  
ATOM    535  CB  GLN A 421      21.554  -6.980  15.446  1.00  0.00           C  
ATOM    536  CG  GLN A 421      21.425  -8.463  15.752  1.00  0.00           C  
ATOM    537  CD  GLN A 421      22.675  -9.243  15.393  1.00  0.00           C  
ATOM    538  OE1 GLN A 421      23.773  -8.684  15.329  1.00  0.00           O  
ATOM    539  NE2 GLN A 421      22.516 -10.542  15.156  1.00  0.00           N  
ATOM    540  N   MET A 422      21.140  -4.025  16.454  1.00  0.00           N  
ATOM    541  CA  MET A 422      21.475  -2.974  17.404  1.00  0.00           C  
ATOM    542  C   MET A 422      20.240  -2.414  18.113  1.00  0.00           C  
ATOM    543  O   MET A 422      20.206  -2.331  19.343  1.00  0.00           O  
ATOM    544  CB  MET A 422      22.212  -1.845  16.689  1.00  0.00           C  
ATOM    545  CG  MET A 422      23.304  -1.209  17.511  1.00  0.00           C  
ATOM    546  SD  MET A 422      23.636   0.460  16.958  1.00  0.00           S  
ATOM    547  CE  MET A 422      22.072   1.273  17.375  1.00  0.00           C  
ATOM    548  N   ILE A 423      19.232  -2.032  17.331  1.00  0.00           N  
ATOM    549  CA  ILE A 423      18.006  -1.475  17.886  1.00  0.00           C  
ATOM    550  C   ILE A 423      17.239  -2.524  18.679  1.00  0.00           C  
ATOM    551  O   ILE A 423      16.478  -2.198  19.593  1.00  0.00           O  
ATOM    552  CB  ILE A 423      17.107  -0.898  16.774  1.00  0.00           C  
ATOM    553  CG1 ILE A 423      16.566  -2.021  15.890  1.00  0.00           C  
ATOM    554  CG2 ILE A 423      17.895   0.102  15.950  1.00  0.00           C  
ATOM    555  CD1 ILE A 423      15.368  -1.609  15.053  1.00  0.00           C  
ATOM    556  N   GLY A 424      17.447  -3.789  18.332  1.00  0.00           N  
ATOM    557  CA  GLY A 424      16.777  -4.861  19.044  1.00  0.00           C  
ATOM    558  C   GLY A 424      17.306  -4.978  20.462  1.00  0.00           C  
ATOM    559  O   GLY A 424      16.547  -5.206  21.402  1.00  0.00           O  
ATOM    560  N   GLU A 425      18.616  -4.815  20.618  1.00  0.00           N  
ATOM    561  CA  GLU A 425      19.247  -4.899  21.927  1.00  0.00           C  
ATOM    562  C   GLU A 425      18.905  -3.675  22.764  1.00  0.00           C  
ATOM    563  O   GLU A 425      18.659  -3.780  23.965  1.00  0.00           O  
ATOM    564  CB  GLU A 425      20.768  -4.993  21.774  1.00  0.00           C  
ATOM    565  CG  GLU A 425      21.247  -6.230  21.042  1.00  0.00           C  
ATOM    566  CD  GLU A 425      22.764  -6.333  21.000  1.00  0.00           C  
ATOM    567  OE1 GLU A 425      23.443  -5.310  21.249  1.00  0.00           O  
ATOM    568  OE2 GLU A 425      23.276  -7.439  20.716  1.00  0.00           O  
ATOM    569  N   MET A 426      18.912  -2.509  22.129  1.00  0.00           N  
ATOM    570  CA  MET A 426      18.605  -1.272  22.833  1.00  0.00           C  
ATOM    571  C   MET A 426      17.157  -1.289  23.305  1.00  0.00           C  
ATOM    572  O   MET A 426      16.831  -0.764  24.373  1.00  0.00           O  
ATOM    573  CB  MET A 426      18.850  -0.071  21.920  1.00  0.00           C  
ATOM    574  CG  MET A 426      20.322   0.319  21.797  1.00  0.00           C  
ATOM    575  SD  MET A 426      21.144   0.583  23.405  1.00  0.00           S  
ATOM    576  CE  MET A 426      19.941   1.603  24.266  1.00  0.00           C  
ATOM    577  N   SER A 427      16.290  -1.909  22.508  1.00  0.00           N  
ATOM    578  CA  SER A 427      14.884  -1.998  22.856  1.00  0.00           C  
ATOM    579  C   SER A 427      14.697  -2.823  24.124  1.00  0.00           C  
ATOM    580  O   SER A 427      13.916  -2.449  24.999  1.00  0.00           O  
ATOM    581  CB  SER A 427      14.085  -2.621  21.716  1.00  0.00           C  
ATOM    582  OG  SER A 427      12.742  -2.828  22.114  1.00  0.00           O  
ATOM    583  N   GLN A 429      15.415  -3.939  24.229  1.00  0.00           N  
ATOM    584  CA  GLN A 429      15.300  -4.787  25.412  1.00  0.00           C  
ATOM    585  C   GLN A 429      15.875  -4.092  26.644  1.00  0.00           C  
ATOM    586  O   GLN A 429      15.352  -4.234  27.749  1.00  0.00           O  
ATOM    587  CB  GLN A 429      16.013  -6.123  25.190  1.00  0.00           C  
ATOM    588  CG  GLN A 429      15.395  -7.292  25.969  1.00  0.00           C  
ATOM    589  CD  GLN A 429      13.878  -7.170  26.144  1.00  0.00           C  
ATOM    590  OE1 GLN A 429      13.128  -7.149  25.164  1.00  0.00           O  
ATOM    591  NE2 GLN A 429      13.423  -7.089  27.397  1.00  0.00           N  
ATOM    592  N   GLU A 431      16.950  -3.337  26.449  1.00  0.00           N  
ATOM    593  CA  GLU A 431      17.576  -2.618  27.549  1.00  0.00           C  
ATOM    594  C   GLU A 431      16.596  -1.582  28.104  1.00  0.00           C  
ATOM    595  O   GLU A 431      16.409  -1.478  29.316  1.00  0.00           O  
ATOM    596  CB  GLU A 431      18.849  -1.921  27.068  1.00  0.00           C  
ATOM    597  CG  GLU A 431      19.673  -1.311  28.186  1.00  0.00           C  
ATOM    598  CD  GLU A 431      20.867  -0.523  27.671  1.00  0.00           C  
ATOM    599  OE1 GLU A 431      21.700  -1.116  26.946  1.00  0.00           O  
ATOM    600  OE2 GLU A 431      20.965   0.685  27.992  1.00  0.00           O  
ATOM    601  N   HIS A 432      15.971  -0.825  27.208  1.00  0.00           N  
ATOM    602  CA  HIS A 432      15.013   0.204  27.603  1.00  0.00           C  
ATOM    603  C   HIS A 432      13.833  -0.401  28.342  1.00  0.00           C  
ATOM    604  O   HIS A 432      13.399   0.114  29.370  1.00  0.00           O  
ATOM    605  CB  HIS A 432      14.487   0.950  26.375  1.00  0.00           C  
ATOM    606  CG  HIS A 432      15.497   1.845  25.732  1.00  0.00           C  
ATOM    607  ND1 HIS A 432      15.248   2.524  24.560  1.00  0.00           N  
ATOM    608  CD2 HIS A 432      16.757   2.175  26.101  1.00  0.00           C  
ATOM    609  CE1 HIS A 432      16.311   3.237  24.234  1.00  0.00           C  
ATOM    610  NE2 HIS A 432      17.241   3.041  25.153  1.00  0.00           N  
ATOM    611  N   GLN A 433      13.307  -1.495  27.806  1.00  0.00           N  
ATOM    612  CA  GLN A 433      12.162  -2.139  28.420  1.00  0.00           C  
ATOM    613  C   GLN A 433      12.501  -2.702  29.792  1.00  0.00           C  
ATOM    614  O   GLN A 433      11.648  -2.748  30.683  1.00  0.00           O  
ATOM    615  CB  GLN A 433      11.629  -3.230  27.497  1.00  0.00           C  
ATOM    616  CG  GLN A 433      10.805  -2.663  26.358  1.00  0.00           C  
ATOM    617  CD  GLN A 433      10.307  -3.730  25.408  1.00  0.00           C  
ATOM    618  OE1 GLN A 433       9.363  -4.458  25.713  1.00  0.00           O  
ATOM    619  NE2 GLN A 433      10.942  -3.830  24.245  1.00  0.00           N  
ATOM    620  N   THR A 434      13.747  -3.126  29.964  1.00  0.00           N  
ATOM    621  CA  THR A 434      14.183  -3.660  31.245  1.00  0.00           C  
ATOM    622  C   THR A 434      14.195  -2.534  32.280  1.00  0.00           C  
ATOM    623  O   THR A 434      13.767  -2.723  33.421  1.00  0.00           O  
ATOM    624  CB  THR A 434      15.583  -4.287  31.125  1.00  0.00           C  
ATOM    625  OG1 THR A 434      15.481  -5.499  30.370  1.00  0.00           O  
ATOM    626  CG2 THR A 434      16.148  -4.610  32.483  1.00  0.00           C  
ATOM    627  N   ASP A 435      14.659  -1.355  31.873  1.00  0.00           N  
ATOM    628  CA  ASP A 435      14.700  -0.208  32.774  1.00  0.00           C  
ATOM    629  C   ASP A 435      13.297   0.263  33.151  1.00  0.00           C  
ATOM    630  O   ASP A 435      13.033   0.558  34.315  1.00  0.00           O  
ATOM    631  CB  ASP A 435      15.469   0.946  32.136  1.00  0.00           C  
ATOM    632  CG  ASP A 435      16.953   0.699  32.108  1.00  0.00           C  
ATOM    633  OD1 ASP A 435      17.660   1.396  31.349  1.00  0.00           O  
ATOM    634  OD2 ASP A 435      17.415  -0.198  32.847  1.00  0.00           O  
ATOM    635  N   PHE A 436      12.394   0.333  32.176  1.00  0.00           N  
ATOM    636  CA  PHE A 436      11.031   0.781  32.458  1.00  0.00           C  
ATOM    637  C   PHE A 436      10.289  -0.207  33.351  1.00  0.00           C  
ATOM    638  O   PHE A 436       9.531   0.188  34.238  1.00  0.00           O  
ATOM    639  CB  PHE A 436      10.262   1.009  31.155  1.00  0.00           C  
ATOM    640  CG  PHE A 436      10.797   2.153  30.329  1.00  0.00           C  
ATOM    641  CD1 PHE A 436      10.956   2.020  28.954  1.00  0.00           C  
ATOM    642  CD2 PHE A 436      11.131   3.367  30.929  1.00  0.00           C  
ATOM    643  CE1 PHE A 436      11.438   3.076  28.185  1.00  0.00           C  
ATOM    644  CE2 PHE A 436      11.614   4.429  30.166  1.00  0.00           C  
ATOM    645  CZ  PHE A 436      11.767   4.284  28.795  1.00  0.00           C  
ATOM    646  N   ALA A 437      10.506  -1.496  33.123  1.00  0.00           N  
ATOM    647  CA  ALA A 437       9.865  -2.518  33.946  1.00  0.00           C  
ATOM    648  C   ALA A 437      10.425  -2.382  35.366  1.00  0.00           C  
ATOM    649  O   ALA A 437       9.695  -2.512  36.349  1.00  0.00           O  
ATOM    650  CB  ALA A 437      10.167  -3.900  33.385  1.00  0.00           C  
ATOM    651  N   GLY A 438      11.724  -2.104  35.460  1.00  0.00           N  
ATOM    652  CA  GLY A 438      12.363  -1.935  36.754  1.00  0.00           C  
ATOM    653  C   GLY A 438      11.761  -0.788  37.556  1.00  0.00           C  
ATOM    654  O   GLY A 438      11.731  -0.827  38.790  1.00  0.00           O  
ATOM    655  N   PHE A 439      11.278   0.239  36.862  1.00  0.00           N  
ATOM    656  CA  PHE A 439      10.674   1.380  37.537  1.00  0.00           C  
ATOM    657  C   PHE A 439       9.164   1.245  37.617  1.00  0.00           C  
ATOM    658  O   PHE A 439       8.468   2.177  38.025  1.00  0.00           O  
ATOM    659  CB  PHE A 439      11.039   2.677  36.827  1.00  0.00           C  
ATOM    660  CG  PHE A 439      12.325   3.276  37.309  1.00  0.00           C  
ATOM    661  CD1 PHE A 439      13.521   3.002  36.653  1.00  0.00           C  
ATOM    662  CD2 PHE A 439      12.345   4.094  38.429  1.00  0.00           C  
ATOM    663  CE1 PHE A 439      14.718   3.532  37.105  1.00  0.00           C  
ATOM    664  CE2 PHE A 439      13.540   4.632  38.891  1.00  0.00           C  
ATOM    665  CZ  PHE A 439      14.731   4.348  38.225  1.00  0.00           C  
ATOM    666  N   ASN A 444       8.664   0.076  37.228  1.00  0.00           N  
ATOM    667  CA  ASN A 444       7.236  -0.198  37.267  1.00  0.00           C  
ATOM    668  C   ASN A 444       6.385   0.711  36.387  1.00  0.00           C  
ATOM    669  O   ASN A 444       5.294   1.122  36.785  1.00  0.00           O  
ATOM    670  CB  ASN A 444       6.732  -0.117  38.707  1.00  0.00           C  
ATOM    671  CG  ASN A 444       7.176  -1.296  39.541  1.00  0.00           C  
ATOM    672  OD1 ASN A 444       6.702  -2.413  39.355  1.00  0.00           O  
ATOM    673  ND2 ASN A 444       8.095  -1.055  40.463  1.00  0.00           N  
ATOM    674  N   ILE A 445       6.886   1.045  35.203  1.00  0.00           N  
ATOM    675  CA  ILE A 445       6.111   1.867  34.286  1.00  0.00           C  
ATOM    676  C   ILE A 445       5.172   0.846  33.653  1.00  0.00           C  
ATOM    677  O   ILE A 445       5.610  -0.022  32.900  1.00  0.00           O  
ATOM    678  CB  ILE A 445       7.010   2.518  33.218  1.00  0.00           C  
ATOM    679  CG1 ILE A 445       8.181   3.244  33.894  1.00  0.00           C  
ATOM    680  CG2 ILE A 445       6.188   3.480  32.366  1.00  0.00           C  
ATOM    681  CD1 ILE A 445       7.760   4.320  34.888  1.00  0.00           C  
ATOM    682  N   SER A 460       3.886   0.956  33.974  1.00  0.00           N  
ATOM    683  CA  SER A 460       2.870   0.007  33.516  1.00  0.00           C  
ATOM    684  C   SER A 460       2.372   0.088  32.077  1.00  0.00           C  
ATOM    685  O   SER A 460       1.161   0.129  31.838  1.00  0.00           O  
ATOM    686  CB  SER A 460       1.668   0.067  34.467  1.00  0.00           C  
ATOM    687  OG  SER A 460       1.089   1.362  34.473  1.00  0.00           O  
ATOM    688  N   TYR A 461       3.295   0.083  31.120  1.00  0.00           N  
ATOM    689  CA  TYR A 461       2.929   0.144  29.707  1.00  0.00           C  
ATOM    690  C   TYR A 461       2.068  -1.043  29.282  1.00  0.00           C  
ATOM    691  O   TYR A 461       2.330  -2.181  29.659  1.00  0.00           O  
ATOM    692  CB  TYR A 461       4.187   0.172  28.837  1.00  0.00           C  
ATOM    693  CG  TYR A 461       4.836   1.525  28.787  1.00  0.00           C  
ATOM    694  CD1 TYR A 461       6.158   1.704  29.183  1.00  0.00           C  
ATOM    695  CD2 TYR A 461       4.112   2.636  28.371  1.00  0.00           C  
ATOM    696  CE1 TYR A 461       6.747   2.972  29.169  1.00  0.00           C  
ATOM    697  CE2 TYR A 461       4.680   3.898  28.351  1.00  0.00           C  
ATOM    698  CZ  TYR A 461       5.993   4.066  28.750  1.00  0.00           C  
ATOM    699  OH  TYR A 461       6.530   5.331  28.727  1.00  0.00           O  
ATOM    700  N   ASP A 463       1.034  -0.774  28.498  1.00  0.00           N  
ATOM    701  CA  ASP A 463       0.183  -1.844  28.008  1.00  0.00           C  
ATOM    702  C   ASP A 463       0.886  -2.428  26.789  1.00  0.00           C  
ATOM    703  O   ASP A 463       0.678  -3.595  26.431  1.00  0.00           O  
ATOM    704  CB  ASP A 463      -1.184  -1.292  27.638  1.00  0.00           C  
ATOM    705  CG  ASP A 463      -1.962  -0.857  28.851  1.00  0.00           C  
ATOM    706  OD1 ASP A 463      -2.292  -1.731  29.670  1.00  0.00           O  
ATOM    707  OD2 ASP A 463      -2.235   0.350  28.998  1.00  0.00           O  
ATOM    708  N   ASN A 473       1.727  -1.606  26.161  1.00  0.00           N  
ATOM    709  CA  ASN A 473       2.497  -2.040  24.999  1.00  0.00           C  
ATOM    710  C   ASN A 473       3.675  -1.126  24.724  1.00  0.00           C  
ATOM    711  O   ASN A 473       3.562   0.093  24.806  1.00  0.00           O  
ATOM    712  CB  ASN A 473       1.611  -2.110  23.750  1.00  0.00           C  
ATOM    713  CG  ASN A 473       2.195  -3.007  22.666  1.00  0.00           C  
ATOM    714  OD1 ASN A 473       2.252  -2.633  21.487  1.00  0.00           O  
ATOM    715  ND2 ASN A 473       2.631  -4.193  23.058  1.00  0.00           N  
ATOM    716  N   TYR A 474       4.812  -1.734  24.407  1.00  0.00           N  
ATOM    717  CA  TYR A 474       6.030  -1.008  24.076  1.00  0.00           C  
ATOM    718  C   TYR A 474       6.496  -1.597  22.747  1.00  0.00           C  
ATOM    719  O   TYR A 474       6.947  -2.742  22.690  1.00  0.00           O  
ATOM    720  CB  TYR A 474       7.104  -1.215  25.148  1.00  0.00           C  
ATOM    721  CG  TYR A 474       8.215  -0.194  25.072  1.00  0.00           C  
ATOM    722  CD1 TYR A 474       8.157   0.982  25.822  1.00  0.00           C  
ATOM    723  CD2 TYR A 474       9.303  -0.380  24.224  1.00  0.00           C  
ATOM    724  CE1 TYR A 474       9.157   1.948  25.725  1.00  0.00           C  
ATOM    725  CE2 TYR A 474      10.308   0.581  24.119  1.00  0.00           C  
ATOM    726  CZ  TYR A 474      10.227   1.743  24.873  1.00  0.00           C  
ATOM    727  OH  TYR A 474      11.206   2.706  24.770  1.00  0.00           O  
ATOM    728  N   HIS A 475       6.383  -0.811  21.684  1.00  0.00           N  
ATOM    729  CA  HIS A 475       6.745  -1.273  20.350  1.00  0.00           C  
ATOM    730  C   HIS A 475       7.989  -0.586  19.800  1.00  0.00           C  
ATOM    731  O   HIS A 475       8.907  -0.221  20.543  1.00  0.00           O  
ATOM    732  CB  HIS A 475       5.551  -1.047  19.405  1.00  0.00           C  
ATOM    733  CG  HIS A 475       5.448  -2.046  18.291  1.00  0.00           C  
ATOM    734  ND1 HIS A 475       4.862  -1.748  17.078  1.00  0.00           N  
ATOM    735  CD2 HIS A 475       5.851  -3.337  18.207  1.00  0.00           C  
ATOM    736  CE1 HIS A 475       4.907  -2.812  16.296  1.00  0.00           C  
ATOM    737  NE2 HIS A 475       5.502  -3.789  16.956  1.00  0.00           N  
ATOM    738  N   SER A 476       8.015  -0.410  18.484  1.00  0.00           N  
ATOM    739  CA  SER A 476       9.146   0.221  17.814  1.00  0.00           C  
ATOM    740  C   SER A 476       8.671   0.875  16.519  1.00  0.00           C  
ATOM    741  O   SER A 476       7.695   0.425  15.920  1.00  0.00           O  
ATOM    742  CB  SER A 476      10.211  -0.837  17.509  1.00  0.00           C  
ATOM    743  OG  SER A 476      11.226  -0.326  16.667  1.00  0.00           O  
ATOM    744  N   THR A 477       9.345   1.940  16.092  1.00  0.00           N  
ATOM    745  CA  THR A 477       8.963   2.612  14.847  1.00  0.00           C  
ATOM    746  C   THR A 477       9.348   1.709  13.684  1.00  0.00           C  
ATOM    747  O   THR A 477       8.841   1.850  12.575  1.00  0.00           O  
ATOM    748  CB  THR A 477       9.682   3.975  14.677  1.00  0.00           C  
ATOM    749  OG1 THR A 477      11.101   3.795  14.802  1.00  0.00           O  
ATOM    750  CG2 THR A 477       9.196   4.973  15.735  1.00  0.00           C  
ATOM    751  N   HIS A 478      10.265   0.784  13.952  1.00  0.00           N  
ATOM    752  CA  HIS A 478      10.720  -0.157  12.944  1.00  0.00           C  
ATOM    753  C   HIS A 478       9.847  -1.390  13.051  1.00  0.00           C  
ATOM    754  O   HIS A 478      10.233  -2.409  13.623  1.00  0.00           O  
ATOM    755  CB  HIS A 478      12.185  -0.534  13.167  1.00  0.00           C  
ATOM    756  CG  HIS A 478      12.804  -1.223  11.993  1.00  0.00           C  
ATOM    757  ND1 HIS A 478      12.859  -0.647  10.743  1.00  0.00           N  
ATOM    758  CD2 HIS A 478      13.351  -2.453  11.866  1.00  0.00           C  
ATOM    759  CE1 HIS A 478      13.414  -1.493   9.895  1.00  0.00           C  
ATOM    760  NE2 HIS A 478      13.721  -2.597  10.550  1.00  0.00           N  
ATOM    761  N   SER A 479       8.650  -1.277  12.502  1.00  0.00           N  
ATOM    762  CA  SER A 479       7.698  -2.359  12.538  1.00  0.00           C  
ATOM    763  C   SER A 479       6.810  -2.256  11.319  1.00  0.00           C  
ATOM    764  O   SER A 479       6.737  -1.212  10.677  1.00  0.00           O  
ATOM    765  CB  SER A 479       6.840  -2.253  13.798  1.00  0.00           C  
ATOM    766  OG  SER A 479       6.168  -1.003  13.852  1.00  0.00           O  
ATOM    767  N   GLU A 482       6.124  -3.347  11.019  1.00  0.00           N  
ATOM    768  CA  GLU A 482       5.224  -3.394   9.890  1.00  0.00           C  
ATOM    769  C   GLU A 482       4.056  -2.434  10.126  1.00  0.00           C  
ATOM    770  O   GLU A 482       3.556  -1.819   9.188  1.00  0.00           O  
ATOM    771  CB  GLU A 482       4.733  -4.829   9.707  1.00  0.00           C  
ATOM    772  CG  GLU A 482       3.513  -4.986   8.836  1.00  0.00           C  
ATOM    773  CD  GLU A 482       2.947  -6.393   8.908  1.00  0.00           C  
ATOM    774  OE1 GLU A 482       3.407  -7.169   9.777  1.00  0.00           O  
ATOM    775  OE2 GLU A 482       2.051  -6.722   8.098  1.00  0.00           O  
ATOM    776  N   GLU A 485       3.630  -2.293  11.380  1.00  0.00           N  
ATOM    777  CA  GLU A 485       2.519  -1.393  11.693  1.00  0.00           C  
ATOM    778  C   GLU A 485       2.895   0.037  11.324  1.00  0.00           C  
ATOM    779  O   GLU A 485       2.110   0.759  10.701  1.00  0.00           O  
ATOM    780  CB  GLU A 485       2.171  -1.448  13.183  1.00  0.00           C  
ATOM    781  CG  GLU A 485       1.536  -2.747  13.632  1.00  0.00           C  
ATOM    782  CD  GLU A 485       2.570  -3.776  14.035  1.00  0.00           C  
ATOM    783  OE1 GLU A 485       2.182  -4.823  14.592  1.00  0.00           O  
ATOM    784  OE2 GLU A 485       3.772  -3.537  13.791  1.00  0.00           O  
ATOM    785  N   ASN A 486       4.096   0.445  11.715  1.00  0.00           N  
ATOM    786  CA  ASN A 486       4.568   1.785  11.416  1.00  0.00           C  
ATOM    787  C   ASN A 486       4.714   2.028   9.920  1.00  0.00           C  
ATOM    788  O   ASN A 486       4.378   3.103   9.428  1.00  0.00           O  
ATOM    789  CB  ASN A 486       5.902   2.043  12.103  1.00  0.00           C  
ATOM    790  CG  ASN A 486       5.908   3.352  12.863  1.00  0.00           C  
ATOM    791  OD1 ASN A 486       6.531   4.331  12.447  1.00  0.00           O  
ATOM    792  ND2 ASN A 486       5.201   3.377  13.978  1.00  0.00           N  
ATOM    793  N   ARG A 489       5.223   1.035   9.194  1.00  0.00           N  
ATOM    794  CA  ARG A 489       5.383   1.174   7.749  1.00  0.00           C  
ATOM    795  C   ARG A 489       4.027   1.388   7.090  1.00  0.00           C  
ATOM    796  O   ARG A 489       3.844   2.324   6.317  1.00  0.00           O  
ATOM    797  CB  ARG A 489       6.045  -0.068   7.147  1.00  0.00           C  
ATOM    798  CG  ARG A 489       6.388   0.094   5.666  1.00  0.00           C  
ATOM    799  CD  ARG A 489       6.455  -1.243   4.951  1.00  0.00           C  
ATOM    800  NE  ARG A 489       6.973  -2.297   5.818  1.00  0.00           N  
ATOM    801  CZ  ARG A 489       6.235  -3.285   6.324  1.00  0.00           C  
ATOM    802  NH1 ARG A 489       4.937  -3.356   6.046  1.00  0.00           N  
ATOM    803  NH2 ARG A 489       6.792  -4.200   7.114  1.00  0.00           N  
ATOM    804  N   GLN A 490       3.073   0.521   7.408  1.00  0.00           N  
ATOM    805  CA  GLN A 490       1.736   0.623   6.843  1.00  0.00           C  
ATOM    806  C   GLN A 490       1.106   1.978   7.107  1.00  0.00           C  
ATOM    807  O   GLN A 490       0.550   2.596   6.200  1.00  0.00           O  
ATOM    808  CB  GLN A 490       0.830  -0.460   7.427  1.00  0.00           C  
ATOM    809  CG  GLN A 490       1.193  -1.859   6.992  1.00  0.00           C  
ATOM    810  CD  GLN A 490       0.364  -2.913   7.695  1.00  0.00           C  
ATOM    811  OE1 GLN A 490      -0.524  -2.594   8.492  1.00  0.00           O  
ATOM    812  NE2 GLN A 490       0.649  -4.179   7.404  1.00  0.00           N  
ATOM    813  N   LEU A 494       1.191   2.432   8.356  1.00  0.00           N  
ATOM    814  CA  LEU A 494       0.606   3.709   8.750  1.00  0.00           C  
ATOM    815  C   LEU A 494       1.333   4.910   8.149  1.00  0.00           C  
ATOM    816  O   LEU A 494       0.710   5.919   7.835  1.00  0.00           O  
ATOM    817  CB  LEU A 494       0.570   3.817  10.280  1.00  0.00           C  
ATOM    818  CG  LEU A 494      -0.381   2.818  10.946  1.00  0.00           C  
ATOM    819  CD1 LEU A 494      -0.102   2.732  12.433  1.00  0.00           C  
ATOM    820  CD2 LEU A 494      -1.813   3.252  10.699  1.00  0.00           C  
ATOM    821  N   SER A 495       2.648   4.806   7.987  1.00  0.00           N  
ATOM    822  CA  SER A 495       3.416   5.907   7.409  1.00  0.00           C  
ATOM    823  C   SER A 495       3.020   6.071   5.936  1.00  0.00           C  
ATOM    824  O   SER A 495       2.865   7.190   5.431  1.00  0.00           O  
ATOM    825  CB  SER A 495       4.916   5.624   7.530  1.00  0.00           C  
ATOM    826  OG  SER A 495       5.384   5.874   8.846  1.00  0.00           O  
ATOM    827  N   GLU A 496       2.843   4.944   5.257  1.00  0.00           N  
ATOM    828  CA  GLU A 496       2.454   4.960   3.855  1.00  0.00           C  
ATOM    829  C   GLU A 496       1.026   5.469   3.710  1.00  0.00           C  
ATOM    830  O   GLU A 496       0.736   6.279   2.830  1.00  0.00           O  
ATOM    831  CB  GLU A 496       2.577   3.557   3.263  1.00  0.00           C  
ATOM    832  CG  GLU A 496       4.020   3.153   3.026  1.00  0.00           C  
ATOM    833  CD  GLU A 496       4.172   1.726   2.540  1.00  0.00           C  
ATOM    834  OE1 GLU A 496       3.141   1.058   2.299  1.00  0.00           O  
ATOM    835  OE2 GLU A 496       5.330   1.276   2.402  1.00  0.00           O  
ATOM    836  N   LEU A 498       0.137   5.009   4.583  1.00  0.00           N  
ATOM    837  CA  LEU A 498      -1.253   5.438   4.525  1.00  0.00           C  
ATOM    838  C   LEU A 498      -1.365   6.936   4.725  1.00  0.00           C  
ATOM    839  O   LEU A 498      -2.016   7.634   3.946  1.00  0.00           O  
ATOM    840  CB  LEU A 498      -2.079   4.738   5.599  1.00  0.00           C  
ATOM    841  CG  LEU A 498      -3.535   5.209   5.656  1.00  0.00           C  
ATOM    842  CD1 LEU A 498      -4.284   4.706   4.431  1.00  0.00           C  
ATOM    843  CD2 LEU A 498      -4.191   4.692   6.927  1.00  0.00           C  
ATOM    844  N   ILE A 499      -0.731   7.429   5.781  1.00  0.00           N  
ATOM    845  CA  ILE A 499      -0.769   8.848   6.082  1.00  0.00           C  
ATOM    846  C   ILE A 499      -0.116   9.668   4.980  1.00  0.00           C  
ATOM    847  O   ILE A 499      -0.674  10.678   4.551  1.00  0.00           O  
ATOM    848  CB  ILE A 499      -0.104   9.134   7.439  1.00  0.00           C  
ATOM    849  CG1 ILE A 499      -1.033   8.646   8.552  1.00  0.00           C  
ATOM    850  CG2 ILE A 499       0.180  10.625   7.590  1.00  0.00           C  
ATOM    851  CD1 ILE A 499      -0.542   8.927   9.953  1.00  0.00           C  
ATOM    852  N   TYR A 500       1.057   9.241   4.513  1.00  0.00           N  
ATOM    853  CA  TYR A 500       1.735   9.961   3.434  1.00  0.00           C  
ATOM    854  C   TYR A 500       0.818  10.034   2.209  1.00  0.00           C  
ATOM    855  O   TYR A 500       0.645  11.092   1.608  1.00  0.00           O  
ATOM    856  CB  TYR A 500       3.038   9.260   3.050  1.00  0.00           C  
ATOM    857  CG  TYR A 500       3.698   9.852   1.821  1.00  0.00           C  
ATOM    858  CD1 TYR A 500       4.427  11.039   1.901  1.00  0.00           C  
ATOM    859  CD2 TYR A 500       3.581   9.235   0.573  1.00  0.00           C  
ATOM    860  CE1 TYR A 500       5.021  11.601   0.773  1.00  0.00           C  
ATOM    861  CE2 TYR A 500       4.174   9.791  -0.566  1.00  0.00           C  
ATOM    862  CZ  TYR A 500       4.891  10.972  -0.454  1.00  0.00           C  
ATOM    863  OH  TYR A 500       5.482  11.528  -1.560  1.00  0.00           O  
ATOM    864  N   SER A 501       0.226   8.899   1.854  1.00  0.00           N  
ATOM    865  CA  SER A 501      -0.674   8.826   0.708  1.00  0.00           C  
ATOM    866  C   SER A 501      -1.795   9.847   0.790  1.00  0.00           C  
ATOM    867  O   SER A 501      -2.059  10.567  -0.171  1.00  0.00           O  
ATOM    868  CB  SER A 501      -1.291   7.430   0.609  1.00  0.00           C  
ATOM    869  OG  SER A 501      -0.284   6.461   0.404  1.00  0.00           O  
ATOM    870  N   ARG A 502      -2.459   9.896   1.940  1.00  0.00           N  
ATOM    871  CA  ARG A 502      -3.568  10.820   2.147  1.00  0.00           C  
ATOM    872  C   ARG A 502      -3.127  12.267   2.042  1.00  0.00           C  
ATOM    873  O   ARG A 502      -3.798  13.079   1.401  1.00  0.00           O  
ATOM    874  CB  ARG A 502      -4.203  10.578   3.515  1.00  0.00           C  
ATOM    875  CG  ARG A 502      -4.751   9.176   3.688  1.00  0.00           C  
ATOM    876  CD  ARG A 502      -5.788   9.130   4.785  1.00  0.00           C  
ATOM    877  NE  ARG A 502      -6.470   7.844   4.842  1.00  0.00           N  
ATOM    878  CZ  ARG A 502      -7.093   7.379   5.921  1.00  0.00           C  
ATOM    879  NH1 ARG A 502      -7.119   8.095   7.038  1.00  0.00           N  
ATOM    880  NH2 ARG A 502      -7.697   6.199   5.884  1.00  0.00           N  
ATOM    881  N   LEU A 503      -2.000  12.588   2.673  1.00  0.00           N  
ATOM    882  CA  LEU A 503      -1.474  13.948   2.641  1.00  0.00           C  
ATOM    883  C   LEU A 503      -1.168  14.349   1.202  1.00  0.00           C  
ATOM    884  O   LEU A 503      -1.464  15.471   0.783  1.00  0.00           O  
ATOM    885  CB  LEU A 503      -0.196  14.049   3.486  1.00  0.00           C  
ATOM    886  CG  LEU A 503      -0.345  13.859   5.001  1.00  0.00           C  
ATOM    887  CD1 LEU A 503       1.035  13.956   5.656  1.00  0.00           C  
ATOM    888  CD2 LEU A 503      -1.300  14.908   5.572  1.00  0.00           C  
ATOM    889  N   LYS A 504      -0.570  13.430   0.451  1.00  0.00           N  
ATOM    890  CA  LYS A 504      -0.226  13.694  -0.940  1.00  0.00           C  
ATOM    891  C   LYS A 504      -1.501  13.932  -1.754  1.00  0.00           C  
ATOM    892  O   LYS A 504      -1.611  14.918  -2.477  1.00  0.00           O  
ATOM    893  CB  LYS A 504       0.560  12.518  -1.516  1.00  0.00           C  
ATOM    894  CG  LYS A 504       1.105  12.772  -2.913  1.00  0.00           C  
ATOM    895  CD  LYS A 504       2.617  12.699  -2.960  1.00  0.00           C  
ATOM    896  CE  LYS A 504       3.107  12.562  -4.396  1.00  0.00           C  
ATOM    897  NZ  LYS A 504       2.825  11.202  -4.948  1.00  0.00           N  
ATOM    898  N   GLU A 505      -2.461  13.024  -1.619  1.00  0.00           N  
ATOM    899  CA  GLU A 505      -3.738  13.128  -2.315  1.00  0.00           C  
ATOM    900  C   GLU A 505      -4.393  14.470  -2.044  1.00  0.00           C  
ATOM    901  O   GLU A 505      -4.882  15.128  -2.958  1.00  0.00           O  
ATOM    902  CB  GLU A 505      -4.695  12.034  -1.841  1.00  0.00           C  
ATOM    903  CG  GLU A 505      -4.494  10.697  -2.498  1.00  0.00           C  
ATOM    904  CD  GLU A 505      -4.881  10.725  -3.956  1.00  0.00           C  
ATOM    905  OE1 GLU A 505      -3.970  10.829  -4.809  1.00  0.00           O  
ATOM    906  OE2 GLU A 505      -6.098  10.648  -4.245  1.00  0.00           O  
ATOM    907  N   ASN A 506      -4.414  14.864  -0.776  1.00  0.00           N  
ATOM    908  CA  ASN A 506      -5.037  16.117  -0.386  1.00  0.00           C  
ATOM    909  C   ASN A 506      -4.189  17.328  -0.740  1.00  0.00           C  
ATOM    910  O   ASN A 506      -4.543  18.461  -0.419  1.00  0.00           O  
ATOM    911  CB  ASN A 506      -5.358  16.088   1.108  1.00  0.00           C  
ATOM    912  CG  ASN A 506      -6.331  14.977   1.470  1.00  0.00           C  
ATOM    913  OD1 ASN A 506      -6.340  14.483   2.598  1.00  0.00           O  
ATOM    914  ND2 ASN A 506      -7.153  14.575   0.508  1.00  0.00           N  
ATOM    915  N   GLY A 507      -3.065  17.079  -1.402  1.00  0.00           N  
ATOM    916  CA  GLY A 507      -2.191  18.159  -1.832  1.00  0.00           C  
ATOM    917  C   GLY A 507      -1.367  18.870  -0.782  1.00  0.00           C  
ATOM    918  O   GLY A 507      -1.026  20.040  -0.954  1.00  0.00           O  
ATOM    919  N   PHE A 508      -1.020  18.172   0.293  1.00  0.00           N  
ATOM    920  CA  PHE A 508      -0.233  18.778   1.357  1.00  0.00           C  
ATOM    921  C   PHE A 508       1.251  18.442   1.287  1.00  0.00           C  
ATOM    922  O   PHE A 508       2.012  18.803   2.183  1.00  0.00           O  
ATOM    923  CB  PHE A 508      -0.799  18.352   2.703  1.00  0.00           C  
ATOM    924  CG  PHE A 508      -2.211  18.797   2.922  1.00  0.00           C  
ATOM    925  CD1 PHE A 508      -3.201  17.880   3.257  1.00  0.00           C  
ATOM    926  CD2 PHE A 508      -2.554  20.138   2.788  1.00  0.00           C  
ATOM    927  CE1 PHE A 508      -4.517  18.289   3.457  1.00  0.00           C  
ATOM    928  CE2 PHE A 508      -3.866  20.557   2.986  1.00  0.00           C  
ATOM    929  CZ  PHE A 508      -4.850  19.629   3.322  1.00  0.00           C  
ATOM    930  N   ILE A 509       1.660  17.748   0.226  1.00  0.00           N  
ATOM    931  CA  ILE A 509       3.062  17.381   0.046  1.00  0.00           C  
ATOM    932  C   ILE A 509       3.630  18.169  -1.126  1.00  0.00           C  
ATOM    933  O   ILE A 509       3.056  18.189  -2.215  1.00  0.00           O  
ATOM    934  CB  ILE A 509       3.226  15.872  -0.233  1.00  0.00           C  
ATOM    935  CG1 ILE A 509       2.602  15.067   0.901  1.00  0.00           C  
ATOM    936  CG2 ILE A 509       4.706  15.520  -0.373  1.00  0.00           C  
ATOM    937  CD1 ILE A 509       3.331  15.206   2.209  1.00  0.00           C  
ATOM    938  N   LYS A 510       4.761  18.822  -0.892  1.00  0.00           N  
ATOM    939  CA  LYS A 510       5.399  19.637  -1.909  1.00  0.00           C  
ATOM    940  C   LYS A 510       6.807  19.149  -2.223  1.00  0.00           C  
ATOM    941  O   LYS A 510       7.527  18.695  -1.337  1.00  0.00           O  
ATOM    942  CB  LYS A 510       5.446  21.090  -1.433  1.00  0.00           C  
ATOM    943  CG  LYS A 510       4.253  21.934  -1.866  1.00  0.00           C  
ATOM    944  CD  LYS A 510       2.939  21.365  -1.366  1.00  0.00           C  
ATOM    945  CE  LYS A 510       1.838  21.492  -2.413  1.00  0.00           C  
ATOM    946  NZ  LYS A 510       0.737  22.388  -1.960  1.00  0.00           N  
ATOM    947  N   ASN A 511       7.187  19.238  -3.495  1.00  0.00           N  
ATOM    948  CA  ASN A 511       8.512  18.823  -3.948  1.00  0.00           C  
ATOM    949  C   ASN A 511       9.426  20.031  -3.995  1.00  0.00           C  
ATOM    950  O   ASN A 511       9.022  21.110  -4.415  1.00  0.00           O  
ATOM    951  CB  ASN A 511       8.430  18.199  -5.339  1.00  0.00           C  
ATOM    952  CG  ASN A 511       7.369  17.136  -5.428  1.00  0.00           C  
ATOM    953  OD1 ASN A 511       7.529  16.042  -4.888  1.00  0.00           O  
ATOM    954  ND2 ASN A 511       6.269  17.447  -6.107  1.00  0.00           N  
ATOM    955  N   ARG A 512      10.664  19.845  -3.571  1.00  0.00           N  
ATOM    956  CA  ARG A 512      11.611  20.941  -3.557  1.00  0.00           C  
ATOM    957  C   ARG A 512      13.018  20.385  -3.638  1.00  0.00           C  
ATOM    958  O   ARG A 512      13.394  19.511  -2.858  1.00  0.00           O  
ATOM    959  CB  ARG A 512      11.449  21.748  -2.264  1.00  0.00           C  
ATOM    960  CG  ARG A 512      11.629  23.251  -2.409  1.00  0.00           C  
ATOM    961  CD  ARG A 512      11.174  23.980  -1.145  1.00  0.00           C  
ATOM    962  NE  ARG A 512       9.718  24.018  -1.039  1.00  0.00           N  
ATOM    963  CZ  ARG A 512       8.969  25.078  -1.334  1.00  0.00           C  
ATOM    964  NH1 ARG A 512       9.536  26.204  -1.757  1.00  0.00           N  
ATOM    965  NH2 ARG A 512       7.647  25.011  -1.223  1.00  0.00           N  
ATOM    966  N   THR A 513      13.792  20.886  -4.590  1.00  0.00           N  
ATOM    967  CA  THR A 513      15.162  20.440  -4.740  1.00  0.00           C  
ATOM    968  C   THR A 513      16.013  21.271  -3.795  1.00  0.00           C  
ATOM    969  O   THR A 513      15.858  22.490  -3.717  1.00  0.00           O  
ATOM    970  CB  THR A 513      15.658  20.628  -6.181  1.00  0.00           C  
ATOM    971  OG1 THR A 513      14.890  19.796  -7.060  1.00  0.00           O  
ATOM    972  CG2 THR A 513      17.128  20.249  -6.291  1.00  0.00           C  
ATOM    973  N   ILE A 514      16.899  20.606  -3.066  1.00  0.00           N  
ATOM    974  CA  ILE A 514      17.769  21.286  -2.121  1.00  0.00           C  
ATOM    975  C   ILE A 514      19.230  20.932  -2.384  1.00  0.00           C  
ATOM    976  O   ILE A 514      19.526  20.017  -3.145  1.00  0.00           O  
ATOM    977  CB  ILE A 514      17.413  20.896  -0.675  1.00  0.00           C  
ATOM    978  CG1 ILE A 514      17.552  19.384  -0.498  1.00  0.00           C  
ATOM    979  CG2 ILE A 514      15.985  21.322  -0.356  1.00  0.00           C  
ATOM    980  CD1 ILE A 514      17.496  18.934   0.942  1.00  0.00           C  
ATOM    981  N   SER A 515      20.138  21.667  -1.756  1.00  0.00           N  
ATOM    982  CA  SER A 515      21.559  21.420  -1.925  1.00  0.00           C  
ATOM    983  C   SER A 515      22.170  21.063  -0.587  1.00  0.00           C  
ATOM    984  O   SER A 515      21.898  21.715   0.416  1.00  0.00           O  
ATOM    985  CB  SER A 515      22.246  22.660  -2.488  1.00  0.00           C  
ATOM    986  OG  SER A 515      22.172  22.675  -3.903  1.00  0.00           O  
ATOM    987  N   GLN A 516      23.002  20.033  -0.567  1.00  0.00           N  
ATOM    988  CA  GLN A 516      23.622  19.622   0.680  1.00  0.00           C  
ATOM    989  C   GLN A 516      24.979  18.974   0.468  1.00  0.00           C  
ATOM    990  O   GLN A 516      25.243  18.409  -0.594  1.00  0.00           O  
ATOM    991  CB  GLN A 516      22.701  18.648   1.409  1.00  0.00           C  
ATOM    992  CG  GLN A 516      23.305  18.019   2.643  1.00  0.00           C  
ATOM    993  CD  GLN A 516      22.302  17.176   3.395  1.00  0.00           C  
ATOM    994  OE1 GLN A 516      21.114  17.166   3.065  1.00  0.00           O  
ATOM    995  NE2 GLN A 516      22.771  16.459   4.410  1.00  0.00           N  
ATOM    996  N   LEU A 517      25.836  19.065   1.484  1.00  0.00           N  
ATOM    997  CA  LEU A 517      27.160  18.462   1.415  1.00  0.00           C  
ATOM    998  C   LEU A 517      26.959  16.969   1.211  1.00  0.00           C  
ATOM    999  O   LEU A 517      26.144  16.332   1.883  1.00  0.00           O  
ATOM   1000  CB  LEU A 517      27.955  18.726   2.699  1.00  0.00           C  
ATOM   1001  CG  LEU A 517      28.480  20.159   2.852  1.00  0.00           C  
ATOM   1002  CD1 LEU A 517      29.210  20.295   4.182  1.00  0.00           C  
ATOM   1003  CD2 LEU A 517      29.407  20.504   1.687  1.00  0.00           C  
ATOM   1004  N   TYR A 518      27.714  16.419   0.273  1.00  0.00           N  
ATOM   1005  CA  TYR A 518      27.600  15.022  -0.083  1.00  0.00           C  
ATOM   1006  C   TYR A 518      28.961  14.332  -0.053  1.00  0.00           C  
ATOM   1007  O   TYR A 518      29.956  14.888  -0.512  1.00  0.00           O  
ATOM   1008  CB  TYR A 518      26.980  14.946  -1.485  1.00  0.00           C  
ATOM   1009  CG  TYR A 518      26.805  13.555  -2.035  1.00  0.00           C  
ATOM   1010  CD1 TYR A 518      25.664  12.815  -1.744  1.00  0.00           C  
ATOM   1011  CD2 TYR A 518      27.776  12.982  -2.856  1.00  0.00           C  
ATOM   1012  CE1 TYR A 518      25.488  11.538  -2.251  1.00  0.00           C  
ATOM   1013  CE2 TYR A 518      27.612  11.703  -3.371  1.00  0.00           C  
ATOM   1014  CZ  TYR A 518      26.463  10.985  -3.062  1.00  0.00           C  
ATOM   1015  OH  TYR A 518      26.278   9.720  -3.569  1.00  0.00           O  
ATOM   1016  N   ASP A 519      29.002  13.129   0.511  1.00  0.00           N  
ATOM   1017  CA  ASP A 519      30.235  12.353   0.576  1.00  0.00           C  
ATOM   1018  C   ASP A 519      30.240  11.475  -0.675  1.00  0.00           C  
ATOM   1019  O   ASP A 519      29.517  10.481  -0.747  1.00  0.00           O  
ATOM   1020  CB  ASP A 519      30.252  11.484   1.834  1.00  0.00           C  
ATOM   1021  CG  ASP A 519      31.499  10.627   1.931  1.00  0.00           C  
ATOM   1022  OD1 ASP A 519      32.141  10.395   0.883  1.00  0.00           O  
ATOM   1023  OD2 ASP A 519      31.837  10.186   3.053  1.00  0.00           O  
ATOM   1024  N   PRO A 520      31.065  11.831  -1.676  1.00  0.00           N  
ATOM   1025  CA  PRO A 520      31.149  11.074  -2.930  1.00  0.00           C  
ATOM   1026  C   PRO A 520      31.768   9.683  -2.820  1.00  0.00           C  
ATOM   1027  O   PRO A 520      31.541   8.825  -3.670  1.00  0.00           O  
ATOM   1028  CB  PRO A 520      31.952  11.995  -3.845  1.00  0.00           C  
ATOM   1029  CG  PRO A 520      32.801  12.793  -2.914  1.00  0.00           C  
ATOM   1030  CD  PRO A 520      31.993  12.980  -1.661  1.00  0.00           C  
ATOM   1031  N   GLU A 521      32.545   9.457  -1.770  1.00  0.00           N  
ATOM   1032  CA  GLU A 521      33.186   8.166  -1.579  1.00  0.00           C  
ATOM   1033  C   GLU A 521      32.202   7.150  -1.011  1.00  0.00           C  
ATOM   1034  O   GLU A 521      32.207   5.982  -1.401  1.00  0.00           O  
ATOM   1035  CB  GLU A 521      34.385   8.313  -0.640  1.00  0.00           C  
ATOM   1036  CG  GLU A 521      35.013   6.994  -0.218  1.00  0.00           C  
ATOM   1037  CD  GLU A 521      36.427   7.157   0.309  1.00  0.00           C  
ATOM   1038  OE1 GLU A 521      37.054   8.204   0.033  1.00  0.00           O  
ATOM   1039  OE2 GLU A 521      36.913   6.236   1.001  1.00  0.00           O  
ATOM   1040  N   LYS A 522      31.359   7.604  -0.089  1.00  0.00           N  
ATOM   1041  CA  LYS A 522      30.370   6.739   0.542  1.00  0.00           C  
ATOM   1042  C   LYS A 522      29.030   6.815  -0.177  1.00  0.00           C  
ATOM   1043  O   LYS A 522      28.186   5.931  -0.033  1.00  0.00           O  
ATOM   1044  CB  LYS A 522      30.189   7.137   2.008  1.00  0.00           C  
ATOM   1045  CG  LYS A 522      31.305   6.659   2.912  1.00  0.00           C  
ATOM   1046  CD  LYS A 522      31.410   5.144   2.887  1.00  0.00           C  
ATOM   1047  CE  LYS A 522      32.532   4.653   3.785  1.00  0.00           C  
ATOM   1048  NZ  LYS A 522      32.682   3.173   3.699  1.00  0.00           N  
ATOM   1049  N   GLY A 523      28.838   7.880  -0.945  1.00  0.00           N  
ATOM   1050  CA  GLY A 523      27.596   8.049  -1.674  1.00  0.00           C  
ATOM   1051  C   GLY A 523      26.417   8.388  -0.783  1.00  0.00           C  
ATOM   1052  O   GLY A 523      25.328   7.832  -0.939  1.00  0.00           O  
ATOM   1053  N   MET A 524      26.626   9.303   0.157  1.00  0.00           N  
ATOM   1054  CA  MET A 524      25.556   9.697   1.067  1.00  0.00           C  
ATOM   1055  C   MET A 524      25.654  11.162   1.464  1.00  0.00           C  
ATOM   1056  O   MET A 524      26.747  11.679   1.705  1.00  0.00           O  
ATOM   1057  CB  MET A 524      25.586   8.824   2.327  1.00  0.00           C  
ATOM   1058  CG  MET A 524      26.793   9.052   3.223  1.00  0.00           C  
ATOM   1059  SD  MET A 524      26.585   8.330   4.879  1.00  0.00           S  
ATOM   1060  CE  MET A 524      25.031   9.080   5.382  1.00  0.00           C  
ATOM   1061  N   PHE A 525      24.508  11.833   1.522  1.00  0.00           N  
ATOM   1062  CA  PHE A 525      24.490  13.226   1.920  1.00  0.00           C  
ATOM   1063  C   PHE A 525      24.899  13.263   3.385  1.00  0.00           C  
ATOM   1064  O   PHE A 525      24.641  12.319   4.137  1.00  0.00           O  
ATOM   1065  CB  PHE A 525      23.101  13.818   1.719  1.00  0.00           C  
ATOM   1066  CG  PHE A 525      22.788  14.126   0.285  1.00  0.00           C  
ATOM   1067  CD1 PHE A 525      22.214  13.161  -0.538  1.00  0.00           C  
ATOM   1068  CD2 PHE A 525      23.086  15.375  -0.252  1.00  0.00           C  
ATOM   1069  CE1 PHE A 525      21.941  13.436  -1.879  1.00  0.00           C  
ATOM   1070  CE2 PHE A 525      22.817  15.659  -1.588  1.00  0.00           C  
ATOM   1071  CZ  PHE A 525      22.243  14.688  -2.403  1.00  0.00           C  
ATOM   1072  N   LEU A 526      25.541  14.348   3.792  1.00  0.00           N  
ATOM   1073  CA  LEU A 526      26.018  14.453   5.159  1.00  0.00           C  
ATOM   1074  C   LEU A 526      25.351  15.498   6.029  1.00  0.00           C  
ATOM   1075  O   LEU A 526      25.291  16.672   5.668  1.00  0.00           O  
ATOM   1076  CB  LEU A 526      27.525  14.728   5.164  1.00  0.00           C  
ATOM   1077  CG  LEU A 526      28.475  13.742   4.481  1.00  0.00           C  
ATOM   1078  CD1 LEU A 526      29.724  14.495   4.040  1.00  0.00           C  
ATOM   1079  CD2 LEU A 526      28.838  12.608   5.436  1.00  0.00           C  
ATOM   1080  N   PRO A 527      24.805  15.074   7.180  1.00  0.00           N  
ATOM   1081  CA  PRO A 527      24.167  16.040   8.082  1.00  0.00           C  
ATOM   1082  C   PRO A 527      25.313  16.918   8.605  1.00  0.00           C  
ATOM   1083  O   PRO A 527      26.459  16.463   8.681  1.00  0.00           O  
ATOM   1084  CB  PRO A 527      23.556  15.170   9.182  1.00  0.00           C  
ATOM   1085  CG  PRO A 527      23.534  13.774   8.618  1.00  0.00           C  
ATOM   1086  CD  PRO A 527      24.695  13.693   7.678  1.00  0.00           C  
ATOM   1087  N   ASP A 528      25.012  18.160   8.958  1.00  0.00           N  
ATOM   1088  CA  ASP A 528      26.029  19.091   9.432  1.00  0.00           C  
ATOM   1089  C   ASP A 528      27.125  18.515  10.328  1.00  0.00           C  
ATOM   1090  O   ASP A 528      28.312  18.670  10.033  1.00  0.00           O  
ATOM   1091  CB  ASP A 528      25.364  20.268  10.146  1.00  0.00           C  
ATOM   1092  CG  ASP A 528      24.796  21.287   9.177  1.00  0.00           C  
ATOM   1093  OD1 ASP A 528      24.667  20.959   7.979  1.00  0.00           O  
ATOM   1094  OD2 ASP A 528      24.478  22.414   9.611  1.00  0.00           O  
ATOM   1095  N   ARG A 529      26.733  17.845  11.408  1.00  0.00           N  
ATOM   1096  CA  ARG A 529      27.697  17.293  12.358  1.00  0.00           C  
ATOM   1097  C   ARG A 529      28.584  16.158  11.858  1.00  0.00           C  
ATOM   1098  O   ARG A 529      29.423  15.649  12.608  1.00  0.00           O  
ATOM   1099  CB  ARG A 529      26.976  16.860  13.640  1.00  0.00           C  
ATOM   1100  CG  ARG A 529      26.182  15.569  13.537  1.00  0.00           C  
ATOM   1101  CD  ARG A 529      25.280  15.419  14.752  1.00  0.00           C  
ATOM   1102  NE  ARG A 529      24.428  14.234  14.695  1.00  0.00           N  
ATOM   1103  CZ  ARG A 529      24.750  13.054  15.217  1.00  0.00           C  
ATOM   1104  NH1 ARG A 529      25.912  12.892  15.837  1.00  0.00           N  
ATOM   1105  NH2 ARG A 529      23.903  12.036  15.130  1.00  0.00           N  
ATOM   1106  N   PHE A 530      28.409  15.761  10.601  1.00  0.00           N  
ATOM   1107  CA  PHE A 530      29.224  14.690  10.039  1.00  0.00           C  
ATOM   1108  C   PHE A 530      30.329  15.254   9.154  1.00  0.00           C  
ATOM   1109  O   PHE A 530      30.967  14.531   8.391  1.00  0.00           O  
ATOM   1110  CB  PHE A 530      28.349  13.708   9.263  1.00  0.00           C  
ATOM   1111  CG  PHE A 530      27.632  12.722  10.143  1.00  0.00           C  
ATOM   1112  CD1 PHE A 530      26.273  12.861  10.405  1.00  0.00           C  
ATOM   1113  CD2 PHE A 530      28.321  11.668  10.735  1.00  0.00           C  
ATOM   1114  CE1 PHE A 530      25.609  11.967  11.242  1.00  0.00           C  
ATOM   1115  CE2 PHE A 530      27.665  10.768  11.575  1.00  0.00           C  
ATOM   1116  CZ  PHE A 530      26.306  10.920  11.828  1.00  0.00           C  
ATOM   1117  N   VAL A 531      30.553  16.556   9.283  1.00  0.00           N  
ATOM   1118  CA  VAL A 531      31.585  17.255   8.531  1.00  0.00           C  
ATOM   1119  C   VAL A 531      32.577  17.889   9.511  1.00  0.00           C  
ATOM   1120  O   VAL A 531      32.206  18.748  10.309  1.00  0.00           O  
ATOM   1121  CB  VAL A 531      30.969  18.363   7.652  1.00  0.00           C  
ATOM   1122  CG1 VAL A 531      32.052  19.031   6.815  1.00  0.00           C  
ATOM   1123  CG2 VAL A 531      29.886  17.768   6.759  1.00  0.00           C  
ATOM   1124  N   LYS A 532      33.831  17.446   9.453  1.00  0.00           N  
ATOM   1125  CA  LYS A 532      34.897  17.956  10.316  1.00  0.00           C  
ATOM   1126  C   LYS A 532      35.686  19.014   9.550  1.00  0.00           C  
ATOM   1127  O   LYS A 532      35.623  19.078   8.323  1.00  0.00           O  
ATOM   1128  CB  LYS A 532      35.845  16.820  10.708  1.00  0.00           C  
ATOM   1129  CG  LYS A 532      35.865  16.466  12.184  1.00  0.00           C  
ATOM   1130  CD  LYS A 532      36.550  15.113  12.398  1.00  0.00           C  
ATOM   1131  CE  LYS A 532      37.668  15.192  13.436  1.00  0.00           C  
ATOM   1132  NZ  LYS A 532      37.965  13.856  14.038  1.00  0.00           N  
ATOM   1133  N   GLY A 737      36.435  19.841  10.270  1.00  0.00           N  
ATOM   1134  CA  GLY A 737      37.217  20.864   9.604  1.00  0.00           C  
ATOM   1135  C   GLY A 737      37.940  21.823  10.529  1.00  0.00           C  
ATOM   1136  O   GLY A 737      37.984  21.636  11.747  1.00  0.00           O  
ATOM   1137  N   THR A 738      38.526  22.851   9.931  1.00  0.00           N  
ATOM   1138  CA  THR A 738      39.245  23.872  10.674  1.00  0.00           C  
ATOM   1139  C   THR A 738      38.334  25.090  10.725  1.00  0.00           C  
ATOM   1140  O   THR A 738      37.753  25.484   9.709  1.00  0.00           O  
ATOM   1141  CB  THR A 738      40.564  24.253   9.967  1.00  0.00           C  
ATOM   1142  OG1 THR A 738      41.375  23.082   9.807  1.00  0.00           O  
ATOM   1143  CG2 THR A 738      41.327  25.294  10.778  1.00  0.00           C  
ATOM   1144  N   CYS A 739      38.189  25.680  11.905  1.00  0.00           N  
ATOM   1145  CA  CYS A 739      37.334  26.844  12.023  1.00  0.00           C  
ATOM   1146  C   CYS A 739      37.868  27.991  11.174  1.00  0.00           C  
ATOM   1147  O   CYS A 739      39.043  28.348  11.259  1.00  0.00           O  
ATOM   1148  CB  CYS A 739      37.222  27.306  13.472  1.00  0.00           C  
ATOM   1149  SG  CYS A 739      36.282  28.848  13.581  1.00  0.00           S  
ATOM   1150  N   PRO A 740      37.003  28.582  10.338  1.00  0.00           N  
ATOM   1151  CA  PRO A 740      37.409  29.695   9.475  1.00  0.00           C  
ATOM   1152  C   PRO A 740      37.696  30.978  10.258  1.00  0.00           C  
ATOM   1153  O   PRO A 740      38.324  31.902   9.741  1.00  0.00           O  
ATOM   1154  CB  PRO A 740      36.227  29.859   8.526  1.00  0.00           C  
ATOM   1155  CG  PRO A 740      35.056  29.346   9.304  1.00  0.00           C  
ATOM   1156  CD  PRO A 740      35.584  28.229  10.156  1.00  0.00           C  
ATOM   1157  N   LYS A 741      37.243  31.027  11.508  1.00  0.00           N  
ATOM   1158  CA  LYS A 741      37.439  32.206  12.344  1.00  0.00           C  
ATOM   1159  C   LYS A 741      38.748  32.198  13.114  1.00  0.00           C  
ATOM   1160  O   LYS A 741      39.611  33.045  12.893  1.00  0.00           O  
ATOM   1161  CB  LYS A 741      36.274  32.350  13.327  1.00  0.00           C  
ATOM   1162  CG  LYS A 741      34.908  32.199  12.682  1.00  0.00           C  
ATOM   1163  CD  LYS A 741      34.484  33.485  11.995  1.00  0.00           C  
ATOM   1164  CE  LYS A 741      35.037  33.576  10.582  1.00  0.00           C  
ATOM   1165  NZ  LYS A 741      35.174  34.992  10.130  1.00  0.00           N  
ATOM   1166  N   CYS A 742      38.891  31.237  14.017  1.00  0.00           N  
ATOM   1167  CA  CYS A 742      40.087  31.141  14.841  1.00  0.00           C  
ATOM   1168  C   CYS A 742      41.109  30.145  14.295  1.00  0.00           C  
ATOM   1169  O   CYS A 742      42.233  30.053  14.797  1.00  0.00           O  
ATOM   1170  CB  CYS A 742      39.692  30.756  16.266  1.00  0.00           C  
ATOM   1171  SG  CYS A 742      39.452  28.990  16.490  1.00  0.00           S  
ATOM   1172  N   LYS A 743      40.709  29.402  13.268  1.00  0.00           N  
ATOM   1173  CA  LYS A 743      41.575  28.411  12.635  1.00  0.00           C  
ATOM   1174  C   LYS A 743      41.937  27.235  13.538  1.00  0.00           C  
ATOM   1175  O   LYS A 743      43.032  26.688  13.446  1.00  0.00           O  
ATOM   1176  CB  LYS A 743      42.850  29.078  12.117  1.00  0.00           C  
ATOM   1177  CG  LYS A 743      42.706  29.649  10.721  1.00  0.00           C  
ATOM   1178  CD  LYS A 743      42.642  31.160  10.754  1.00  0.00           C  
ATOM   1179  CE  LYS A 743      41.901  31.705   9.547  1.00  0.00           C  
ATOM   1180  NZ  LYS A 743      41.223  32.988   9.870  1.00  0.00           N  
ATOM   1181  N   SER A 744      41.010  26.849  14.410  1.00  0.00           N  
ATOM   1182  CA  SER A 744      41.221  25.716  15.306  1.00  0.00           C  
ATOM   1183  C   SER A 744      40.858  24.456  14.533  1.00  0.00           C  
ATOM   1184  O   SER A 744      39.834  24.417  13.848  1.00  0.00           O  
ATOM   1185  CB  SER A 744      40.313  25.821  16.534  1.00  0.00           C  
ATOM   1186  OG  SER A 744      40.856  26.697  17.503  1.00  0.00           O  
ATOM   1187  N   PRO A 745      41.684  23.406  14.632  1.00  0.00           N  
ATOM   1188  CA  PRO A 745      41.361  22.180  13.898  1.00  0.00           C  
ATOM   1189  C   PRO A 745      40.272  21.322  14.544  1.00  0.00           C  
ATOM   1190  O   PRO A 745      39.792  21.614  15.641  1.00  0.00           O  
ATOM   1191  CB  PRO A 745      42.694  21.434  13.809  1.00  0.00           C  
ATOM   1192  CG  PRO A 745      43.596  22.065  14.849  1.00  0.00           C  
ATOM   1193  CD  PRO A 745      42.935  23.294  15.405  1.00  0.00           C  
ATOM   1194  N   ASP A 746      39.887  20.268  13.831  1.00  0.00           N  
ATOM   1195  CA  ASP A 746      38.885  19.312  14.288  1.00  0.00           C  
ATOM   1196  C   ASP A 746      37.585  19.884  14.824  1.00  0.00           C  
ATOM   1197  O   ASP A 746      37.056  19.401  15.822  1.00  0.00           O  
ATOM   1198  CB  ASP A 746      39.496  18.396  15.346  1.00  0.00           C  
ATOM   1199  CG  ASP A 746      40.724  17.678  14.838  1.00  0.00           C  
ATOM   1200  OD1 ASP A 746      41.104  17.905  13.666  1.00  0.00           O  
ATOM   1201  OD2 ASP A 746      41.306  16.888  15.612  1.00  0.00           O  
ATOM   1202  N   GLN A 747      37.061  20.906  14.167  1.00  0.00           N  
ATOM   1203  CA  GLN A 747      35.799  21.493  14.602  1.00  0.00           C  
ATOM   1204  C   GLN A 747      34.698  20.825  13.777  1.00  0.00           C  
ATOM   1205  O   GLN A 747      34.807  20.757  12.553  1.00  0.00           O  
ATOM   1206  CB  GLN A 747      35.808  22.999  14.345  1.00  0.00           C  
ATOM   1207  CG  GLN A 747      36.644  23.788  15.331  1.00  0.00           C  
ATOM   1208  CD  GLN A 747      36.595  23.193  16.719  1.00  0.00           C  
ATOM   1209  OE1 GLN A 747      35.568  23.256  17.395  1.00  0.00           O  
ATOM   1210  NE2 GLN A 747      37.705  22.599  17.151  1.00  0.00           N  
ATOM   1211  N   TYR A 750      33.650  20.340  14.436  1.00  0.00           N  
ATOM   1212  CA  TYR A 750      32.549  19.674  13.749  1.00  0.00           C  
ATOM   1213  C   TYR A 750      31.382  20.606  13.553  1.00  0.00           C  
ATOM   1214  O   TYR A 750      31.295  21.677  14.141  1.00  0.00           O  
ATOM   1215  CB  TYR A 750      32.028  18.489  14.568  1.00  0.00           C  
ATOM   1216  CG  TYR A 750      33.002  17.353  14.729  1.00  0.00           C  
ATOM   1217  CD1 TYR A 750      34.141  17.493  15.520  1.00  0.00           C  
ATOM   1218  CD2 TYR A 750      32.753  16.111  14.146  1.00  0.00           C  
ATOM   1219  CE1 TYR A 750      35.002  16.424  15.738  1.00  0.00           C  
ATOM   1220  CE2 TYR A 750      33.606  15.034  14.356  1.00  0.00           C  
ATOM   1221  CZ  TYR A 750      34.731  15.190  15.159  1.00  0.00           C  
ATOM   1222  OH  TYR A 750      35.560  14.121  15.406  1.00  0.00           O  
ATOM   1223  N   GLY A 751      30.500  20.152  12.685  1.00  0.00           N  
ATOM   1224  CA  GLY A 751      29.244  20.812  12.424  1.00  0.00           C  
ATOM   1225  C   GLY A 751      29.239  22.227  11.910  1.00  0.00           C  
ATOM   1226  O   GLY A 751      29.948  22.550  10.954  1.00  0.00           O  
ATOM   1227  N   ASP A 752      28.393  23.047  12.520  1.00  0.00           N  
ATOM   1228  CA  ASP A 752      28.219  24.440  12.140  1.00  0.00           C  
ATOM   1229  C   ASP A 752      28.656  25.398  13.247  1.00  0.00           C  
ATOM   1230  O   ASP A 752      28.258  26.567  13.261  1.00  0.00           O  
ATOM   1231  CB  ASP A 752      26.742  24.679  11.791  1.00  0.00           C  
ATOM   1232  CG  ASP A 752      25.907  25.071  13.006  1.00  0.00           C  
ATOM   1233  OD1 ASP A 752      25.199  26.104  12.944  1.00  0.00           O  
ATOM   1234  OD2 ASP A 752      25.964  24.353  14.028  1.00  0.00           O  
ATOM   1235  N   ASN A 753      29.486  24.912  14.166  1.00  0.00           N  
ATOM   1236  CA  ASN A 753      29.947  25.750  15.267  1.00  0.00           C  
ATOM   1237  C   ASN A 753      31.283  25.309  15.845  1.00  0.00           C  
ATOM   1238  O   ASN A 753      31.638  24.127  15.809  1.00  0.00           O  
ATOM   1239  CB  ASN A 753      28.890  25.789  16.377  1.00  0.00           C  
ATOM   1240  CG  ASN A 753      29.024  24.632  17.357  1.00  0.00           C  
ATOM   1241  OD1 ASN A 753      28.620  23.503  17.055  1.00  0.00           O  
ATOM   1242  ND2 ASN A 753      29.579  24.901  18.534  1.00  0.00           N  
ATOM   1243  N   CYS A 754      32.017  26.276  16.387  1.00  0.00           N  
ATOM   1244  CA  CYS A 754      33.320  26.000  16.973  1.00  0.00           C  
ATOM   1245  C   CYS A 754      33.249  25.989  18.496  1.00  0.00           C  
ATOM   1246  O   CYS A 754      32.674  26.887  19.108  1.00  0.00           O  
ATOM   1247  CB  CYS A 754      34.338  27.040  16.515  1.00  0.00           C  
ATOM   1248  SG  CYS A 754      35.997  26.769  17.208  1.00  0.00           S  
ATOM   1249  N   GLU A 755      33.845  24.967  19.099  1.00  0.00           N  
ATOM   1250  CA  GLU A 755      33.846  24.824  20.551  1.00  0.00           C  
ATOM   1251  C   GLU A 755      34.961  25.626  21.201  1.00  0.00           C  
ATOM   1252  O   GLU A 755      35.046  25.716  22.430  1.00  0.00           O  
ATOM   1253  CB  GLU A 755      33.998  23.355  20.926  1.00  0.00           C  
ATOM   1254  CG  GLU A 755      32.838  22.491  20.495  1.00  0.00           C  
ATOM   1255  CD  GLU A 755      32.937  21.094  21.056  1.00  0.00           C  
ATOM   1256  OE1 GLU A 755      34.055  20.537  21.056  1.00  0.00           O  
ATOM   1257  OE2 GLU A 755      31.901  20.556  21.500  1.00  0.00           O  
ATOM   1258  N   VAL A 756      35.815  26.208  20.370  1.00  0.00           N  
ATOM   1259  CA  VAL A 756      36.921  26.998  20.871  1.00  0.00           C  
ATOM   1260  C   VAL A 756      36.530  28.465  20.968  1.00  0.00           C  
ATOM   1261  O   VAL A 756      36.389  28.999  22.067  1.00  0.00           O  
ATOM   1262  CB  VAL A 756      38.157  26.864  19.964  1.00  0.00           C  
ATOM   1263  CG1 VAL A 756      39.354  27.555  20.606  1.00  0.00           C  
ATOM   1264  CG2 VAL A 756      38.455  25.395  19.717  1.00  0.00           C  
ATOM   1265  N   CYS A 757      36.347  29.112  19.821  1.00  0.00           N  
ATOM   1266  CA  CYS A 757      35.983  30.522  19.803  1.00  0.00           C  
ATOM   1267  C   CYS A 757      34.473  30.713  19.815  1.00  0.00           C  
ATOM   1268  O   CYS A 757      33.984  31.837  19.914  1.00  0.00           O  
ATOM   1269  CB  CYS A 757      36.596  31.212  18.582  1.00  0.00           C  
ATOM   1270  SG  CYS A 757      35.518  31.292  17.133  1.00  0.00           S  
ATOM   1271  N   GLY A 758      33.740  29.611  19.707  1.00  0.00           N  
ATOM   1272  CA  GLY A 758      32.290  29.678  19.734  1.00  0.00           C  
ATOM   1273  C   GLY A 758      31.612  30.257  18.506  1.00  0.00           C  
ATOM   1274  O   GLY A 758      30.418  30.551  18.539  1.00  0.00           O  
ATOM   1275  N   ALA A 759      32.353  30.423  17.418  1.00  0.00           N  
ATOM   1276  CA  ALA A 759      31.764  30.970  16.204  1.00  0.00           C  
ATOM   1277  C   ALA A 759      30.795  29.979  15.552  1.00  0.00           C  
ATOM   1278  O   ALA A 759      30.917  28.765  15.729  1.00  0.00           O  
ATOM   1279  CB  ALA A 759      32.863  31.349  15.216  1.00  0.00           C  
ATOM   1280  N   THR A 760      29.822  30.507  14.814  1.00  0.00           N  
ATOM   1281  CA  THR A 760      28.852  29.680  14.101  1.00  0.00           C  
ATOM   1282  C   THR A 760      29.019  29.962  12.609  1.00  0.00           C  
ATOM   1283  O   THR A 760      29.358  31.078  12.214  1.00  0.00           O  
ATOM   1284  CB  THR A 760      27.395  29.999  14.509  1.00  0.00           C  
ATOM   1285  OG1 THR A 760      27.131  31.393  14.304  1.00  0.00           O  
ATOM   1286  CG2 THR A 760      27.162  29.641  15.971  1.00  0.00           C  
ATOM   1287  N   TYR A 761      28.781  28.951  11.783  1.00  0.00           N  
ATOM   1288  CA  TYR A 761      28.940  29.091  10.339  1.00  0.00           C  
ATOM   1289  C   TYR A 761      28.346  27.871   9.643  1.00  0.00           C  
ATOM   1290  O   TYR A 761      27.945  26.905  10.293  1.00  0.00           O  
ATOM   1291  CB  TYR A 761      30.434  29.192   9.995  1.00  0.00           C  
ATOM   1292  CG  TYR A 761      31.302  28.244  10.811  1.00  0.00           C  
ATOM   1293  CD1 TYR A 761      31.280  26.870  10.570  1.00  0.00           C  
ATOM   1294  CD2 TYR A 761      32.108  28.713  11.852  1.00  0.00           C  
ATOM   1295  CE1 TYR A 761      32.029  25.985  11.342  1.00  0.00           C  
ATOM   1296  CE2 TYR A 761      32.865  27.832  12.634  1.00  0.00           C  
ATOM   1297  CZ  TYR A 761      32.817  26.471  12.372  1.00  0.00           C  
ATOM   1298  OH  TYR A 761      33.539  25.587  13.142  1.00  0.00           O  
ATOM   1299  N   SER A 762      28.282  27.915   8.320  1.00  0.00           N  
ATOM   1300  CA  SER A 762      27.763  26.781   7.579  1.00  0.00           C  
ATOM   1301  C   SER A 762      28.958  25.866   7.343  1.00  0.00           C  
ATOM   1302  O   SER A 762      30.063  26.338   7.064  1.00  0.00           O  
ATOM   1303  CB  SER A 762      27.154  27.240   6.248  1.00  0.00           C  
ATOM   1304  OG  SER A 762      28.074  27.110   5.181  1.00  0.00           O  
ATOM   1305  N   PRO A 763      28.763  24.546   7.484  1.00  0.00           N  
ATOM   1306  CA  PRO A 763      29.870  23.605   7.271  1.00  0.00           C  
ATOM   1307  C   PRO A 763      30.660  23.875   5.989  1.00  0.00           C  
ATOM   1308  O   PRO A 763      31.820  23.480   5.872  1.00  0.00           O  
ATOM   1309  CB  PRO A 763      29.193  22.225   7.258  1.00  0.00           C  
ATOM   1310  CG  PRO A 763      27.713  22.479   7.350  1.00  0.00           C  
ATOM   1311  CD  PRO A 763      27.519  23.863   7.875  1.00  0.00           C  
ATOM   1312  N   THR A 764      30.030  24.556   5.036  1.00  0.00           N  
ATOM   1313  CA  THR A 764      30.680  24.877   3.769  1.00  0.00           C  
ATOM   1314  C   THR A 764      31.718  25.986   3.932  1.00  0.00           C  
ATOM   1315  O   THR A 764      32.431  26.321   2.985  1.00  0.00           O  
ATOM   1316  CB  THR A 764      29.648  25.313   2.706  1.00  0.00           C  
ATOM   1317  OG1 THR A 764      29.160  26.622   3.019  1.00  0.00           O  
ATOM   1318  CG2 THR A 764      28.479  24.337   2.668  1.00  0.00           C  
ATOM   1319  N   GLU A 765      31.802  26.551   5.135  1.00  0.00           N  
ATOM   1320  CA  GLU A 765      32.759  27.617   5.416  1.00  0.00           C  
ATOM   1321  C   GLU A 765      33.988  27.079   6.143  1.00  0.00           C  
ATOM   1322  O   GLU A 765      34.955  27.807   6.371  1.00  0.00           O  
ATOM   1323  CB  GLU A 765      32.101  28.706   6.264  1.00  0.00           C  
ATOM   1324  CG  GLU A 765      31.273  29.688   5.463  1.00  0.00           C  
ATOM   1325  CD  GLU A 765      30.268  30.422   6.323  1.00  0.00           C  
ATOM   1326  OE1 GLU A 765      30.495  31.612   6.623  1.00  0.00           O  
ATOM   1327  OE2 GLU A 765      29.250  29.807   6.703  1.00  0.00           O  
ATOM   1328  N   LEU A 766      33.940  25.800   6.503  1.00  0.00           N  
ATOM   1329  CA  LEU A 766      35.043  25.158   7.206  1.00  0.00           C  
ATOM   1330  C   LEU A 766      36.284  25.067   6.325  1.00  0.00           C  
ATOM   1331  O   LEU A 766      36.187  24.822   5.120  1.00  0.00           O  
ATOM   1332  CB  LEU A 766      34.642  23.747   7.646  1.00  0.00           C  
ATOM   1333  CG  LEU A 766      33.913  23.588   8.981  1.00  0.00           C  
ATOM   1334  CD1 LEU A 766      33.581  22.117   9.204  1.00  0.00           C  
ATOM   1335  CD2 LEU A 766      34.779  24.126  10.115  1.00  0.00           C  
ATOM   1336  N   ILE A 767      37.450  25.272   6.930  1.00  0.00           N  
ATOM   1337  CA  ILE A 767      38.707  25.173   6.201  1.00  0.00           C  
ATOM   1338  C   ILE A 767      39.031  23.679   6.139  1.00  0.00           C  
ATOM   1339  O   ILE A 767      39.056  22.999   7.169  1.00  0.00           O  
ATOM   1340  CB  ILE A 767      39.855  25.930   6.932  1.00  0.00           C  
ATOM   1341  CG1 ILE A 767      39.820  27.416   6.572  1.00  0.00           C  
ATOM   1342  CG2 ILE A 767      41.212  25.352   6.537  1.00  0.00           C  
ATOM   1343  CD1 ILE A 767      40.952  28.227   7.195  1.00  0.00           C  
ATOM   1344  N   GLU A 768      39.266  23.170   4.933  1.00  0.00           N  
ATOM   1345  CA  GLU A 768      39.581  21.755   4.743  1.00  0.00           C  
ATOM   1346  C   GLU A 768      38.438  20.840   5.180  1.00  0.00           C  
ATOM   1347  O   GLU A 768      38.650  19.919   5.970  1.00  0.00           O  
ATOM   1348  CB  GLU A 768      40.824  21.358   5.543  1.00  0.00           C  
ATOM   1349  CG  GLU A 768      42.034  22.243   5.366  1.00  0.00           C  
ATOM   1350  CD  GLU A 768      43.296  21.579   5.894  1.00  0.00           C  
ATOM   1351  OE1 GLU A 768      43.589  20.438   5.467  1.00  0.00           O  
ATOM   1352  OE2 GLU A 768      43.991  22.195   6.737  1.00  0.00           O  
ATOM   1353  N   PRO A 769      37.215  21.072   4.679  1.00  0.00           N  
ATOM   1354  CA  PRO A 769      36.134  20.180   5.113  1.00  0.00           C  
ATOM   1355  C   PRO A 769      36.458  18.721   4.810  1.00  0.00           C  
ATOM   1356  O   PRO A 769      37.024  18.403   3.767  1.00  0.00           O  
ATOM   1357  CB  PRO A 769      34.911  20.675   4.336  1.00  0.00           C  
ATOM   1358  CG  PRO A 769      35.468  21.503   3.211  1.00  0.00           C  
ATOM   1359  CD  PRO A 769      36.743  22.096   3.731  1.00  0.00           C  
ATOM   1360  N   LYS A 770      36.100  17.838   5.732  1.00  0.00           N  
ATOM   1361  CA  LYS A 770      36.349  16.417   5.562  1.00  0.00           C  
ATOM   1362  C   LYS A 770      35.144  15.639   6.072  1.00  0.00           C  
ATOM   1363  O   LYS A 770      34.541  16.005   7.081  1.00  0.00           O  
ATOM   1364  CB  LYS A 770      37.609  16.015   6.334  1.00  0.00           C  
ATOM   1365  CG  LYS A 770      37.708  14.536   6.672  1.00  0.00           C  
ATOM   1366  CD  LYS A 770      38.742  14.290   7.768  1.00  0.00           C  
ATOM   1367  CE  LYS A 770      38.999  12.798   7.974  1.00  0.00           C  
ATOM   1368  NZ  LYS A 770      40.299  12.527   8.660  1.00  0.00           N  
ATOM   1369  N   SER A 771      34.784  14.571   5.370  1.00  0.00           N  
ATOM   1370  CA  SER A 771      33.649  13.766   5.789  1.00  0.00           C  
ATOM   1371  C   SER A 771      34.085  12.892   6.944  1.00  0.00           C  
ATOM   1372  O   SER A 771      35.103  12.210   6.869  1.00  0.00           O  
ATOM   1373  CB  SER A 771      33.149  12.875   4.653  1.00  0.00           C  
ATOM   1374  OG  SER A 771      32.467  11.746   5.179  1.00  0.00           O  
ATOM   1375  N   VAL A 772      33.307  12.920   8.018  1.00  0.00           N  
ATOM   1376  CA  VAL A 772      33.604  12.126   9.198  1.00  0.00           C  
ATOM   1377  C   VAL A 772      33.341  10.640   8.934  1.00  0.00           C  
ATOM   1378  O   VAL A 772      33.866   9.773   9.632  1.00  0.00           O  
ATOM   1379  CB  VAL A 772      32.746  12.611  10.394  1.00  0.00           C  
ATOM   1380  CG1 VAL A 772      32.694  11.547  11.480  1.00  0.00           C  
ATOM   1381  CG2 VAL A 772      33.316  13.918  10.938  1.00  0.00           C  
ATOM   1382  N   VAL A 773      32.545  10.349   7.907  1.00  0.00           N  
ATOM   1383  CA  VAL A 773      32.207   8.968   7.571  1.00  0.00           C  
ATOM   1384  C   VAL A 773      33.255   8.223   6.747  1.00  0.00           C  
ATOM   1385  O   VAL A 773      33.366   7.002   6.846  1.00  0.00           O  
ATOM   1386  CB  VAL A 773      30.862   8.899   6.811  1.00  0.00           C  
ATOM   1387  CG1 VAL A 773      30.574   7.462   6.374  1.00  0.00           C  
ATOM   1388  CG2 VAL A 773      29.742   9.423   7.702  1.00  0.00           C  
ATOM   1389  N   SER A 791      34.028   8.942   5.943  1.00  0.00           N  
ATOM   1390  CA  SER A 791      35.029   8.286   5.107  1.00  0.00           C  
ATOM   1391  C   SER A 791      36.373   8.994   5.083  1.00  0.00           C  
ATOM   1392  O   SER A 791      37.386   8.400   4.715  1.00  0.00           O  
ATOM   1393  CB  SER A 791      34.509   8.176   3.673  1.00  0.00           C  
ATOM   1394  OG  SER A 791      34.481   9.455   3.057  1.00  0.00           O  
ATOM   1395  N   GLY A 792      36.382  10.262   5.468  1.00  0.00           N  
ATOM   1396  CA  GLY A 792      37.617  11.020   5.452  1.00  0.00           C  
ATOM   1397  C   GLY A 792      37.760  11.725   4.117  1.00  0.00           C  
ATOM   1398  O   GLY A 792      38.741  12.421   3.868  1.00  0.00           O  
ATOM   1399  N   ALA A 794      36.763  11.544   3.257  1.00  0.00           N  
ATOM   1400  CA  ALA A 794      36.761  12.158   1.936  1.00  0.00           C  
ATOM   1401  C   ALA A 794      36.321  13.614   2.010  1.00  0.00           C  
ATOM   1402  O   ALA A 794      35.683  14.033   2.974  1.00  0.00           O  
ATOM   1403  CB  ALA A 794      35.833  11.380   1.005  1.00  0.00           C  
ATOM   1404  N   THR A 795      36.666  14.384   0.984  1.00  0.00           N  
ATOM   1405  CA  THR A 795      36.286  15.789   0.931  1.00  0.00           C  
ATOM   1406  C   THR A 795      34.879  15.913   0.359  1.00  0.00           C  
ATOM   1407  O   THR A 795      34.641  15.603  -0.806  1.00  0.00           O  
ATOM   1408  CB  THR A 795      37.250  16.595   0.049  1.00  0.00           C  
ATOM   1409  OG1 THR A 795      38.568  16.543   0.611  1.00  0.00           O  
ATOM   1410  CG2 THR A 795      36.789  18.045  -0.048  1.00  0.00           C  
ATOM   1411  N   PRO A 826      33.922  16.365   1.180  1.00  0.00           N  
ATOM   1412  CA  PRO A 826      32.546  16.508   0.704  1.00  0.00           C  
ATOM   1413  C   PRO A 826      32.405  17.510  -0.429  1.00  0.00           C  
ATOM   1414  O   PRO A 826      33.278  18.348  -0.654  1.00  0.00           O  
ATOM   1415  CB  PRO A 826      31.773  16.940   1.950  1.00  0.00           C  
ATOM   1416  CG  PRO A 826      32.803  17.540   2.844  1.00  0.00           C  
ATOM   1417  CD  PRO A 826      34.063  16.764   2.590  1.00  0.00           C  
ATOM   1418  N   VAL A 827      31.289  17.406  -1.141  1.00  0.00           N  
ATOM   1419  CA  VAL A 827      30.986  18.283  -2.257  1.00  0.00           C  
ATOM   1420  C   VAL A 827      29.503  18.612  -2.189  1.00  0.00           C  
ATOM   1421  O   VAL A 827      28.740  17.914  -1.528  1.00  0.00           O  
ATOM   1422  CB  VAL A 827      31.284  17.589  -3.609  1.00  0.00           C  
ATOM   1423  CG1 VAL A 827      32.736  17.153  -3.656  1.00  0.00           C  
ATOM   1424  CG2 VAL A 827      30.374  16.382  -3.794  1.00  0.00           C  
ATOM   1425  N   MET A 829      29.097  19.678  -2.863  1.00  0.00           N  
ATOM   1426  CA  MET A 829      27.697  20.073  -2.880  1.00  0.00           C  
ATOM   1427  C   MET A 829      26.971  19.141  -3.835  1.00  0.00           C  
ATOM   1428  O   MET A 829      27.556  18.657  -4.801  1.00  0.00           O  
ATOM   1429  CB  MET A 829      27.555  21.507  -3.392  1.00  0.00           C  
ATOM   1430  CG  MET A 829      27.355  22.556  -2.321  1.00  0.00           C  
ATOM   1431  SD  MET A 829      26.142  22.091  -1.086  1.00  0.00           S  
ATOM   1432  CE  MET A 829      27.074  22.390   0.379  1.00  0.00           C  
ATOM   1433  N   ARG A 830      25.700  18.881  -3.563  1.00  0.00           N  
ATOM   1434  CA  ARG A 830      24.915  18.028  -4.441  1.00  0.00           C  
ATOM   1435  C   ARG A 830      23.433  18.297  -4.264  1.00  0.00           C  
ATOM   1436  O   ARG A 830      22.972  18.596  -3.162  1.00  0.00           O  
ATOM   1437  CB  ARG A 830      25.208  16.546  -4.189  1.00  0.00           C  
ATOM   1438  CG  ARG A 830      24.532  15.653  -5.216  1.00  0.00           C  
ATOM   1439  CD  ARG A 830      24.917  14.189  -5.091  1.00  0.00           C  
ATOM   1440  NE  ARG A 830      24.332  13.414  -6.183  1.00  0.00           N  
ATOM   1441  CZ  ARG A 830      24.466  12.101  -6.337  1.00  0.00           C  
ATOM   1442  NH1 ARG A 830      25.171  11.395  -5.464  1.00  0.00           N  
ATOM   1443  NH2 ARG A 830      23.893  11.491  -7.367  1.00  0.00           N  
ATOM   1444  N   ASP A 831      22.695  18.193  -5.365  1.00  0.00           N  
ATOM   1445  CA  ASP A 831      21.261  18.433  -5.360  1.00  0.00           C  
ATOM   1446  C   ASP A 831      20.471  17.158  -5.154  1.00  0.00           C  
ATOM   1447  O   ASP A 831      20.944  16.059  -5.443  1.00  0.00           O  
ATOM   1448  CB  ASP A 831      20.825  19.072  -6.675  1.00  0.00           C  
ATOM   1449  CG  ASP A 831      20.924  20.574  -6.646  1.00  0.00           C  
ATOM   1450  OD1 ASP A 831      20.192  21.229  -7.416  1.00  0.00           O  
ATOM   1451  OD2 ASP A 831      21.732  21.102  -5.853  1.00  0.00           O  
ATOM   1452  N   SER A 832      19.255  17.322  -4.651  1.00  0.00           N  
ATOM   1453  CA  SER A 832      18.368  16.204  -4.406  1.00  0.00           C  
ATOM   1454  C   SER A 832      16.955  16.731  -4.219  1.00  0.00           C  
ATOM   1455  O   SER A 832      16.748  17.775  -3.588  1.00  0.00           O  
ATOM   1456  CB  SER A 832      18.808  15.444  -3.155  1.00  0.00           C  
ATOM   1457  OG  SER A 832      17.979  14.316  -2.941  1.00  0.00           O  
ATOM   1458  N   GLU A 833      15.983  16.025  -4.786  1.00  0.00           N  
ATOM   1459  CA  GLU A 833      14.600  16.434  -4.639  1.00  0.00           C  
ATOM   1460  C   GLU A 833      14.129  15.930  -3.282  1.00  0.00           C  
ATOM   1461  O   GLU A 833      14.380  14.777  -2.914  1.00  0.00           O  
ATOM   1462  CB  GLU A 833      13.739  15.827  -5.747  1.00  0.00           C  
ATOM   1463  CG  GLU A 833      12.248  16.020  -5.540  1.00  0.00           C  
ATOM   1464  CD  GLU A 833      11.545  16.550  -6.779  1.00  0.00           C  
ATOM   1465  OE1 GLU A 833      10.690  15.823  -7.332  1.00  0.00           O  
ATOM   1466  OE2 GLU A 833      11.846  17.692  -7.197  1.00  0.00           O  
ATOM   1467  N   HIS A 834      13.468  16.800  -2.529  1.00  0.00           N  
ATOM   1468  CA  HIS A 834      12.953  16.433  -1.217  1.00  0.00           C  
ATOM   1469  C   HIS A 834      11.450  16.678  -1.167  1.00  0.00           C  
ATOM   1470  O   HIS A 834      10.924  17.482  -1.937  1.00  0.00           O  
ATOM   1471  CB  HIS A 834      13.645  17.256  -0.128  1.00  0.00           C  
ATOM   1472  CG  HIS A 834      14.896  16.626   0.399  1.00  0.00           C  
ATOM   1473  ND1 HIS A 834      15.102  16.390   1.739  1.00  0.00           N  
ATOM   1474  CD2 HIS A 834      15.996  16.163  -0.239  1.00  0.00           C  
ATOM   1475  CE1 HIS A 834      16.275  15.806   1.907  1.00  0.00           C  
ATOM   1476  NE2 HIS A 834      16.838  15.658   0.721  1.00  0.00           N  
ATOM   1477  N   PHE A 835      10.764  15.978  -0.266  1.00  0.00           N  
ATOM   1478  CA  PHE A 835       9.324  16.147  -0.103  1.00  0.00           C  
ATOM   1479  C   PHE A 835       9.083  16.949   1.171  1.00  0.00           C  
ATOM   1480  O   PHE A 835       9.689  16.670   2.205  1.00  0.00           O  
ATOM   1481  CB  PHE A 835       8.633  14.782  -0.018  1.00  0.00           C  
ATOM   1482  CG  PHE A 835       8.725  13.986  -1.288  1.00  0.00           C  
ATOM   1483  CD1 PHE A 835       9.762  13.077  -1.484  1.00  0.00           C  
ATOM   1484  CD2 PHE A 835       7.806  14.180  -2.311  1.00  0.00           C  
ATOM   1485  CE1 PHE A 835       9.886  12.375  -2.681  1.00  0.00           C  
ATOM   1486  CE2 PHE A 835       7.920  13.482  -3.512  1.00  0.00           C  
ATOM   1487  CZ  PHE A 835       8.963  12.580  -3.696  1.00  0.00           C  
ATOM   1488  N   PHE A 836       8.208  17.948   1.089  1.00  0.00           N  
ATOM   1489  CA  PHE A 836       7.910  18.802   2.235  1.00  0.00           C  
ATOM   1490  C   PHE A 836       6.443  18.771   2.618  1.00  0.00           C  
ATOM   1491  O   PHE A 836       5.572  18.656   1.762  1.00  0.00           O  
ATOM   1492  CB  PHE A 836       8.311  20.248   1.934  1.00  0.00           C  
ATOM   1493  CG  PHE A 836       9.795  20.454   1.827  1.00  0.00           C  
ATOM   1494  CD1 PHE A 836      10.497  19.981   0.724  1.00  0.00           C  
ATOM   1495  CD2 PHE A 836      10.497  21.113   2.834  1.00  0.00           C  
ATOM   1496  CE1 PHE A 836      11.876  20.160   0.627  1.00  0.00           C  
ATOM   1497  CE2 PHE A 836      11.881  21.298   2.742  1.00  0.00           C  
ATOM   1498  CZ  PHE A 836      12.568  20.819   1.637  1.00  0.00           C  
ATOM   1499  N   PHE A 837       6.174  18.851   3.918  1.00  0.00           N  
ATOM   1500  CA  PHE A 837       4.802  18.866   4.398  1.00  0.00           C  
ATOM   1501  C   PHE A 837       4.422  20.340   4.480  1.00  0.00           C  
ATOM   1502  O   PHE A 837       5.144  21.147   5.074  1.00  0.00           O  
ATOM   1503  CB  PHE A 837       4.694  18.211   5.779  1.00  0.00           C  
ATOM   1504  CG  PHE A 837       3.330  18.338   6.399  1.00  0.00           C  
ATOM   1505  CD1 PHE A 837       2.197  17.887   5.720  1.00  0.00           C  
ATOM   1506  CD2 PHE A 837       3.175  18.905   7.664  1.00  0.00           C  
ATOM   1507  CE1 PHE A 837       0.923  17.998   6.294  1.00  0.00           C  
ATOM   1508  CE2 PHE A 837       1.909  19.020   8.248  1.00  0.00           C  
ATOM   1509  CZ  PHE A 837       0.781  18.565   7.562  1.00  0.00           C  
ATOM   1510  N   ASP A 838       3.293  20.684   3.873  1.00  0.00           N  
ATOM   1511  CA  ASP A 838       2.820  22.059   3.831  1.00  0.00           C  
ATOM   1512  C   ASP A 838       2.146  22.521   5.121  1.00  0.00           C  
ATOM   1513  O   ASP A 838       0.958  22.826   5.128  1.00  0.00           O  
ATOM   1514  CB  ASP A 838       1.853  22.215   2.660  1.00  0.00           C  
ATOM   1515  CG  ASP A 838       1.569  23.655   2.333  1.00  0.00           C  
ATOM   1516  OD1 ASP A 838       2.447  24.507   2.585  1.00  0.00           O  
ATOM   1517  OD2 ASP A 838       0.466  23.931   1.825  1.00  0.00           O  
ATOM   1518  N   LEU A 839       2.913  22.585   6.207  1.00  0.00           N  
ATOM   1519  CA  LEU A 839       2.385  23.018   7.498  1.00  0.00           C  
ATOM   1520  C   LEU A 839       1.653  24.366   7.425  1.00  0.00           C  
ATOM   1521  O   LEU A 839       0.606  24.547   8.046  1.00  0.00           O  
ATOM   1522  CB  LEU A 839       3.519  23.092   8.530  1.00  0.00           C  
ATOM   1523  CG  LEU A 839       3.146  23.547   9.949  1.00  0.00           C  
ATOM   1524  CD1 LEU A 839       1.981  22.710  10.488  1.00  0.00           C  
ATOM   1525  CD2 LEU A 839       4.374  23.432  10.854  1.00  0.00           C  
ATOM   1526  N   PRO A 840       2.204  25.339   6.682  1.00  0.00           N  
ATOM   1527  CA  PRO A 840       1.543  26.648   6.577  1.00  0.00           C  
ATOM   1528  C   PRO A 840       0.052  26.632   6.211  1.00  0.00           C  
ATOM   1529  O   PRO A 840      -0.678  27.563   6.545  1.00  0.00           O  
ATOM   1530  CB  PRO A 840       2.381  27.387   5.537  1.00  0.00           C  
ATOM   1531  CG  PRO A 840       3.736  26.773   5.664  1.00  0.00           C  
ATOM   1532  CD  PRO A 840       3.483  25.315   5.948  1.00  0.00           C  
ATOM   1533  N   SER A 841      -0.405  25.586   5.532  1.00  0.00           N  
ATOM   1534  CA  SER A 841      -1.810  25.502   5.139  1.00  0.00           C  
ATOM   1535  C   SER A 841      -2.732  25.088   6.278  1.00  0.00           C  
ATOM   1536  O   SER A 841      -3.941  24.962   6.081  1.00  0.00           O  
ATOM   1537  CB  SER A 841      -1.984  24.511   3.986  1.00  0.00           C  
ATOM   1538  OG  SER A 841      -1.309  24.964   2.828  1.00  0.00           O  
ATOM   1539  N   PHE A 844      -2.171  24.877   7.467  1.00  0.00           N  
ATOM   1540  CA  PHE A 844      -2.973  24.467   8.618  1.00  0.00           C  
ATOM   1541  C   PHE A 844      -2.968  25.505   9.728  1.00  0.00           C  
ATOM   1542  O   PHE A 844      -3.536  25.278  10.792  1.00  0.00           O  
ATOM   1543  CB  PHE A 844      -2.448  23.145   9.184  1.00  0.00           C  
ATOM   1544  CG  PHE A 844      -2.617  21.982   8.259  1.00  0.00           C  
ATOM   1545  CD1 PHE A 844      -1.643  21.688   7.304  1.00  0.00           C  
ATOM   1546  CD2 PHE A 844      -3.746  21.177   8.338  1.00  0.00           C  
ATOM   1547  CE1 PHE A 844      -1.795  20.603   6.435  1.00  0.00           C  
ATOM   1548  CE2 PHE A 844      -3.911  20.088   7.474  1.00  0.00           C  
ATOM   1549  CZ  PHE A 844      -2.933  19.801   6.521  1.00  0.00           C  
ATOM   1550  N   SER A 845      -2.332  26.644   9.477  1.00  0.00           N  
ATOM   1551  CA  SER A 845      -2.233  27.702  10.476  1.00  0.00           C  
ATOM   1552  C   SER A 845      -3.569  28.155  11.063  1.00  0.00           C  
ATOM   1553  O   SER A 845      -3.702  28.285  12.280  1.00  0.00           O  
ATOM   1554  CB  SER A 845      -1.492  28.909   9.886  1.00  0.00           C  
ATOM   1555  OG  SER A 845      -2.349  29.685   9.066  1.00  0.00           O  
ATOM   1556  N   GLU A 846      -4.558  28.396  10.208  1.00  0.00           N  
ATOM   1557  CA  GLU A 846      -5.861  28.841  10.692  1.00  0.00           C  
ATOM   1558  C   GLU A 846      -6.508  27.790  11.595  1.00  0.00           C  
ATOM   1559  O   GLU A 846      -7.055  28.118  12.654  1.00  0.00           O  
ATOM   1560  CB  GLU A 846      -6.788  29.163   9.514  1.00  0.00           C  
ATOM   1561  CG  GLU A 846      -8.025  29.966   9.898  1.00  0.00           C  
ATOM   1562  CD  GLU A 846      -9.222  29.080  10.223  1.00  0.00           C  
ATOM   1563  OE1 GLU A 846      -9.315  27.973   9.649  1.00  0.00           O  
ATOM   1564  OE2 GLU A 846     -10.070  29.487  11.051  1.00  0.00           O  
ATOM   1565  N   MET A 847      -6.447  26.530  11.178  1.00  0.00           N  
ATOM   1566  CA  MET A 847      -7.022  25.445  11.964  1.00  0.00           C  
ATOM   1567  C   MET A 847      -6.290  25.302  13.300  1.00  0.00           C  
ATOM   1568  O   MET A 847      -6.920  25.154  14.348  1.00  0.00           O  
ATOM   1569  CB  MET A 847      -6.941  24.127  11.189  1.00  0.00           C  
ATOM   1570  CG  MET A 847      -7.487  22.916  11.946  1.00  0.00           C  
ATOM   1571  SD  MET A 847      -6.288  22.164  13.088  1.00  0.00           S  
ATOM   1572  CE  MET A 847      -5.044  21.557  11.973  1.00  0.00           C  
ATOM   1573  N   LEU A 848      -4.960  25.346  13.256  1.00  0.00           N  
ATOM   1574  CA  LEU A 848      -4.150  25.212  14.458  1.00  0.00           C  
ATOM   1575  C   LEU A 848      -4.416  26.351  15.428  1.00  0.00           C  
ATOM   1576  O   LEU A 848      -4.431  26.148  16.642  1.00  0.00           O  
ATOM   1577  CB  LEU A 848      -2.666  25.175  14.095  1.00  0.00           C  
ATOM   1578  CG  LEU A 848      -2.208  23.899  13.384  1.00  0.00           C  
ATOM   1579  CD1 LEU A 848      -0.771  24.079  12.918  1.00  0.00           C  
ATOM   1580  CD2 LEU A 848      -2.330  22.699  14.327  1.00  0.00           C  
ATOM   1581  N   GLN A 849      -4.631  27.549  14.893  1.00  0.00           N  
ATOM   1582  CA  GLN A 849      -4.910  28.707  15.733  1.00  0.00           C  
ATOM   1583  C   GLN A 849      -6.225  28.526  16.486  1.00  0.00           C  
ATOM   1584  O   GLN A 849      -6.298  28.768  17.690  1.00  0.00           O  
ATOM   1585  CB  GLN A 849      -4.975  29.968  14.879  1.00  0.00           C  
ATOM   1586  CG  GLN A 849      -3.620  30.469  14.439  1.00  0.00           C  
ATOM   1587  CD  GLN A 849      -3.447  31.953  14.674  1.00  0.00           C  
ATOM   1588  OE1 GLN A 849      -3.556  32.435  15.807  1.00  0.00           O  
ATOM   1589  NE2 GLN A 849      -3.172  32.691  13.602  1.00  0.00           N  
ATOM   1590  N   ALA A 850      -7.260  28.096  15.770  1.00  0.00           N  
ATOM   1591  CA  ALA A 850      -8.562  27.875  16.379  1.00  0.00           C  
ATOM   1592  C   ALA A 850      -8.484  26.731  17.387  1.00  0.00           C  
ATOM   1593  O   ALA A 850      -9.113  26.777  18.444  1.00  0.00           O  
ATOM   1594  CB  ALA A 850      -9.584  27.554  15.311  1.00  0.00           C  
ATOM   1595  N   TRP A 851      -7.705  25.709  17.053  1.00  0.00           N  
ATOM   1596  CA  TRP A 851      -7.533  24.550  17.918  1.00  0.00           C  
ATOM   1597  C   TRP A 851      -6.827  24.908  19.229  1.00  0.00           C  
ATOM   1598  O   TRP A 851      -7.269  24.511  20.311  1.00  0.00           O  
ATOM   1599  CB  TRP A 851      -6.729  23.468  17.187  1.00  0.00           C  
ATOM   1600  CG  TRP A 851      -6.501  22.216  17.993  1.00  0.00           C  
ATOM   1601  CD1 TRP A 851      -7.450  21.334  18.437  1.00  0.00           C  
ATOM   1602  CD2 TRP A 851      -5.238  21.703  18.436  1.00  0.00           C  
ATOM   1603  NE1 TRP A 851      -6.853  20.302  19.129  1.00  0.00           N  
ATOM   1604  CE2 TRP A 851      -5.499  20.502  19.143  1.00  0.00           C  
ATOM   1605  CE3 TRP A 851      -3.912  22.139  18.305  1.00  0.00           C  
ATOM   1606  CZ2 TRP A 851      -4.480  19.735  19.715  1.00  0.00           C  
ATOM   1607  CZ3 TRP A 851      -2.898  21.377  18.875  1.00  0.00           C  
ATOM   1608  CH2 TRP A 851      -3.189  20.187  19.572  1.00  0.00           C  
ATOM   1609  N   THR A 852      -5.732  25.654  19.136  1.00  0.00           N  
ATOM   1610  CA  THR A 852      -4.977  26.036  20.323  1.00  0.00           C  
ATOM   1611  C   THR A 852      -5.781  26.971  21.223  1.00  0.00           C  
ATOM   1612  O   THR A 852      -5.602  26.988  22.435  1.00  0.00           O  
ATOM   1613  CB  THR A 852      -3.645  26.713  19.932  1.00  0.00           C  
ATOM   1614  OG1 THR A 852      -3.909  27.916  19.208  1.00  0.00           O  
ATOM   1615  CG2 THR A 852      -2.814  25.782  19.062  1.00  0.00           C  
ATOM   1616  N   ARG A 853      -6.683  27.732  20.624  1.00  0.00           N  
ATOM   1617  CA  ARG A 853      -7.514  28.664  21.369  1.00  0.00           C  
ATOM   1618  C   ARG A 853      -8.724  27.981  22.003  1.00  0.00           C  
ATOM   1619  O   ARG A 853      -9.516  28.612  22.701  1.00  0.00           O  
ATOM   1620  CB  ARG A 853      -8.014  29.758  20.436  1.00  0.00           C  
ATOM   1621  CG  ARG A 853      -7.080  30.928  20.322  1.00  0.00           C  
ATOM   1622  CD  ARG A 853      -7.644  31.969  19.385  1.00  0.00           C  
ATOM   1623  NE  ARG A 853      -6.616  32.549  18.525  1.00  0.00           N  
ATOM   1624  CZ  ARG A 853      -5.618  33.302  18.980  1.00  0.00           C  
ATOM   1625  NH1 ARG A 853      -5.520  33.558  20.285  1.00  0.00           N  
ATOM   1626  NH2 ARG A 853      -4.708  33.802  18.148  1.00  0.00           N  
ATOM   1627  N   SER A 854      -8.876  26.688  21.763  1.00  0.00           N  
ATOM   1628  CA  SER A 854     -10.012  25.981  22.319  1.00  0.00           C  
ATOM   1629  C   SER A 854      -9.682  25.427  23.706  1.00  0.00           C  
ATOM   1630  O   SER A 854      -9.907  24.253  23.981  1.00  0.00           O  
ATOM   1631  CB  SER A 854     -10.450  24.877  21.350  1.00  0.00           C  
ATOM   1632  OG  SER A 854     -10.928  25.444  20.132  1.00  0.00           O  
ATOM   1633  N   GLY A 855      -9.147  26.323  24.546  1.00  0.00           N  
ATOM   1634  CA  GLY A 855      -8.769  26.058  25.925  1.00  0.00           C  
ATOM   1635  C   GLY A 855      -8.317  24.676  26.368  1.00  0.00           C  
ATOM   1636  O   GLY A 855      -8.957  24.059  27.216  1.00  0.00           O  
ATOM   1637  N   ALA A 858      -7.208  24.193  25.824  1.00  0.00           N  
ATOM   1638  CA  ALA A 858      -6.689  22.889  26.221  1.00  0.00           C  
ATOM   1639  C   ALA A 858      -5.358  23.037  26.963  1.00  0.00           C  
ATOM   1640  O   ALA A 858      -5.261  22.811  28.173  1.00  0.00           O  
ATOM   1641  CB  ALA A 858      -6.495  21.981  24.980  1.00  0.00           C  
ATOM   1642  N   LEU A 860      -4.345  23.424  26.204  1.00  0.00           N  
ATOM   1643  CA  LEU A 860      -2.977  23.555  26.674  1.00  0.00           C  
ATOM   1644  C   LEU A 860      -2.686  24.377  27.920  1.00  0.00           C  
ATOM   1645  O   LEU A 860      -3.410  25.313  28.273  1.00  0.00           O  
ATOM   1646  CB  LEU A 860      -2.133  24.120  25.545  1.00  0.00           C  
ATOM   1647  CG  LEU A 860      -2.767  23.848  24.175  1.00  0.00           C  
ATOM   1648  CD1 LEU A 860      -1.985  24.527  23.078  1.00  0.00           C  
ATOM   1649  CD2 LEU A 860      -2.831  22.342  23.909  1.00  0.00           C  
ATOM   1650  N   GLN A 861      -1.594  23.994  28.575  1.00  0.00           N  
ATOM   1651  CA  GLN A 861      -1.098  24.701  29.740  1.00  0.00           C  
ATOM   1652  C   GLN A 861      -0.907  26.141  29.249  1.00  0.00           C  
ATOM   1653  O   GLN A 861      -0.536  26.375  28.092  1.00  0.00           O  
ATOM   1654  CB  GLN A 861       0.236  24.090  30.192  1.00  0.00           C  
ATOM   1655  CG  GLN A 861       0.081  22.777  30.941  1.00  0.00           C  
ATOM   1656  CD  GLN A 861       1.164  21.769  30.620  1.00  0.00           C  
ATOM   1657  OE1 GLN A 861       1.315  21.356  29.469  1.00  0.00           O  
ATOM   1658  NE2 GLN A 861       1.922  21.362  31.629  1.00  0.00           N  
ATOM   1659  N   GLU A 862      -1.167  27.097  30.127  1.00  0.00           N  
ATOM   1660  CA  GLU A 862      -1.031  28.500  29.776  1.00  0.00           C  
ATOM   1661  C   GLU A 862       0.305  28.766  29.100  1.00  0.00           C  
ATOM   1662  O   GLU A 862       0.372  29.467  28.088  1.00  0.00           O  
ATOM   1663  CB  GLU A 862      -1.143  29.363  31.028  1.00  0.00           C  
ATOM   1664  CG  GLU A 862      -1.457  30.821  30.766  1.00  0.00           C  
ATOM   1665  CD  GLU A 862      -1.988  31.511  32.009  1.00  0.00           C  
ATOM   1666  OE1 GLU A 862      -1.314  31.434  33.063  1.00  0.00           O  
ATOM   1667  OE2 GLU A 862      -3.080  32.121  31.933  1.00  0.00           O  
ATOM   1668  N   GLN A 863       1.364  28.188  29.655  1.00  0.00           N  
ATOM   1669  CA  GLN A 863       2.704  28.374  29.116  1.00  0.00           C  
ATOM   1670  C   GLN A 863       2.871  27.819  27.705  1.00  0.00           C  
ATOM   1671  O   GLN A 863       3.656  28.347  26.924  1.00  0.00           O  
ATOM   1672  CB  GLN A 863       3.739  27.738  30.043  1.00  0.00           C  
ATOM   1673  CG  GLN A 863       3.519  28.038  31.519  1.00  0.00           C  
ATOM   1674  CD  GLN A 863       3.114  26.804  32.303  1.00  0.00           C  
ATOM   1675  OE1 GLN A 863       1.948  26.385  32.276  1.00  0.00           O  
ATOM   1676  NE2 GLN A 863       4.074  26.211  33.003  1.00  0.00           N  
ATOM   1677  N   VAL A 864       2.137  26.761  27.376  1.00  0.00           N  
ATOM   1678  CA  VAL A 864       2.231  26.169  26.046  1.00  0.00           C  
ATOM   1679  C   VAL A 864       1.502  27.039  25.027  1.00  0.00           C  
ATOM   1680  O   VAL A 864       2.070  27.417  24.001  1.00  0.00           O  
ATOM   1681  CB  VAL A 864       1.629  24.748  26.020  1.00  0.00           C  
ATOM   1682  CG1 VAL A 864       1.467  24.266  24.577  1.00  0.00           C  
ATOM   1683  CG2 VAL A 864       2.528  23.795  26.803  1.00  0.00           C  
ATOM   1684  N   ALA A 865       0.243  27.358  25.316  1.00  0.00           N  
ATOM   1685  CA  ALA A 865      -0.558  28.188  24.422  1.00  0.00           C  
ATOM   1686  C   ALA A 865       0.153  29.514  24.148  1.00  0.00           C  
ATOM   1687  O   ALA A 865       0.000  30.099  23.073  1.00  0.00           O  
ATOM   1688  CB  ALA A 865      -1.931  28.445  25.036  1.00  0.00           C  
ATOM   1689  N   ASN A 866       0.939  29.975  25.120  1.00  0.00           N  
ATOM   1690  CA  ASN A 866       1.678  31.226  24.991  1.00  0.00           C  
ATOM   1691  C   ASN A 866       2.880  31.104  24.055  1.00  0.00           C  
ATOM   1692  O   ASN A 866       3.178  32.029  23.301  1.00  0.00           O  
ATOM   1693  CB  ASN A 866       2.140  31.709  26.367  1.00  0.00           C  
ATOM   1694  CG  ASN A 866       1.006  32.302  27.186  1.00  0.00           C  
ATOM   1695  OD1 ASN A 866      -0.148  32.316  26.753  1.00  0.00           O  
ATOM   1696  ND2 ASN A 866       1.331  32.795  28.377  1.00  0.00           N  
ATOM   1697  N   LYS A 867       3.577  29.974  24.104  1.00  0.00           N  
ATOM   1698  CA  LYS A 867       4.722  29.782  23.222  1.00  0.00           C  
ATOM   1699  C   LYS A 867       4.190  29.660  21.804  1.00  0.00           C  
ATOM   1700  O   LYS A 867       4.819  30.110  20.848  1.00  0.00           O  
ATOM   1701  CB  LYS A 867       5.491  28.505  23.569  1.00  0.00           C  
ATOM   1702  CG  LYS A 867       5.604  28.210  25.041  1.00  0.00           C  
ATOM   1703  CD  LYS A 867       6.920  28.709  25.613  1.00  0.00           C  
ATOM   1704  CE  LYS A 867       6.918  28.650  27.141  1.00  0.00           C  
ATOM   1705  NZ  LYS A 867       6.068  29.712  27.769  1.00  0.00           N  
ATOM   1706  N   MET A 868       3.022  29.044  21.678  1.00  0.00           N  
ATOM   1707  CA  MET A 868       2.407  28.848  20.374  1.00  0.00           C  
ATOM   1708  C   MET A 868       2.104  30.183  19.706  1.00  0.00           C  
ATOM   1709  O   MET A 868       2.281  30.337  18.498  1.00  0.00           O  
ATOM   1710  CB  MET A 868       1.132  28.017  20.522  1.00  0.00           C  
ATOM   1711  CG  MET A 868       1.383  26.680  21.194  1.00  0.00           C  
ATOM   1712  SD  MET A 868       0.169  25.436  20.788  1.00  0.00           S  
ATOM   1713  CE  MET A 868       0.401  25.318  19.019  1.00  0.00           C  
ATOM   1714  N   GLN A 869       1.658  31.148  20.501  1.00  0.00           N  
ATOM   1715  CA  GLN A 869       1.343  32.466  19.979  1.00  0.00           C  
ATOM   1716  C   GLN A 869       2.550  33.045  19.258  1.00  0.00           C  
ATOM   1717  O   GLN A 869       2.420  33.629  18.186  1.00  0.00           O  
ATOM   1718  CB  GLN A 869       0.926  33.401  21.117  1.00  0.00           C  
ATOM   1719  CG  GLN A 869      -0.248  34.291  20.767  1.00  0.00           C  
ATOM   1720  CD  GLN A 869      -1.297  33.566  19.946  1.00  0.00           C  
ATOM   1721  OE1 GLN A 869      -2.162  32.880  20.492  1.00  0.00           O  
ATOM   1722  NE2 GLN A 869      -1.225  33.710  18.626  1.00  0.00           N  
ATOM   1723  N   GLU A 870       3.725  32.874  19.853  1.00  0.00           N  
ATOM   1724  CA  GLU A 870       4.960  33.381  19.269  1.00  0.00           C  
ATOM   1725  C   GLU A 870       5.289  32.661  17.973  1.00  0.00           C  
ATOM   1726  O   GLU A 870       5.785  33.263  17.019  1.00  0.00           O  
ATOM   1727  CB  GLU A 870       6.119  33.196  20.242  1.00  0.00           C  
ATOM   1728  CG  GLU A 870       5.900  33.840  21.585  1.00  0.00           C  
ATOM   1729  CD  GLU A 870       7.159  33.848  22.422  1.00  0.00           C  
ATOM   1730  OE1 GLU A 870       8.083  33.065  22.105  1.00  0.00           O  
ATOM   1731  OE2 GLU A 870       7.228  34.635  23.392  1.00  0.00           O  
ATOM   1732  N   TRP A 872       5.017  31.363  17.949  1.00  0.00           N  
ATOM   1733  CA  TRP A 872       5.297  30.560  16.772  1.00  0.00           C  
ATOM   1734  C   TRP A 872       4.415  30.982  15.617  1.00  0.00           C  
ATOM   1735  O   TRP A 872       4.868  31.040  14.479  1.00  0.00           O  
ATOM   1736  CB  TRP A 872       5.085  29.080  17.086  1.00  0.00           C  
ATOM   1737  CG  TRP A 872       6.102  28.540  18.035  1.00  0.00           C  
ATOM   1738  CD1 TRP A 872       7.403  28.943  18.160  1.00  0.00           C  
ATOM   1739  CD2 TRP A 872       5.909  27.500  19.001  1.00  0.00           C  
ATOM   1740  NE1 TRP A 872       8.031  28.219  19.143  1.00  0.00           N  
ATOM   1741  CE2 TRP A 872       7.138  27.324  19.675  1.00  0.00           C  
ATOM   1742  CE3 TRP A 872       4.818  26.698  19.362  1.00  0.00           C  
ATOM   1743  CZ2 TRP A 872       7.306  26.379  20.692  1.00  0.00           C  
ATOM   1744  CZ3 TRP A 872       4.986  25.758  20.371  1.00  0.00           C  
ATOM   1745  CH2 TRP A 872       6.222  25.608  21.025  1.00  0.00           C  
ATOM   1746  N   PHE A 873       3.153  31.276  15.910  1.00  0.00           N  
ATOM   1747  CA  PHE A 873       2.232  31.701  14.872  1.00  0.00           C  
ATOM   1748  C   PHE A 873       2.687  33.052  14.349  1.00  0.00           C  
ATOM   1749  O   PHE A 873       2.736  33.280  13.143  1.00  0.00           O  
ATOM   1750  CB  PHE A 873       0.815  31.809  15.426  1.00  0.00           C  
ATOM   1751  CG  PHE A 873       0.136  30.486  15.598  1.00  0.00           C  
ATOM   1752  CD1 PHE A 873      -0.492  30.166  16.801  1.00  0.00           C  
ATOM   1753  CD2 PHE A 873       0.139  29.549  14.566  1.00  0.00           C  
ATOM   1754  CE1 PHE A 873      -1.109  28.927  16.978  1.00  0.00           C  
ATOM   1755  CE2 PHE A 873      -0.474  28.306  14.729  1.00  0.00           C  
ATOM   1756  CZ  PHE A 873      -1.099  27.994  15.939  1.00  0.00           C  
ATOM   1757  N   GLU A 874       3.038  33.940  15.269  1.00  0.00           N  
ATOM   1758  CA  GLU A 874       3.485  35.275  14.905  1.00  0.00           C  
ATOM   1759  C   GLU A 874       4.683  35.211  13.962  1.00  0.00           C  
ATOM   1760  O   GLU A 874       4.756  35.959  12.983  1.00  0.00           O  
ATOM   1761  CB  GLU A 874       3.853  36.052  16.163  1.00  0.00           C  
ATOM   1762  CG  GLU A 874       3.785  37.555  16.005  1.00  0.00           C  
ATOM   1763  CD  GLU A 874       4.291  38.274  17.237  1.00  0.00           C  
ATOM   1764  OE1 GLU A 874       3.707  38.069  18.321  1.00  0.00           O  
ATOM   1765  OE2 GLU A 874       5.275  39.036  17.121  1.00  0.00           O  
ATOM   1766  N   SER A1082       5.619  34.318  14.265  1.00  0.00           N  
ATOM   1767  CA  SER A1082       6.814  34.148  13.447  1.00  0.00           C  
ATOM   1768  C   SER A1082       6.464  33.545  12.097  1.00  0.00           C  
ATOM   1769  O   SER A1082       7.158  33.770  11.113  1.00  0.00           O  
ATOM   1770  CB  SER A1082       7.818  33.234  14.148  1.00  0.00           C  
ATOM   1771  OG  SER A1082       8.518  33.936  15.156  1.00  0.00           O  
ATOM   1772  N   GLY A1083       5.385  32.774  12.054  1.00  0.00           N  
ATOM   1773  CA  GLY A1083       4.985  32.147  10.810  1.00  0.00           C  
ATOM   1774  C   GLY A1083       5.449  30.705  10.724  1.00  0.00           C  
ATOM   1775  O   GLY A1083       6.566  30.365  11.116  1.00  0.00           O  
ATOM   1776  N   LEU A1084       4.580  29.844  10.219  1.00  0.00           N  
ATOM   1777  CA  LEU A1084       4.917  28.437  10.078  1.00  0.00           C  
ATOM   1778  C   LEU A1084       5.676  28.210   8.776  1.00  0.00           C  
ATOM   1779  O   LEU A1084       5.481  28.932   7.795  1.00  0.00           O  
ATOM   1780  CB  LEU A1084       3.643  27.596  10.103  1.00  0.00           C  
ATOM   1781  CG  LEU A1084       2.716  27.958  11.263  1.00  0.00           C  
ATOM   1782  CD1 LEU A1084       1.461  27.100  11.227  1.00  0.00           C  
ATOM   1783  CD2 LEU A1084       3.469  27.774  12.566  1.00  0.00           C  
ATOM   1784  N   GLN A1085       6.553  27.213   8.783  1.00  0.00           N  
ATOM   1785  CA  GLN A1085       7.353  26.870   7.614  1.00  0.00           C  
ATOM   1786  C   GLN A1085       7.012  25.460   7.164  1.00  0.00           C  
ATOM   1787  O   GLN A1085       6.413  24.698   7.916  1.00  0.00           O  
ATOM   1788  CB  GLN A1085       8.841  26.925   7.956  1.00  0.00           C  
ATOM   1789  CG  GLN A1085       9.269  28.216   8.611  1.00  0.00           C  
ATOM   1790  CD  GLN A1085       9.600  29.290   7.598  1.00  0.00           C  
ATOM   1791  OE1 GLN A1085      10.769  29.613   7.382  1.00  0.00           O  
ATOM   1792  NE2 GLN A1085       8.573  29.849   6.966  1.00  0.00           N  
ATOM   1793  N   GLN A1087       7.386  25.118   5.934  1.00  0.00           N  
ATOM   1794  CA  GLN A1087       7.142  23.777   5.428  1.00  0.00           C  
ATOM   1795  C   GLN A1087       8.240  22.927   6.053  1.00  0.00           C  
ATOM   1796  O   GLN A1087       9.310  23.437   6.367  1.00  0.00           O  
ATOM   1797  CB  GLN A1087       7.253  23.749   3.906  1.00  0.00           C  
ATOM   1798  CG  GLN A1087       6.080  24.401   3.194  1.00  0.00           C  
ATOM   1799  CD  GLN A1087       6.180  24.282   1.686  1.00  0.00           C  
ATOM   1800  OE1 GLN A1087       7.237  23.953   1.146  1.00  0.00           O  
ATOM   1801  NE2 GLN A1087       5.075  24.544   0.998  1.00  0.00           N  
ATOM   1802  N   TRP A1088       7.980  21.642   6.257  1.00  0.00           N  
ATOM   1803  CA  TRP A1088       8.986  20.779   6.859  1.00  0.00           C  
ATOM   1804  C   TRP A1088       9.379  19.626   5.953  1.00  0.00           C  
ATOM   1805  O   TRP A1088       8.530  18.980   5.339  1.00  0.00           O  
ATOM   1806  CB  TRP A1088       8.487  20.245   8.208  1.00  0.00           C  
ATOM   1807  CG  TRP A1088       8.455  21.306   9.272  1.00  0.00           C  
ATOM   1808  CD1 TRP A1088       7.368  22.012   9.691  1.00  0.00           C  
ATOM   1809  CD2 TRP A1088       9.573  21.817  10.012  1.00  0.00           C  
ATOM   1810  NE1 TRP A1088       7.734  22.933  10.643  1.00  0.00           N  
ATOM   1811  CE2 TRP A1088       9.082  22.837  10.858  1.00  0.00           C  
ATOM   1812  CE3 TRP A1088      10.944  21.516  10.040  1.00  0.00           C  
ATOM   1813  CZ2 TRP A1088       9.914  23.558  11.727  1.00  0.00           C  
ATOM   1814  CZ3 TRP A1088      11.775  22.236  10.907  1.00  0.00           C  
ATOM   1815  CH2 TRP A1088      11.254  23.244  11.736  1.00  0.00           C  
ATOM   1816  N   ASP A1089      10.685  19.398   5.868  1.00  0.00           N  
ATOM   1817  CA  ASP A1089      11.260  18.321   5.070  1.00  0.00           C  
ATOM   1818  C   ASP A1089      10.906  17.001   5.754  1.00  0.00           C  
ATOM   1819  O   ASP A1089      11.153  16.830   6.947  1.00  0.00           O  
ATOM   1820  CB  ASP A1089      12.787  18.500   5.017  1.00  0.00           C  
ATOM   1821  CG  ASP A1089      13.474  17.544   4.044  1.00  0.00           C  
ATOM   1822  OD1 ASP A1089      12.784  16.823   3.296  1.00  0.00           O  
ATOM   1823  OD2 ASP A1089      14.723  17.521   4.036  1.00  0.00           O  
ATOM   1824  N   ILE A1090      10.322  16.069   5.008  1.00  0.00           N  
ATOM   1825  CA  ILE A1090       9.953  14.778   5.577  1.00  0.00           C  
ATOM   1826  C   ILE A1090      10.619  13.607   4.852  1.00  0.00           C  
ATOM   1827  O   ILE A1090      10.239  12.451   5.044  1.00  0.00           O  
ATOM   1828  CB  ILE A1090       8.426  14.586   5.553  1.00  0.00           C  
ATOM   1829  CG1 ILE A1090       7.895  14.776   4.131  1.00  0.00           C  
ATOM   1830  CG2 ILE A1090       7.766  15.581   6.499  1.00  0.00           C  
ATOM   1831  CD1 ILE A1090       7.397  13.504   3.501  1.00  0.00           C  
ATOM   1832  N   SER A1091      11.629  13.907   4.037  1.00  0.00           N  
ATOM   1833  CA  SER A1091      12.328  12.870   3.284  1.00  0.00           C  
ATOM   1834  C   SER A1091      13.844  12.867   3.468  1.00  0.00           C  
ATOM   1835  O   SER A1091      14.454  13.873   3.839  1.00  0.00           O  
ATOM   1836  CB  SER A1091      12.006  12.995   1.787  1.00  0.00           C  
ATOM   1837  OG  SER A1091      12.540  14.190   1.232  1.00  0.00           O  
ATOM   1838  N   ARG A1093      14.437  11.708   3.210  1.00  0.00           N  
ATOM   1839  CA  ARG A1093      15.877  11.523   3.291  1.00  0.00           C  
ATOM   1840  C   ARG A1093      16.265  10.618   2.125  1.00  0.00           C  
ATOM   1841  O   ARG A1093      15.436   9.855   1.623  1.00  0.00           O  
ATOM   1842  CB  ARG A1093      16.265  10.869   4.616  1.00  0.00           C  
ATOM   1843  CG  ARG A1093      16.315  11.832   5.777  1.00  0.00           C  
ATOM   1844  CD  ARG A1093      17.362  12.904   5.548  1.00  0.00           C  
ATOM   1845  NE  ARG A1093      17.450  13.844   6.667  1.00  0.00           N  
ATOM   1846  CZ  ARG A1093      16.786  14.996   6.725  1.00  0.00           C  
ATOM   1847  NH1 ARG A1093      15.983  15.356   5.730  1.00  0.00           N  
ATOM   1848  NH2 ARG A1093      16.930  15.793   7.773  1.00  0.00           N  
ATOM   1849  N   ASP A1094      17.517  10.706   1.691  1.00  0.00           N  
ATOM   1850  CA  ASP A1094      17.994   9.891   0.577  1.00  0.00           C  
ATOM   1851  C   ASP A1094      18.732   8.662   1.072  1.00  0.00           C  
ATOM   1852  O   ASP A1094      19.197   8.622   2.205  1.00  0.00           O  
ATOM   1853  CB  ASP A1094      18.944  10.695  -0.308  1.00  0.00           C  
ATOM   1854  CG  ASP A1094      18.229  11.728  -1.141  1.00  0.00           C  
ATOM   1855  OD1 ASP A1094      18.351  12.931  -0.826  1.00  0.00           O  
ATOM   1856  OD2 ASP A1094      17.547  11.339  -2.112  1.00  0.00           O  
ATOM   1857  N   ALA A1164      18.826   7.657   0.209  1.00  0.00           N  
ATOM   1858  CA  ALA A1164      19.546   6.435   0.528  1.00  0.00           C  
ATOM   1859  C   ALA A1164      21.032   6.783   0.411  1.00  0.00           C  
ATOM   1860  O   ALA A1164      21.400   7.677  -0.352  1.00  0.00           O  
ATOM   1861  CB  ALA A1164      19.181   5.350  -0.468  1.00  0.00           C  
ATOM   1862  N   PRO A1165      21.906   6.097   1.169  1.00  0.00           N  
ATOM   1863  CA  PRO A1165      21.591   5.029   2.125  1.00  0.00           C  
ATOM   1864  C   PRO A1165      20.948   5.578   3.398  1.00  0.00           C  
ATOM   1865  O   PRO A1165      21.361   6.617   3.917  1.00  0.00           O  
ATOM   1866  CB  PRO A1165      22.946   4.376   2.390  1.00  0.00           C  
ATOM   1867  CG  PRO A1165      23.938   5.453   2.148  1.00  0.00           C  
ATOM   1868  CD  PRO A1165      23.358   6.354   1.090  1.00  0.00           C  
ATOM   1869  N   TYR A1166      19.939   4.870   3.900  1.00  0.00           N  
ATOM   1870  CA  TYR A1166      19.228   5.295   5.100  1.00  0.00           C  
ATOM   1871  C   TYR A1166      18.570   4.107   5.786  1.00  0.00           C  
ATOM   1872  O   TYR A1166      18.198   3.132   5.131  1.00  0.00           O  
ATOM   1873  CB  TYR A1166      18.149   6.312   4.716  1.00  0.00           C  
ATOM   1874  CG  TYR A1166      17.517   7.051   5.876  1.00  0.00           C  
ATOM   1875  CD1 TYR A1166      16.266   6.676   6.373  1.00  0.00           C  
ATOM   1876  CD2 TYR A1166      18.142   8.161   6.442  1.00  0.00           C  
ATOM   1877  CE1 TYR A1166      15.652   7.394   7.400  1.00  0.00           C  
ATOM   1878  CE2 TYR A1166      17.539   8.887   7.468  1.00  0.00           C  
ATOM   1879  CZ  TYR A1166      16.296   8.503   7.943  1.00  0.00           C  
ATOM   1880  OH  TYR A1166      15.693   9.233   8.950  1.00  0.00           O  
ATOM   1881  N   PHE A1168      18.433   4.179   7.104  1.00  0.00           N  
ATOM   1882  CA  PHE A1168      17.775   3.105   7.833  1.00  0.00           C  
ATOM   1883  C   PHE A1168      16.375   3.585   8.207  1.00  0.00           C  
ATOM   1884  O   PHE A1168      16.196   4.340   9.163  1.00  0.00           O  
ATOM   1885  CB  PHE A1168      18.554   2.718   9.094  1.00  0.00           C  
ATOM   1886  CG  PHE A1168      17.909   1.604   9.874  1.00  0.00           C  
ATOM   1887  CD1 PHE A1168      17.569   0.406   9.250  1.00  0.00           C  
ATOM   1888  CD2 PHE A1168      17.597   1.766  11.221  1.00  0.00           C  
ATOM   1889  CE1 PHE A1168      16.922  -0.608   9.950  1.00  0.00           C  
ATOM   1890  CE2 PHE A1168      16.949   0.755  11.927  1.00  0.00           C  
ATOM   1891  CZ  PHE A1168      16.611  -0.431  11.291  1.00  0.00           C  
ATOM   1892  N   GLY A1169      15.391   3.147   7.427  1.00  0.00           N  
ATOM   1893  CA  GLY A1169      14.012   3.535   7.659  1.00  0.00           C  
ATOM   1894  C   GLY A1169      13.124   2.947   6.576  1.00  0.00           C  
ATOM   1895  O   GLY A1169      13.500   1.963   5.936  1.00  0.00           O  
ATOM   1896  N   PHE A1170      11.954   3.542   6.363  1.00  0.00           N  
ATOM   1897  CA  PHE A1170      11.021   3.047   5.352  1.00  0.00           C  
ATOM   1898  C   PHE A1170      11.041   3.912   4.096  1.00  0.00           C  
ATOM   1899  O   PHE A1170      11.085   5.138   4.170  1.00  0.00           O  
ATOM   1900  CB  PHE A1170       9.600   2.997   5.924  1.00  0.00           C  
ATOM   1901  CG  PHE A1170       9.453   2.085   7.112  1.00  0.00           C  
ATOM   1902  CD1 PHE A1170       8.644   2.447   8.185  1.00  0.00           C  
ATOM   1903  CD2 PHE A1170      10.128   0.870   7.162  1.00  0.00           C  
ATOM   1904  CE1 PHE A1170       8.515   1.615   9.287  1.00  0.00           C  
ATOM   1905  CE2 PHE A1170      10.003   0.032   8.262  1.00  0.00           C  
ATOM   1906  CZ  PHE A1170       9.196   0.405   9.325  1.00  0.00           C  
ATOM   1907  N   GLU A1171      11.013   3.261   2.939  1.00  0.00           N  
ATOM   1908  CA  GLU A1171      11.037   3.971   1.669  1.00  0.00           C  
ATOM   1909  C   GLU A1171       9.694   4.625   1.368  1.00  0.00           C  
ATOM   1910  O   GLU A1171       8.639   4.085   1.703  1.00  0.00           O  
ATOM   1911  CB  GLU A1171      11.408   3.009   0.541  1.00  0.00           C  
ATOM   1912  CG  GLU A1171      12.526   3.520  -0.347  1.00  0.00           C  
ATOM   1913  CD  GLU A1171      12.924   2.526  -1.413  1.00  0.00           C  
ATOM   1914  OE1 GLU A1171      12.852   1.308  -1.143  1.00  0.00           O  
ATOM   1915  OE2 GLU A1171      13.310   2.963  -2.518  1.00  0.00           O  
ATOM   1916  N   ILE A1177       9.736   5.797   0.743  1.00  0.00           N  
ATOM   1917  CA  ILE A1177       8.515   6.505   0.399  1.00  0.00           C  
ATOM   1918  C   ILE A1177       7.923   5.891  -0.866  1.00  0.00           C  
ATOM   1919  O   ILE A1177       8.632   5.642  -1.839  1.00  0.00           O  
ATOM   1920  CB  ILE A1177       8.786   8.009   0.175  1.00  0.00           C  
ATOM   1921  CG1 ILE A1177       9.215   8.651   1.495  1.00  0.00           C  
ATOM   1922  CG2 ILE A1177       7.532   8.701  -0.368  1.00  0.00           C  
ATOM   1923  CD1 ILE A1177       9.894   9.990   1.323  1.00  0.00           C  
ATOM   1924  N   PRO A1178       6.613   5.621  -0.858  1.00  0.00           N  
ATOM   1925  CA  PRO A1178       5.985   5.031  -2.042  1.00  0.00           C  
ATOM   1926  C   PRO A1178       6.129   5.915  -3.281  1.00  0.00           C  
ATOM   1927  O   PRO A1178       5.976   7.133  -3.202  1.00  0.00           O  
ATOM   1928  CB  PRO A1178       4.523   4.859  -1.631  1.00  0.00           C  
ATOM   1929  CG  PRO A1178       4.527   4.923  -0.130  1.00  0.00           C  
ATOM   1930  CD  PRO A1178       5.649   5.831   0.236  1.00  0.00           C  
ATOM   1931  N   ASN A1179       6.441   5.293  -4.415  1.00  0.00           N  
ATOM   1932  CA  ASN A1179       6.584   6.004  -5.683  1.00  0.00           C  
ATOM   1933  C   ASN A1179       7.755   6.974  -5.714  1.00  0.00           C  
ATOM   1934  O   ASN A1179       7.806   7.859  -6.563  1.00  0.00           O  
ATOM   1935  CB  ASN A1179       5.294   6.764  -6.005  1.00  0.00           C  
ATOM   1936  CG  ASN A1179       4.160   5.841  -6.389  1.00  0.00           C  
ATOM   1937  OD1 ASN A1179       3.063   5.921  -5.834  1.00  0.00           O  
ATOM   1938  ND2 ASN A1179       4.418   4.954  -7.343  1.00  0.00           N  
ATOM   1939  N   ALA A1192       8.692   6.809  -4.790  1.00  0.00           N  
ATOM   1940  CA  ALA A1192       9.853   7.686  -4.728  1.00  0.00           C  
ATOM   1941  C   ALA A1192      11.079   6.849  -4.399  1.00  0.00           C  
ATOM   1942  O   ALA A1192      11.606   6.904  -3.290  1.00  0.00           O  
ATOM   1943  CB  ALA A1192       9.640   8.770  -3.668  1.00  0.00           C  
ATOM   1944  N   PRO A1193      11.544   6.049  -5.368  1.00  0.00           N  
ATOM   1945  CA  PRO A1193      12.718   5.197  -5.166  1.00  0.00           C  
ATOM   1946  C   PRO A1193      13.919   5.996  -4.689  1.00  0.00           C  
ATOM   1947  O   PRO A1193      14.218   7.056  -5.235  1.00  0.00           O  
ATOM   1948  CB  PRO A1193      12.960   4.578  -6.542  1.00  0.00           C  
ATOM   1949  CG  PRO A1193      11.637   4.647  -7.220  1.00  0.00           C  
ATOM   1950  CD  PRO A1193      10.993   5.908  -6.727  1.00  0.00           C  
ATOM   1951  N   GLY A1194      14.597   5.483  -3.667  1.00  0.00           N  
ATOM   1952  CA  GLY A1194      15.772   6.155  -3.142  1.00  0.00           C  
ATOM   1953  C   GLY A1194      15.461   7.132  -2.029  1.00  0.00           C  
ATOM   1954  O   GLY A1194      16.365   7.575  -1.321  1.00  0.00           O  
ATOM   1955  N   LYS A1195      14.180   7.464  -1.874  1.00  0.00           N  
ATOM   1956  CA  LYS A1195      13.735   8.398  -0.845  1.00  0.00           C  
ATOM   1957  C   LYS A1195      13.136   7.653   0.342  1.00  0.00           C  
ATOM   1958  O   LYS A1195      12.405   6.676   0.167  1.00  0.00           O  
ATOM   1959  CB  LYS A1195      12.698   9.353  -1.430  1.00  0.00           C  
ATOM   1960  CG  LYS A1195      13.091   9.961  -2.772  1.00  0.00           C  
ATOM   1961  CD  LYS A1195      14.367  10.773  -2.664  1.00  0.00           C  
ATOM   1962  CE  LYS A1195      14.673  11.504  -3.966  1.00  0.00           C  
ATOM   1963  NZ  LYS A1195      15.757  12.518  -3.800  1.00  0.00           N  
ATOM   1964  N   TYR A1196      13.441   8.129   1.546  1.00  0.00           N  
ATOM   1965  CA  TYR A1196      12.957   7.511   2.779  1.00  0.00           C  
ATOM   1966  C   TYR A1196      12.213   8.508   3.647  1.00  0.00           C  
ATOM   1967  O   TYR A1196      12.417   9.713   3.524  1.00  0.00           O  
ATOM   1968  CB  TYR A1196      14.133   6.965   3.588  1.00  0.00           C  
ATOM   1969  CG  TYR A1196      14.762   5.735   2.999  1.00  0.00           C  
ATOM   1970  CD1 TYR A1196      15.635   5.826   1.913  1.00  0.00           C  
ATOM   1971  CD2 TYR A1196      14.472   4.473   3.512  1.00  0.00           C  
ATOM   1972  CE1 TYR A1196      16.202   4.688   1.352  1.00  0.00           C  
ATOM   1973  CE2 TYR A1196      15.032   3.329   2.960  1.00  0.00           C  
ATOM   1974  CZ  TYR A1196      15.895   3.443   1.880  1.00  0.00           C  
ATOM   1975  OH  TYR A1196      16.445   2.309   1.329  1.00  0.00           O  
ATOM   1976  N   PHE A1198      11.361   8.003   4.537  1.00  0.00           N  
ATOM   1977  CA  PHE A1198      10.616   8.875   5.446  1.00  0.00           C  
ATOM   1978  C   PHE A1198      11.567   9.364   6.539  1.00  0.00           C  
ATOM   1979  O   PHE A1198      12.228   8.564   7.198  1.00  0.00           O  
ATOM   1980  CB  PHE A1198       9.455   8.120   6.106  1.00  0.00           C  
ATOM   1981  CG  PHE A1198       8.293   7.859   5.192  1.00  0.00           C  
ATOM   1982  CD1 PHE A1198       7.867   6.557   4.946  1.00  0.00           C  
ATOM   1983  CD2 PHE A1198       7.622   8.911   4.578  1.00  0.00           C  
ATOM   1984  CE1 PHE A1198       6.788   6.300   4.101  1.00  0.00           C  
ATOM   1985  CE2 PHE A1198       6.537   8.666   3.727  1.00  0.00           C  
ATOM   1986  CZ  PHE A1198       6.120   7.354   3.490  1.00  0.00           C  
ATOM   1987  N   TYR A1199      11.650  10.677   6.713  1.00  0.00           N  
ATOM   1988  CA  TYR A1199      12.497  11.249   7.749  1.00  0.00           C  
ATOM   1989  C   TYR A1199      11.746  11.034   9.067  1.00  0.00           C  
ATOM   1990  O   TYR A1199      10.547  10.758   9.060  1.00  0.00           O  
ATOM   1991  CB  TYR A1199      12.717  12.735   7.478  1.00  0.00           C  
ATOM   1992  CG  TYR A1199      13.643  13.408   8.454  1.00  0.00           C  
ATOM   1993  CD1 TYR A1199      14.833  12.797   8.850  1.00  0.00           C  
ATOM   1994  CD2 TYR A1199      13.323  14.651   9.001  1.00  0.00           C  
ATOM   1995  CE1 TYR A1199      15.684  13.406   9.771  1.00  0.00           C  
ATOM   1996  CE2 TYR A1199      14.169  15.269   9.927  1.00  0.00           C  
ATOM   1997  CZ  TYR A1199      15.346  14.638  10.307  1.00  0.00           C  
ATOM   1998  OH  TYR A1199      16.180  15.222  11.230  1.00  0.00           O  
ATOM   1999  N   VAL A1200      12.432  11.164  10.197  1.00  0.00           N  
ATOM   2000  CA  VAL A1200      11.786  10.933  11.488  1.00  0.00           C  
ATOM   2001  C   VAL A1200      10.584  11.806  11.804  1.00  0.00           C  
ATOM   2002  O   VAL A1200       9.646  11.338  12.452  1.00  0.00           O  
ATOM   2003  CB  VAL A1200      12.783  11.045  12.653  1.00  0.00           C  
ATOM   2004  CG1 VAL A1200      13.531   9.724  12.804  1.00  0.00           C  
ATOM   2005  CG2 VAL A1200      13.742  12.199  12.416  1.00  0.00           C  
ATOM   2006  N   TRP A1201      10.594  13.060  11.358  1.00  0.00           N  
ATOM   2007  CA  TRP A1201       9.463  13.952  11.626  1.00  0.00           C  
ATOM   2008  C   TRP A1201       8.167  13.205  11.383  1.00  0.00           C  
ATOM   2009  O   TRP A1201       7.214  13.313  12.152  1.00  0.00           O  
ATOM   2010  CB  TRP A1201       9.465  15.173  10.698  1.00  0.00           C  
ATOM   2011  CG  TRP A1201      10.538  16.174  10.945  1.00  0.00           C  
ATOM   2012  CD1 TRP A1201      11.164  16.943  10.004  1.00  0.00           C  
ATOM   2013  CD2 TRP A1201      11.115  16.533  12.205  1.00  0.00           C  
ATOM   2014  NE1 TRP A1201      12.096  17.757  10.600  1.00  0.00           N  
ATOM   2015  CE2 TRP A1201      12.087  17.524  11.951  1.00  0.00           C  
ATOM   2016  CE3 TRP A1201      10.906  16.111  13.524  1.00  0.00           C  
ATOM   2017  CZ2 TRP A1201      12.852  18.104  12.969  1.00  0.00           C  
ATOM   2018  CZ3 TRP A1201      11.666  16.687  14.538  1.00  0.00           C  
ATOM   2019  CH2 TRP A1201      12.627  17.674  14.252  1.00  0.00           C  
ATOM   2020  N   LEU A1202       8.142  12.438  10.302  1.00  0.00           N  
ATOM   2021  CA  LEU A1202       6.950  11.701   9.930  1.00  0.00           C  
ATOM   2022  C   LEU A1202       6.754  10.354  10.620  1.00  0.00           C  
ATOM   2023  O   LEU A1202       5.730  10.132  11.269  1.00  0.00           O  
ATOM   2024  CB  LEU A1202       6.924  11.505   8.410  1.00  0.00           C  
ATOM   2025  CG  LEU A1202       5.558  11.160   7.813  1.00  0.00           C  
ATOM   2026  CD1 LEU A1202       5.297  12.014   6.589  1.00  0.00           C  
ATOM   2027  CD2 LEU A1202       5.518   9.684   7.455  1.00  0.00           C  
ATOM   2028  N   ASP A1203       7.734   9.466  10.505  1.00  0.00           N  
ATOM   2029  CA  ASP A1203       7.593   8.138  11.075  1.00  0.00           C  
ATOM   2030  C   ASP A1203       7.685   7.970  12.594  1.00  0.00           C  
ATOM   2031  O   ASP A1203       7.136   7.012  13.130  1.00  0.00           O  
ATOM   2032  CB  ASP A1203       8.546   7.171  10.353  1.00  0.00           C  
ATOM   2033  CG  ASP A1203       9.849   6.948  11.091  1.00  0.00           C  
ATOM   2034  OD1 ASP A1203      10.220   7.764  11.954  1.00  0.00           O  
ATOM   2035  OD2 ASP A1203      10.514   5.941  10.793  1.00  0.00           O  
ATOM   2036  N   ALA A1204       8.346   8.886  13.296  1.00  0.00           N  
ATOM   2037  CA  ALA A1204       8.452   8.762  14.754  1.00  0.00           C  
ATOM   2038  C   ALA A1204       7.098   8.905  15.459  1.00  0.00           C  
ATOM   2039  O   ALA A1204       6.694   8.019  16.211  1.00  0.00           O  
ATOM   2040  CB  ALA A1204       9.449   9.789  15.311  1.00  0.00           C  
ATOM   2041  N   PRO A1205       6.371  10.012  15.218  1.00  0.00           N  
ATOM   2042  CA  PRO A1205       5.073  10.152  15.891  1.00  0.00           C  
ATOM   2043  C   PRO A1205       4.069   9.092  15.444  1.00  0.00           C  
ATOM   2044  O   PRO A1205       3.126   8.783  16.172  1.00  0.00           O  
ATOM   2045  CB  PRO A1205       4.620  11.565  15.531  1.00  0.00           C  
ATOM   2046  CG  PRO A1205       5.350  11.885  14.273  1.00  0.00           C  
ATOM   2047  CD  PRO A1205       6.665  11.158  14.338  1.00  0.00           C  
ATOM   2048  N   ILE A1206       4.260   8.545  14.244  1.00  0.00           N  
ATOM   2049  CA  ILE A1206       3.363   7.500  13.757  1.00  0.00           C  
ATOM   2050  C   ILE A1206       3.529   6.316  14.701  1.00  0.00           C  
ATOM   2051  O   ILE A1206       2.641   5.480  14.827  1.00  0.00           O  
ATOM   2052  CB  ILE A1206       3.723   7.049  12.318  1.00  0.00           C  
ATOM   2053  CG1 ILE A1206       3.597   8.223  11.347  1.00  0.00           C  
ATOM   2054  CG2 ILE A1206       2.792   5.934  11.873  1.00  0.00           C  
ATOM   2055  CD1 ILE A1206       2.332   9.016  11.515  1.00  0.00           C  
ATOM   2056  N   GLY A1207       4.682   6.265  15.368  1.00  0.00           N  
ATOM   2057  CA  GLY A1207       4.960   5.205  16.315  1.00  0.00           C  
ATOM   2058  C   GLY A1207       3.892   5.151  17.392  1.00  0.00           C  
ATOM   2059  O   GLY A1207       3.613   4.086  17.942  1.00  0.00           O  
ATOM   2060  N   TYR A1208       3.293   6.294  17.713  1.00  0.00           N  
ATOM   2061  CA  TYR A1208       2.235   6.316  18.723  1.00  0.00           C  
ATOM   2062  C   TYR A1208       1.093   5.448  18.196  1.00  0.00           C  
ATOM   2063  O   TYR A1208       0.515   4.643  18.924  1.00  0.00           O  
ATOM   2064  CB  TYR A1208       1.702   7.733  18.930  1.00  0.00           C  
ATOM   2065  CG  TYR A1208       2.654   8.703  19.581  1.00  0.00           C  
ATOM   2066  CD1 TYR A1208       2.746  10.019  19.123  1.00  0.00           C  
ATOM   2067  CD2 TYR A1208       3.432   8.328  20.675  1.00  0.00           C  
ATOM   2068  CE1 TYR A1208       3.586  10.940  19.742  1.00  0.00           C  
ATOM   2069  CE2 TYR A1208       4.279   9.247  21.303  1.00  0.00           C  
ATOM   2070  CZ  TYR A1208       4.346  10.548  20.832  1.00  0.00           C  
ATOM   2071  OH  TYR A1208       5.154  11.471  21.460  1.00  0.00           O  
ATOM   2072  N   MET A1209       0.769   5.626  16.919  1.00  0.00           N  
ATOM   2073  CA  MET A1209      -0.313   4.867  16.304  1.00  0.00           C  
ATOM   2074  C   MET A1209       0.087   3.426  16.049  1.00  0.00           C  
ATOM   2075  O   MET A1209      -0.695   2.518  16.292  1.00  0.00           O  
ATOM   2076  CB  MET A1209      -0.732   5.506  14.976  1.00  0.00           C  
ATOM   2077  CG  MET A1209      -1.130   6.958  15.078  1.00  0.00           C  
ATOM   2078  SD  MET A1209      -1.376   7.694  13.457  1.00  0.00           S  
ATOM   2079  CE  MET A1209      -3.029   7.137  13.075  1.00  0.00           C  
ATOM   2080  N   GLY A1210       1.303   3.224  15.544  1.00  0.00           N  
ATOM   2081  CA  GLY A1210       1.772   1.879  15.254  1.00  0.00           C  
ATOM   2082  C   GLY A1210       1.765   1.002  16.488  1.00  0.00           C  
ATOM   2083  O   GLY A1210       1.364  -0.164  16.440  1.00  0.00           O  
ATOM   2084  N   SER A1211       2.206   1.564  17.608  1.00  0.00           N  
ATOM   2085  CA  SER A1211       2.247   0.814  18.852  1.00  0.00           C  
ATOM   2086  C   SER A1211       0.850   0.440  19.321  1.00  0.00           C  
ATOM   2087  O   SER A1211       0.635  -0.647  19.865  1.00  0.00           O  
ATOM   2088  CB  SER A1211       2.954   1.623  19.936  1.00  0.00           C  
ATOM   2089  OG  SER A1211       3.010   0.875  21.139  1.00  0.00           O  
ATOM   2090  N   PHE A1212      -0.109   1.339  19.113  1.00  0.00           N  
ATOM   2091  CA  PHE A1212      -1.470   1.045  19.531  1.00  0.00           C  
ATOM   2092  C   PHE A1212      -2.100  -0.009  18.624  1.00  0.00           C  
ATOM   2093  O   PHE A1212      -2.837  -0.885  19.090  1.00  0.00           O  
ATOM   2094  CB  PHE A1212      -2.333   2.307  19.542  1.00  0.00           C  
ATOM   2095  CG  PHE A1212      -3.687   2.091  20.148  1.00  0.00           C  
ATOM   2096  CD1 PHE A1212      -3.806   1.637  21.456  1.00  0.00           C  
ATOM   2097  CD2 PHE A1212      -4.842   2.298  19.404  1.00  0.00           C  
ATOM   2098  CE1 PHE A1212      -5.063   1.390  22.014  1.00  0.00           C  
ATOM   2099  CE2 PHE A1212      -6.099   2.056  19.950  1.00  0.00           C  
ATOM   2100  CZ  PHE A1212      -6.211   1.601  21.256  1.00  0.00           C  
ATOM   2101  N   LYS A1213      -1.806   0.073  17.332  1.00  0.00           N  
ATOM   2102  CA  LYS A1213      -2.342  -0.887  16.376  1.00  0.00           C  
ATOM   2103  C   LYS A1213      -1.777  -2.270  16.703  1.00  0.00           C  
ATOM   2104  O   LYS A1213      -2.482  -3.274  16.646  1.00  0.00           O  
ATOM   2105  CB  LYS A1213      -1.953  -0.486  14.951  1.00  0.00           C  
ATOM   2106  CG  LYS A1213      -2.670  -1.275  13.869  1.00  0.00           C  
ATOM   2107  CD  LYS A1213      -1.721  -1.671  12.759  1.00  0.00           C  
ATOM   2108  CE  LYS A1213      -2.465  -2.321  11.592  1.00  0.00           C  
ATOM   2109  NZ  LYS A1213      -3.764  -2.928  12.012  1.00  0.00           N  
ATOM   2110  N   ASN A1227      -0.497  -2.308  17.050  1.00  0.00           N  
ATOM   2111  CA  ASN A1227       0.157  -3.554  17.399  1.00  0.00           C  
ATOM   2112  C   ASN A1227      -0.547  -4.175  18.604  1.00  0.00           C  
ATOM   2113  O   ASN A1227      -0.765  -5.384  18.653  1.00  0.00           O  
ATOM   2114  CB  ASN A1227       1.629  -3.293  17.721  1.00  0.00           C  
ATOM   2115  CG  ASN A1227       2.342  -4.525  18.241  1.00  0.00           C  
ATOM   2116  OD1 ASN A1227       2.556  -4.672  19.446  1.00  0.00           O  
ATOM   2117  ND2 ASN A1227       2.715  -5.421  17.333  1.00  0.00           N  
ATOM   2118  N   LEU A1228      -0.911  -3.331  19.566  1.00  0.00           N  
ATOM   2119  CA  LEU A1228      -1.592  -3.772  20.775  1.00  0.00           C  
ATOM   2120  C   LEU A1228      -2.972  -4.344  20.453  1.00  0.00           C  
ATOM   2121  O   LEU A1228      -3.370  -5.377  21.001  1.00  0.00           O  
ATOM   2122  CB  LEU A1228      -1.737  -2.601  21.753  1.00  0.00           C  
ATOM   2123  CG  LEU A1228      -2.487  -2.871  23.064  1.00  0.00           C  
ATOM   2124  CD1 LEU A1228      -1.887  -4.071  23.784  1.00  0.00           C  
ATOM   2125  CD2 LEU A1228      -2.406  -1.636  23.949  1.00  0.00           C  
ATOM   2126  N   CYS A1269      -3.702  -3.666  19.574  1.00  0.00           N  
ATOM   2127  CA  CYS A1269      -5.035  -4.119  19.175  1.00  0.00           C  
ATOM   2128  C   CYS A1269      -4.945  -5.456  18.454  1.00  0.00           C  
ATOM   2129  O   CYS A1269      -5.758  -6.351  18.679  1.00  0.00           O  
ATOM   2130  CB  CYS A1269      -5.696  -3.089  18.258  1.00  0.00           C  
ATOM   2131  SG  CYS A1269      -6.145  -1.559  19.099  1.00  0.00           S  
ATOM   2132  N   ASP A1270      -3.950  -5.583  17.583  1.00  0.00           N  
ATOM   2133  CA  ASP A1270      -3.744  -6.815  16.832  1.00  0.00           C  
ATOM   2134  C   ASP A1270      -3.440  -7.958  17.800  1.00  0.00           C  
ATOM   2135  O   ASP A1270      -3.982  -9.058  17.666  1.00  0.00           O  
ATOM   2136  CB  ASP A1270      -2.593  -6.637  15.833  1.00  0.00           C  
ATOM   2137  CG  ASP A1270      -2.963  -5.722  14.672  1.00  0.00           C  
ATOM   2138  OD1 ASP A1270      -4.157  -5.385  14.527  1.00  0.00           O  
ATOM   2139  OD2 ASP A1270      -2.058  -5.334  13.903  1.00  0.00           O  
ATOM   2140  N   LYS A1271      -2.583  -7.689  18.782  1.00  0.00           N  
ATOM   2141  CA  LYS A1271      -2.215  -8.690  19.780  1.00  0.00           C  
ATOM   2142  C   LYS A1271      -3.439  -9.166  20.554  1.00  0.00           C  
ATOM   2143  O   LYS A1271      -3.559 -10.348  20.872  1.00  0.00           O  
ATOM   2144  CB  LYS A1271      -1.200  -8.114  20.768  1.00  0.00           C  
ATOM   2145  CG  LYS A1271       0.236  -8.199  20.303  1.00  0.00           C  
ATOM   2146  CD  LYS A1271       1.155  -7.581  21.336  1.00  0.00           C  
ATOM   2147  CE  LYS A1271       2.571  -7.480  20.819  1.00  0.00           C  
ATOM   2148  NZ  LYS A1271       3.389  -6.576  21.669  1.00  0.00           N  
ATOM   2149  N   ARG A1272      -4.338  -8.238  20.861  1.00  0.00           N  
ATOM   2150  CA  ARG A1272      -5.553  -8.560  21.598  1.00  0.00           C  
ATOM   2151  C   ARG A1272      -6.640  -9.101  20.671  1.00  0.00           C  
ATOM   2152  O   ARG A1272      -7.718  -9.479  21.127  1.00  0.00           O  
ATOM   2153  CB  ARG A1272      -6.089  -7.311  22.316  1.00  0.00           C  
ATOM   2154  CG  ARG A1272      -5.168  -6.708  23.376  1.00  0.00           C  
ATOM   2155  CD  ARG A1272      -5.674  -5.333  23.807  1.00  0.00           C  
ATOM   2156  NE  ARG A1272      -5.101  -4.892  25.078  1.00  0.00           N  
ATOM   2157  CZ  ARG A1272      -5.221  -3.661  25.572  1.00  0.00           C  
ATOM   2158  NH1 ARG A1272      -5.898  -2.734  24.901  1.00  0.00           N  
ATOM   2159  NH2 ARG A1272      -4.667  -3.358  26.742  1.00  0.00           N  
ATOM   2160  N   GLY A1275      -6.362  -9.143  19.371  1.00  0.00           N  
ATOM   2161  CA  GLY A1275      -7.364  -9.619  18.432  1.00  0.00           C  
ATOM   2162  C   GLY A1275      -8.557  -8.676  18.438  1.00  0.00           C  
ATOM   2163  O   GLY A1275      -9.697  -9.081  18.207  1.00  0.00           O  
ATOM   2164  N   ASP A1276      -8.286  -7.405  18.713  1.00  0.00           N  
ATOM   2165  CA  ASP A1276      -9.317  -6.374  18.765  1.00  0.00           C  
ATOM   2166  C   ASP A1276      -9.312  -5.634  17.437  1.00  0.00           C  
ATOM   2167  O   ASP A1276      -8.341  -4.957  17.089  1.00  0.00           O  
ATOM   2168  CB  ASP A1276      -9.024  -5.411  19.920  1.00  0.00           C  
ATOM   2169  CG  ASP A1276     -10.018  -4.268  20.011  1.00  0.00           C  
ATOM   2170  OD1 ASP A1276     -10.851  -4.098  19.094  1.00  0.00           O  
ATOM   2171  OD2 ASP A1276      -9.957  -3.531  21.014  1.00  0.00           O  
ATOM   2172  N   SER A1278     -10.408  -5.762  16.701  1.00  0.00           N  
ATOM   2173  CA  SER A1278     -10.517  -5.136  15.395  1.00  0.00           C  
ATOM   2174  C   SER A1278     -11.304  -3.831  15.375  1.00  0.00           C  
ATOM   2175  O   SER A1278     -11.473  -3.230  14.314  1.00  0.00           O  
ATOM   2176  CB  SER A1278     -11.156  -6.124  14.415  1.00  0.00           C  
ATOM   2177  OG  SER A1278     -12.514  -6.355  14.757  1.00  0.00           O  
ATOM   2178  N   VAL A1279     -11.772  -3.376  16.534  1.00  0.00           N  
ATOM   2179  CA  VAL A1279     -12.564  -2.149  16.573  1.00  0.00           C  
ATOM   2180  C   VAL A1279     -11.948  -0.932  17.262  1.00  0.00           C  
ATOM   2181  O   VAL A1279     -12.236   0.203  16.889  1.00  0.00           O  
ATOM   2182  CB  VAL A1279     -13.944  -2.418  17.224  1.00  0.00           C  
ATOM   2183  CG1 VAL A1279     -14.570  -3.658  16.607  1.00  0.00           C  
ATOM   2184  CG2 VAL A1279     -13.794  -2.602  18.723  1.00  0.00           C  
ATOM   2185  N   SER A1280     -11.096  -1.167  18.251  1.00  0.00           N  
ATOM   2186  CA  SER A1280     -10.492  -0.080  19.017  1.00  0.00           C  
ATOM   2187  C   SER A1280      -9.641   0.944  18.282  1.00  0.00           C  
ATOM   2188  O   SER A1280      -9.752   2.137  18.546  1.00  0.00           O  
ATOM   2189  CB  SER A1280      -9.666  -0.653  20.166  1.00  0.00           C  
ATOM   2190  OG  SER A1280     -10.519  -1.094  21.198  1.00  0.00           O  
ATOM   2191  N   PHE A1281      -8.775   0.492  17.382  1.00  0.00           N  
ATOM   2192  CA  PHE A1281      -7.918   1.432  16.684  1.00  0.00           C  
ATOM   2193  C   PHE A1281      -8.727   2.569  16.077  1.00  0.00           C  
ATOM   2194  O   PHE A1281      -8.459   3.738  16.342  1.00  0.00           O  
ATOM   2195  CB  PHE A1281      -7.103   0.741  15.593  1.00  0.00           C  
ATOM   2196  CG  PHE A1281      -6.082   1.641  14.966  1.00  0.00           C  
ATOM   2197  CD1 PHE A1281      -4.799   1.725  15.487  1.00  0.00           C  
ATOM   2198  CD2 PHE A1281      -6.423   2.452  13.889  1.00  0.00           C  
ATOM   2199  CE1 PHE A1281      -3.865   2.608  14.949  1.00  0.00           C  
ATOM   2200  CE2 PHE A1281      -5.493   3.342  13.342  1.00  0.00           C  
ATOM   2201  CZ  PHE A1281      -4.214   3.418  13.876  1.00  0.00           C  
ATOM   2202  N   ASP A1282      -9.724   2.230  15.271  1.00  0.00           N  
ATOM   2203  CA  ASP A1282     -10.554   3.253  14.648  1.00  0.00           C  
ATOM   2204  C   ASP A1282     -11.323   4.059  15.682  1.00  0.00           C  
ATOM   2205  O   ASP A1282     -11.491   5.265  15.531  1.00  0.00           O  
ATOM   2206  CB  ASP A1282     -11.538   2.617  13.670  1.00  0.00           C  
ATOM   2207  CG  ASP A1282     -10.891   2.267  12.354  1.00  0.00           C  
ATOM   2208  OD1 ASP A1282      -9.675   2.510  12.205  1.00  0.00           O  
ATOM   2209  OD2 ASP A1282     -11.594   1.746  11.468  1.00  0.00           O  
ATOM   2210  N   GLU A1283     -11.793   3.387  16.729  1.00  0.00           N  
ATOM   2211  CA  GLU A1283     -12.548   4.051  17.784  1.00  0.00           C  
ATOM   2212  C   GLU A1283     -11.725   5.163  18.408  1.00  0.00           C  
ATOM   2213  O   GLU A1283     -12.240   6.226  18.736  1.00  0.00           O  
ATOM   2214  CB  GLU A1283     -12.916   3.055  18.881  1.00  0.00           C  
ATOM   2215  CG  GLU A1283     -14.097   2.175  18.559  1.00  0.00           C  
ATOM   2216  CD  GLU A1283     -14.714   1.562  19.807  1.00  0.00           C  
ATOM   2217  OE1 GLU A1283     -14.190   1.810  20.919  1.00  0.00           O  
ATOM   2218  OE2 GLU A1283     -15.727   0.832  19.674  1.00  0.00           O  
ATOM   2219  N   TYR A1284     -10.434   4.899  18.564  1.00  0.00           N  
ATOM   2220  CA  TYR A1284      -9.521   5.848  19.179  1.00  0.00           C  
ATOM   2221  C   TYR A1284      -8.910   6.874  18.238  1.00  0.00           C  
ATOM   2222  O   TYR A1284      -8.638   8.001  18.649  1.00  0.00           O  
ATOM   2223  CB  TYR A1284      -8.377   5.096  19.857  1.00  0.00           C  
ATOM   2224  CG  TYR A1284      -8.684   4.591  21.248  1.00  0.00           C  
ATOM   2225  CD1 TYR A1284      -9.422   3.422  21.436  1.00  0.00           C  
ATOM   2226  CD2 TYR A1284      -8.205   5.259  22.378  1.00  0.00           C  
ATOM   2227  CE1 TYR A1284      -9.675   2.924  22.715  1.00  0.00           C  
ATOM   2228  CE2 TYR A1284      -8.453   4.769  23.660  1.00  0.00           C  
ATOM   2229  CZ  TYR A1284      -9.187   3.598  23.821  1.00  0.00           C  
ATOM   2230  OH  TYR A1284      -9.422   3.091  25.081  1.00  0.00           O  
ATOM   2231  N   TRP A1285      -8.694   6.498  16.981  1.00  0.00           N  
ATOM   2232  CA  TRP A1285      -8.039   7.406  16.043  1.00  0.00           C  
ATOM   2233  C   TRP A1285      -8.865   8.082  14.959  1.00  0.00           C  
ATOM   2234  O   TRP A1285      -8.375   9.002  14.303  1.00  0.00           O  
ATOM   2235  CB  TRP A1285      -6.865   6.681  15.399  1.00  0.00           C  
ATOM   2236  CG  TRP A1285      -5.780   6.392  16.379  1.00  0.00           C  
ATOM   2237  CD1 TRP A1285      -5.603   5.245  17.097  1.00  0.00           C  
ATOM   2238  CD2 TRP A1285      -4.744   7.286  16.787  1.00  0.00           C  
ATOM   2239  NE1 TRP A1285      -4.520   5.372  17.933  1.00  0.00           N  
ATOM   2240  CE2 TRP A1285      -3.973   6.616  17.762  1.00  0.00           C  
ATOM   2241  CE3 TRP A1285      -4.393   8.593  16.424  1.00  0.00           C  
ATOM   2242  CZ2 TRP A1285      -2.866   7.211  18.382  1.00  0.00           C  
ATOM   2243  CZ3 TRP A1285      -3.293   9.184  17.038  1.00  0.00           C  
ATOM   2244  CH2 TRP A1285      -2.543   8.491  18.006  1.00  0.00           C  
ATOM   2245  N   LYS A1286     -10.102   7.636  14.761  1.00  0.00           N  
ATOM   2246  CA  LYS A1286     -10.966   8.234  13.739  1.00  0.00           C  
ATOM   2247  C   LYS A1286     -11.278   9.690  14.078  1.00  0.00           C  
ATOM   2248  O   LYS A1286     -11.323  10.075  15.249  1.00  0.00           O  
ATOM   2249  CB  LYS A1286     -12.278   7.455  13.619  1.00  0.00           C  
ATOM   2250  CG  LYS A1286     -13.169   7.580  14.850  1.00  0.00           C  
ATOM   2251  CD  LYS A1286     -14.469   6.836  14.660  1.00  0.00           C  
ATOM   2252  CE  LYS A1286     -15.307   6.865  15.924  1.00  0.00           C  
ATOM   2253  NZ  LYS A1286     -16.534   6.021  15.789  1.00  0.00           N  
ATOM   2254  N   LYS A1287     -11.512  10.485  13.040  1.00  0.00           N  
ATOM   2255  CA  LYS A1287     -11.816  11.906  13.176  1.00  0.00           C  
ATOM   2256  C   LYS A1287     -12.863  12.266  14.240  1.00  0.00           C  
ATOM   2257  O   LYS A1287     -12.679  13.222  14.992  1.00  0.00           O  
ATOM   2258  CB  LYS A1287     -12.261  12.458  11.820  1.00  0.00           C  
ATOM   2259  CG  LYS A1287     -12.086  13.953  11.665  1.00  0.00           C  
ATOM   2260  CD  LYS A1287     -12.427  14.400  10.248  1.00  0.00           C  
ATOM   2261  CE  LYS A1287     -13.260  15.680  10.241  1.00  0.00           C  
ATOM   2262  NZ  LYS A1287     -14.648  15.473  10.765  1.00  0.00           N  
ATOM   2263  N   ASP A1288     -13.955  11.514  14.314  1.00  0.00           N  
ATOM   2264  CA  ASP A1288     -15.002  11.819  15.296  1.00  0.00           C  
ATOM   2265  C   ASP A1288     -14.898  11.008  16.589  1.00  0.00           C  
ATOM   2266  O   ASP A1288     -15.904  10.752  17.250  1.00  0.00           O  
ATOM   2267  CB  ASP A1288     -16.382  11.586  14.674  1.00  0.00           C  
ATOM   2268  CG  ASP A1288     -16.585  10.141  14.221  1.00  0.00           C  
ATOM   2269  OD1 ASP A1288     -15.606   9.515  13.745  1.00  0.00           O  
ATOM   2270  OD2 ASP A1288     -17.726   9.634  14.341  1.00  0.00           O  
ATOM   2271  N   SER A1289     -13.688  10.608  16.957  1.00  0.00           N  
ATOM   2272  CA  SER A1289     -13.501   9.810  18.162  1.00  0.00           C  
ATOM   2273  C   SER A1289     -13.927  10.535  19.426  1.00  0.00           C  
ATOM   2274  O   SER A1289     -13.744  11.741  19.551  1.00  0.00           O  
ATOM   2275  CB  SER A1289     -12.038   9.402  18.310  1.00  0.00           C  
ATOM   2276  OG  SER A1289     -11.841   8.739  19.545  1.00  0.00           O  
ATOM   2277  N   THR A1290     -14.502   9.793  20.366  1.00  0.00           N  
ATOM   2278  CA  THR A1290     -14.908  10.378  21.637  1.00  0.00           C  
ATOM   2279  C   THR A1290     -13.904   9.935  22.698  1.00  0.00           C  
ATOM   2280  O   THR A1290     -14.025  10.288  23.869  1.00  0.00           O  
ATOM   2281  CB  THR A1290     -16.316   9.931  22.049  1.00  0.00           C  
ATOM   2282  OG1 THR A1290     -16.437   8.518  21.866  1.00  0.00           O  
ATOM   2283  CG2 THR A1290     -17.356  10.643  21.207  1.00  0.00           C  
ATOM   2284  N   ALA A1291     -12.913   9.154  22.275  1.00  0.00           N  
ATOM   2285  CA  ALA A1291     -11.862   8.685  23.174  1.00  0.00           C  
ATOM   2286  C   ALA A1291     -10.896   9.840  23.393  1.00  0.00           C  
ATOM   2287  O   ALA A1291     -10.813  10.752  22.566  1.00  0.00           O  
ATOM   2288  CB  ALA A1291     -11.127   7.507  22.556  1.00  0.00           C  
ATOM   2289  N   GLU A1292     -10.161   9.809  24.497  1.00  0.00           N  
ATOM   2290  CA  GLU A1292      -9.216  10.877  24.791  1.00  0.00           C  
ATOM   2291  C   GLU A1292      -7.779  10.467  24.507  1.00  0.00           C  
ATOM   2292  O   GLU A1292      -7.356   9.368  24.858  1.00  0.00           O  
ATOM   2293  CB  GLU A1292      -9.356  11.318  26.246  1.00  0.00           C  
ATOM   2294  CG  GLU A1292     -10.681  12.005  26.546  1.00  0.00           C  
ATOM   2295  CD  GLU A1292     -10.994  12.041  28.028  1.00  0.00           C  
ATOM   2296  OE1 GLU A1292     -10.063  12.252  28.831  1.00  0.00           O  
ATOM   2297  OE2 GLU A1292     -12.172  11.854  28.390  1.00  0.00           O  
ATOM   2298  N   LEU A1293      -7.038  11.364  23.863  1.00  0.00           N  
ATOM   2299  CA  LEU A1293      -5.646  11.115  23.512  1.00  0.00           C  
ATOM   2300  C   LEU A1293      -4.752  12.126  24.206  1.00  0.00           C  
ATOM   2301  O   LEU A1293      -4.905  13.335  24.030  1.00  0.00           O  
ATOM   2302  CB  LEU A1293      -5.457  11.211  21.993  1.00  0.00           C  
ATOM   2303  CG  LEU A1293      -4.022  11.134  21.451  1.00  0.00           C  
ATOM   2304  CD1 LEU A1293      -3.362   9.806  21.831  1.00  0.00           C  
ATOM   2305  CD2 LEU A1293      -4.061  11.307  19.943  1.00  0.00           C  
ATOM   2306  N   TYR A1294      -3.818  11.627  25.003  1.00  0.00           N  
ATOM   2307  CA  TYR A1294      -2.911  12.501  25.726  1.00  0.00           C  
ATOM   2308  C   TYR A1294      -1.468  12.139  25.480  1.00  0.00           C  
ATOM   2309  O   TYR A1294      -1.104  10.969  25.477  1.00  0.00           O  
ATOM   2310  CB  TYR A1294      -3.192  12.423  27.223  1.00  0.00           C  
ATOM   2311  CG  TYR A1294      -4.577  12.877  27.575  1.00  0.00           C  
ATOM   2312  CD1 TYR A1294      -5.536  11.969  28.016  1.00  0.00           C  
ATOM   2313  CD2 TYR A1294      -4.931  14.219  27.472  1.00  0.00           C  
ATOM   2314  CE1 TYR A1294      -6.816  12.390  28.351  1.00  0.00           C  
ATOM   2315  CE2 TYR A1294      -6.208  14.649  27.804  1.00  0.00           C  
ATOM   2316  CZ  TYR A1294      -7.142  13.733  28.244  1.00  0.00           C  
ATOM   2317  OH  TYR A1294      -8.395  14.166  28.596  1.00  0.00           O  
ATOM   2318  N   HIS A1295      -0.649  13.159  25.267  1.00  0.00           N  
ATOM   2319  CA  HIS A1295       0.765  12.957  25.044  1.00  0.00           C  
ATOM   2320  C   HIS A1295       1.535  13.636  26.158  1.00  0.00           C  
ATOM   2321  O   HIS A1295       1.344  14.822  26.409  1.00  0.00           O  
ATOM   2322  CB  HIS A1295       1.198  13.567  23.711  1.00  0.00           C  
ATOM   2323  CG  HIS A1295       0.599  12.894  22.520  1.00  0.00           C  
ATOM   2324  ND1 HIS A1295      -0.134  13.574  21.571  1.00  0.00           N  
ATOM   2325  CD2 HIS A1295       0.622  11.602  22.124  1.00  0.00           C  
ATOM   2326  CE1 HIS A1295      -0.537  12.726  20.641  1.00  0.00           C  
ATOM   2327  NE2 HIS A1295      -0.091  11.524  20.953  1.00  0.00           N  
ATOM   2328  N   PHE A1296       2.374  12.874  26.849  1.00  0.00           N  
ATOM   2329  CA  PHE A1296       3.219  13.438  27.893  1.00  0.00           C  
ATOM   2330  C   PHE A1296       4.531  13.692  27.149  1.00  0.00           C  
ATOM   2331  O   PHE A1296       5.091  12.778  26.546  1.00  0.00           O  
ATOM   2332  CB  PHE A1296       3.418  12.433  29.027  1.00  0.00           C  
ATOM   2333  CG  PHE A1296       2.307  12.435  30.037  1.00  0.00           C  
ATOM   2334  CD1 PHE A1296       1.177  11.644  29.850  1.00  0.00           C  
ATOM   2335  CD2 PHE A1296       2.391  13.220  31.184  1.00  0.00           C  
ATOM   2336  CE1 PHE A1296       0.146  11.630  30.792  1.00  0.00           C  
ATOM   2337  CE2 PHE A1296       1.364  13.214  32.136  1.00  0.00           C  
ATOM   2338  CZ  PHE A1296       0.241  12.417  31.938  1.00  0.00           C  
ATOM   2339  N   ILE A1297       5.005  14.933  27.159  1.00  0.00           N  
ATOM   2340  CA  ILE A1297       6.224  15.275  26.433  1.00  0.00           C  
ATOM   2341  C   ILE A1297       7.070  16.317  27.155  1.00  0.00           C  
ATOM   2342  O   ILE A1297       6.601  16.971  28.083  1.00  0.00           O  
ATOM   2343  CB  ILE A1297       5.888  15.839  25.026  1.00  0.00           C  
ATOM   2344  CG1 ILE A1297       4.961  17.054  25.175  1.00  0.00           C  
ATOM   2345  CG2 ILE A1297       5.237  14.756  24.161  1.00  0.00           C  
ATOM   2346  CD1 ILE A1297       4.792  17.891  23.909  1.00  0.00           C  
ATOM   2347  N   GLY A1298       8.317  16.463  26.713  1.00  0.00           N  
ATOM   2348  CA  GLY A1298       9.208  17.449  27.298  1.00  0.00           C  
ATOM   2349  C   GLY A1298       9.023  18.782  26.591  1.00  0.00           C  
ATOM   2350  O   GLY A1298       8.468  18.831  25.490  1.00  0.00           O  
ATOM   2351  N   LYS A1299       9.490  19.865  27.208  1.00  0.00           N  
ATOM   2352  CA  LYS A1299       9.336  21.194  26.621  1.00  0.00           C  
ATOM   2353  C   LYS A1299      10.082  21.386  25.299  1.00  0.00           C  
ATOM   2354  O   LYS A1299       9.719  22.238  24.496  1.00  0.00           O  
ATOM   2355  CB  LYS A1299       9.780  22.263  27.622  1.00  0.00           C  
ATOM   2356  CG  LYS A1299      11.240  22.188  28.016  1.00  0.00           C  
ATOM   2357  CD  LYS A1299      11.428  22.521  29.497  1.00  0.00           C  
ATOM   2358  CE  LYS A1299      11.740  23.990  29.711  1.00  0.00           C  
ATOM   2359  NZ  LYS A1299      11.794  24.334  31.162  1.00  0.00           N  
ATOM   2360  N   ASP A1300      11.114  20.585  25.071  1.00  0.00           N  
ATOM   2361  CA  ASP A1300      11.913  20.683  23.852  1.00  0.00           C  
ATOM   2362  C   ASP A1300      11.235  20.132  22.586  1.00  0.00           C  
ATOM   2363  O   ASP A1300      11.703  20.370  21.472  1.00  0.00           O  
ATOM   2364  CB  ASP A1300      13.243  19.962  24.067  1.00  0.00           C  
ATOM   2365  CG  ASP A1300      13.057  18.551  24.607  1.00  0.00           C  
ATOM   2366  OD1 ASP A1300      12.202  18.359  25.501  1.00  0.00           O  
ATOM   2367  OD2 ASP A1300      13.762  17.630  24.138  1.00  0.00           O  
ATOM   2368  N   ILE A1301      10.143  19.392  22.741  1.00  0.00           N  
ATOM   2369  CA  ILE A1301       9.467  18.842  21.573  1.00  0.00           C  
ATOM   2370  C   ILE A1301       8.008  19.270  21.493  1.00  0.00           C  
ATOM   2371  O   ILE A1301       7.176  18.560  20.923  1.00  0.00           O  
ATOM   2372  CB  ILE A1301       9.540  17.294  21.564  1.00  0.00           C  
ATOM   2373  CG1 ILE A1301       9.089  16.733  22.913  1.00  0.00           C  
ATOM   2374  CG2 ILE A1301      10.959  16.846  21.252  1.00  0.00           C  
ATOM   2375  CD1 ILE A1301       8.932  15.223  22.920  1.00  0.00           C  
ATOM   2376  N   VAL A1302       7.708  20.437  22.057  1.00  0.00           N  
ATOM   2377  CA  VAL A1302       6.345  20.961  22.062  1.00  0.00           C  
ATOM   2378  C   VAL A1302       5.934  21.497  20.694  1.00  0.00           C  
ATOM   2379  O   VAL A1302       4.802  21.293  20.254  1.00  0.00           O  
ATOM   2380  CB  VAL A1302       6.188  22.095  23.093  1.00  0.00           C  
ATOM   2381  CG1 VAL A1302       4.775  22.674  23.028  1.00  0.00           C  
ATOM   2382  CG2 VAL A1302       6.482  21.567  24.481  1.00  0.00           C  
ATOM   2383  N   TYR A1303       6.850  22.192  20.030  1.00  0.00           N  
ATOM   2384  CA  TYR A1303       6.553  22.738  18.715  1.00  0.00           C  
ATOM   2385  C   TYR A1303       6.093  21.600  17.804  1.00  0.00           C  
ATOM   2386  O   TYR A1303       5.062  21.690  17.135  1.00  0.00           O  
ATOM   2387  CB  TYR A1303       7.797  23.408  18.118  1.00  0.00           C  
ATOM   2388  CG  TYR A1303       7.586  23.946  16.719  1.00  0.00           C  
ATOM   2389  CD1 TYR A1303       7.409  25.310  16.494  1.00  0.00           C  
ATOM   2390  CD2 TYR A1303       7.531  23.086  15.620  1.00  0.00           C  
ATOM   2391  CE1 TYR A1303       7.178  25.806  15.207  1.00  0.00           C  
ATOM   2392  CE2 TYR A1303       7.302  23.568  14.331  1.00  0.00           C  
ATOM   2393  CZ  TYR A1303       7.126  24.928  14.133  1.00  0.00           C  
ATOM   2394  OH  TYR A1303       6.892  25.405  12.864  1.00  0.00           O  
ATOM   2395  N   PHE A1304       6.864  20.522  17.790  1.00  0.00           N  
ATOM   2396  CA  PHE A1304       6.540  19.380  16.952  1.00  0.00           C  
ATOM   2397  C   PHE A1304       5.192  18.726  17.265  1.00  0.00           C  
ATOM   2398  O   PHE A1304       4.440  18.380  16.350  1.00  0.00           O  
ATOM   2399  CB  PHE A1304       7.646  18.338  17.058  1.00  0.00           C  
ATOM   2400  CG  PHE A1304       7.390  17.116  16.241  1.00  0.00           C  
ATOM   2401  CD1 PHE A1304       7.791  17.060  14.911  1.00  0.00           C  
ATOM   2402  CD2 PHE A1304       6.723  16.025  16.789  1.00  0.00           C  
ATOM   2403  CE1 PHE A1304       7.531  15.935  14.137  1.00  0.00           C  
ATOM   2404  CE2 PHE A1304       6.457  14.898  16.027  1.00  0.00           C  
ATOM   2405  CZ  PHE A1304       6.862  14.852  14.696  1.00  0.00           C  
ATOM   2406  N   HIS A1306       4.888  18.559  18.552  1.00  0.00           N  
ATOM   2407  CA  HIS A1306       3.643  17.911  18.981  1.00  0.00           C  
ATOM   2408  C   HIS A1306       2.406  18.789  18.967  1.00  0.00           C  
ATOM   2409  O   HIS A1306       1.287  18.279  18.975  1.00  0.00           O  
ATOM   2410  CB  HIS A1306       3.794  17.357  20.397  1.00  0.00           C  
ATOM   2411  CG  HIS A1306       4.545  16.068  20.462  1.00  0.00           C  
ATOM   2412  ND1 HIS A1306       5.920  16.012  20.508  1.00  0.00           N  
ATOM   2413  CD2 HIS A1306       4.113  14.785  20.480  1.00  0.00           C  
ATOM   2414  CE1 HIS A1306       6.305  14.748  20.550  1.00  0.00           C  
ATOM   2415  NE2 HIS A1306       5.227  13.985  20.535  1.00  0.00           N  
ATOM   2416  N   SER A1310       2.594  20.101  18.960  1.00  0.00           N  
ATOM   2417  CA  SER A1310       1.456  21.007  18.988  1.00  0.00           C  
ATOM   2418  C   SER A1310       1.094  21.602  17.628  1.00  0.00           C  
ATOM   2419  O   SER A1310      -0.034  22.065  17.433  1.00  0.00           O  
ATOM   2420  CB  SER A1310       1.721  22.136  19.993  1.00  0.00           C  
ATOM   2421  OG  SER A1310       2.739  23.011  19.532  1.00  0.00           O  
ATOM   2422  N   LEU A1312       2.042  21.587  16.692  1.00  0.00           N  
ATOM   2423  CA  LEU A1312       1.800  22.153  15.367  1.00  0.00           C  
ATOM   2424  C   LEU A1312       1.906  21.126  14.246  1.00  0.00           C  
ATOM   2425  O   LEU A1312       0.927  20.844  13.558  1.00  0.00           O  
ATOM   2426  CB  LEU A1312       2.777  23.307  15.104  1.00  0.00           C  
ATOM   2427  CG  LEU A1312       2.640  24.498  16.063  1.00  0.00           C  
ATOM   2428  CD1 LEU A1312       3.751  25.515  15.829  1.00  0.00           C  
ATOM   2429  CD2 LEU A1312       1.283  25.136  15.854  1.00  0.00           C  
ATOM   2430  N   PHE A1313       3.095  20.565  14.071  1.00  0.00           N  
ATOM   2431  CA  PHE A1313       3.330  19.585  13.015  1.00  0.00           C  
ATOM   2432  C   PHE A1313       2.473  18.326  13.135  1.00  0.00           C  
ATOM   2433  O   PHE A1313       1.815  17.917  12.174  1.00  0.00           O  
ATOM   2434  CB  PHE A1313       4.807  19.200  12.997  1.00  0.00           C  
ATOM   2435  CG  PHE A1313       5.167  18.235  11.915  1.00  0.00           C  
ATOM   2436  CD1 PHE A1313       5.569  18.692  10.668  1.00  0.00           C  
ATOM   2437  CD2 PHE A1313       5.106  16.863  12.139  1.00  0.00           C  
ATOM   2438  CE1 PHE A1313       5.904  17.798   9.656  1.00  0.00           C  
ATOM   2439  CE2 PHE A1313       5.440  15.959  11.132  1.00  0.00           C  
ATOM   2440  CZ  PHE A1313       5.840  16.430   9.888  1.00  0.00           C  
ATOM   2441  N   TRP A1314       2.484  17.718  14.319  1.00  0.00           N  
ATOM   2442  CA  TRP A1314       1.741  16.489  14.589  1.00  0.00           C  
ATOM   2443  C   TRP A1314       0.233  16.597  14.336  1.00  0.00           C  
ATOM   2444  O   TRP A1314      -0.330  15.787  13.598  1.00  0.00           O  
ATOM   2445  CB  TRP A1314       2.032  16.047  16.032  1.00  0.00           C  
ATOM   2446  CG  TRP A1314       1.317  14.812  16.523  1.00  0.00           C  
ATOM   2447  CD1 TRP A1314       0.713  14.661  17.736  1.00  0.00           C  
ATOM   2448  CD2 TRP A1314       1.206  13.536  15.860  1.00  0.00           C  
ATOM   2449  NE1 TRP A1314       0.243  13.376  17.878  1.00  0.00           N  
ATOM   2450  CE2 TRP A1314       0.532  12.664  16.744  1.00  0.00           C  
ATOM   2451  CE3 TRP A1314       1.615  13.048  14.612  1.00  0.00           C  
ATOM   2452  CZ2 TRP A1314       0.254  11.331  16.422  1.00  0.00           C  
ATOM   2453  CZ3 TRP A1314       1.339  11.717  14.290  1.00  0.00           C  
ATOM   2454  CH2 TRP A1314       0.665  10.877  15.194  1.00  0.00           C  
ATOM   2455  N   PRO A1316      -0.446  17.573  14.967  1.00  0.00           N  
ATOM   2456  CA  PRO A1316      -1.893  17.742  14.771  1.00  0.00           C  
ATOM   2457  C   PRO A1316      -2.263  18.084  13.324  1.00  0.00           C  
ATOM   2458  O   PRO A1316      -3.312  17.661  12.828  1.00  0.00           O  
ATOM   2459  CB  PRO A1316      -2.263  18.861  15.743  1.00  0.00           C  
ATOM   2460  CG  PRO A1316      -1.140  18.876  16.749  1.00  0.00           C  
ATOM   2461  CD  PRO A1316       0.079  18.540  15.943  1.00  0.00           C  
ATOM   2462  N   ALA A1317      -1.410  18.855  12.652  1.00  0.00           N  
ATOM   2463  CA  ALA A1317      -1.656  19.209  11.256  1.00  0.00           C  
ATOM   2464  C   ALA A1317      -1.621  17.931  10.405  1.00  0.00           C  
ATOM   2465  O   ALA A1317      -2.502  17.695   9.571  1.00  0.00           O  
ATOM   2466  CB  ALA A1317      -0.594  20.205  10.763  1.00  0.00           C  
ATOM   2467  N   MET A1318      -0.596  17.109  10.627  1.00  0.00           N  
ATOM   2468  CA  MET A1318      -0.433  15.855   9.902  1.00  0.00           C  
ATOM   2469  C   MET A1318      -1.662  14.962  10.108  1.00  0.00           C  
ATOM   2470  O   MET A1318      -2.193  14.375   9.155  1.00  0.00           O  
ATOM   2471  CB  MET A1318       0.826  15.142  10.390  1.00  0.00           C  
ATOM   2472  CG  MET A1318       1.087  13.802   9.732  1.00  0.00           C  
ATOM   2473  SD  MET A1318       2.825  13.294   9.863  1.00  0.00           S  
ATOM   2474  CE  MET A1318       2.787  12.341  11.349  1.00  0.00           C  
ATOM   2475  N   LEU A1319      -2.115  14.873  11.356  1.00  0.00           N  
ATOM   2476  CA  LEU A1319      -3.282  14.070  11.691  1.00  0.00           C  
ATOM   2477  C   LEU A1319      -4.506  14.612  10.971  1.00  0.00           C  
ATOM   2478  O   LEU A1319      -5.253  13.864  10.327  1.00  0.00           O  
ATOM   2479  CB  LEU A1319      -3.512  14.088  13.206  1.00  0.00           C  
ATOM   2480  CG  LEU A1319      -2.511  13.196  13.948  1.00  0.00           C  
ATOM   2481  CD1 LEU A1319      -2.472  13.551  15.436  1.00  0.00           C  
ATOM   2482  CD2 LEU A1319      -2.902  11.737  13.739  1.00  0.00           C  
ATOM   2483  N   GLU A1321      -4.705  15.920  11.079  1.00  0.00           N  
ATOM   2484  CA  GLU A1321      -5.833  16.571  10.433  1.00  0.00           C  
ATOM   2485  C   GLU A1321      -5.803  16.320   8.926  1.00  0.00           C  
ATOM   2486  O   GLU A1321      -6.819  15.966   8.323  1.00  0.00           O  
ATOM   2487  CB  GLU A1321      -5.788  18.076  10.699  1.00  0.00           C  
ATOM   2488  CG  GLU A1321      -6.916  18.857  10.049  1.00  0.00           C  
ATOM   2489  CD  GLU A1321      -8.156  18.940  10.924  1.00  0.00           C  
ATOM   2490  OE1 GLU A1321      -8.141  18.396  12.049  1.00  0.00           O  
ATOM   2491  OE2 GLU A1321      -9.150  19.552  10.484  1.00  0.00           O  
ATOM   2492  N   GLY A1322      -4.627  16.490   8.329  1.00  0.00           N  
ATOM   2493  CA  GLY A1322      -4.483  16.308   6.897  1.00  0.00           C  
ATOM   2494  C   GLY A1322      -4.724  14.903   6.384  1.00  0.00           C  
ATOM   2495  O   GLY A1322      -5.061  14.716   5.212  1.00  0.00           O  
ATOM   2496  N   SER A1323      -4.547  13.914   7.254  1.00  0.00           N  
ATOM   2497  CA  SER A1323      -4.735  12.525   6.867  1.00  0.00           C  
ATOM   2498  C   SER A1323      -6.033  11.965   7.429  1.00  0.00           C  
ATOM   2499  O   SER A1323      -6.243  10.752   7.457  1.00  0.00           O  
ATOM   2500  CB  SER A1323      -3.542  11.679   7.324  1.00  0.00           C  
ATOM   2501  OG  SER A1323      -3.248  11.892   8.691  1.00  0.00           O  
ATOM   2502  N   ASN A1341      -6.895  12.864   7.889  1.00  0.00           N  
ATOM   2503  CA  ASN A1341      -8.205  12.504   8.424  1.00  0.00           C  
ATOM   2504  C   ASN A1341      -8.272  11.735   9.736  1.00  0.00           C  
ATOM   2505  O   ASN A1341      -9.158  10.896   9.923  1.00  0.00           O  
ATOM   2506  CB  ASN A1341      -8.992  11.740   7.368  1.00  0.00           C  
ATOM   2507  CG  ASN A1341     -10.226  12.479   6.935  1.00  0.00           C  
ATOM   2508  OD1 ASN A1341     -11.340  12.144   7.345  1.00  0.00           O  
ATOM   2509  ND2 ASN A1341     -10.040  13.502   6.108  1.00  0.00           N  
ATOM   2510  N   PHE A1342      -7.352  12.022  10.647  1.00  0.00           N  
ATOM   2511  CA  PHE A1342      -7.341  11.364  11.945  1.00  0.00           C  
ATOM   2512  C   PHE A1342      -7.623  12.416  13.022  1.00  0.00           C  
ATOM   2513  O   PHE A1342      -7.459  13.611  12.776  1.00  0.00           O  
ATOM   2514  CB  PHE A1342      -5.972  10.721  12.191  1.00  0.00           C  
ATOM   2515  CG  PHE A1342      -5.725   9.485  11.372  1.00  0.00           C  
ATOM   2516  CD1 PHE A1342      -4.862   9.519  10.279  1.00  0.00           C  
ATOM   2517  CD2 PHE A1342      -6.347   8.279  11.702  1.00  0.00           C  
ATOM   2518  CE1 PHE A1342      -4.621   8.368   9.521  1.00  0.00           C  
ATOM   2519  CE2 PHE A1342      -6.114   7.118  10.952  1.00  0.00           C  
ATOM   2520  CZ  PHE A1342      -5.249   7.164   9.859  1.00  0.00           C  
ATOM   2521  N   ARG A1344      -8.046  11.986  14.209  1.00  0.00           N  
ATOM   2522  CA  ARG A1344      -8.311  12.938  15.289  1.00  0.00           C  
ATOM   2523  C   ARG A1344      -7.003  13.521  15.835  1.00  0.00           C  
ATOM   2524  O   ARG A1344      -5.935  12.914  15.719  1.00  0.00           O  
ATOM   2525  CB  ARG A1344      -9.106  12.277  16.429  1.00  0.00           C  
ATOM   2526  CG  ARG A1344      -8.543  10.963  16.955  1.00  0.00           C  
ATOM   2527  CD  ARG A1344      -7.510  11.171  18.077  1.00  0.00           C  
ATOM   2528  NE  ARG A1344      -8.003  12.049  19.141  1.00  0.00           N  
ATOM   2529  CZ  ARG A1344      -8.805  11.658  20.125  1.00  0.00           C  
ATOM   2530  NH1 ARG A1344      -9.215  10.397  20.192  1.00  0.00           N  
ATOM   2531  NH2 ARG A1344      -9.205  12.528  21.044  1.00  0.00           N  
ATOM   2532  N   LYS A1345      -7.086  14.710  16.416  1.00  0.00           N  
ATOM   2533  CA  LYS A1345      -5.911  15.352  16.984  1.00  0.00           C  
ATOM   2534  C   LYS A1345      -5.857  15.054  18.480  1.00  0.00           C  
ATOM   2535  O   LYS A1345      -6.834  14.587  19.070  1.00  0.00           O  
ATOM   2536  CB  LYS A1345      -5.975  16.866  16.765  1.00  0.00           C  
ATOM   2537  CG  LYS A1345      -6.139  17.281  15.301  1.00  0.00           C  
ATOM   2538  CD  LYS A1345      -6.056  18.795  15.132  1.00  0.00           C  
ATOM   2539  CE  LYS A1345      -7.404  19.453  15.386  1.00  0.00           C  
ATOM   2540  NZ  LYS A1345      -8.534  18.741  14.716  1.00  0.00           N  
ATOM   2541  N   PRO A1346      -4.708  15.315  19.116  1.00  0.00           N  
ATOM   2542  CA  PRO A1346      -4.629  15.041  20.552  1.00  0.00           C  
ATOM   2543  C   PRO A1346      -5.682  15.831  21.328  1.00  0.00           C  
ATOM   2544  O   PRO A1346      -6.127  16.896  20.886  1.00  0.00           O  
ATOM   2545  CB  PRO A1346      -3.207  15.467  20.928  1.00  0.00           C  
ATOM   2546  CG  PRO A1346      -2.449  15.489  19.633  1.00  0.00           C  
ATOM   2547  CD  PRO A1346      -3.444  15.850  18.576  1.00  0.00           C  
ATOM   2548  N   SER A1347      -6.091  15.302  22.475  1.00  0.00           N  
ATOM   2549  CA  SER A1347      -7.059  15.989  23.321  1.00  0.00           C  
ATOM   2550  C   SER A1347      -6.275  17.044  24.100  1.00  0.00           C  
ATOM   2551  O   SER A1347      -6.764  18.146  24.360  1.00  0.00           O  
ATOM   2552  CB  SER A1347      -7.715  15.009  24.290  1.00  0.00           C  
ATOM   2553  OG  SER A1347      -8.441  14.023  23.584  1.00  0.00           O  
ATOM   2554  N   ASN A1348      -5.047  16.698  24.469  1.00  0.00           N  
ATOM   2555  CA  ASN A1348      -4.194  17.623  25.197  1.00  0.00           C  
ATOM   2556  C   ASN A1348      -2.758  17.147  25.225  1.00  0.00           C  
ATOM   2557  O   ASN A1348      -2.469  15.970  24.980  1.00  0.00           O  
ATOM   2558  CB  ASN A1348      -4.695  17.798  26.634  1.00  0.00           C  
ATOM   2559  CG  ASN A1348      -4.429  19.191  27.174  1.00  0.00           C  
ATOM   2560  OD1 ASN A1348      -3.638  19.950  26.610  1.00  0.00           O  
ATOM   2561  ND2 ASN A1348      -5.089  19.534  28.269  1.00  0.00           N  
ATOM   2562  N   LEU A1349      -1.860  18.084  25.504  1.00  0.00           N  
ATOM   2563  CA  LEU A1349      -0.440  17.799  25.605  1.00  0.00           C  
ATOM   2564  C   LEU A1349      -0.062  18.176  27.022  1.00  0.00           C  
ATOM   2565  O   LEU A1349      -0.360  19.279  27.472  1.00  0.00           O  
ATOM   2566  CB  LEU A1349       0.371  18.664  24.637  1.00  0.00           C  
ATOM   2567  CG  LEU A1349       0.044  18.584  23.149  1.00  0.00           C  
ATOM   2568  CD1 LEU A1349       0.867  19.636  22.406  1.00  0.00           C  
ATOM   2569  CD2 LEU A1349       0.349  17.190  22.630  1.00  0.00           C  
ATOM   2570  N   PHE A1350       0.578  17.256  27.728  1.00  0.00           N  
ATOM   2571  CA  PHE A1350       1.003  17.509  29.099  1.00  0.00           C  
ATOM   2572  C   PHE A1350       2.513  17.652  29.033  1.00  0.00           C  
ATOM   2573  O   PHE A1350       3.231  16.680  28.781  1.00  0.00           O  
ATOM   2574  CB  PHE A1350       0.590  16.337  29.994  1.00  0.00           C  
ATOM   2575  CG  PHE A1350      -0.901  16.102  30.036  1.00  0.00           C  
ATOM   2576  CD1 PHE A1350      -1.415  14.813  30.132  1.00  0.00           C  
ATOM   2577  CD2 PHE A1350      -1.787  17.175  30.018  1.00  0.00           C  
ATOM   2578  CE1 PHE A1350      -2.787  14.595  30.216  1.00  0.00           C  
ATOM   2579  CE2 PHE A1350      -3.164  16.969  30.104  1.00  0.00           C  
ATOM   2580  CZ  PHE A1350      -3.666  15.678  30.204  1.00  0.00           C  
ATOM   2581  N   VAL A1351       2.983  18.880  29.240  1.00  0.00           N  
ATOM   2582  CA  VAL A1351       4.401  19.193  29.160  1.00  0.00           C  
ATOM   2583  C   VAL A1351       5.089  19.354  30.512  1.00  0.00           C  
ATOM   2584  O   VAL A1351       4.557  19.969  31.432  1.00  0.00           O  
ATOM   2585  CB  VAL A1351       4.608  20.480  28.320  1.00  0.00           C  
ATOM   2586  CG1 VAL A1351       6.084  20.695  28.011  1.00  0.00           C  
ATOM   2587  CG2 VAL A1351       3.805  20.373  27.033  1.00  0.00           C  
ATOM   2588  N   HIS A1352       6.286  18.788  30.616  1.00  0.00           N  
ATOM   2589  CA  HIS A1352       7.068  18.868  31.836  1.00  0.00           C  
ATOM   2590  C   HIS A1352       8.406  19.518  31.497  1.00  0.00           C  
ATOM   2591  O   HIS A1352       8.777  19.616  30.327  1.00  0.00           O  
ATOM   2592  CB  HIS A1352       7.307  17.465  32.397  1.00  0.00           C  
ATOM   2593  CG  HIS A1352       8.138  16.599  31.502  1.00  0.00           C  
ATOM   2594  ND1 HIS A1352       7.586  15.669  30.645  1.00  0.00           N  
ATOM   2595  CD2 HIS A1352       9.472  16.562  31.286  1.00  0.00           C  
ATOM   2596  CE1 HIS A1352       8.547  15.100  29.941  1.00  0.00           C  
ATOM   2597  NE2 HIS A1352       9.701  15.624  30.310  1.00  0.00           N  
ATOM   2598  N   GLY A1356       9.133  19.956  32.520  1.00  0.00           N  
ATOM   2599  CA  GLY A1356      10.422  20.569  32.287  1.00  0.00           C  
ATOM   2600  C   GLY A1356      11.528  19.536  32.392  1.00  0.00           C  
ATOM   2601  O   GLY A1356      11.268  18.332  32.350  1.00  0.00           O  
ATOM   2602  N   TYR A1360      12.765  20.005  32.535  1.00  0.00           N  
ATOM   2603  CA  TYR A1360      13.919  19.115  32.644  1.00  0.00           C  
ATOM   2604  C   TYR A1360      14.222  18.742  34.081  1.00  0.00           C  
ATOM   2605  O   TYR A1360      13.612  19.249  35.019  1.00  0.00           O  
ATOM   2606  CB  TYR A1360      15.165  19.769  32.042  1.00  0.00           C  
ATOM   2607  CG  TYR A1360      14.960  20.305  30.648  1.00  0.00           C  
ATOM   2608  CD1 TYR A1360      15.080  21.671  30.383  1.00  0.00           C  
ATOM   2609  CD2 TYR A1360      14.643  19.452  29.591  1.00  0.00           C  
ATOM   2610  CE1 TYR A1360      14.891  22.175  29.096  1.00  0.00           C  
ATOM   2611  CE2 TYR A1360      14.453  19.944  28.303  1.00  0.00           C  
ATOM   2612  CZ  TYR A1360      14.578  21.306  28.061  1.00  0.00           C  
ATOM   2613  OH  TYR A1360      14.397  21.800  26.785  1.00  0.00           O  
ATOM   2614  N   VAL A1361      15.185  17.848  34.241  1.00  0.00           N  
ATOM   2615  CA  VAL A1361      15.598  17.407  35.556  1.00  0.00           C  
ATOM   2616  C   VAL A1361      17.031  17.858  35.801  1.00  0.00           C  
ATOM   2617  O   VAL A1361      17.915  17.625  34.980  1.00  0.00           O  
ATOM   2618  CB  VAL A1361      15.531  15.865  35.676  1.00  0.00           C  
ATOM   2619  CG1 VAL A1361      16.363  15.388  36.860  1.00  0.00           C  
ATOM   2620  CG2 VAL A1361      14.086  15.422  35.838  1.00  0.00           C  
ATOM   2621  N   THR A1365      17.249  18.533  36.918  1.00  0.00           N  
ATOM   2622  CA  THR A1365      18.591  18.962  37.286  1.00  0.00           C  
ATOM   2623  C   THR A1365      18.942  18.129  38.518  1.00  0.00           C  
ATOM   2624  O   THR A1365      18.056  17.620  39.209  1.00  0.00           O  
ATOM   2625  CB  THR A1365      18.640  20.459  37.673  1.00  0.00           C  
ATOM   2626  OG1 THR A1365      17.631  20.734  38.653  1.00  0.00           O  
ATOM   2627  CG2 THR A1365      18.412  21.339  36.455  1.00  0.00           C  
ATOM   2628  N   VAL A1366      20.229  17.959  38.779  1.00  0.00           N  
ATOM   2629  CA  VAL A1366      20.649  17.216  39.956  1.00  0.00           C  
ATOM   2630  C   VAL A1366      21.527  18.169  40.762  1.00  0.00           C  
ATOM   2631  O   VAL A1366      22.542  18.670  40.272  1.00  0.00           O  
ATOM   2632  CB  VAL A1366      21.437  15.944  39.580  1.00  0.00           C  
ATOM   2633  CG1 VAL A1366      21.900  15.230  40.839  1.00  0.00           C  
ATOM   2634  CG2 VAL A1366      20.557  15.018  38.757  1.00  0.00           C  
ATOM   2635  N   ASN A1368      21.111  18.434  41.993  1.00  0.00           N  
ATOM   2636  CA  ASN A1368      21.830  19.350  42.862  1.00  0.00           C  
ATOM   2637  C   ASN A1368      21.831  20.755  42.264  1.00  0.00           C  
ATOM   2638  O   ASN A1368      22.827  21.477  42.332  1.00  0.00           O  
ATOM   2639  CB  ASN A1368      23.257  18.854  43.082  1.00  0.00           C  
ATOM   2640  CG  ASN A1368      23.302  17.598  43.920  1.00  0.00           C  
ATOM   2641  OD1 ASN A1368      22.349  17.284  44.642  1.00  0.00           O  
ATOM   2642  ND2 ASN A1368      24.405  16.866  43.830  1.00  0.00           N  
ATOM   2643  N   GLY A1369      20.700  21.125  41.666  1.00  0.00           N  
ATOM   2644  CA  GLY A1369      20.542  22.448  41.090  1.00  0.00           C  
ATOM   2645  C   GLY A1369      21.157  22.703  39.732  1.00  0.00           C  
ATOM   2646  O   GLY A1369      20.912  23.749  39.128  1.00  0.00           O  
ATOM   2647  N   ALA A1370      21.949  21.762  39.235  1.00  0.00           N  
ATOM   2648  CA  ALA A1370      22.588  21.954  37.941  1.00  0.00           C  
ATOM   2649  C   ALA A1370      22.311  20.843  36.941  1.00  0.00           C  
ATOM   2650  O   ALA A1370      21.855  19.757  37.296  1.00  0.00           O  
ATOM   2651  CB  ALA A1370      24.090  22.111  38.129  1.00  0.00           C  
ATOM   2652  N   LYS A1373      22.594  21.137  35.678  1.00  0.00           N  
ATOM   2653  CA  LYS A1373      22.413  20.179  34.602  1.00  0.00           C  
ATOM   2654  C   LYS A1373      23.208  18.930  34.975  1.00  0.00           C  
ATOM   2655  O   LYS A1373      24.228  19.028  35.656  1.00  0.00           O  
ATOM   2656  CB  LYS A1373      22.944  20.785  33.302  1.00  0.00           C  
ATOM   2657  CG  LYS A1373      22.847  19.884  32.089  1.00  0.00           C  
ATOM   2658  CD  LYS A1373      23.316  20.618  30.838  1.00  0.00           C  
ATOM   2659  CE  LYS A1373      24.094  19.696  29.910  1.00  0.00           C  
ATOM   2660  NZ  LYS A1373      24.770  20.456  28.820  1.00  0.00           N  
ATOM   2661  N   MET A1412      22.738  17.759  34.549  1.00  0.00           N  
ATOM   2662  CA  MET A1412      23.430  16.510  34.852  1.00  0.00           C  
ATOM   2663  C   MET A1412      24.873  16.615  34.387  1.00  0.00           C  
ATOM   2664  O   MET A1412      25.146  17.121  33.298  1.00  0.00           O  
ATOM   2665  CB  MET A1412      22.742  15.334  34.164  1.00  0.00           C  
ATOM   2666  CG  MET A1412      21.405  14.975  34.781  1.00  0.00           C  
ATOM   2667  SD  MET A1412      20.776  13.387  34.204  1.00  0.00           S  
ATOM   2668  CE  MET A1412      19.043  13.601  34.509  1.00  0.00           C  
ATOM   2669  N   SER A1416      25.795  16.131  35.215  1.00  0.00           N  
ATOM   2670  CA  SER A1416      27.213  16.205  34.899  1.00  0.00           C  
ATOM   2671  C   SER A1416      27.928  14.864  34.971  1.00  0.00           C  
ATOM   2672  O   SER A1416      27.951  14.211  36.015  1.00  0.00           O  
ATOM   2673  CB  SER A1416      27.895  17.196  35.846  1.00  0.00           C  
ATOM   2674  OG  SER A1416      29.301  17.031  35.823  1.00  0.00           O  
ATOM   2675  N   LYS A1440      28.525  14.469  33.852  1.00  0.00           N  
ATOM   2676  CA  LYS A1440      29.257  13.214  33.768  1.00  0.00           C  
ATOM   2677  C   LYS A1440      30.488  13.217  34.667  1.00  0.00           C  
ATOM   2678  O   LYS A1440      30.782  12.226  35.331  1.00  0.00           O  
ATOM   2679  CB  LYS A1440      29.672  12.948  32.321  1.00  0.00           C  
ATOM   2680  CG  LYS A1440      28.737  11.998  31.599  1.00  0.00           C  
ATOM   2681  CD  LYS A1440      29.065  11.902  30.117  1.00  0.00           C  
ATOM   2682  CE  LYS A1440      27.843  12.214  29.262  1.00  0.00           C  
ATOM   2683  NZ  LYS A1440      27.303  10.995  28.597  1.00  0.00           N  
ATOM   2684  N   SER A1441      31.203  14.336  34.699  1.00  0.00           N  
ATOM   2685  CA  SER A1441      32.400  14.438  35.525  1.00  0.00           C  
ATOM   2686  C   SER A1441      32.060  14.444  37.010  1.00  0.00           C  
ATOM   2687  O   SER A1441      32.831  13.941  37.831  1.00  0.00           O  
ATOM   2688  CB  SER A1441      33.180  15.710  35.172  1.00  0.00           C  
ATOM   2689  OG  SER A1441      32.392  16.866  35.388  1.00  0.00           O  
ATOM   2690  N   ARG A1442      30.904  15.011  37.354  1.00  0.00           N  
ATOM   2691  CA  ARG A1442      30.471  15.084  38.750  1.00  0.00           C  
ATOM   2692  C   ARG A1442      29.673  13.857  39.169  1.00  0.00           C  
ATOM   2693  O   ARG A1442      29.294  13.719  40.332  1.00  0.00           O  
ATOM   2694  CB  ARG A1442      29.630  16.344  38.979  1.00  0.00           C  
ATOM   2695  CG  ARG A1442      30.412  17.640  38.822  1.00  0.00           C  
ATOM   2696  CD  ARG A1442      29.589  18.829  39.280  1.00  0.00           C  
ATOM   2697  NE  ARG A1442      30.299  20.091  39.090  1.00  0.00           N  
ATOM   2698  CZ  ARG A1442      30.650  20.579  37.904  1.00  0.00           C  
ATOM   2699  NH1 ARG A1442      30.358  19.910  36.797  1.00  0.00           N  
ATOM   2700  NH2 ARG A1442      31.293  21.735  37.824  1.00  0.00           N  
ATOM   2701  N   GLY A1450      29.416  12.970  38.215  1.00  0.00           N  
ATOM   2702  CA  GLY A1450      28.670  11.766  38.514  1.00  0.00           C  
ATOM   2703  C   GLY A1450      27.202  12.014  38.785  1.00  0.00           C  
ATOM   2704  O   GLY A1450      26.572  11.238  39.499  1.00  0.00           O  
ATOM   2705  N   THR A1452      26.653  13.094  38.235  1.00  0.00           N  
ATOM   2706  CA  THR A1452      25.235  13.395  38.428  1.00  0.00           C  
ATOM   2707  C   THR A1452      24.459  12.977  37.180  1.00  0.00           C  
ATOM   2708  O   THR A1452      23.240  13.135  37.102  1.00  0.00           O  
ATOM   2709  CB  THR A1452      24.985  14.891  38.714  1.00  0.00           C  
ATOM   2710  OG1 THR A1452      25.571  15.684  37.676  1.00  0.00           O  
ATOM   2711  CG2 THR A1452      25.585  15.278  40.064  1.00  0.00           C  
ATOM   2712  N   PHE A1455      25.182  12.462  36.193  1.00  0.00           N  
ATOM   2713  CA  PHE A1455      24.541  11.972  34.992  1.00  0.00           C  
ATOM   2714  C   PHE A1455      24.272  10.525  35.370  1.00  0.00           C  
ATOM   2715  O   PHE A1455      25.135   9.666  35.217  1.00  0.00           O  
ATOM   2716  CB  PHE A1455      25.484  12.032  33.800  1.00  0.00           C  
ATOM   2717  CG  PHE A1455      24.847  11.572  32.534  1.00  0.00           C  
ATOM   2718  CD1 PHE A1455      24.077  12.446  31.777  1.00  0.00           C  
ATOM   2719  CD2 PHE A1455      24.955  10.248  32.130  1.00  0.00           C  
ATOM   2720  CE1 PHE A1455      23.417  12.009  30.640  1.00  0.00           C  
ATOM   2721  CE2 PHE A1455      24.299   9.798  30.992  1.00  0.00           C  
ATOM   2722  CZ  PHE A1455      23.526  10.683  30.245  1.00  0.00           C  
ATOM   2723  N   ILE A1456      23.075  10.274  35.884  1.00  0.00           N  
ATOM   2724  CA  ILE A1456      22.698   8.955  36.356  1.00  0.00           C  
ATOM   2725  C   ILE A1456      21.747   8.208  35.447  1.00  0.00           C  
ATOM   2726  O   ILE A1456      20.667   8.701  35.126  1.00  0.00           O  
ATOM   2727  CB  ILE A1456      22.051   9.058  37.748  1.00  0.00           C  
ATOM   2728  CG1 ILE A1456      23.015   9.768  38.704  1.00  0.00           C  
ATOM   2729  CG2 ILE A1456      21.669   7.675  38.255  1.00  0.00           C  
ATOM   2730  CD1 ILE A1456      22.347  10.743  39.642  1.00  0.00           C  
ATOM   2731  N   LYS A1457      22.154   7.004  35.058  1.00  0.00           N  
ATOM   2732  CA  LYS A1457      21.348   6.146  34.197  1.00  0.00           C  
ATOM   2733  C   LYS A1457      20.320   5.382  35.027  1.00  0.00           C  
ATOM   2734  O   LYS A1457      20.560   5.087  36.198  1.00  0.00           O  
ATOM   2735  CB  LYS A1457      22.253   5.157  33.460  1.00  0.00           C  
ATOM   2736  CG  LYS A1457      23.361   5.833  32.681  1.00  0.00           C  
ATOM   2737  CD  LYS A1457      23.570   5.173  31.334  1.00  0.00           C  
ATOM   2738  CE  LYS A1457      24.697   4.163  31.391  1.00  0.00           C  
ATOM   2739  NZ  LYS A1457      24.491   3.202  32.509  1.00  0.00           N  
ATOM   2740  N   ALA A1458      19.181   5.060  34.419  1.00  0.00           N  
ATOM   2741  CA  ALA A1458      18.127   4.331  35.124  1.00  0.00           C  
ATOM   2742  C   ALA A1458      18.621   3.004  35.700  1.00  0.00           C  
ATOM   2743  O   ALA A1458      18.318   2.664  36.843  1.00  0.00           O  
ATOM   2744  CB  ALA A1458      16.949   4.077  34.191  1.00  0.00           C  
ATOM   2745  N   SER A1459      19.375   2.252  34.906  1.00  0.00           N  
ATOM   2746  CA  SER A1459      19.881   0.964  35.357  1.00  0.00           C  
ATOM   2747  C   SER A1459      20.802   1.110  36.567  1.00  0.00           C  
ATOM   2748  O   SER A1459      20.766   0.288  37.483  1.00  0.00           O  
ATOM   2749  CB  SER A1459      20.617   0.269  34.215  1.00  0.00           C  
ATOM   2750  OG  SER A1459      21.676   1.078  33.747  1.00  0.00           O  
ATOM   2751  N   THR A1460      21.619   2.160  36.577  1.00  0.00           N  
ATOM   2752  CA  THR A1460      22.539   2.398  37.686  1.00  0.00           C  
ATOM   2753  C   THR A1460      21.746   2.702  38.949  1.00  0.00           C  
ATOM   2754  O   THR A1460      22.042   2.187  40.026  1.00  0.00           O  
ATOM   2755  CB  THR A1460      23.488   3.592  37.402  1.00  0.00           C  
ATOM   2756  OG1 THR A1460      24.172   3.379  36.161  1.00  0.00           O  
ATOM   2757  CG2 THR A1460      24.517   3.735  38.512  1.00  0.00           C  
ATOM   2758  N   TRP A1461      20.733   3.547  38.809  1.00  0.00           N  
ATOM   2759  CA  TRP A1461      19.905   3.909  39.944  1.00  0.00           C  
ATOM   2760  C   TRP A1461      19.337   2.672  40.630  1.00  0.00           C  
ATOM   2761  O   TRP A1461      19.366   2.568  41.858  1.00  0.00           O  
ATOM   2762  CB  TRP A1461      18.755   4.822  39.504  1.00  0.00           C  
ATOM   2763  CG  TRP A1461      17.802   5.113  40.615  1.00  0.00           C  
ATOM   2764  CD1 TRP A1461      16.721   4.369  40.984  1.00  0.00           C  
ATOM   2765  CD2 TRP A1461      17.877   6.199  41.543  1.00  0.00           C  
ATOM   2766  NE1 TRP A1461      16.117   4.921  42.085  1.00  0.00           N  
ATOM   2767  CE2 TRP A1461      16.807   6.047  42.450  1.00  0.00           C  
ATOM   2768  CE3 TRP A1461      18.748   7.288  41.696  1.00  0.00           C  
ATOM   2769  CZ2 TRP A1461      16.580   6.943  43.499  1.00  0.00           C  
ATOM   2770  CZ3 TRP A1461      18.524   8.181  42.741  1.00  0.00           C  
ATOM   2771  CH2 TRP A1461      17.446   8.001  43.629  1.00  0.00           C  
ATOM   2772  N   LEU A1462      18.829   1.730  39.841  1.00  0.00           N  
ATOM   2773  CA  LEU A1462      18.234   0.526  40.407  1.00  0.00           C  
ATOM   2774  C   LEU A1462      19.222  -0.412  41.100  1.00  0.00           C  
ATOM   2775  O   LEU A1462      18.814  -1.317  41.824  1.00  0.00           O  
ATOM   2776  CB  LEU A1462      17.465  -0.232  39.327  1.00  0.00           C  
ATOM   2777  CG  LEU A1462      16.253   0.510  38.757  1.00  0.00           C  
ATOM   2778  CD1 LEU A1462      15.750  -0.228  37.529  1.00  0.00           C  
ATOM   2779  CD2 LEU A1462      15.160   0.614  39.810  1.00  0.00           C  
ATOM   2780  N   ASN A1463      20.516  -0.204  40.881  1.00  0.00           N  
ATOM   2781  CA  ASN A1463      21.525  -1.036  41.528  1.00  0.00           C  
ATOM   2782  C   ASN A1463      21.726  -0.543  42.957  1.00  0.00           C  
ATOM   2783  O   ASN A1463      22.218  -1.279  43.816  1.00  0.00           O  
ATOM   2784  CB  ASN A1463      22.863  -0.932  40.802  1.00  0.00           C  
ATOM   2785  CG  ASN A1463      22.893  -1.716  39.519  1.00  0.00           C  
ATOM   2786  OD1 ASN A1463      23.671  -1.410  38.619  1.00  0.00           O  
ATOM   2787  ND2 ASN A1463      22.049  -2.735  39.423  1.00  0.00           N  
ATOM   2788  N   HIS A1465      21.347   0.710  43.200  1.00  0.00           N  
ATOM   2789  CA  HIS A1465      21.518   1.316  44.514  1.00  0.00           C  
ATOM   2790  C   HIS A1465      20.245   1.571  45.308  1.00  0.00           C  
ATOM   2791  O   HIS A1465      20.251   1.441  46.529  1.00  0.00           O  
ATOM   2792  CB  HIS A1465      22.281   2.631  44.368  1.00  0.00           C  
ATOM   2793  CG  HIS A1465      23.660   2.462  43.813  1.00  0.00           C  
ATOM   2794  ND1 HIS A1465      23.899   2.229  42.475  1.00  0.00           N  
ATOM   2795  CD2 HIS A1465      24.873   2.498  44.411  1.00  0.00           C  
ATOM   2796  CE1 HIS A1465      25.200   2.133  42.274  1.00  0.00           C  
ATOM   2797  NE2 HIS A1465      25.813   2.291  43.432  1.00  0.00           N  
ATOM   2798  N   PHE A1467      19.168   1.950  44.623  1.00  0.00           N  
ATOM   2799  CA  PHE A1467      17.896   2.236  45.286  1.00  0.00           C  
ATOM   2800  C   PHE A1467      16.740   1.559  44.574  1.00  0.00           C  
ATOM   2801  O   PHE A1467      16.901   1.031  43.475  1.00  0.00           O  
ATOM   2802  CB  PHE A1467      17.628   3.742  45.299  1.00  0.00           C  
ATOM   2803  CG  PHE A1467      18.707   4.545  45.953  1.00  0.00           C  
ATOM   2804  CD1 PHE A1467      19.686   5.171  45.187  1.00  0.00           C  
ATOM   2805  CD2 PHE A1467      18.741   4.690  47.337  1.00  0.00           C  
ATOM   2806  CE1 PHE A1467      20.685   5.933  45.787  1.00  0.00           C  
ATOM   2807  CE2 PHE A1467      19.734   5.448  47.948  1.00  0.00           C  
ATOM   2808  CZ  PHE A1467      20.706   6.072  47.173  1.00  0.00           C  
ATOM   2809  N   ASP A1506      15.570   1.585  45.203  1.00  0.00           N  
ATOM   2810  CA  ASP A1506      14.384   1.001  44.593  1.00  0.00           C  
ATOM   2811  C   ASP A1506      13.709   2.081  43.755  1.00  0.00           C  
ATOM   2812  O   ASP A1506      14.084   3.252  43.825  1.00  0.00           O  
ATOM   2813  CB  ASP A1506      13.424   0.454  45.662  1.00  0.00           C  
ATOM   2814  CG  ASP A1506      12.712   1.546  46.451  1.00  0.00           C  
ATOM   2815  OD1 ASP A1506      13.117   2.723  46.386  1.00  0.00           O  
ATOM   2816  OD2 ASP A1506      11.734   1.214  47.150  1.00  0.00           O  
ATOM   2817  N   ALA A1507      12.726   1.692  42.954  1.00  0.00           N  
ATOM   2818  CA  ALA A1507      12.034   2.652  42.107  1.00  0.00           C  
ATOM   2819  C   ALA A1507      11.066   3.541  42.887  1.00  0.00           C  
ATOM   2820  O   ALA A1507      10.895   4.709  42.550  1.00  0.00           O  
ATOM   2821  CB  ALA A1507      11.290   1.921  40.985  1.00  0.00           C  
ATOM   2822  N   ASP A1508      10.449   3.000  43.937  1.00  0.00           N  
ATOM   2823  CA  ASP A1508       9.481   3.770  44.720  1.00  0.00           C  
ATOM   2824  C   ASP A1508      10.033   5.071  45.296  1.00  0.00           C  
ATOM   2825  O   ASP A1508       9.328   6.076  45.356  1.00  0.00           O  
ATOM   2826  CB  ASP A1508       8.909   2.919  45.857  1.00  0.00           C  
ATOM   2827  CG  ASP A1508       7.756   2.044  45.407  1.00  0.00           C  
ATOM   2828  OD1 ASP A1508       7.299   2.189  44.259  1.00  0.00           O  
ATOM   2829  OD2 ASP A1508       7.300   1.207  46.204  1.00  0.00           O  
ATOM   2830  N   SER A1509      11.288   5.052  45.729  1.00  0.00           N  
ATOM   2831  CA  SER A1509      11.902   6.244  46.304  1.00  0.00           C  
ATOM   2832  C   SER A1509      11.944   7.387  45.286  1.00  0.00           C  
ATOM   2833  O   SER A1509      11.513   8.504  45.576  1.00  0.00           O  
ATOM   2834  CB  SER A1509      13.319   5.921  46.798  1.00  0.00           C  
ATOM   2835  OG  SER A1509      14.117   5.365  45.764  1.00  0.00           O  
ATOM   2836  N   LEU A1510      12.456   7.105  44.093  1.00  0.00           N  
ATOM   2837  CA  LEU A1510      12.534   8.122  43.048  1.00  0.00           C  
ATOM   2838  C   LEU A1510      11.143   8.552  42.597  1.00  0.00           C  
ATOM   2839  O   LEU A1510      10.888   9.734  42.362  1.00  0.00           O  
ATOM   2840  CB  LEU A1510      13.314   7.597  41.842  1.00  0.00           C  
ATOM   2841  CG  LEU A1510      13.631   8.682  40.814  1.00  0.00           C  
ATOM   2842  CD1 LEU A1510      14.559   9.705  41.456  1.00  0.00           C  
ATOM   2843  CD2 LEU A1510      14.262   8.074  39.575  1.00  0.00           C  
ATOM   2844  N   ARG A1511      10.244   7.585  42.460  1.00  0.00           N  
ATOM   2845  CA  ARG A1511       8.889   7.897  42.049  1.00  0.00           C  
ATOM   2846  C   ARG A1511       8.284   8.874  43.061  1.00  0.00           C  
ATOM   2847  O   ARG A1511       7.654   9.864  42.687  1.00  0.00           O  
ATOM   2848  CB  ARG A1511       8.048   6.616  41.979  1.00  0.00           C  
ATOM   2849  CG  ARG A1511       8.451   5.682  40.852  1.00  0.00           C  
ATOM   2850  CD  ARG A1511       7.600   4.416  40.838  1.00  0.00           C  
ATOM   2851  NE  ARG A1511       6.178   4.710  40.687  1.00  0.00           N  
ATOM   2852  CZ  ARG A1511       5.457   4.407  39.611  1.00  0.00           C  
ATOM   2853  NH1 ARG A1511       6.019   3.795  38.574  1.00  0.00           N  
ATOM   2854  NH2 ARG A1511       4.172   4.724  39.568  1.00  0.00           N  
ATOM   2855  N   TYR A1516       8.478   8.601  44.346  1.00  0.00           N  
ATOM   2856  CA  TYR A1516       7.930   9.488  45.359  1.00  0.00           C  
ATOM   2857  C   TYR A1516       8.516  10.894  45.287  1.00  0.00           C  
ATOM   2858  O   TYR A1516       7.787  11.885  45.308  1.00  0.00           O  
ATOM   2859  CB  TYR A1516       8.177   8.944  46.761  1.00  0.00           C  
ATOM   2860  CG  TYR A1516       7.626   9.872  47.810  1.00  0.00           C  
ATOM   2861  CD1 TYR A1516       6.249  10.016  47.976  1.00  0.00           C  
ATOM   2862  CD2 TYR A1516       8.471  10.645  48.602  1.00  0.00           C  
ATOM   2863  CE1 TYR A1516       5.728  10.904  48.897  1.00  0.00           C  
ATOM   2864  CE2 TYR A1516       7.957  11.543  49.536  1.00  0.00           C  
ATOM   2865  CZ  TYR A1516       6.586  11.666  49.675  1.00  0.00           C  
ATOM   2866  OH  TYR A1516       6.061  12.551  50.584  1.00  0.00           O  
ATOM   2867  N   TYR A1517       9.839  10.981  45.216  1.00  0.00           N  
ATOM   2868  CA  TYR A1517      10.495  12.281  45.162  1.00  0.00           C  
ATOM   2869  C   TYR A1517      10.056  13.117  43.960  1.00  0.00           C  
ATOM   2870  O   TYR A1517       9.704  14.289  44.109  1.00  0.00           O  
ATOM   2871  CB  TYR A1517      12.014  12.111  45.141  1.00  0.00           C  
ATOM   2872  CG  TYR A1517      12.752  13.404  45.384  1.00  0.00           C  
ATOM   2873  CD1 TYR A1517      12.969  13.871  46.680  1.00  0.00           C  
ATOM   2874  CD2 TYR A1517      13.206  14.180  44.320  1.00  0.00           C  
ATOM   2875  CE1 TYR A1517      13.622  15.080  46.909  1.00  0.00           C  
ATOM   2876  CE2 TYR A1517      13.857  15.390  44.537  1.00  0.00           C  
ATOM   2877  CZ  TYR A1517      14.062  15.835  45.833  1.00  0.00           C  
ATOM   2878  OH  TYR A1517      14.699  17.037  46.050  1.00  0.00           O  
ATOM   2879  N   TYR A1518      10.076  12.526  42.770  1.00  0.00           N  
ATOM   2880  CA  TYR A1518       9.665  13.268  41.576  1.00  0.00           C  
ATOM   2881  C   TYR A1518       8.219  13.737  41.731  1.00  0.00           C  
ATOM   2882  O   TYR A1518       7.904  14.889  41.458  1.00  0.00           O  
ATOM   2883  CB  TYR A1518       9.769  12.398  40.320  1.00  0.00           C  
ATOM   2884  CG  TYR A1518      11.144  12.317  39.684  1.00  0.00           C  
ATOM   2885  CD1 TYR A1518      11.397  11.394  38.665  1.00  0.00           C  
ATOM   2886  CD2 TYR A1518      12.187  13.158  40.082  1.00  0.00           C  
ATOM   2887  CE1 TYR A1518      12.642  11.310  38.054  1.00  0.00           C  
ATOM   2888  CE2 TYR A1518      13.447  13.081  39.473  1.00  0.00           C  
ATOM   2889  CZ  TYR A1518      13.662  12.154  38.458  1.00  0.00           C  
ATOM   2890  OH  TYR A1518      14.882  12.067  37.828  1.00  0.00           O  
ATOM   2891  N   THR A1527       7.344  12.836  42.170  1.00  0.00           N  
ATOM   2892  CA  THR A1527       5.932  13.156  42.355  1.00  0.00           C  
ATOM   2893  C   THR A1527       5.714  14.320  43.332  1.00  0.00           C  
ATOM   2894  O   THR A1527       4.886  15.204  43.091  1.00  0.00           O  
ATOM   2895  CB  THR A1527       5.155  11.917  42.860  1.00  0.00           C  
ATOM   2896  OG1 THR A1527       5.267  10.864  41.898  1.00  0.00           O  
ATOM   2897  CG2 THR A1527       3.682  12.243  43.057  1.00  0.00           C  
ATOM   2898  N   ALA A1528       6.455  14.314  44.434  1.00  0.00           N  
ATOM   2899  CA  ALA A1528       6.347  15.366  45.435  1.00  0.00           C  
ATOM   2900  C   ALA A1528       6.734  16.739  44.874  1.00  0.00           C  
ATOM   2901  O   ALA A1528       6.304  17.771  45.388  1.00  0.00           O  
ATOM   2902  CB  ALA A1528       7.231  15.031  46.632  1.00  0.00           C  
ATOM   2903  N   LYS A1549       7.541  16.750  43.818  1.00  0.00           N  
ATOM   2904  CA  LYS A1549       7.987  18.002  43.216  1.00  0.00           C  
ATOM   2905  C   LYS A1549       7.260  18.388  41.930  1.00  0.00           C  
ATOM   2906  O   LYS A1549       7.398  19.516  41.454  1.00  0.00           O  
ATOM   2907  CB  LYS A1549       9.482  17.924  42.923  1.00  0.00           C  
ATOM   2908  CG  LYS A1549      10.349  17.883  44.160  1.00  0.00           C  
ATOM   2909  CD  LYS A1549      11.704  18.482  43.870  1.00  0.00           C  
ATOM   2910  CE  LYS A1549      12.328  19.059  45.123  1.00  0.00           C  
ATOM   2911  NZ  LYS A1549      13.736  19.480  44.881  1.00  0.00           N  
ATOM   2912  N   LEU A1563       6.489  17.463  41.365  1.00  0.00           N  
ATOM   2913  CA  LEU A1563       5.792  17.733  40.113  1.00  0.00           C  
ATOM   2914  C   LEU A1563       4.526  18.564  40.257  1.00  0.00           C  
ATOM   2915  O   LEU A1563       3.888  18.585  41.309  1.00  0.00           O  
ATOM   2916  CB  LEU A1563       5.458  16.418  39.405  1.00  0.00           C  
ATOM   2917  CG  LEU A1563       6.582  15.808  38.565  1.00  0.00           C  
ATOM   2918  CD1 LEU A1563       6.211  14.383  38.208  1.00  0.00           C  
ATOM   2919  CD2 LEU A1563       6.819  16.633  37.297  1.00  0.00           C  
ATOM   2920  N   SER A1569       4.174  19.247  39.175  1.00  0.00           N  
ATOM   2921  CA  SER A1569       2.987  20.089  39.125  1.00  0.00           C  
ATOM   2922  C   SER A1569       2.489  20.141  37.683  1.00  0.00           C  
ATOM   2923  O   SER A1569       3.079  19.523  36.795  1.00  0.00           O  
ATOM   2924  CB  SER A1569       3.322  21.505  39.610  1.00  0.00           C  
ATOM   2925  OG  SER A1569       4.063  22.229  38.637  1.00  0.00           O  
ATOM   2926  N   SER A1594       1.409  20.882  37.453  1.00  0.00           N  
ATOM   2927  CA  SER A1594       0.845  21.013  36.117  1.00  0.00           C  
ATOM   2928  C   SER A1594       1.629  22.011  35.269  1.00  0.00           C  
ATOM   2929  O   SER A1594       1.347  22.174  34.084  1.00  0.00           O  
ATOM   2930  CB  SER A1594      -0.609  21.462  36.209  1.00  0.00           C  
ATOM   2931  OG  SER A1594      -0.676  22.802  36.657  1.00  0.00           O  
ATOM   2932  N   ARG A1595       2.608  22.678  35.878  1.00  0.00           N  
ATOM   2933  CA  ARG A1595       3.440  23.657  35.180  1.00  0.00           C  
ATOM   2934  C   ARG A1595       4.639  23.017  34.473  1.00  0.00           C  
ATOM   2935  O   ARG A1595       4.980  21.863  34.727  1.00  0.00           O  
ATOM   2936  CB  ARG A1595       3.935  24.708  36.171  1.00  0.00           C  
ATOM   2937  CG  ARG A1595       2.929  25.809  36.428  1.00  0.00           C  
ATOM   2938  CD  ARG A1595       2.995  26.284  37.861  1.00  0.00           C  
ATOM   2939  NE  ARG A1595       1.865  25.788  38.646  1.00  0.00           N  
ATOM   2940  CZ  ARG A1595       1.978  25.208  39.837  1.00  0.00           C  
ATOM   2941  NH1 ARG A1595       3.175  25.048  40.389  1.00  0.00           N  
ATOM   2942  NH2 ARG A1595       0.893  24.794  40.480  1.00  0.00           N  
ATOM   2943  N   ILE A1596       5.292  23.782  33.602  1.00  0.00           N  
ATOM   2944  CA  ILE A1596       6.444  23.289  32.847  1.00  0.00           C  
ATOM   2945  C   ILE A1596       7.801  23.496  33.536  1.00  0.00           C  
ATOM   2946  O   ILE A1596       8.857  23.287  32.937  1.00  0.00           O  
ATOM   2947  CB  ILE A1596       6.466  23.935  31.442  1.00  0.00           C  
ATOM   2948  CG1 ILE A1596       5.204  23.519  30.677  1.00  0.00           C  
ATOM   2949  CG2 ILE A1596       7.698  23.503  30.677  1.00  0.00           C  
ATOM   2950  CD1 ILE A1596       5.188  23.938  29.225  1.00  0.00           C  
ATOM   2951  N   ASP A1601       7.778  23.879  34.803  1.00  0.00           N  
ATOM   2952  CA  ASP A1601       9.015  24.104  35.550  1.00  0.00           C  
ATOM   2953  C   ASP A1601       9.957  22.901  35.591  1.00  0.00           C  
ATOM   2954  O   ASP A1601       9.532  21.750  35.467  1.00  0.00           O  
ATOM   2955  CB  ASP A1601       8.688  24.525  36.986  1.00  0.00           C  
ATOM   2956  CG  ASP A1601       7.742  25.709  37.047  1.00  0.00           C  
ATOM   2957  OD1 ASP A1601       7.613  26.428  36.029  1.00  0.00           O  
ATOM   2958  OD2 ASP A1601       7.126  25.921  38.115  1.00  0.00           O  
ATOM   2959  N   ASP A1602      11.245  23.184  35.770  1.00  0.00           N  
ATOM   2960  CA  ASP A1602      12.267  22.146  35.858  1.00  0.00           C  
ATOM   2961  C   ASP A1602      12.164  21.479  37.222  1.00  0.00           C  
ATOM   2962  O   ASP A1602      11.720  22.103  38.181  1.00  0.00           O  
ATOM   2963  CB  ASP A1602      13.651  22.756  35.692  1.00  0.00           C  
ATOM   2964  CG  ASP A1602      13.991  23.023  34.248  1.00  0.00           C  
ATOM   2965  OD1 ASP A1602      15.039  23.644  33.995  1.00  0.00           O  
ATOM   2966  OD2 ASP A1602      13.212  22.607  33.361  1.00  0.00           O  
ATOM   2967  N   ILE A1603      12.563  20.213  37.303  1.00  0.00           N  
ATOM   2968  CA  ILE A1603      12.498  19.471  38.556  1.00  0.00           C  
ATOM   2969  C   ILE A1603      13.906  19.213  39.054  1.00  0.00           C  
ATOM   2970  O   ILE A1603      14.717  18.627  38.345  1.00  0.00           O  
ATOM   2971  CB  ILE A1603      11.792  18.108  38.369  1.00  0.00           C  
ATOM   2972  CG1 ILE A1603      10.366  18.325  37.859  1.00  0.00           C  
ATOM   2973  CG2 ILE A1603      11.776  17.343  39.687  1.00  0.00           C  
ATOM   2974  CD1 ILE A1603       9.479  19.089  38.824  1.00  0.00           C  
ATOM   2975  N   ASP A1604      14.203  19.640  40.273  1.00  0.00           N  
ATOM   2976  CA  ASP A1604      15.538  19.421  40.804  1.00  0.00           C  
ATOM   2977  C   ASP A1604      15.620  18.227  41.735  1.00  0.00           C  
ATOM   2978  O   ASP A1604      14.863  18.115  42.700  1.00  0.00           O  
ATOM   2979  CB  ASP A1604      16.045  20.655  41.544  1.00  0.00           C  
ATOM   2980  CG  ASP A1604      17.479  20.501  41.992  1.00  0.00           C  
ATOM   2981  OD1 ASP A1604      17.770  20.800  43.166  1.00  0.00           O  
ATOM   2982  OD2 ASP A1604      18.319  20.071  41.169  1.00  0.00           O  
ATOM   2983  N   LEU A1613      16.545  17.327  41.426  1.00  0.00           N  
ATOM   2984  CA  LEU A1613      16.763  16.152  42.245  1.00  0.00           C  
ATOM   2985  C   LEU A1613      17.960  16.461  43.148  1.00  0.00           C  
ATOM   2986  O   LEU A1613      19.110  16.310  42.743  1.00  0.00           O  
ATOM   2987  CB  LEU A1613      17.059  14.939  41.357  1.00  0.00           C  
ATOM   2988  CG  LEU A1613      17.596  13.666  42.020  1.00  0.00           C  
ATOM   2989  CD1 LEU A1613      16.641  13.213  43.110  1.00  0.00           C  
ATOM   2990  CD2 LEU A1613      17.766  12.564  40.966  1.00  0.00           C  
ATOM   2991  N   ASN A1614      17.685  16.936  44.357  1.00  0.00           N  
ATOM   2992  CA  ASN A1614      18.753  17.237  45.304  1.00  0.00           C  
ATOM   2993  C   ASN A1614      18.987  15.959  46.090  1.00  0.00           C  
ATOM   2994  O   ASN A1614      18.148  15.563  46.907  1.00  0.00           O  
ATOM   2995  CB  ASN A1614      18.352  18.360  46.259  1.00  0.00           C  
ATOM   2996  CG  ASN A1614      19.494  18.767  47.176  1.00  0.00           C  
ATOM   2997  OD1 ASN A1614      19.764  18.111  48.179  1.00  0.00           O  
ATOM   2998  ND2 ASN A1614      20.183  19.845  46.819  1.00  0.00           N  
ATOM   2999  N   LEU A1615      20.125  15.317  45.841  1.00  0.00           N  
ATOM   3000  CA  LEU A1615      20.445  14.055  46.491  1.00  0.00           C  
ATOM   3001  C   LEU A1615      20.342  14.084  48.017  1.00  0.00           C  
ATOM   3002  O   LEU A1615      19.770  13.181  48.625  1.00  0.00           O  
ATOM   3003  CB  LEU A1615      21.824  13.581  46.028  1.00  0.00           C  
ATOM   3004  CG  LEU A1615      21.900  13.323  44.508  1.00  0.00           C  
ATOM   3005  CD1 LEU A1615      23.290  12.843  44.121  1.00  0.00           C  
ATOM   3006  CD2 LEU A1615      20.861  12.292  44.099  1.00  0.00           C  
ATOM   3007  N   GLU A1616      20.875  15.126  48.635  1.00  0.00           N  
ATOM   3008  CA  GLU A1616      20.808  15.251  50.081  1.00  0.00           C  
ATOM   3009  C   GLU A1616      19.348  15.300  50.518  1.00  0.00           C  
ATOM   3010  O   GLU A1616      18.913  14.546  51.384  1.00  0.00           O  
ATOM   3011  CB  GLU A1616      21.506  16.532  50.517  1.00  0.00           C  
ATOM   3012  CG  GLU A1616      22.335  16.399  51.767  1.00  0.00           C  
ATOM   3013  CD  GLU A1616      23.055  17.689  52.107  1.00  0.00           C  
ATOM   3014  OE1 GLU A1616      22.375  18.721  52.315  1.00  0.00           O  
ATOM   3015  OE2 GLU A1616      24.302  17.671  52.163  1.00  0.00           O  
ATOM   3016  N   ASP A1618      18.592  16.201  49.907  1.00  0.00           N  
ATOM   3017  CA  ASP A1618      17.184  16.358  50.228  1.00  0.00           C  
ATOM   3018  C   ASP A1618      16.371  15.095  49.936  1.00  0.00           C  
ATOM   3019  O   ASP A1618      15.371  14.817  50.609  1.00  0.00           O  
ATOM   3020  CB  ASP A1618      16.603  17.525  49.440  1.00  0.00           C  
ATOM   3021  CG  ASP A1618      15.138  17.715  49.706  1.00  0.00           C  
ATOM   3022  OD1 ASP A1618      14.785  17.963  50.879  1.00  0.00           O  
ATOM   3023  OD2 ASP A1618      14.339  17.610  48.752  1.00  0.00           O  
ATOM   3024  N   PHE A1619      16.803  14.341  48.926  1.00  0.00           N  
ATOM   3025  CA  PHE A1619      16.133  13.105  48.529  1.00  0.00           C  
ATOM   3026  C   PHE A1619      16.151  12.097  49.677  1.00  0.00           C  
ATOM   3027  O   PHE A1619      15.125  11.499  50.001  1.00  0.00           O  
ATOM   3028  CB  PHE A1619      16.826  12.515  47.291  1.00  0.00           C  
ATOM   3029  CG  PHE A1619      16.539  11.052  47.058  1.00  0.00           C  
ATOM   3030  CD1 PHE A1619      15.341  10.647  46.472  1.00  0.00           C  
ATOM   3031  CD2 PHE A1619      17.472  10.080  47.416  1.00  0.00           C  
ATOM   3032  CE1 PHE A1619      15.075   9.292  46.244  1.00  0.00           C  
ATOM   3033  CE2 PHE A1619      17.218   8.721  47.193  1.00  0.00           C  
ATOM   3034  CZ  PHE A1619      16.014   8.327  46.606  1.00  0.00           C  
ATOM   3035  N   VAL A1620      17.315  11.912  50.291  1.00  0.00           N  
ATOM   3036  CA  VAL A1620      17.436  10.971  51.401  1.00  0.00           C  
ATOM   3037  C   VAL A1620      16.567  11.395  52.582  1.00  0.00           C  
ATOM   3038  O   VAL A1620      15.915  10.566  53.216  1.00  0.00           O  
ATOM   3039  CB  VAL A1620      18.904  10.847  51.873  1.00  0.00           C  
ATOM   3040  CG1 VAL A1620      18.971  10.124  53.213  1.00  0.00           C  
ATOM   3041  CG2 VAL A1620      19.713  10.097  50.826  1.00  0.00           C  
ATOM   3042  N   GLN A1621      16.545  12.691  52.866  1.00  0.00           N  
ATOM   3043  CA  GLN A1621      15.760  13.207  53.982  1.00  0.00           C  
ATOM   3044  C   GLN A1621      14.247  13.155  53.760  1.00  0.00           C  
ATOM   3045  O   GLN A1621      13.490  12.885  54.695  1.00  0.00           O  
ATOM   3046  CB  GLN A1621      16.213  14.635  54.307  1.00  0.00           C  
ATOM   3047  CG  GLN A1621      17.662  14.678  54.794  1.00  0.00           C  
ATOM   3048  CD  GLN A1621      18.235  16.080  54.874  1.00  0.00           C  
ATOM   3049  OE1 GLN A1621      17.540  17.065  54.618  1.00  0.00           O  
ATOM   3050  NE2 GLN A1621      19.514  16.176  55.230  1.00  0.00           N  
ATOM   3051  N   ARG A1622      13.811  13.404  52.526  1.00  0.00           N  
ATOM   3052  CA  ARG A1622      12.388  13.382  52.185  1.00  0.00           C  
ATOM   3053  C   ARG A1622      11.829  11.966  52.278  1.00  0.00           C  
ATOM   3054  O   ARG A1622      10.753  11.746  52.831  1.00  0.00           O  
ATOM   3055  CB  ARG A1622      12.166  13.900  50.759  1.00  0.00           C  
ATOM   3056  CG  ARG A1622      11.701  15.344  50.648  1.00  0.00           C  
ATOM   3057  CD  ARG A1622      10.803  15.755  51.804  1.00  0.00           C  
ATOM   3058  NE  ARG A1622       9.391  15.511  51.525  1.00  0.00           N  
ATOM   3059  CZ  ARG A1622       8.620  16.313  50.793  1.00  0.00           C  
ATOM   3060  NH1 ARG A1622       9.126  17.422  50.257  1.00  0.00           N  
ATOM   3061  NH2 ARG A1622       7.338  16.014  50.601  1.00  0.00           N  
ATOM   3062  N   VAL A1632      12.563  11.007  51.725  1.00  0.00           N  
ATOM   3063  CA  VAL A1632      12.124   9.616  51.745  1.00  0.00           C  
ATOM   3064  C   VAL A1632      12.014   9.082  53.170  1.00  0.00           C  
ATOM   3065  O   VAL A1632      10.994   8.518  53.551  1.00  0.00           O  
ATOM   3066  CB  VAL A1632      13.090   8.715  50.947  1.00  0.00           C  
ATOM   3067  CG1 VAL A1632      12.745   7.255  51.181  1.00  0.00           C  
ATOM   3068  CG2 VAL A1632      12.999   9.049  49.462  1.00  0.00           C  
ATOM   3069  N   ASN A1635      13.072   9.263  53.951  1.00  0.00           N  
ATOM   3070  CA  ASN A1635      13.096   8.803  55.332  1.00  0.00           C  
ATOM   3071  C   ASN A1635      12.016   9.494  56.151  1.00  0.00           C  
ATOM   3072  O   ASN A1635      11.304   8.857  56.923  1.00  0.00           O  
ATOM   3073  CB  ASN A1635      14.461   9.097  55.958  1.00  0.00           C  
ATOM   3074  CG  ASN A1635      15.543   8.155  55.467  1.00  0.00           C  
ATOM   3075  OD1 ASN A1635      15.257   7.143  54.827  1.00  0.00           O  
ATOM   3076  ND2 ASN A1635      16.796   8.482  55.772  1.00  0.00           N  
ATOM   3077  N   ALA A1636      11.890  10.803  55.973  1.00  0.00           N  
ATOM   3078  CA  ALA A1636      10.912  11.576  56.727  1.00  0.00           C  
ATOM   3079  C   ALA A1636       9.461  11.273  56.390  1.00  0.00           C  
ATOM   3080  O   ALA A1636       8.638  11.080  57.292  1.00  0.00           O  
ATOM   3081  CB  ALA A1636      11.179  13.060  56.537  1.00  0.00           C  
ATOM   3082  N   ASP A1637       9.147  11.227  55.099  1.00  0.00           N  
ATOM   3083  CA  ASP A1637       7.777  10.997  54.655  1.00  0.00           C  
ATOM   3084  C   ASP A1637       7.306   9.553  54.573  1.00  0.00           C  
ATOM   3085  O   ASP A1637       6.331   9.170  55.216  1.00  0.00           O  
ATOM   3086  CB  ASP A1637       7.564  11.662  53.298  1.00  0.00           C  
ATOM   3087  CG  ASP A1637       7.686  13.171  53.364  1.00  0.00           C  
ATOM   3088  OD1 ASP A1637       7.868  13.717  54.472  1.00  0.00           O  
ATOM   3089  OD2 ASP A1637       7.600  13.813  52.303  1.00  0.00           O  
ATOM   3090  N   ILE A1638       7.985   8.757  53.763  1.00  0.00           N  
ATOM   3091  CA  ILE A1638       7.608   7.364  53.590  1.00  0.00           C  
ATOM   3092  C   ILE A1638       7.852   6.520  54.834  1.00  0.00           C  
ATOM   3093  O   ILE A1638       6.943   5.854  55.326  1.00  0.00           O  
ATOM   3094  CB  ILE A1638       8.372   6.737  52.406  1.00  0.00           C  
ATOM   3095  CG1 ILE A1638       7.893   7.374  51.094  1.00  0.00           C  
ATOM   3096  CG2 ILE A1638       8.176   5.213  52.399  1.00  0.00           C  
ATOM   3097  CD1 ILE A1638       8.717   6.989  49.884  1.00  0.00           C  
ATOM   3098  N   VAL A1639       9.077   6.552  55.345  1.00  0.00           N  
ATOM   3099  CA  VAL A1639       9.416   5.761  56.523  1.00  0.00           C  
ATOM   3100  C   VAL A1639       8.843   6.255  57.857  1.00  0.00           C  
ATOM   3101  O   VAL A1639       8.232   5.481  58.596  1.00  0.00           O  
ATOM   3102  CB  VAL A1639      10.945   5.619  56.686  1.00  0.00           C  
ATOM   3103  CG1 VAL A1639      11.249   4.765  57.909  1.00  0.00           C  
ATOM   3104  CG2 VAL A1639      11.554   4.983  55.446  1.00  0.00           C  
ATOM   3105  N   ASN A1640       9.018   7.537  58.162  1.00  0.00           N  
ATOM   3106  CA  ASN A1640       8.545   8.062  59.437  1.00  0.00           C  
ATOM   3107  C   ASN A1640       7.102   8.517  59.545  1.00  0.00           C  
ATOM   3108  O   ASN A1640       6.596   8.682  60.652  1.00  0.00           O  
ATOM   3109  CB  ASN A1640       9.453   9.197  59.899  1.00  0.00           C  
ATOM   3110  CG  ASN A1640      10.669   8.688  60.631  1.00  0.00           C  
ATOM   3111  OD1 ASN A1640      11.737   8.511  60.037  1.00  0.00           O  
ATOM   3112  ND2 ASN A1640      10.515   8.432  61.931  1.00  0.00           N  
ATOM   3113  N   LYS A1641       6.431   8.721  58.422  1.00  0.00           N  
ATOM   3114  CA  LYS A1641       5.048   9.168  58.485  1.00  0.00           C  
ATOM   3115  C   LYS A1641       4.066   8.093  58.067  1.00  0.00           C  
ATOM   3116  O   LYS A1641       3.169   7.734  58.827  1.00  0.00           O  
ATOM   3117  CB  LYS A1641       4.845  10.398  57.605  1.00  0.00           C  
ATOM   3118  CG  LYS A1641       5.477  11.657  58.157  1.00  0.00           C  
ATOM   3119  CD  LYS A1641       4.945  12.873  57.442  1.00  0.00           C  
ATOM   3120  CE  LYS A1641       5.873  14.052  57.616  1.00  0.00           C  
ATOM   3121  NZ  LYS A1641       5.791  14.937  56.425  1.00  0.00           N  
ATOM   3122  N   VAL A1642       4.244   7.574  56.859  1.00  0.00           N  
ATOM   3123  CA  VAL A1642       3.337   6.564  56.338  1.00  0.00           C  
ATOM   3124  C   VAL A1642       3.556   5.149  56.863  1.00  0.00           C  
ATOM   3125  O   VAL A1642       2.652   4.561  57.450  1.00  0.00           O  
ATOM   3126  CB  VAL A1642       3.380   6.553  54.800  1.00  0.00           C  
ATOM   3127  CG1 VAL A1642       2.352   5.575  54.250  1.00  0.00           C  
ATOM   3128  CG2 VAL A1642       3.111   7.956  54.276  1.00  0.00           C  
ATOM   3129  N   VAL A1662       4.744   4.599  56.655  1.00  0.00           N  
ATOM   3130  CA  VAL A1662       5.012   3.243  57.104  1.00  0.00           C  
ATOM   3131  C   VAL A1662       5.004   3.110  58.627  1.00  0.00           C  
ATOM   3132  O   VAL A1662       4.583   2.089  59.166  1.00  0.00           O  
ATOM   3133  CB  VAL A1662       6.354   2.742  56.545  1.00  0.00           C  
ATOM   3134  CG1 VAL A1662       6.707   1.395  57.159  1.00  0.00           C  
ATOM   3135  CG2 VAL A1662       6.269   2.628  55.027  1.00  0.00           C  
ATOM   3136  N   ASN A1663       5.469   4.146  59.315  1.00  0.00           N  
ATOM   3137  CA  ASN A1663       5.518   4.159  60.779  1.00  0.00           C  
ATOM   3138  C   ASN A1663       4.117   3.965  61.367  1.00  0.00           C  
ATOM   3139  O   ASN A1663       3.934   3.337  62.412  1.00  0.00           O  
ATOM   3140  CB  ASN A1663       6.097   5.498  61.248  1.00  0.00           C  
ATOM   3141  CG  ASN A1663       6.554   5.468  62.694  1.00  0.00           C  
ATOM   3142  OD1 ASN A1663       6.445   6.469  63.409  1.00  0.00           O  
ATOM   3143  ND2 ASN A1663       7.075   4.325  63.132  1.00  0.00           N  
ATOM   3144  N   LEU A1664       3.132   4.523  60.680  1.00  0.00           N  
ATOM   3145  CA  LEU A1664       1.744   4.438  61.088  1.00  0.00           C  
ATOM   3146  C   LEU A1664       1.286   2.988  61.210  1.00  0.00           C  
ATOM   3147  O   LEU A1664       0.501   2.651  62.091  1.00  0.00           O  
ATOM   3148  CB  LEU A1664       0.880   5.179  60.068  1.00  0.00           C  
ATOM   3149  CG  LEU A1664      -0.577   5.463  60.416  1.00  0.00           C  
ATOM   3150  CD1 LEU A1664      -0.673   6.062  61.805  1.00  0.00           C  
ATOM   3151  CD2 LEU A1664      -1.159   6.412  59.380  1.00  0.00           C  
ATOM   3152  N   ALA A1665       1.774   2.133  60.319  1.00  0.00           N  
ATOM   3153  CA  ALA A1665       1.407   0.721  60.334  1.00  0.00           C  
ATOM   3154  C   ALA A1665       2.213  -0.071  61.358  1.00  0.00           C  
ATOM   3155  O   ALA A1665       1.647  -0.764  62.202  1.00  0.00           O  
ATOM   3156  CB  ALA A1665       1.603   0.114  58.947  1.00  0.00           C  
ATOM   3157  N   SER A1666       3.534   0.038  61.279  1.00  0.00           N  
ATOM   3158  CA  SER A1666       4.415  -0.693  62.182  1.00  0.00           C  
ATOM   3159  C   SER A1666       4.148  -0.405  63.653  1.00  0.00           C  
ATOM   3160  O   SER A1666       4.239  -1.306  64.489  1.00  0.00           O  
ATOM   3161  CB  SER A1666       5.878  -0.396  61.846  1.00  0.00           C  
ATOM   3162  OG  SER A1666       6.179   0.963  62.071  1.00  0.00           O  
ATOM   3163  N   ARG A1667       3.807   0.838  63.971  1.00  0.00           N  
ATOM   3164  CA  ARG A1667       3.534   1.217  65.355  1.00  0.00           C  
ATOM   3165  C   ARG A1667       2.319   0.507  65.938  1.00  0.00           C  
ATOM   3166  O   ARG A1667       2.271   0.221  67.132  1.00  0.00           O  
ATOM   3167  CB  ARG A1667       3.303   2.723  65.458  1.00  0.00           C  
ATOM   3168  CG  ARG A1667       4.540   3.524  65.777  1.00  0.00           C  
ATOM   3169  CD  ARG A1667       4.277   5.006  65.573  1.00  0.00           C  
ATOM   3170  NE  ARG A1667       3.992   5.677  66.835  1.00  0.00           N  
ATOM   3171  CZ  ARG A1667       3.381   6.853  66.939  1.00  0.00           C  
ATOM   3172  NH1 ARG A1667       2.985   7.500  65.851  1.00  0.00           N  
ATOM   3173  NH2 ARG A1667       3.166   7.381  68.137  1.00  0.00           N  
ATOM   3174  N   ASN A1668       1.332   0.229  65.096  1.00  0.00           N  
ATOM   3175  CA  ASN A1668       0.110  -0.414  65.561  1.00  0.00           C  
ATOM   3176  C   ASN A1668      -0.003  -1.897  65.252  1.00  0.00           C  
ATOM   3177  O   ASN A1668      -0.746  -2.612  65.917  1.00  0.00           O  
ATOM   3178  CB  ASN A1668      -1.102   0.305  64.969  1.00  0.00           C  
ATOM   3179  CG  ASN A1668      -1.239   1.723  65.471  1.00  0.00           C  
ATOM   3180  OD1 ASN A1668      -1.659   1.950  66.603  1.00  0.00           O  
ATOM   3181  ND2 ASN A1668      -0.887   2.687  64.631  1.00  0.00           N  
ATOM   3182  N   ALA A1669       0.731  -2.360  64.247  1.00  0.00           N  
ATOM   3183  CA  ALA A1669       0.665  -3.760  63.841  1.00  0.00           C  
ATOM   3184  C   ALA A1669       1.051  -4.761  64.928  1.00  0.00           C  
ATOM   3185  O   ALA A1669       0.428  -5.814  65.053  1.00  0.00           O  
ATOM   3186  CB  ALA A1669       1.525  -3.977  62.599  1.00  0.00           C  
ATOM   3187  N   GLY A1670       2.074  -4.435  65.712  1.00  0.00           N  
ATOM   3188  CA  GLY A1670       2.515  -5.337  66.760  1.00  0.00           C  
ATOM   3189  C   GLY A1670       1.432  -5.701  67.757  1.00  0.00           C  
ATOM   3190  O   GLY A1670       1.148  -6.877  67.974  1.00  0.00           O  
ATOM   3191  N   PHE A1671       0.825  -4.690  68.366  1.00  0.00           N  
ATOM   3192  CA  PHE A1671      -0.226  -4.913  69.344  1.00  0.00           C  
ATOM   3193  C   PHE A1671      -1.386  -5.736  68.789  1.00  0.00           C  
ATOM   3194  O   PHE A1671      -1.885  -6.639  69.459  1.00  0.00           O  
ATOM   3195  CB  PHE A1671      -0.743  -3.571  69.867  1.00  0.00           C  
ATOM   3196  CG  PHE A1671       0.272  -2.804  70.665  1.00  0.00           C  
ATOM   3197  CD1 PHE A1671       0.723  -1.562  70.232  1.00  0.00           C  
ATOM   3198  CD2 PHE A1671       0.795  -3.336  71.841  1.00  0.00           C  
ATOM   3199  CE1 PHE A1671       1.683  -0.862  70.958  1.00  0.00           C  
ATOM   3200  CE2 PHE A1671       1.754  -2.644  72.573  1.00  0.00           C  
ATOM   3201  CZ  PHE A1671       2.198  -1.404  72.129  1.00  0.00           C  
ATOM   3202  N   ILE A1672      -1.816  -5.424  67.569  1.00  0.00           N  
ATOM   3203  CA  ILE A1672      -2.929  -6.140  66.953  1.00  0.00           C  
ATOM   3204  C   ILE A1672      -2.573  -7.593  66.690  1.00  0.00           C  
ATOM   3205  O   ILE A1672      -3.380  -8.493  66.938  1.00  0.00           O  
ATOM   3206  CB  ILE A1672      -3.354  -5.496  65.608  1.00  0.00           C  
ATOM   3207  CG1 ILE A1672      -4.065  -4.164  65.863  1.00  0.00           C  
ATOM   3208  CG2 ILE A1672      -4.271  -6.446  64.844  1.00  0.00           C  
ATOM   3209  CD1 ILE A1672      -5.328  -4.288  66.703  1.00  0.00           C  
ATOM   3210  N   ASN A1673      -1.362  -7.820  66.191  1.00  0.00           N  
ATOM   3211  CA  ASN A1673      -0.909  -9.167  65.868  1.00  0.00           C  
ATOM   3212  C   ASN A1673      -0.595 -10.023  67.089  1.00  0.00           C  
ATOM   3213  O   ASN A1673      -0.856 -11.224  67.093  1.00  0.00           O  
ATOM   3214  CB  ASN A1673       0.331  -9.111  64.967  1.00  0.00           C  
ATOM   3215  CG  ASN A1673      -0.014  -8.886  63.498  1.00  0.00           C  
ATOM   3216  OD1 ASN A1673      -0.958  -9.477  62.964  1.00  0.00           O  
ATOM   3217  ND2 ASN A1673       0.756  -8.028  62.839  1.00  0.00           N  
ATOM   3218  N   LYS A1684      -0.044  -9.409  68.128  1.00  0.00           N  
ATOM   3219  CA  LYS A1684       0.323 -10.162  69.318  1.00  0.00           C  
ATOM   3220  C   LYS A1684      -0.763 -10.308  70.374  1.00  0.00           C  
ATOM   3221  O   LYS A1684      -0.874 -11.353  71.011  1.00  0.00           O  
ATOM   3222  CB  LYS A1684       1.582  -9.554  69.939  1.00  0.00           C  
ATOM   3223  CG  LYS A1684       2.852  -9.927  69.184  1.00  0.00           C  
ATOM   3224  CD  LYS A1684       4.068  -9.167  69.689  1.00  0.00           C  
ATOM   3225  CE  LYS A1684       5.345  -9.674  69.032  1.00  0.00           C  
ATOM   3226  NZ  LYS A1684       6.568  -9.100  69.664  1.00  0.00           N  
ATOM   3227  N   ARG A1685      -1.582  -9.282  70.554  1.00  0.00           N  
ATOM   3228  CA  ARG A1685      -2.622  -9.355  71.564  1.00  0.00           C  
ATOM   3229  C   ARG A1685      -4.030  -9.665  71.078  1.00  0.00           C  
ATOM   3230  O   ARG A1685      -4.873 -10.092  71.866  1.00  0.00           O  
ATOM   3231  CB  ARG A1685      -2.643  -8.061  72.368  1.00  0.00           C  
ATOM   3232  CG  ARG A1685      -1.777  -8.135  73.605  1.00  0.00           C  
ATOM   3233  CD  ARG A1685      -1.451  -6.762  74.124  1.00  0.00           C  
ATOM   3234  NE  ARG A1685      -2.469  -6.282  75.050  1.00  0.00           N  
ATOM   3235  CZ  ARG A1685      -2.207  -5.488  76.081  1.00  0.00           C  
ATOM   3236  NH1 ARG A1685      -0.958  -5.093  76.305  1.00  0.00           N  
ATOM   3237  NH2 ARG A1685      -3.191  -5.083  76.877  1.00  0.00           N  
ATOM   3238  N   PHE A1688      -4.292  -9.474  69.791  1.00  0.00           N  
ATOM   3239  CA  PHE A1688      -5.633  -9.727  69.282  1.00  0.00           C  
ATOM   3240  C   PHE A1688      -5.702 -10.671  68.099  1.00  0.00           C  
ATOM   3241  O   PHE A1688      -6.700 -10.697  67.382  1.00  0.00           O  
ATOM   3242  CB  PHE A1688      -6.304  -8.399  68.942  1.00  0.00           C  
ATOM   3243  CG  PHE A1688      -6.220  -7.405  70.050  1.00  0.00           C  
ATOM   3244  CD1 PHE A1688      -5.236  -6.425  70.047  1.00  0.00           C  
ATOM   3245  CD2 PHE A1688      -7.086  -7.484  71.133  1.00  0.00           C  
ATOM   3246  CE1 PHE A1688      -5.111  -5.539  71.112  1.00  0.00           C  
ATOM   3247  CE2 PHE A1688      -6.970  -6.603  72.206  1.00  0.00           C  
ATOM   3248  CZ  PHE A1688      -5.981  -5.629  72.195  1.00  0.00           C  
ATOM   3249  N   ASP A1689      -4.642 -11.450  67.902  1.00  0.00           N  
ATOM   3250  CA  ASP A1689      -4.598 -12.419  66.813  1.00  0.00           C  
ATOM   3251  C   ASP A1689      -4.729 -11.802  65.431  1.00  0.00           C  
ATOM   3252  O   ASP A1689      -5.195 -12.463  64.507  1.00  0.00           O  
ATOM   3253  CB  ASP A1689      -5.712 -13.446  66.990  1.00  0.00           C  
ATOM   3254  CG  ASP A1689      -5.237 -14.698  67.672  1.00  0.00           C  
ATOM   3255  OD1 ASP A1689      -4.638 -15.553  66.981  1.00  0.00           O  
ATOM   3256  OD2 ASP A1689      -5.461 -14.820  68.897  1.00  0.00           O  
ATOM   3257  N   GLY A1690      -4.328 -10.543  65.292  1.00  0.00           N  
ATOM   3258  CA  GLY A1690      -4.422  -9.881  64.005  1.00  0.00           C  
ATOM   3259  C   GLY A1690      -5.818  -9.393  63.651  1.00  0.00           C  
ATOM   3260  O   GLY A1690      -6.042  -8.907  62.545  1.00  0.00           O  
ATOM   3261  N   VAL A1691      -6.759  -9.502  64.584  1.00  0.00           N  
ATOM   3262  CA  VAL A1691      -8.125  -9.068  64.319  1.00  0.00           C  
ATOM   3263  C   VAL A1691      -8.358  -7.606  64.689  1.00  0.00           C  
ATOM   3264  O   VAL A1691      -8.104  -7.192  65.822  1.00  0.00           O  
ATOM   3265  CB  VAL A1691      -9.141  -9.951  65.080  1.00  0.00           C  
ATOM   3266  CG1 VAL A1691     -10.569  -9.521  64.747  1.00  0.00           C  
ATOM   3267  CG2 VAL A1691      -8.936 -11.409  64.703  1.00  0.00           C  
ATOM   3268  N   LEU A1692      -8.847  -6.829  63.725  1.00  0.00           N  
ATOM   3269  CA  LEU A1692      -9.127  -5.409  63.943  1.00  0.00           C  
ATOM   3270  C   LEU A1692     -10.473  -5.229  64.644  1.00  0.00           C  
ATOM   3271  O   LEU A1692     -11.350  -6.085  64.549  1.00  0.00           O  
ATOM   3272  CB  LEU A1692      -9.146  -4.663  62.608  1.00  0.00           C  
ATOM   3273  CG  LEU A1692      -7.880  -4.745  61.753  1.00  0.00           C  
ATOM   3274  CD1 LEU A1692      -8.113  -4.017  60.429  1.00  0.00           C  
ATOM   3275  CD2 LEU A1692      -6.714  -4.116  62.505  1.00  0.00           C  
ATOM   3276  N   ALA A1695     -10.627  -4.108  65.343  1.00  0.00           N  
ATOM   3277  CA  ALA A1695     -11.850  -3.809  66.072  1.00  0.00           C  
ATOM   3278  C   ALA A1695     -13.084  -3.833  65.167  1.00  0.00           C  
ATOM   3279  O   ALA A1695     -12.967  -3.743  63.946  1.00  0.00           O  
ATOM   3280  CB  ALA A1695     -11.717  -2.457  66.751  1.00  0.00           C  
ATOM   3281  N   SER A1698     -14.265  -3.943  65.774  1.00  0.00           N  
ATOM   3282  CA  SER A1698     -15.514  -4.000  65.027  1.00  0.00           C  
ATOM   3283  C   SER A1698     -16.115  -2.632  64.723  1.00  0.00           C  
ATOM   3284  O   SER A1698     -17.088  -2.536  63.983  1.00  0.00           O  
ATOM   3285  CB  SER A1698     -16.537  -4.864  65.769  1.00  0.00           C  
ATOM   3286  OG  SER A1698     -16.812  -4.333  67.053  1.00  0.00           O  
ATOM   3287  N   GLU A1713     -15.556  -1.575  65.306  1.00  0.00           N  
ATOM   3288  CA  GLU A1713     -16.040  -0.229  65.014  1.00  0.00           C  
ATOM   3289  C   GLU A1713     -14.902   0.780  65.078  1.00  0.00           C  
ATOM   3290  O   GLU A1713     -13.850   0.512  65.651  1.00  0.00           O  
ATOM   3291  CB  GLU A1713     -17.172   0.190  65.963  1.00  0.00           C  
ATOM   3292  CG  GLU A1713     -16.874   0.009  67.429  1.00  0.00           C  
ATOM   3293  CD  GLU A1713     -17.483  -1.259  67.980  1.00  0.00           C  
ATOM   3294  OE1 GLU A1713     -18.399  -1.811  67.336  1.00  0.00           O  
ATOM   3295  OE2 GLU A1713     -17.041  -1.708  69.056  1.00  0.00           O  
ATOM   3296  N   LEU A1714     -15.119   1.935  64.460  1.00  0.00           N  
ATOM   3297  CA  LEU A1714     -14.125   3.001  64.426  1.00  0.00           C  
ATOM   3298  C   LEU A1714     -14.056   3.702  65.775  1.00  0.00           C  
ATOM   3299  O   LEU A1714     -15.082   4.079  66.330  1.00  0.00           O  
ATOM   3300  CB  LEU A1714     -14.492   4.018  63.343  1.00  0.00           C  
ATOM   3301  CG  LEU A1714     -14.390   3.544  61.891  1.00  0.00           C  
ATOM   3302  CD1 LEU A1714     -14.916   4.630  60.968  1.00  0.00           C  
ATOM   3303  CD2 LEU A1714     -12.949   3.213  61.557  1.00  0.00           C  
ATOM   3304  N   ALA A1715     -12.844   3.869  66.295  1.00  0.00           N  
ATOM   3305  CA  ALA A1715     -12.642   4.532  67.578  1.00  0.00           C  
ATOM   3306  C   ALA A1715     -13.019   5.999  67.450  1.00  0.00           C  
ATOM   3307  O   ALA A1715     -13.589   6.595  68.366  1.00  0.00           O  
ATOM   3308  CB  ALA A1715     -11.188   4.402  68.010  1.00  0.00           C  
ATOM   3309  N   ASP A1716     -12.695   6.577  66.301  1.00  0.00           N  
ATOM   3310  CA  ASP A1716     -12.992   7.975  66.036  1.00  0.00           C  
ATOM   3311  C   ASP A1716     -13.554   8.129  64.624  1.00  0.00           C  
ATOM   3312  O   ASP A1716     -12.810   8.357  63.671  1.00  0.00           O  
ATOM   3313  CB  ASP A1716     -11.717   8.803  66.178  1.00  0.00           C  
ATOM   3314  CG  ASP A1716     -11.990  10.288  66.226  1.00  0.00           C  
ATOM   3315  OD1 ASP A1716     -11.186  11.013  66.852  1.00  0.00           O  
ATOM   3316  OD2 ASP A1716     -13.000  10.733  65.639  1.00  0.00           O  
ATOM   3317  N   PRO A1717     -14.880   7.989  64.473  1.00  0.00           N  
ATOM   3318  CA  PRO A1717     -15.521   8.117  63.158  1.00  0.00           C  
ATOM   3319  C   PRO A1717     -15.307   9.484  62.503  1.00  0.00           C  
ATOM   3320  O   PRO A1717     -15.181   9.577  61.284  1.00  0.00           O  
ATOM   3321  CB  PRO A1717     -17.001   7.844  63.442  1.00  0.00           C  
ATOM   3322  CG  PRO A1717     -17.014   7.126  64.756  1.00  0.00           C  
ATOM   3323  CD  PRO A1717     -15.855   7.680  65.531  1.00  0.00           C  
ATOM   3324  N   ALA A1718     -15.261  10.541  63.312  1.00  0.00           N  
ATOM   3325  CA  ALA A1718     -15.074  11.889  62.786  1.00  0.00           C  
ATOM   3326  C   ALA A1718     -13.692  12.073  62.157  1.00  0.00           C  
ATOM   3327  O   ALA A1718     -13.563  12.709  61.117  1.00  0.00           O  
ATOM   3328  CB  ALA A1718     -15.293  12.924  63.896  1.00  0.00           C  
ATOM   3329  N   LEU A1719     -12.661  11.525  62.791  1.00  0.00           N  
ATOM   3330  CA  LEU A1719     -11.309  11.641  62.259  1.00  0.00           C  
ATOM   3331  C   LEU A1719     -11.215  10.865  60.958  1.00  0.00           C  
ATOM   3332  O   LEU A1719     -10.522  11.279  60.028  1.00  0.00           O  
ATOM   3333  CB  LEU A1719     -10.281  11.090  63.246  1.00  0.00           C  
ATOM   3334  CG  LEU A1719      -8.840  11.092  62.719  1.00  0.00           C  
ATOM   3335  CD1 LEU A1719      -8.412  12.522  62.385  1.00  0.00           C  
ATOM   3336  CD2 LEU A1719      -7.913  10.481  63.751  1.00  0.00           C  
ATOM   3337  N   TYR A1720     -11.911   9.734  60.895  1.00  0.00           N  
ATOM   3338  CA  TYR A1720     -11.892   8.913  59.692  1.00  0.00           C  
ATOM   3339  C   TYR A1720     -12.566   9.643  58.541  1.00  0.00           C  
ATOM   3340  O   TYR A1720     -12.085   9.602  57.408  1.00  0.00           O  
ATOM   3341  CB  TYR A1720     -12.593   7.573  59.928  1.00  0.00           C  
ATOM   3342  CG  TYR A1720     -12.355   6.584  58.806  1.00  0.00           C  
ATOM   3343  CD1 TYR A1720     -11.145   5.892  58.705  1.00  0.00           C  
ATOM   3344  CD2 TYR A1720     -13.326   6.358  57.827  1.00  0.00           C  
ATOM   3345  CE1 TYR A1720     -10.904   4.999  57.655  1.00  0.00           C  
ATOM   3346  CE2 TYR A1720     -13.097   5.466  56.771  1.00  0.00           C  
ATOM   3347  CZ  TYR A1720     -11.883   4.792  56.692  1.00  0.00           C  
ATOM   3348  OH  TYR A1720     -11.649   3.917  55.657  1.00  0.00           O  
ATOM   3349  N   LYS A1721     -13.679  10.312  58.826  1.00  0.00           N  
ATOM   3350  CA  LYS A1721     -14.388  11.042  57.783  1.00  0.00           C  
ATOM   3351  C   LYS A1721     -13.492  12.144  57.243  1.00  0.00           C  
ATOM   3352  O   LYS A1721     -13.568  12.494  56.074  1.00  0.00           O  
ATOM   3353  CB  LYS A1721     -15.690  11.649  58.312  1.00  0.00           C  
ATOM   3354  CG  LYS A1721     -16.521  12.293  57.208  1.00  0.00           C  
ATOM   3355  CD  LYS A1721     -17.914  12.681  57.667  1.00  0.00           C  
ATOM   3356  CE  LYS A1721     -18.790  13.059  56.474  1.00  0.00           C  
ATOM   3357  NZ  LYS A1721     -18.199  14.157  55.648  1.00  0.00           N  
ATOM   3358  N   THR A1722     -12.640  12.687  58.105  1.00  0.00           N  
ATOM   3359  CA  THR A1722     -11.714  13.734  57.703  1.00  0.00           C  
ATOM   3360  C   THR A1722     -10.804  13.186  56.609  1.00  0.00           C  
ATOM   3361  O   THR A1722     -10.502  13.872  55.634  1.00  0.00           O  
ATOM   3362  CB  THR A1722     -10.854  14.209  58.903  1.00  0.00           C  
ATOM   3363  OG1 THR A1722     -11.652  15.039  59.755  1.00  0.00           O  
ATOM   3364  CG2 THR A1722      -9.635  15.005  58.429  1.00  0.00           C  
ATOM   3365  N   PHE A1723     -10.381  11.938  56.764  1.00  0.00           N  
ATOM   3366  CA  PHE A1723      -9.501  11.318  55.783  1.00  0.00           C  
ATOM   3367  C   PHE A1723     -10.199  10.969  54.474  1.00  0.00           C  
ATOM   3368  O   PHE A1723      -9.624  11.153  53.411  1.00  0.00           O  
ATOM   3369  CB  PHE A1723      -8.856  10.065  56.373  1.00  0.00           C  
ATOM   3370  CG  PHE A1723      -7.693  10.358  57.259  1.00  0.00           C  
ATOM   3371  CD1 PHE A1723      -7.858  11.127  58.407  1.00  0.00           C  
ATOM   3372  CD2 PHE A1723      -6.426   9.874  56.949  1.00  0.00           C  
ATOM   3373  CE1 PHE A1723      -6.772  11.412  59.238  1.00  0.00           C  
ATOM   3374  CE2 PHE A1723      -5.336  10.155  57.773  1.00  0.00           C  
ATOM   3375  CZ  PHE A1723      -5.511  10.924  58.919  1.00  0.00           C  
ATOM   3376  N   THR A1724     -11.430  10.464  54.544  1.00  0.00           N  
ATOM   3377  CA  THR A1724     -12.157  10.111  53.324  1.00  0.00           C  
ATOM   3378  C   THR A1724     -12.698  11.346  52.599  1.00  0.00           C  
ATOM   3379  O   THR A1724     -12.863  11.333  51.380  1.00  0.00           O  
ATOM   3380  CB  THR A1724     -13.326   9.150  53.606  1.00  0.00           C  
ATOM   3381  OG1 THR A1724     -14.232   9.760  54.532  1.00  0.00           O  
ATOM   3382  CG2 THR A1724     -12.812   7.837  54.178  1.00  0.00           C  
ATOM   3383  N   ASP A1725     -12.972  12.410  53.343  1.00  0.00           N  
ATOM   3384  CA  ASP A1725     -13.460  13.643  52.738  1.00  0.00           C  
ATOM   3385  C   ASP A1725     -12.370  14.201  51.815  1.00  0.00           C  
ATOM   3386  O   ASP A1725     -12.659  14.823  50.793  1.00  0.00           O  
ATOM   3387  CB  ASP A1725     -13.775  14.683  53.820  1.00  0.00           C  
ATOM   3388  CG  ASP A1725     -15.203  14.584  54.342  1.00  0.00           C  
ATOM   3389  OD1 ASP A1725     -15.549  15.370  55.248  1.00  0.00           O  
ATOM   3390  OD2 ASP A1725     -15.976  13.728  53.857  1.00  0.00           O  
ATOM   3391  N   ALA A1726     -11.116  13.961  52.180  1.00  0.00           N  
ATOM   3392  CA  ALA A1726      -9.981  14.455  51.410  1.00  0.00           C  
ATOM   3393  C   ALA A1726      -9.833  13.818  50.033  1.00  0.00           C  
ATOM   3394  O   ALA A1726      -9.152  14.359  49.161  1.00  0.00           O  
ATOM   3395  CB  ALA A1726      -8.706  14.261  52.203  1.00  0.00           C  
ATOM   3396  N   ALA A1727     -10.463  12.664  49.841  1.00  0.00           N  
ATOM   3397  CA  ALA A1727     -10.385  11.962  48.569  1.00  0.00           C  
ATOM   3398  C   ALA A1727     -10.688  12.911  47.412  1.00  0.00           C  
ATOM   3399  O   ALA A1727     -10.008  12.893  46.390  1.00  0.00           O  
ATOM   3400  CB  ALA A1727     -11.370  10.799  48.562  1.00  0.00           C  
ATOM   3401  N   GLU A1728     -11.712  13.739  47.591  1.00  0.00           N  
ATOM   3402  CA  GLU A1728     -12.135  14.705  46.580  1.00  0.00           C  
ATOM   3403  C   GLU A1728     -10.989  15.608  46.138  1.00  0.00           C  
ATOM   3404  O   GLU A1728     -10.718  15.758  44.950  1.00  0.00           O  
ATOM   3405  CB  GLU A1728     -13.277  15.565  47.137  1.00  0.00           C  
ATOM   3406  CG  GLU A1728     -14.087  16.316  46.085  1.00  0.00           C  
ATOM   3407  CD  GLU A1728     -15.309  17.023  46.673  1.00  0.00           C  
ATOM   3408  OE1 GLU A1728     -15.138  17.876  47.576  1.00  0.00           O  
ATOM   3409  OE2 GLU A1728     -16.442  16.723  46.231  1.00  0.00           O  
ATOM   3410  N   VAL A1729     -10.316  16.210  47.108  1.00  0.00           N  
ATOM   3411  CA  VAL A1729      -9.211  17.111  46.826  1.00  0.00           C  
ATOM   3412  C   VAL A1729      -8.009  16.386  46.236  1.00  0.00           C  
ATOM   3413  O   VAL A1729      -7.425  16.832  45.253  1.00  0.00           O  
ATOM   3414  CB  VAL A1729      -8.763  17.837  48.106  1.00  0.00           C  
ATOM   3415  CG1 VAL A1729      -7.663  18.823  47.784  1.00  0.00           C  
ATOM   3416  CG2 VAL A1729      -9.954  18.551  48.735  1.00  0.00           C  
ATOM   3417  N   ILE A1730      -7.642  15.266  46.844  1.00  0.00           N  
ATOM   3418  CA  ILE A1730      -6.499  14.492  46.385  1.00  0.00           C  
ATOM   3419  C   ILE A1730      -6.732  13.891  45.000  1.00  0.00           C  
ATOM   3420  O   ILE A1730      -5.816  13.841  44.174  1.00  0.00           O  
ATOM   3421  CB  ILE A1730      -6.158  13.386  47.408  1.00  0.00           C  
ATOM   3422  CG1 ILE A1730      -5.639  14.037  48.696  1.00  0.00           C  
ATOM   3423  CG2 ILE A1730      -5.114  12.436  46.834  1.00  0.00           C  
ATOM   3424  CD1 ILE A1730      -6.019  13.304  49.942  1.00  0.00           C  
ATOM   3425  N   GLY A1731      -7.960  13.445  44.752  1.00  0.00           N  
ATOM   3426  CA  GLY A1731      -8.293  12.871  43.459  1.00  0.00           C  
ATOM   3427  C   GLY A1731      -8.198  13.911  42.356  1.00  0.00           C  
ATOM   3428  O   GLY A1731      -7.699  13.627  41.266  1.00  0.00           O  
ATOM   3429  N   GLU A1732      -8.679  15.119  42.632  1.00  0.00           N  
ATOM   3430  CA  GLU A1732      -8.621  16.193  41.650  1.00  0.00           C  
ATOM   3431  C   GLU A1732      -7.180  16.646  41.433  1.00  0.00           C  
ATOM   3432  O   GLU A1732      -6.824  17.101  40.345  1.00  0.00           O  
ATOM   3433  CB  GLU A1732      -9.482  17.369  42.100  1.00  0.00           C  
ATOM   3434  CG  GLU A1732     -10.959  17.129  41.858  1.00  0.00           C  
ATOM   3435  CD  GLU A1732     -11.838  18.198  42.474  1.00  0.00           C  
ATOM   3436  OE1 GLU A1732     -11.323  19.306  42.748  1.00  0.00           O  
ATOM   3437  OE2 GLU A1732     -13.044  17.930  42.682  1.00  0.00           O  
ATOM   3438  N   ALA A1733      -6.351  16.517  42.464  1.00  0.00           N  
ATOM   3439  CA  ALA A1733      -4.950  16.900  42.349  1.00  0.00           C  
ATOM   3440  C   ALA A1733      -4.247  15.917  41.408  1.00  0.00           C  
ATOM   3441  O   ALA A1733      -3.507  16.327  40.515  1.00  0.00           O  
ATOM   3442  CB  ALA A1733      -4.275  16.901  43.731  1.00  0.00           C  
ATOM   3443  N   TRP A1734      -4.480  14.623  41.606  1.00  0.00           N  
ATOM   3444  CA  TRP A1734      -3.870  13.605  40.749  1.00  0.00           C  
ATOM   3445  C   TRP A1734      -4.329  13.846  39.313  1.00  0.00           C  
ATOM   3446  O   TRP A1734      -3.523  13.910  38.386  1.00  0.00           O  
ATOM   3447  CB  TRP A1734      -4.315  12.192  41.159  1.00  0.00           C  
ATOM   3448  CG  TRP A1734      -3.672  11.640  42.402  1.00  0.00           C  
ATOM   3449  CD1 TRP A1734      -4.278  10.881  43.368  1.00  0.00           C  
ATOM   3450  CD2 TRP A1734      -2.307  11.787  42.808  1.00  0.00           C  
ATOM   3451  NE1 TRP A1734      -3.376  10.547  44.344  1.00  0.00           N  
ATOM   3452  CE2 TRP A1734      -2.157  11.090  44.028  1.00  0.00           C  
ATOM   3453  CE3 TRP A1734      -1.192  12.438  42.259  1.00  0.00           C  
ATOM   3454  CZ2 TRP A1734      -0.940  11.028  44.710  1.00  0.00           C  
ATOM   3455  CZ3 TRP A1734       0.017  12.374  42.937  1.00  0.00           C  
ATOM   3456  CH2 TRP A1734       0.132  11.674  44.152  1.00  0.00           C  
ATOM   3457  N   GLU A1735      -5.640  13.982  39.145  1.00  0.00           N  
ATOM   3458  CA  GLU A1735      -6.239  14.193  37.832  1.00  0.00           C  
ATOM   3459  C   GLU A1735      -5.689  15.396  37.078  1.00  0.00           C  
ATOM   3460  O   GLU A1735      -5.398  15.304  35.884  1.00  0.00           O  
ATOM   3461  CB  GLU A1735      -7.750  14.344  37.971  1.00  0.00           C  
ATOM   3462  CG  GLU A1735      -8.425  14.862  36.718  1.00  0.00           C  
ATOM   3463  CD  GLU A1735      -9.234  13.795  36.022  1.00  0.00           C  
ATOM   3464  OE1 GLU A1735      -8.977  13.530  34.826  1.00  0.00           O  
ATOM   3465  OE2 GLU A1735     -10.130  13.221  36.676  1.00  0.00           O  
ATOM   3466  N   SER A1736      -5.555  16.521  37.775  1.00  0.00           N  
ATOM   3467  CA  SER A1736      -5.062  17.755  37.166  1.00  0.00           C  
ATOM   3468  C   SER A1736      -3.543  17.840  37.099  1.00  0.00           C  
ATOM   3469  O   SER A1736      -2.994  18.863  36.702  1.00  0.00           O  
ATOM   3470  CB  SER A1736      -5.609  18.963  37.927  1.00  0.00           C  
ATOM   3471  OG  SER A1736      -5.150  18.956  39.267  1.00  0.00           O  
ATOM   3472  N   ARG A1739      -2.871  16.762  37.494  1.00  0.00           N  
ATOM   3473  CA  ARG A1739      -1.420  16.695  37.470  1.00  0.00           C  
ATOM   3474  C   ARG A1739      -0.733  17.609  38.482  1.00  0.00           C  
ATOM   3475  O   ARG A1739       0.428  17.987  38.312  1.00  0.00           O  
ATOM   3476  CB  ARG A1739      -0.905  16.980  36.057  1.00  0.00           C  
ATOM   3477  CG  ARG A1739      -1.065  15.793  35.120  1.00  0.00           C  
ATOM   3478  CD  ARG A1739      -1.465  16.213  33.714  1.00  0.00           C  
ATOM   3479  NE  ARG A1739      -0.789  17.435  33.298  1.00  0.00           N  
ATOM   3480  CZ  ARG A1739      -1.423  18.558  32.977  1.00  0.00           C  
ATOM   3481  NH1 ARG A1739      -2.751  18.606  33.027  1.00  0.00           N  
ATOM   3482  NH2 ARG A1739      -0.731  19.634  32.622  1.00  0.00           N  
ATOM   3483  N   GLU A1740      -1.455  17.964  39.538  1.00  0.00           N  
ATOM   3484  CA  GLU A1740      -0.890  18.790  40.588  1.00  0.00           C  
ATOM   3485  C   GLU A1740      -0.424  17.778  41.632  1.00  0.00           C  
ATOM   3486  O   GLU A1740      -1.003  17.656  42.710  1.00  0.00           O  
ATOM   3487  CB  GLU A1740      -1.960  19.714  41.161  1.00  0.00           C  
ATOM   3488  CG  GLU A1740      -2.377  20.831  40.216  1.00  0.00           C  
ATOM   3489  CD  GLU A1740      -1.210  21.711  39.798  1.00  0.00           C  
ATOM   3490  OE1 GLU A1740      -0.113  21.593  40.382  1.00  0.00           O  
ATOM   3491  OE2 GLU A1740      -1.388  22.528  38.879  1.00  0.00           O  
ATOM   3492  N   PHE A1741       0.615  17.035  41.272  1.00  0.00           N  
ATOM   3493  CA  PHE A1741       1.178  15.991  42.118  1.00  0.00           C  
ATOM   3494  C   PHE A1741       1.736  16.496  43.445  1.00  0.00           C  
ATOM   3495  O   PHE A1741       1.542  15.862  44.481  1.00  0.00           O  
ATOM   3496  CB  PHE A1741       2.272  15.241  41.350  1.00  0.00           C  
ATOM   3497  CG  PHE A1741       1.755  14.405  40.199  1.00  0.00           C  
ATOM   3498  CD1 PHE A1741       2.620  13.580  39.484  1.00  0.00           C  
ATOM   3499  CD2 PHE A1741       0.408  14.432  39.837  1.00  0.00           C  
ATOM   3500  CE1 PHE A1741       2.150  12.788  38.422  1.00  0.00           C  
ATOM   3501  CE2 PHE A1741      -0.069  13.646  38.781  1.00  0.00           C  
ATOM   3502  CZ  PHE A1741       0.806  12.824  38.075  1.00  0.00           C  
ATOM   3503  N   GLY A1742       2.439  17.622  43.410  1.00  0.00           N  
ATOM   3504  CA  GLY A1742       3.003  18.173  44.629  1.00  0.00           C  
ATOM   3505  C   GLY A1742       1.906  18.478  45.626  1.00  0.00           C  
ATOM   3506  O   GLY A1742       2.068  18.270  46.830  1.00  0.00           O  
ATOM   3507  N   LYS A1743       0.781  18.968  45.116  1.00  0.00           N  
ATOM   3508  CA  LYS A1743      -0.368  19.302  45.949  1.00  0.00           C  
ATOM   3509  C   LYS A1743      -0.981  18.052  46.572  1.00  0.00           C  
ATOM   3510  O   LYS A1743      -1.349  18.045  47.751  1.00  0.00           O  
ATOM   3511  CB  LYS A1743      -1.427  20.023  45.116  1.00  0.00           C  
ATOM   3512  CG  LYS A1743      -2.603  20.510  45.936  1.00  0.00           C  
ATOM   3513  CD  LYS A1743      -3.795  20.851  45.065  1.00  0.00           C  
ATOM   3514  CE  LYS A1743      -5.022  21.139  45.927  1.00  0.00           C  
ATOM   3515  NZ  LYS A1743      -4.781  20.809  47.370  1.00  0.00           N  
ATOM   3516  N   ALA A1744      -1.103  16.999  45.769  1.00  0.00           N  
ATOM   3517  CA  ALA A1744      -1.666  15.740  46.240  1.00  0.00           C  
ATOM   3518  C   ALA A1744      -0.815  15.205  47.386  1.00  0.00           C  
ATOM   3519  O   ALA A1744      -1.340  14.776  48.418  1.00  0.00           O  
ATOM   3520  CB  ALA A1744      -1.711  14.729  45.099  1.00  0.00           C  
ATOM   3521  N   VAL A1745       0.501  15.240  47.198  1.00  0.00           N  
ATOM   3522  CA  VAL A1745       1.442  14.758  48.204  1.00  0.00           C  
ATOM   3523  C   VAL A1745       1.391  15.609  49.474  1.00  0.00           C  
ATOM   3524  O   VAL A1745       1.457  15.074  50.581  1.00  0.00           O  
ATOM   3525  CB  VAL A1745       2.881  14.735  47.644  1.00  0.00           C  
ATOM   3526  CG1 VAL A1745       3.858  14.303  48.725  1.00  0.00           C  
ATOM   3527  CG2 VAL A1745       2.953  13.786  46.454  1.00  0.00           C  
ATOM   3528  N   ARG A1746       1.271  16.927  49.320  1.00  0.00           N  
ATOM   3529  CA  ARG A1746       1.189  17.811  50.482  1.00  0.00           C  
ATOM   3530  C   ARG A1746      -0.040  17.433  51.310  1.00  0.00           C  
ATOM   3531  O   ARG A1746       0.036  17.297  52.529  1.00  0.00           O  
ATOM   3532  CB  ARG A1746       1.063  19.266  50.040  1.00  0.00           C  
ATOM   3533  CG  ARG A1746       2.340  20.067  50.157  1.00  0.00           C  
ATOM   3534  CD  ARG A1746       2.157  21.487  49.615  1.00  0.00           C  
ATOM   3535  NE  ARG A1746       2.469  21.574  48.189  1.00  0.00           N  
ATOM   3536  CZ  ARG A1746       3.654  21.276  47.659  1.00  0.00           C  
ATOM   3537  NH1 ARG A1746       4.655  20.868  48.433  1.00  0.00           N  
ATOM   3538  NH2 ARG A1746       3.838  21.380  46.349  1.00  0.00           N  
ATOM   3539  N   GLU A1747      -1.169  17.273  50.630  1.00  0.00           N  
ATOM   3540  CA  GLU A1747      -2.429  16.902  51.268  1.00  0.00           C  
ATOM   3541  C   GLU A1747      -2.314  15.559  51.983  1.00  0.00           C  
ATOM   3542  O   GLU A1747      -2.789  15.398  53.109  1.00  0.00           O  
ATOM   3543  CB  GLU A1747      -3.544  16.806  50.219  1.00  0.00           C  
ATOM   3544  CG  GLU A1747      -3.905  18.120  49.563  1.00  0.00           C  
ATOM   3545  CD  GLU A1747      -4.390  19.147  50.566  1.00  0.00           C  
ATOM   3546  OE1 GLU A1747      -5.251  18.801  51.404  1.00  0.00           O  
ATOM   3547  OE2 GLU A1747      -3.907  20.298  50.520  1.00  0.00           O  
ATOM   3548  N   ILE A1748      -1.696  14.591  51.315  1.00  0.00           N  
ATOM   3549  CA  ILE A1748      -1.534  13.262  51.885  1.00  0.00           C  
ATOM   3550  C   ILE A1748      -0.642  13.286  53.122  1.00  0.00           C  
ATOM   3551  O   ILE A1748      -0.961  12.662  54.137  1.00  0.00           O  
ATOM   3552  CB  ILE A1748      -0.956  12.279  50.832  1.00  0.00           C  
ATOM   3553  CG1 ILE A1748      -1.987  12.069  49.718  1.00  0.00           C  
ATOM   3554  CG2 ILE A1748      -0.601  10.936  51.485  1.00  0.00           C  
ATOM   3555  CD1 ILE A1748      -1.407  11.504  48.449  1.00  0.00           C  
ATOM   3556  N   MET A1749       0.467  14.016  53.047  1.00  0.00           N  
ATOM   3557  CA  MET A1749       1.380  14.099  54.178  1.00  0.00           C  
ATOM   3558  C   MET A1749       0.746  14.873  55.333  1.00  0.00           C  
ATOM   3559  O   MET A1749       1.039  14.607  56.506  1.00  0.00           O  
ATOM   3560  CB  MET A1749       2.694  14.753  53.753  1.00  0.00           C  
ATOM   3561  CG  MET A1749       3.636  13.817  53.008  1.00  0.00           C  
ATOM   3562  SD  MET A1749       3.725  12.164  53.714  1.00  0.00           S  
ATOM   3563  CE  MET A1749       3.917  11.162  52.298  1.00  0.00           C  
ATOM   3564  N   ALA A1750      -0.116  15.831  55.006  1.00  0.00           N  
ATOM   3565  CA  ALA A1750      -0.798  16.598  56.041  1.00  0.00           C  
ATOM   3566  C   ALA A1750      -1.658  15.604  56.817  1.00  0.00           C  
ATOM   3567  O   ALA A1750      -1.692  15.620  58.047  1.00  0.00           O  
ATOM   3568  CB  ALA A1750      -1.674  17.673  55.416  1.00  0.00           C  
ATOM   3569  N   LEU A1751      -2.341  14.726  56.086  1.00  0.00           N  
ATOM   3570  CA  LEU A1751      -3.188  13.713  56.708  1.00  0.00           C  
ATOM   3571  C   LEU A1751      -2.344  12.742  57.530  1.00  0.00           C  
ATOM   3572  O   LEU A1751      -2.756  12.323  58.614  1.00  0.00           O  
ATOM   3573  CB  LEU A1751      -3.968  12.943  55.641  1.00  0.00           C  
ATOM   3574  CG  LEU A1751      -5.143  13.678  54.990  1.00  0.00           C  
ATOM   3575  CD1 LEU A1751      -5.841  12.747  54.010  1.00  0.00           C  
ATOM   3576  CD2 LEU A1751      -6.116  14.148  56.056  1.00  0.00           C  
ATOM   3577  N   ALA A1752      -1.167  12.389  57.015  1.00  0.00           N  
ATOM   3578  CA  ALA A1752      -0.266  11.474  57.715  1.00  0.00           C  
ATOM   3579  C   ALA A1752       0.163  12.068  59.058  1.00  0.00           C  
ATOM   3580  O   ALA A1752       0.232  11.362  60.066  1.00  0.00           O  
ATOM   3581  CB  ALA A1752       0.958  11.188  56.862  1.00  0.00           C  
ATOM   3582  N   ASP A1753       0.462  13.365  59.066  1.00  0.00           N  
ATOM   3583  CA  ASP A1753       0.865  14.049  60.295  1.00  0.00           C  
ATOM   3584  C   ASP A1753      -0.274  13.952  61.301  1.00  0.00           C  
ATOM   3585  O   ASP A1753      -0.065  13.711  62.483  1.00  0.00           O  
ATOM   3586  CB  ASP A1753       1.162  15.521  60.009  1.00  0.00           C  
ATOM   3587  CG  ASP A1753       2.478  15.723  59.286  1.00  0.00           C  
ATOM   3588  OD1 ASP A1753       3.401  14.901  59.475  1.00  0.00           O  
ATOM   3589  OD2 ASP A1753       2.591  16.711  58.528  1.00  0.00           O  
ATOM   3590  N   LEU A1754      -1.487  14.144  60.807  1.00  0.00           N  
ATOM   3591  CA  LEU A1754      -2.686  14.081  61.622  1.00  0.00           C  
ATOM   3592  C   LEU A1754      -2.873  12.688  62.231  1.00  0.00           C  
ATOM   3593  O   LEU A1754      -3.192  12.551  63.412  1.00  0.00           O  
ATOM   3594  CB  LEU A1754      -3.886  14.433  60.748  1.00  0.00           C  
ATOM   3595  CG  LEU A1754      -5.230  14.694  61.401  1.00  0.00           C  
ATOM   3596  CD1 LEU A1754      -5.074  15.742  62.489  1.00  0.00           C  
ATOM   3597  CD2 LEU A1754      -6.210  15.160  60.332  1.00  0.00           C  
ATOM   3598  N   ALA A1755      -2.677  11.659  61.412  1.00  0.00           N  
ATOM   3599  CA  ALA A1755      -2.826  10.282  61.859  1.00  0.00           C  
ATOM   3600  C   ALA A1755      -1.801   9.972  62.931  1.00  0.00           C  
ATOM   3601  O   ALA A1755      -2.101   9.293  63.908  1.00  0.00           O  
ATOM   3602  CB  ALA A1755      -2.658   9.326  60.688  1.00  0.00           C  
ATOM   3603  N   ASN A1756      -0.583  10.468  62.747  1.00  0.00           N  
ATOM   3604  CA  ASN A1756       0.466  10.220  63.727  1.00  0.00           C  
ATOM   3605  C   ASN A1756       0.245  10.991  65.026  1.00  0.00           C  
ATOM   3606  O   ASN A1756       0.677  10.548  66.089  1.00  0.00           O  
ATOM   3607  CB  ASN A1756       1.831  10.543  63.131  1.00  0.00           C  
ATOM   3608  CG  ASN A1756       2.345   9.419  62.257  1.00  0.00           C  
ATOM   3609  OD1 ASN A1756       2.787   8.381  62.755  1.00  0.00           O  
ATOM   3610  ND2 ASN A1756       2.275   9.611  60.945  1.00  0.00           N  
ATOM   3611  N   ARG A1757      -0.435  12.133  64.939  1.00  0.00           N  
ATOM   3612  CA  ARG A1757      -0.739  12.940  66.116  1.00  0.00           C  
ATOM   3613  C   ARG A1757      -1.767  12.187  66.952  1.00  0.00           C  
ATOM   3614  O   ARG A1757      -1.654  12.118  68.180  1.00  0.00           O  
ATOM   3615  CB  ARG A1757      -1.325  14.294  65.711  1.00  0.00           C  
ATOM   3616  CG  ARG A1757      -0.320  15.432  65.656  1.00  0.00           C  
ATOM   3617  CD  ARG A1757      -0.977  16.710  65.143  1.00  0.00           C  
ATOM   3618  NE  ARG A1757      -0.057  17.541  64.368  1.00  0.00           N  
ATOM   3619  CZ  ARG A1757      -0.327  18.780  63.965  1.00  0.00           C  
ATOM   3620  NH1 ARG A1757      -1.495  19.336  64.263  1.00  0.00           N  
ATOM   3621  NH2 ARG A1757       0.573  19.468  63.271  1.00  0.00           N  
ATOM   3622  N   TYR A1758      -2.767  11.625  66.271  1.00  0.00           N  
ATOM   3623  CA  TYR A1758      -3.821  10.860  66.929  1.00  0.00           C  
ATOM   3624  C   TYR A1758      -3.210   9.686  67.676  1.00  0.00           C  
ATOM   3625  O   TYR A1758      -3.604   9.380  68.801  1.00  0.00           O  
ATOM   3626  CB  TYR A1758      -4.838  10.330  65.905  1.00  0.00           C  
ATOM   3627  CG  TYR A1758      -5.745   9.241  66.455  1.00  0.00           C  
ATOM   3628  CD1 TYR A1758      -6.895   9.561  67.184  1.00  0.00           C  
ATOM   3629  CD2 TYR A1758      -5.428   7.893  66.291  1.00  0.00           C  
ATOM   3630  CE1 TYR A1758      -7.702   8.565  67.741  1.00  0.00           C  
ATOM   3631  CE2 TYR A1758      -6.230   6.892  66.844  1.00  0.00           C  
ATOM   3632  CZ  TYR A1758      -7.361   7.238  67.568  1.00  0.00           C  
ATOM   3633  OH  TYR A1758      -8.134   6.252  68.136  1.00  0.00           O  
ATOM   3634  N   VAL A1760      -2.247   9.020  67.051  1.00  0.00           N  
ATOM   3635  CA  VAL A1760      -1.615   7.882  67.693  1.00  0.00           C  
ATOM   3636  C   VAL A1760      -0.775   8.336  68.878  1.00  0.00           C  
ATOM   3637  O   VAL A1760      -0.734   7.670  69.912  1.00  0.00           O  
ATOM   3638  CB  VAL A1760      -0.738   7.110  66.705  1.00  0.00           C  
ATOM   3639  CG1 VAL A1760       0.016   6.000  67.432  1.00  0.00           C  
ATOM   3640  CG2 VAL A1760      -1.613   6.532  65.597  1.00  0.00           C  
ATOM   3641  N   ASP A1761      -0.112   9.477  68.722  1.00  0.00           N  
ATOM   3642  CA  ASP A1761       0.721  10.040  69.779  1.00  0.00           C  
ATOM   3643  C   ASP A1761      -0.123  10.382  70.999  1.00  0.00           C  
ATOM   3644  O   ASP A1761       0.276  10.118  72.131  1.00  0.00           O  
ATOM   3645  CB  ASP A1761       1.417  11.310  69.291  1.00  0.00           C  
ATOM   3646  CG  ASP A1761       2.735  11.024  68.614  1.00  0.00           C  
ATOM   3647  OD1 ASP A1761       3.237   9.886  68.744  1.00  0.00           O  
ATOM   3648  OD2 ASP A1761       3.267  11.938  67.949  1.00  0.00           O  
ATOM   3649  N   GLU A1762      -1.289  10.970  70.758  1.00  0.00           N  
ATOM   3650  CA  GLU A1762      -2.188  11.363  71.832  1.00  0.00           C  
ATOM   3651  C   GLU A1762      -2.840  10.178  72.538  1.00  0.00           C  
ATOM   3652  O   GLU A1762      -3.206  10.276  73.710  1.00  0.00           O  
ATOM   3653  CB  GLU A1762      -3.269  12.296  71.289  1.00  0.00           C  
ATOM   3654  CG  GLU A1762      -2.752  13.675  70.926  1.00  0.00           C  
ATOM   3655  CD  GLU A1762      -3.844  14.580  70.392  1.00  0.00           C  
ATOM   3656  OE1 GLU A1762      -3.524  15.508  69.613  1.00  0.00           O  
ATOM   3657  OE2 GLU A1762      -5.023  14.360  70.755  1.00  0.00           O  
ATOM   3658  N   GLN A1763      -2.989   9.064  71.832  1.00  0.00           N  
ATOM   3659  CA  GLN A1763      -3.603   7.882  72.424  1.00  0.00           C  
ATOM   3660  C   GLN A1763      -2.560   7.031  73.136  1.00  0.00           C  
ATOM   3661  O   GLN A1763      -2.898   6.192  73.968  1.00  0.00           O  
ATOM   3662  CB  GLN A1763      -4.308   7.056  71.347  1.00  0.00           C  
ATOM   3663  CG  GLN A1763      -5.420   7.807  70.634  1.00  0.00           C  
ATOM   3664  CD  GLN A1763      -6.480   8.314  71.593  1.00  0.00           C  
ATOM   3665  OE1 GLN A1763      -6.800   7.652  72.581  1.00  0.00           O  
ATOM   3666  NE2 GLN A1763      -7.030   9.490  71.308  1.00  0.00           N  
ATOM   3667  N   ALA A1799      -1.295   7.251  72.800  1.00  0.00           N  
ATOM   3668  CA  ALA A1799      -0.184   6.522  73.413  1.00  0.00           C  
ATOM   3669  C   ALA A1799      -0.489   5.045  73.675  1.00  0.00           C  
ATOM   3670  O   ALA A1799      -0.575   4.619  74.827  1.00  0.00           O  
ATOM   3671  CB  ALA A1799       0.219   7.201  74.717  1.00  0.00           C  
ATOM   3672  N   PRO A1800      -0.647   4.244  72.609  1.00  0.00           N  
ATOM   3673  CA  PRO A1800      -0.941   2.816  72.779  1.00  0.00           C  
ATOM   3674  C   PRO A1800       0.063   2.038  73.640  1.00  0.00           C  
ATOM   3675  O   PRO A1800      -0.316   1.076  74.310  1.00  0.00           O  
ATOM   3676  CB  PRO A1800      -1.011   2.281  71.343  1.00  0.00           C  
ATOM   3677  CG  PRO A1800      -0.331   3.319  70.506  1.00  0.00           C  
ATOM   3678  CD  PRO A1800      -0.571   4.626  71.189  1.00  0.00           C  
ATOM   3679  N   TRP A1801       1.334   2.442  73.618  1.00  0.00           N  
ATOM   3680  CA  TRP A1801       2.359   1.760  74.414  1.00  0.00           C  
ATOM   3681  C   TRP A1801       2.095   2.001  75.894  1.00  0.00           C  
ATOM   3682  O   TRP A1801       2.596   1.275  76.752  1.00  0.00           O  
ATOM   3683  CB  TRP A1801       3.763   2.267  74.062  1.00  0.00           C  
ATOM   3684  CG  TRP A1801       3.940   3.736  74.279  1.00  0.00           C  
ATOM   3685  CD1 TRP A1801       4.429   4.347  75.396  1.00  0.00           C  
ATOM   3686  CD2 TRP A1801       3.602   4.782  73.360  1.00  0.00           C  
ATOM   3687  NE1 TRP A1801       4.416   5.714  75.232  1.00  0.00           N  
ATOM   3688  CE2 TRP A1801       3.914   6.009  73.991  1.00  0.00           C  
ATOM   3689  CE3 TRP A1801       3.065   4.805  72.065  1.00  0.00           C  
ATOM   3690  CZ2 TRP A1801       3.707   7.249  73.370  1.00  0.00           C  
ATOM   3691  CZ3 TRP A1801       2.858   6.041  71.445  1.00  0.00           C  
ATOM   3692  CH2 TRP A1801       3.178   7.244  72.101  1.00  0.00           C  
ATOM   3693  N   VAL A1802       1.316   3.038  76.181  1.00  0.00           N  
ATOM   3694  CA  VAL A1802       0.962   3.369  77.551  1.00  0.00           C  
ATOM   3695  C   VAL A1802      -0.309   2.594  77.887  1.00  0.00           C  
ATOM   3696  O   VAL A1802      -0.374   1.904  78.901  1.00  0.00           O  
ATOM   3697  CB  VAL A1802       0.722   4.893  77.716  1.00  0.00           C  
ATOM   3698  CG1 VAL A1802      -0.027   5.177  79.008  1.00  0.00           C  
ATOM   3699  CG2 VAL A1802       2.050   5.624  77.719  1.00  0.00           C  
ATOM   3700  N   VAL A1803      -1.314   2.695  77.022  1.00  0.00           N  
ATOM   3701  CA  VAL A1803      -2.575   1.996  77.241  1.00  0.00           C  
ATOM   3702  C   VAL A1803      -2.330   0.494  77.335  1.00  0.00           C  
ATOM   3703  O   VAL A1803      -3.040  -0.221  78.045  1.00  0.00           O  
ATOM   3704  CB  VAL A1803      -3.578   2.273  76.095  1.00  0.00           C  
ATOM   3705  CG1 VAL A1803      -4.836   1.432  76.274  1.00  0.00           C  
ATOM   3706  CG2 VAL A1803      -3.937   3.744  76.075  1.00  0.00           C  
ATOM   3707  N   ALA A1804      -1.310   0.027  76.625  1.00  0.00           N  
ATOM   3708  CA  ALA A1804      -0.968  -1.386  76.610  1.00  0.00           C  
ATOM   3709  C   ALA A1804      -0.534  -1.876  77.985  1.00  0.00           C  
ATOM   3710  O   ALA A1804      -0.560  -3.075  78.257  1.00  0.00           O  
ATOM   3711  CB  ALA A1804       0.139  -1.643  75.592  1.00  0.00           C  
ATOM   3712  N   LYS A1805      -0.140  -0.949  78.853  1.00  0.00           N  
ATOM   3713  CA  LYS A1805       0.309  -1.302  80.195  1.00  0.00           C  
ATOM   3714  C   LYS A1805      -0.794  -1.265  81.248  1.00  0.00           C  
ATOM   3715  O   LYS A1805      -0.632  -1.811  82.338  1.00  0.00           O  
ATOM   3716  CB  LYS A1805       1.433  -0.365  80.631  1.00  0.00           C  
ATOM   3717  CG  LYS A1805       2.569  -0.267  79.645  1.00  0.00           C  
ATOM   3718  CD  LYS A1805       3.741  -1.114  80.096  1.00  0.00           C  
ATOM   3719  CE  LYS A1805       5.072  -0.435  79.785  1.00  0.00           C  
ATOM   3720  NZ  LYS A1805       6.241  -1.329  80.072  1.00  0.00           N  
ATOM   3721  N   GLN A1808      -1.913  -0.623  80.931  1.00  0.00           N  
ATOM   3722  CA  GLN A1808      -3.005  -0.518  81.883  1.00  0.00           C  
ATOM   3723  C   GLN A1808      -3.937  -1.717  81.852  1.00  0.00           C  
ATOM   3724  O   GLN A1808      -4.358  -2.163  80.785  1.00  0.00           O  
ATOM   3725  CB  GLN A1808      -3.775   0.777  81.628  1.00  0.00           C  
ATOM   3726  CG  GLN A1808      -2.889   2.002  81.779  1.00  0.00           C  
ATOM   3727  CD  GLN A1808      -3.505   3.263  81.222  1.00  0.00           C  
ATOM   3728  OE1 GLN A1808      -4.577   3.237  80.623  1.00  0.00           O  
ATOM   3729  NE2 GLN A1808      -2.825   4.383  81.418  1.00  0.00           N  
ATOM   3730  N   ALA A1809      -4.247  -2.236  83.037  1.00  0.00           N  
ATOM   3731  CA  ALA A1809      -5.123  -3.393  83.175  1.00  0.00           C  
ATOM   3732  C   ALA A1809      -6.563  -3.062  82.800  1.00  0.00           C  
ATOM   3733  O   ALA A1809      -7.063  -1.972  83.100  1.00  0.00           O  
ATOM   3734  CB  ALA A1809      -5.063  -3.924  84.608  1.00  0.00           C  
ATOM   3735  N   GLY A1810      -7.222  -4.010  82.136  1.00  0.00           N  
ATOM   3736  CA  GLY A1810      -8.604  -3.822  81.731  1.00  0.00           C  
ATOM   3737  C   GLY A1810      -8.803  -2.786  80.641  1.00  0.00           C  
ATOM   3738  O   GLY A1810      -9.849  -2.138  80.579  1.00  0.00           O  
ATOM   3739  N   ARG A1812      -7.806  -2.627  79.778  1.00  0.00           N  
ATOM   3740  CA  ARG A1812      -7.892  -1.658  78.691  1.00  0.00           C  
ATOM   3741  C   ARG A1812      -7.631  -2.308  77.336  1.00  0.00           C  
ATOM   3742  O   ARG A1812      -7.367  -1.618  76.352  1.00  0.00           O  
ATOM   3743  CB  ARG A1812      -6.887  -0.525  78.919  1.00  0.00           C  
ATOM   3744  CG  ARG A1812      -7.219   0.370  80.098  1.00  0.00           C  
ATOM   3745  CD  ARG A1812      -7.887   1.646  79.633  1.00  0.00           C  
ATOM   3746  NE  ARG A1812      -6.980   2.784  79.715  1.00  0.00           N  
ATOM   3747  CZ  ARG A1812      -7.109   3.899  79.002  1.00  0.00           C  
ATOM   3748  NH1 ARG A1812      -8.113   4.028  78.147  1.00  0.00           N  
ATOM   3749  NH2 ARG A1812      -6.237   4.886  79.148  1.00  0.00           N  
ATOM   3750  N   ASP A1813      -7.709  -3.635  77.291  1.00  0.00           N  
ATOM   3751  CA  ASP A1813      -7.476  -4.380  76.059  1.00  0.00           C  
ATOM   3752  C   ASP A1813      -8.338  -3.872  74.912  1.00  0.00           C  
ATOM   3753  O   ASP A1813      -7.852  -3.679  73.800  1.00  0.00           O  
ATOM   3754  CB  ASP A1813      -7.757  -5.869  76.278  1.00  0.00           C  
ATOM   3755  CG  ASP A1813      -6.578  -6.601  76.884  1.00  0.00           C  
ATOM   3756  OD1 ASP A1813      -6.703  -7.076  78.032  1.00  0.00           O  
ATOM   3757  OD2 ASP A1813      -5.528  -6.704  76.217  1.00  0.00           O  
ATOM   3758  N   ALA A1814      -9.621  -3.661  75.186  1.00  0.00           N  
ATOM   3759  CA  ALA A1814     -10.546  -3.183  74.169  1.00  0.00           C  
ATOM   3760  C   ALA A1814     -10.094  -1.838  73.622  1.00  0.00           C  
ATOM   3761  O   ALA A1814     -10.124  -1.608  72.417  1.00  0.00           O  
ATOM   3762  CB  ALA A1814     -11.951  -3.066  74.752  1.00  0.00           C  
ATOM   3763  N   ASP A1815      -9.680  -0.953  74.518  1.00  0.00           N  
ATOM   3764  CA  ASP A1815      -9.225   0.374  74.133  1.00  0.00           C  
ATOM   3765  C   ASP A1815      -8.004   0.279  73.230  1.00  0.00           C  
ATOM   3766  O   ASP A1815      -7.908   0.981  72.221  1.00  0.00           O  
ATOM   3767  CB  ASP A1815      -8.877   1.191  75.380  1.00  0.00           C  
ATOM   3768  CG  ASP A1815     -10.080   1.438  76.268  1.00  0.00           C  
ATOM   3769  OD1 ASP A1815     -11.206   1.047  75.882  1.00  0.00           O  
ATOM   3770  OD2 ASP A1815      -9.900   2.024  77.355  1.00  0.00           O  
ATOM   3771  N   LEU A1816      -7.074  -0.595  73.599  1.00  0.00           N  
ATOM   3772  CA  LEU A1816      -5.859  -0.784  72.826  1.00  0.00           C  
ATOM   3773  C   LEU A1816      -6.195  -1.248  71.409  1.00  0.00           C  
ATOM   3774  O   LEU A1816      -5.649  -0.733  70.433  1.00  0.00           O  
ATOM   3775  CB  LEU A1816      -4.948  -1.805  73.516  1.00  0.00           C  
ATOM   3776  CG  LEU A1816      -3.621  -2.056  72.797  1.00  0.00           C  
ATOM   3777  CD1 LEU A1816      -2.706  -0.860  73.007  1.00  0.00           C  
ATOM   3778  CD2 LEU A1816      -2.971  -3.330  73.310  1.00  0.00           C  
ATOM   3779  N   GLN A1817      -7.100  -2.218  71.302  1.00  0.00           N  
ATOM   3780  CA  GLN A1817      -7.506  -2.742  70.003  1.00  0.00           C  
ATOM   3781  C   GLN A1817      -8.154  -1.665  69.137  1.00  0.00           C  
ATOM   3782  O   GLN A1817      -7.860  -1.557  67.950  1.00  0.00           O  
ATOM   3783  CB  GLN A1817      -8.485  -3.907  70.178  1.00  0.00           C  
ATOM   3784  CG  GLN A1817      -8.675  -4.739  68.911  1.00  0.00           C  
ATOM   3785  CD  GLN A1817      -9.781  -5.771  69.044  1.00  0.00           C  
ATOM   3786  OE1 GLN A1817     -10.661  -5.639  69.888  1.00  0.00           O  
ATOM   3787  NE2 GLN A1817      -9.740  -6.805  68.206  1.00  0.00           N  
ATOM   3788  N   ALA A1818      -9.029  -0.868  69.740  1.00  0.00           N  
ATOM   3789  CA  ALA A1818      -9.734   0.193  69.027  1.00  0.00           C  
ATOM   3790  C   ALA A1818      -8.789   1.269  68.518  1.00  0.00           C  
ATOM   3791  O   ALA A1818      -8.969   1.796  67.426  1.00  0.00           O  
ATOM   3792  CB  ALA A1818     -10.778   0.817  69.935  1.00  0.00           C  
ATOM   3793  N   ILE A1819      -7.792   1.596  69.332  1.00  0.00           N  
ATOM   3794  CA  ILE A1819      -6.798   2.610  69.002  1.00  0.00           C  
ATOM   3795  C   ILE A1819      -5.884   2.155  67.865  1.00  0.00           C  
ATOM   3796  O   ILE A1819      -5.698   2.865  66.878  1.00  0.00           O  
ATOM   3797  CB  ILE A1819      -5.922   2.917  70.234  1.00  0.00           C  
ATOM   3798  CG1 ILE A1819      -6.684   3.813  71.204  1.00  0.00           C  
ATOM   3799  CG2 ILE A1819      -4.614   3.563  69.810  1.00  0.00           C  
ATOM   3800  CD1 ILE A1819      -5.957   4.015  72.523  1.00  0.00           C  
ATOM   3801  N   CYS A1820      -5.310   0.968  68.022  1.00  0.00           N  
ATOM   3802  CA  CYS A1820      -4.401   0.419  67.028  1.00  0.00           C  
ATOM   3803  C   CYS A1820      -5.103   0.111  65.711  1.00  0.00           C  
ATOM   3804  O   CYS A1820      -4.497   0.229  64.641  1.00  0.00           O  
ATOM   3805  CB  CYS A1820      -3.734  -0.842  67.582  1.00  0.00           C  
ATOM   3806  SG  CYS A1820      -2.580  -0.493  68.932  1.00  0.00           S  
ATOM   3807  N   SER A1821      -6.372  -0.284  65.793  1.00  0.00           N  
ATOM   3808  CA  SER A1821      -7.153  -0.594  64.599  1.00  0.00           C  
ATOM   3809  C   SER A1821      -7.471   0.704  63.875  1.00  0.00           C  
ATOM   3810  O   SER A1821      -7.562   0.738  62.646  1.00  0.00           O  
ATOM   3811  CB  SER A1821      -8.453  -1.301  64.976  1.00  0.00           C  
ATOM   3812  OG  SER A1821      -8.183  -2.580  65.520  1.00  0.00           O  
ATOM   3813  N   MET A1822      -7.650   1.772  64.648  1.00  0.00           N  
ATOM   3814  CA  MET A1822      -7.935   3.080  64.080  1.00  0.00           C  
ATOM   3815  C   MET A1822      -6.706   3.546  63.292  1.00  0.00           C  
ATOM   3816  O   MET A1822      -6.828   4.122  62.213  1.00  0.00           O  
ATOM   3817  CB  MET A1822      -8.262   4.074  65.196  1.00  0.00           C  
ATOM   3818  CG  MET A1822      -8.669   5.446  64.707  1.00  0.00           C  
ATOM   3819  SD  MET A1822     -10.246   5.463  63.846  1.00  0.00           S  
ATOM   3820  CE  MET A1822     -10.011   6.935  62.827  1.00  0.00           C  
ATOM   3821  N   GLY A1823      -5.523   3.275  63.831  1.00  0.00           N  
ATOM   3822  CA  GLY A1823      -4.293   3.658  63.160  1.00  0.00           C  
ATOM   3823  C   GLY A1823      -4.062   2.879  61.875  1.00  0.00           C  
ATOM   3824  O   GLY A1823      -3.548   3.421  60.893  1.00  0.00           O  
ATOM   3825  N   ILE A1824      -4.441   1.604  61.878  1.00  0.00           N  
ATOM   3826  CA  ILE A1824      -4.278   0.756  60.699  1.00  0.00           C  
ATOM   3827  C   ILE A1824      -5.256   1.170  59.595  1.00  0.00           C  
ATOM   3828  O   ILE A1824      -4.928   1.102  58.414  1.00  0.00           O  
ATOM   3829  CB  ILE A1824      -4.509  -0.742  61.048  1.00  0.00           C  
ATOM   3830  CG1 ILE A1824      -3.409  -1.240  61.991  1.00  0.00           C  
ATOM   3831  CG2 ILE A1824      -4.510  -1.589  59.783  1.00  0.00           C  
ATOM   3832  CD1 ILE A1824      -2.008  -1.012  61.475  1.00  0.00           C  
ATOM   3833  N   ASN A1825      -6.454   1.597  59.980  1.00  0.00           N  
ATOM   3834  CA  ASN A1825      -7.452   2.028  59.009  1.00  0.00           C  
ATOM   3835  C   ASN A1825      -7.073   3.370  58.385  1.00  0.00           C  
ATOM   3836  O   ASN A1825      -7.415   3.641  57.239  1.00  0.00           O  
ATOM   3837  CB  ASN A1825      -8.828   2.122  59.670  1.00  0.00           C  
ATOM   3838  CG  ASN A1825      -9.656   0.870  59.464  1.00  0.00           C  
ATOM   3839  OD1 ASN A1825     -10.000   0.520  58.335  1.00  0.00           O  
ATOM   3840  ND2 ASN A1825      -9.977   0.184  60.554  1.00  0.00           N  
ATOM   3841  N   LEU A1826      -6.369   4.212  59.137  1.00  0.00           N  
ATOM   3842  CA  LEU A1826      -5.940   5.508  58.618  1.00  0.00           C  
ATOM   3843  C   LEU A1826      -4.816   5.252  57.616  1.00  0.00           C  
ATOM   3844  O   LEU A1826      -4.694   5.939  56.601  1.00  0.00           O  
ATOM   3845  CB  LEU A1826      -5.446   6.411  59.760  1.00  0.00           C  
ATOM   3846  CG  LEU A1826      -6.540   6.932  60.705  1.00  0.00           C  
ATOM   3847  CD1 LEU A1826      -5.928   7.835  61.762  1.00  0.00           C  
ATOM   3848  CD2 LEU A1826      -7.591   7.694  59.912  1.00  0.00           C  
ATOM   3849  N   PHE A1827      -4.002   4.246  57.917  1.00  0.00           N  
ATOM   3850  CA  PHE A1827      -2.897   3.846  57.058  1.00  0.00           C  
ATOM   3851  C   PHE A1827      -3.482   3.263  55.771  1.00  0.00           C  
ATOM   3852  O   PHE A1827      -2.942   3.454  54.684  1.00  0.00           O  
ATOM   3853  CB  PHE A1827      -2.046   2.792  57.773  1.00  0.00           C  
ATOM   3854  CG  PHE A1827      -1.051   2.103  56.881  1.00  0.00           C  
ATOM   3855  CD1 PHE A1827       0.145   2.730  56.534  1.00  0.00           C  
ATOM   3856  CD2 PHE A1827      -1.304   0.821  56.395  1.00  0.00           C  
ATOM   3857  CE1 PHE A1827       1.079   2.093  55.716  1.00  0.00           C  
ATOM   3858  CE2 PHE A1827      -0.376   0.172  55.574  1.00  0.00           C  
ATOM   3859  CZ  PHE A1827       0.818   0.813  55.237  1.00  0.00           C  
ATOM   3860  N   ARG A1828      -4.592   2.544  55.901  1.00  0.00           N  
ATOM   3861  CA  ARG A1828      -5.248   1.948  54.748  1.00  0.00           C  
ATOM   3862  C   ARG A1828      -5.615   3.059  53.768  1.00  0.00           C  
ATOM   3863  O   ARG A1828      -5.360   2.958  52.569  1.00  0.00           O  
ATOM   3864  CB  ARG A1828      -6.516   1.205  55.186  1.00  0.00           C  
ATOM   3865  CG  ARG A1828      -7.211   0.435  54.066  1.00  0.00           C  
ATOM   3866  CD  ARG A1828      -8.233   1.307  53.325  1.00  0.00           C  
ATOM   3867  NE  ARG A1828      -9.012   0.527  52.365  1.00  0.00           N  
ATOM   3868  CZ  ARG A1828     -10.185  -0.039  52.637  1.00  0.00           C  
ATOM   3869  NH1 ARG A1828     -10.721   0.088  53.845  1.00  0.00           N  
ATOM   3870  NH2 ARG A1828     -10.816  -0.747  51.708  1.00  0.00           N  
ATOM   3871  N   VAL A1829      -6.216   4.121  54.292  1.00  0.00           N  
ATOM   3872  CA  VAL A1829      -6.628   5.254  53.476  1.00  0.00           C  
ATOM   3873  C   VAL A1829      -5.444   5.963  52.822  1.00  0.00           C  
ATOM   3874  O   VAL A1829      -5.484   6.287  51.636  1.00  0.00           O  
ATOM   3875  CB  VAL A1829      -7.413   6.278  54.317  1.00  0.00           C  
ATOM   3876  CG1 VAL A1829      -7.823   7.452  53.451  1.00  0.00           C  
ATOM   3877  CG2 VAL A1829      -8.640   5.620  54.920  1.00  0.00           C  
ATOM   3878  N   LEU A1830      -4.397   6.207  53.600  1.00  0.00           N  
ATOM   3879  CA  LEU A1830      -3.211   6.882  53.096  1.00  0.00           C  
ATOM   3880  C   LEU A1830      -2.544   6.096  51.967  1.00  0.00           C  
ATOM   3881  O   LEU A1830      -2.140   6.669  50.951  1.00  0.00           O  
ATOM   3882  CB  LEU A1830      -2.202   7.079  54.224  1.00  0.00           C  
ATOM   3883  CG  LEU A1830      -2.546   8.119  55.283  1.00  0.00           C  
ATOM   3884  CD1 LEU A1830      -1.394   8.206  56.270  1.00  0.00           C  
ATOM   3885  CD2 LEU A1830      -2.795   9.467  54.634  1.00  0.00           C  
ATOM   3886  N   MET A1831      -2.417   4.786  52.150  1.00  0.00           N  
ATOM   3887  CA  MET A1831      -1.788   3.947  51.134  1.00  0.00           C  
ATOM   3888  C   MET A1831      -2.622   3.932  49.852  1.00  0.00           C  
ATOM   3889  O   MET A1831      -2.085   3.749  48.760  1.00  0.00           O  
ATOM   3890  CB  MET A1831      -1.601   2.522  51.657  1.00  0.00           C  
ATOM   3891  CG  MET A1831      -0.298   2.304  52.410  1.00  0.00           C  
ATOM   3892  SD  MET A1831       1.144   3.078  51.642  1.00  0.00           S  
ATOM   3893  CE  MET A1831       1.440   1.999  50.292  1.00  0.00           C  
ATOM   3894  N   THR A1832      -3.931   4.125  49.989  1.00  0.00           N  
ATOM   3895  CA  THR A1832      -4.812   4.153  48.832  1.00  0.00           C  
ATOM   3896  C   THR A1832      -4.516   5.401  48.007  1.00  0.00           C  
ATOM   3897  O   THR A1832      -4.434   5.338  46.785  1.00  0.00           O  
ATOM   3898  CB  THR A1832      -6.301   4.170  49.246  1.00  0.00           C  
ATOM   3899  OG1 THR A1832      -6.607   2.979  49.977  1.00  0.00           O  
ATOM   3900  CG2 THR A1832      -7.198   4.227  48.013  1.00  0.00           C  
ATOM   3901  N   TYR A1833      -4.345   6.532  48.681  1.00  0.00           N  
ATOM   3902  CA  TYR A1833      -4.058   7.785  47.996  1.00  0.00           C  
ATOM   3903  C   TYR A1833      -2.687   7.738  47.359  1.00  0.00           C  
ATOM   3904  O   TYR A1833      -2.437   8.410  46.360  1.00  0.00           O  
ATOM   3905  CB  TYR A1833      -4.108   8.963  48.974  1.00  0.00           C  
ATOM   3906  CG  TYR A1833      -5.478   9.234  49.546  1.00  0.00           C  
ATOM   3907  CD1 TYR A1833      -6.630   8.900  48.836  1.00  0.00           C  
ATOM   3908  CD2 TYR A1833      -5.625   9.841  50.795  1.00  0.00           C  
ATOM   3909  CE1 TYR A1833      -7.898   9.166  49.356  1.00  0.00           C  
ATOM   3910  CE2 TYR A1833      -6.887  10.112  51.325  1.00  0.00           C  
ATOM   3911  CZ  TYR A1833      -8.015   9.771  50.601  1.00  0.00           C  
ATOM   3912  OH  TYR A1833      -9.265  10.023  51.115  1.00  0.00           O  
ATOM   3913  N   LEU A1834      -1.800   6.940  47.939  1.00  0.00           N  
ATOM   3914  CA  LEU A1834      -0.438   6.818  47.431  1.00  0.00           C  
ATOM   3915  C   LEU A1834      -0.238   5.654  46.470  1.00  0.00           C  
ATOM   3916  O   LEU A1834       0.832   5.521  45.871  1.00  0.00           O  
ATOM   3917  CB  LEU A1834       0.543   6.668  48.600  1.00  0.00           C  
ATOM   3918  CG  LEU A1834       0.803   7.915  49.451  1.00  0.00           C  
ATOM   3919  CD1 LEU A1834       1.467   7.507  50.759  1.00  0.00           C  
ATOM   3920  CD2 LEU A1834       1.688   8.895  48.676  1.00  0.00           C  
ATOM   3921  N   LYS A2014      -1.258   4.817  46.309  1.00  0.00           N  
ATOM   3922  CA  LYS A2014      -1.148   3.651  45.430  1.00  0.00           C  
ATOM   3923  C   LYS A2014      -0.590   3.963  44.039  1.00  0.00           C  
ATOM   3924  O   LYS A2014       0.218   3.201  43.511  1.00  0.00           O  
ATOM   3925  CB  LYS A2014      -2.503   2.941  45.301  1.00  0.00           C  
ATOM   3926  CG  LYS A2014      -2.465   1.714  44.384  1.00  0.00           C  
ATOM   3927  CD  LYS A2014      -3.470   0.662  44.824  1.00  0.00           C  
ATOM   3928  CE  LYS A2014      -3.480  -0.541  43.878  1.00  0.00           C  
ATOM   3929  NZ  LYS A2014      -4.509  -1.548  44.273  1.00  0.00           N  
ATOM   3930  N   PRO A2015      -1.036   5.067  43.411  1.00  0.00           N  
ATOM   3931  CA  PRO A2015      -0.512   5.398  42.075  1.00  0.00           C  
ATOM   3932  C   PRO A2015       0.991   5.702  42.064  1.00  0.00           C  
ATOM   3933  O   PRO A2015       1.681   5.449  41.073  1.00  0.00           O  
ATOM   3934  CB  PRO A2015      -1.329   6.626  41.650  1.00  0.00           C  
ATOM   3935  CG  PRO A2015      -2.512   6.653  42.568  1.00  0.00           C  
ATOM   3936  CD  PRO A2015      -2.058   6.028  43.855  1.00  0.00           C  
ATOM   3937  N   VAL A2016       1.486   6.233  43.179  1.00  0.00           N  
ATOM   3938  CA  VAL A2016       2.887   6.620  43.323  1.00  0.00           C  
ATOM   3939  C   VAL A2016       3.880   5.533  43.692  1.00  0.00           C  
ATOM   3940  O   VAL A2016       4.973   5.483  43.132  1.00  0.00           O  
ATOM   3941  CB  VAL A2016       3.035   7.725  44.389  1.00  0.00           C  
ATOM   3942  CG1 VAL A2016       4.468   8.270  44.392  1.00  0.00           C  
ATOM   3943  CG2 VAL A2016       2.026   8.832  44.124  1.00  0.00           C  
ATOM   3944  N   LEU A2017       3.506   4.686  44.645  1.00  0.00           N  
ATOM   3945  CA  LEU A2017       4.387   3.630  45.146  1.00  0.00           C  
ATOM   3946  C   LEU A2017       3.805   2.241  44.940  1.00  0.00           C  
ATOM   3947  O   LEU A2017       3.274   1.634  45.870  1.00  0.00           O  
ATOM   3948  CB  LEU A2017       4.653   3.875  46.637  1.00  0.00           C  
ATOM   3949  CG  LEU A2017       4.991   5.334  46.972  1.00  0.00           C  
ATOM   3950  CD1 LEU A2017       4.569   5.678  48.392  1.00  0.00           C  
ATOM   3951  CD2 LEU A2017       6.475   5.542  46.804  1.00  0.00           C  
ATOM   3952  N   PRO A2018       3.922   1.707  43.715  1.00  0.00           N  
ATOM   3953  CA  PRO A2018       3.396   0.381  43.380  1.00  0.00           C  
ATOM   3954  C   PRO A2018       3.908  -0.785  44.218  1.00  0.00           C  
ATOM   3955  O   PRO A2018       3.122  -1.629  44.638  1.00  0.00           O  
ATOM   3956  CB  PRO A2018       3.738   0.208  41.899  1.00  0.00           C  
ATOM   3957  CG  PRO A2018       4.062   1.568  41.404  1.00  0.00           C  
ATOM   3958  CD  PRO A2018       4.589   2.339  42.564  1.00  0.00           C  
ATOM   3959  N   LYS A2019       5.213  -0.846  44.460  1.00  0.00           N  
ATOM   3960  CA  LYS A2019       5.758  -1.957  45.233  1.00  0.00           C  
ATOM   3961  C   LYS A2019       5.411  -1.859  46.711  1.00  0.00           C  
ATOM   3962  O   LYS A2019       5.024  -2.842  47.329  1.00  0.00           O  
ATOM   3963  CB  LYS A2019       7.272  -2.042  45.054  1.00  0.00           C  
ATOM   3964  CG  LYS A2019       7.718  -3.321  44.341  1.00  0.00           C  
ATOM   3965  CD  LYS A2019       7.658  -3.175  42.819  1.00  0.00           C  
ATOM   3966  CE  LYS A2019       8.598  -4.165  42.115  1.00  0.00           C  
ATOM   3967  NZ  LYS A2019       8.925  -3.769  40.703  1.00  0.00           N  
ATOM   3968  N   LEU A2020       5.556  -0.671  47.285  1.00  0.00           N  
ATOM   3969  CA  LEU A2020       5.222  -0.479  48.689  1.00  0.00           C  
ATOM   3970  C   LEU A2020       3.748  -0.819  48.872  1.00  0.00           C  
ATOM   3971  O   LEU A2020       3.365  -1.440  49.862  1.00  0.00           O  
ATOM   3972  CB  LEU A2020       5.474   0.972  49.104  1.00  0.00           C  
ATOM   3973  CG  LEU A2020       5.072   1.379  50.519  1.00  0.00           C  
ATOM   3974  CD1 LEU A2020       5.641   0.394  51.526  1.00  0.00           C  
ATOM   3975  CD2 LEU A2020       5.591   2.765  50.799  1.00  0.00           C  
ATOM   3976  N   THR A2021       2.922  -0.416  47.909  1.00  0.00           N  
ATOM   3977  CA  THR A2021       1.490  -0.678  47.987  1.00  0.00           C  
ATOM   3978  C   THR A2021       1.179  -2.175  47.980  1.00  0.00           C  
ATOM   3979  O   THR A2021       0.261  -2.623  48.663  1.00  0.00           O  
ATOM   3980  CB  THR A2021       0.732   0.012  46.832  1.00  0.00           C  
ATOM   3981  OG1 THR A2021       0.908   1.429  46.934  1.00  0.00           O  
ATOM   3982  CG2 THR A2021      -0.751  -0.305  46.909  1.00  0.00           C  
ATOM   3983  N   GLU A2022       1.941  -2.948  47.211  1.00  0.00           N  
ATOM   3984  CA  GLU A2022       1.726  -4.388  47.160  1.00  0.00           C  
ATOM   3985  C   GLU A2022       2.020  -4.980  48.539  1.00  0.00           C  
ATOM   3986  O   GLU A2022       1.250  -5.782  49.067  1.00  0.00           O  
ATOM   3987  CB  GLU A2022       2.649  -5.024  46.124  1.00  0.00           C  
ATOM   3988  CG  GLU A2022       2.221  -4.810  44.687  1.00  0.00           C  
ATOM   3989  CD  GLU A2022       3.063  -5.609  43.699  1.00  0.00           C  
ATOM   3990  OE1 GLU A2022       4.180  -6.042  44.068  1.00  0.00           O  
ATOM   3991  OE2 GLU A2022       2.606  -5.803  42.551  1.00  0.00           O  
ATOM   3992  N   ARG A2023       3.140  -4.574  49.124  1.00  0.00           N  
ATOM   3993  CA  ARG A2023       3.519  -5.069  50.437  1.00  0.00           C  
ATOM   3994  C   ARG A2023       2.475  -4.649  51.463  1.00  0.00           C  
ATOM   3995  O   ARG A2023       2.167  -5.397  52.386  1.00  0.00           O  
ATOM   3996  CB  ARG A2023       4.897  -4.529  50.819  1.00  0.00           C  
ATOM   3997  CG  ARG A2023       5.977  -4.900  49.819  1.00  0.00           C  
ATOM   3998  CD  ARG A2023       7.347  -4.933  50.461  1.00  0.00           C  
ATOM   3999  NE  ARG A2023       7.872  -3.588  50.671  1.00  0.00           N  
ATOM   4000  CZ  ARG A2023       8.531  -2.884  49.755  1.00  0.00           C  
ATOM   4001  NH1 ARG A2023       8.756  -3.391  48.547  1.00  0.00           N  
ATOM   4002  NH2 ARG A2023       8.961  -1.662  50.047  1.00  0.00           N  
ATOM   4003  N   ALA A2024       1.926  -3.451  51.294  1.00  0.00           N  
ATOM   4004  CA  ALA A2024       0.906  -2.946  52.205  1.00  0.00           C  
ATOM   4005  C   ALA A2024      -0.346  -3.812  52.087  1.00  0.00           C  
ATOM   4006  O   ALA A2024      -0.949  -4.196  53.090  1.00  0.00           O  
ATOM   4007  CB  ALA A2024       0.573  -1.498  51.863  1.00  0.00           C  
ATOM   4008  N   GLU A2025      -0.727  -4.120  50.852  1.00  0.00           N  
ATOM   4009  CA  GLU A2025      -1.902  -4.940  50.603  1.00  0.00           C  
ATOM   4010  C   GLU A2025      -1.727  -6.355  51.159  1.00  0.00           C  
ATOM   4011  O   GLU A2025      -2.670  -6.944  51.688  1.00  0.00           O  
ATOM   4012  CB  GLU A2025      -2.196  -4.977  49.104  1.00  0.00           C  
ATOM   4013  CG  GLU A2025      -2.823  -3.686  48.607  1.00  0.00           C  
ATOM   4014  CD  GLU A2025      -2.960  -3.635  47.107  1.00  0.00           C  
ATOM   4015  OE1 GLU A2025      -2.186  -4.323  46.414  1.00  0.00           O  
ATOM   4016  OE2 GLU A2025      -3.843  -2.901  46.616  1.00  0.00           O  
ATOM   4017  N   ALA A2026      -0.522  -6.900  51.048  1.00  0.00           N  
ATOM   4018  CA  ALA A2026      -0.268  -8.230  51.577  1.00  0.00           C  
ATOM   4019  C   ALA A2026      -0.466  -8.203  53.095  1.00  0.00           C  
ATOM   4020  O   ALA A2026      -0.985  -9.151  53.683  1.00  0.00           O  
ATOM   4021  CB  ALA A2026       1.145  -8.665  51.242  1.00  0.00           C  
ATOM   4022  N   PHE A2027      -0.062  -7.107  53.728  1.00  0.00           N  
ATOM   4023  CA  PHE A2027      -0.200  -6.975  55.174  1.00  0.00           C  
ATOM   4024  C   PHE A2027      -1.661  -6.789  55.576  1.00  0.00           C  
ATOM   4025  O   PHE A2027      -2.176  -7.517  56.426  1.00  0.00           O  
ATOM   4026  CB  PHE A2027       0.639  -5.792  55.669  1.00  0.00           C  
ATOM   4027  CG  PHE A2027       0.159  -5.196  56.964  1.00  0.00           C  
ATOM   4028  CD1 PHE A2027       0.098  -5.965  58.121  1.00  0.00           C  
ATOM   4029  CD2 PHE A2027      -0.236  -3.861  57.024  1.00  0.00           C  
ATOM   4030  CE1 PHE A2027      -0.350  -5.412  59.319  1.00  0.00           C  
ATOM   4031  CE2 PHE A2027      -0.684  -3.300  58.215  1.00  0.00           C  
ATOM   4032  CZ  PHE A2027      -0.741  -4.078  59.364  1.00  0.00           C  
ATOM   4033  N   LEU A2039      -2.326  -5.820  54.957  1.00  0.00           N  
ATOM   4034  CA  LEU A2039      -3.725  -5.535  55.266  1.00  0.00           C  
ATOM   4035  C   LEU A2039      -4.656  -6.639  54.808  1.00  0.00           C  
ATOM   4036  O   LEU A2039      -5.804  -6.707  55.240  1.00  0.00           O  
ATOM   4037  CB  LEU A2039      -4.162  -4.221  54.619  1.00  0.00           C  
ATOM   4038  CG  LEU A2039      -3.454  -2.976  55.147  1.00  0.00           C  
ATOM   4039  CD1 LEU A2039      -3.560  -1.858  54.125  1.00  0.00           C  
ATOM   4040  CD2 LEU A2039      -4.079  -2.568  56.471  1.00  0.00           C  
ATOM   4041  N   ASN A2040      -4.163  -7.505  53.933  1.00  0.00           N  
ATOM   4042  CA  ASN A2040      -4.980  -8.590  53.427  1.00  0.00           C  
ATOM   4043  C   ASN A2040      -6.174  -8.032  52.671  1.00  0.00           C  
ATOM   4044  O   ASN A2040      -7.296  -8.503  52.820  1.00  0.00           O  
ATOM   4045  CB  ASN A2040      -5.468  -9.462  54.578  1.00  0.00           C  
ATOM   4046  CG  ASN A2040      -5.221 -10.921  54.328  1.00  0.00           C  
ATOM   4047  OD1 ASN A2040      -4.296 -11.507  54.882  1.00  0.00           O  
ATOM   4048  ND2 ASN A2040      -6.042 -11.519  53.480  1.00  0.00           N  
ATOM   4049  N   THR A2041      -5.919  -7.021  51.854  1.00  0.00           N  
ATOM   4050  CA  THR A2041      -6.967  -6.390  51.070  1.00  0.00           C  
ATOM   4051  C   THR A2041      -6.337  -5.721  49.865  1.00  0.00           C  
ATOM   4052  O   THR A2041      -5.164  -5.363  49.888  1.00  0.00           O  
ATOM   4053  CB  THR A2041      -7.692  -5.287  51.876  1.00  0.00           C  
ATOM   4054  OG1 THR A2041      -8.169  -5.832  53.109  1.00  0.00           O  
ATOM   4055  CG2 THR A2041      -8.865  -4.733  51.093  1.00  0.00           C  
ATOM   4056  N   GLU A2042      -7.121  -5.573  48.808  1.00  0.00           N  
ATOM   4057  CA  GLU A2042      -6.657  -4.893  47.612  1.00  0.00           C  
ATOM   4058  C   GLU A2042      -7.162  -3.469  47.832  1.00  0.00           C  
ATOM   4059  O   GLU A2042      -8.316  -3.265  48.216  1.00  0.00           O  
ATOM   4060  CB  GLU A2042      -7.293  -5.507  46.366  1.00  0.00           C  
ATOM   4061  CG  GLU A2042      -6.569  -5.186  45.068  1.00  0.00           C  
ATOM   4062  CD  GLU A2042      -7.517  -5.101  43.878  1.00  0.00           C  
ATOM   4063  OE1 GLU A2042      -8.485  -5.898  43.818  1.00  0.00           O  
ATOM   4064  OE2 GLU A2042      -7.295  -4.236  43.003  1.00  0.00           O  
ATOM   4065  N   LEU A2043      -6.302  -2.483  47.624  1.00  0.00           N  
ATOM   4066  CA  LEU A2043      -6.715  -1.104  47.834  1.00  0.00           C  
ATOM   4067  C   LEU A2043      -7.395  -0.512  46.605  1.00  0.00           C  
ATOM   4068  O   LEU A2043      -6.809  -0.476  45.524  1.00  0.00           O  
ATOM   4069  CB  LEU A2043      -5.507  -0.248  48.214  1.00  0.00           C  
ATOM   4070  CG  LEU A2043      -4.716  -0.759  49.414  1.00  0.00           C  
ATOM   4071  CD1 LEU A2043      -3.510   0.144  49.669  1.00  0.00           C  
ATOM   4072  CD2 LEU A2043      -5.633  -0.805  50.627  1.00  0.00           C  
ATOM   4073  N   THR A2044      -8.637  -0.068  46.772  1.00  0.00           N  
ATOM   4074  CA  THR A2044      -9.365   0.554  45.674  1.00  0.00           C  
ATOM   4075  C   THR A2044      -9.831   1.921  46.143  1.00  0.00           C  
ATOM   4076  O   THR A2044     -10.036   2.147  47.338  1.00  0.00           O  
ATOM   4077  CB  THR A2044     -10.594  -0.276  45.227  1.00  0.00           C  
ATOM   4078  OG1 THR A2044     -11.589  -0.251  46.255  1.00  0.00           O  
ATOM   4079  CG2 THR A2044     -10.188  -1.715  44.931  1.00  0.00           C  
ATOM   4080  N   TRP A2047      -9.995   2.834  45.198  1.00  0.00           N  
ATOM   4081  CA  TRP A2047     -10.413   4.185  45.520  1.00  0.00           C  
ATOM   4082  C   TRP A2047     -11.719   4.264  46.314  1.00  0.00           C  
ATOM   4083  O   TRP A2047     -11.784   4.958  47.330  1.00  0.00           O  
ATOM   4084  CB  TRP A2047     -10.531   5.015  44.240  1.00  0.00           C  
ATOM   4085  CG  TRP A2047     -10.532   6.467  44.515  1.00  0.00           C  
ATOM   4086  CD1 TRP A2047     -11.623   7.268  44.660  1.00  0.00           C  
ATOM   4087  CD2 TRP A2047      -9.386   7.300  44.741  1.00  0.00           C  
ATOM   4088  NE1 TRP A2047     -11.233   8.550  44.964  1.00  0.00           N  
ATOM   4089  CE2 TRP A2047      -9.864   8.598  45.020  1.00  0.00           C  
ATOM   4090  CE3 TRP A2047      -8.001   7.074  44.735  1.00  0.00           C  
ATOM   4091  CZ2 TRP A2047      -9.005   9.674  45.294  1.00  0.00           C  
ATOM   4092  CZ3 TRP A2047      -7.143   8.144  45.007  1.00  0.00           C  
ATOM   4093  CH2 TRP A2047      -7.653   9.428  45.284  1.00  0.00           C  
ATOM   4094  N   ASP A2048     -12.753   3.556  45.866  1.00  0.00           N  
ATOM   4095  CA  ASP A2048     -14.039   3.586  46.561  1.00  0.00           C  
ATOM   4096  C   ASP A2048     -14.040   2.770  47.859  1.00  0.00           C  
ATOM   4097  O   ASP A2048     -14.869   2.996  48.743  1.00  0.00           O  
ATOM   4098  CB  ASP A2048     -15.153   3.074  45.636  1.00  0.00           C  
ATOM   4099  CG  ASP A2048     -15.335   3.940  44.394  1.00  0.00           C  
ATOM   4100  OD1 ASP A2048     -14.816   5.080  44.369  1.00  0.00           O  
ATOM   4101  OD2 ASP A2048     -16.000   3.477  43.440  1.00  0.00           O  
ATOM   4102  N   GLY A2049     -13.108   1.830  47.970  1.00  0.00           N  
ATOM   4103  CA  GLY A2049     -13.034   0.989  49.150  1.00  0.00           C  
ATOM   4104  C   GLY A2049     -12.797   1.697  50.471  1.00  0.00           C  
ATOM   4105  O   GLY A2049     -13.139   1.161  51.522  1.00  0.00           O  
ATOM   4106  N   ILE A2050     -12.218   2.893  50.432  1.00  0.00           N  
ATOM   4107  CA  ILE A2050     -11.945   3.645  51.658  1.00  0.00           C  
ATOM   4108  C   ILE A2050     -13.213   4.064  52.420  1.00  0.00           C  
ATOM   4109  O   ILE A2050     -13.152   4.387  53.608  1.00  0.00           O  
ATOM   4110  CB  ILE A2050     -11.091   4.909  51.360  1.00  0.00           C  
ATOM   4111  CG1 ILE A2050     -11.864   5.873  50.454  1.00  0.00           C  
ATOM   4112  CG2 ILE A2050      -9.775   4.499  50.704  1.00  0.00           C  
ATOM   4113  CD1 ILE A2050     -11.244   7.263  50.356  1.00  0.00           C  
ATOM   4114  N   GLN A2051     -14.353   4.066  51.738  1.00  0.00           N  
ATOM   4115  CA  GLN A2051     -15.618   4.422  52.366  1.00  0.00           C  
ATOM   4116  C   GLN A2051     -16.039   3.322  53.344  1.00  0.00           C  
ATOM   4117  O   GLN A2051     -16.867   3.545  54.229  1.00  0.00           O  
ATOM   4118  CB  GLN A2051     -16.702   4.597  51.303  1.00  0.00           C  
ATOM   4119  CG  GLN A2051     -16.395   5.671  50.281  1.00  0.00           C  
ATOM   4120  CD  GLN A2051     -16.213   7.029  50.918  1.00  0.00           C  
ATOM   4121  OE1 GLN A2051     -16.861   7.350  51.916  1.00  0.00           O  
ATOM   4122  NE2 GLN A2051     -15.325   7.839  50.345  1.00  0.00           N  
ATOM   4123  N   GLN A2085     -15.469   2.132  53.171  1.00  0.00           N  
ATOM   4124  CA  GLN A2085     -15.772   0.992  54.030  1.00  0.00           C  
ATOM   4125  C   GLN A2085     -14.535   0.594  54.824  1.00  0.00           C  
ATOM   4126  O   GLN A2085     -13.685  -0.152  54.332  1.00  0.00           O  
ATOM   4127  CB  GLN A2085     -16.229  -0.202  53.190  1.00  0.00           C  
ATOM   4128  CG  GLN A2085     -17.242   0.144  52.122  1.00  0.00           C  
ATOM   4129  CD  GLN A2085     -18.635   0.265  52.689  1.00  0.00           C  
ATOM   4130  OE1 GLN A2085     -19.121  -0.645  53.369  1.00  0.00           O  
ATOM   4131  NE2 GLN A2085     -19.289   1.391  52.422  1.00  0.00           N  
ATOM   4132  N   PRO A2086     -14.417   1.082  56.068  1.00  0.00           N  
ATOM   4133  CA  PRO A2086     -13.243   0.727  56.874  1.00  0.00           C  
ATOM   4134  C   PRO A2086     -13.164  -0.775  57.141  1.00  0.00           C  
ATOM   4135  O   PRO A2086     -14.156  -1.492  57.016  1.00  0.00           O  
ATOM   4136  CB  PRO A2086     -13.424   1.537  58.156  1.00  0.00           C  
ATOM   4137  CG  PRO A2086     -14.886   1.857  58.209  1.00  0.00           C  
ATOM   4138  CD  PRO A2086     -15.342   1.974  56.788  1.00  0.00           C  
ATOM   4139  N   LEU A2087     -11.972  -1.246  57.488  1.00  0.00           N  
ATOM   4140  CA  LEU A2087     -11.771  -2.655  57.788  1.00  0.00           C  
ATOM   4141  C   LEU A2087     -12.184  -2.897  59.232  1.00  0.00           C  
ATOM   4142  O   LEU A2087     -11.551  -2.397  60.162  1.00  0.00           O  
ATOM   4143  CB  LEU A2087     -10.303  -3.036  57.595  1.00  0.00           C  
ATOM   4144  CG  LEU A2087      -9.716  -2.767  56.209  1.00  0.00           C  
ATOM   4145  CD1 LEU A2087      -8.239  -3.144  56.201  1.00  0.00           C  
ATOM   4146  CD2 LEU A2087     -10.493  -3.552  55.161  1.00  0.00           C  
ATOM   4147  N   LEU A2088     -13.249  -3.664  59.414  1.00  0.00           N  
ATOM   4148  CA  LEU A2088     -13.760  -3.957  60.745  1.00  0.00           C  
ATOM   4149  C   LEU A2088     -13.894  -5.458  60.915  1.00  0.00           C  
ATOM   4150  O   LEU A2088     -14.373  -6.138  60.013  1.00  0.00           O  
ATOM   4151  CB  LEU A2088     -15.122  -3.295  60.936  1.00  0.00           C  
ATOM   4152  CG  LEU A2088     -15.201  -1.798  60.634  1.00  0.00           C  
ATOM   4153  CD1 LEU A2088     -16.639  -1.423  60.310  1.00  0.00           C  
ATOM   4154  CD2 LEU A2088     -14.693  -1.003  61.827  1.00  0.00           C  
ATOM   4155  N   GLY A2089     -13.479  -5.972  62.071  1.00  0.00           N  
ATOM   4156  CA  GLY A2089     -13.563  -7.403  62.313  1.00  0.00           C  
ATOM   4157  C   GLY A2089     -12.810  -8.107  61.207  1.00  0.00           C  
ATOM   4158  O   GLY A2089     -13.196  -9.184  60.752  1.00  0.00           O  
ATOM   4159  N   HIS A2090     -11.718  -7.472  60.792  1.00  0.00           N  
ATOM   4160  CA  HIS A2090     -10.865  -7.945  59.709  1.00  0.00           C  
ATOM   4161  C   HIS A2090      -9.506  -8.417  60.232  1.00  0.00           C  
ATOM   4162  O   HIS A2090      -8.920  -7.799  61.120  1.00  0.00           O  
ATOM   4163  CB  HIS A2090     -10.681  -6.799  58.714  1.00  0.00           C  
ATOM   4164  CG  HIS A2090     -10.026  -7.198  57.434  1.00  0.00           C  
ATOM   4165  ND1 HIS A2090      -8.672  -7.058  57.216  1.00  0.00           N  
ATOM   4166  CD2 HIS A2090     -10.546  -7.683  56.281  1.00  0.00           C  
ATOM   4167  CE1 HIS A2090      -8.386  -7.438  55.984  1.00  0.00           C  
ATOM   4168  NE2 HIS A2090      -9.506  -7.822  55.397  1.00  0.00           N  
ATOM   4169  N   LYS A2091      -9.012  -9.513  59.668  1.00  0.00           N  
ATOM   4170  CA  LYS A2091      -7.735 -10.081  60.078  1.00  0.00           C  
ATOM   4171  C   LYS A2091      -6.571  -9.632  59.199  1.00  0.00           C  
ATOM   4172  O   LYS A2091      -6.549  -9.911  58.004  1.00  0.00           O  
ATOM   4173  CB  LYS A2091      -7.820 -11.613  60.057  1.00  0.00           C  
ATOM   4174  CG  LYS A2091      -6.516 -12.316  60.389  1.00  0.00           C  
ATOM   4175  CD  LYS A2091      -6.663 -13.201  61.614  1.00  0.00           C  
ATOM   4176  CE  LYS A2091      -5.959 -14.537  61.418  1.00  0.00           C  
ATOM   4177  NZ  LYS A2091      -4.835 -14.708  62.380  1.00  0.00           N  
ATOM   4178  N   VAL A2092      -5.609  -8.938  59.798  1.00  0.00           N  
ATOM   4179  CA  VAL A2092      -4.426  -8.482  59.078  1.00  0.00           C  
ATOM   4180  C   VAL A2092      -3.338  -9.527  59.278  1.00  0.00           C  
ATOM   4181  O   VAL A2092      -3.400 -10.324  60.216  1.00  0.00           O  
ATOM   4182  CB  VAL A2092      -3.926  -7.119  59.601  1.00  0.00           C  
ATOM   4183  CG1 VAL A2092      -5.023  -6.079  59.450  1.00  0.00           C  
ATOM   4184  CG2 VAL A2092      -3.498  -7.235  61.057  1.00  0.00           C  
ATOM   4185  N   ASN A2093      -2.346  -9.528  58.397  1.00  0.00           N  
ATOM   4186  CA  ASN A2093      -1.266 -10.496  58.489  1.00  0.00           C  
ATOM   4187  C   ASN A2093      -0.110 -10.002  59.334  1.00  0.00           C  
ATOM   4188  O   ASN A2093       0.018  -8.806  59.589  1.00  0.00           O  
ATOM   4189  CB  ASN A2093      -0.759 -10.839  57.098  1.00  0.00           C  
ATOM   4190  CG  ASN A2093      -1.729 -11.686  56.332  1.00  0.00           C  
ATOM   4191  OD1 ASN A2093      -2.320 -12.615  56.879  1.00  0.00           O  
ATOM   4192  ND2 ASN A2093      -1.906 -11.374  55.057  1.00  0.00           N  
ATOM   4193  N   PRO A2094       0.743 -10.930  59.797  1.00  0.00           N  
ATOM   4194  CA  PRO A2094       1.887 -10.524  60.617  1.00  0.00           C  
ATOM   4195  C   PRO A2094       2.687  -9.449  59.890  1.00  0.00           C  
ATOM   4196  O   PRO A2094       2.971  -9.564  58.695  1.00  0.00           O  
ATOM   4197  CB  PRO A2094       2.684 -11.817  60.817  1.00  0.00           C  
ATOM   4198  CG  PRO A2094       2.061 -12.839  59.898  1.00  0.00           C  
ATOM   4199  CD  PRO A2094       0.674 -12.388  59.601  1.00  0.00           C  
ATOM   4200  N   PHE A2095       3.039  -8.398  60.615  1.00  0.00           N  
ATOM   4201  CA  PHE A2095       3.775  -7.295  60.029  1.00  0.00           C  
ATOM   4202  C   PHE A2095       5.231  -7.601  59.695  1.00  0.00           C  
ATOM   4203  O   PHE A2095       5.925  -8.309  60.424  1.00  0.00           O  
ATOM   4204  CB  PHE A2095       3.718  -6.081  60.958  1.00  0.00           C  
ATOM   4205  CG  PHE A2095       4.251  -4.831  60.336  1.00  0.00           C  
ATOM   4206  CD1 PHE A2095       3.502  -4.138  59.391  1.00  0.00           C  
ATOM   4207  CD2 PHE A2095       5.513  -4.358  60.673  1.00  0.00           C  
ATOM   4208  CE1 PHE A2095       4.001  -2.993  58.789  1.00  0.00           C  
ATOM   4209  CE2 PHE A2095       6.022  -3.214  60.077  1.00  0.00           C  
ATOM   4210  CZ  PHE A2095       5.263  -2.529  59.130  1.00  0.00           C  
ATOM   4211  N   LYS A2096       5.679  -7.052  58.575  1.00  0.00           N  
ATOM   4212  CA  LYS A2096       7.050  -7.215  58.123  1.00  0.00           C  
ATOM   4213  C   LYS A2096       7.504  -5.852  57.598  1.00  0.00           C  
ATOM   4214  O   LYS A2096       6.721  -5.130  56.975  1.00  0.00           O  
ATOM   4215  CB  LYS A2096       7.119  -8.268  57.010  1.00  0.00           C  
ATOM   4216  CG  LYS A2096       8.512  -8.851  56.787  1.00  0.00           C  
ATOM   4217  CD  LYS A2096       9.218  -8.187  55.606  1.00  0.00           C  
ATOM   4218  CE  LYS A2096      10.104  -9.173  54.851  1.00  0.00           C  
ATOM   4219  NZ  LYS A2096       9.328  -9.998  53.874  1.00  0.00           N  
ATOM   4220  N   ALA A2098       8.756  -5.494  57.870  1.00  0.00           N  
ATOM   4221  CA  ALA A2098       9.300  -4.218  57.416  1.00  0.00           C  
ATOM   4222  C   ALA A2098       8.749  -3.887  56.038  1.00  0.00           C  
ATOM   4223  O   ALA A2098       8.951  -4.635  55.083  1.00  0.00           O  
ATOM   4224  CB  ALA A2098      10.822  -4.281  57.361  1.00  0.00           C  
ATOM   4225  N   LEU A2099       8.040  -2.771  55.946  1.00  0.00           N  
ATOM   4226  CA  LEU A2099       7.460  -2.344  54.683  1.00  0.00           C  
ATOM   4227  C   LEU A2099       8.450  -1.494  53.899  1.00  0.00           C  
ATOM   4228  O   LEU A2099       8.441  -1.492  52.675  1.00  0.00           O  
ATOM   4229  CB  LEU A2099       6.180  -1.548  54.942  1.00  0.00           C  
ATOM   4230  CG  LEU A2099       4.951  -2.399  55.279  1.00  0.00           C  
ATOM   4231  CD1 LEU A2099       3.756  -1.499  55.517  1.00  0.00           C  
ATOM   4232  CD2 LEU A2099       4.667  -3.373  54.143  1.00  0.00           C  
ATOM   4233  N   TYR A2100       9.312  -0.783  54.615  1.00  0.00           N  
ATOM   4234  CA  TYR A2100      10.308   0.078  53.989  1.00  0.00           C  
ATOM   4235  C   TYR A2100      11.432   0.397  54.965  1.00  0.00           C  
ATOM   4236  O   TYR A2100      11.193   0.563  56.160  1.00  0.00           O  
ATOM   4237  CB  TYR A2100       9.654   1.381  53.524  1.00  0.00           C  
ATOM   4238  CG  TYR A2100      10.303   1.965  52.298  1.00  0.00           C  
ATOM   4239  CD1 TYR A2100      11.393   2.828  52.409  1.00  0.00           C  
ATOM   4240  CD2 TYR A2100       9.840   1.643  51.022  1.00  0.00           C  
ATOM   4241  CE1 TYR A2100      12.009   3.357  51.279  1.00  0.00           C  
ATOM   4242  CE2 TYR A2100      10.446   2.163  49.887  1.00  0.00           C  
ATOM   4243  CZ  TYR A2100      11.529   3.019  50.021  1.00  0.00           C  
ATOM   4244  OH  TYR A2100      12.130   3.535  48.898  1.00  0.00           O  
ATOM   4245  N   ASN A2101      12.656   0.488  54.457  1.00  0.00           N  
ATOM   4246  CA  ASN A2101      13.806   0.783  55.306  1.00  0.00           C  
ATOM   4247  C   ASN A2101      14.404   2.154  55.010  1.00  0.00           C  
ATOM   4248  O   ASN A2101      14.282   2.671  53.898  1.00  0.00           O  
ATOM   4249  CB  ASN A2101      14.885  -0.286  55.125  1.00  0.00           C  
ATOM   4250  CG  ASN A2101      14.352  -1.698  55.311  1.00  0.00           C  
ATOM   4251  OD1 ASN A2101      13.879  -2.060  56.390  1.00  0.00           O  
ATOM   4252  ND2 ASN A2101      14.428  -2.501  54.256  1.00  0.00           N  
ATOM   4253  N   ARG A2102      15.051   2.735  56.013  1.00  0.00           N  
ATOM   4254  CA  ARG A2102      15.690   4.038  55.870  1.00  0.00           C  
ATOM   4255  C   ARG A2102      16.874   3.928  54.911  1.00  0.00           C  
ATOM   4256  O   ARG A2102      17.502   2.875  54.813  1.00  0.00           O  
ATOM   4257  CB  ARG A2102      16.211   4.524  57.225  1.00  0.00           C  
ATOM   4258  CG  ARG A2102      15.166   5.124  58.139  1.00  0.00           C  
ATOM   4259  CD  ARG A2102      15.763   5.423  59.508  1.00  0.00           C  
ATOM   4260  NE  ARG A2102      16.800   6.449  59.440  1.00  0.00           N  
ATOM   4261  CZ  ARG A2102      16.558   7.757  59.461  1.00  0.00           C  
ATOM   4262  NH1 ARG A2102      15.311   8.205  59.550  1.00  0.00           N  
ATOM   4263  NH2 ARG A2102      17.566   8.616  59.387  1.00  0.00           N  
ATOM   4264  N   ILE A2103      17.177   5.014  54.207  1.00  0.00           N  
ATOM   4265  CA  ILE A2103      18.310   5.024  53.292  1.00  0.00           C  
ATOM   4266  C   ILE A2103      19.354   5.947  53.901  1.00  0.00           C  
ATOM   4267  O   ILE A2103      19.002   6.865  54.639  1.00  0.00           O  
ATOM   4268  CB  ILE A2103      17.901   5.528  51.893  1.00  0.00           C  
ATOM   4269  CG1 ILE A2103      17.233   6.898  51.993  1.00  0.00           C  
ATOM   4270  CG2 ILE A2103      16.929   4.545  51.261  1.00  0.00           C  
ATOM   4271  CD1 ILE A2103      16.626   7.378  50.680  1.00  0.00           C  
ATOM   4272  N   ASP A2104      20.631   5.689  53.615  1.00  0.00           N  
ATOM   4273  CA  ASP A2104      21.728   6.498  54.151  1.00  0.00           C  
ATOM   4274  C   ASP A2104      22.331   7.387  53.082  1.00  0.00           C  
ATOM   4275  O   ASP A2104      22.198   7.115  51.889  1.00  0.00           O  
ATOM   4276  CB  ASP A2104      22.859   5.618  54.706  1.00  0.00           C  
ATOM   4277  CG  ASP A2104      22.364   4.323  55.308  1.00  0.00           C  
ATOM   4278  OD1 ASP A2104      21.229   4.294  55.828  1.00  0.00           O  
ATOM   4279  OD2 ASP A2104      23.121   3.328  55.265  1.00  0.00           O  
ATOM   4280  N   MET A2105      23.012   8.440  53.517  1.00  0.00           N  
ATOM   4281  CA  MET A2105      23.660   9.349  52.586  1.00  0.00           C  
ATOM   4282  C   MET A2105      24.819   8.607  51.929  1.00  0.00           C  
ATOM   4283  O   MET A2105      25.244   8.951  50.828  1.00  0.00           O  
ATOM   4284  CB  MET A2105      24.191  10.584  53.316  1.00  0.00           C  
ATOM   4285  CG  MET A2105      23.310  11.821  53.190  1.00  0.00           C  
ATOM   4286  SD  MET A2105      22.837  12.232  51.487  1.00  0.00           S  
ATOM   4287  CE  MET A2105      24.385  12.740  50.790  1.00  0.00           C  
ATOM   4288  N   ARG A2106      25.329   7.585  52.610  1.00  0.00           N  
ATOM   4289  CA  ARG A2106      26.438   6.804  52.074  1.00  0.00           C  
ATOM   4290  C   ARG A2106      26.001   6.072  50.808  1.00  0.00           C  
ATOM   4291  O   ARG A2106      26.800   5.852  49.897  1.00  0.00           O  
ATOM   4292  CB  ARG A2106      26.931   5.794  53.114  1.00  0.00           C  
ATOM   4293  CG  ARG A2106      27.799   6.403  54.191  1.00  0.00           C  
ATOM   4294  CD  ARG A2106      27.526   5.751  55.536  1.00  0.00           C  
ATOM   4295  NE  ARG A2106      28.474   6.189  56.558  1.00  0.00           N  
ATOM   4296  CZ  ARG A2106      29.654   5.616  56.785  1.00  0.00           C  
ATOM   4297  NH1 ARG A2106      30.043   4.573  56.061  1.00  0.00           N  
ATOM   4298  NH2 ARG A2106      30.447   6.086  57.740  1.00  0.00           N  
ATOM   4299  N   GLN A2107      24.727   5.696  50.759  1.00  0.00           N  
ATOM   4300  CA  GLN A2107      24.178   5.001  49.601  1.00  0.00           C  
ATOM   4301  C   GLN A2107      24.212   5.938  48.402  1.00  0.00           C  
ATOM   4302  O   GLN A2107      24.495   5.516  47.277  1.00  0.00           O  
ATOM   4303  CB  GLN A2107      22.732   4.589  49.861  1.00  0.00           C  
ATOM   4304  CG  GLN A2107      22.571   3.258  50.533  1.00  0.00           C  
ATOM   4305  CD  GLN A2107      21.140   3.024  50.955  1.00  0.00           C  
ATOM   4306  OE1 GLN A2107      20.721   3.446  52.032  1.00  0.00           O  
ATOM   4307  NE2 GLN A2107      20.373   2.356  50.100  1.00  0.00           N  
ATOM   4308  N   VAL A2108      23.910   7.209  48.660  1.00  0.00           N  
ATOM   4309  CA  VAL A2108      23.901   8.239  47.631  1.00  0.00           C  
ATOM   4310  C   VAL A2108      25.326   8.474  47.116  1.00  0.00           C  
ATOM   4311  O   VAL A2108      25.556   8.581  45.905  1.00  0.00           O  
ATOM   4312  CB  VAL A2108      23.311   9.560  48.196  1.00  0.00           C  
ATOM   4313  CG1 VAL A2108      23.577  10.723  47.248  1.00  0.00           C  
ATOM   4314  CG2 VAL A2108      21.824   9.396  48.415  1.00  0.00           C  
ATOM   4315  N   GLU A2109      26.281   8.546  48.040  1.00  0.00           N  
ATOM   4316  CA  GLU A2109      27.677   8.761  47.675  1.00  0.00           C  
ATOM   4317  C   GLU A2109      28.184   7.633  46.798  1.00  0.00           C  
ATOM   4318  O   GLU A2109      28.958   7.859  45.871  1.00  0.00           O  
ATOM   4319  CB  GLU A2109      28.547   8.858  48.928  1.00  0.00           C  
ATOM   4320  CG  GLU A2109      28.523  10.229  49.576  1.00  0.00           C  
ATOM   4321  CD  GLU A2109      28.994  10.196  51.014  1.00  0.00           C  
ATOM   4322  OE1 GLU A2109      29.871   9.361  51.329  1.00  0.00           O  
ATOM   4323  OE2 GLU A2109      28.486  11.002  51.825  1.00  0.00           O  
ATOM   4324  N   ALA A2110      27.751   6.413  47.094  1.00  0.00           N  
ATOM   4325  CA  ALA A2110      28.169   5.261  46.310  1.00  0.00           C  
ATOM   4326  C   ALA A2110      27.581   5.353  44.902  1.00  0.00           C  
ATOM   4327  O   ALA A2110      28.236   4.987  43.925  1.00  0.00           O  
ATOM   4328  CB  ALA A2110      27.718   3.975  46.986  1.00  0.00           C  
ATOM   4329  N   LEU A2111      26.349   5.850  44.797  1.00  0.00           N  
ATOM   4330  CA  LEU A2111      25.701   5.979  43.495  1.00  0.00           C  
ATOM   4331  C   LEU A2111      26.448   6.967  42.616  1.00  0.00           C  
ATOM   4332  O   LEU A2111      26.718   6.686  41.453  1.00  0.00           O  
ATOM   4333  CB  LEU A2111      24.253   6.445  43.652  1.00  0.00           C  
ATOM   4334  CG  LEU A2111      23.519   6.830  42.358  1.00  0.00           C  
ATOM   4335  CD1 LEU A2111      23.095   5.576  41.607  1.00  0.00           C  
ATOM   4336  CD2 LEU A2111      22.306   7.686  42.692  1.00  0.00           C  
ATOM   4337  N   VAL A2112      26.776   8.126  43.175  1.00  0.00           N  
ATOM   4338  CA  VAL A2112      27.490   9.153  42.429  1.00  0.00           C  
ATOM   4339  C   VAL A2112      28.870   8.663  42.005  1.00  0.00           C  
ATOM   4340  O   VAL A2112      29.317   8.935  40.889  1.00  0.00           O  
ATOM   4341  CB  VAL A2112      27.649  10.446  43.263  1.00  0.00           C  
ATOM   4342  CG1 VAL A2112      28.466  11.479  42.483  1.00  0.00           C  
ATOM   4343  CG2 VAL A2112      26.279  11.009  43.611  1.00  0.00           C  
ATOM   4344  N   GLU A2113      29.542   7.946  42.901  1.00  0.00           N  
ATOM   4345  CA  GLU A2113      30.866   7.410  42.609  1.00  0.00           C  
ATOM   4346  C   GLU A2113      30.747   6.408  41.471  1.00  0.00           C  
ATOM   4347  O   GLU A2113      31.556   6.398  40.541  1.00  0.00           O  
ATOM   4348  CB  GLU A2113      31.439   6.722  43.843  1.00  0.00           C  
ATOM   4349  CG  GLU A2113      32.327   7.622  44.681  1.00  0.00           C  
ATOM   4350  CD  GLU A2113      33.301   8.419  43.831  1.00  0.00           C  
ATOM   4351  OE1 GLU A2113      34.059   7.795  43.054  1.00  0.00           O  
ATOM   4352  OE2 GLU A2113      33.303   9.666  43.939  1.00  0.00           O  
ATOM   4353  N   ALA A2121      29.723   5.567  41.552  1.00  0.00           N  
ATOM   4354  CA  ALA A2121      29.475   4.565  40.530  1.00  0.00           C  
ATOM   4355  C   ALA A2121      29.151   5.234  39.198  1.00  0.00           C  
ATOM   4356  O   ALA A2121      29.548   4.746  38.145  1.00  0.00           O  
ATOM   4357  CB  ALA A2121      28.320   3.657  40.955  1.00  0.00           C  
ATOM   4358  N   SER A2123      28.424   6.347  39.246  1.00  0.00           N  
ATOM   4359  CA  SER A2123      28.055   7.071  38.031  1.00  0.00           C  
ATOM   4360  C   SER A2123      29.270   7.767  37.434  1.00  0.00           C  
ATOM   4361  O   SER A2123      29.417   7.836  36.218  1.00  0.00           O  
ATOM   4362  CB  SER A2123      26.969   8.102  38.332  1.00  0.00           C  
ATOM   4363  OG  SER A2123      25.791   7.457  38.778  1.00  0.00           O  
ATOM   4364  N   LYS A2124      30.138   8.285  38.296  1.00  0.00           N  
ATOM   4365  CA  LYS A2124      31.348   8.953  37.841  1.00  0.00           C  
ATOM   4366  C   LYS A2124      32.150   7.946  37.025  1.00  0.00           C  
ATOM   4367  O   LYS A2124      32.550   8.222  35.892  1.00  0.00           O  
ATOM   4368  CB  LYS A2124      32.178   9.412  39.040  1.00  0.00           C  
ATOM   4369  CG  LYS A2124      32.361  10.912  39.137  1.00  0.00           C  
ATOM   4370  CD  LYS A2124      32.494  11.363  40.587  1.00  0.00           C  
ATOM   4371  CE  LYS A2124      33.937  11.312  41.050  1.00  0.00           C  
ATOM   4372  NZ  LYS A2124      34.382   9.911  41.291  1.00  0.00           N  
ATOM   4373  N   GLU A2125      32.366   6.772  37.616  1.00  0.00           N  
ATOM   4374  CA  GLU A2125      33.121   5.696  36.982  1.00  0.00           C  
ATOM   4375  C   GLU A2125      32.398   5.094  35.778  1.00  0.00           C  
ATOM   4376  O   GLU A2125      33.079   4.431  34.967  1.00  0.00           O  
ATOM   4377  CB  GLU A2125      33.428   4.597  38.008  1.00  0.00           C  
ATOM   4378  CG  GLU A2125      34.196   5.093  39.230  1.00  0.00           C  
ATOM   4379  CD  GLU A2125      34.471   3.992  40.248  1.00  0.00           C  
ATOM   4380  OE1 GLU A2125      34.099   2.826  39.986  1.00  0.00           O  
ATOM   4381  OE2 GLU A2125      35.059   4.292  41.313  1.00  0.00           O  
TER
END
