# Supplementary material for: Backbone Brackets and Arginine Tweezers delineate Class I and Class II aminoacyl tRNA synthetases
Source: PLoS Comput Biol. 2018 Apr 16;14(4):e1006101. doi: 10.1371/journal.pcbi.1006101 (PMC5919687; doi:10.1371/journal.pcbi.1006101)
Supplement: S11 File — All structures of Class I aaRS with residues renumbered according to the MSA. (GZ) [file pcbi.1006101.s023.tar.gz › 1qrs_A_renum.pdb]

ATOM      1  N   THR A 226      22.842  26.733  13.454  1.00  0.00           N  
ATOM      2  CA  THR A 226      23.186  28.149  13.601  1.00  0.00           C  
ATOM      3  C   THR A 226      23.926  28.374  14.914  1.00  0.00           C  
ATOM      4  O   THR A 226      23.736  27.634  15.886  1.00  0.00           O  
ATOM      5  CB  THR A 226      21.925  29.067  13.570  1.00  0.00           C  
ATOM      6  OG1 THR A 226      22.323  30.446  13.537  1.00  0.00           O  
ATOM      7  CG2 THR A 226      21.064  28.839  14.799  1.00  0.00           C  
ATOM      8  H   THR A 226      22.144  26.337  14.016  1.00  0.00           H  
ATOM      9  HG1 THR A 226      21.542  31.004  13.518  1.00  0.00           H  
ATOM     10  N   ASN A 227      24.757  29.404  14.939  1.00  0.00           N  
ATOM     11  CA  ASN A 227      25.528  29.736  16.125  1.00  0.00           C  
ATOM     12  C   ASN A 227      25.714  31.242  16.069  1.00  0.00           C  
ATOM     13  O   ASN A 227      25.422  31.861  15.048  1.00  0.00           O  
ATOM     14  CB  ASN A 227      26.870  29.001  16.107  1.00  0.00           C  
ATOM     15  CG  ASN A 227      27.645  29.232  14.820  1.00  0.00           C  
ATOM     16  OD1 ASN A 227      27.861  30.371  14.410  1.00  0.00           O  
ATOM     17  ND2 ASN A 227      28.065  28.158  14.181  1.00  0.00           N  
ATOM     18  H   ASN A 227      24.855  29.957  14.136  1.00  0.00           H  
ATOM     19 HD21 ASN A 227      28.566  28.293  13.350  1.00  0.00           H  
ATOM     20 HD22 ASN A 227      27.873  27.267  14.541  1.00  0.00           H  
ATOM     21  N   PHE A 228      26.222  31.840  17.132  1.00  0.00           N  
ATOM     22  CA  PHE A 228      26.375  33.276  17.135  1.00  0.00           C  
ATOM     23  C   PHE A 228      27.122  33.846  15.953  1.00  0.00           C  
ATOM     24  O   PHE A 228      26.803  34.938  15.521  1.00  0.00           O  
ATOM     25  CB  PHE A 228      26.965  33.783  18.453  1.00  0.00           C  
ATOM     26  CG  PHE A 228      28.455  33.660  18.564  1.00  0.00           C  
ATOM     27  CD1 PHE A 228      29.053  32.433  18.836  1.00  0.00           C  
ATOM     28  CD2 PHE A 228      29.257  34.790  18.470  1.00  0.00           C  
ATOM     29  CE1 PHE A 228      30.418  32.334  19.019  1.00  0.00           C  
ATOM     30  CE2 PHE A 228      30.632  34.701  18.653  1.00  0.00           C  
ATOM     31  CZ  PHE A 228      31.212  33.473  18.929  1.00  0.00           C  
ATOM     32  H   PHE A 228      26.493  31.313  17.913  1.00  0.00           H  
ATOM     33  N   ILE A 229      28.072  33.108  15.387  1.00  0.00           N  
ATOM     34  CA  ILE A 229      28.823  33.643  14.256  1.00  0.00           C  
ATOM     35  C   ILE A 229      27.980  33.687  12.990  1.00  0.00           C  
ATOM     36  O   ILE A 229      28.047  34.646  12.219  1.00  0.00           O  
ATOM     37  CB  ILE A 229      30.151  32.887  14.020  1.00  0.00           C  
ATOM     38  CG1 ILE A 229      31.038  33.037  15.257  1.00  0.00           C  
ATOM     39  CG2 ILE A 229      30.885  33.449  12.808  1.00  0.00           C  
ATOM     40  CD1 ILE A 229      32.361  32.351  15.150  1.00  0.00           C  
ATOM     41  H   ILE A 229      28.267  32.210  15.727  1.00  0.00           H  
ATOM     42  N   ARG A 230      27.149  32.677  12.791  1.00  0.00           N  
ATOM     43  CA  ARG A 230      26.301  32.646  11.618  1.00  0.00           C  
ATOM     44  C   ARG A 230      25.184  33.685  11.740  1.00  0.00           C  
ATOM     45  O   ARG A 230      24.713  34.225  10.745  1.00  0.00           O  
ATOM     46  CB  ARG A 230      25.816  31.215  11.358  1.00  0.00           C  
ATOM     47  CG  ARG A 230      27.009  30.323  10.972  1.00  0.00           C  
ATOM     48  CD  ARG A 230      26.760  28.829  11.013  1.00  0.00           C  
ATOM     49  NE  ARG A 230      26.117  28.340   9.800  1.00  0.00           N  
ATOM     50  CZ  ARG A 230      26.673  27.526   8.902  1.00  0.00           C  
ATOM     51  NH1 ARG A 230      27.914  27.081   9.047  1.00  0.00           N  
ATOM     52  NH2 ARG A 230      25.969  27.157   7.840  1.00  0.00           N  
ATOM     53  H   ARG A 230      27.107  31.945  13.442  1.00  0.00           H  
ATOM     54 HE   ARG A 230      25.199  28.634   9.630  1.00  0.00           H  
ATOM     55 HH11 ARG A 230      28.454  27.355   9.843  1.00  0.00           H  
ATOM     56 HH12 ARG A 230      28.310  26.471   8.360  1.00  0.00           H  
ATOM     57 HH21 ARG A 230      25.033  27.489   7.720  1.00  0.00           H  
ATOM     58 HH22 ARG A 230      26.374  26.547   7.159  1.00  0.00           H  
ATOM     59  N   GLN A 232      24.842  34.070  12.958  1.00  0.00           N  
ATOM     60  CA  GLN A 232      23.805  35.075  13.117  1.00  0.00           C  
ATOM     61  C   GLN A 232      24.358  36.454  12.774  1.00  0.00           C  
ATOM     62  O   GLN A 232      23.644  37.316  12.264  1.00  0.00           O  
ATOM     63  CB  GLN A 232      23.184  35.004  14.514  1.00  0.00           C  
ATOM     64  CG  GLN A 232      22.117  33.906  14.605  1.00  0.00           C  
ATOM     65  CD  GLN A 232      21.944  33.312  15.997  1.00  0.00           C  
ATOM     66  OE1 GLN A 232      21.830  34.038  16.990  1.00  0.00           O  
ATOM     67  NE2 GLN A 232      21.920  31.978  16.074  1.00  0.00           N  
ATOM     68  H   GLN A 232      25.282  33.682  13.743  1.00  0.00           H  
ATOM     69 HE21 GLN A 232      21.810  31.578  16.961  1.00  0.00           H  
ATOM     70 HE22 GLN A 232      22.011  31.439  15.261  1.00  0.00           H  
ATOM     71  N   ILE A 233      25.658  36.617  12.968  1.00  0.00           N  
ATOM     72  CA  ILE A 233      26.352  37.863  12.665  1.00  0.00           C  
ATOM     73  C   ILE A 233      26.458  37.982  11.148  1.00  0.00           C  
ATOM     74  O   ILE A 233      26.138  39.014  10.567  1.00  0.00           O  
ATOM     75  CB  ILE A 233      27.767  37.857  13.284  1.00  0.00           C  
ATOM     76  CG1 ILE A 233      27.687  38.184  14.770  1.00  0.00           C  
ATOM     77  CG2 ILE A 233      28.679  38.826  12.562  1.00  0.00           C  
ATOM     78  CD1 ILE A 233      28.955  37.929  15.512  1.00  0.00           C  
ATOM     79  H   ILE A 233      26.175  35.868  13.331  1.00  0.00           H  
ATOM     80  N   ILE A 234      26.913  36.907  10.515  1.00  0.00           N  
ATOM     81  CA  ILE A 234      27.058  36.861   9.070  1.00  0.00           C  
ATOM     82  C   ILE A 234      25.702  37.140   8.427  1.00  0.00           C  
ATOM     83  O   ILE A 234      25.619  37.927   7.488  1.00  0.00           O  
ATOM     84  CB  ILE A 234      27.655  35.508   8.626  1.00  0.00           C  
ATOM     85  CG1 ILE A 234      29.111  35.432   9.096  1.00  0.00           C  
ATOM     86  CG2 ILE A 234      27.572  35.349   7.128  1.00  0.00           C  
ATOM     87  CD1 ILE A 234      29.762  34.094   8.949  1.00  0.00           C  
ATOM     88  H   ILE A 234      27.159  36.118  11.040  1.00  0.00           H  
ATOM     89  N   ASP A 235      24.640  36.564   8.984  1.00  0.00           N  
ATOM     90  CA  ASP A 235      23.284  36.786   8.480  1.00  0.00           C  
ATOM     91  C   ASP A 235      22.938  38.272   8.542  1.00  0.00           C  
ATOM     92  O   ASP A 235      22.430  38.843   7.570  1.00  0.00           O  
ATOM     93  CB  ASP A 235      22.262  35.994   9.296  1.00  0.00           C  
ATOM     94  CG  ASP A 235      22.195  34.520   8.900  1.00  0.00           C  
ATOM     95  OD1 ASP A 235      22.678  34.147   7.810  1.00  0.00           O  
ATOM     96  OD2 ASP A 235      21.637  33.725   9.686  1.00  0.00           O  
ATOM     97  H   ASP A 235      24.770  35.973   9.755  1.00  0.00           H  
ATOM     98  N   GLU A 236      23.213  38.897   9.684  1.00  0.00           N  
ATOM     99  CA  GLU A 236      22.946  40.321   9.847  1.00  0.00           C  
ATOM    100  C   GLU A 236      23.739  41.082   8.790  1.00  0.00           C  
ATOM    101  O   GLU A 236      23.177  41.899   8.064  1.00  0.00           O  
ATOM    102  CB  GLU A 236      23.348  40.807  11.250  1.00  0.00           C  
ATOM    103  CG  GLU A 236      22.492  40.244  12.399  1.00  0.00           C  
ATOM    104  CD  GLU A 236      23.089  40.465  13.812  1.00  0.00           C  
ATOM    105  OE1 GLU A 236      24.083  41.222  13.959  1.00  0.00           O  
ATOM    106  OE2 GLU A 236      22.552  39.868  14.783  1.00  0.00           O  
ATOM    107  H   GLU A 236      23.602  38.392  10.428  1.00  0.00           H  
ATOM    108  N   ASP A 237      25.023  40.749   8.652  1.00  0.00           N  
ATOM    109  CA  ASP A 237      25.904  41.420   7.703  1.00  0.00           C  
ATOM    110  C   ASP A 237      25.386  41.405   6.288  1.00  0.00           C  
ATOM    111  O   ASP A 237      25.458  42.421   5.579  1.00  0.00           O  
ATOM    112  CB  ASP A 237      27.316  40.834   7.755  1.00  0.00           C  
ATOM    113  CG  ASP A 237      28.112  41.333   8.949  1.00  0.00           C  
ATOM    114  OD1 ASP A 237      27.536  42.069   9.783  1.00  0.00           O  
ATOM    115  OD2 ASP A 237      29.317  41.004   9.063  1.00  0.00           O  
ATOM    116  H   ASP A 237      25.387  40.029   9.207  1.00  0.00           H  
ATOM    117  N   LEU A 238      24.883  40.254   5.869  1.00  0.00           N  
ATOM    118  CA  LEU A 238      24.354  40.115   4.527  1.00  0.00           C  
ATOM    119  C   LEU A 238      23.089  40.960   4.381  1.00  0.00           C  
ATOM    120  O   LEU A 238      22.994  41.811   3.486  1.00  0.00           O  
ATOM    121  CB  LEU A 238      24.073  38.638   4.222  1.00  0.00           C  
ATOM    122  CG  LEU A 238      25.170  37.782   3.574  1.00  0.00           C  
ATOM    123  CD1 LEU A 238      26.546  38.212   3.978  1.00  0.00           C  
ATOM    124  CD2 LEU A 238      24.951  36.331   3.908  1.00  0.00           C  
ATOM    125  H   LEU A 238      24.868  39.484   6.476  1.00  0.00           H  
ATOM    126  N   ALA A 239      22.149  40.766   5.303  1.00  0.00           N  
ATOM    127  CA  ALA A 239      20.880  41.486   5.283  1.00  0.00           C  
ATOM    128  C   ALA A 239      21.087  42.983   5.221  1.00  0.00           C  
ATOM    129  O   ALA A 239      20.609  43.637   4.304  1.00  0.00           O  
ATOM    130  CB  ALA A 239      20.049  41.128   6.494  1.00  0.00           C  
ATOM    131  H   ALA A 239      22.315  40.118   6.019  1.00  0.00           H  
ATOM    132  N   SER A 240      21.846  43.513   6.164  1.00  0.00           N  
ATOM    133  CA  SER A 240      22.115  44.936   6.219  1.00  0.00           C  
ATOM    134  C   SER A 240      22.874  45.431   5.003  1.00  0.00           C  
ATOM    135  O   SER A 240      23.062  46.633   4.834  1.00  0.00           O  
ATOM    136  CB  SER A 240      22.935  45.255   7.460  1.00  0.00           C  
ATOM    137  OG  SER A 240      24.170  44.548   7.441  1.00  0.00           O  
ATOM    138  H   SER A 240      22.238  42.928   6.845  1.00  0.00           H  
ATOM    139 HG   SER A 240      24.673  44.761   8.230  1.00  0.00           H  
ATOM    140  N   GLY A 241      23.369  44.515   4.187  1.00  0.00           N  
ATOM    141  CA  GLY A 241      24.110  44.940   3.022  1.00  0.00           C  
ATOM    142  C   GLY A 241      25.518  45.394   3.365  1.00  0.00           C  
ATOM    143  O   GLY A 241      26.148  46.132   2.600  1.00  0.00           O  
ATOM    144  H   GLY A 241      23.235  43.562   4.370  1.00  0.00           H  
ATOM    145  N   LYS A 243      26.019  44.976   4.524  1.00  0.00           N  
ATOM    146  CA  LYS A 243      27.383  45.330   4.903  1.00  0.00           C  
ATOM    147  C   LYS A 243      28.368  44.564   4.000  1.00  0.00           C  
ATOM    148  O   LYS A 243      29.460  45.044   3.726  1.00  0.00           O  
ATOM    149  CB  LYS A 243      27.643  45.010   6.376  1.00  0.00           C  
ATOM    150  CG  LYS A 243      29.015  45.449   6.840  1.00  0.00           C  
ATOM    151  CD  LYS A 243      29.167  45.345   8.339  1.00  0.00           C  
ATOM    152  CE  LYS A 243      30.594  45.690   8.760  1.00  0.00           C  
ATOM    153  NZ  LYS A 243      30.814  45.545  10.240  1.00  0.00           N  
ATOM    154  H   LYS A 243      25.471  44.429   5.125  1.00  0.00           H  
ATOM    155  HZ1 LYS A 243      30.392  44.653  10.568  1.00  0.00           H  
ATOM    156  HZ2 LYS A 243      31.835  45.540  10.440  1.00  0.00           H  
ATOM    157  HZ3 LYS A 243      30.368  46.342  10.737  1.00  0.00           H  
ATOM    158  N   HIS A 244      27.981  43.369   3.558  1.00  0.00           N  
ATOM    159  CA  HIS A 244      28.820  42.554   2.682  1.00  0.00           C  
ATOM    160  C   HIS A 244      27.949  41.879   1.654  1.00  0.00           C  
ATOM    161  O   HIS A 244      26.756  41.717   1.867  1.00  0.00           O  
ATOM    162  CB  HIS A 244      29.515  41.434   3.454  1.00  0.00           C  
ATOM    163  CG  HIS A 244      30.483  41.908   4.484  1.00  0.00           C  
ATOM    164  ND1 HIS A 244      31.765  42.296   4.174  1.00  0.00           N  
ATOM    165  CD2 HIS A 244      30.373  42.007   5.827  1.00  0.00           C  
ATOM    166  CE1 HIS A 244      32.408  42.610   5.283  1.00  0.00           C  
ATOM    167  NE2 HIS A 244      31.584  42.443   6.299  1.00  0.00           N  
ATOM    168  H   HIS A 244      27.105  43.025   3.829  1.00  0.00           H  
ATOM    169  HD1 HIS A 244      32.141  42.333   3.274  1.00  0.00           H  
ATOM    170  HE2 HIS A 244      31.801  42.604   7.236  1.00  0.00           H  
ATOM    171  N   THR A 245      28.542  41.456   0.549  1.00  0.00           N  
ATOM    172  CA  THR A 245      27.767  40.759  -0.462  1.00  0.00           C  
ATOM    173  C   THR A 245      28.238  39.320  -0.439  1.00  0.00           C  
ATOM    174  O   THR A 245      27.441  38.395  -0.582  1.00  0.00           O  
ATOM    175  CB  THR A 245      27.915  41.387  -1.878  1.00  0.00           C  
ATOM    176  OG1 THR A 245      29.285  41.343  -2.303  1.00  0.00           O  
ATOM    177  CG2 THR A 245      27.434  42.836  -1.864  1.00  0.00           C  
ATOM    178  H   THR A 245      29.500  41.612   0.414  1.00  0.00           H  
ATOM    179  HG1 THR A 245      29.362  41.733  -3.177  1.00  0.00           H  
ATOM    180  N   THR A 264      29.528  39.137  -0.172  1.00  0.00           N  
ATOM    181  CA  THR A 264      30.107  37.800  -0.100  1.00  0.00           C  
ATOM    182  C   THR A 264      30.791  37.611   1.244  1.00  0.00           C  
ATOM    183  O   THR A 264      31.119  38.588   1.925  1.00  0.00           O  
ATOM    184  CB  THR A 264      31.160  37.587  -1.194  1.00  0.00           C  
ATOM    185  OG1 THR A 264      30.675  38.110  -2.445  1.00  0.00           O  
ATOM    186  CG2 THR A 264      31.462  36.091  -1.349  1.00  0.00           C  
ATOM    187  H   THR A 264      30.102  39.917  -0.020  1.00  0.00           H  
ATOM    188  HG1 THR A 264      31.337  37.975  -3.127  1.00  0.00           H  
ATOM    189  N   VAL A 266      30.943  36.358   1.662  1.00  0.00           N  
ATOM    190  CA  VAL A 266      31.628  36.068   2.911  1.00  0.00           C  
ATOM    191  C   VAL A 266      32.948  35.405   2.561  1.00  0.00           C  
ATOM    192  O   VAL A 266      33.003  34.532   1.695  1.00  0.00           O  
ATOM    193  CB  VAL A 266      30.797  35.171   3.860  1.00  0.00           C  
ATOM    194  CG1 VAL A 266      29.474  35.850   4.196  1.00  0.00           C  
ATOM    195  CG2 VAL A 266      30.548  33.838   3.243  1.00  0.00           C  
ATOM    196  H   VAL A 266      30.589  35.621   1.122  1.00  0.00           H  
ATOM    197  N   HIS A 267      34.023  35.898   3.161  1.00  0.00           N  
ATOM    198  CA  HIS A 267      35.345  35.355   2.913  1.00  0.00           C  
ATOM    199  C   HIS A 267      36.073  35.145   4.235  1.00  0.00           C  
ATOM    200  O   HIS A 267      36.376  36.093   4.964  1.00  0.00           O  
ATOM    201  CB  HIS A 267      36.134  36.282   1.997  1.00  0.00           C  
ATOM    202  CG  HIS A 267      37.284  35.614   1.320  1.00  0.00           C  
ATOM    203  ND1 HIS A 267      37.984  36.205   0.295  1.00  0.00           N  
ATOM    204  CD2 HIS A 267      37.851  34.402   1.513  1.00  0.00           C  
ATOM    205  CE1 HIS A 267      38.936  35.389  -0.117  1.00  0.00           C  
ATOM    206  NE2 HIS A 267      38.876  34.286   0.605  1.00  0.00           N  
ATOM    207  H   HIS A 267      33.922  36.646   3.786  1.00  0.00           H  
ATOM    208  HD1 HIS A 267      37.805  37.091  -0.072  1.00  0.00           H  
ATOM    209  HE2 HIS A 267      39.464  33.514   0.510  1.00  0.00           H  
ATOM    210  N   THR A 268      36.347  33.885   4.528  1.00  0.00           N  
ATOM    211  CA  THR A 268      37.003  33.483   5.753  1.00  0.00           C  
ATOM    212  C   THR A 268      38.363  32.892   5.418  1.00  0.00           C  
ATOM    213  O   THR A 268      38.782  32.902   4.252  1.00  0.00           O  
ATOM    214  CB  THR A 268      36.141  32.427   6.450  1.00  0.00           C  
ATOM    215  OG1 THR A 268      35.808  31.388   5.512  1.00  0.00           O  
ATOM    216  CG2 THR A 268      34.843  33.051   6.956  1.00  0.00           C  
ATOM    217  H   THR A 268      36.094  33.191   3.885  1.00  0.00           H  
ATOM    218  HG1 THR A 268      35.267  30.725   5.947  1.00  0.00           H  
ATOM    219  N   ARG A 269      39.063  32.399   6.435  1.00  0.00           N  
ATOM    220  CA  ARG A 269      40.370  31.787   6.255  1.00  0.00           C  
ATOM    221  C   ARG A 269      40.753  30.907   7.442  1.00  0.00           C  
ATOM    222  O   ARG A 269      40.272  31.112   8.546  1.00  0.00           O  
ATOM    223  CB  ARG A 269      41.428  32.865   6.022  1.00  0.00           C  
ATOM    224  CG  ARG A 269      42.439  33.120   7.159  1.00  0.00           C  
ATOM    225  CD  ARG A 269      42.039  34.253   8.114  1.00  0.00           C  
ATOM    226  NE  ARG A 269      41.140  33.738   9.126  1.00  0.00           N  
ATOM    227  CZ  ARG A 269      41.383  33.719  10.436  1.00  0.00           C  
ATOM    228  NH1 ARG A 269      42.472  34.248  10.935  1.00  0.00           N  
ATOM    229  NH2 ARG A 269      40.493  33.202  11.257  1.00  0.00           N  
ATOM    230  H   ARG A 269      38.685  32.450   7.338  1.00  0.00           H  
ATOM    231 HE   ARG A 269      40.283  33.374   8.823  1.00  0.00           H  
ATOM    232 HH11 ARG A 269      43.142  34.678  10.330  1.00  0.00           H  
ATOM    233 HH12 ARG A 269      42.634  34.222  11.922  1.00  0.00           H  
ATOM    234 HH21 ARG A 269      39.639  32.826  10.897  1.00  0.00           H  
ATOM    235 HH22 ARG A 269      40.671  33.185  12.241  1.00  0.00           H  
ATOM    236  N   PHE A 270      41.518  29.851   7.180  1.00  0.00           N  
ATOM    237  CA  PHE A 270      42.015  28.969   8.229  1.00  0.00           C  
ATOM    238  C   PHE A 270      43.480  29.315   8.182  1.00  0.00           C  
ATOM    239  O   PHE A 270      44.117  29.054   7.170  1.00  0.00           O  
ATOM    240  CB  PHE A 270      41.834  27.501   7.859  1.00  0.00           C  
ATOM    241  CG  PHE A 270      42.454  26.554   8.848  1.00  0.00           C  
ATOM    242  CD1 PHE A 270      42.210  26.701  10.216  1.00  0.00           C  
ATOM    243  CD2 PHE A 270      43.292  25.535   8.421  1.00  0.00           C  
ATOM    244  CE1 PHE A 270      42.793  25.851  11.136  1.00  0.00           C  
ATOM    245  CE2 PHE A 270      43.884  24.672   9.342  1.00  0.00           C  
ATOM    246  CZ  PHE A 270      43.633  24.832  10.706  1.00  0.00           C  
ATOM    247  H   PHE A 270      41.756  29.659   6.249  1.00  0.00           H  
ATOM    248  N   PRO A 272      44.054  29.816   9.298  1.00  0.00           N  
ATOM    249  CA  PRO A 272      45.471  30.177   9.232  1.00  0.00           C  
ATOM    250  C   PRO A 272      46.388  29.490  10.244  1.00  0.00           C  
ATOM    251  O   PRO A 272      46.881  30.116  11.186  1.00  0.00           O  
ATOM    252  CB  PRO A 272      45.415  31.675   9.493  1.00  0.00           C  
ATOM    253  CG  PRO A 272      44.426  31.736  10.647  1.00  0.00           C  
ATOM    254  CD  PRO A 272      43.359  30.658  10.294  1.00  0.00           C  
ATOM    255  N   PRO A 273      46.717  28.224  10.000  1.00  0.00           N  
ATOM    256  CA  PRO A 273      47.588  27.615  10.997  1.00  0.00           C  
ATOM    257  C   PRO A 273      49.057  27.964  10.808  1.00  0.00           C  
ATOM    258  O   PRO A 273      49.502  28.267   9.698  1.00  0.00           O  
ATOM    259  CB  PRO A 273      47.368  26.141  10.735  1.00  0.00           C  
ATOM    260  CG  PRO A 273      47.318  26.101   9.237  1.00  0.00           C  
ATOM    261  CD  PRO A 273      46.451  27.292   8.886  1.00  0.00           C  
ATOM    262  N   GLU A 274      49.819  27.919  11.892  1.00  0.00           N  
ATOM    263  CA  GLU A 274      51.252  28.151  11.786  1.00  0.00           C  
ATOM    264  C   GLU A 274      51.828  26.748  11.518  1.00  0.00           C  
ATOM    265  O   GLU A 274      51.435  25.782  12.172  1.00  0.00           O  
ATOM    266  CB  GLU A 274      51.833  28.703  13.094  1.00  0.00           C  
ATOM    267  CG  GLU A 274      53.281  29.198  12.917  1.00  0.00           C  
ATOM    268  CD  GLU A 274      54.108  29.216  14.190  1.00  0.00           C  
ATOM    269  OE1 GLU A 274      53.603  28.851  15.273  1.00  0.00           O  
ATOM    270  OE2 GLU A 274      55.286  29.587  14.104  1.00  0.00           O  
ATOM    271  H   GLU A 274      49.417  27.729  12.765  1.00  0.00           H  
ATOM    272  N   PRO A 275      52.747  26.613  10.554  1.00  0.00           N  
ATOM    273  CA  PRO A 275      53.255  25.257  10.347  1.00  0.00           C  
ATOM    274  C   PRO A 275      54.348  24.877  11.347  1.00  0.00           C  
ATOM    275  O   PRO A 275      55.525  24.779  10.991  1.00  0.00           O  
ATOM    276  CB  PRO A 275      53.786  25.315   8.915  1.00  0.00           C  
ATOM    277  CG  PRO A 275      54.310  26.682   8.816  1.00  0.00           C  
ATOM    278  CD  PRO A 275      53.246  27.517   9.503  1.00  0.00           C  
ATOM    279  N   ASN A 276      53.952  24.686  12.603  1.00  0.00           N  
ATOM    280  CA  ASN A 276      54.876  24.300  13.661  1.00  0.00           C  
ATOM    281  C   ASN A 276      54.454  22.968  14.301  1.00  0.00           C  
ATOM    282  O   ASN A 276      54.832  22.646  15.429  1.00  0.00           O  
ATOM    283  CB  ASN A 276      54.952  25.396  14.723  1.00  0.00           C  
ATOM    284  CG  ASN A 276      53.665  25.541  15.516  1.00  0.00           C  
ATOM    285  OD1 ASN A 276      52.570  25.496  14.960  1.00  0.00           O  
ATOM    286  ND2 ASN A 276      53.795  25.742  16.817  1.00  0.00           N  
ATOM    287  H   ASN A 276      53.005  24.809  12.824  1.00  0.00           H  
ATOM    288 HD21 ASN A 276      52.975  25.838  17.344  1.00  0.00           H  
ATOM    289 HD22 ASN A 276      54.688  25.790  17.219  1.00  0.00           H  
ATOM    290  N   GLY A 277      53.669  22.183  13.584  1.00  0.00           N  
ATOM    291  CA  GLY A 277      53.246  20.919  14.138  1.00  0.00           C  
ATOM    292  C   GLY A 277      52.148  20.384  13.272  1.00  0.00           C  
ATOM    293  O   GLY A 277      51.796  21.037  12.308  1.00  0.00           O  
ATOM    294  H   GLY A 277      53.378  22.455  12.689  1.00  0.00           H  
ATOM    295  N   TYR A 279      51.622  19.207  13.593  1.00  0.00           N  
ATOM    296  CA  TYR A 279      50.543  18.636  12.804  1.00  0.00           C  
ATOM    297  C   TYR A 279      49.233  19.116  13.367  1.00  0.00           C  
ATOM    298  O   TYR A 279      49.136  19.403  14.562  1.00  0.00           O  
ATOM    299  CB  TYR A 279      50.554  17.115  12.880  1.00  0.00           C  
ATOM    300  CG  TYR A 279      51.564  16.453  12.003  1.00  0.00           C  
ATOM    301  CD1 TYR A 279      52.901  16.831  12.041  1.00  0.00           C  
ATOM    302  CD2 TYR A 279      51.187  15.417  11.146  1.00  0.00           C  
ATOM    303  CE1 TYR A 279      53.846  16.199  11.248  1.00  0.00           C  
ATOM    304  CE2 TYR A 279      52.119  14.773  10.351  1.00  0.00           C  
ATOM    305  CZ  TYR A 279      53.446  15.173  10.407  1.00  0.00           C  
ATOM    306  OH  TYR A 279      54.376  14.563   9.604  1.00  0.00           O  
ATOM    307  H   TYR A 279      51.965  18.718  14.370  1.00  0.00           H  
ATOM    308 HH   TYR A 279      53.950  13.878   9.084  1.00  0.00           H  
ATOM    309  N   LEU A 280      48.215  19.159  12.519  1.00  0.00           N  
ATOM    310  CA  LEU A 280      46.887  19.580  12.934  1.00  0.00           C  
ATOM    311  C   LEU A 280      46.325  18.559  13.918  1.00  0.00           C  
ATOM    312  O   LEU A 280      46.764  17.414  13.949  1.00  0.00           O  
ATOM    313  CB  LEU A 280      45.961  19.681  11.715  1.00  0.00           C  
ATOM    314  CG  LEU A 280      45.740  21.051  11.062  1.00  0.00           C  
ATOM    315  CD1 LEU A 280      47.024  21.852  11.058  1.00  0.00           C  
ATOM    316  CD2 LEU A 280      45.181  20.880   9.640  1.00  0.00           C  
ATOM    317  H   LEU A 280      48.362  18.900  11.586  1.00  0.00           H  
ATOM    318  N   HIS A 281      45.343  18.975  14.711  1.00  0.00           N  
ATOM    319  CA  HIS A 281      44.716  18.085  15.665  1.00  0.00           C  
ATOM    320  C   HIS A 281      43.210  18.280  15.661  1.00  0.00           C  
ATOM    321  O   HIS A 281      42.708  19.150  14.955  1.00  0.00           O  
ATOM    322  CB  HIS A 281      45.314  18.253  17.057  1.00  0.00           C  
ATOM    323  CG  HIS A 281      45.273  19.649  17.581  1.00  0.00           C  
ATOM    324  ND1 HIS A 281      44.150  20.442  17.513  1.00  0.00           N  
ATOM    325  CD2 HIS A 281      46.204  20.371  18.248  1.00  0.00           C  
ATOM    326  CE1 HIS A 281      44.387  21.589  18.125  1.00  0.00           C  
ATOM    327  NE2 HIS A 281      45.625  21.571  18.578  1.00  0.00           N  
ATOM    328  H   HIS A 281      45.037  19.904  14.649  1.00  0.00           H  
ATOM    329  HD1 HIS A 281      43.311  20.196  17.081  1.00  0.00           H  
ATOM    330  HE2 HIS A 281      46.059  22.294  19.068  1.00  0.00           H  
ATOM    331  N   ILE A 282      42.492  17.516  16.478  1.00  0.00           N  
ATOM    332  CA  ILE A 282      41.031  17.587  16.510  1.00  0.00           C  
ATOM    333  C   ILE A 282      40.491  19.000  16.819  1.00  0.00           C  
ATOM    334  O   ILE A 282      39.452  19.414  16.298  1.00  0.00           O  
ATOM    335  CB  ILE A 282      40.451  16.485  17.450  1.00  0.00           C  
ATOM    336  CG1 ILE A 282      38.926  16.422  17.352  1.00  0.00           C  
ATOM    337  CG2 ILE A 282      40.910  16.703  18.882  1.00  0.00           C  
ATOM    338  CD1 ILE A 282      38.452  15.934  16.042  1.00  0.00           C  
ATOM    339  H   ILE A 282      42.953  16.889  17.074  1.00  0.00           H  
ATOM    340  N   GLY A 283      41.232  19.759  17.618  1.00  0.00           N  
ATOM    341  CA  GLY A 283      40.821  21.116  17.931  1.00  0.00           C  
ATOM    342  C   GLY A 283      40.813  21.952  16.667  1.00  0.00           C  
ATOM    343  O   GLY A 283      39.871  22.703  16.424  1.00  0.00           O  
ATOM    344  H   GLY A 283      42.061  19.401  17.999  1.00  0.00           H  
ATOM    345  N   HIS A 284      41.857  21.811  15.846  1.00  0.00           N  
ATOM    346  CA  HIS A 284      41.939  22.546  14.578  1.00  0.00           C  
ATOM    347  C   HIS A 284      40.797  22.133  13.663  1.00  0.00           C  
ATOM    348  O   HIS A 284      40.306  22.948  12.899  1.00  0.00           O  
ATOM    349  CB  HIS A 284      43.250  22.269  13.844  1.00  0.00           C  
ATOM    350  CG  HIS A 284      44.460  22.823  14.523  1.00  0.00           C  
ATOM    351  ND1 HIS A 284      45.520  22.032  14.918  1.00  0.00           N  
ATOM    352  CD2 HIS A 284      44.791  24.093  14.856  1.00  0.00           C  
ATOM    353  CE1 HIS A 284      46.450  22.794  15.467  1.00  0.00           C  
ATOM    354  NE2 HIS A 284      46.033  24.046  15.440  1.00  0.00           N  
ATOM    355  H   HIS A 284      42.584  21.204  16.096  1.00  0.00           H  
ATOM    356  HD1 HIS A 284      45.574  21.064  14.809  1.00  0.00           H  
ATOM    357  HE2 HIS A 284      46.528  24.815  15.780  1.00  0.00           H  
ATOM    358  N   ALA A 285      40.371  20.874  13.740  1.00  0.00           N  
ATOM    359  CA  ALA A 285      39.282  20.403  12.896  1.00  0.00           C  
ATOM    360  C   ALA A 285      38.020  21.207  13.149  1.00  0.00           C  
ATOM    361  O   ALA A 285      37.183  21.334  12.264  1.00  0.00           O  
ATOM    362  CB  ALA A 285      39.028  18.917  13.096  1.00  0.00           C  
ATOM    363  H   ALA A 285      40.795  20.257  14.372  1.00  0.00           H  
ATOM    364  N   LYS A 286      37.887  21.778  14.343  1.00  0.00           N  
ATOM    365  CA  LYS A 286      36.719  22.599  14.647  1.00  0.00           C  
ATOM    366  C   LYS A 286      36.830  23.943  13.904  1.00  0.00           C  
ATOM    367  O   LYS A 286      35.820  24.469  13.429  1.00  0.00           O  
ATOM    368  CB  LYS A 286      36.593  22.799  16.145  1.00  0.00           C  
ATOM    369  CG  LYS A 286      35.549  23.779  16.575  1.00  0.00           C  
ATOM    370  CD  LYS A 286      35.594  23.867  18.071  1.00  0.00           C  
ATOM    371  CE  LYS A 286      34.711  24.950  18.584  1.00  0.00           C  
ATOM    372  NZ  LYS A 286      34.536  24.797  20.026  1.00  0.00           N  
ATOM    373  H   LYS A 286      38.579  21.646  15.024  1.00  0.00           H  
ATOM    374  HZ1 LYS A 286      35.456  24.600  20.468  1.00  0.00           H  
ATOM    375  HZ2 LYS A 286      34.141  25.674  20.422  1.00  0.00           H  
ATOM    376  HZ3 LYS A 286      33.885  24.008  20.214  1.00  0.00           H  
ATOM    377  N   SER A 288      38.041  24.499  13.788  1.00  0.00           N  
ATOM    378  CA  SER A 288      38.213  25.738  13.027  1.00  0.00           C  
ATOM    379  C   SER A 288      38.007  25.455  11.540  1.00  0.00           C  
ATOM    380  O   SER A 288      37.370  26.234  10.831  1.00  0.00           O  
ATOM    381  CB  SER A 288      39.592  26.326  13.216  1.00  0.00           C  
ATOM    382  OG  SER A 288      39.682  26.858  14.511  1.00  0.00           O  
ATOM    383  H   SER A 288      38.816  24.076  14.214  1.00  0.00           H  
ATOM    384 HG   SER A 288      40.555  27.235  14.643  1.00  0.00           H  
ATOM    385  N   ILE A 289      38.553  24.339  11.064  1.00  0.00           N  
ATOM    386  CA  ILE A 289      38.394  23.959   9.662  1.00  0.00           C  
ATOM    387  C   ILE A 289      36.891  23.802   9.350  1.00  0.00           C  
ATOM    388  O   ILE A 289      36.364  24.417   8.415  1.00  0.00           O  
ATOM    389  CB  ILE A 289      39.176  22.653   9.351  1.00  0.00           C  
ATOM    390  CG1 ILE A 289      40.678  22.936   9.354  1.00  0.00           C  
ATOM    391  CG2 ILE A 289      38.752  22.065   8.022  1.00  0.00           C  
ATOM    392  CD1 ILE A 289      41.530  21.709   9.134  1.00  0.00           C  
ATOM    393  H   ILE A 289      39.071  23.762  11.664  1.00  0.00           H  
ATOM    394  N   CYS A 290      36.187  23.048  10.182  1.00  0.00           N  
ATOM    395  CA  CYS A 290      34.775  22.853   9.962  1.00  0.00           C  
ATOM    396  C   CYS A 290      34.039  24.181   9.980  1.00  0.00           C  
ATOM    397  O   CYS A 290      33.195  24.418   9.122  1.00  0.00           O  
ATOM    398  CB  CYS A 290      34.196  21.903  10.996  1.00  0.00           C  
ATOM    399  SG  CYS A 290      34.833  20.230  10.854  1.00  0.00           S  
ATOM    400  H   CYS A 290      36.626  22.622  10.948  1.00  0.00           H  
ATOM    401  N   LEU A 291      34.407  25.076  10.894  1.00  0.00           N  
ATOM    402  CA  LEU A 291      33.750  26.388  11.015  1.00  0.00           C  
ATOM    403  C   LEU A 291      34.028  27.291   9.808  1.00  0.00           C  
ATOM    404  O   LEU A 291      33.113  27.769   9.150  1.00  0.00           O  
ATOM    405  CB  LEU A 291      34.245  27.091  12.277  1.00  0.00           C  
ATOM    406  CG  LEU A 291      33.417  28.076  13.114  1.00  0.00           C  
ATOM    407  CD1 LEU A 291      34.402  29.039  13.782  1.00  0.00           C  
ATOM    408  CD2 LEU A 291      32.422  28.855  12.310  1.00  0.00           C  
ATOM    409  H   LEU A 291      35.139  24.854  11.506  1.00  0.00           H  
ATOM    410  N   ASN A 292      35.304  27.513   9.527  1.00  0.00           N  
ATOM    411  CA  ASN A 292      35.741  28.376   8.439  1.00  0.00           C  
ATOM    412  C   ASN A 292      35.390  27.909   7.031  1.00  0.00           C  
ATOM    413  O   ASN A 292      34.877  28.693   6.214  1.00  0.00           O  
ATOM    414  CB  ASN A 292      37.241  28.657   8.577  1.00  0.00           C  
ATOM    415  CG  ASN A 292      37.546  29.612   9.724  1.00  0.00           C  
ATOM    416  OD1 ASN A 292      37.019  30.723   9.766  1.00  0.00           O  
ATOM    417  ND2 ASN A 292      38.354  29.168  10.676  1.00  0.00           N  
ATOM    418  H   ASN A 292      35.986  27.075  10.078  1.00  0.00           H  
ATOM    419 HD21 ASN A 292      38.556  29.775  11.417  1.00  0.00           H  
ATOM    420 HD22 ASN A 292      38.725  28.263  10.621  1.00  0.00           H  
ATOM    421  N   PHE A 293      35.667  26.649   6.726  1.00  0.00           N  
ATOM    422  CA  PHE A 293      35.338  26.131   5.407  1.00  0.00           C  
ATOM    423  C   PHE A 293      33.839  25.831   5.299  1.00  0.00           C  
ATOM    424  O   PHE A 293      33.275  25.874   4.211  1.00  0.00           O  
ATOM    425  CB  PHE A 293      36.160  24.879   5.068  1.00  0.00           C  
ATOM    426  CG  PHE A 293      37.639  25.138   4.873  1.00  0.00           C  
ATOM    427  CD1 PHE A 293      38.520  25.112   5.959  1.00  0.00           C  
ATOM    428  CD2 PHE A 293      38.164  25.346   3.597  1.00  0.00           C  
ATOM    429  CE1 PHE A 293      39.895  25.278   5.784  1.00  0.00           C  
ATOM    430  CE2 PHE A 293      39.549  25.517   3.410  1.00  0.00           C  
ATOM    431  CZ  PHE A 293      40.409  25.479   4.510  1.00  0.00           C  
ATOM    432  H   PHE A 293      36.093  26.067   7.389  1.00  0.00           H  
ATOM    433  N   GLY A 294      33.186  25.537   6.418  1.00  0.00           N  
ATOM    434  CA  GLY A 294      31.763  25.249   6.376  1.00  0.00           C  
ATOM    435  C   GLY A 294      30.969  26.498   6.040  1.00  0.00           C  
ATOM    436  O   GLY A 294      30.046  26.470   5.230  1.00  0.00           O  
ATOM    437  H   GLY A 294      33.665  25.514   7.273  1.00  0.00           H  
ATOM    438  N   ILE A 295      31.342  27.616   6.653  1.00  0.00           N  
ATOM    439  CA  ILE A 295      30.663  28.885   6.406  1.00  0.00           C  
ATOM    440  C   ILE A 295      30.829  29.287   4.949  1.00  0.00           C  
ATOM    441  O   ILE A 295      29.857  29.637   4.287  1.00  0.00           O  
ATOM    442  CB  ILE A 295      31.184  30.004   7.341  1.00  0.00           C  
ATOM    443  CG1 ILE A 295      30.736  29.723   8.781  1.00  0.00           C  
ATOM    444  CG2 ILE A 295      30.677  31.360   6.880  1.00  0.00           C  
ATOM    445  CD1 ILE A 295      31.099  30.788   9.756  1.00  0.00           C  
ATOM    446  H   ILE A 295      32.090  27.588   7.285  1.00  0.00           H  
ATOM    447  N   ALA A 296      32.050  29.188   4.441  1.00  0.00           N  
ATOM    448  CA  ALA A 296      32.318  29.531   3.058  1.00  0.00           C  
ATOM    449  C   ALA A 296      31.382  28.744   2.168  1.00  0.00           C  
ATOM    450  O   ALA A 296      30.638  29.330   1.412  1.00  0.00           O  
ATOM    451  CB  ALA A 296      33.744  29.228   2.701  1.00  0.00           C  
ATOM    452  H   ALA A 296      32.784  28.877   5.011  1.00  0.00           H  
ATOM    453  N   GLN A 297      31.346  27.423   2.285  1.00  0.00           N  
ATOM    454  CA  GLN A 297      30.443  26.683   1.410  1.00  0.00           C  
ATOM    455  C   GLN A 297      28.959  26.903   1.661  1.00  0.00           C  
ATOM    456  O   GLN A 297      28.179  26.933   0.716  1.00  0.00           O  
ATOM    457  CB  GLN A 297      30.787  25.198   1.323  1.00  0.00           C  
ATOM    458  CG  GLN A 297      31.127  24.535   2.610  1.00  0.00           C  
ATOM    459  CD  GLN A 297      31.628  23.123   2.399  1.00  0.00           C  
ATOM    460  OE1 GLN A 297      31.050  22.176   2.924  1.00  0.00           O  
ATOM    461  NE2 GLN A 297      32.706  22.973   1.627  1.00  0.00           N  
ATOM    462  H   GLN A 297      31.909  26.959   2.939  1.00  0.00           H  
ATOM    463 HE21 GLN A 297      33.037  22.063   1.485  1.00  0.00           H  
ATOM    464 HE22 GLN A 297      33.135  23.758   1.227  1.00  0.00           H  
ATOM    465  N   ASP A 298      28.562  27.110   2.911  1.00  0.00           N  
ATOM    466  CA  ASP A 298      27.153  27.344   3.196  1.00  0.00           C  
ATOM    467  C   ASP A 298      26.691  28.658   2.587  1.00  0.00           C  
ATOM    468  O   ASP A 298      25.588  28.751   2.082  1.00  0.00           O  
ATOM    469  CB  ASP A 298      26.864  27.330   4.701  1.00  0.00           C  
ATOM    470  CG  ASP A 298      26.921  25.935   5.295  1.00  0.00           C  
ATOM    471  OD1 ASP A 298      26.291  25.018   4.745  1.00  0.00           O  
ATOM    472  OD2 ASP A 298      27.603  25.747   6.322  1.00  0.00           O  
ATOM    473  H   ASP A 298      29.216  27.105   3.641  1.00  0.00           H  
ATOM    474  N   TYR A 299      27.538  29.671   2.609  1.00  0.00           N  
ATOM    475  CA  TYR A 299      27.150  30.953   2.049  1.00  0.00           C  
ATOM    476  C   TYR A 299      27.724  31.178   0.661  1.00  0.00           C  
ATOM    477  O   TYR A 299      27.791  32.306   0.190  1.00  0.00           O  
ATOM    478  CB  TYR A 299      27.574  32.081   2.982  1.00  0.00           C  
ATOM    479  CG  TYR A 299      26.858  32.071   4.311  1.00  0.00           C  
ATOM    480  CD1 TYR A 299      27.169  31.130   5.292  1.00  0.00           C  
ATOM    481  CD2 TYR A 299      25.878  33.014   4.597  1.00  0.00           C  
ATOM    482  CE1 TYR A 299      26.517  31.137   6.529  1.00  0.00           C  
ATOM    483  CE2 TYR A 299      25.226  33.029   5.818  1.00  0.00           C  
ATOM    484  CZ  TYR A 299      25.546  32.095   6.782  1.00  0.00           C  
ATOM    485  OH  TYR A 299      24.908  32.150   7.997  1.00  0.00           O  
ATOM    486  H   TYR A 299      28.428  29.557   3.003  1.00  0.00           H  
ATOM    487 HH   TYR A 299      25.246  31.456   8.568  1.00  0.00           H  
ATOM    488  N   LYS A 305      28.127  30.103  -0.003  1.00  0.00           N  
ATOM    489  CA  LYS A 305      28.720  30.210  -1.335  1.00  0.00           C  
ATOM    490  C   LYS A 305      29.843  31.252  -1.351  1.00  0.00           C  
ATOM    491  O   LYS A 305      29.954  32.031  -2.288  1.00  0.00           O  
ATOM    492  CB  LYS A 305      27.653  30.570  -2.368  1.00  0.00           C  
ATOM    493  CG  LYS A 305      26.621  29.470  -2.620  1.00  0.00           C  
ATOM    494  CD  LYS A 305      27.187  28.388  -3.536  1.00  0.00           C  
ATOM    495  CE  LYS A 305      26.203  27.225  -3.746  1.00  0.00           C  
ATOM    496  NZ  LYS A 305      26.689  26.292  -4.826  1.00  0.00           N  
ATOM    497  H   LYS A 305      28.025  29.219   0.408  1.00  0.00           H  
ATOM    498  HZ1 LYS A 305      27.702  26.100  -4.689  1.00  0.00           H  
ATOM    499  HZ2 LYS A 305      26.158  25.399  -4.778  1.00  0.00           H  
ATOM    500  HZ3 LYS A 305      26.542  26.732  -5.757  1.00  0.00           H  
ATOM    501  N   GLY A 306      30.631  31.282  -0.276  1.00  0.00           N  
ATOM    502  CA  GLY A 306      31.747  32.203  -0.145  1.00  0.00           C  
ATOM    503  C   GLY A 306      33.077  31.538  -0.429  1.00  0.00           C  
ATOM    504  O   GLY A 306      33.116  30.459  -1.005  1.00  0.00           O  
ATOM    505  H   GLY A 306      30.450  30.657   0.456  1.00  0.00           H  
ATOM    506  N   GLN A 307      34.167  32.193  -0.050  1.00  0.00           N  
ATOM    507  CA  GLN A 307      35.511  31.665  -0.260  1.00  0.00           C  
ATOM    508  C   GLN A 307      36.192  31.495   1.095  1.00  0.00           C  
ATOM    509  O   GLN A 307      35.890  32.229   2.037  1.00  0.00           O  
ATOM    510  CB  GLN A 307      36.357  32.644  -1.075  1.00  0.00           C  
ATOM    511  CG  GLN A 307      35.752  33.135  -2.375  1.00  0.00           C  
ATOM    512  CD  GLN A 307      35.558  32.024  -3.382  1.00  0.00           C  
ATOM    513  OE1 GLN A 307      36.487  31.649  -4.090  1.00  0.00           O  
ATOM    514  NE2 GLN A 307      34.348  31.492  -3.453  1.00  0.00           N  
ATOM    515  H   GLN A 307      34.066  33.064   0.387  1.00  0.00           H  
ATOM    516 HE21 GLN A 307      34.208  30.771  -4.101  1.00  0.00           H  
ATOM    517 HE22 GLN A 307      33.633  31.822  -2.870  1.00  0.00           H  
ATOM    518  N   CYS A 308      37.145  30.568   1.177  1.00  0.00           N  
ATOM    519  CA  CYS A 308      37.891  30.332   2.415  1.00  0.00           C  
ATOM    520  C   CYS A 308      39.328  30.072   2.047  1.00  0.00           C  
ATOM    521  O   CYS A 308      39.613  29.157   1.284  1.00  0.00           O  
ATOM    522  CB  CYS A 308      37.345  29.137   3.183  1.00  0.00           C  
ATOM    523  SG  CYS A 308      38.189  28.878   4.746  1.00  0.00           S  
ATOM    524  H   CYS A 308      37.353  30.028   0.386  1.00  0.00           H  
ATOM    525  N   ASN A 309      40.241  30.875   2.570  1.00  0.00           N  
ATOM    526  CA  ASN A 309      41.644  30.706   2.228  1.00  0.00           C  
ATOM    527  C   ASN A 309      42.384  29.828   3.207  1.00  0.00           C  
ATOM    528  O   ASN A 309      42.015  29.744   4.374  1.00  0.00           O  
ATOM    529  CB  ASN A 309      42.365  32.064   2.182  1.00  0.00           C  
ATOM    530  CG  ASN A 309      41.858  32.959   1.080  1.00  0.00           C  
ATOM    531  OD1 ASN A 309      41.013  32.554   0.278  1.00  0.00           O  
ATOM    532  ND2 ASN A 309      42.337  34.190   1.052  1.00  0.00           N  
ATOM    533  H   ASN A 309      39.971  31.585   3.189  1.00  0.00           H  
ATOM    534 HD21 ASN A 309      42.017  34.783   0.342  1.00  0.00           H  
ATOM    535 HD22 ASN A 309      42.987  34.478   1.726  1.00  0.00           H  
ATOM    536  N   LEU A 310      43.398  29.135   2.713  1.00  0.00           N  
ATOM    537  CA  LEU A 310      44.257  28.355   3.574  1.00  0.00           C  
ATOM    538  C   LEU A 310      45.486  29.244   3.598  1.00  0.00           C  
ATOM    539  O   LEU A 310      46.125  29.457   2.557  1.00  0.00           O  
ATOM    540  CB  LEU A 310      44.644  27.014   2.952  1.00  0.00           C  
ATOM    541  CG  LEU A 310      45.729  26.242   3.725  1.00  0.00           C  
ATOM    542  CD1 LEU A 310      45.194  25.726   5.051  1.00  0.00           C  
ATOM    543  CD2 LEU A 310      46.237  25.087   2.883  1.00  0.00           C  
ATOM    544  H   LEU A 310      43.569  29.151   1.748  1.00  0.00           H  
ATOM    545  N   ARG A 311      45.764  29.856   4.737  1.00  0.00           N  
ATOM    546  CA  ARG A 311      46.933  30.684   4.813  1.00  0.00           C  
ATOM    547  C   ARG A 311      47.873  30.199   5.887  1.00  0.00           C  
ATOM    548  O   ARG A 311      47.498  30.130   7.043  1.00  0.00           O  
ATOM    549  CB  ARG A 311      46.560  32.129   5.092  1.00  0.00           C  
ATOM    550  CG  ARG A 311      47.787  32.999   5.205  1.00  0.00           C  
ATOM    551  CD  ARG A 311      47.417  34.420   5.285  1.00  0.00           C  
ATOM    552  NE  ARG A 311      46.786  34.723   6.552  1.00  0.00           N  
ATOM    553  CZ  ARG A 311      45.589  35.279   6.676  1.00  0.00           C  
ATOM    554  NH1 ARG A 311      44.852  35.560   5.607  1.00  0.00           N  
ATOM    555  NH2 ARG A 311      45.120  35.521   7.889  1.00  0.00           N  
ATOM    556  H   ARG A 311      45.181  29.746   5.517  1.00  0.00           H  
ATOM    557 HE   ARG A 311      47.275  34.503   7.371  1.00  0.00           H  
ATOM    558 HH11 ARG A 311      45.198  35.352   4.692  1.00  0.00           H  
ATOM    559 HH12 ARG A 311      43.951  35.979   5.717  1.00  0.00           H  
ATOM    560 HH21 ARG A 311      45.666  35.285   8.693  1.00  0.00           H  
ATOM    561 HH22 ARG A 311      44.219  35.940   8.002  1.00  0.00           H  
ATOM    562  N   PHE A 312      49.097  29.866   5.513  1.00  0.00           N  
ATOM    563  CA  PHE A 312      50.086  29.427   6.482  1.00  0.00           C  
ATOM    564  C   PHE A 312      50.629  30.668   7.187  1.00  0.00           C  
ATOM    565  O   PHE A 312      51.251  31.521   6.552  1.00  0.00           O  
ATOM    566  CB  PHE A 312      51.216  28.658   5.774  1.00  0.00           C  
ATOM    567  CG  PHE A 312      50.836  27.256   5.395  1.00  0.00           C  
ATOM    568  CD1 PHE A 312      50.749  26.264   6.361  1.00  0.00           C  
ATOM    569  CD2 PHE A 312      50.442  26.951   4.102  1.00  0.00           C  
ATOM    570  CE1 PHE A 312      50.268  25.012   6.048  1.00  0.00           C  
ATOM    571  CE2 PHE A 312      49.958  25.691   3.784  1.00  0.00           C  
ATOM    572  CZ  PHE A 312      49.869  24.729   4.759  1.00  0.00           C  
ATOM    573  H   PHE A 312      49.341  29.916   4.565  1.00  0.00           H  
ATOM    574  N   ASP A 313      50.365  30.802   8.480  1.00  0.00           N  
ATOM    575  CA  ASP A 313      50.857  31.947   9.247  1.00  0.00           C  
ATOM    576  C   ASP A 313      52.327  31.696   9.604  1.00  0.00           C  
ATOM    577  O   ASP A 313      52.661  31.421  10.754  1.00  0.00           O  
ATOM    578  CB  ASP A 313      50.035  32.100  10.525  1.00  0.00           C  
ATOM    579  CG  ASP A 313      49.544  33.513  10.742  1.00  0.00           C  
ATOM    580  OD1 ASP A 313      50.140  34.442  10.166  1.00  0.00           O  
ATOM    581  OD2 ASP A 313      48.546  33.693  11.473  1.00  0.00           O  
ATOM    582  H   ASP A 313      49.828  30.118   8.932  1.00  0.00           H  
ATOM    583  N   ASP A 314      53.211  31.808   8.619  1.00  0.00           N  
ATOM    584  CA  ASP A 314      54.630  31.543   8.826  1.00  0.00           C  
ATOM    585  C   ASP A 314      55.539  32.720   9.160  1.00  0.00           C  
ATOM    586  O   ASP A 314      56.508  32.981   8.437  1.00  0.00           O  
ATOM    587  CB  ASP A 314      55.178  30.811   7.613  1.00  0.00           C  
ATOM    588  CG  ASP A 314      54.906  31.548   6.312  1.00  0.00           C  
ATOM    589  OD1 ASP A 314      54.220  32.605   6.314  1.00  0.00           O  
ATOM    590  OD2 ASP A 314      55.397  31.051   5.276  1.00  0.00           O  
ATOM    591  H   ASP A 314      52.901  32.076   7.729  1.00  0.00           H  
ATOM    592  N   THR A 315      55.322  33.320  10.325  1.00  0.00           N  
ATOM    593  CA  THR A 315      56.097  34.472  10.769  1.00  0.00           C  
ATOM    594  C   THR A 315      57.269  34.158  11.721  1.00  0.00           C  
ATOM    595  O   THR A 315      58.111  35.018  11.994  1.00  0.00           O  
ATOM    596  CB  THR A 315      55.167  35.480  11.460  1.00  0.00           C  
ATOM    597  OG1 THR A 315      54.354  34.782  12.405  1.00  0.00           O  
ATOM    598  CG2 THR A 315      54.262  36.171  10.463  1.00  0.00           C  
ATOM    599  H   THR A 315      54.614  32.975  10.908  1.00  0.00           H  
ATOM    600  HG1 THR A 315      53.768  35.403  12.844  1.00  0.00           H  
ATOM    601  N   ASN A 316      57.355  32.929  12.210  1.00  0.00           N  
ATOM    602  CA  ASN A 316      58.425  32.569  13.145  1.00  0.00           C  
ATOM    603  C   ASN A 316      59.175  31.329  12.646  1.00  0.00           C  
ATOM    604  O   ASN A 316      58.890  30.200  13.047  1.00  0.00           O  
ATOM    605  CB  ASN A 316      57.832  32.323  14.544  1.00  0.00           C  
ATOM    606  CG  ASN A 316      58.891  32.232  15.627  1.00  0.00           C  
ATOM    607  OD1 ASN A 316      60.092  32.222  15.350  1.00  0.00           O  
ATOM    608  ND2 ASN A 316      58.449  32.158  16.868  1.00  0.00           N  
ATOM    609  H   ASN A 316      56.696  32.254  11.944  1.00  0.00           H  
ATOM    610 HD21 ASN A 316      59.116  32.099  17.583  1.00  0.00           H  
ATOM    611 HD22 ASN A 316      57.485  32.164  17.046  1.00  0.00           H  
ATOM    612  N   PRO A 317      60.148  31.533  11.755  1.00  0.00           N  
ATOM    613  CA  PRO A 317      60.974  30.489  11.154  1.00  0.00           C  
ATOM    614  C   PRO A 317      61.630  29.482  12.090  1.00  0.00           C  
ATOM    615  O   PRO A 317      61.804  28.337  11.711  1.00  0.00           O  
ATOM    616  CB  PRO A 317      62.024  31.288  10.394  1.00  0.00           C  
ATOM    617  CG  PRO A 317      62.192  32.498  11.246  1.00  0.00           C  
ATOM    618  CD  PRO A 317      60.773  32.856  11.587  1.00  0.00           C  
ATOM    619  N   VAL A 333      61.976  29.878  13.309  1.00  0.00           N  
ATOM    620  CA  VAL A 333      62.656  28.951  14.220  1.00  0.00           C  
ATOM    621  C   VAL A 333      61.741  27.912  14.859  1.00  0.00           C  
ATOM    622  O   VAL A 333      62.188  27.123  15.695  1.00  0.00           O  
ATOM    623  CB  VAL A 333      63.444  29.693  15.336  1.00  0.00           C  
ATOM    624  CG1 VAL A 333      64.231  30.855  14.749  1.00  0.00           C  
ATOM    625  CG2 VAL A 333      62.517  30.166  16.422  1.00  0.00           C  
ATOM    626  H   VAL A 333      61.777  30.792  13.601  1.00  0.00           H  
ATOM    627  N   LYS A 421      60.467  27.915  14.483  1.00  0.00           N  
ATOM    628  CA  LYS A 421      59.513  26.965  15.029  1.00  0.00           C  
ATOM    629  C   LYS A 421      58.783  26.225  13.901  1.00  0.00           C  
ATOM    630  O   LYS A 421      58.078  25.235  14.136  1.00  0.00           O  
ATOM    631  CB  LYS A 421      58.487  27.716  15.877  1.00  0.00           C  
ATOM    632  CG  LYS A 421      59.105  28.719  16.823  1.00  0.00           C  
ATOM    633  CD  LYS A 421      59.195  28.202  18.247  1.00  0.00           C  
ATOM    634  CE  LYS A 421      58.153  28.895  19.128  1.00  0.00           C  
ATOM    635  NZ  LYS A 421      57.275  27.941  19.882  1.00  0.00           N  
ATOM    636  H   LYS A 421      60.164  28.573  13.823  1.00  0.00           H  
ATOM    637  HZ1 LYS A 421      57.859  27.189  20.301  1.00  0.00           H  
ATOM    638  HZ2 LYS A 421      56.775  28.453  20.636  1.00  0.00           H  
ATOM    639  HZ3 LYS A 421      56.582  27.519  19.231  1.00  0.00           H  
ATOM    640  N   GLU A 422      58.973  26.676  12.670  1.00  0.00           N  
ATOM    641  CA  GLU A 422      58.270  26.086  11.557  1.00  0.00           C  
ATOM    642  C   GLU A 422      59.158  25.218  10.708  1.00  0.00           C  
ATOM    643  O   GLU A 422      60.371  25.374  10.719  1.00  0.00           O  
ATOM    644  CB  GLU A 422      57.661  27.197  10.732  1.00  0.00           C  
ATOM    645  CG  GLU A 422      56.686  28.042  11.540  1.00  0.00           C  
ATOM    646  CD  GLU A 422      56.571  29.463  11.030  1.00  0.00           C  
ATOM    647  OE1 GLU A 422      57.108  29.757   9.945  1.00  0.00           O  
ATOM    648  OE2 GLU A 422      55.950  30.296  11.713  1.00  0.00           O  
ATOM    649  H   GLU A 422      59.596  27.416  12.514  1.00  0.00           H  
ATOM    650  N   ASP A 423      58.545  24.299   9.972  1.00  0.00           N  
ATOM    651  CA  ASP A 423      59.293  23.402   9.109  1.00  0.00           C  
ATOM    652  C   ASP A 423      58.437  22.970   7.934  1.00  0.00           C  
ATOM    653  O   ASP A 423      57.240  22.741   8.073  1.00  0.00           O  
ATOM    654  CB  ASP A 423      59.774  22.180   9.888  1.00  0.00           C  
ATOM    655  CG  ASP A 423      60.455  21.151   9.000  1.00  0.00           C  
ATOM    656  OD1 ASP A 423      61.577  21.417   8.519  1.00  0.00           O  
ATOM    657  OD2 ASP A 423      59.864  20.079   8.773  1.00  0.00           O  
ATOM    658  H   ASP A 423      57.569  24.224  10.012  1.00  0.00           H  
ATOM    659  N   ILE A 424      59.069  22.809   6.783  1.00  0.00           N  
ATOM    660  CA  ILE A 424      58.364  22.428   5.578  1.00  0.00           C  
ATOM    661  C   ILE A 424      57.527  21.151   5.716  1.00  0.00           C  
ATOM    662  O   ILE A 424      56.499  21.029   5.058  1.00  0.00           O  
ATOM    663  CB  ILE A 424      59.337  22.310   4.404  1.00  0.00           C  
ATOM    664  CG1 ILE A 424      58.588  22.394   3.090  1.00  0.00           C  
ATOM    665  CG2 ILE A 424      60.109  21.030   4.496  1.00  0.00           C  
ATOM    666  CD1 ILE A 424      57.920  23.693   2.925  1.00  0.00           C  
ATOM    667  H   ILE A 424      60.038  22.951   6.745  1.00  0.00           H  
ATOM    668  N   GLU A 425      57.938  20.223   6.580  1.00  0.00           N  
ATOM    669  CA  GLU A 425      57.188  18.977   6.779  1.00  0.00           C  
ATOM    670  C   GLU A 425      55.760  19.266   7.196  1.00  0.00           C  
ATOM    671  O   GLU A 425      54.823  18.570   6.796  1.00  0.00           O  
ATOM    672  CB  GLU A 425      57.831  18.107   7.865  1.00  0.00           C  
ATOM    673  CG  GLU A 425      57.000  16.875   8.269  1.00  0.00           C  
ATOM    674  CD  GLU A 425      57.575  16.107   9.476  1.00  0.00           C  
ATOM    675  OE1 GLU A 425      58.661  16.486   9.992  1.00  0.00           O  
ATOM    676  OE2 GLU A 425      56.935  15.119   9.915  1.00  0.00           O  
ATOM    677  H   GLU A 425      58.759  20.376   7.093  1.00  0.00           H  
ATOM    678  N   TYR A 426      55.601  20.299   8.010  1.00  0.00           N  
ATOM    679  CA  TYR A 426      54.297  20.672   8.512  1.00  0.00           C  
ATOM    680  C   TYR A 426      53.387  21.284   7.462  1.00  0.00           C  
ATOM    681  O   TYR A 426      52.179  21.068   7.510  1.00  0.00           O  
ATOM    682  CB  TYR A 426      54.456  21.608   9.699  1.00  0.00           C  
ATOM    683  CG  TYR A 426      55.276  21.010  10.814  1.00  0.00           C  
ATOM    684  CD1 TYR A 426      55.046  19.707  11.244  1.00  0.00           C  
ATOM    685  CD2 TYR A 426      56.310  21.731  11.412  1.00  0.00           C  
ATOM    686  CE1 TYR A 426      55.823  19.129  12.229  1.00  0.00           C  
ATOM    687  CE2 TYR A 426      57.096  21.163  12.407  1.00  0.00           C  
ATOM    688  CZ  TYR A 426      56.848  19.858  12.806  1.00  0.00           C  
ATOM    689  OH  TYR A 426      57.640  19.261  13.763  1.00  0.00           O  
ATOM    690  H   TYR A 426      56.385  20.822   8.278  1.00  0.00           H  
ATOM    691 HH   TYR A 426      57.333  18.365  13.920  1.00  0.00           H  
ATOM    692  N   VAL A 427      53.940  22.013   6.492  1.00  0.00           N  
ATOM    693  CA  VAL A 427      53.074  22.622   5.489  1.00  0.00           C  
ATOM    694  C   VAL A 427      52.441  21.586   4.578  1.00  0.00           C  
ATOM    695  O   VAL A 427      51.257  21.688   4.244  1.00  0.00           O  
ATOM    696  CB  VAL A 427      53.741  23.757   4.670  1.00  0.00           C  
ATOM    697  CG1 VAL A 427      54.850  24.424   5.463  1.00  0.00           C  
ATOM    698  CG2 VAL A 427      54.193  23.272   3.339  1.00  0.00           C  
ATOM    699  H   VAL A 427      54.911  22.137   6.454  1.00  0.00           H  
ATOM    700  N   GLU A 429      53.193  20.556   4.217  1.00  0.00           N  
ATOM    701  CA  GLU A 429      52.631  19.521   3.365  1.00  0.00           C  
ATOM    702  C   GLU A 429      51.633  18.617   4.092  1.00  0.00           C  
ATOM    703  O   GLU A 429      50.655  18.179   3.489  1.00  0.00           O  
ATOM    704  CB  GLU A 429      53.737  18.709   2.698  1.00  0.00           C  
ATOM    705  CG  GLU A 429      54.435  19.478   1.557  1.00  0.00           C  
ATOM    706  CD  GLU A 429      53.446  20.043   0.503  1.00  0.00           C  
ATOM    707  OE1 GLU A 429      52.795  19.243  -0.215  1.00  0.00           O  
ATOM    708  OE2 GLU A 429      53.324  21.293   0.396  1.00  0.00           O  
ATOM    709  H   GLU A 429      54.122  20.493   4.523  1.00  0.00           H  
ATOM    710  N   SER A 431      51.841  18.375   5.388  1.00  0.00           N  
ATOM    711  CA  SER A 431      50.926  17.519   6.147  1.00  0.00           C  
ATOM    712  C   SER A 431      49.629  18.241   6.406  1.00  0.00           C  
ATOM    713  O   SER A 431      48.552  17.672   6.230  1.00  0.00           O  
ATOM    714  CB  SER A 431      51.535  17.047   7.465  1.00  0.00           C  
ATOM    715  OG  SER A 431      51.833  18.126   8.325  1.00  0.00           O  
ATOM    716  H   SER A 431      52.615  18.775   5.837  1.00  0.00           H  
ATOM    717 HG   SER A 431      52.213  17.790   9.140  1.00  0.00           H  
ATOM    718  N   ILE A 432      49.735  19.516   6.772  1.00  0.00           N  
ATOM    719  CA  ILE A 432      48.559  20.343   7.024  1.00  0.00           C  
ATOM    720  C   ILE A 432      47.632  20.347   5.795  1.00  0.00           C  
ATOM    721  O   ILE A 432      46.437  20.108   5.923  1.00  0.00           O  
ATOM    722  CB  ILE A 432      48.968  21.786   7.465  1.00  0.00           C  
ATOM    723  CG1 ILE A 432      49.491  21.750   8.901  1.00  0.00           C  
ATOM    724  CG2 ILE A 432      47.778  22.742   7.369  1.00  0.00           C  
ATOM    725  CD1 ILE A 432      50.173  22.984   9.343  1.00  0.00           C  
ATOM    726  H   ILE A 432      50.626  19.910   6.875  1.00  0.00           H  
ATOM    727  N   LYS A 433      48.190  20.553   4.604  1.00  0.00           N  
ATOM    728  CA  LYS A 433      47.398  20.551   3.372  1.00  0.00           C  
ATOM    729  C   LYS A 433      46.718  19.200   3.204  1.00  0.00           C  
ATOM    730  O   LYS A 433      45.559  19.134   2.811  1.00  0.00           O  
ATOM    731  CB  LYS A 433      48.287  20.833   2.164  1.00  0.00           C  
ATOM    732  CG  LYS A 433      48.957  22.179   2.221  1.00  0.00           C  
ATOM    733  CD  LYS A 433      50.098  22.288   1.242  1.00  0.00           C  
ATOM    734  CE  LYS A 433      49.644  22.118  -0.187  1.00  0.00           C  
ATOM    735  NZ  LYS A 433      50.781  22.409  -1.118  1.00  0.00           N  
ATOM    736  H   LYS A 433      49.156  20.710   4.550  1.00  0.00           H  
ATOM    737  HZ1 LYS A 433      51.642  21.941  -0.771  1.00  0.00           H  
ATOM    738  HZ2 LYS A 433      50.551  22.053  -2.068  1.00  0.00           H  
ATOM    739  HZ3 LYS A 433      50.939  23.436  -1.162  1.00  0.00           H  
ATOM    740  N   ASN A 434      47.448  18.127   3.499  1.00  0.00           N  
ATOM    741  CA  ASN A 434      46.927  16.766   3.421  1.00  0.00           C  
ATOM    742  C   ASN A 434      45.711  16.627   4.303  1.00  0.00           C  
ATOM    743  O   ASN A 434      44.649  16.233   3.838  1.00  0.00           O  
ATOM    744  CB  ASN A 434      47.952  15.771   3.942  1.00  0.00           C  
ATOM    745  CG  ASN A 434      48.753  15.117   2.842  1.00  0.00           C  
ATOM    746  OD1 ASN A 434      49.122  13.943   2.956  1.00  0.00           O  
ATOM    747  ND2 ASN A 434      49.054  15.869   1.776  1.00  0.00           N  
ATOM    748  H   ASN A 434      48.377  18.257   3.781  1.00  0.00           H  
ATOM    749 HD21 ASN A 434      49.573  15.450   1.059  1.00  0.00           H  
ATOM    750 HD22 ASN A 434      48.756  16.802   1.734  1.00  0.00           H  
ATOM    751  N   ASP A 435      45.863  16.968   5.580  1.00  0.00           N  
ATOM    752  CA  ASP A 435      44.774  16.845   6.523  1.00  0.00           C  
ATOM    753  C   ASP A 435      43.561  17.654   6.143  1.00  0.00           C  
ATOM    754  O   ASP A 435      42.436  17.198   6.320  1.00  0.00           O  
ATOM    755  CB  ASP A 435      45.227  17.198   7.937  1.00  0.00           C  
ATOM    756  CG  ASP A 435      46.195  16.181   8.518  1.00  0.00           C  
ATOM    757  OD1 ASP A 435      46.100  14.997   8.184  1.00  0.00           O  
ATOM    758  OD2 ASP A 435      47.061  16.560   9.331  1.00  0.00           O  
ATOM    759  H   ASP A 435      46.729  17.309   5.887  1.00  0.00           H  
ATOM    760  N   VAL A 436      43.770  18.849   5.609  1.00  0.00           N  
ATOM    761  CA  VAL A 436      42.627  19.681   5.230  1.00  0.00           C  
ATOM    762  C   VAL A 436      41.826  19.016   4.120  1.00  0.00           C  
ATOM    763  O   VAL A 436      40.604  18.976   4.169  1.00  0.00           O  
ATOM    764  CB  VAL A 436      43.053  21.102   4.821  1.00  0.00           C  
ATOM    765  CG1 VAL A 436      41.845  21.914   4.357  1.00  0.00           C  
ATOM    766  CG2 VAL A 436      43.693  21.777   5.987  1.00  0.00           C  
ATOM    767  H   VAL A 436      44.684  19.173   5.469  1.00  0.00           H  
ATOM    768  N   GLU A 437      42.526  18.459   3.143  1.00  0.00           N  
ATOM    769  CA  GLU A 437      41.865  17.777   2.048  1.00  0.00           C  
ATOM    770  C   GLU A 437      41.173  16.504   2.524  1.00  0.00           C  
ATOM    771  O   GLU A 437      40.001  16.278   2.198  1.00  0.00           O  
ATOM    772  CB  GLU A 437      42.866  17.441   0.956  1.00  0.00           C  
ATOM    773  CG  GLU A 437      43.394  18.663   0.268  1.00  0.00           C  
ATOM    774  CD  GLU A 437      44.246  18.330  -0.922  1.00  0.00           C  
ATOM    775  OE1 GLU A 437      45.362  17.797  -0.731  1.00  0.00           O  
ATOM    776  OE2 GLU A 437      43.793  18.613  -2.048  1.00  0.00           O  
ATOM    777  H   GLU A 437      43.505  18.509   3.161  1.00  0.00           H  
ATOM    778  N   TRP A 438      41.873  15.706   3.333  1.00  0.00           N  
ATOM    779  CA  TRP A 438      41.320  14.465   3.850  1.00  0.00           C  
ATOM    780  C   TRP A 438      40.010  14.700   4.587  1.00  0.00           C  
ATOM    781  O   TRP A 438      39.113  13.866   4.530  1.00  0.00           O  
ATOM    782  CB  TRP A 438      42.317  13.772   4.759  1.00  0.00           C  
ATOM    783  CG  TRP A 438      41.778  12.518   5.365  1.00  0.00           C  
ATOM    784  CD1 TRP A 438      41.718  11.285   4.783  1.00  0.00           C  
ATOM    785  CD2 TRP A 438      41.179  12.379   6.663  1.00  0.00           C  
ATOM    786  NE1 TRP A 438      41.110  10.388   5.640  1.00  0.00           N  
ATOM    787  CE2 TRP A 438      40.774  11.035   6.796  1.00  0.00           C  
ATOM    788  CE3 TRP A 438      40.938  13.260   7.716  1.00  0.00           C  
ATOM    789  CZ2 TRP A 438      40.146  10.557   7.937  1.00  0.00           C  
ATOM    790  CZ3 TRP A 438      40.308  12.781   8.849  1.00  0.00           C  
ATOM    791  CH2 TRP A 438      39.921  11.446   8.949  1.00  0.00           C  
ATOM    792  H   TRP A 438      42.784  15.964   3.585  1.00  0.00           H  
ATOM    793  HE1 TRP A 438      40.947   9.445   5.451  1.00  0.00           H  
ATOM    794  N   LEU A 439      39.892  15.836   5.270  1.00  0.00           N  
ATOM    795  CA  LEU A 439      38.663  16.176   6.001  1.00  0.00           C  
ATOM    796  C   LEU A 439      37.532  16.466   5.016  1.00  0.00           C  
ATOM    797  O   LEU A 439      36.354  16.555   5.396  1.00  0.00           O  
ATOM    798  CB  LEU A 439      38.882  17.397   6.905  1.00  0.00           C  
ATOM    799  CG  LEU A 439      39.441  17.179   8.312  1.00  0.00           C  
ATOM    800  CD1 LEU A 439      39.537  18.516   9.020  1.00  0.00           C  
ATOM    801  CD2 LEU A 439      38.534  16.247   9.093  1.00  0.00           C  
ATOM    802  H   LEU A 439      40.645  16.463   5.286  1.00  0.00           H  
ATOM    803  N   GLY A 444      37.924  16.681   3.763  1.00  0.00           N  
ATOM    804  CA  GLY A 444      36.965  16.932   2.711  1.00  0.00           C  
ATOM    805  C   GLY A 444      36.687  18.388   2.441  1.00  0.00           C  
ATOM    806  O   GLY A 444      35.547  18.755   2.149  1.00  0.00           O  
ATOM    807  H   GLY A 444      38.880  16.669   3.549  1.00  0.00           H  
ATOM    808  N   PHE A 445      37.719  19.219   2.522  1.00  0.00           N  
ATOM    809  CA  PHE A 445      37.546  20.640   2.275  1.00  0.00           C  
ATOM    810  C   PHE A 445      38.574  21.139   1.282  1.00  0.00           C  
ATOM    811  O   PHE A 445      39.674  20.594   1.166  1.00  0.00           O  
ATOM    812  CB  PHE A 445      37.652  21.435   3.581  1.00  0.00           C  
ATOM    813  CG  PHE A 445      36.501  21.218   4.526  1.00  0.00           C  
ATOM    814  CD1 PHE A 445      35.256  21.773   4.262  1.00  0.00           C  
ATOM    815  CD2 PHE A 445      36.664  20.457   5.674  1.00  0.00           C  
ATOM    816  CE1 PHE A 445      34.185  21.575   5.124  1.00  0.00           C  
ATOM    817  CE2 PHE A 445      35.598  20.250   6.544  1.00  0.00           C  
ATOM    818  CZ  PHE A 445      34.355  20.810   6.268  1.00  0.00           C  
ATOM    819  H   PHE A 445      38.606  18.871   2.751  1.00  0.00           H  
ATOM    820  N   HIS A 457      38.202  22.166   0.536  1.00  0.00           N  
ATOM    821  CA  HIS A 457      39.102  22.743  -0.443  1.00  0.00           C  
ATOM    822  C   HIS A 457      39.148  24.250  -0.278  1.00  0.00           C  
ATOM    823  O   HIS A 457      38.140  24.912  -0.075  1.00  0.00           O  
ATOM    824  CB  HIS A 457      38.677  22.357  -1.858  1.00  0.00           C  
ATOM    825  CG  HIS A 457      38.699  20.882  -2.102  1.00  0.00           C  
ATOM    826  ND1 HIS A 457      39.866  20.146  -2.100  1.00  0.00           N  
ATOM    827  CD2 HIS A 457      37.695  19.995  -2.302  1.00  0.00           C  
ATOM    828  CE1 HIS A 457      39.580  18.868  -2.282  1.00  0.00           C  
ATOM    829  NE2 HIS A 457      38.269  18.750  -2.408  1.00  0.00           N  
ATOM    830  H   HIS A 457      37.304  22.543   0.647  1.00  0.00           H  
ATOM    831  HD1 HIS A 457      40.763  20.512  -1.983  1.00  0.00           H  
ATOM    832  HE2 HIS A 457      37.787  17.914  -2.553  1.00  0.00           H  
ATOM    833  N   TRP A 461      40.349  24.784  -0.319  1.00  0.00           N  
ATOM    834  CA  TRP A 461      40.526  26.204  -0.172  1.00  0.00           C  
ATOM    835  C   TRP A 461      40.366  26.973  -1.480  1.00  0.00           C  
ATOM    836  O   TRP A 461      40.546  26.446  -2.581  1.00  0.00           O  
ATOM    837  CB  TRP A 461      41.890  26.462   0.425  1.00  0.00           C  
ATOM    838  CG  TRP A 461      42.974  25.739  -0.280  1.00  0.00           C  
ATOM    839  CD1 TRP A 461      43.767  26.230  -1.269  1.00  0.00           C  
ATOM    840  CD2 TRP A 461      43.474  24.433   0.031  1.00  0.00           C  
ATOM    841  NE1 TRP A 461      44.749  25.322  -1.578  1.00  0.00           N  
ATOM    842  CE2 TRP A 461      44.595  24.210  -0.792  1.00  0.00           C  
ATOM    843  CE3 TRP A 461      43.090  23.436   0.934  1.00  0.00           C  
ATOM    844  CZ2 TRP A 461      45.345  23.034  -0.736  1.00  0.00           C  
ATOM    845  CZ3 TRP A 461      43.840  22.258   0.987  1.00  0.00           C  
ATOM    846  CH2 TRP A 461      44.954  22.073   0.156  1.00  0.00           C  
ATOM    847  H   TRP A 461      41.131  24.209  -0.451  1.00  0.00           H  
ATOM    848  HE1 TRP A 461      45.445  25.448  -2.250  1.00  0.00           H  
ATOM    849  N   SER A 463      40.061  28.247  -1.326  1.00  0.00           N  
ATOM    850  CA  SER A 463      39.848  29.154  -2.428  1.00  0.00           C  
ATOM    851  C   SER A 463      41.168  29.619  -3.039  1.00  0.00           C  
ATOM    852  O   SER A 463      42.011  30.204  -2.362  1.00  0.00           O  
ATOM    853  CB  SER A 463      39.014  30.328  -1.909  1.00  0.00           C  
ATOM    854  OG  SER A 463      39.034  31.433  -2.788  1.00  0.00           O  
ATOM    855  H   SER A 463      39.974  28.596  -0.415  1.00  0.00           H  
ATOM    856 HG   SER A 463      38.500  32.142  -2.423  1.00  0.00           H  
ATOM    857  N   GLY A 472      41.361  29.322  -4.316  1.00  0.00           N  
ATOM    858  CA  GLY A 472      42.578  29.736  -4.988  1.00  0.00           C  
ATOM    859  C   GLY A 472      43.803  28.958  -4.569  1.00  0.00           C  
ATOM    860  O   GLY A 472      43.714  27.787  -4.247  1.00  0.00           O  
ATOM    861  H   GLY A 472      40.678  28.820  -4.809  1.00  0.00           H  
ATOM    862  N   ASN A 473      44.957  29.602  -4.615  1.00  0.00           N  
ATOM    863  CA  ASN A 473      46.217  28.972  -4.236  1.00  0.00           C  
ATOM    864  C   ASN A 473      46.419  29.030  -2.742  1.00  0.00           C  
ATOM    865  O   ASN A 473      45.764  29.801  -2.053  1.00  0.00           O  
ATOM    866  CB  ASN A 473      47.389  29.715  -4.879  1.00  0.00           C  
ATOM    867  CG  ASN A 473      47.727  29.214  -6.278  1.00  0.00           C  
ATOM    868  OD1 ASN A 473      48.816  29.497  -6.777  1.00  0.00           O  
ATOM    869  ND2 ASN A 473      46.808  28.482  -6.920  1.00  0.00           N  
ATOM    870  H   ASN A 473      44.966  30.535  -4.914  1.00  0.00           H  
ATOM    871 HD21 ASN A 473      47.031  28.163  -7.818  1.00  0.00           H  
ATOM    872 HD22 ASN A 473      45.950  28.284  -6.489  1.00  0.00           H  
ATOM    873  N   VAL A 474      47.342  28.227  -2.246  1.00  0.00           N  
ATOM    874  CA  VAL A 474      47.679  28.224  -0.829  1.00  0.00           C  
ATOM    875  C   VAL A 474      48.381  29.559  -0.571  1.00  0.00           C  
ATOM    876  O   VAL A 474      49.194  29.994  -1.386  1.00  0.00           O  
ATOM    877  CB  VAL A 474      48.645  27.062  -0.520  1.00  0.00           C  
ATOM    878  CG1 VAL A 474      49.347  27.285   0.795  1.00  0.00           C  
ATOM    879  CG2 VAL A 474      47.893  25.740  -0.514  1.00  0.00           C  
ATOM    880  H   VAL A 474      47.814  27.615  -2.849  1.00  0.00           H  
ATOM    881  N   ARG A 475      48.051  30.241   0.519  1.00  0.00           N  
ATOM    882  CA  ARG A 475      48.706  31.524   0.803  1.00  0.00           C  
ATOM    883  C   ARG A 475      49.685  31.369   1.949  1.00  0.00           C  
ATOM    884  O   ARG A 475      49.620  30.415   2.717  1.00  0.00           O  
ATOM    885  CB  ARG A 475      47.697  32.603   1.207  1.00  0.00           C  
ATOM    886  CG  ARG A 475      46.407  32.637   0.436  1.00  0.00           C  
ATOM    887  CD  ARG A 475      46.620  32.884  -1.033  1.00  0.00           C  
ATOM    888  NE  ARG A 475      45.372  32.614  -1.728  1.00  0.00           N  
ATOM    889  CZ  ARG A 475      44.459  33.532  -2.008  1.00  0.00           C  
ATOM    890  NH1 ARG A 475      44.706  34.812  -1.756  1.00  0.00           N  
ATOM    891  NH2 ARG A 475      43.331  33.171  -2.612  1.00  0.00           N  
ATOM    892  H   ARG A 475      47.372  29.889   1.132  1.00  0.00           H  
ATOM    893 HE   ARG A 475      45.195  31.692  -2.008  1.00  0.00           H  
ATOM    894 HH11 ARG A 475      45.581  35.083  -1.355  1.00  0.00           H  
ATOM    895 HH12 ARG A 475      44.017  35.505  -1.967  1.00  0.00           H  
ATOM    896 HH21 ARG A 475      43.177  32.212  -2.852  1.00  0.00           H  
ATOM    897 HH22 ARG A 475      42.637  33.858  -2.827  1.00  0.00           H  
ATOM    898  N   TYR A 476      50.584  32.333   2.071  1.00  0.00           N  
ATOM    899  CA  TYR A 476      51.564  32.348   3.138  1.00  0.00           C  
ATOM    900  C   TYR A 476      51.723  33.785   3.597  1.00  0.00           C  
ATOM    901  O   TYR A 476      51.695  34.703   2.775  1.00  0.00           O  
ATOM    902  CB  TYR A 476      52.929  31.866   2.650  1.00  0.00           C  
ATOM    903  CG  TYR A 476      52.998  30.414   2.256  1.00  0.00           C  
ATOM    904  CD1 TYR A 476      52.535  29.999   1.010  1.00  0.00           C  
ATOM    905  CD2 TYR A 476      53.580  29.468   3.096  1.00  0.00           C  
ATOM    906  CE1 TYR A 476      52.648  28.709   0.605  1.00  0.00           C  
ATOM    907  CE2 TYR A 476      53.701  28.156   2.699  1.00  0.00           C  
ATOM    908  CZ  TYR A 476      53.227  27.781   1.440  1.00  0.00           C  
ATOM    909  OH  TYR A 476      53.310  26.473   1.001  1.00  0.00           O  
ATOM    910  H   TYR A 476      50.587  33.062   1.417  1.00  0.00           H  
ATOM    911 HH   TYR A 476      53.732  25.935   1.675  1.00  0.00           H  
ATOM    912  N   SER A 477      51.884  33.988   4.905  1.00  0.00           N  
ATOM    913  CA  SER A 477      52.104  35.328   5.412  1.00  0.00           C  
ATOM    914  C   SER A 477      53.394  35.810   4.782  1.00  0.00           C  
ATOM    915  O   SER A 477      53.489  36.974   4.428  1.00  0.00           O  
ATOM    916  CB  SER A 477      52.215  35.342   6.929  1.00  0.00           C  
ATOM    917  OG  SER A 477      50.956  35.066   7.515  1.00  0.00           O  
ATOM    918  H   SER A 477      51.854  33.230   5.525  1.00  0.00           H  
ATOM    919 HG   SER A 477      51.038  35.077   8.471  1.00  0.00           H  
ATOM    920  N   SER A 478      54.347  34.905   4.549  1.00  0.00           N  
ATOM    921  CA  SER A 478      55.609  35.305   3.934  1.00  0.00           C  
ATOM    922  C   SER A 478      55.417  35.860   2.544  1.00  0.00           C  
ATOM    923  O   SER A 478      56.266  36.608   2.053  1.00  0.00           O  
ATOM    924  CB  SER A 478      56.653  34.195   3.929  1.00  0.00           C  
ATOM    925  OG  SER A 478      56.060  32.939   3.718  1.00  0.00           O  
ATOM    926  H   SER A 478      54.199  33.967   4.792  1.00  0.00           H  
ATOM    927 HG   SER A 478      56.739  32.260   3.720  1.00  0.00           H  
ATOM    928  N   ASP A 479      54.281  35.550   1.924  1.00  0.00           N  
ATOM    929  CA  ASP A 479      53.998  36.098   0.601  1.00  0.00           C  
ATOM    930  C   ASP A 479      53.895  37.604   0.763  1.00  0.00           C  
ATOM    931  O   ASP A 479      54.041  38.335  -0.214  1.00  0.00           O  
ATOM    932  CB  ASP A 479      52.649  35.637   0.069  1.00  0.00           C  
ATOM    933  CG  ASP A 479      52.638  34.205  -0.350  1.00  0.00           C  
ATOM    934  OD1 ASP A 479      53.718  33.606  -0.512  1.00  0.00           O  
ATOM    935  OD2 ASP A 479      51.528  33.671  -0.536  1.00  0.00           O  
ATOM    936  H   ASP A 479      53.634  34.954   2.356  1.00  0.00           H  
ATOM    937  N   TYR A 482      53.608  38.064   1.989  1.00  0.00           N  
ATOM    938  CA  TYR A 482      53.434  39.483   2.240  1.00  0.00           C  
ATOM    939  C   TYR A 482      54.547  40.185   2.980  1.00  0.00           C  
ATOM    940  O   TYR A 482      54.353  41.312   3.452  1.00  0.00           O  
ATOM    941  CB  TYR A 482      52.134  39.738   2.976  1.00  0.00           C  
ATOM    942  CG  TYR A 482      50.960  38.978   2.455  1.00  0.00           C  
ATOM    943  CD1 TYR A 482      50.548  39.100   1.130  1.00  0.00           C  
ATOM    944  CD2 TYR A 482      50.254  38.123   3.288  1.00  0.00           C  
ATOM    945  CE1 TYR A 482      49.440  38.367   0.643  1.00  0.00           C  
ATOM    946  CE2 TYR A 482      49.158  37.392   2.817  1.00  0.00           C  
ATOM    947  CZ  TYR A 482      48.764  37.515   1.498  1.00  0.00           C  
ATOM    948  OH  TYR A 482      47.729  36.750   1.048  1.00  0.00           O  
ATOM    949  H   TYR A 482      53.514  37.430   2.730  1.00  0.00           H  
ATOM    950 HH   TYR A 482      47.569  36.941   0.121  1.00  0.00           H  
ATOM    951  N   PHE A 485      55.723  39.577   3.049  1.00  0.00           N  
ATOM    952  CA  PHE A 485      56.828  40.212   3.760  1.00  0.00           C  
ATOM    953  C   PHE A 485      57.193  41.580   3.191  1.00  0.00           C  
ATOM    954  O   PHE A 485      57.402  42.534   3.931  1.00  0.00           O  
ATOM    955  CB  PHE A 485      58.055  39.304   3.791  1.00  0.00           C  
ATOM    956  CG  PHE A 485      57.966  38.196   4.804  1.00  0.00           C  
ATOM    957  CD1 PHE A 485      56.963  38.194   5.777  1.00  0.00           C  
ATOM    958  CD2 PHE A 485      58.892  37.153   4.792  1.00  0.00           C  
ATOM    959  CE1 PHE A 485      56.888  37.180   6.713  1.00  0.00           C  
ATOM    960  CE2 PHE A 485      58.822  36.124   5.735  1.00  0.00           C  
ATOM    961  CZ  PHE A 485      57.824  36.140   6.690  1.00  0.00           C  
ATOM    962  H   PHE A 485      55.850  38.703   2.624  1.00  0.00           H  
ATOM    963  N   ASP A 490      57.229  41.710   1.871  1.00  0.00           N  
ATOM    964  CA  ASP A 490      57.578  42.999   1.291  1.00  0.00           C  
ATOM    965  C   ASP A 490      56.493  44.026   1.564  1.00  0.00           C  
ATOM    966  O   ASP A 490      56.778  45.211   1.721  1.00  0.00           O  
ATOM    967  CB  ASP A 490      57.838  42.858  -0.204  1.00  0.00           C  
ATOM    968  CG  ASP A 490      59.088  42.069  -0.493  1.00  0.00           C  
ATOM    969  OD1 ASP A 490      60.191  42.655  -0.488  1.00  0.00           O  
ATOM    970  OD2 ASP A 490      58.966  40.855  -0.694  1.00  0.00           O  
ATOM    971  H   ASP A 490      57.023  40.946   1.293  1.00  0.00           H  
ATOM    972  N   GLN A 494      55.258  43.539   1.677  1.00  0.00           N  
ATOM    973  CA  GLN A 494      54.064  44.344   1.937  1.00  0.00           C  
ATOM    974  C   GLN A 494      54.092  44.840   3.349  1.00  0.00           C  
ATOM    975  O   GLN A 494      53.820  46.010   3.603  1.00  0.00           O  
ATOM    976  CB  GLN A 494      52.840  43.469   1.823  1.00  0.00           C  
ATOM    977  CG  GLN A 494      51.754  44.089   1.065  1.00  0.00           C  
ATOM    978  CD  GLN A 494      52.131  44.244  -0.365  1.00  0.00           C  
ATOM    979  OE1 GLN A 494      52.207  43.254  -1.107  1.00  0.00           O  
ATOM    980  NE2 GLN A 494      52.404  45.484  -0.771  1.00  0.00           N  
ATOM    981  H   GLN A 494      55.141  42.572   1.579  1.00  0.00           H  
ATOM    982 HE21 GLN A 494      52.654  45.608  -1.709  1.00  0.00           H  
ATOM    983 HE22 GLN A 494      52.350  46.230  -0.138  1.00  0.00           H  
ATOM    984  N   LEU A 495      54.325  43.899   4.265  1.00  0.00           N  
ATOM    985  CA  LEU A 495      54.410  44.159   5.695  1.00  0.00           C  
ATOM    986  C   LEU A 495      55.506  45.194   5.992  1.00  0.00           C  
ATOM    987  O   LEU A 495      55.290  46.143   6.766  1.00  0.00           O  
ATOM    988  CB  LEU A 495      54.682  42.850   6.438  1.00  0.00           C  
ATOM    989  CG  LEU A 495      53.491  42.005   6.914  1.00  0.00           C  
ATOM    990  CD1 LEU A 495      52.182  42.612   6.512  1.00  0.00           C  
ATOM    991  CD2 LEU A 495      53.596  40.595   6.396  1.00  0.00           C  
ATOM    992  H   LEU A 495      54.446  42.977   3.957  1.00  0.00           H  
ATOM    993  N   HIS A 496      56.665  45.030   5.359  1.00  0.00           N  
ATOM    994  CA  HIS A 496      57.783  45.949   5.520  1.00  0.00           C  
ATOM    995  C   HIS A 496      57.417  47.354   5.047  1.00  0.00           C  
ATOM    996  O   HIS A 496      57.887  48.341   5.621  1.00  0.00           O  
ATOM    997  CB  HIS A 496      58.994  45.437   4.736  1.00  0.00           C  
ATOM    998  CG  HIS A 496      60.180  46.346   4.783  1.00  0.00           C  
ATOM    999  ND1 HIS A 496      60.453  47.270   3.795  1.00  0.00           N  
ATOM   1000  CD2 HIS A 496      61.172  46.472   5.697  1.00  0.00           C  
ATOM   1001  CE1 HIS A 496      61.559  47.926   4.100  1.00  0.00           C  
ATOM   1002  NE2 HIS A 496      62.015  47.459   5.248  1.00  0.00           N  
ATOM   1003  H   HIS A 496      56.770  44.261   4.761  1.00  0.00           H  
ATOM   1004  HD1 HIS A 496      59.913  47.416   2.995  1.00  0.00           H  
ATOM   1005  HE2 HIS A 496      62.821  47.766   5.704  1.00  0.00           H  
ATOM   1006  N   ALA A 498      56.598  47.451   3.998  1.00  0.00           N  
ATOM   1007  CA  ALA A 498      56.186  48.752   3.464  1.00  0.00           C  
ATOM   1008  C   ALA A 498      55.248  49.417   4.442  1.00  0.00           C  
ATOM   1009  O   ALA A 498      55.309  50.614   4.668  1.00  0.00           O  
ATOM   1010  CB  ALA A 498      55.515  48.591   2.134  1.00  0.00           C  
ATOM   1011  H   ALA A 498      56.264  46.633   3.575  1.00  0.00           H  
ATOM   1012  N   TYR A 499      54.408  48.616   5.075  1.00  0.00           N  
ATOM   1013  CA  TYR A 499      53.478  49.152   6.049  1.00  0.00           C  
ATOM   1014  C   TYR A 499      54.179  49.615   7.318  1.00  0.00           C  
ATOM   1015  O   TYR A 499      53.769  50.600   7.934  1.00  0.00           O  
ATOM   1016  CB  TYR A 499      52.375  48.146   6.329  1.00  0.00           C  
ATOM   1017  CG  TYR A 499      51.297  48.223   5.293  1.00  0.00           C  
ATOM   1018  CD1 TYR A 499      50.681  49.440   5.015  1.00  0.00           C  
ATOM   1019  CD2 TYR A 499      50.881  47.098   4.600  1.00  0.00           C  
ATOM   1020  CE1 TYR A 499      49.670  49.545   4.080  1.00  0.00           C  
ATOM   1021  CE2 TYR A 499      49.864  47.186   3.650  1.00  0.00           C  
ATOM   1022  CZ  TYR A 499      49.259  48.421   3.401  1.00  0.00           C  
ATOM   1023  OH  TYR A 499      48.233  48.535   2.495  1.00  0.00           O  
ATOM   1024  H   TYR A 499      54.414  47.655   4.885  1.00  0.00           H  
ATOM   1025 HH   TYR A 499      48.045  47.674   2.114  1.00  0.00           H  
ATOM   1026  N   ALA A 500      55.239  48.920   7.712  1.00  0.00           N  
ATOM   1027  CA  ALA A 500      55.977  49.334   8.892  1.00  0.00           C  
ATOM   1028  C   ALA A 500      56.547  50.729   8.588  1.00  0.00           C  
ATOM   1029  O   ALA A 500      56.449  51.638   9.422  1.00  0.00           O  
ATOM   1030  CB  ALA A 500      57.092  48.354   9.202  1.00  0.00           C  
ATOM   1031  H   ALA A 500      55.523  48.129   7.208  1.00  0.00           H  
ATOM   1032  N   ILE A 501      57.069  50.920   7.370  1.00  0.00           N  
ATOM   1033  CA  ILE A 501      57.629  52.220   6.987  1.00  0.00           C  
ATOM   1034  C   ILE A 501      56.572  53.302   7.052  1.00  0.00           C  
ATOM   1035  O   ILE A 501      56.844  54.397   7.505  1.00  0.00           O  
ATOM   1036  CB  ILE A 501      58.295  52.208   5.603  1.00  0.00           C  
ATOM   1037  CG1 ILE A 501      59.573  51.383   5.659  1.00  0.00           C  
ATOM   1038  CG2 ILE A 501      58.704  53.596   5.218  1.00  0.00           C  
ATOM   1039  CD1 ILE A 501      60.367  51.394   4.391  1.00  0.00           C  
ATOM   1040  H   ILE A 501      57.077  50.181   6.726  1.00  0.00           H  
ATOM   1041  N   GLU A 502      55.354  52.994   6.637  1.00  0.00           N  
ATOM   1042  CA  GLU A 502      54.289  53.980   6.720  1.00  0.00           C  
ATOM   1043  C   GLU A 502      54.063  54.348   8.180  1.00  0.00           C  
ATOM   1044  O   GLU A 502      53.818  55.502   8.492  1.00  0.00           O  
ATOM   1045  CB  GLU A 502      52.994  53.457   6.121  1.00  0.00           C  
ATOM   1046  CG  GLU A 502      51.813  54.386   6.357  1.00  0.00           C  
ATOM   1047  CD  GLU A 502      50.538  53.926   5.672  1.00  0.00           C  
ATOM   1048  OE1 GLU A 502      50.398  52.715   5.399  1.00  0.00           O  
ATOM   1049  OE2 GLU A 502      49.670  54.781   5.408  1.00  0.00           O  
ATOM   1050  H   GLU A 502      55.170  52.102   6.274  1.00  0.00           H  
ATOM   1051  N   LEU A 503      54.133  53.371   9.075  1.00  0.00           N  
ATOM   1052  CA  LEU A 503      53.939  53.641  10.497  1.00  0.00           C  
ATOM   1053  C   LEU A 503      55.076  54.548  11.010  1.00  0.00           C  
ATOM   1054  O   LEU A 503      54.827  55.521  11.722  1.00  0.00           O  
ATOM   1055  CB  LEU A 503      53.875  52.322  11.288  1.00  0.00           C  
ATOM   1056  CG  LEU A 503      52.504  51.840  11.792  1.00  0.00           C  
ATOM   1057  CD1 LEU A 503      51.361  52.640  11.182  1.00  0.00           C  
ATOM   1058  CD2 LEU A 503      52.308  50.374  11.526  1.00  0.00           C  
ATOM   1059  H   LEU A 503      54.317  52.456   8.778  1.00  0.00           H  
ATOM   1060  N   ILE A 504      56.311  54.254  10.612  1.00  0.00           N  
ATOM   1061  CA  ILE A 504      57.458  55.043  11.030  1.00  0.00           C  
ATOM   1062  C   ILE A 504      57.269  56.465  10.517  1.00  0.00           C  
ATOM   1063  O   ILE A 504      57.334  57.423  11.279  1.00  0.00           O  
ATOM   1064  CB  ILE A 504      58.807  54.471  10.475  1.00  0.00           C  
ATOM   1065  CG1 ILE A 504      59.087  53.071  11.034  1.00  0.00           C  
ATOM   1066  CG2 ILE A 504      59.953  55.370  10.864  1.00  0.00           C  
ATOM   1067  CD1 ILE A 504      60.432  52.470  10.619  1.00  0.00           C  
ATOM   1068  H   ILE A 504      56.451  53.485  10.021  1.00  0.00           H  
ATOM   1069  N   ASN A 505      56.973  56.598   9.230  1.00  0.00           N  
ATOM   1070  CA  ASN A 505      56.781  57.910   8.636  1.00  0.00           C  
ATOM   1071  C   ASN A 505      55.740  58.728   9.373  1.00  0.00           C  
ATOM   1072  O   ASN A 505      55.822  59.952   9.387  1.00  0.00           O  
ATOM   1073  CB  ASN A 505      56.415  57.800   7.158  1.00  0.00           C  
ATOM   1074  CG  ASN A 505      57.636  57.584   6.262  1.00  0.00           C  
ATOM   1075  OD1 ASN A 505      58.689  58.207   6.451  1.00  0.00           O  
ATOM   1076  ND2 ASN A 505      57.489  56.722   5.266  1.00  0.00           N  
ATOM   1077  H   ASN A 505      56.882  55.798   8.671  1.00  0.00           H  
ATOM   1078 HD21 ASN A 505      58.260  56.571   4.682  1.00  0.00           H  
ATOM   1079 HD22 ASN A 505      56.632  56.264   5.137  1.00  0.00           H  
ATOM   1080  N   LYS A 506      54.775  58.068  10.004  1.00  0.00           N  
ATOM   1081  CA  LYS A 506      53.721  58.769  10.751  1.00  0.00           C  
ATOM   1082  C   LYS A 506      54.067  58.956  12.225  1.00  0.00           C  
ATOM   1083  O   LYS A 506      53.232  59.402  13.009  1.00  0.00           O  
ATOM   1084  CB  LYS A 506      52.408  57.983  10.693  1.00  0.00           C  
ATOM   1085  CG  LYS A 506      51.738  57.921   9.345  1.00  0.00           C  
ATOM   1086  CD  LYS A 506      50.379  57.277   9.512  1.00  0.00           C  
ATOM   1087  CE  LYS A 506      49.630  57.155   8.199  1.00  0.00           C  
ATOM   1088  NZ  LYS A 506      48.232  56.712   8.490  1.00  0.00           N  
ATOM   1089  H   LYS A 506      54.766  57.089   9.971  1.00  0.00           H  
ATOM   1090  HZ1 LYS A 506      47.853  57.261   9.288  1.00  0.00           H  
ATOM   1091  HZ2 LYS A 506      47.638  56.865   7.650  1.00  0.00           H  
ATOM   1092  HZ3 LYS A 506      48.232  55.701   8.734  1.00  0.00           H  
ATOM   1093  N   GLY A 507      55.265  58.551  12.618  1.00  0.00           N  
ATOM   1094  CA  GLY A 507      55.641  58.650  14.008  1.00  0.00           C  
ATOM   1095  C   GLY A 507      54.896  57.657  14.892  1.00  0.00           C  
ATOM   1096  O   GLY A 507      54.856  57.826  16.114  1.00  0.00           O  
ATOM   1097  H   GLY A 507      55.897  58.184  11.965  1.00  0.00           H  
ATOM   1098  N   LEU A 508      54.276  56.640  14.299  1.00  0.00           N  
ATOM   1099  CA  LEU A 508      53.550  55.638  15.084  1.00  0.00           C  
ATOM   1100  C   LEU A 508      54.363  54.354  15.295  1.00  0.00           C  
ATOM   1101  O   LEU A 508      53.802  53.308  15.616  1.00  0.00           O  
ATOM   1102  CB  LEU A 508      52.208  55.303  14.429  1.00  0.00           C  
ATOM   1103  CG  LEU A 508      51.228  56.475  14.340  1.00  0.00           C  
ATOM   1104  CD1 LEU A 508      50.078  56.178  13.386  1.00  0.00           C  
ATOM   1105  CD2 LEU A 508      50.708  56.807  15.718  1.00  0.00           C  
ATOM   1106  H   LEU A 508      54.305  56.560  13.323  1.00  0.00           H  
ATOM   1107  N   ALA A 509      55.675  54.432  15.114  1.00  0.00           N  
ATOM   1108  CA  ALA A 509      56.556  53.277  15.289  1.00  0.00           C  
ATOM   1109  C   ALA A 509      58.005  53.768  15.451  1.00  0.00           C  
ATOM   1110  O   ALA A 509      58.376  54.812  14.908  1.00  0.00           O  
ATOM   1111  CB  ALA A 509      56.442  52.340  14.099  1.00  0.00           C  
ATOM   1112  H   ALA A 509      56.067  55.292  14.855  1.00  0.00           H  
ATOM   1113  N   TYR A 510      58.815  53.035  16.208  1.00  0.00           N  
ATOM   1114  CA  TYR A 510      60.198  53.437  16.426  1.00  0.00           C  
ATOM   1115  C   TYR A 510      61.081  52.219  16.701  1.00  0.00           C  
ATOM   1116  O   TYR A 510      60.576  51.142  17.037  1.00  0.00           O  
ATOM   1117  CB  TYR A 510      60.271  54.395  17.616  1.00  0.00           C  
ATOM   1118  CG  TYR A 510      59.841  53.771  18.928  1.00  0.00           C  
ATOM   1119  CD1 TYR A 510      58.501  53.666  19.266  1.00  0.00           C  
ATOM   1120  CD2 TYR A 510      60.779  53.275  19.825  1.00  0.00           C  
ATOM   1121  CE1 TYR A 510      58.104  53.081  20.467  1.00  0.00           C  
ATOM   1122  CE2 TYR A 510      60.392  52.689  21.023  1.00  0.00           C  
ATOM   1123  CZ  TYR A 510      59.056  52.596  21.340  1.00  0.00           C  
ATOM   1124  OH  TYR A 510      58.667  52.026  22.538  1.00  0.00           O  
ATOM   1125  H   TYR A 510      58.478  52.214  16.624  1.00  0.00           H  
ATOM   1126 HH   TYR A 510      57.710  52.046  22.607  1.00  0.00           H  
ATOM   1127  N   VAL A 511      62.391  52.383  16.533  1.00  0.00           N  
ATOM   1128  CA  VAL A 511      63.335  51.308  16.805  1.00  0.00           C  
ATOM   1129  C   VAL A 511      63.809  51.485  18.241  1.00  0.00           C  
ATOM   1130  O   VAL A 511      64.481  52.469  18.582  1.00  0.00           O  
ATOM   1131  CB  VAL A 511      64.540  51.335  15.844  1.00  0.00           C  
ATOM   1132  CG1 VAL A 511      65.625  50.356  16.297  1.00  0.00           C  
ATOM   1133  CG2 VAL A 511      64.083  50.989  14.450  1.00  0.00           C  
ATOM   1134  H   VAL A 511      62.728  53.248  16.219  1.00  0.00           H  
ATOM   1135  N   ASP A 512      63.398  50.549  19.083  1.00  0.00           N  
ATOM   1136  CA  ASP A 512      63.728  50.549  20.490  1.00  0.00           C  
ATOM   1137  C   ASP A 512      64.956  49.666  20.689  1.00  0.00           C  
ATOM   1138  O   ASP A 512      65.196  48.724  19.919  1.00  0.00           O  
ATOM   1139  CB  ASP A 512      62.528  50.001  21.276  1.00  0.00           C  
ATOM   1140  CG  ASP A 512      62.614  50.265  22.780  1.00  0.00           C  
ATOM   1141  OD1 ASP A 512      63.616  50.860  23.245  1.00  0.00           O  
ATOM   1142  OD2 ASP A 512      61.661  49.870  23.493  1.00  0.00           O  
ATOM   1143  H   ASP A 512      62.843  49.821  18.735  1.00  0.00           H  
ATOM   1144  N   GLU A 513      65.743  49.990  21.712  1.00  0.00           N  
ATOM   1145  CA  GLU A 513      66.937  49.228  22.014  1.00  0.00           C  
ATOM   1146  C   GLU A 513      66.975  48.663  23.412  1.00  0.00           C  
ATOM   1147  O   GLU A 513      68.027  48.275  23.890  1.00  0.00           O  
ATOM   1148  CB  GLU A 513      68.194  50.042  21.729  1.00  0.00           C  
ATOM   1149  CG  GLU A 513      68.501  50.149  20.240  1.00  0.00           C  
ATOM   1150  CD  GLU A 513      69.740  50.939  19.971  1.00  0.00           C  
ATOM   1151  OE1 GLU A 513      70.845  50.361  20.048  1.00  0.00           O  
ATOM   1152  OE2 GLU A 513      69.611  52.143  19.697  1.00  0.00           O  
ATOM   1153  H   GLU A 513      65.510  50.760  22.272  1.00  0.00           H  
ATOM   1154  N   LEU A 514      65.846  48.690  24.103  1.00  0.00           N  
ATOM   1155  CA  LEU A 514      65.777  48.104  25.433  1.00  0.00           C  
ATOM   1156  C   LEU A 514      65.992  46.612  25.182  1.00  0.00           C  
ATOM   1157  O   LEU A 514      65.394  46.052  24.257  1.00  0.00           O  
ATOM   1158  CB  LEU A 514      64.384  48.313  26.015  1.00  0.00           C  
ATOM   1159  CG  LEU A 514      64.152  49.226  27.212  1.00  0.00           C  
ATOM   1160  CD1 LEU A 514      65.151  50.335  27.253  1.00  0.00           C  
ATOM   1161  CD2 LEU A 514      62.742  49.768  27.146  1.00  0.00           C  
ATOM   1162  H   LEU A 514      65.049  49.109  23.715  1.00  0.00           H  
ATOM   1163  N   THR A 515      66.834  45.975  25.986  1.00  0.00           N  
ATOM   1164  CA  THR A 515      67.112  44.544  25.839  1.00  0.00           C  
ATOM   1165  C   THR A 515      65.828  43.724  26.032  1.00  0.00           C  
ATOM   1166  O   THR A 515      64.824  44.246  26.519  1.00  0.00           O  
ATOM   1167  CB  THR A 515      68.119  44.080  26.905  1.00  0.00           C  
ATOM   1168  OG1 THR A 515      67.492  44.148  28.192  1.00  0.00           O  
ATOM   1169  CG2 THR A 515      69.368  44.959  26.891  1.00  0.00           C  
ATOM   1170  H   THR A 515      67.283  46.476  26.698  1.00  0.00           H  
ATOM   1171  HG1 THR A 515      68.112  43.860  28.866  1.00  0.00           H  
ATOM   1172  N   PRO A 516      65.857  42.416  25.709  1.00  0.00           N  
ATOM   1173  CA  PRO A 516      64.640  41.618  25.891  1.00  0.00           C  
ATOM   1174  C   PRO A 516      64.175  41.565  27.337  1.00  0.00           C  
ATOM   1175  O   PRO A 516      62.981  41.556  27.608  1.00  0.00           O  
ATOM   1176  CB  PRO A 516      65.063  40.263  25.377  1.00  0.00           C  
ATOM   1177  CG  PRO A 516      65.849  40.637  24.206  1.00  0.00           C  
ATOM   1178  CD  PRO A 516      66.758  41.726  24.772  1.00  0.00           C  
ATOM   1179  N   GLU A 517      65.117  41.602  28.271  1.00  0.00           N  
ATOM   1180  CA  GLU A 517      64.766  41.585  29.689  1.00  0.00           C  
ATOM   1181  C   GLU A 517      64.104  42.911  30.097  1.00  0.00           C  
ATOM   1182  O   GLU A 517      63.076  42.913  30.786  1.00  0.00           O  
ATOM   1183  CB  GLU A 517      66.003  41.354  30.554  1.00  0.00           C  
ATOM   1184  CG  GLU A 517      66.738  40.054  30.287  1.00  0.00           C  
ATOM   1185  CD  GLU A 517      67.510  40.048  28.965  1.00  0.00           C  
ATOM   1186  OE1 GLU A 517      68.621  40.631  28.890  1.00  0.00           O  
ATOM   1187  OE2 GLU A 517      67.007  39.440  27.997  1.00  0.00           O  
ATOM   1188  H   GLU A 517      66.060  41.641  28.006  1.00  0.00           H  
ATOM   1189  N   GLN A 518      64.686  44.025  29.640  1.00  0.00           N  
ATOM   1190  CA  GLN A 518      64.203  45.374  29.954  1.00  0.00           C  
ATOM   1191  C   GLN A 518      62.822  45.689  29.421  1.00  0.00           C  
ATOM   1192  O   GLN A 518      62.040  46.334  30.111  1.00  0.00           O  
ATOM   1193  CB  GLN A 518      65.154  46.441  29.428  1.00  0.00           C  
ATOM   1194  CG  GLN A 518      66.498  46.510  30.101  1.00  0.00           C  
ATOM   1195  CD  GLN A 518      67.491  47.336  29.297  1.00  0.00           C  
ATOM   1196  OE1 GLN A 518      67.128  47.973  28.314  1.00  0.00           O  
ATOM   1197  NE2 GLN A 518      68.752  47.300  29.691  1.00  0.00           N  
ATOM   1198  H   GLN A 518      65.475  43.936  29.066  1.00  0.00           H  
ATOM   1199 HE21 GLN A 518      69.400  47.828  29.181  1.00  0.00           H  
ATOM   1200 HE22 GLN A 518      69.008  46.759  30.467  1.00  0.00           H  
ATOM   1201  N   ILE A 519      62.529  45.293  28.184  1.00  0.00           N  
ATOM   1202  CA  ILE A 519      61.210  45.562  27.626  1.00  0.00           C  
ATOM   1203  C   ILE A 519      60.134  45.018  28.569  1.00  0.00           C  
ATOM   1204  O   ILE A 519      59.099  45.645  28.755  1.00  0.00           O  
ATOM   1205  CB  ILE A 519      61.049  45.004  26.178  1.00  0.00           C  
ATOM   1206  CG1 ILE A 519      59.607  45.180  25.697  1.00  0.00           C  
ATOM   1207  CG2 ILE A 519      61.436  43.550  26.107  1.00  0.00           C  
ATOM   1208  CD1 ILE A 519      59.396  44.750  24.276  1.00  0.00           C  
ATOM   1209  H   ILE A 519      63.200  44.821  27.649  1.00  0.00           H  
ATOM   1210  N   ARG A 520      60.406  43.880  29.207  1.00  0.00           N  
ATOM   1211  CA  ARG A 520      59.463  43.283  30.153  1.00  0.00           C  
ATOM   1212  C   ARG A 520      59.341  44.201  31.380  1.00  0.00           C  
ATOM   1213  O   ARG A 520      58.243  44.552  31.795  1.00  0.00           O  
ATOM   1214  CB  ARG A 520      59.945  41.897  30.570  1.00  0.00           C  
ATOM   1215  CG  ARG A 520      58.990  41.140  31.489  1.00  0.00           C  
ATOM   1216  CD  ARG A 520      59.668  39.918  32.165  1.00  0.00           C  
ATOM   1217  NE  ARG A 520      60.881  40.305  32.905  1.00  0.00           N  
ATOM   1218  CZ  ARG A 520      62.132  39.995  32.537  1.00  0.00           C  
ATOM   1219  NH1 ARG A 520      62.356  39.241  31.457  1.00  0.00           N  
ATOM   1220  NH2 ARG A 520      63.165  40.410  33.267  1.00  0.00           N  
ATOM   1221  H   ARG A 520      61.260  43.431  29.038  1.00  0.00           H  
ATOM   1222 HE   ARG A 520      60.765  40.827  33.725  1.00  0.00           H  
ATOM   1223 HH11 ARG A 520      61.587  38.903  30.915  1.00  0.00           H  
ATOM   1224 HH12 ARG A 520      63.293  39.015  31.190  1.00  0.00           H  
ATOM   1225 HH21 ARG A 520      63.008  40.954  34.091  1.00  0.00           H  
ATOM   1226 HH22 ARG A 520      64.098  40.178  32.991  1.00  0.00           H  
ATOM   1227  N   GLU A 743      60.478  44.622  31.925  1.00  0.00           N  
ATOM   1228  CA  GLU A 743      60.502  45.501  33.087  1.00  0.00           C  
ATOM   1229  C   GLU A 743      59.717  46.783  32.852  1.00  0.00           C  
ATOM   1230  O   GLU A 743      58.938  47.199  33.705  1.00  0.00           O  
ATOM   1231  CB  GLU A 743      61.934  45.888  33.442  1.00  0.00           C  
ATOM   1232  CG  GLU A 743      62.809  44.777  33.979  1.00  0.00           C  
ATOM   1233  CD  GLU A 743      64.251  45.246  34.243  1.00  0.00           C  
ATOM   1234  OE1 GLU A 743      64.541  46.470  34.117  1.00  0.00           O  
ATOM   1235  OE2 GLU A 743      65.104  44.382  34.569  1.00  0.00           O  
ATOM   1236  H   GLU A 743      61.328  44.332  31.533  1.00  0.00           H  
ATOM   1237  N   TYR A 744      59.927  47.406  31.698  1.00  0.00           N  
ATOM   1238  CA  TYR A 744      59.252  48.648  31.350  1.00  0.00           C  
ATOM   1239  C   TYR A 744      57.770  48.508  31.016  1.00  0.00           C  
ATOM   1240  O   TYR A 744      57.012  49.468  31.134  1.00  0.00           O  
ATOM   1241  CB  TYR A 744      59.959  49.310  30.176  1.00  0.00           C  
ATOM   1242  CG  TYR A 744      61.156  50.173  30.527  1.00  0.00           C  
ATOM   1243  CD1 TYR A 744      62.302  49.628  31.120  1.00  0.00           C  
ATOM   1244  CD2 TYR A 744      61.168  51.533  30.213  1.00  0.00           C  
ATOM   1245  CE1 TYR A 744      63.428  50.417  31.386  1.00  0.00           C  
ATOM   1246  CE2 TYR A 744      62.297  52.325  30.469  1.00  0.00           C  
ATOM   1247  CZ  TYR A 744      63.419  51.756  31.052  1.00  0.00           C  
ATOM   1248  OH  TYR A 744      64.541  52.526  31.239  1.00  0.00           O  
ATOM   1249  H   TYR A 744      60.558  47.016  31.058  1.00  0.00           H  
ATOM   1250 HH   TYR A 744      65.243  51.985  31.609  1.00  0.00           H  
ATOM   1251  N   ARG A 745      57.338  47.301  30.683  1.00  0.00           N  
ATOM   1252  CA  ARG A 745      55.954  47.041  30.285  1.00  0.00           C  
ATOM   1253  C   ARG A 745      54.860  47.162  31.366  1.00  0.00           C  
ATOM   1254  O   ARG A 745      53.666  47.275  31.055  1.00  0.00           O  
ATOM   1255  CB  ARG A 745      55.915  45.675  29.584  1.00  0.00           C  
ATOM   1256  CG  ARG A 745      54.568  45.194  29.103  1.00  0.00           C  
ATOM   1257  CD  ARG A 745      54.715  44.182  27.974  1.00  0.00           C  
ATOM   1258  NE  ARG A 745      55.621  43.066  28.257  1.00  0.00           N  
ATOM   1259  CZ  ARG A 745      56.461  42.557  27.355  1.00  0.00           C  
ATOM   1260  NH1 ARG A 745      56.521  43.079  26.138  1.00  0.00           N  
ATOM   1261  NH2 ARG A 745      57.264  41.546  27.665  1.00  0.00           N  
ATOM   1262  H   ARG A 745      57.970  46.553  30.704  1.00  0.00           H  
ATOM   1263 HE   ARG A 745      55.609  42.674  29.155  1.00  0.00           H  
ATOM   1264 HH11 ARG A 745      55.937  43.854  25.897  1.00  0.00           H  
ATOM   1265 HH12 ARG A 745      57.151  42.698  25.461  1.00  0.00           H  
ATOM   1266 HH21 ARG A 745      57.244  41.156  28.586  1.00  0.00           H  
ATOM   1267 HH22 ARG A 745      57.889  41.175  26.978  1.00  0.00           H  
ATOM   1268  N   GLY A 746      55.266  47.223  32.629  1.00  0.00           N  
ATOM   1269  CA  GLY A 746      54.298  47.312  33.716  1.00  0.00           C  
ATOM   1270  C   GLY A 746      53.832  45.916  34.091  1.00  0.00           C  
ATOM   1271  O   GLY A 746      54.505  44.940  33.785  1.00  0.00           O  
ATOM   1272  H   GLY A 746      56.225  47.208  32.832  1.00  0.00           H  
ATOM   1273  N   THR A 747      52.706  45.799  34.771  1.00  0.00           N  
ATOM   1274  CA  THR A 747      52.195  44.483  35.145  1.00  0.00           C  
ATOM   1275  C   THR A 747      50.713  44.542  34.865  1.00  0.00           C  
ATOM   1276  O   THR A 747      50.261  45.492  34.241  1.00  0.00           O  
ATOM   1277  CB  THR A 747      52.400  44.208  36.630  1.00  0.00           C  
ATOM   1278  OG1 THR A 747      51.902  45.321  37.381  1.00  0.00           O  
ATOM   1279  CG2 THR A 747      53.865  43.994  36.945  1.00  0.00           C  
ATOM   1280  H   THR A 747      52.208  46.603  35.027  1.00  0.00           H  
ATOM   1281  HG1 THR A 747      52.027  45.157  38.319  1.00  0.00           H  
ATOM   1282  N   LEU A 750      49.942  43.578  35.354  1.00  0.00           N  
ATOM   1283  CA  LEU A 750      48.499  43.606  35.115  1.00  0.00           C  
ATOM   1284  C   LEU A 750      47.741  44.708  35.890  1.00  0.00           C  
ATOM   1285  O   LEU A 750      46.566  44.932  35.648  1.00  0.00           O  
ATOM   1286  CB  LEU A 750      47.874  42.238  35.403  1.00  0.00           C  
ATOM   1287  CG  LEU A 750      48.449  41.019  34.673  1.00  0.00           C  
ATOM   1288  CD1 LEU A 750      47.708  39.776  35.080  1.00  0.00           C  
ATOM   1289  CD2 LEU A 750      48.356  41.199  33.182  1.00  0.00           C  
ATOM   1290  H   LEU A 750      50.339  42.849  35.874  1.00  0.00           H  
ATOM   1291  N   THR A 751      48.398  45.385  36.825  1.00  0.00           N  
ATOM   1292  CA  THR A 751      47.725  46.429  37.596  1.00  0.00           C  
ATOM   1293  C   THR A 751      48.552  47.705  37.723  1.00  0.00           C  
ATOM   1294  O   THR A 751      48.101  48.694  38.315  1.00  0.00           O  
ATOM   1295  CB  THR A 751      47.366  45.934  39.008  1.00  0.00           C  
ATOM   1296  OG1 THR A 751      48.513  45.324  39.616  1.00  0.00           O  
ATOM   1297  CG2 THR A 751      46.244  44.923  38.939  1.00  0.00           C  
ATOM   1298  H   THR A 751      49.341  45.183  36.999  1.00  0.00           H  
ATOM   1299  HG1 THR A 751      48.284  45.017  40.496  1.00  0.00           H  
ATOM   1300  N   GLN A 752      49.774  47.664  37.199  1.00  0.00           N  
ATOM   1301  CA  GLN A 752      50.678  48.805  37.227  1.00  0.00           C  
ATOM   1302  C   GLN A 752      50.993  49.182  35.776  1.00  0.00           C  
ATOM   1303  O   GLN A 752      51.382  48.325  34.986  1.00  0.00           O  
ATOM   1304  CB  GLN A 752      51.970  48.427  37.960  1.00  0.00           C  
ATOM   1305  CG  GLN A 752      52.983  49.556  38.033  1.00  0.00           C  
ATOM   1306  CD  GLN A 752      54.344  49.103  38.552  1.00  0.00           C  
ATOM   1307  OE1 GLN A 752      54.708  49.389  39.698  1.00  0.00           O  
ATOM   1308  NE2 GLN A 752      55.110  48.408  37.707  1.00  0.00           N  
ATOM   1309  H   GLN A 752      50.078  46.833  36.778  1.00  0.00           H  
ATOM   1310 HE21 GLN A 752      55.986  48.112  38.030  1.00  0.00           H  
ATOM   1311 HE22 GLN A 752      54.789  48.212  36.802  1.00  0.00           H  
ATOM   1312  N   PRO A 753      50.787  50.454  35.398  1.00  0.00           N  
ATOM   1313  CA  PRO A 753      51.088  50.827  34.015  1.00  0.00           C  
ATOM   1314  C   PRO A 753      52.585  50.777  33.689  1.00  0.00           C  
ATOM   1315  O   PRO A 753      53.432  50.716  34.586  1.00  0.00           O  
ATOM   1316  CB  PRO A 753      50.519  52.243  33.912  1.00  0.00           C  
ATOM   1317  CG  PRO A 753      50.538  52.737  35.307  1.00  0.00           C  
ATOM   1318  CD  PRO A 753      50.056  51.540  36.062  1.00  0.00           C  
ATOM   1319  N   GLY A 754      52.900  50.726  32.401  1.00  0.00           N  
ATOM   1320  CA  GLY A 754      54.281  50.662  31.991  1.00  0.00           C  
ATOM   1321  C   GLY A 754      54.901  52.037  31.920  1.00  0.00           C  
ATOM   1322  O   GLY A 754      54.303  53.045  32.318  1.00  0.00           O  
ATOM   1323  H   GLY A 754      52.191  50.732  31.725  1.00  0.00           H  
ATOM   1324  N   LYS A 755      56.096  52.090  31.358  1.00  0.00           N  
ATOM   1325  CA  LYS A 755      56.803  53.336  31.243  1.00  0.00           C  
ATOM   1326  C   LYS A 755      57.491  53.440  29.898  1.00  0.00           C  
ATOM   1327  O   LYS A 755      57.876  52.437  29.307  1.00  0.00           O  
ATOM   1328  CB  LYS A 755      57.816  53.452  32.367  1.00  0.00           C  
ATOM   1329  CG  LYS A 755      58.692  52.240  32.556  1.00  0.00           C  
ATOM   1330  CD  LYS A 755      59.687  52.544  33.643  1.00  0.00           C  
ATOM   1331  CE  LYS A 755      60.532  51.365  33.972  1.00  0.00           C  
ATOM   1332  NZ  LYS A 755      61.466  51.804  35.035  1.00  0.00           N  
ATOM   1333  H   LYS A 755      56.506  51.268  31.015  1.00  0.00           H  
ATOM   1334  HZ1 LYS A 755      60.945  52.346  35.753  1.00  0.00           H  
ATOM   1335  HZ2 LYS A 755      61.902  50.971  35.479  1.00  0.00           H  
ATOM   1336  HZ3 LYS A 755      62.208  52.403  34.619  1.00  0.00           H  
ATOM   1337  N   ASN A 756      57.664  54.665  29.424  1.00  0.00           N  
ATOM   1338  CA  ASN A 756      58.286  54.873  28.146  1.00  0.00           C  
ATOM   1339  C   ASN A 756      59.763  54.567  28.051  1.00  0.00           C  
ATOM   1340  O   ASN A 756      60.580  54.945  28.899  1.00  0.00           O  
ATOM   1341  CB  ASN A 756      58.023  56.281  27.650  1.00  0.00           C  
ATOM   1342  CG  ASN A 756      56.571  56.542  27.423  1.00  0.00           C  
ATOM   1343  OD1 ASN A 756      56.143  57.683  27.408  1.00  0.00           O  
ATOM   1344  ND2 ASN A 756      55.786  55.482  27.278  1.00  0.00           N  
ATOM   1345  H   ASN A 756      57.365  55.436  29.950  1.00  0.00           H  
ATOM   1346 HD21 ASN A 756      54.832  55.643  27.129  1.00  0.00           H  
ATOM   1347 HD22 ASN A 756      56.167  54.580  27.322  1.00  0.00           H  
ATOM   1348  N   SER A 757      60.092  53.838  26.995  1.00  0.00           N  
ATOM   1349  CA  SER A 757      61.464  53.495  26.701  1.00  0.00           C  
ATOM   1350  C   SER A 757      62.146  54.829  26.458  1.00  0.00           C  
ATOM   1351  O   SER A 757      61.524  55.771  25.958  1.00  0.00           O  
ATOM   1352  CB  SER A 757      61.519  52.672  25.415  1.00  0.00           C  
ATOM   1353  OG  SER A 757      62.767  52.829  24.760  1.00  0.00           O  
ATOM   1354  H   SER A 757      59.384  53.522  26.396  1.00  0.00           H  
ATOM   1355 HG   SER A 757      62.776  52.303  23.957  1.00  0.00           H  
ATOM   1356  N   PRO A 758      63.433  54.921  26.792  1.00  0.00           N  
ATOM   1357  CA  PRO A 758      64.140  56.180  26.569  1.00  0.00           C  
ATOM   1358  C   PRO A 758      64.416  56.394  25.076  1.00  0.00           C  
ATOM   1359  O   PRO A 758      64.943  57.427  24.671  1.00  0.00           O  
ATOM   1360  CB  PRO A 758      65.432  55.970  27.348  1.00  0.00           C  
ATOM   1361  CG  PRO A 758      65.669  54.507  27.206  1.00  0.00           C  
ATOM   1362  CD  PRO A 758      64.310  53.929  27.436  1.00  0.00           C  
ATOM   1363  N   TYR A 759      64.088  55.401  24.254  1.00  0.00           N  
ATOM   1364  CA  TYR A 759      64.318  55.500  22.820  1.00  0.00           C  
ATOM   1365  C   TYR A 759      63.027  55.811  22.083  1.00  0.00           C  
ATOM   1366  O   TYR A 759      63.003  55.842  20.867  1.00  0.00           O  
ATOM   1367  CB  TYR A 759      64.889  54.188  22.291  1.00  0.00           C  
ATOM   1368  CG  TYR A 759      66.068  53.689  23.068  1.00  0.00           C  
ATOM   1369  CD1 TYR A 759      67.340  54.238  22.880  1.00  0.00           C  
ATOM   1370  CD2 TYR A 759      65.912  52.698  24.039  1.00  0.00           C  
ATOM   1371  CE1 TYR A 759      68.429  53.816  23.649  1.00  0.00           C  
ATOM   1372  CE2 TYR A 759      66.996  52.267  24.814  1.00  0.00           C  
ATOM   1373  CZ  TYR A 759      68.244  52.830  24.616  1.00  0.00           C  
ATOM   1374  OH  TYR A 759      69.292  52.411  25.400  1.00  0.00           O  
ATOM   1375  H   TYR A 759      63.684  54.587  24.621  1.00  0.00           H  
ATOM   1376 HH   TYR A 759      70.088  52.886  25.151  1.00  0.00           H  
ATOM   1377  N   ARG A 760      61.972  56.121  22.816  1.00  0.00           N  
ATOM   1378  CA  ARG A 760      60.682  56.380  22.208  1.00  0.00           C  
ATOM   1379  C   ARG A 760      60.554  57.613  21.337  1.00  0.00           C  
ATOM   1380  O   ARG A 760      59.814  57.606  20.363  1.00  0.00           O  
ATOM   1381  CB  ARG A 760      59.622  56.419  23.289  1.00  0.00           C  
ATOM   1382  CG  ARG A 760      58.231  56.040  22.842  1.00  0.00           C  
ATOM   1383  CD  ARG A 760      57.338  55.995  24.052  1.00  0.00           C  
ATOM   1384  NE  ARG A 760      56.072  55.364  23.749  1.00  0.00           N  
ATOM   1385  CZ  ARG A 760      54.930  56.024  23.649  1.00  0.00           C  
ATOM   1386  NH1 ARG A 760      54.919  57.331  23.846  1.00  0.00           N  
ATOM   1387  NH2 ARG A 760      53.806  55.381  23.361  1.00  0.00           N  
ATOM   1388  H   ARG A 760      62.064  56.177  23.790  1.00  0.00           H  
ATOM   1389 HE   ARG A 760      56.060  54.394  23.610  1.00  0.00           H  
ATOM   1390 HH11 ARG A 760      55.768  57.810  24.068  1.00  0.00           H  
ATOM   1391 HH12 ARG A 760      54.062  57.840  23.773  1.00  0.00           H  
ATOM   1392 HH21 ARG A 760      53.819  54.391  23.218  1.00  0.00           H  
ATOM   1393 HH22 ARG A 760      52.946  55.886  23.287  1.00  0.00           H  
ATOM   1394  N   ASP A 761      61.288  58.668  21.632  1.00  0.00           N  
ATOM   1395  CA  ASP A 761      61.129  59.864  20.819  1.00  0.00           C  
ATOM   1396  C   ASP A 761      62.199  60.129  19.772  1.00  0.00           C  
ATOM   1397  O   ASP A 761      62.601  61.275  19.558  1.00  0.00           O  
ATOM   1398  CB  ASP A 761      60.907  61.085  21.705  1.00  0.00           C  
ATOM   1399  CG  ASP A 761      59.788  60.876  22.702  1.00  0.00           C  
ATOM   1400  OD1 ASP A 761      58.638  60.602  22.278  1.00  0.00           O  
ATOM   1401  OD2 ASP A 761      60.065  60.952  23.919  1.00  0.00           O  
ATOM   1402  H   ASP A 761      61.923  58.647  22.378  1.00  0.00           H  
ATOM   1403  N   ARG A 762      62.698  59.078  19.137  1.00  0.00           N  
ATOM   1404  CA  ARG A 762      63.678  59.272  18.083  1.00  0.00           C  
ATOM   1405  C   ARG A 762      62.914  59.935  16.917  1.00  0.00           C  
ATOM   1406  O   ARG A 762      61.685  59.851  16.830  1.00  0.00           O  
ATOM   1407  CB  ARG A 762      64.225  57.940  17.602  1.00  0.00           C  
ATOM   1408  CG  ARG A 762      64.938  57.100  18.610  1.00  0.00           C  
ATOM   1409  CD  ARG A 762      65.893  56.224  17.844  1.00  0.00           C  
ATOM   1410  NE  ARG A 762      66.065  54.897  18.417  1.00  0.00           N  
ATOM   1411  CZ  ARG A 762      67.201  54.452  18.943  1.00  0.00           C  
ATOM   1412  NH1 ARG A 762      68.257  55.245  19.039  1.00  0.00           N  
ATOM   1413  NH2 ARG A 762      67.259  53.219  19.418  1.00  0.00           N  
ATOM   1414  H   ARG A 762      62.407  58.174  19.378  1.00  0.00           H  
ATOM   1415 HE   ARG A 762      65.294  54.293  18.415  1.00  0.00           H  
ATOM   1416 HH11 ARG A 762      68.204  56.189  18.714  1.00  0.00           H  
ATOM   1417 HH12 ARG A 762      69.107  54.900  19.437  1.00  0.00           H  
ATOM   1418 HH21 ARG A 762      66.452  52.630  19.379  1.00  0.00           H  
ATOM   1419 HH22 ARG A 762      68.110  52.876  19.816  1.00  0.00           H  
ATOM   1420  N   SER A 763      63.633  60.596  16.023  1.00  0.00           N  
ATOM   1421  CA  SER A 763      62.982  61.244  14.896  1.00  0.00           C  
ATOM   1422  C   SER A 763      62.638  60.198  13.843  1.00  0.00           C  
ATOM   1423  O   SER A 763      63.266  59.142  13.794  1.00  0.00           O  
ATOM   1424  CB  SER A 763      63.926  62.282  14.281  1.00  0.00           C  
ATOM   1425  OG  SER A 763      65.109  61.670  13.782  1.00  0.00           O  
ATOM   1426  H   SER A 763      64.607  60.649  16.121  1.00  0.00           H  
ATOM   1427 HG   SER A 763      65.682  62.341  13.403  1.00  0.00           H  
ATOM   1428  N   VAL A 764      61.691  60.533  12.970  1.00  0.00           N  
ATOM   1429  CA  VAL A 764      61.269  59.662  11.880  1.00  0.00           C  
ATOM   1430  C   VAL A 764      62.509  59.295  11.065  1.00  0.00           C  
ATOM   1431  O   VAL A 764      62.746  58.135  10.697  1.00  0.00           O  
ATOM   1432  CB  VAL A 764      60.300  60.414  10.957  1.00  0.00           C  
ATOM   1433  CG1 VAL A 764      60.103  59.666   9.672  1.00  0.00           C  
ATOM   1434  CG2 VAL A 764      58.984  60.612  11.639  1.00  0.00           C  
ATOM   1435  H   VAL A 764      61.257  61.406  13.064  1.00  0.00           H  
ATOM   1436  N   GLU A 765      63.320  60.309  10.821  1.00  0.00           N  
ATOM   1437  CA  GLU A 765      64.535  60.146  10.059  1.00  0.00           C  
ATOM   1438  C   GLU A 765      65.441  59.145  10.748  1.00  0.00           C  
ATOM   1439  O   GLU A 765      66.030  58.297  10.102  1.00  0.00           O  
ATOM   1440  CB  GLU A 765      65.243  61.501   9.906  1.00  0.00           C  
ATOM   1441  CG  GLU A 765      64.445  62.558   9.124  1.00  0.00           C  
ATOM   1442  CD  GLU A 765      63.143  63.018   9.826  1.00  0.00           C  
ATOM   1443  OE1 GLU A 765      63.131  63.184  11.075  1.00  0.00           O  
ATOM   1444  OE2 GLU A 765      62.129  63.232   9.116  1.00  0.00           O  
ATOM   1445  H   GLU A 765      63.090  61.197  11.167  1.00  0.00           H  
ATOM   1446  N   GLU A 766      65.518  59.212  12.069  1.00  0.00           N  
ATOM   1447  CA  GLU A 766      66.372  58.290  12.802  1.00  0.00           C  
ATOM   1448  C   GLU A 766      65.854  56.854  12.758  1.00  0.00           C  
ATOM   1449  O   GLU A 766      66.624  55.895  12.614  1.00  0.00           O  
ATOM   1450  CB  GLU A 766      66.520  58.746  14.241  1.00  0.00           C  
ATOM   1451  CG  GLU A 766      67.794  58.230  14.889  1.00  0.00           C  
ATOM   1452  CD  GLU A 766      67.950  58.707  16.323  1.00  0.00           C  
ATOM   1453  OE1 GLU A 766      67.422  59.810  16.653  1.00  0.00           O  
ATOM   1454  OE2 GLU A 766      68.595  57.966  17.113  1.00  0.00           O  
ATOM   1455  H   GLU A 766      64.997  59.886  12.554  1.00  0.00           H  
ATOM   1456  N   ASN A 767      64.538  56.715  12.868  1.00  0.00           N  
ATOM   1457  CA  ASN A 767      63.903  55.418  12.832  1.00  0.00           C  
ATOM   1458  C   ASN A 767      64.042  54.748  11.478  1.00  0.00           C  
ATOM   1459  O   ASN A 767      64.289  53.543  11.417  1.00  0.00           O  
ATOM   1460  CB  ASN A 767      62.451  55.539  13.222  1.00  0.00           C  
ATOM   1461  CG  ASN A 767      62.274  55.794  14.688  1.00  0.00           C  
ATOM   1462  OD1 ASN A 767      61.458  56.605  15.080  1.00  0.00           O  
ATOM   1463  ND2 ASN A 767      63.042  55.096  15.513  1.00  0.00           N  
ATOM   1464  H   ASN A 767      63.982  57.515  12.977  1.00  0.00           H  
ATOM   1465 HD21 ASN A 767      62.935  55.254  16.473  1.00  0.00           H  
ATOM   1466 HD22 ASN A 767      63.686  54.451  15.154  1.00  0.00           H  
ATOM   1467  N   LEU A 768      63.885  55.509  10.397  1.00  0.00           N  
ATOM   1468  CA  LEU A 768      64.052  54.943   9.058  1.00  0.00           C  
ATOM   1469  C   LEU A 768      65.462  54.363   8.956  1.00  0.00           C  
ATOM   1470  O   LEU A 768      65.642  53.203   8.627  1.00  0.00           O  
ATOM   1471  CB  LEU A 768      63.838  56.014   7.974  1.00  0.00           C  
ATOM   1472  CG  LEU A 768      62.498  56.206   7.222  1.00  0.00           C  
ATOM   1473  CD1 LEU A 768      61.398  55.266   7.715  1.00  0.00           C  
ATOM   1474  CD2 LEU A 768      62.047  57.641   7.347  1.00  0.00           C  
ATOM   1475  H   LEU A 768      63.656  56.456  10.499  1.00  0.00           H  
ATOM   1476  N   ALA A 769      66.452  55.146   9.362  1.00  0.00           N  
ATOM   1477  CA  ALA A 769      67.850  54.722   9.308  1.00  0.00           C  
ATOM   1478  C   ALA A 769      68.091  53.458  10.098  1.00  0.00           C  
ATOM   1479  O   ALA A 769      68.632  52.489   9.559  1.00  0.00           O  
ATOM   1480  CB  ALA A 769      68.750  55.818   9.814  1.00  0.00           C  
ATOM   1481  H   ALA A 769      66.240  56.037   9.709  1.00  0.00           H  
ATOM   1482  N   LEU A 770      67.714  53.473  11.377  1.00  0.00           N  
ATOM   1483  CA  LEU A 770      67.878  52.311  12.255  1.00  0.00           C  
ATOM   1484  C   LEU A 770      67.094  51.072  11.782  1.00  0.00           C  
ATOM   1485  O   LEU A 770      67.575  49.935  11.895  1.00  0.00           O  
ATOM   1486  CB  LEU A 770      67.457  52.671  13.680  1.00  0.00           C  
ATOM   1487  CG  LEU A 770      68.467  53.183  14.708  1.00  0.00           C  
ATOM   1488  CD1 LEU A 770      69.772  53.590  14.072  1.00  0.00           C  
ATOM   1489  CD2 LEU A 770      67.856  54.332  15.463  1.00  0.00           C  
ATOM   1490  H   LEU A 770      67.313  54.289  11.742  1.00  0.00           H  
ATOM   1491  N   PHE A 771      65.893  51.279  11.250  1.00  0.00           N  
ATOM   1492  CA  PHE A 771      65.100  50.153  10.769  1.00  0.00           C  
ATOM   1493  C   PHE A 771      65.788  49.504   9.553  1.00  0.00           C  
ATOM   1494  O   PHE A 771      65.937  48.275   9.501  1.00  0.00           O  
ATOM   1495  CB  PHE A 771      63.674  50.596  10.435  1.00  0.00           C  
ATOM   1496  CG  PHE A 771      62.728  49.460  10.156  1.00  0.00           C  
ATOM   1497  CD1 PHE A 771      62.721  48.324  10.958  1.00  0.00           C  
ATOM   1498  CD2 PHE A 771      61.840  49.526   9.092  1.00  0.00           C  
ATOM   1499  CE1 PHE A 771      61.843  47.277  10.697  1.00  0.00           C  
ATOM   1500  CE2 PHE A 771      60.961  48.482   8.828  1.00  0.00           C  
ATOM   1501  CZ  PHE A 771      60.961  47.360   9.628  1.00  0.00           C  
ATOM   1502  H   PHE A 771      65.540  52.190  11.181  1.00  0.00           H  
ATOM   1503  N   GLU A 772      66.257  50.315   8.604  1.00  0.00           N  
ATOM   1504  CA  GLU A 772      66.944  49.759   7.441  1.00  0.00           C  
ATOM   1505  C   GLU A 772      68.212  49.031   7.892  1.00  0.00           C  
ATOM   1506  O   GLU A 772      68.618  48.043   7.280  1.00  0.00           O  
ATOM   1507  CB  GLU A 772      67.262  50.836   6.404  1.00  0.00           C  
ATOM   1508  CG  GLU A 772      68.272  50.421   5.339  1.00  0.00           C  
ATOM   1509  CD  GLU A 772      67.875  49.192   4.481  1.00  0.00           C  
ATOM   1510  OE1 GLU A 772      66.665  48.897   4.324  1.00  0.00           O  
ATOM   1511  OE2 GLU A 772      68.799  48.533   3.932  1.00  0.00           O  
ATOM   1512  H   GLU A 772      66.141  51.285   8.687  1.00  0.00           H  
ATOM   1513  N   LYS A 773      68.819  49.501   8.979  1.00  0.00           N  
ATOM   1514  CA  LYS A 773      70.013  48.859   9.522  1.00  0.00           C  
ATOM   1515  C   LYS A 773      69.635  47.468  10.059  1.00  0.00           C  
ATOM   1516  O   LYS A 773      70.379  46.494   9.889  1.00  0.00           O  
ATOM   1517  CB  LYS A 773      70.604  49.714  10.637  1.00  0.00           C  
ATOM   1518  CG  LYS A 773      71.837  49.144  11.266  1.00  0.00           C  
ATOM   1519  CD  LYS A 773      72.309  50.053  12.356  1.00  0.00           C  
ATOM   1520  CE  LYS A 773      73.441  49.412  13.132  1.00  0.00           C  
ATOM   1521  NZ  LYS A 773      73.835  50.261  14.295  1.00  0.00           N  
ATOM   1522  H   LYS A 773      68.457  50.295   9.425  1.00  0.00           H  
ATOM   1523  HZ1 LYS A 773      72.981  50.591  14.789  1.00  0.00           H  
ATOM   1524  HZ2 LYS A 773      74.420  49.703  14.949  1.00  0.00           H  
ATOM   1525  HZ3 LYS A 773      74.379  51.081  13.957  1.00  0.00           H  
ATOM   1526  N   MET A 791      68.482  47.388  10.718  1.00  0.00           N  
ATOM   1527  CA  MET A 791      67.985  46.117  11.237  1.00  0.00           C  
ATOM   1528  C   MET A 791      67.774  45.191  10.046  1.00  0.00           C  
ATOM   1529  O   MET A 791      68.182  44.033  10.060  1.00  0.00           O  
ATOM   1530  CB  MET A 791      66.626  46.302  11.922  1.00  0.00           C  
ATOM   1531  CG  MET A 791      66.636  46.666  13.391  1.00  0.00           C  
ATOM   1532  SD  MET A 791      64.943  46.984  13.895  1.00  0.00           S  
ATOM   1533  CE  MET A 791      64.263  45.404  13.754  1.00  0.00           C  
ATOM   1534  H   MET A 791      67.954  48.201  10.858  1.00  0.00           H  
ATOM   1535  N   ARG A 792      67.128  45.725   9.012  1.00  0.00           N  
ATOM   1536  CA  ARG A 792      66.825  44.956   7.820  1.00  0.00           C  
ATOM   1537  C   ARG A 792      68.103  44.485   7.165  1.00  0.00           C  
ATOM   1538  O   ARG A 792      68.188  43.361   6.690  1.00  0.00           O  
ATOM   1539  CB  ARG A 792      66.015  45.789   6.842  1.00  0.00           C  
ATOM   1540  CG  ARG A 792      65.140  44.950   5.950  1.00  0.00           C  
ATOM   1541  CD  ARG A 792      65.292  45.351   4.518  1.00  0.00           C  
ATOM   1542  NE  ARG A 792      66.682  45.196   4.130  1.00  0.00           N  
ATOM   1543  CZ  ARG A 792      67.303  45.970   3.249  1.00  0.00           C  
ATOM   1544  NH1 ARG A 792      66.638  46.950   2.635  1.00  0.00           N  
ATOM   1545  NH2 ARG A 792      68.588  45.753   2.973  1.00  0.00           N  
ATOM   1546  H   ARG A 792      66.849  46.663   9.057  1.00  0.00           H  
ATOM   1547 HE   ARG A 792      67.195  44.473   4.546  1.00  0.00           H  
ATOM   1548 HH11 ARG A 792      65.671  47.102   2.839  1.00  0.00           H  
ATOM   1549 HH12 ARG A 792      67.107  47.533   1.971  1.00  0.00           H  
ATOM   1550 HH21 ARG A 792      69.079  45.010   3.429  1.00  0.00           H  
ATOM   1551 HH22 ARG A 792      69.062  46.333   2.310  1.00  0.00           H  
ATOM   1552  N   ALA A 794      69.113  45.347   7.170  1.00  0.00           N  
ATOM   1553  CA  ALA A 794      70.403  45.030   6.580  1.00  0.00           C  
ATOM   1554  C   ALA A 794      71.261  44.107   7.455  1.00  0.00           C  
ATOM   1555  O   ALA A 794      72.390  43.786   7.094  1.00  0.00           O  
ATOM   1556  CB  ALA A 794      71.138  46.290   6.271  1.00  0.00           C  
ATOM   1557  H   ALA A 794      68.985  46.225   7.585  1.00  0.00           H  
ATOM   1558  N   GLY A 795      70.739  43.692   8.605  1.00  0.00           N  
ATOM   1559  CA  GLY A 795      71.484  42.791   9.471  1.00  0.00           C  
ATOM   1560  C   GLY A 795      72.589  43.458  10.263  1.00  0.00           C  
ATOM   1561  O   GLY A 795      73.564  42.815  10.663  1.00  0.00           O  
ATOM   1562  H   GLY A 795      69.846  43.995   8.871  1.00  0.00           H  
ATOM   1563  N   GLY A 826      72.433  44.752  10.509  1.00  0.00           N  
ATOM   1564  CA  GLY A 826      73.434  45.484  11.252  1.00  0.00           C  
ATOM   1565  C   GLY A 826      73.316  45.320  12.749  1.00  0.00           C  
ATOM   1566  O   GLY A 826      74.197  45.769  13.470  1.00  0.00           O  
ATOM   1567  H   GLY A 826      71.633  45.216  10.185  1.00  0.00           H  
ATOM   1568  N   PHE A 827      72.226  44.716  13.219  1.00  0.00           N  
ATOM   1569  CA  PHE A 827      71.982  44.500  14.645  1.00  0.00           C  
ATOM   1570  C   PHE A 827      71.934  43.024  14.985  1.00  0.00           C  
ATOM   1571  O   PHE A 827      71.454  42.214  14.201  1.00  0.00           O  
ATOM   1572  CB  PHE A 827      70.649  45.108  15.060  1.00  0.00           C  
ATOM   1573  CG  PHE A 827      70.689  46.581  15.272  1.00  0.00           C  
ATOM   1574  CD1 PHE A 827      71.381  47.122  16.334  1.00  0.00           C  
ATOM   1575  CD2 PHE A 827      70.003  47.432  14.433  1.00  0.00           C  
ATOM   1576  CE1 PHE A 827      71.386  48.488  16.556  1.00  0.00           C  
ATOM   1577  CE2 PHE A 827      70.008  48.797  14.652  1.00  0.00           C  
ATOM   1578  CZ  PHE A 827      70.699  49.321  15.715  1.00  0.00           C  
ATOM   1579  H   PHE A 827      71.555  44.401  12.579  1.00  0.00           H  
ATOM   1580  N   GLU A 829      72.416  42.677  16.171  1.00  0.00           N  
ATOM   1581  CA  GLU A 829      72.390  41.289  16.631  1.00  0.00           C  
ATOM   1582  C   GLU A 829      70.985  40.947  17.146  1.00  0.00           C  
ATOM   1583  O   GLU A 829      70.218  41.844  17.500  1.00  0.00           O  
ATOM   1584  CB  GLU A 829      73.382  41.093  17.766  1.00  0.00           C  
ATOM   1585  CG  GLU A 829      74.808  40.997  17.337  1.00  0.00           C  
ATOM   1586  CD  GLU A 829      75.735  40.892  18.532  1.00  0.00           C  
ATOM   1587  OE1 GLU A 829      75.449  40.071  19.449  1.00  0.00           O  
ATOM   1588  OE2 GLU A 829      76.744  41.641  18.557  1.00  0.00           O  
ATOM   1589  H   GLU A 829      72.798  43.367  16.753  1.00  0.00           H  
ATOM   1590  N   GLU A 830      70.660  39.661  17.229  1.00  0.00           N  
ATOM   1591  CA  GLU A 830      69.348  39.264  17.710  1.00  0.00           C  
ATOM   1592  C   GLU A 830      69.125  39.859  19.071  1.00  0.00           C  
ATOM   1593  O   GLU A 830      70.036  39.883  19.895  1.00  0.00           O  
ATOM   1594  CB  GLU A 830      69.235  37.752  17.807  1.00  0.00           C  
ATOM   1595  CG  GLU A 830      69.406  37.051  16.477  1.00  0.00           C  
ATOM   1596  CD  GLU A 830      68.924  35.620  16.500  1.00  0.00           C  
ATOM   1597  OE1 GLU A 830      68.483  35.156  17.575  1.00  0.00           O  
ATOM   1598  OE2 GLU A 830      68.972  34.964  15.434  1.00  0.00           O  
ATOM   1599  H   GLU A 830      71.309  38.976  16.964  1.00  0.00           H  
ATOM   1600  N   GLY A 831      67.935  40.406  19.271  1.00  0.00           N  
ATOM   1601  CA  GLY A 831      67.582  41.003  20.541  1.00  0.00           C  
ATOM   1602  C   GLY A 831      68.125  42.396  20.742  1.00  0.00           C  
ATOM   1603  O   GLY A 831      67.649  43.126  21.607  1.00  0.00           O  
ATOM   1604  H   GLY A 831      67.279  40.406  18.543  1.00  0.00           H  
ATOM   1605  N   LYS A 832      69.086  42.784  19.919  1.00  0.00           N  
ATOM   1606  CA  LYS A 832      69.706  44.089  20.039  1.00  0.00           C  
ATOM   1607  C   LYS A 832      68.816  45.248  19.676  1.00  0.00           C  
ATOM   1608  O   LYS A 832      69.109  46.378  20.034  1.00  0.00           O  
ATOM   1609  CB  LYS A 832      71.004  44.137  19.242  1.00  0.00           C  
ATOM   1610  CG  LYS A 832      72.252  44.002  20.092  1.00  0.00           C  
ATOM   1611  CD  LYS A 832      72.146  42.852  21.068  1.00  0.00           C  
ATOM   1612  CE  LYS A 832      73.489  42.510  21.730  1.00  0.00           C  
ATOM   1613  NZ  LYS A 832      73.994  43.563  22.666  1.00  0.00           N  
ATOM   1614  H   LYS A 832      69.385  42.175  19.212  1.00  0.00           H  
ATOM   1615  HZ1 LYS A 832      73.216  43.889  23.274  1.00  0.00           H  
ATOM   1616  HZ2 LYS A 832      74.752  43.167  23.257  1.00  0.00           H  
ATOM   1617  HZ3 LYS A 832      74.366  44.365  22.118  1.00  0.00           H  
ATOM   1618  N   ALA A 833      67.749  44.989  18.930  1.00  0.00           N  
ATOM   1619  CA  ALA A 833      66.813  46.060  18.562  1.00  0.00           C  
ATOM   1620  C   ALA A 833      65.538  45.504  17.977  1.00  0.00           C  
ATOM   1621  O   ALA A 833      65.542  44.456  17.365  1.00  0.00           O  
ATOM   1622  CB  ALA A 833      67.444  46.997  17.557  1.00  0.00           C  
ATOM   1623  H   ALA A 833      67.584  44.074  18.621  1.00  0.00           H  
ATOM   1624  N   CYS A 834      64.437  46.203  18.170  1.00  0.00           N  
ATOM   1625  CA  CYS A 834      63.198  45.756  17.579  1.00  0.00           C  
ATOM   1626  C   CYS A 834      62.424  46.999  17.204  1.00  0.00           C  
ATOM   1627  O   CYS A 834      62.805  48.117  17.577  1.00  0.00           O  
ATOM   1628  CB  CYS A 834      62.397  44.903  18.545  1.00  0.00           C  
ATOM   1629  SG  CYS A 834      61.734  45.817  19.905  1.00  0.00           S  
ATOM   1630  H   CYS A 834      64.459  47.020  18.711  1.00  0.00           H  
ATOM   1631  N   LEU A 835      61.376  46.822  16.420  1.00  0.00           N  
ATOM   1632  CA  LEU A 835      60.565  47.949  16.018  1.00  0.00           C  
ATOM   1633  C   LEU A 835      59.304  47.790  16.831  1.00  0.00           C  
ATOM   1634  O   LEU A 835      58.768  46.683  16.904  1.00  0.00           O  
ATOM   1635  CB  LEU A 835      60.233  47.854  14.539  1.00  0.00           C  
ATOM   1636  CG  LEU A 835      59.592  49.075  13.915  1.00  0.00           C  
ATOM   1637  CD1 LEU A 835      60.609  50.196  13.847  1.00  0.00           C  
ATOM   1638  CD2 LEU A 835      59.120  48.714  12.530  1.00  0.00           C  
ATOM   1639  H   LEU A 835      61.147  45.921  16.109  1.00  0.00           H  
ATOM   1640  N   ARG A 836      58.836  48.876  17.443  1.00  0.00           N  
ATOM   1641  CA  ARG A 836      57.628  48.843  18.267  1.00  0.00           C  
ATOM   1642  C   ARG A 836      56.592  49.857  17.803  1.00  0.00           C  
ATOM   1643  O   ARG A 836      56.929  50.851  17.168  1.00  0.00           O  
ATOM   1644  CB  ARG A 836      57.979  49.181  19.709  1.00  0.00           C  
ATOM   1645  CG  ARG A 836      59.081  48.368  20.327  1.00  0.00           C  
ATOM   1646  CD  ARG A 836      58.550  47.839  21.621  1.00  0.00           C  
ATOM   1647  NE  ARG A 836      59.129  48.498  22.779  1.00  0.00           N  
ATOM   1648  CZ  ARG A 836      58.597  48.477  23.998  1.00  0.00           C  
ATOM   1649  NH1 ARG A 836      57.413  47.914  24.232  1.00  0.00           N  
ATOM   1650  NH2 ARG A 836      59.232  49.089  24.980  1.00  0.00           N  
ATOM   1651  H   ARG A 836      59.316  49.724  17.338  1.00  0.00           H  
ATOM   1652 HE   ARG A 836      59.966  48.990  22.654  1.00  0.00           H  
ATOM   1653 HH11 ARG A 836      56.902  47.494  23.482  1.00  0.00           H  
ATOM   1654 HH12 ARG A 836      57.035  47.911  25.158  1.00  0.00           H  
ATOM   1655 HH21 ARG A 836      60.097  49.557  24.801  1.00  0.00           H  
ATOM   1656 HH22 ARG A 836      58.848  49.084  25.903  1.00  0.00           H  
ATOM   1657  N   ALA A 837      55.329  49.596  18.103  1.00  0.00           N  
ATOM   1658  CA  ALA A 837      54.275  50.537  17.754  1.00  0.00           C  
ATOM   1659  C   ALA A 837      54.274  51.576  18.874  1.00  0.00           C  
ATOM   1660  O   ALA A 837      54.513  51.247  20.034  1.00  0.00           O  
ATOM   1661  CB  ALA A 837      52.935  49.840  17.704  1.00  0.00           C  
ATOM   1662  H   ALA A 837      55.102  48.762  18.564  1.00  0.00           H  
ATOM   1663  N   LYS A 838      54.051  52.835  18.537  1.00  0.00           N  
ATOM   1664  CA  LYS A 838      54.016  53.871  19.551  1.00  0.00           C  
ATOM   1665  C   LYS A 838      52.563  54.053  19.934  1.00  0.00           C  
ATOM   1666  O   LYS A 838      51.841  54.801  19.280  1.00  0.00           O  
ATOM   1667  CB  LYS A 838      54.585  55.174  19.000  1.00  0.00           C  
ATOM   1668  CG  LYS A 838      54.818  56.207  20.046  1.00  0.00           C  
ATOM   1669  CD  LYS A 838      55.403  57.460  19.455  1.00  0.00           C  
ATOM   1670  CE  LYS A 838      56.751  57.170  18.845  1.00  0.00           C  
ATOM   1671  NZ  LYS A 838      57.478  58.423  18.452  1.00  0.00           N  
ATOM   1672  H   LYS A 838      53.909  53.069  17.596  1.00  0.00           H  
ATOM   1673  HZ1 LYS A 838      57.404  59.122  19.219  1.00  0.00           H  
ATOM   1674  HZ2 LYS A 838      58.480  58.203  18.279  1.00  0.00           H  
ATOM   1675  HZ3 LYS A 838      57.054  58.813  17.586  1.00  0.00           H  
ATOM   1676  N   ILE A 839      52.101  53.302  20.928  1.00  0.00           N  
ATOM   1677  CA  ILE A 839      50.717  53.430  21.354  1.00  0.00           C  
ATOM   1678  C   ILE A 839      50.587  54.038  22.738  1.00  0.00           C  
ATOM   1679  O   ILE A 839      50.797  55.218  22.888  1.00  0.00           O  
ATOM   1680  CB  ILE A 839      49.942  52.115  21.267  1.00  0.00           C  
ATOM   1681  CG1 ILE A 839      50.235  51.422  19.937  1.00  0.00           C  
ATOM   1682  CG2 ILE A 839      48.465  52.398  21.396  1.00  0.00           C  
ATOM   1683  CD1 ILE A 839      49.317  50.258  19.604  1.00  0.00           C  
ATOM   1684  H   ILE A 839      52.694  52.661  21.374  1.00  0.00           H  
ATOM   1685  N   ASP A 840      50.298  53.243  23.759  1.00  0.00           N  
ATOM   1686  CA  ASP A 840      50.113  53.784  25.099  1.00  0.00           C  
ATOM   1687  C   ASP A 840      50.632  52.830  26.176  1.00  0.00           C  
ATOM   1688  O   ASP A 840      49.992  51.825  26.484  1.00  0.00           O  
ATOM   1689  CB  ASP A 840      48.615  54.039  25.298  1.00  0.00           C  
ATOM   1690  CG  ASP A 840      48.282  54.709  26.627  1.00  0.00           C  
ATOM   1691  OD1 ASP A 840      49.197  55.020  27.421  1.00  0.00           O  
ATOM   1692  OD2 ASP A 840      47.071  54.935  26.867  1.00  0.00           O  
ATOM   1693  H   ASP A 840      50.208  52.279  23.610  1.00  0.00           H  
ATOM   1694  N   MET A 869      51.753  53.184  26.791  1.00  0.00           N  
ATOM   1695  CA  MET A 869      52.362  52.368  27.835  1.00  0.00           C  
ATOM   1696  C   MET A 869      51.526  52.230  29.098  1.00  0.00           C  
ATOM   1697  O   MET A 869      51.873  51.439  29.975  1.00  0.00           O  
ATOM   1698  CB  MET A 869      53.726  52.919  28.211  1.00  0.00           C  
ATOM   1699  CG  MET A 869      54.715  52.809  27.116  1.00  0.00           C  
ATOM   1700  SD  MET A 869      54.828  51.119  26.629  1.00  0.00           S  
ATOM   1701  CE  MET A 869      55.723  50.403  27.985  1.00  0.00           C  
ATOM   1702  H   MET A 869      52.187  54.024  26.535  1.00  0.00           H  
ATOM   1703  N   ALA A 870      50.458  53.021  29.206  1.00  0.00           N  
ATOM   1704  CA  ALA A 870      49.566  52.977  30.357  1.00  0.00           C  
ATOM   1705  C   ALA A 870      48.224  52.364  29.996  1.00  0.00           C  
ATOM   1706  O   ALA A 870      47.313  52.331  30.817  1.00  0.00           O  
ATOM   1707  CB  ALA A 870      49.350  54.361  30.907  1.00  0.00           C  
ATOM   1708  H   ALA A 870      50.266  53.655  28.484  1.00  0.00           H  
ATOM   1709  N   SER A 872      48.064  51.912  28.764  1.00  0.00           N  
ATOM   1710  CA  SER A 872      46.796  51.316  28.396  1.00  0.00           C  
ATOM   1711  C   SER A 872      46.436  50.155  29.311  1.00  0.00           C  
ATOM   1712  O   SER A 872      47.308  49.448  29.804  1.00  0.00           O  
ATOM   1713  CB  SER A 872      46.851  50.798  26.964  1.00  0.00           C  
ATOM   1714  OG  SER A 872      45.683  50.049  26.663  1.00  0.00           O  
ATOM   1715  H   SER A 872      48.791  51.979  28.111  1.00  0.00           H  
ATOM   1716 HG   SER A 872      45.731  49.729  25.759  1.00  0.00           H  
ATOM   1717  N   PRO A 873      45.137  49.967  29.578  1.00  0.00           N  
ATOM   1718  CA  PRO A 873      44.808  48.832  30.438  1.00  0.00           C  
ATOM   1719  C   PRO A 873      44.934  47.538  29.644  1.00  0.00           C  
ATOM   1720  O   PRO A 873      44.874  46.466  30.219  1.00  0.00           O  
ATOM   1721  CB  PRO A 873      43.369  49.108  30.846  1.00  0.00           C  
ATOM   1722  CG  PRO A 873      42.894  50.148  29.872  1.00  0.00           C  
ATOM   1723  CD  PRO A 873      44.087  50.989  29.663  1.00  0.00           C  
ATOM   1724  N   PHE A 874      45.060  47.646  28.317  1.00  0.00           N  
ATOM   1725  CA  PHE A 874      45.243  46.481  27.442  1.00  0.00           C  
ATOM   1726  C   PHE A 874      46.752  46.271  27.341  1.00  0.00           C  
ATOM   1727  O   PHE A 874      47.445  47.075  26.708  1.00  0.00           O  
ATOM   1728  CB  PHE A 874      44.712  46.756  26.025  1.00  0.00           C  
ATOM   1729  CG  PHE A 874      43.221  46.733  25.913  1.00  0.00           C  
ATOM   1730  CD1 PHE A 874      42.553  45.550  25.665  1.00  0.00           C  
ATOM   1731  CD2 PHE A 874      42.476  47.889  26.101  1.00  0.00           C  
ATOM   1732  CE1 PHE A 874      41.152  45.518  25.614  1.00  0.00           C  
ATOM   1733  CE2 PHE A 874      41.086  47.865  26.052  1.00  0.00           C  
ATOM   1734  CZ  PHE A 874      40.426  46.682  25.812  1.00  0.00           C  
ATOM   1735  H   PHE A 874      45.029  48.538  27.913  1.00  0.00           H  
ATOM   1736  N   ILE A1082      47.271  45.195  27.921  1.00  0.00           N  
ATOM   1737  CA  ILE A1082      48.707  44.948  27.877  1.00  0.00           C  
ATOM   1738  C   ILE A1082      49.237  44.925  26.441  1.00  0.00           C  
ATOM   1739  O   ILE A1082      50.344  45.364  26.176  1.00  0.00           O  
ATOM   1740  CB  ILE A1082      49.089  43.627  28.615  1.00  0.00           C  
ATOM   1741  CG1 ILE A1082      49.143  43.839  30.129  1.00  0.00           C  
ATOM   1742  CG2 ILE A1082      50.479  43.168  28.202  1.00  0.00           C  
ATOM   1743  CD1 ILE A1082      47.900  44.390  30.739  1.00  0.00           C  
ATOM   1744  H   ILE A1082      46.683  44.561  28.383  1.00  0.00           H  
ATOM   1745  N   VAL A1083      48.425  44.454  25.507  1.00  0.00           N  
ATOM   1746  CA  VAL A1083      48.847  44.369  24.114  1.00  0.00           C  
ATOM   1747  C   VAL A1083      49.051  45.731  23.426  1.00  0.00           C  
ATOM   1748  O   VAL A1083      49.814  45.825  22.460  1.00  0.00           O  
ATOM   1749  CB  VAL A1083      47.900  43.439  23.295  1.00  0.00           C  
ATOM   1750  CG1 VAL A1083      46.604  44.140  22.953  1.00  0.00           C  
ATOM   1751  CG2 VAL A1083      48.595  42.915  22.076  1.00  0.00           C  
ATOM   1752  H   VAL A1083      47.525  44.157  25.756  1.00  0.00           H  
ATOM   1753  N   MET A1084      48.413  46.788  23.935  1.00  0.00           N  
ATOM   1754  CA  MET A1084      48.563  48.121  23.351  1.00  0.00           C  
ATOM   1755  C   MET A1084      49.745  48.875  23.961  1.00  0.00           C  
ATOM   1756  O   MET A1084      49.930  50.067  23.683  1.00  0.00           O  
ATOM   1757  CB  MET A1084      47.311  48.957  23.565  1.00  0.00           C  
ATOM   1758  CG  MET A1084      46.052  48.369  22.996  1.00  0.00           C  
ATOM   1759  SD  MET A1084      46.074  48.341  21.217  1.00  0.00           S  
ATOM   1760  CE  MET A1084      45.645  50.050  20.835  1.00  0.00           C  
ATOM   1761  H   MET A1084      47.833  46.668  24.715  1.00  0.00           H  
ATOM   1762  N   ARG A1085      50.530  48.212  24.810  1.00  0.00           N  
ATOM   1763  CA  ARG A1085      51.680  48.862  25.442  1.00  0.00           C  
ATOM   1764  C   ARG A1085      52.896  48.766  24.534  1.00  0.00           C  
ATOM   1765  O   ARG A1085      53.810  47.992  24.778  1.00  0.00           O  
ATOM   1766  CB  ARG A1085      51.993  48.232  26.810  1.00  0.00           C  
ATOM   1767  CG  ARG A1085      50.793  48.144  27.721  1.00  0.00           C  
ATOM   1768  CD  ARG A1085      50.965  48.898  29.007  1.00  0.00           C  
ATOM   1769  NE  ARG A1085      51.167  47.991  30.128  1.00  0.00           N  
ATOM   1770  CZ  ARG A1085      50.305  47.823  31.129  1.00  0.00           C  
ATOM   1771  NH1 ARG A1085      49.183  48.524  31.176  1.00  0.00           N  
ATOM   1772  NH2 ARG A1085      50.581  46.962  32.099  1.00  0.00           N  
ATOM   1773  H   ARG A1085      50.334  47.274  25.015  1.00  0.00           H  
ATOM   1774 HE   ARG A1085      51.995  47.468  30.147  1.00  0.00           H  
ATOM   1775 HH11 ARG A1085      48.977  49.186  30.456  1.00  0.00           H  
ATOM   1776 HH12 ARG A1085      48.542  48.391  31.932  1.00  0.00           H  
ATOM   1777 HH21 ARG A1085      51.434  46.441  32.077  1.00  0.00           H  
ATOM   1778 HH22 ARG A1085      49.936  46.834  32.852  1.00  0.00           H  
ATOM   1779  N   ASP A1087      52.901  49.556  23.473  1.00  0.00           N  
ATOM   1780  CA  ASP A1087      54.020  49.555  22.543  1.00  0.00           C  
ATOM   1781  C   ASP A1087      54.419  48.170  22.027  1.00  0.00           C  
ATOM   1782  O   ASP A1087      55.589  47.768  22.091  1.00  0.00           O  
ATOM   1783  CB  ASP A1087      55.230  50.255  23.160  1.00  0.00           C  
ATOM   1784  CG  ASP A1087      55.105  51.760  23.138  1.00  0.00           C  
ATOM   1785  OD1 ASP A1087      53.975  52.273  23.001  1.00  0.00           O  
ATOM   1786  OD2 ASP A1087      56.148  52.430  23.271  1.00  0.00           O  
ATOM   1787  H   ASP A1087      52.139  50.151  23.311  1.00  0.00           H  
ATOM   1788  N   PRO A1088      53.465  47.462  21.421  1.00  0.00           N  
ATOM   1789  CA  PRO A1088      53.762  46.134  20.898  1.00  0.00           C  
ATOM   1790  C   PRO A1088      54.869  46.089  19.842  1.00  0.00           C  
ATOM   1791  O   PRO A1088      55.023  47.006  19.012  1.00  0.00           O  
ATOM   1792  CB  PRO A1088      52.429  45.726  20.288  1.00  0.00           C  
ATOM   1793  CG  PRO A1088      51.888  47.029  19.813  1.00  0.00           C  
ATOM   1794  CD  PRO A1088      52.112  47.876  21.016  1.00  0.00           C  
ATOM   1795  N   VAL A1089      55.636  45.006  19.882  1.00  0.00           N  
ATOM   1796  CA  VAL A1089      56.697  44.773  18.922  1.00  0.00           C  
ATOM   1797  C   VAL A1089      56.037  44.392  17.594  1.00  0.00           C  
ATOM   1798  O   VAL A1089      55.064  43.626  17.565  1.00  0.00           O  
ATOM   1799  CB  VAL A1089      57.620  43.625  19.386  1.00  0.00           C  
ATOM   1800  CG1 VAL A1089      58.645  43.291  18.309  1.00  0.00           C  
ATOM   1801  CG2 VAL A1089      58.335  44.019  20.638  1.00  0.00           C  
ATOM   1802  H   VAL A1089      55.480  44.341  20.585  1.00  0.00           H  
ATOM   1803  N   LEU A1090      56.545  44.976  16.514  1.00  0.00           N  
ATOM   1804  CA  LEU A1090      56.069  44.737  15.153  1.00  0.00           C  
ATOM   1805  C   LEU A1090      57.068  43.829  14.440  1.00  0.00           C  
ATOM   1806  O   LEU A1090      56.681  42.911  13.714  1.00  0.00           O  
ATOM   1807  CB  LEU A1090      55.974  46.067  14.412  1.00  0.00           C  
ATOM   1808  CG  LEU A1090      54.700  46.912  14.526  1.00  0.00           C  
ATOM   1809  CD1 LEU A1090      53.907  46.632  15.790  1.00  0.00           C  
ATOM   1810  CD2 LEU A1090      55.049  48.374  14.389  1.00  0.00           C  
ATOM   1811  H   LEU A1090      57.285  45.606  16.638  1.00  0.00           H  
ATOM   1812  N   TYR A1091      58.355  44.074  14.693  1.00  0.00           N  
ATOM   1813  CA  TYR A1091      59.459  43.317  14.100  1.00  0.00           C  
ATOM   1814  C   TYR A1091      60.562  42.999  15.106  1.00  0.00           C  
ATOM   1815  O   TYR A1091      60.857  43.798  15.997  1.00  0.00           O  
ATOM   1816  CB  TYR A1091      60.107  44.115  12.961  1.00  0.00           C  
ATOM   1817  CG  TYR A1091      59.384  44.039  11.654  1.00  0.00           C  
ATOM   1818  CD1 TYR A1091      58.392  44.951  11.337  1.00  0.00           C  
ATOM   1819  CD2 TYR A1091      59.688  43.050  10.728  1.00  0.00           C  
ATOM   1820  CE1 TYR A1091      57.711  44.888  10.131  1.00  0.00           C  
ATOM   1821  CE2 TYR A1091      59.014  42.975   9.509  1.00  0.00           C  
ATOM   1822  CZ  TYR A1091      58.027  43.899   9.219  1.00  0.00           C  
ATOM   1823  OH  TYR A1091      57.347  43.847   8.026  1.00  0.00           O  
ATOM   1824  H   TYR A1091      58.574  44.802  15.311  1.00  0.00           H  
ATOM   1825 HH   TYR A1091      56.702  44.557   7.994  1.00  0.00           H  
ATOM   1826  N   ARG A1093      61.142  41.817  14.967  1.00  0.00           N  
ATOM   1827  CA  ARG A1093      62.265  41.381  15.792  1.00  0.00           C  
ATOM   1828  C   ARG A1093      63.274  40.740  14.844  1.00  0.00           C  
ATOM   1829  O   ARG A1093      62.914  40.340  13.730  1.00  0.00           O  
ATOM   1830  CB  ARG A1093      61.857  40.402  16.907  1.00  0.00           C  
ATOM   1831  CG  ARG A1093      60.585  39.587  16.707  1.00  0.00           C  
ATOM   1832  CD  ARG A1093      60.720  38.529  15.655  1.00  0.00           C  
ATOM   1833  NE  ARG A1093      59.977  37.320  16.013  1.00  0.00           N  
ATOM   1834  CZ  ARG A1093      58.918  36.862  15.352  1.00  0.00           C  
ATOM   1835  NH1 ARG A1093      58.426  37.530  14.311  1.00  0.00           N  
ATOM   1836  NH2 ARG A1093      58.331  35.741  15.751  1.00  0.00           N  
ATOM   1837  H   ARG A1093      60.802  41.207  14.279  1.00  0.00           H  
ATOM   1838 HE   ARG A1093      60.281  36.813  16.794  1.00  0.00           H  
ATOM   1839 HH11 ARG A1093      58.853  38.386  14.019  1.00  0.00           H  
ATOM   1840 HH12 ARG A1093      57.629  37.176  13.821  1.00  0.00           H  
ATOM   1841 HH21 ARG A1093      58.685  35.246  16.544  1.00  0.00           H  
ATOM   1842 HH22 ARG A1093      57.534  35.391  15.258  1.00  0.00           H  
ATOM   1843  N   ILE A1094      64.533  40.695  15.260  1.00  0.00           N  
ATOM   1844  CA  ILE A1094      65.602  40.132  14.450  1.00  0.00           C  
ATOM   1845  C   ILE A1094      65.816  38.639  14.693  1.00  0.00           C  
ATOM   1846  O   ILE A1094      66.009  38.195  15.822  1.00  0.00           O  
ATOM   1847  CB  ILE A1094      66.926  40.864  14.748  1.00  0.00           C  
ATOM   1848  CG1 ILE A1094      66.782  42.343  14.414  1.00  0.00           C  
ATOM   1849  CG2 ILE A1094      68.108  40.211  14.022  1.00  0.00           C  
ATOM   1850  CD1 ILE A1094      67.956  43.152  14.887  1.00  0.00           C  
ATOM   1851  H   ILE A1094      64.751  41.054  16.145  1.00  0.00           H  
ATOM   1852  N   LYS A1099      65.814  37.871  13.616  1.00  0.00           N  
ATOM   1853  CA  LYS A1099      66.059  36.448  13.691  1.00  0.00           C  
ATOM   1854  C   LYS A1099      66.894  36.099  12.472  1.00  0.00           C  
ATOM   1855  O   LYS A1099      66.445  36.304  11.343  1.00  0.00           O  
ATOM   1856  CB  LYS A1099      64.756  35.672  13.632  1.00  0.00           C  
ATOM   1857  CG  LYS A1099      64.319  35.067  14.922  1.00  0.00           C  
ATOM   1858  CD  LYS A1099      62.905  35.496  15.207  1.00  0.00           C  
ATOM   1859  CE  LYS A1099      62.147  34.485  16.040  1.00  0.00           C  
ATOM   1860  NZ  LYS A1099      62.718  34.318  17.384  1.00  0.00           N  
ATOM   1861  H   LYS A1099      65.641  38.278  12.742  1.00  0.00           H  
ATOM   1862  HZ1 LYS A1099      62.929  35.252  17.790  1.00  0.00           H  
ATOM   1863  HZ2 LYS A1099      62.035  33.822  17.992  1.00  0.00           H  
ATOM   1864  HZ3 LYS A1099      63.594  33.761  17.322  1.00  0.00           H  
ATOM   1865  N   PHE A1165      68.138  35.679  12.687  1.00  0.00           N  
ATOM   1866  CA  PHE A1165      69.001  35.263  11.583  1.00  0.00           C  
ATOM   1867  C   PHE A1165      68.754  33.764  11.396  1.00  0.00           C  
ATOM   1868  O   PHE A1165      69.604  32.949  11.702  1.00  0.00           O  
ATOM   1869  CB  PHE A1165      70.473  35.511  11.918  1.00  0.00           C  
ATOM   1870  CG  PHE A1165      70.841  36.955  11.989  1.00  0.00           C  
ATOM   1871  CD1 PHE A1165      71.052  37.686  10.831  1.00  0.00           C  
ATOM   1872  CD2 PHE A1165      70.974  37.590  13.208  1.00  0.00           C  
ATOM   1873  CE1 PHE A1165      71.389  39.028  10.892  1.00  0.00           C  
ATOM   1874  CE2 PHE A1165      71.311  38.928  13.280  1.00  0.00           C  
ATOM   1875  CZ  PHE A1165      71.519  39.648  12.124  1.00  0.00           C  
ATOM   1876  H   PHE A1165      68.483  35.648  13.604  1.00  0.00           H  
ATOM   1877  N   ALA A1166      67.545  33.406  10.991  1.00  0.00           N  
ATOM   1878  CA  ALA A1166      67.166  32.011  10.789  1.00  0.00           C  
ATOM   1879  C   ALA A1166      66.657  31.894   9.370  1.00  0.00           C  
ATOM   1880  O   ALA A1166      65.999  32.805   8.866  1.00  0.00           O  
ATOM   1881  CB  ALA A1166      66.062  31.622  11.759  1.00  0.00           C  
ATOM   1882  H   ALA A1166      66.879  34.104  10.820  1.00  0.00           H  
ATOM   1883  N   GLU A1168      66.981  30.784   8.724  1.00  0.00           N  
ATOM   1884  CA  GLU A1168      66.563  30.542   7.352  1.00  0.00           C  
ATOM   1885  C   GLU A1168      65.086  30.229   7.381  1.00  0.00           C  
ATOM   1886  O   GLU A1168      64.629  29.497   8.248  1.00  0.00           O  
ATOM   1887  CB  GLU A1168      67.327  29.351   6.808  1.00  0.00           C  
ATOM   1888  CG  GLU A1168      67.247  29.171   5.324  1.00  0.00           C  
ATOM   1889  CD  GLU A1168      68.157  28.051   4.865  1.00  0.00           C  
ATOM   1890  OE1 GLU A1168      69.400  28.177   5.044  1.00  0.00           O  
ATOM   1891  OE2 GLU A1168      67.627  27.041   4.350  1.00  0.00           O  
ATOM   1892  H   GLU A1168      67.518  30.106   9.184  1.00  0.00           H  
ATOM   1893  N   HIS A1169      64.330  30.805   6.461  1.00  0.00           N  
ATOM   1894  CA  HIS A1169      62.902  30.573   6.414  1.00  0.00           C  
ATOM   1895  C   HIS A1169      62.576  29.503   5.376  1.00  0.00           C  
ATOM   1896  O   HIS A1169      63.123  29.500   4.276  1.00  0.00           O  
ATOM   1897  CB  HIS A1169      62.194  31.881   6.094  1.00  0.00           C  
ATOM   1898  CG  HIS A1169      60.725  31.860   6.379  1.00  0.00           C  
ATOM   1899  ND1 HIS A1169      59.776  31.666   5.402  1.00  0.00           N  
ATOM   1900  CD2 HIS A1169      60.040  32.063   7.527  1.00  0.00           C  
ATOM   1901  CE1 HIS A1169      58.571  31.759   5.933  1.00  0.00           C  
ATOM   1902  NE2 HIS A1169      58.703  31.998   7.222  1.00  0.00           N  
ATOM   1903  H   HIS A1169      64.744  31.399   5.800  1.00  0.00           H  
ATOM   1904  HD1 HIS A1169      59.965  31.487   4.461  1.00  0.00           H  
ATOM   1905  HE2 HIS A1169      57.970  32.110   7.856  1.00  0.00           H  
ATOM   1906  N   HIS A1170      61.651  28.613   5.715  1.00  0.00           N  
ATOM   1907  CA  HIS A1170      61.255  27.522   4.817  1.00  0.00           C  
ATOM   1908  C   HIS A1170      60.626  27.947   3.491  1.00  0.00           C  
ATOM   1909  O   HIS A1170      60.302  27.101   2.664  1.00  0.00           O  
ATOM   1910  CB  HIS A1170      60.313  26.546   5.533  1.00  0.00           C  
ATOM   1911  CG  HIS A1170      59.086  27.190   6.099  1.00  0.00           C  
ATOM   1912  ND1 HIS A1170      57.881  27.213   5.430  1.00  0.00           N  
ATOM   1913  CD2 HIS A1170      58.869  27.809   7.283  1.00  0.00           C  
ATOM   1914  CE1 HIS A1170      56.972  27.812   6.180  1.00  0.00           C  
ATOM   1915  NE2 HIS A1170      57.548  28.183   7.310  1.00  0.00           N  
ATOM   1916  H   HIS A1170      61.220  28.687   6.592  1.00  0.00           H  
ATOM   1917  HD1 HIS A1170      57.723  26.844   4.540  1.00  0.00           H  
ATOM   1918  HE2 HIS A1170      57.106  28.648   8.045  1.00  0.00           H  
ATOM   1919  N   GLN A1171      60.383  29.242   3.320  1.00  0.00           N  
ATOM   1920  CA  GLN A1171      59.798  29.731   2.085  1.00  0.00           C  
ATOM   1921  C   GLN A1171      60.693  30.782   1.454  1.00  0.00           C  
ATOM   1922  O   GLN A1171      61.015  30.706   0.270  1.00  0.00           O  
ATOM   1923  CB  GLN A1171      58.424  30.324   2.355  1.00  0.00           C  
ATOM   1924  CG  GLN A1171      57.424  29.325   2.853  1.00  0.00           C  
ATOM   1925  CD  GLN A1171      57.060  28.296   1.804  1.00  0.00           C  
ATOM   1926  OE1 GLN A1171      56.892  28.627   0.627  1.00  0.00           O  
ATOM   1927  NE2 GLN A1171      56.912  27.036   2.229  1.00  0.00           N  
ATOM   1928  H   GLN A1171      60.601  29.874   4.036  1.00  0.00           H  
ATOM   1929 HE21 GLN A1171      56.677  26.359   1.562  1.00  0.00           H  
ATOM   1930 HE22 GLN A1171      57.039  26.820   3.177  1.00  0.00           H  
ATOM   1931  N   THR A1177      61.152  31.721   2.272  1.00  0.00           N  
ATOM   1932  CA  THR A1177      61.991  32.815   1.803  1.00  0.00           C  
ATOM   1933  C   THR A1177      63.504  32.662   2.022  1.00  0.00           C  
ATOM   1934  O   THR A1177      64.256  33.611   1.809  1.00  0.00           O  
ATOM   1935  CB  THR A1177      61.504  34.147   2.409  1.00  0.00           C  
ATOM   1936  OG1 THR A1177      61.435  34.020   3.837  1.00  0.00           O  
ATOM   1937  CG2 THR A1177      60.106  34.461   1.902  1.00  0.00           C  
ATOM   1938  H   THR A1177      60.919  31.677   3.223  1.00  0.00           H  
ATOM   1939  HG1 THR A1177      61.132  34.847   4.218  1.00  0.00           H  
ATOM   1940  N   GLY A1178      63.952  31.476   2.425  1.00  0.00           N  
ATOM   1941  CA  GLY A1178      65.371  31.250   2.629  1.00  0.00           C  
ATOM   1942  C   GLY A1178      66.043  32.237   3.565  1.00  0.00           C  
ATOM   1943  O   GLY A1178      65.607  32.414   4.691  1.00  0.00           O  
ATOM   1944  H   GLY A1178      63.317  30.747   2.586  1.00  0.00           H  
ATOM   1945  N   ASN A1191      67.118  32.867   3.111  1.00  0.00           N  
ATOM   1946  CA  ASN A1191      67.830  33.818   3.944  1.00  0.00           C  
ATOM   1947  C   ASN A1191      67.611  35.232   3.459  1.00  0.00           C  
ATOM   1948  O   ASN A1191      68.437  36.117   3.716  1.00  0.00           O  
ATOM   1949  CB  ASN A1191      69.327  33.510   3.957  1.00  0.00           C  
ATOM   1950  CG  ASN A1191      69.639  32.146   4.546  1.00  0.00           C  
ATOM   1951  OD1 ASN A1191      69.444  31.908   5.744  1.00  0.00           O  
ATOM   1952  ND2 ASN A1191      70.119  31.227   3.698  1.00  0.00           N  
ATOM   1953  H   ASN A1191      67.436  32.688   2.201  1.00  0.00           H  
ATOM   1954 HD21 ASN A1191      70.326  30.341   4.061  1.00  0.00           H  
ATOM   1955 HD22 ASN A1191      70.251  31.453   2.754  1.00  0.00           H  
ATOM   1956  N   LYS A1192      66.505  35.450   2.752  1.00  0.00           N  
ATOM   1957  CA  LYS A1192      66.200  36.774   2.224  1.00  0.00           C  
ATOM   1958  C   LYS A1192      65.979  37.744   3.358  1.00  0.00           C  
ATOM   1959  O   LYS A1192      66.450  38.861   3.296  1.00  0.00           O  
ATOM   1960  CB  LYS A1192      64.977  36.743   1.307  1.00  0.00           C  
ATOM   1961  CG  LYS A1192      64.459  38.129   0.911  1.00  0.00           C  
ATOM   1962  CD  LYS A1192      63.159  38.078   0.057  1.00  0.00           C  
ATOM   1963  CE  LYS A1192      62.573  39.505  -0.186  1.00  0.00           C  
ATOM   1964  NZ  LYS A1192      61.338  39.581  -1.036  1.00  0.00           N  
ATOM   1965  H   LYS A1192      65.886  34.709   2.584  1.00  0.00           H  
ATOM   1966  HZ1 LYS A1192      60.667  38.844  -0.740  1.00  0.00           H  
ATOM   1967  HZ2 LYS A1192      60.897  40.516  -0.924  1.00  0.00           H  
ATOM   1968  HZ3 LYS A1192      61.594  39.436  -2.033  1.00  0.00           H  
ATOM   1969  N   TRP A1193      65.286  37.312   4.401  1.00  0.00           N  
ATOM   1970  CA  TRP A1193      65.006  38.188   5.533  1.00  0.00           C  
ATOM   1971  C   TRP A1193      65.694  37.789   6.828  1.00  0.00           C  
ATOM   1972  O   TRP A1193      65.913  36.606   7.091  1.00  0.00           O  
ATOM   1973  CB  TRP A1193      63.505  38.252   5.814  1.00  0.00           C  
ATOM   1974  CG  TRP A1193      62.674  38.670   4.658  1.00  0.00           C  
ATOM   1975  CD1 TRP A1193      62.145  37.859   3.704  1.00  0.00           C  
ATOM   1976  CD2 TRP A1193      62.238  40.000   4.346  1.00  0.00           C  
ATOM   1977  NE1 TRP A1193      61.405  38.595   2.821  1.00  0.00           N  
ATOM   1978  CE2 TRP A1193      61.442  39.912   3.188  1.00  0.00           C  
ATOM   1979  CE3 TRP A1193      62.439  41.257   4.937  1.00  0.00           C  
ATOM   1980  CZ2 TRP A1193      60.843  41.028   2.605  1.00  0.00           C  
ATOM   1981  CZ3 TRP A1193      61.843  42.370   4.360  1.00  0.00           C  
ATOM   1982  CH2 TRP A1193      61.053  42.245   3.203  1.00  0.00           C  
ATOM   1983  H   TRP A1193      64.956  36.389   4.412  1.00  0.00           H  
ATOM   1984  HE1 TRP A1193      60.926  38.237   2.050  1.00  0.00           H  
ATOM   1985  N   CYS A1194      66.104  38.792   7.601  1.00  0.00           N  
ATOM   1986  CA  CYS A1194      66.691  38.533   8.897  1.00  0.00           C  
ATOM   1987  C   CYS A1194      65.835  39.238   9.942  1.00  0.00           C  
ATOM   1988  O   CYS A1194      66.114  39.137  11.128  1.00  0.00           O  
ATOM   1989  CB  CYS A1194      68.162  38.907   8.984  1.00  0.00           C  
ATOM   1990  SG  CYS A1194      68.493  40.624   8.950  1.00  0.00           S  
ATOM   1991  H   CYS A1194      66.007  39.716   7.289  1.00  0.00           H  
ATOM   1992  N   ILE A1195      64.815  39.977   9.497  1.00  0.00           N  
ATOM   1993  CA  ILE A1195      63.850  40.591  10.407  1.00  0.00           C  
ATOM   1994  C   ILE A1195      62.532  39.919  10.012  1.00  0.00           C  
ATOM   1995  O   ILE A1195      62.304  39.675   8.831  1.00  0.00           O  
ATOM   1996  CB  ILE A1195      63.714  42.140  10.276  1.00  0.00           C  
ATOM   1997  CG1 ILE A1195      63.227  42.558   8.890  1.00  0.00           C  
ATOM   1998  CG2 ILE A1195      64.993  42.827  10.665  1.00  0.00           C  
ATOM   1999  CD1 ILE A1195      62.951  44.042   8.805  1.00  0.00           C  
ATOM   2000  H   ILE A1195      64.711  40.111   8.532  1.00  0.00           H  
ATOM   2001  N   TYR A1196      61.706  39.558  10.994  1.00  0.00           N  
ATOM   2002  CA  TYR A1196      60.433  38.873  10.745  1.00  0.00           C  
ATOM   2003  C   TYR A1196      59.285  39.560  11.494  1.00  0.00           C  
ATOM   2004  O   TYR A1196      59.451  39.973  12.643  1.00  0.00           O  
ATOM   2005  CB  TYR A1196      60.555  37.418  11.182  1.00  0.00           C  
ATOM   2006  CG  TYR A1196      61.494  36.633  10.323  1.00  0.00           C  
ATOM   2007  CD1 TYR A1196      61.036  36.021   9.165  1.00  0.00           C  
ATOM   2008  CD2 TYR A1196      62.854  36.518  10.645  1.00  0.00           C  
ATOM   2009  CE1 TYR A1196      61.892  35.314   8.338  1.00  0.00           C  
ATOM   2010  CE2 TYR A1196      63.731  35.809   9.827  1.00  0.00           C  
ATOM   2011  CZ  TYR A1196      63.235  35.208   8.673  1.00  0.00           C  
ATOM   2012  OH  TYR A1196      64.042  34.469   7.845  1.00  0.00           O  
ATOM   2013  H   TYR A1196      61.959  39.758  11.919  1.00  0.00           H  
ATOM   2014 HH   TYR A1196      64.935  34.456   8.196  1.00  0.00           H  
ATOM   2015  N   PRO A1198      58.097  39.667  10.867  1.00  0.00           N  
ATOM   2016  CA  PRO A1198      56.971  40.327  11.535  1.00  0.00           C  
ATOM   2017  C   PRO A1198      56.256  39.478  12.557  1.00  0.00           C  
ATOM   2018  O   PRO A1198      56.176  38.263  12.411  1.00  0.00           O  
ATOM   2019  CB  PRO A1198      56.054  40.687  10.370  1.00  0.00           C  
ATOM   2020  CG  PRO A1198      56.285  39.576   9.410  1.00  0.00           C  
ATOM   2021  CD  PRO A1198      57.787  39.441   9.441  1.00  0.00           C  
ATOM   2022  N   MET A1199      55.719  40.137  13.581  1.00  0.00           N  
ATOM   2023  CA  MET A1199      55.000  39.482  14.659  1.00  0.00           C  
ATOM   2024  C   MET A1199      53.566  39.161  14.231  1.00  0.00           C  
ATOM   2025  O   MET A1199      53.003  39.805  13.346  1.00  0.00           O  
ATOM   2026  CB  MET A1199      54.946  40.406  15.867  1.00  0.00           C  
ATOM   2027  CG  MET A1199      56.282  40.778  16.472  1.00  0.00           C  
ATOM   2028  SD  MET A1199      57.109  39.431  17.326  1.00  0.00           S  
ATOM   2029  CE  MET A1199      55.926  39.016  18.590  1.00  0.00           C  
ATOM   2030  H   MET A1199      55.813  41.112  13.609  1.00  0.00           H  
ATOM   2031  N   TYR A1200      52.941  38.228  14.930  1.00  0.00           N  
ATOM   2032  CA  TYR A1200      51.592  37.826  14.630  1.00  0.00           C  
ATOM   2033  C   TYR A1200      50.592  38.982  14.471  1.00  0.00           C  
ATOM   2034  O   TYR A1200      49.938  39.078  13.428  1.00  0.00           O  
ATOM   2035  CB  TYR A1200      51.113  36.829  15.687  1.00  0.00           C  
ATOM   2036  CG  TYR A1200      49.626  36.666  15.725  1.00  0.00           C  
ATOM   2037  CD1 TYR A1200      48.981  35.840  14.814  1.00  0.00           C  
ATOM   2038  CD2 TYR A1200      48.856  37.415  16.599  1.00  0.00           C  
ATOM   2039  CE1 TYR A1200      47.606  35.774  14.761  1.00  0.00           C  
ATOM   2040  CE2 TYR A1200      47.478  37.359  16.556  1.00  0.00           C  
ATOM   2041  CZ  TYR A1200      46.857  36.540  15.632  1.00  0.00           C  
ATOM   2042  OH  TYR A1200      45.483  36.503  15.543  1.00  0.00           O  
ATOM   2043  H   TYR A1200      53.411  37.798  15.675  1.00  0.00           H  
ATOM   2044 HH   TYR A1200      45.223  35.886  14.855  1.00  0.00           H  
ATOM   2045  N   ASP A1201      50.465  39.841  15.486  1.00  0.00           N  
ATOM   2046  CA  ASP A1201      49.507  40.956  15.455  1.00  0.00           C  
ATOM   2047  C   ASP A1201      49.717  41.953  14.325  1.00  0.00           C  
ATOM   2048  O   ASP A1201      48.774  42.551  13.852  1.00  0.00           O  
ATOM   2049  CB  ASP A1201      49.486  41.728  16.778  1.00  0.00           C  
ATOM   2050  CG  ASP A1201      48.977  40.902  17.941  1.00  0.00           C  
ATOM   2051  OD1 ASP A1201      47.773  40.595  18.018  1.00  0.00           O  
ATOM   2052  OD2 ASP A1201      49.787  40.582  18.812  1.00  0.00           O  
ATOM   2053  H   ASP A1201      51.030  39.724  16.278  1.00  0.00           H  
ATOM   2054  N   PHE A1202      50.950  42.210  13.934  1.00  0.00           N  
ATOM   2055  CA  PHE A1202      51.134  43.139  12.839  1.00  0.00           C  
ATOM   2056  C   PHE A1202      50.768  42.447  11.518  1.00  0.00           C  
ATOM   2057  O   PHE A1202      50.108  43.042  10.667  1.00  0.00           O  
ATOM   2058  CB  PHE A1202      52.584  43.631  12.807  1.00  0.00           C  
ATOM   2059  CG  PHE A1202      52.881  44.627  11.722  1.00  0.00           C  
ATOM   2060  CD1 PHE A1202      52.225  45.847  11.677  1.00  0.00           C  
ATOM   2061  CD2 PHE A1202      53.846  44.352  10.764  1.00  0.00           C  
ATOM   2062  CE1 PHE A1202      52.523  46.786  10.696  1.00  0.00           C  
ATOM   2063  CE2 PHE A1202      54.153  45.286   9.771  1.00  0.00           C  
ATOM   2064  CZ  PHE A1202      53.485  46.512   9.740  1.00  0.00           C  
ATOM   2065  H   PHE A1202      51.717  41.786  14.371  1.00  0.00           H  
ATOM   2066  N   THR A1203      51.152  41.175  11.382  1.00  0.00           N  
ATOM   2067  CA  THR A1203      50.932  40.392  10.167  1.00  0.00           C  
ATOM   2068  C   THR A1203      49.501  39.933   9.914  1.00  0.00           C  
ATOM   2069  O   THR A1203      49.007  39.975   8.776  1.00  0.00           O  
ATOM   2070  CB  THR A1203      51.796  39.107  10.200  1.00  0.00           C  
ATOM   2071  OG1 THR A1203      53.129  39.443  10.574  1.00  0.00           O  
ATOM   2072  CG2 THR A1203      51.863  38.450   8.858  1.00  0.00           C  
ATOM   2073  H   THR A1203      51.605  40.744  12.136  1.00  0.00           H  
ATOM   2074  HG1 THR A1203      53.666  38.648  10.595  1.00  0.00           H  
ATOM   2075  N   HIS A1204      48.810  39.532  10.972  1.00  0.00           N  
ATOM   2076  CA  HIS A1204      47.493  38.975  10.794  1.00  0.00           C  
ATOM   2077  C   HIS A1204      46.385  39.852  10.228  1.00  0.00           C  
ATOM   2078  O   HIS A1204      45.632  39.411   9.361  1.00  0.00           O  
ATOM   2079  CB  HIS A1204      47.047  38.261  12.066  1.00  0.00           C  
ATOM   2080  CG  HIS A1204      46.233  37.039  11.794  1.00  0.00           C  
ATOM   2081  ND1 HIS A1204      44.862  37.073  11.677  1.00  0.00           N  
ATOM   2082  CD2 HIS A1204      46.600  35.763  11.526  1.00  0.00           C  
ATOM   2083  CE1 HIS A1204      44.422  35.876  11.338  1.00  0.00           C  
ATOM   2084  NE2 HIS A1204      45.454  35.062  11.241  1.00  0.00           N  
ATOM   2085  H   HIS A1204      49.193  39.614  11.870  1.00  0.00           H  
ATOM   2086  HD1 HIS A1204      44.303  37.859  11.822  1.00  0.00           H  
ATOM   2087  HE2 HIS A1204      45.411  34.117  11.005  1.00  0.00           H  
ATOM   2088  N   CYS A1205      46.253  41.073  10.727  1.00  0.00           N  
ATOM   2089  CA  CYS A1205      45.207  41.962  10.250  1.00  0.00           C  
ATOM   2090  C   CYS A1205      45.513  42.433   8.829  1.00  0.00           C  
ATOM   2091  O   CYS A1205      44.636  42.442   7.964  1.00  0.00           O  
ATOM   2092  CB  CYS A1205      45.063  43.133  11.207  1.00  0.00           C  
ATOM   2093  SG  CYS A1205      46.584  43.973  11.515  1.00  0.00           S  
ATOM   2094  H   CYS A1205      46.868  41.380  11.426  1.00  0.00           H  
ATOM   2095  N   ILE A1206      46.771  42.770   8.572  1.00  0.00           N  
ATOM   2096  CA  ILE A1206      47.189  43.190   7.246  1.00  0.00           C  
ATOM   2097  C   ILE A1206      46.973  42.071   6.205  1.00  0.00           C  
ATOM   2098  O   ILE A1206      46.466  42.356   5.113  1.00  0.00           O  
ATOM   2099  CB  ILE A1206      48.643  43.681   7.262  1.00  0.00           C  
ATOM   2100  CG1 ILE A1206      48.733  44.965   8.097  1.00  0.00           C  
ATOM   2101  CG2 ILE A1206      49.170  43.854   5.840  1.00  0.00           C  
ATOM   2102  CD1 ILE A1206      50.101  45.561   8.142  1.00  0.00           C  
ATOM   2103  H   ILE A1206      47.433  42.735   9.294  1.00  0.00           H  
ATOM   2104  N   SER A1207      47.303  40.812   6.536  1.00  0.00           N  
ATOM   2105  CA  SER A1207      47.078  39.673   5.609  1.00  0.00           C  
ATOM   2106  C   SER A1207      45.575  39.510   5.340  1.00  0.00           C  
ATOM   2107  O   SER A1207      45.156  39.281   4.212  1.00  0.00           O  
ATOM   2108  CB  SER A1207      47.602  38.352   6.188  1.00  0.00           C  
ATOM   2109  OG  SER A1207      48.984  38.399   6.454  1.00  0.00           O  
ATOM   2110  H   SER A1207      47.703  40.640   7.414  1.00  0.00           H  
ATOM   2111 HG   SER A1207      49.270  37.556   6.814  1.00  0.00           H  
ATOM   2112  N   ASP A1208      44.766  39.587   6.388  1.00  0.00           N  
ATOM   2113  CA  ASP A1208      43.326  39.467   6.247  1.00  0.00           C  
ATOM   2114  C   ASP A1208      42.818  40.552   5.322  1.00  0.00           C  
ATOM   2115  O   ASP A1208      42.035  40.269   4.395  1.00  0.00           O  
ATOM   2116  CB  ASP A1208      42.639  39.611   7.603  1.00  0.00           C  
ATOM   2117  CG  ASP A1208      42.672  38.343   8.391  1.00  0.00           C  
ATOM   2118  OD1 ASP A1208      42.965  37.305   7.782  1.00  0.00           O  
ATOM   2119  OD2 ASP A1208      42.407  38.366   9.610  1.00  0.00           O  
ATOM   2120  H   ASP A1208      45.149  39.728   7.279  1.00  0.00           H  
ATOM   2121  N   ALA A1209      43.261  41.787   5.579  1.00  0.00           N  
ATOM   2122  CA  ALA A1209      42.857  42.928   4.780  1.00  0.00           C  
ATOM   2123  C   ALA A1209      43.217  42.739   3.300  1.00  0.00           C  
ATOM   2124  O   ALA A1209      42.367  42.923   2.427  1.00  0.00           O  
ATOM   2125  CB  ALA A1209      43.468  44.173   5.318  1.00  0.00           C  
ATOM   2126  H   ALA A1209      43.876  41.925   6.329  1.00  0.00           H  
ATOM   2127  N   LEU A1210      44.454  42.332   3.015  1.00  0.00           N  
ATOM   2128  CA  LEU A1210      44.877  42.116   1.622  1.00  0.00           C  
ATOM   2129  C   LEU A1210      44.090  40.998   0.925  1.00  0.00           C  
ATOM   2130  O   LEU A1210      43.807  41.082  -0.268  1.00  0.00           O  
ATOM   2131  CB  LEU A1210      46.383  41.832   1.537  1.00  0.00           C  
ATOM   2132  CG  LEU A1210      47.297  42.971   1.986  1.00  0.00           C  
ATOM   2133  CD1 LEU A1210      48.719  42.504   1.898  1.00  0.00           C  
ATOM   2134  CD2 LEU A1210      47.091  44.213   1.130  1.00  0.00           C  
ATOM   2135  H   LEU A1210      45.091  42.174   3.743  1.00  0.00           H  
ATOM   2136  N   GLU A1211      43.741  39.953   1.663  1.00  0.00           N  
ATOM   2137  CA  GLU A1211      42.989  38.861   1.087  1.00  0.00           C  
ATOM   2138  C   GLU A1211      41.498  39.171   1.057  1.00  0.00           C  
ATOM   2139  O   GLU A1211      40.699  38.369   0.559  1.00  0.00           O  
ATOM   2140  CB  GLU A1211      43.256  37.570   1.849  1.00  0.00           C  
ATOM   2141  CG  GLU A1211      44.691  37.095   1.714  1.00  0.00           C  
ATOM   2142  CD  GLU A1211      44.989  35.852   2.525  1.00  0.00           C  
ATOM   2143  OE1 GLU A1211      44.049  35.160   2.957  1.00  0.00           O  
ATOM   2144  OE2 GLU A1211      46.175  35.564   2.736  1.00  0.00           O  
ATOM   2145  H   GLU A1211      43.996  39.921   2.609  1.00  0.00           H  
ATOM   2146  N   GLY A1291      41.110  40.323   1.597  1.00  0.00           N  
ATOM   2147  CA  GLY A1291      39.708  40.674   1.581  1.00  0.00           C  
ATOM   2148  C   GLY A1291      38.853  39.721   2.398  1.00  0.00           C  
ATOM   2149  O   GLY A1291      37.744  39.357   1.985  1.00  0.00           O  
ATOM   2150  H   GLY A1291      41.767  40.927   2.001  1.00  0.00           H  
ATOM   2151  N   ILE A1292      39.377  39.292   3.543  1.00  0.00           N  
ATOM   2152  CA  ILE A1292      38.657  38.400   4.449  1.00  0.00           C  
ATOM   2153  C   ILE A1292      37.556  39.254   5.060  1.00  0.00           C  
ATOM   2154  O   ILE A1292      37.814  40.378   5.459  1.00  0.00           O  
ATOM   2155  CB  ILE A1292      39.591  37.921   5.603  1.00  0.00           C  
ATOM   2156  CG1 ILE A1292      40.698  37.009   5.079  1.00  0.00           C  
ATOM   2157  CG2 ILE A1292      38.796  37.301   6.718  1.00  0.00           C  
ATOM   2158  CD1 ILE A1292      40.220  35.878   4.296  1.00  0.00           C  
ATOM   2159  H   ILE A1292      40.279  39.585   3.788  1.00  0.00           H  
ATOM   2160  N   THR A1293      36.328  38.750   5.126  1.00  0.00           N  
ATOM   2161  CA  THR A1293      35.248  39.534   5.709  1.00  0.00           C  
ATOM   2162  C   THR A1293      35.090  39.288   7.195  1.00  0.00           C  
ATOM   2163  O   THR A1293      34.713  40.188   7.926  1.00  0.00           O  
ATOM   2164  CB  THR A1293      33.910  39.269   5.028  1.00  0.00           C  
ATOM   2165  OG1 THR A1293      33.598  37.880   5.121  1.00  0.00           O  
ATOM   2166  CG2 THR A1293      33.957  39.672   3.565  1.00  0.00           C  
ATOM   2167  H   THR A1293      36.149  37.850   4.782  1.00  0.00           H  
ATOM   2168  HG1 THR A1293      32.756  37.711   4.693  1.00  0.00           H  
ATOM   2169  N   HIS A1294      35.348  38.069   7.658  1.00  0.00           N  
ATOM   2170  CA  HIS A1294      35.203  37.778   9.085  1.00  0.00           C  
ATOM   2171  C   HIS A1294      36.351  36.895   9.552  1.00  0.00           C  
ATOM   2172  O   HIS A1294      36.452  35.767   9.076  1.00  0.00           O  
ATOM   2173  CB  HIS A1294      33.894  37.017   9.327  1.00  0.00           C  
ATOM   2174  CG  HIS A1294      32.667  37.711   8.815  1.00  0.00           C  
ATOM   2175  ND1 HIS A1294      32.361  37.795   7.472  1.00  0.00           N  
ATOM   2176  CD2 HIS A1294      31.655  38.334   9.467  1.00  0.00           C  
ATOM   2177  CE1 HIS A1294      31.219  38.440   7.317  1.00  0.00           C  
ATOM   2178  NE2 HIS A1294      30.769  38.776   8.512  1.00  0.00           N  
ATOM   2179  H   HIS A1294      35.636  37.363   7.042  1.00  0.00           H  
ATOM   2180  HD1 HIS A1294      32.905  37.433   6.747  1.00  0.00           H  
ATOM   2181  HE2 HIS A1294      29.941  39.260   8.689  1.00  0.00           H  
ATOM   2182  N   SER A1295      37.223  37.385  10.441  1.00  0.00           N  
ATOM   2183  CA  SER A1295      38.324  36.537  10.937  1.00  0.00           C  
ATOM   2184  C   SER A1295      37.844  35.807  12.170  1.00  0.00           C  
ATOM   2185  O   SER A1295      37.467  36.434  13.168  1.00  0.00           O  
ATOM   2186  CB  SER A1295      39.548  37.341  11.326  1.00  0.00           C  
ATOM   2187  OG  SER A1295      39.960  38.200  10.290  1.00  0.00           O  
ATOM   2188  H   SER A1295      37.130  38.306  10.762  1.00  0.00           H  
ATOM   2189 HG   SER A1295      40.735  38.692  10.571  1.00  0.00           H  
ATOM   2190  N   LEU A1296      37.851  34.485  12.116  1.00  0.00           N  
ATOM   2191  CA  LEU A1296      37.379  33.708  13.234  1.00  0.00           C  
ATOM   2192  C   LEU A1296      38.558  33.072  13.936  1.00  0.00           C  
ATOM   2193  O   LEU A1296      39.295  32.327  13.339  1.00  0.00           O  
ATOM   2194  CB  LEU A1296      36.380  32.663  12.733  1.00  0.00           C  
ATOM   2195  CG  LEU A1296      35.307  33.189  11.766  1.00  0.00           C  
ATOM   2196  CD1 LEU A1296      34.459  32.068  11.305  1.00  0.00           C  
ATOM   2197  CD2 LEU A1296      34.429  34.247  12.398  1.00  0.00           C  
ATOM   2198  H   LEU A1296      38.179  34.032  11.311  1.00  0.00           H  
ATOM   2199  N   CYS A1297      38.758  33.396  15.203  1.00  0.00           N  
ATOM   2200  CA  CYS A1297      39.873  32.831  15.961  1.00  0.00           C  
ATOM   2201  C   CYS A1297      39.326  32.372  17.304  1.00  0.00           C  
ATOM   2202  O   CYS A1297      38.125  32.469  17.558  1.00  0.00           O  
ATOM   2203  CB  CYS A1297      40.951  33.891  16.177  1.00  0.00           C  
ATOM   2204  SG  CYS A1297      40.293  35.397  16.981  1.00  0.00           S  
ATOM   2205  H   CYS A1297      38.148  34.026  15.641  1.00  0.00           H  
ATOM   2206  N   THR A1298      40.192  31.856  18.166  1.00  0.00           N  
ATOM   2207  CA  THR A1298      39.736  31.405  19.467  1.00  0.00           C  
ATOM   2208  C   THR A1298      39.778  32.503  20.497  1.00  0.00           C  
ATOM   2209  O   THR A1298      40.460  33.512  20.340  1.00  0.00           O  
ATOM   2210  CB  THR A1298      40.507  30.208  19.954  1.00  0.00           C  
ATOM   2211  OG1 THR A1298      41.844  30.300  19.483  1.00  0.00           O  
ATOM   2212  CG2 THR A1298      39.904  28.955  19.424  1.00  0.00           C  
ATOM   2213  H   THR A1298      41.139  31.780  17.924  1.00  0.00           H  
ATOM   2214  HG1 THR A1298      42.344  29.540  19.789  1.00  0.00           H  
ATOM   2215  N   LEU A1299      39.064  32.268  21.582  1.00  0.00           N  
ATOM   2216  CA  LEU A1299      38.923  33.214  22.657  1.00  0.00           C  
ATOM   2217  C   LEU A1299      40.169  33.909  23.211  1.00  0.00           C  
ATOM   2218  O   LEU A1299      40.100  35.085  23.558  1.00  0.00           O  
ATOM   2219  CB  LEU A1299      38.085  32.563  23.751  1.00  0.00           C  
ATOM   2220  CG  LEU A1299      36.700  33.149  24.055  1.00  0.00           C  
ATOM   2221  CD1 LEU A1299      35.893  33.503  22.826  1.00  0.00           C  
ATOM   2222  CD2 LEU A1299      35.982  32.134  24.874  1.00  0.00           C  
ATOM   2223  H   LEU A1299      38.607  31.405  21.659  1.00  0.00           H  
ATOM   2224  N   GLU A1300      41.329  33.259  23.197  1.00  0.00           N  
ATOM   2225  CA  GLU A1300      42.527  33.925  23.753  1.00  0.00           C  
ATOM   2226  C   GLU A1300      43.009  35.118  22.954  1.00  0.00           C  
ATOM   2227  O   GLU A1300      44.027  35.711  23.292  1.00  0.00           O  
ATOM   2228  CB  GLU A1300      43.703  32.971  23.920  1.00  0.00           C  
ATOM   2229  CG  GLU A1300      43.347  31.530  23.781  1.00  0.00           C  
ATOM   2230  CD  GLU A1300      43.571  31.031  22.374  1.00  0.00           C  
ATOM   2231  OE1 GLU A1300      44.571  31.458  21.747  1.00  0.00           O  
ATOM   2232  OE2 GLU A1300      42.766  30.191  21.914  1.00  0.00           O  
ATOM   2233  H   GLU A1300      41.389  32.354  22.825  1.00  0.00           H  
ATOM   2234  N   PHE A1301      42.288  35.459  21.887  1.00  0.00           N  
ATOM   2235  CA  PHE A1301      42.665  36.583  21.052  1.00  0.00           C  
ATOM   2236  C   PHE A1301      41.763  37.788  21.218  1.00  0.00           C  
ATOM   2237  O   PHE A1301      41.926  38.768  20.497  1.00  0.00           O  
ATOM   2238  CB  PHE A1301      42.723  36.161  19.586  1.00  0.00           C  
ATOM   2239  CG  PHE A1301      43.902  35.295  19.260  1.00  0.00           C  
ATOM   2240  CD1 PHE A1301      45.172  35.850  19.134  1.00  0.00           C  
ATOM   2241  CD2 PHE A1301      43.749  33.913  19.094  1.00  0.00           C  
ATOM   2242  CE1 PHE A1301      46.263  35.048  18.852  1.00  0.00           C  
ATOM   2243  CE2 PHE A1301      44.837  33.105  18.810  1.00  0.00           C  
ATOM   2244  CZ  PHE A1301      46.091  33.667  18.689  1.00  0.00           C  
ATOM   2245  H   PHE A1301      41.488  34.940  21.662  1.00  0.00           H  
ATOM   2246  N   GLN A1302      40.846  37.752  22.185  1.00  0.00           N  
ATOM   2247  CA  GLN A1302      39.938  38.891  22.380  1.00  0.00           C  
ATOM   2248  C   GLN A1302      40.701  40.151  22.749  1.00  0.00           C  
ATOM   2249  O   GLN A1302      40.372  41.227  22.271  1.00  0.00           O  
ATOM   2250  CB  GLN A1302      38.874  38.617  23.441  1.00  0.00           C  
ATOM   2251  CG  GLN A1302      37.916  37.508  23.109  1.00  0.00           C  
ATOM   2252  CD  GLN A1302      36.858  37.331  24.181  1.00  0.00           C  
ATOM   2253  OE1 GLN A1302      35.653  37.384  23.899  1.00  0.00           O  
ATOM   2254  NE2 GLN A1302      37.295  37.128  25.411  1.00  0.00           N  
ATOM   2255  H   GLN A1302      40.777  36.966  22.766  1.00  0.00           H  
ATOM   2256 HE21 GLN A1302      36.625  37.012  26.115  1.00  0.00           H  
ATOM   2257 HE22 GLN A1302      38.258  37.098  25.590  1.00  0.00           H  
ATOM   2258  N   ASN A1303      41.729  40.014  23.581  1.00  0.00           N  
ATOM   2259  CA  ASN A1303      42.543  41.155  23.991  1.00  0.00           C  
ATOM   2260  C   ASN A1303      43.280  41.712  22.783  1.00  0.00           C  
ATOM   2261  O   ASN A1303      43.262  42.921  22.543  1.00  0.00           O  
ATOM   2262  CB  ASN A1303      43.533  40.750  25.084  1.00  0.00           C  
ATOM   2263  CG  ASN A1303      42.843  40.386  26.386  1.00  0.00           C  
ATOM   2264  OD1 ASN A1303      42.041  41.159  26.907  1.00  0.00           O  
ATOM   2265  ND2 ASN A1303      43.108  39.182  26.887  1.00  0.00           N  
ATOM   2266  H   ASN A1303      41.946  39.124  23.928  1.00  0.00           H  
ATOM   2267 HD21 ASN A1303      42.669  38.935  27.727  1.00  0.00           H  
ATOM   2268 HD22 ASN A1303      43.722  38.580  26.417  1.00  0.00           H  
ATOM   2269  N   ASN A1304      43.825  40.813  21.969  1.00  0.00           N  
ATOM   2270  CA  ASN A1304      44.549  41.170  20.752  1.00  0.00           C  
ATOM   2271  C   ASN A1304      43.723  41.927  19.716  1.00  0.00           C  
ATOM   2272  O   ASN A1304      44.269  42.739  18.969  1.00  0.00           O  
ATOM   2273  CB  ASN A1304      45.169  39.929  20.110  1.00  0.00           C  
ATOM   2274  CG  ASN A1304      46.261  39.331  20.964  1.00  0.00           C  
ATOM   2275  OD1 ASN A1304      46.037  39.042  22.134  1.00  0.00           O  
ATOM   2276  ND2 ASN A1304      47.457  39.201  20.411  1.00  0.00           N  
ATOM   2277  H   ASN A1304      43.737  39.864  22.197  1.00  0.00           H  
ATOM   2278 HD21 ASN A1304      48.169  38.814  20.960  1.00  0.00           H  
ATOM   2279 HD22 ASN A1304      47.603  39.488  19.485  1.00  0.00           H  
ATOM   2280  N   ARG A1306      42.406  41.743  19.728  1.00  0.00           N  
ATOM   2281  CA  ARG A1306      41.548  42.429  18.772  1.00  0.00           C  
ATOM   2282  C   ARG A1306      41.772  43.943  18.776  1.00  0.00           C  
ATOM   2283  O   ARG A1306      41.702  44.585  17.732  1.00  0.00           O  
ATOM   2284  CB  ARG A1306      40.080  42.127  19.034  1.00  0.00           C  
ATOM   2285  CG  ARG A1306      39.188  42.721  17.985  1.00  0.00           C  
ATOM   2286  CD  ARG A1306      37.720  42.439  18.238  1.00  0.00           C  
ATOM   2287  NE  ARG A1306      37.268  42.987  19.508  1.00  0.00           N  
ATOM   2288  CZ  ARG A1306      36.827  42.240  20.507  1.00  0.00           C  
ATOM   2289  NH1 ARG A1306      36.790  40.922  20.373  1.00  0.00           N  
ATOM   2290  NH2 ARG A1306      36.433  42.802  21.640  1.00  0.00           N  
ATOM   2291  H   ARG A1306      42.008  41.138  20.388  1.00  0.00           H  
ATOM   2292 HE   ARG A1306      37.291  43.959  19.630  1.00  0.00           H  
ATOM   2293 HH11 ARG A1306      37.094  40.497  19.520  1.00  0.00           H  
ATOM   2294 HH12 ARG A1306      36.458  40.352  21.125  1.00  0.00           H  
ATOM   2295 HH21 ARG A1306      36.468  43.796  21.744  1.00  0.00           H  
ATOM   2296 HH22 ARG A1306      36.101  42.232  22.392  1.00  0.00           H  
ATOM   2297  N   ARG A1310      42.041  44.518  19.943  1.00  0.00           N  
ATOM   2298  CA  ARG A1310      42.292  45.956  20.039  1.00  0.00           C  
ATOM   2299  C   ARG A1310      43.457  46.388  19.113  1.00  0.00           C  
ATOM   2300  O   ARG A1310      43.419  47.455  18.483  1.00  0.00           O  
ATOM   2301  CB  ARG A1310      42.605  46.316  21.497  1.00  0.00           C  
ATOM   2302  CG  ARG A1310      41.496  47.041  22.238  1.00  0.00           C  
ATOM   2303  CD  ARG A1310      40.108  46.412  22.024  1.00  0.00           C  
ATOM   2304  NE  ARG A1310      39.908  45.117  22.682  1.00  0.00           N  
ATOM   2305  CZ  ARG A1310      38.829  44.796  23.405  1.00  0.00           C  
ATOM   2306  NH1 ARG A1310      37.863  45.687  23.612  1.00  0.00           N  
ATOM   2307  NH2 ARG A1310      38.729  43.590  23.959  1.00  0.00           N  
ATOM   2308  H   ARG A1310      42.072  43.969  20.754  1.00  0.00           H  
ATOM   2309 HE   ARG A1310      40.611  44.442  22.586  1.00  0.00           H  
ATOM   2310 HH11 ARG A1310      37.940  46.606  23.226  1.00  0.00           H  
ATOM   2311 HH12 ARG A1310      37.060  45.438  24.154  1.00  0.00           H  
ATOM   2312 HH21 ARG A1310      39.462  42.921  23.835  1.00  0.00           H  
ATOM   2313 HH22 ARG A1310      37.921  43.353  24.499  1.00  0.00           H  
ATOM   2314  N   LEU A1312      44.480  45.541  19.025  1.00  0.00           N  
ATOM   2315  CA  LEU A1312      45.649  45.821  18.200  1.00  0.00           C  
ATOM   2316  C   LEU A1312      45.334  45.510  16.731  1.00  0.00           C  
ATOM   2317  O   LEU A1312      45.874  46.133  15.816  1.00  0.00           O  
ATOM   2318  CB  LEU A1312      46.857  45.010  18.704  1.00  0.00           C  
ATOM   2319  CG  LEU A1312      48.213  45.317  18.065  1.00  0.00           C  
ATOM   2320  CD1 LEU A1312      48.472  46.798  18.021  1.00  0.00           C  
ATOM   2321  CD2 LEU A1312      49.321  44.599  18.804  1.00  0.00           C  
ATOM   2322  H   LEU A1312      44.446  44.703  19.531  1.00  0.00           H  
ATOM   2323  N   TYR A1314      44.437  44.564  16.513  1.00  0.00           N  
ATOM   2324  CA  TYR A1314      44.046  44.194  15.164  1.00  0.00           C  
ATOM   2325  C   TYR A1314      43.485  45.470  14.541  1.00  0.00           C  
ATOM   2326  O   TYR A1314      43.989  45.970  13.547  1.00  0.00           O  
ATOM   2327  CB  TYR A1314      42.979  43.097  15.244  1.00  0.00           C  
ATOM   2328  CG  TYR A1314      42.533  42.482  13.940  1.00  0.00           C  
ATOM   2329  CD1 TYR A1314      41.548  43.083  13.156  1.00  0.00           C  
ATOM   2330  CD2 TYR A1314      43.035  41.260  13.527  1.00  0.00           C  
ATOM   2331  CE1 TYR A1314      41.076  42.479  12.003  1.00  0.00           C  
ATOM   2332  CE2 TYR A1314      42.566  40.643  12.368  1.00  0.00           C  
ATOM   2333  CZ  TYR A1314      41.593  41.257  11.617  1.00  0.00           C  
ATOM   2334  OH  TYR A1314      41.147  40.637  10.467  1.00  0.00           O  
ATOM   2335  H   TYR A1314      44.028  44.104  17.276  1.00  0.00           H  
ATOM   2336 HH   TYR A1314      41.610  39.804  10.352  1.00  0.00           H  
ATOM   2337  N   ASP A1316      42.476  46.036  15.185  1.00  0.00           N  
ATOM   2338  CA  ASP A1316      41.839  47.246  14.708  1.00  0.00           C  
ATOM   2339  C   ASP A1316      42.766  48.468  14.662  1.00  0.00           C  
ATOM   2340  O   ASP A1316      42.722  49.223  13.682  1.00  0.00           O  
ATOM   2341  CB  ASP A1316      40.598  47.533  15.532  1.00  0.00           C  
ATOM   2342  CG  ASP A1316      39.556  46.448  15.402  1.00  0.00           C  
ATOM   2343  OD1 ASP A1316      39.498  45.794  14.347  1.00  0.00           O  
ATOM   2344  OD2 ASP A1316      38.782  46.229  16.363  1.00  0.00           O  
ATOM   2345  H   ASP A1316      42.150  45.623  16.011  1.00  0.00           H  
ATOM   2346  N   TRP A1317      43.625  48.652  15.669  1.00  0.00           N  
ATOM   2347  CA  TRP A1317      44.532  49.808  15.675  1.00  0.00           C  
ATOM   2348  C   TRP A1317      45.446  49.800  14.441  1.00  0.00           C  
ATOM   2349  O   TRP A1317      45.651  50.846  13.807  1.00  0.00           O  
ATOM   2350  CB  TRP A1317      45.395  49.849  16.953  1.00  0.00           C  
ATOM   2351  CG  TRP A1317      46.354  51.027  17.025  1.00  0.00           C  
ATOM   2352  CD1 TRP A1317      46.113  52.234  17.608  1.00  0.00           C  
ATOM   2353  CD2 TRP A1317      47.688  51.106  16.491  1.00  0.00           C  
ATOM   2354  NE1 TRP A1317      47.210  53.058  17.478  1.00  0.00           N  
ATOM   2355  CE2 TRP A1317      48.187  52.391  16.793  1.00  0.00           C  
ATOM   2356  CE3 TRP A1317      48.503  50.223  15.782  1.00  0.00           C  
ATOM   2357  CZ2 TRP A1317      49.459  52.813  16.410  1.00  0.00           C  
ATOM   2358  CZ3 TRP A1317      49.775  50.649  15.399  1.00  0.00           C  
ATOM   2359  CH2 TRP A1317      50.234  51.934  15.716  1.00  0.00           C  
ATOM   2360  H   TRP A1317      43.650  48.011  16.410  1.00  0.00           H  
ATOM   2361  HE1 TRP A1317      47.278  53.969  17.819  1.00  0.00           H  
ATOM   2362  N   VAL A1318      46.011  48.635  14.109  1.00  0.00           N  
ATOM   2363  CA  VAL A1318      46.893  48.538  12.948  1.00  0.00           C  
ATOM   2364  C   VAL A1318      46.123  48.916  11.677  1.00  0.00           C  
ATOM   2365  O   VAL A1318      46.509  49.842  10.964  1.00  0.00           O  
ATOM   2366  CB  VAL A1318      47.543  47.136  12.815  1.00  0.00           C  
ATOM   2367  CG1 VAL A1318      48.351  47.050  11.560  1.00  0.00           C  
ATOM   2368  CG2 VAL A1318      48.454  46.872  13.990  1.00  0.00           C  
ATOM   2369  H   VAL A1318      45.832  47.838  14.650  1.00  0.00           H  
ATOM   2370  N   LEU A1319      44.982  48.285  11.449  1.00  0.00           N  
ATOM   2371  CA  LEU A1319      44.221  48.601  10.252  1.00  0.00           C  
ATOM   2372  C   LEU A1319      43.759  50.051  10.188  1.00  0.00           C  
ATOM   2373  O   LEU A1319      43.650  50.601   9.099  1.00  0.00           O  
ATOM   2374  CB  LEU A1319      43.024  47.655  10.077  1.00  0.00           C  
ATOM   2375  CG  LEU A1319      43.347  46.183   9.821  1.00  0.00           C  
ATOM   2376  CD1 LEU A1319      42.074  45.443   9.640  1.00  0.00           C  
ATOM   2377  CD2 LEU A1319      44.211  46.018   8.599  1.00  0.00           C  
ATOM   2378  H   LEU A1319      44.654  47.612  12.081  1.00  0.00           H  
ATOM   2379  N   ASP A1321      43.487  50.672  11.334  1.00  0.00           N  
ATOM   2380  CA  ASP A1321      43.026  52.062  11.344  1.00  0.00           C  
ATOM   2381  C   ASP A1321      44.123  53.046  11.042  1.00  0.00           C  
ATOM   2382  O   ASP A1321      43.836  54.199  10.743  1.00  0.00           O  
ATOM   2383  CB  ASP A1321      42.478  52.459  12.705  1.00  0.00           C  
ATOM   2384  CG  ASP A1321      41.126  51.874  12.990  1.00  0.00           C  
ATOM   2385  OD1 ASP A1321      40.434  51.419  12.047  1.00  0.00           O  
ATOM   2386  OD2 ASP A1321      40.744  51.884  14.181  1.00  0.00           O  
ATOM   2387  H   ASP A1321      43.597  50.193  12.182  1.00  0.00           H  
ATOM   2388  N   ASN A1322      45.376  52.613  11.142  1.00  0.00           N  
ATOM   2389  CA  ASN A1322      46.493  53.525  10.942  1.00  0.00           C  
ATOM   2390  C   ASN A1322      47.403  53.382   9.737  1.00  0.00           C  
ATOM   2391  O   ASN A1322      48.440  54.029   9.678  1.00  0.00           O  
ATOM   2392  CB  ASN A1322      47.328  53.565  12.210  1.00  0.00           C  
ATOM   2393  CG  ASN A1322      46.625  54.287  13.326  1.00  0.00           C  
ATOM   2394  OD1 ASN A1322      46.466  55.497  13.261  1.00  0.00           O  
ATOM   2395  ND2 ASN A1322      46.163  53.556  14.338  1.00  0.00           N  
ATOM   2396  H   ASN A1322      45.549  51.672  11.352  1.00  0.00           H  
ATOM   2397 HD21 ASN A1322      45.705  54.027  15.064  1.00  0.00           H  
ATOM   2398 HD22 ASN A1322      46.287  52.584  14.337  1.00  0.00           H  
ATOM   2399  N   ILE A1323      47.044  52.533   8.788  1.00  0.00           N  
ATOM   2400  CA  ILE A1323      47.854  52.345   7.590  1.00  0.00           C  
ATOM   2401  C   ILE A1323      46.890  52.508   6.423  1.00  0.00           C  
ATOM   2402  O   ILE A1323      45.684  52.394   6.599  1.00  0.00           O  
ATOM   2403  CB  ILE A1323      48.475  50.938   7.532  1.00  0.00           C  
ATOM   2404  CG1 ILE A1323      47.372  49.872   7.533  1.00  0.00           C  
ATOM   2405  CG2 ILE A1323      49.429  50.737   8.694  1.00  0.00           C  
ATOM   2406  CD1 ILE A1323      47.872  48.469   7.351  1.00  0.00           C  
ATOM   2407  H   ILE A1323      46.216  52.019   8.892  1.00  0.00           H  
ATOM   2408  N   THR A1324      47.405  52.800   5.240  1.00  0.00           N  
ATOM   2409  CA  THR A1324      46.540  52.956   4.086  1.00  0.00           C  
ATOM   2410  C   THR A1324      46.167  51.582   3.529  1.00  0.00           C  
ATOM   2411  O   THR A1324      46.959  50.945   2.818  1.00  0.00           O  
ATOM   2412  CB  THR A1324      47.227  53.808   3.019  1.00  0.00           C  
ATOM   2413  OG1 THR A1324      47.559  55.073   3.598  1.00  0.00           O  
ATOM   2414  CG2 THR A1324      46.310  54.035   1.831  1.00  0.00           C  
ATOM   2415  H   THR A1324      48.374  52.911   5.143  1.00  0.00           H  
ATOM   2416  HG1 THR A1324      47.992  55.622   2.941  1.00  0.00           H  
ATOM   2417  N   ILE A1342      44.995  51.106   3.943  1.00  0.00           N  
ATOM   2418  CA  ILE A1342      44.452  49.819   3.522  1.00  0.00           C  
ATOM   2419  C   ILE A1342      42.967  50.105   3.223  1.00  0.00           C  
ATOM   2420  O   ILE A1342      42.288  50.765   3.995  1.00  0.00           O  
ATOM   2421  CB  ILE A1342      44.669  48.760   4.630  1.00  0.00           C  
ATOM   2422  CG1 ILE A1342      44.398  47.361   4.102  1.00  0.00           C  
ATOM   2423  CG2 ILE A1342      43.877  49.087   5.858  1.00  0.00           C  
ATOM   2424  CD1 ILE A1342      45.646  46.653   3.709  1.00  0.00           C  
ATOM   2425  H   ILE A1342      44.468  51.650   4.564  1.00  0.00           H  
ATOM   2426  N   PRO A1343      42.438  49.588   2.109  1.00  0.00           N  
ATOM   2427  CA  PRO A1343      41.030  49.923   1.875  1.00  0.00           C  
ATOM   2428  C   PRO A1343      39.910  49.161   2.583  1.00  0.00           C  
ATOM   2429  O   PRO A1343      38.732  49.543   2.463  1.00  0.00           O  
ATOM   2430  CB  PRO A1343      40.911  49.787   0.365  1.00  0.00           C  
ATOM   2431  CG  PRO A1343      41.843  48.663   0.083  1.00  0.00           C  
ATOM   2432  CD  PRO A1343      43.040  49.004   0.899  1.00  0.00           C  
ATOM   2433  N   VAL A1344      40.219  48.054   3.246  1.00  0.00           N  
ATOM   2434  CA  VAL A1344      39.155  47.311   3.919  1.00  0.00           C  
ATOM   2435  C   VAL A1344      39.500  47.084   5.368  1.00  0.00           C  
ATOM   2436  O   VAL A1344      40.636  47.271   5.765  1.00  0.00           O  
ATOM   2437  CB  VAL A1344      38.875  45.966   3.230  1.00  0.00           C  
ATOM   2438  CG1 VAL A1344      38.344  46.208   1.838  1.00  0.00           C  
ATOM   2439  CG2 VAL A1344      40.144  45.129   3.175  1.00  0.00           C  
ATOM   2440  H   VAL A1344      41.146  47.739   3.284  1.00  0.00           H  
ATOM   2441  N   HIS A1345      38.517  46.703   6.169  1.00  0.00           N  
ATOM   2442  CA  HIS A1345      38.769  46.466   7.583  1.00  0.00           C  
ATOM   2443  C   HIS A1345      37.974  45.273   8.098  1.00  0.00           C  
ATOM   2444  O   HIS A1345      36.894  45.433   8.657  1.00  0.00           O  
ATOM   2445  CB  HIS A1345      38.430  47.717   8.398  1.00  0.00           C  
ATOM   2446  CG  HIS A1345      38.758  47.599   9.852  1.00  0.00           C  
ATOM   2447  ND1 HIS A1345      39.227  48.659  10.597  1.00  0.00           N  
ATOM   2448  CD2 HIS A1345      38.687  46.546  10.702  1.00  0.00           C  
ATOM   2449  CE1 HIS A1345      39.430  48.264  11.841  1.00  0.00           C  
ATOM   2450  NE2 HIS A1345      39.108  46.986  11.930  1.00  0.00           N  
ATOM   2451  H   HIS A1345      37.614  46.580   5.808  1.00  0.00           H  
ATOM   2452  HD1 HIS A1345      39.385  49.561  10.259  1.00  0.00           H  
ATOM   2453  HE2 HIS A1345      39.161  46.443  12.739  1.00  0.00           H  
ATOM   2454  N   PRO A1347      38.515  44.061   7.930  1.00  0.00           N  
ATOM   2455  CA  PRO A1347      37.877  42.816   8.375  1.00  0.00           C  
ATOM   2456  C   PRO A1347      37.573  42.909   9.872  1.00  0.00           C  
ATOM   2457  O   PRO A1347      38.208  43.695  10.595  1.00  0.00           O  
ATOM   2458  CB  PRO A1347      38.976  41.773   8.155  1.00  0.00           C  
ATOM   2459  CG  PRO A1347      39.859  42.388   7.140  1.00  0.00           C  
ATOM   2460  CD  PRO A1347      39.908  43.822   7.533  1.00  0.00           C  
ATOM   2461  N   ARG A1348      36.622  42.110  10.338  1.00  0.00           N  
ATOM   2462  CA  ARG A1348      36.285  42.093  11.744  1.00  0.00           C  
ATOM   2463  C   ARG A1348      36.586  40.717  12.315  1.00  0.00           C  
ATOM   2464  O   ARG A1348      36.382  39.685  11.648  1.00  0.00           O  
ATOM   2465  CB  ARG A1348      34.828  42.483  11.951  1.00  0.00           C  
ATOM   2466  CG  ARG A1348      34.545  43.919  11.546  1.00  0.00           C  
ATOM   2467  CD  ARG A1348      35.485  44.888  12.245  1.00  0.00           C  
ATOM   2468  NE  ARG A1348      35.329  46.248  11.728  1.00  0.00           N  
ATOM   2469  CZ  ARG A1348      35.877  47.340  12.265  1.00  0.00           C  
ATOM   2470  NH1 ARG A1348      36.645  47.253  13.348  1.00  0.00           N  
ATOM   2471  NH2 ARG A1348      35.667  48.527  11.701  1.00  0.00           N  
ATOM   2472  H   ARG A1348      36.140  41.522   9.720  1.00  0.00           H  
ATOM   2473 HE   ARG A1348      34.780  46.366  10.926  1.00  0.00           H  
ATOM   2474 HH11 ARG A1348      36.817  46.362  13.769  1.00  0.00           H  
ATOM   2475 HH12 ARG A1348      37.050  48.078  13.741  1.00  0.00           H  
ATOM   2476 HH21 ARG A1348      35.101  48.597  10.879  1.00  0.00           H  
ATOM   2477 HH22 ARG A1348      36.075  49.349  12.099  1.00  0.00           H  
ATOM   2478  N   GLN A1349      37.127  40.706  13.529  1.00  0.00           N  
ATOM   2479  CA  GLN A1349      37.505  39.475  14.217  1.00  0.00           C  
ATOM   2480  C   GLN A1349      36.381  39.071  15.147  1.00  0.00           C  
ATOM   2481  O   GLN A1349      35.729  39.929  15.726  1.00  0.00           O  
ATOM   2482  CB  GLN A1349      38.791  39.717  15.009  1.00  0.00           C  
ATOM   2483  CG  GLN A1349      39.271  38.562  15.867  1.00  0.00           C  
ATOM   2484  CD  GLN A1349      40.606  38.857  16.546  1.00  0.00           C  
ATOM   2485  OE1 GLN A1349      41.627  39.045  15.892  1.00  0.00           O  
ATOM   2486  NE2 GLN A1349      40.590  38.918  17.863  1.00  0.00           N  
ATOM   2487  H   GLN A1349      37.279  41.561  13.982  1.00  0.00           H  
ATOM   2488 HE21 GLN A1349      41.437  39.106  18.317  1.00  0.00           H  
ATOM   2489 HE22 GLN A1349      39.751  38.777  18.350  1.00  0.00           H  
ATOM   2490  N   TYR A1350      36.107  37.771  15.225  1.00  0.00           N  
ATOM   2491  CA  TYR A1350      35.077  37.235  16.105  1.00  0.00           C  
ATOM   2492  C   TYR A1350      35.668  35.992  16.715  1.00  0.00           C  
ATOM   2493  O   TYR A1350      36.210  35.148  16.019  1.00  0.00           O  
ATOM   2494  CB  TYR A1350      33.824  36.904  15.334  1.00  0.00           C  
ATOM   2495  CG  TYR A1350      33.168  38.124  14.752  1.00  0.00           C  
ATOM   2496  CD1 TYR A1350      32.372  38.941  15.544  1.00  0.00           C  
ATOM   2497  CD2 TYR A1350      33.349  38.465  13.406  1.00  0.00           C  
ATOM   2498  CE1 TYR A1350      31.778  40.054  15.031  1.00  0.00           C  
ATOM   2499  CE2 TYR A1350      32.754  39.580  12.877  1.00  0.00           C  
ATOM   2500  CZ  TYR A1350      31.967  40.376  13.703  1.00  0.00           C  
ATOM   2501  OH  TYR A1350      31.381  41.517  13.208  1.00  0.00           O  
ATOM   2502  H   TYR A1350      36.619  37.149  14.668  1.00  0.00           H  
ATOM   2503 HH   TYR A1350      31.612  41.620  12.282  1.00  0.00           H  
ATOM   2504  N   GLU A1351      35.572  35.879  18.027  1.00  0.00           N  
ATOM   2505  CA  GLU A1351      36.172  34.767  18.724  1.00  0.00           C  
ATOM   2506  C   GLU A1351      35.193  33.755  19.285  1.00  0.00           C  
ATOM   2507  O   GLU A1351      34.130  34.115  19.801  1.00  0.00           O  
ATOM   2508  CB  GLU A1351      37.036  35.316  19.850  1.00  0.00           C  
ATOM   2509  CG  GLU A1351      38.001  36.426  19.434  1.00  0.00           C  
ATOM   2510  CD  GLU A1351      37.379  37.823  19.471  1.00  0.00           C  
ATOM   2511  OE1 GLU A1351      36.177  37.971  19.773  1.00  0.00           O  
ATOM   2512  OE2 GLU A1351      38.102  38.796  19.204  1.00  0.00           O  
ATOM   2513  H   GLU A1351      35.086  36.561  18.535  1.00  0.00           H  
ATOM   2514  N   PHE A1352      35.552  32.488  19.168  1.00  0.00           N  
ATOM   2515  CA  PHE A1352      34.747  31.398  19.702  1.00  0.00           C  
ATOM   2516  C   PHE A1352      35.658  30.622  20.672  1.00  0.00           C  
ATOM   2517  O   PHE A1352      36.876  30.848  20.711  1.00  0.00           O  
ATOM   2518  CB  PHE A1352      34.208  30.497  18.579  1.00  0.00           C  
ATOM   2519  CG  PHE A1352      35.266  29.890  17.729  1.00  0.00           C  
ATOM   2520  CD1 PHE A1352      35.847  30.621  16.701  1.00  0.00           C  
ATOM   2521  CD2 PHE A1352      35.749  28.623  18.006  1.00  0.00           C  
ATOM   2522  CE1 PHE A1352      36.911  30.104  15.967  1.00  0.00           C  
ATOM   2523  CE2 PHE A1352      36.817  28.086  17.279  1.00  0.00           C  
ATOM   2524  CZ  PHE A1352      37.401  28.826  16.262  1.00  0.00           C  
ATOM   2525  H   PHE A1352      36.389  32.275  18.706  1.00  0.00           H  
ATOM   2526  N   SER A1356      35.081  29.756  21.492  1.00  0.00           N  
ATOM   2527  CA  SER A1356      35.880  29.000  22.446  1.00  0.00           C  
ATOM   2528  C   SER A1356      36.524  27.788  21.806  1.00  0.00           C  
ATOM   2529  O   SER A1356      35.948  27.137  20.922  1.00  0.00           O  
ATOM   2530  CB  SER A1356      35.030  28.568  23.635  1.00  0.00           C  
ATOM   2531  OG  SER A1356      34.026  27.673  23.209  1.00  0.00           O  
ATOM   2532  H   SER A1356      34.111  29.623  21.456  1.00  0.00           H  
ATOM   2533 HG   SER A1356      33.495  27.405  23.962  1.00  0.00           H  
ATOM   2534  N   ARG A1360      37.742  27.507  22.249  1.00  0.00           N  
ATOM   2535  CA  ARG A1360      38.501  26.385  21.744  1.00  0.00           C  
ATOM   2536  C   ARG A1360      37.934  25.078  22.297  1.00  0.00           C  
ATOM   2537  O   ARG A1360      37.258  25.064  23.328  1.00  0.00           O  
ATOM   2538  CB  ARG A1360      39.973  26.526  22.135  1.00  0.00           C  
ATOM   2539  CG  ARG A1360      40.237  26.180  23.570  1.00  0.00           C  
ATOM   2540  CD  ARG A1360      41.680  26.386  23.966  1.00  0.00           C  
ATOM   2541  NE  ARG A1360      42.587  25.571  23.168  1.00  0.00           N  
ATOM   2542  CZ  ARG A1360      43.421  26.064  22.254  1.00  0.00           C  
ATOM   2543  NH1 ARG A1360      43.458  27.376  22.023  1.00  0.00           N  
ATOM   2544  NH2 ARG A1360      44.216  25.242  21.572  1.00  0.00           N  
ATOM   2545  H   ARG A1360      38.140  28.077  22.940  1.00  0.00           H  
ATOM   2546 HE   ARG A1360      42.583  24.602  23.312  1.00  0.00           H  
ATOM   2547 HH11 ARG A1360      42.859  27.991  22.536  1.00  0.00           H  
ATOM   2548 HH12 ARG A1360      44.084  27.745  21.337  1.00  0.00           H  
ATOM   2549 HH21 ARG A1360      44.186  24.258  21.747  1.00  0.00           H  
ATOM   2550 HH22 ARG A1360      44.843  25.609  20.885  1.00  0.00           H  
ATOM   2551  N   LEU A1361      38.244  23.988  21.607  1.00  0.00           N  
ATOM   2552  CA  LEU A1361      37.826  22.644  21.972  1.00  0.00           C  
ATOM   2553  C   LEU A1361      38.847  21.994  22.898  1.00  0.00           C  
ATOM   2554  O   LEU A1361      40.034  21.946  22.569  1.00  0.00           O  
ATOM   2555  CB  LEU A1361      37.749  21.785  20.705  1.00  0.00           C  
ATOM   2556  CG  LEU A1361      37.737  20.266  20.881  1.00  0.00           C  
ATOM   2557  CD1 LEU A1361      36.426  19.869  21.535  1.00  0.00           C  
ATOM   2558  CD2 LEU A1361      37.900  19.562  19.540  1.00  0.00           C  
ATOM   2559  H   LEU A1361      38.789  24.095  20.800  1.00  0.00           H  
ATOM   2560  N   ASN A1365      38.396  21.517  24.054  1.00  0.00           N  
ATOM   2561  CA  ASN A1365      39.267  20.792  24.975  1.00  0.00           C  
ATOM   2562  C   ASN A1365      38.632  19.424  25.031  1.00  0.00           C  
ATOM   2563  O   ASN A1365      37.406  19.302  25.149  1.00  0.00           O  
ATOM   2564  CB  ASN A1365      39.267  21.400  26.356  1.00  0.00           C  
ATOM   2565  CG  ASN A1365      39.798  22.800  26.362  1.00  0.00           C  
ATOM   2566  OD1 ASN A1365      40.932  23.056  25.939  1.00  0.00           O  
ATOM   2567  ND2 ASN A1365      38.982  23.734  26.826  1.00  0.00           N  
ATOM   2568  H   ASN A1365      37.456  21.655  24.294  1.00  0.00           H  
ATOM   2569 HD21 ASN A1365      39.311  24.656  26.838  1.00  0.00           H  
ATOM   2570 HD22 ASN A1365      38.086  23.490  27.141  1.00  0.00           H  
ATOM   2571  N   LEU A1366      39.437  18.398  24.824  1.00  0.00           N  
ATOM   2572  CA  LEU A1366      38.940  17.043  24.851  1.00  0.00           C  
ATOM   2573  C   LEU A1366      39.424  16.385  26.127  1.00  0.00           C  
ATOM   2574  O   LEU A1366      40.577  16.511  26.523  1.00  0.00           O  
ATOM   2575  CB  LEU A1366      39.430  16.271  23.620  1.00  0.00           C  
ATOM   2576  CG  LEU A1366      38.434  15.631  22.659  1.00  0.00           C  
ATOM   2577  CD1 LEU A1366      39.152  14.618  21.811  1.00  0.00           C  
ATOM   2578  CD2 LEU A1366      37.347  14.937  23.419  1.00  0.00           C  
ATOM   2579  H   LEU A1366      40.388  18.559  24.649  1.00  0.00           H  
ATOM   2580  N   GLU A1368      38.515  15.680  26.769  1.00  0.00           N  
ATOM   2581  CA  GLU A1368      38.793  14.973  28.007  1.00  0.00           C  
ATOM   2582  C   GLU A1368      39.811  13.833  27.800  1.00  0.00           C  
ATOM   2583  O   GLU A1368      39.689  13.057  26.859  1.00  0.00           O  
ATOM   2584  CB  GLU A1368      37.463  14.438  28.508  1.00  0.00           C  
ATOM   2585  CG  GLU A1368      37.531  13.546  29.685  1.00  0.00           C  
ATOM   2586  CD  GLU A1368      36.168  13.002  30.019  1.00  0.00           C  
ATOM   2587  OE1 GLU A1368      35.770  11.971  29.409  1.00  0.00           O  
ATOM   2588  OE2 GLU A1368      35.500  13.637  30.866  1.00  0.00           O  
ATOM   2589  H   GLU A1368      37.611  15.630  26.395  1.00  0.00           H  
ATOM   2590  N   TYR A1369      40.804  13.748  28.682  1.00  0.00           N  
ATOM   2591  CA  TYR A1369      41.873  12.736  28.650  1.00  0.00           C  
ATOM   2592  C   TYR A1369      42.955  12.971  27.627  1.00  0.00           C  
ATOM   2593  O   TYR A1369      43.788  12.097  27.407  1.00  0.00           O  
ATOM   2594  CB  TYR A1369      41.348  11.316  28.459  1.00  0.00           C  
ATOM   2595  CG  TYR A1369      40.534  10.812  29.610  1.00  0.00           C  
ATOM   2596  CD1 TYR A1369      41.131  10.517  30.834  1.00  0.00           C  
ATOM   2597  CD2 TYR A1369      39.160  10.662  29.491  1.00  0.00           C  
ATOM   2598  CE1 TYR A1369      40.376  10.093  31.906  1.00  0.00           C  
ATOM   2599  CE2 TYR A1369      38.404  10.239  30.552  1.00  0.00           C  
ATOM   2600  CZ  TYR A1369      39.013   9.960  31.755  1.00  0.00           C  
ATOM   2601  OH  TYR A1369      38.235   9.574  32.809  1.00  0.00           O  
ATOM   2602  H   TYR A1369      40.825  14.407  29.406  1.00  0.00           H  
ATOM   2603 HH   TYR A1369      37.317   9.532  32.531  1.00  0.00           H  
ATOM   2604  N   THR A1370      43.000  14.165  27.055  1.00  0.00           N  
ATOM   2605  CA  THR A1370      44.018  14.452  26.060  1.00  0.00           C  
ATOM   2606  C   THR A1370      44.524  15.878  26.116  1.00  0.00           C  
ATOM   2607  O   THR A1370      43.855  16.741  26.652  1.00  0.00           O  
ATOM   2608  CB  THR A1370      43.507  14.170  24.630  1.00  0.00           C  
ATOM   2609  OG1 THR A1370      44.497  14.598  23.688  1.00  0.00           O  
ATOM   2610  CG2 THR A1370      42.245  14.925  24.349  1.00  0.00           C  
ATOM   2611  H   THR A1370      42.348  14.853  27.303  1.00  0.00           H  
ATOM   2612  HG1 THR A1370      44.186  14.426  22.796  1.00  0.00           H  
ATOM   2613  N   VAL A1373      45.743  16.093  25.627  1.00  0.00           N  
ATOM   2614  CA  VAL A1373      46.321  17.427  25.580  1.00  0.00           C  
ATOM   2615  C   VAL A1373      46.367  17.856  24.101  1.00  0.00           C  
ATOM   2616  O   VAL A1373      46.664  17.046  23.219  1.00  0.00           O  
ATOM   2617  CB  VAL A1373      47.756  17.482  26.205  1.00  0.00           C  
ATOM   2618  CG1 VAL A1373      47.748  16.974  27.621  1.00  0.00           C  
ATOM   2619  CG2 VAL A1373      48.749  16.692  25.387  1.00  0.00           C  
ATOM   2620  H   VAL A1373      46.264  15.334  25.290  1.00  0.00           H  
ATOM   2621  N   MET A1412      46.043  19.117  23.832  1.00  0.00           N  
ATOM   2622  CA  MET A1412      46.058  19.657  22.472  1.00  0.00           C  
ATOM   2623  C   MET A1412      47.264  20.557  22.206  1.00  0.00           C  
ATOM   2624  O   MET A1412      47.649  20.776  21.064  1.00  0.00           O  
ATOM   2625  CB  MET A1412      44.792  20.460  22.217  1.00  0.00           C  
ATOM   2626  CG  MET A1412      43.529  19.668  22.434  1.00  0.00           C  
ATOM   2627  SD  MET A1412      42.818  18.945  20.953  1.00  0.00           S  
ATOM   2628  CE  MET A1412      41.195  18.720  21.559  1.00  0.00           C  
ATOM   2629  H   MET A1412      45.785  19.706  24.571  1.00  0.00           H  
ATOM   2630  N   SER A1415      47.821  21.124  23.261  1.00  0.00           N  
ATOM   2631  CA  SER A1415      48.970  22.007  23.147  1.00  0.00           C  
ATOM   2632  C   SER A1415      50.004  21.395  22.208  1.00  0.00           C  
ATOM   2633  O   SER A1415      50.512  20.309  22.499  1.00  0.00           O  
ATOM   2634  CB  SER A1415      49.570  22.191  24.545  1.00  0.00           C  
ATOM   2635  OG  SER A1415      50.888  22.711  24.507  1.00  0.00           O  
ATOM   2636  H   SER A1415      47.448  20.944  24.149  1.00  0.00           H  
ATOM   2637 HG   SER A1415      51.220  22.808  25.402  1.00  0.00           H  
ATOM   2638  N   LYS A1416      50.312  22.050  21.088  1.00  0.00           N  
ATOM   2639  CA  LYS A1416      51.321  21.495  20.174  1.00  0.00           C  
ATOM   2640  C   LYS A1416      52.668  21.370  20.884  1.00  0.00           C  
ATOM   2641  O   LYS A1416      53.418  20.422  20.660  1.00  0.00           O  
ATOM   2642  CB  LYS A1416      51.482  22.338  18.912  1.00  0.00           C  
ATOM   2643  CG  LYS A1416      50.354  22.212  17.888  1.00  0.00           C  
ATOM   2644  CD  LYS A1416      50.808  22.884  16.610  1.00  0.00           C  
ATOM   2645  CE  LYS A1416      49.663  23.526  15.883  1.00  0.00           C  
ATOM   2646  NZ  LYS A1416      50.111  24.761  15.176  1.00  0.00           N  
ATOM   2647  H   LYS A1416      49.868  22.897  20.875  1.00  0.00           H  
ATOM   2648  HZ1 LYS A1416      51.007  24.573  14.683  1.00  0.00           H  
ATOM   2649  HZ2 LYS A1416      49.388  25.047  14.485  1.00  0.00           H  
ATOM   2650  HZ3 LYS A1416      50.250  25.525  15.868  1.00  0.00           H  
ATOM   2651  N   ARG A1417      52.931  22.301  21.791  1.00  0.00           N  
ATOM   2652  CA  ARG A1417      54.153  22.305  22.577  1.00  0.00           C  
ATOM   2653  C   ARG A1417      54.227  20.966  23.311  1.00  0.00           C  
ATOM   2654  O   ARG A1417      55.280  20.324  23.360  1.00  0.00           O  
ATOM   2655  CB  ARG A1417      54.078  23.453  23.589  1.00  0.00           C  
ATOM   2656  CG  ARG A1417      55.230  23.567  24.576  1.00  0.00           C  
ATOM   2657  CD  ARG A1417      54.715  23.745  26.016  1.00  0.00           C  
ATOM   2658  NE  ARG A1417      53.680  24.783  26.148  1.00  0.00           N  
ATOM   2659  CZ  ARG A1417      52.495  24.609  26.748  1.00  0.00           C  
ATOM   2660  NH1 ARG A1417      52.178  23.441  27.291  1.00  0.00           N  
ATOM   2661  NH2 ARG A1417      51.620  25.609  26.811  1.00  0.00           N  
ATOM   2662  H   ARG A1417      52.275  23.014  21.937  1.00  0.00           H  
ATOM   2663 HE   ARG A1417      53.872  25.665  25.770  1.00  0.00           H  
ATOM   2664 HH11 ARG A1417      52.826  22.680  27.255  1.00  0.00           H  
ATOM   2665 HH12 ARG A1417      51.291  23.321  27.737  1.00  0.00           H  
ATOM   2666 HH21 ARG A1417      51.845  26.497  26.409  1.00  0.00           H  
ATOM   2667 HH22 ARG A1417      50.737  25.473  27.260  1.00  0.00           H  
ATOM   2668  N   LYS A1418      53.089  20.531  23.850  1.00  0.00           N  
ATOM   2669  CA  LYS A1418      53.023  19.280  24.589  1.00  0.00           C  
ATOM   2670  C   LYS A1418      53.041  18.052  23.684  1.00  0.00           C  
ATOM   2671  O   LYS A1418      53.765  17.080  23.952  1.00  0.00           O  
ATOM   2672  CB  LYS A1418      51.793  19.257  25.482  1.00  0.00           C  
ATOM   2673  CG  LYS A1418      51.837  20.246  26.628  1.00  0.00           C  
ATOM   2674  CD  LYS A1418      50.863  19.791  27.690  1.00  0.00           C  
ATOM   2675  CE  LYS A1418      50.716  20.767  28.830  1.00  0.00           C  
ATOM   2676  NZ  LYS A1418      49.911  21.942  28.418  1.00  0.00           N  
ATOM   2677  H   LYS A1418      52.276  21.068  23.746  1.00  0.00           H  
ATOM   2678  HZ1 LYS A1418      49.074  21.622  27.891  1.00  0.00           H  
ATOM   2679  HZ2 LYS A1418      49.608  22.468  29.262  1.00  0.00           H  
ATOM   2680  HZ3 LYS A1418      50.486  22.561  27.812  1.00  0.00           H  
ATOM   2681  N   LEU A1419      52.250  18.097  22.613  1.00  0.00           N  
ATOM   2682  CA  LEU A1419      52.188  17.000  21.661  1.00  0.00           C  
ATOM   2683  C   LEU A1419      53.572  16.777  21.065  1.00  0.00           C  
ATOM   2684  O   LEU A1419      53.967  15.649  20.765  1.00  0.00           O  
ATOM   2685  CB  LEU A1419      51.171  17.306  20.575  1.00  0.00           C  
ATOM   2686  CG  LEU A1419      49.747  17.386  21.116  1.00  0.00           C  
ATOM   2687  CD1 LEU A1419      48.797  17.801  20.020  1.00  0.00           C  
ATOM   2688  CD2 LEU A1419      49.333  16.051  21.711  1.00  0.00           C  
ATOM   2689  H   LEU A1419      51.695  18.891  22.463  1.00  0.00           H  
ATOM   2690  N   ASN A1420      54.346  17.847  20.966  1.00  0.00           N  
ATOM   2691  CA  ASN A1420      55.683  17.720  20.431  1.00  0.00           C  
ATOM   2692  C   ASN A1420      56.593  17.029  21.457  1.00  0.00           C  
ATOM   2693  O   ASN A1420      57.544  16.331  21.078  1.00  0.00           O  
ATOM   2694  CB  ASN A1420      56.250  19.084  20.029  1.00  0.00           C  
ATOM   2695  CG  ASN A1420      57.379  18.978  18.996  1.00  0.00           C  
ATOM   2696  OD1 ASN A1420      57.699  19.948  18.330  1.00  0.00           O  
ATOM   2697  ND2 ASN A1420      57.979  17.799  18.863  1.00  0.00           N  
ATOM   2698  H   ASN A1420      54.013  18.722  21.255  1.00  0.00           H  
ATOM   2699 HD21 ASN A1420      58.700  17.730  18.204  1.00  0.00           H  
ATOM   2700 HD22 ASN A1420      57.695  17.040  19.414  1.00  0.00           H  
ATOM   2701  N   LEU A1421      56.293  17.174  22.747  1.00  0.00           N  
ATOM   2702  CA  LEU A1421      57.132  16.540  23.763  1.00  0.00           C  
ATOM   2703  C   LEU A1421      56.960  15.028  23.695  1.00  0.00           C  
ATOM   2704  O   LEU A1421      57.945  14.286  23.731  1.00  0.00           O  
ATOM   2705  CB  LEU A1421      56.811  17.069  25.160  1.00  0.00           C  
ATOM   2706  CG  LEU A1421      57.797  16.759  26.292  1.00  0.00           C  
ATOM   2707  CD1 LEU A1421      59.202  17.131  25.891  1.00  0.00           C  
ATOM   2708  CD2 LEU A1421      57.381  17.537  27.533  1.00  0.00           C  
ATOM   2709  H   LEU A1421      55.513  17.704  23.014  1.00  0.00           H  
ATOM   2710  N   LEU A1422      55.715  14.585  23.524  1.00  0.00           N  
ATOM   2711  CA  LEU A1422      55.403  13.164  23.414  1.00  0.00           C  
ATOM   2712  C   LEU A1422      56.118  12.573  22.190  1.00  0.00           C  
ATOM   2713  O   LEU A1422      56.649  11.462  22.247  1.00  0.00           O  
ATOM   2714  CB  LEU A1422      53.895  12.957  23.258  1.00  0.00           C  
ATOM   2715  CG  LEU A1422      52.999  13.387  24.411  1.00  0.00           C  
ATOM   2716  CD1 LEU A1422      51.542  13.298  24.024  1.00  0.00           C  
ATOM   2717  CD2 LEU A1422      53.268  12.516  25.609  1.00  0.00           C  
ATOM   2718  H   LEU A1422      54.984  15.236  23.470  1.00  0.00           H  
ATOM   2719  N   VAL A1423      56.135  13.320  21.089  1.00  0.00           N  
ATOM   2720  CA  VAL A1423      56.770  12.846  19.867  1.00  0.00           C  
ATOM   2721  C   VAL A1423      58.302  12.892  19.969  1.00  0.00           C  
ATOM   2722  O   VAL A1423      58.991  11.903  19.700  1.00  0.00           O  
ATOM   2723  CB  VAL A1423      56.250  13.625  18.625  1.00  0.00           C  
ATOM   2724  CG1 VAL A1423      56.926  13.129  17.363  1.00  0.00           C  
ATOM   2725  CG2 VAL A1423      54.750  13.438  18.481  1.00  0.00           C  
ATOM   2726  H   VAL A1423      55.713  14.204  21.101  1.00  0.00           H  
ATOM   2727  N   THR A1424      58.816  14.016  20.441  1.00  0.00           N  
ATOM   2728  CA  THR A1424      60.254  14.212  20.599  1.00  0.00           C  
ATOM   2729  C   THR A1424      60.896  13.227  21.576  1.00  0.00           C  
ATOM   2730  O   THR A1424      61.966  12.684  21.303  1.00  0.00           O  
ATOM   2731  CB  THR A1424      60.535  15.655  21.021  1.00  0.00           C  
ATOM   2732  OG1 THR A1424      60.194  16.518  19.931  1.00  0.00           O  
ATOM   2733  CG2 THR A1424      61.987  15.853  21.385  1.00  0.00           C  
ATOM   2734  H   THR A1424      58.210  14.743  20.694  1.00  0.00           H  
ATOM   2735  HG1 THR A1424      60.364  17.430  20.179  1.00  0.00           H  
ATOM   2736  N   ASP A1425      60.232  12.992  22.702  1.00  0.00           N  
ATOM   2737  CA  ASP A1425      60.730  12.064  23.705  1.00  0.00           C  
ATOM   2738  C   ASP A1425      60.352  10.618  23.439  1.00  0.00           C  
ATOM   2739  O   ASP A1425      60.430   9.785  24.326  1.00  0.00           O  
ATOM   2740  CB  ASP A1425      60.238  12.465  25.087  1.00  0.00           C  
ATOM   2741  CG  ASP A1425      61.114  13.510  25.736  1.00  0.00           C  
ATOM   2742  OD1 ASP A1425      61.993  14.087  25.039  1.00  0.00           O  
ATOM   2743  OD2 ASP A1425      60.918  13.742  26.953  1.00  0.00           O  
ATOM   2744  H   ASP A1425      59.384  13.456  22.861  1.00  0.00           H  
ATOM   2745  N   LYS A1427      59.901  10.333  22.226  1.00  0.00           N  
ATOM   2746  CA  LYS A1427      59.534   8.983  21.837  1.00  0.00           C  
ATOM   2747  C   LYS A1427      58.522   8.303  22.766  1.00  0.00           C  
ATOM   2748  O   LYS A1427      58.691   7.136  23.097  1.00  0.00           O  
ATOM   2749  CB  LYS A1427      60.781   8.082  21.747  1.00  0.00           C  
ATOM   2750  CG  LYS A1427      62.121   8.762  21.454  1.00  0.00           C  
ATOM   2751  CD  LYS A1427      62.186   9.356  20.062  1.00  0.00           C  
ATOM   2752  CE  LYS A1427      62.167   8.292  18.968  1.00  0.00           C  
ATOM   2753  NZ  LYS A1427      61.678   8.869  17.661  1.00  0.00           N  
ATOM   2754  H   LYS A1427      59.812  11.056  21.571  1.00  0.00           H  
ATOM   2755  HZ1 LYS A1427      62.140   9.785  17.491  1.00  0.00           H  
ATOM   2756  HZ2 LYS A1427      61.909   8.216  16.886  1.00  0.00           H  
ATOM   2757  HZ3 LYS A1427      60.648   9.003  17.705  1.00  0.00           H  
ATOM   2758  N   HIS A1428      57.509   9.012  23.246  1.00  0.00           N  
ATOM   2759  CA  HIS A1428      56.526   8.348  24.098  1.00  0.00           C  
ATOM   2760  C   HIS A1428      55.346   7.838  23.254  1.00  0.00           C  
ATOM   2761  O   HIS A1428      54.500   7.088  23.731  1.00  0.00           O  
ATOM   2762  CB  HIS A1428      56.102   9.234  25.268  1.00  0.00           C  
ATOM   2763  CG  HIS A1428      57.196   9.452  26.270  1.00  0.00           C  
ATOM   2764  ND1 HIS A1428      57.578  10.702  26.711  1.00  0.00           N  
ATOM   2765  CD2 HIS A1428      58.031   8.576  26.875  1.00  0.00           C  
ATOM   2766  CE1 HIS A1428      58.601  10.590  27.539  1.00  0.00           C  
ATOM   2767  NE2 HIS A1428      58.895   9.308  27.655  1.00  0.00           N  
ATOM   2768  H   HIS A1428      57.422   9.964  23.033  1.00  0.00           H  
ATOM   2769  HD1 HIS A1428      57.156  11.543  26.450  1.00  0.00           H  
ATOM   2770  HE2 HIS A1428      59.611   8.939  28.206  1.00  0.00           H  
ATOM   2771  N   VAL A1433      55.291   8.281  21.999  1.00  0.00           N  
ATOM   2772  CA  VAL A1433      54.297   7.834  21.021  1.00  0.00           C  
ATOM   2773  C   VAL A1433      55.149   7.589  19.773  1.00  0.00           C  
ATOM   2774  O   VAL A1433      56.291   8.039  19.706  1.00  0.00           O  
ATOM   2775  CB  VAL A1433      53.163   8.868  20.739  1.00  0.00           C  
ATOM   2776  CG1 VAL A1433      52.286   9.035  21.964  1.00  0.00           C  
ATOM   2777  CG2 VAL A1433      53.730  10.202  20.272  1.00  0.00           C  
ATOM   2778  H   VAL A1433      55.953   8.944  21.714  1.00  0.00           H  
ATOM   2779  N   GLU A1434      54.636   6.843  18.807  1.00  0.00           N  
ATOM   2780  CA  GLU A1434      55.423   6.550  17.619  1.00  0.00           C  
ATOM   2781  C   GLU A1434      55.736   7.762  16.787  1.00  0.00           C  
ATOM   2782  O   GLU A1434      56.776   7.827  16.151  1.00  0.00           O  
ATOM   2783  CB  GLU A1434      54.735   5.499  16.779  1.00  0.00           C  
ATOM   2784  CG  GLU A1434      54.796   4.130  17.403  1.00  0.00           C  
ATOM   2785  CD  GLU A1434      53.805   3.192  16.779  1.00  0.00           C  
ATOM   2786  OE1 GLU A1434      53.902   2.993  15.544  1.00  0.00           O  
ATOM   2787  OE2 GLU A1434      52.919   2.686  17.522  1.00  0.00           O  
ATOM   2788  H   GLU A1434      53.726   6.488  18.892  1.00  0.00           H  
ATOM   2789  N   GLY A1435      54.831   8.727  16.806  1.00  0.00           N  
ATOM   2790  CA  GLY A1435      55.020   9.942  16.051  1.00  0.00           C  
ATOM   2791  C   GLY A1435      53.715  10.697  16.044  1.00  0.00           C  
ATOM   2792  O   GLY A1435      52.726  10.227  16.608  1.00  0.00           O  
ATOM   2793  H   GLY A1435      54.018   8.615  17.342  1.00  0.00           H  
ATOM   2794  N   TRP A1440      53.682  11.826  15.344  1.00  0.00           N  
ATOM   2795  CA  TRP A1440      52.484  12.658  15.277  1.00  0.00           C  
ATOM   2796  C   TRP A1440      51.224  11.917  14.878  1.00  0.00           C  
ATOM   2797  O   TRP A1440      50.127  12.274  15.314  1.00  0.00           O  
ATOM   2798  CB  TRP A1440      52.702  13.811  14.313  1.00  0.00           C  
ATOM   2799  CG  TRP A1440      53.739  14.772  14.756  1.00  0.00           C  
ATOM   2800  CD1 TRP A1440      55.043  14.791  14.377  1.00  0.00           C  
ATOM   2801  CD2 TRP A1440      53.543  15.918  15.594  1.00  0.00           C  
ATOM   2802  NE1 TRP A1440      55.672  15.887  14.911  1.00  0.00           N  
ATOM   2803  CE2 TRP A1440      54.775  16.597  15.662  1.00  0.00           C  
ATOM   2804  CE3 TRP A1440      52.438  16.444  16.284  1.00  0.00           C  
ATOM   2805  CZ2 TRP A1440      54.941  17.772  16.388  1.00  0.00           C  
ATOM   2806  CZ3 TRP A1440      52.601  17.612  17.006  1.00  0.00           C  
ATOM   2807  CH2 TRP A1440      53.847  18.263  17.052  1.00  0.00           C  
ATOM   2808  H   TRP A1440      54.485  12.108  14.859  1.00  0.00           H  
ATOM   2809  HE1 TRP A1440      56.609  16.123  14.777  1.00  0.00           H  
ATOM   2810  N   ASP A1441      51.374  10.887  14.053  1.00  0.00           N  
ATOM   2811  CA  ASP A1441      50.216  10.136  13.600  1.00  0.00           C  
ATOM   2812  C   ASP A1441      50.031   8.820  14.326  1.00  0.00           C  
ATOM   2813  O   ASP A1441      49.462   7.877  13.772  1.00  0.00           O  
ATOM   2814  CB  ASP A1441      50.271   9.910  12.088  1.00  0.00           C  
ATOM   2815  CG  ASP A1441      51.297   8.870  11.685  1.00  0.00           C  
ATOM   2816  OD1 ASP A1441      52.374   8.792  12.308  1.00  0.00           O  
ATOM   2817  OD2 ASP A1441      51.018   8.117  10.734  1.00  0.00           O  
ATOM   2818  H   ASP A1441      52.270  10.632  13.748  1.00  0.00           H  
ATOM   2819  N   ASP A1442      50.581   8.720  15.530  1.00  0.00           N  
ATOM   2820  CA  ASP A1442      50.422   7.516  16.333  1.00  0.00           C  
ATOM   2821  C   ASP A1442      48.914   7.470  16.610  1.00  0.00           C  
ATOM   2822  O   ASP A1442      48.295   8.503  16.869  1.00  0.00           O  
ATOM   2823  CB  ASP A1442      51.223   7.666  17.631  1.00  0.00           C  
ATOM   2824  CG  ASP A1442      51.061   6.488  18.569  1.00  0.00           C  
ATOM   2825  OD1 ASP A1442      50.058   6.426  19.308  1.00  0.00           O  
ATOM   2826  OD2 ASP A1442      51.963   5.632  18.588  1.00  0.00           O  
ATOM   2827  H   ASP A1442      51.103   9.470  15.885  1.00  0.00           H  
ATOM   2828  N   PRO A1450      48.307   6.272  16.580  1.00  0.00           N  
ATOM   2829  CA  PRO A1450      46.867   6.181  16.827  1.00  0.00           C  
ATOM   2830  C   PRO A1450      46.320   6.683  18.163  1.00  0.00           C  
ATOM   2831  O   PRO A1450      45.109   6.781  18.314  1.00  0.00           O  
ATOM   2832  CB  PRO A1450      46.592   4.697  16.623  1.00  0.00           C  
ATOM   2833  CG  PRO A1450      47.503   4.355  15.542  1.00  0.00           C  
ATOM   2834  CD  PRO A1450      48.791   5.003  16.002  1.00  0.00           C  
ATOM   2835  N   ARG A1452      47.184   6.946  19.140  1.00  0.00           N  
ATOM   2836  CA  ARG A1452      46.725   7.457  20.448  1.00  0.00           C  
ATOM   2837  C   ARG A1452      46.712   8.980  20.469  1.00  0.00           C  
ATOM   2838  O   ARG A1452      46.278   9.582  21.441  1.00  0.00           O  
ATOM   2839  CB  ARG A1452      47.630   6.984  21.604  1.00  0.00           C  
ATOM   2840  CG  ARG A1452      47.507   5.523  21.977  1.00  0.00           C  
ATOM   2841  CD  ARG A1452      48.745   4.765  21.557  1.00  0.00           C  
ATOM   2842  NE  ARG A1452      49.876   4.923  22.467  1.00  0.00           N  
ATOM   2843  CZ  ARG A1452      51.134   4.631  22.150  1.00  0.00           C  
ATOM   2844  NH1 ARG A1452      51.445   4.204  20.943  1.00  0.00           N  
ATOM   2845  NH2 ARG A1452      52.096   4.791  23.029  1.00  0.00           N  
ATOM   2846  H   ARG A1452      48.141   6.798  18.989  1.00  0.00           H  
ATOM   2847 HE   ARG A1452      49.697   5.265  23.367  1.00  0.00           H  
ATOM   2848 HH11 ARG A1452      50.731   4.096  20.251  1.00  0.00           H  
ATOM   2849 HH12 ARG A1452      52.395   3.988  20.718  1.00  0.00           H  
ATOM   2850 HH21 ARG A1452      51.885   5.135  23.944  1.00  0.00           H  
ATOM   2851 HH22 ARG A1452      53.040   4.569  22.783  1.00  0.00           H  
ATOM   2852  N   MET A1455      47.274   9.590  19.428  1.00  0.00           N  
ATOM   2853  CA  MET A1455      47.358  11.042  19.334  1.00  0.00           C  
ATOM   2854  C   MET A1455      46.036  11.689  18.925  1.00  0.00           C  
ATOM   2855  O   MET A1455      45.310  11.147  18.108  1.00  0.00           O  
ATOM   2856  CB  MET A1455      48.451  11.414  18.335  1.00  0.00           C  
ATOM   2857  CG  MET A1455      49.853  11.095  18.811  1.00  0.00           C  
ATOM   2858  SD  MET A1455      50.372  12.178  20.173  1.00  0.00           S  
ATOM   2859  CE  MET A1455      51.465  13.285  19.272  1.00  0.00           C  
ATOM   2860  H   MET A1455      47.643   9.046  18.702  1.00  0.00           H  
ATOM   2861  N   PRO A1456      45.724  12.880  19.470  1.00  0.00           N  
ATOM   2862  CA  PRO A1456      44.461  13.532  19.092  1.00  0.00           C  
ATOM   2863  C   PRO A1456      44.616  14.289  17.765  1.00  0.00           C  
ATOM   2864  O   PRO A1456      43.830  15.199  17.473  1.00  0.00           O  
ATOM   2865  CB  PRO A1456      44.256  14.524  20.220  1.00  0.00           C  
ATOM   2866  CG  PRO A1456      45.662  15.012  20.441  1.00  0.00           C  
ATOM   2867  CD  PRO A1456      46.449  13.705  20.461  1.00  0.00           C  
ATOM   2868  N   THR A1457      45.660  13.967  16.996  1.00  0.00           N  
ATOM   2869  CA  THR A1457      45.888  14.639  15.732  1.00  0.00           C  
ATOM   2870  C   THR A1457      45.000  14.056  14.650  1.00  0.00           C  
ATOM   2871  O   THR A1457      44.516  12.933  14.774  1.00  0.00           O  
ATOM   2872  CB  THR A1457      47.323  14.503  15.302  1.00  0.00           C  
ATOM   2873  OG1 THR A1457      47.624  13.123  15.102  1.00  0.00           O  
ATOM   2874  CG2 THR A1457      48.239  15.061  16.364  1.00  0.00           C  
ATOM   2875  H   THR A1457      46.280  13.267  17.290  1.00  0.00           H  
ATOM   2876  HG1 THR A1457      48.539  13.031  14.827  1.00  0.00           H  
ATOM   2877  N   ILE A1458      44.769  14.836  13.594  1.00  0.00           N  
ATOM   2878  CA  ILE A1458      43.944  14.398  12.465  1.00  0.00           C  
ATOM   2879  C   ILE A1458      44.549  13.158  11.820  1.00  0.00           C  
ATOM   2880  O   ILE A1458      43.844  12.197  11.551  1.00  0.00           O  
ATOM   2881  CB  ILE A1458      43.808  15.501  11.385  1.00  0.00           C  
ATOM   2882  CG1 ILE A1458      42.978  16.656  11.921  1.00  0.00           C  
ATOM   2883  CG2 ILE A1458      43.123  14.946  10.135  1.00  0.00           C  
ATOM   2884  CD1 ILE A1458      41.583  16.262  12.167  1.00  0.00           C  
ATOM   2885  H   ILE A1458      45.164  15.732  13.572  1.00  0.00           H  
ATOM   2886  N   SER A1459      45.853  13.177  11.574  1.00  0.00           N  
ATOM   2887  CA  SER A1459      46.509  12.038  10.963  1.00  0.00           C  
ATOM   2888  C   SER A1459      46.502  10.830  11.905  1.00  0.00           C  
ATOM   2889  O   SER A1459      46.362   9.686  11.463  1.00  0.00           O  
ATOM   2890  CB  SER A1459      47.925  12.409  10.540  1.00  0.00           C  
ATOM   2891  OG  SER A1459      48.709  12.765  11.657  1.00  0.00           O  
ATOM   2892  H   SER A1459      46.378  13.970  11.808  1.00  0.00           H  
ATOM   2893 HG   SER A1459      49.595  12.994  11.367  1.00  0.00           H  
ATOM   2894  N   GLY A1460      46.585  11.102  13.204  1.00  0.00           N  
ATOM   2895  CA  GLY A1460      46.565  10.044  14.202  1.00  0.00           C  
ATOM   2896  C   GLY A1460      45.208   9.383  14.218  1.00  0.00           C  
ATOM   2897  O   GLY A1460      45.119   8.157  14.146  1.00  0.00           O  
ATOM   2898  H   GLY A1460      46.661  12.035  13.495  1.00  0.00           H  
ATOM   2899  N   LEU A1461      44.156  10.202  14.257  1.00  0.00           N  
ATOM   2900  CA  LEU A1461      42.773   9.736  14.255  1.00  0.00           C  
ATOM   2901  C   LEU A1461      42.473   8.995  12.954  1.00  0.00           C  
ATOM   2902  O   LEU A1461      41.709   8.035  12.938  1.00  0.00           O  
ATOM   2903  CB  LEU A1461      41.811  10.914  14.422  1.00  0.00           C  
ATOM   2904  CG  LEU A1461      41.645  11.503  15.828  1.00  0.00           C  
ATOM   2905  CD1 LEU A1461      40.861  12.814  15.790  1.00  0.00           C  
ATOM   2906  CD2 LEU A1461      40.936  10.506  16.713  1.00  0.00           C  
ATOM   2907  H   LEU A1461      44.320  11.167  14.289  1.00  0.00           H  
ATOM   2908  N   ARG A1462      43.084   9.432  11.863  1.00  0.00           N  
ATOM   2909  CA  ARG A1462      42.882   8.775  10.581  1.00  0.00           C  
ATOM   2910  C   ARG A1462      43.475   7.376  10.676  1.00  0.00           C  
ATOM   2911  O   ARG A1462      42.790   6.407  10.401  1.00  0.00           O  
ATOM   2912  CB  ARG A1462      43.586   9.536   9.463  1.00  0.00           C  
ATOM   2913  CG  ARG A1462      43.436   8.888   8.108  1.00  0.00           C  
ATOM   2914  CD  ARG A1462      44.429   9.451   7.127  1.00  0.00           C  
ATOM   2915  NE  ARG A1462      44.256  10.893   6.983  1.00  0.00           N  
ATOM   2916  CZ  ARG A1462      45.215  11.805   7.152  1.00  0.00           C  
ATOM   2917  NH1 ARG A1462      46.457  11.456   7.468  1.00  0.00           N  
ATOM   2918  NH2 ARG A1462      44.921  13.080   6.989  1.00  0.00           N  
ATOM   2919  H   ARG A1462      43.680  10.208  11.920  1.00  0.00           H  
ATOM   2920 HE   ARG A1462      43.364  11.217   6.743  1.00  0.00           H  
ATOM   2921 HH11 ARG A1462      46.691  10.491   7.585  1.00  0.00           H  
ATOM   2922 HH12 ARG A1462      47.158  12.159   7.589  1.00  0.00           H  
ATOM   2923 HH21 ARG A1462      43.991  13.351   6.742  1.00  0.00           H  
ATOM   2924 HH22 ARG A1462      45.628  13.776   7.112  1.00  0.00           H  
ATOM   2925  N   ARG A1463      44.727   7.278  11.133  1.00  0.00           N  
ATOM   2926  CA  ARG A1463      45.417   5.990  11.275  1.00  0.00           C  
ATOM   2927  C   ARG A1463      44.741   5.063  12.254  1.00  0.00           C  
ATOM   2928  O   ARG A1463      44.923   3.853  12.183  1.00  0.00           O  
ATOM   2929  CB  ARG A1463      46.874   6.185  11.680  1.00  0.00           C  
ATOM   2930  CG  ARG A1463      47.627   4.901  11.911  1.00  0.00           C  
ATOM   2931  CD  ARG A1463      49.116   5.132  11.831  1.00  0.00           C  
ATOM   2932  NE  ARG A1463      49.855   4.284  12.757  1.00  0.00           N  
ATOM   2933  CZ  ARG A1463      51.140   4.457  13.059  1.00  0.00           C  
ATOM   2934  NH1 ARG A1463      51.846   5.432  12.484  1.00  0.00           N  
ATOM   2935  NH2 ARG A1463      51.727   3.647  13.932  1.00  0.00           N  
ATOM   2936  H   ARG A1463      45.203   8.097  11.383  1.00  0.00           H  
ATOM   2937 HE   ARG A1463      49.378   3.542  13.183  1.00  0.00           H  
ATOM   2938 HH11 ARG A1463      51.410   6.040  11.820  1.00  0.00           H  
ATOM   2939 HH12 ARG A1463      52.811   5.555  12.717  1.00  0.00           H  
ATOM   2940 HH21 ARG A1463      51.204   2.910  14.360  1.00  0.00           H  
ATOM   2941 HH22 ARG A1463      52.692   3.774  14.161  1.00  0.00           H  
ATOM   2942  N   ARG A1464      44.000   5.652  13.186  1.00  0.00           N  
ATOM   2943  CA  ARG A1464      43.237   4.932  14.206  1.00  0.00           C  
ATOM   2944  C   ARG A1464      42.025   4.290  13.563  1.00  0.00           C  
ATOM   2945  O   ARG A1464      41.458   3.371  14.117  1.00  0.00           O  
ATOM   2946  CB  ARG A1464      42.763   5.920  15.280  1.00  0.00           C  
ATOM   2947  CG  ARG A1464      41.795   5.380  16.343  1.00  0.00           C  
ATOM   2948  CD  ARG A1464      42.510   4.513  17.346  1.00  0.00           C  
ATOM   2949  NE  ARG A1464      41.703   4.302  18.549  1.00  0.00           N  
ATOM   2950  CZ  ARG A1464      41.992   4.817  19.744  1.00  0.00           C  
ATOM   2951  NH1 ARG A1464      43.059   5.587  19.903  1.00  0.00           N  
ATOM   2952  NH2 ARG A1464      41.209   4.573  20.778  1.00  0.00           N  
ATOM   2953  H   ARG A1464      43.962   6.631  13.191  1.00  0.00           H  
ATOM   2954 HE   ARG A1464      40.900   3.747  18.471  1.00  0.00           H  
ATOM   2955 HH11 ARG A1464      43.653   5.785  19.124  1.00  0.00           H  
ATOM   2956 HH12 ARG A1464      43.270   5.970  20.802  1.00  0.00           H  
ATOM   2957 HH21 ARG A1464      40.397   4.001  20.666  1.00  0.00           H  
ATOM   2958 HH22 ARG A1464      41.428   4.961  21.673  1.00  0.00           H  
ATOM   2959  N   GLY A1465      41.597   4.821  12.424  1.00  0.00           N  
ATOM   2960  CA  GLY A1465      40.440   4.272  11.738  1.00  0.00           C  
ATOM   2961  C   GLY A1465      39.228   5.184  11.744  1.00  0.00           C  
ATOM   2962  O   GLY A1465      38.101   4.742  11.523  1.00  0.00           O  
ATOM   2963  H   GLY A1465      42.067   5.592  12.042  1.00  0.00           H  
ATOM   2964  N   TYR A1467      39.443   6.443  12.101  1.00  0.00           N  
ATOM   2965  CA  TYR A1467      38.371   7.430  12.127  1.00  0.00           C  
ATOM   2966  C   TYR A1467      38.078   7.858  10.702  1.00  0.00           C  
ATOM   2967  O   TYR A1467      38.975   7.879   9.866  1.00  0.00           O  
ATOM   2968  CB  TYR A1467      38.796   8.656  12.930  1.00  0.00           C  
ATOM   2969  CG  TYR A1467      38.376   8.589  14.359  1.00  0.00           C  
ATOM   2970  CD1 TYR A1467      39.018   7.727  15.251  1.00  0.00           C  
ATOM   2971  CD2 TYR A1467      37.282   9.333  14.818  1.00  0.00           C  
ATOM   2972  CE1 TYR A1467      38.579   7.599  16.562  1.00  0.00           C  
ATOM   2973  CE2 TYR A1467      36.831   9.207  16.129  1.00  0.00           C  
ATOM   2974  CZ  TYR A1467      37.482   8.338  16.991  1.00  0.00           C  
ATOM   2975  OH  TYR A1467      37.027   8.179  18.280  1.00  0.00           O  
ATOM   2976  H   TYR A1467      40.349   6.718  12.355  1.00  0.00           H  
ATOM   2977 HH   TYR A1467      36.270   8.752  18.426  1.00  0.00           H  
ATOM   2978  N   THR A1506      36.837   8.236  10.431  1.00  0.00           N  
ATOM   2979  CA  THR A1506      36.497   8.669   9.088  1.00  0.00           C  
ATOM   2980  C   THR A1506      36.308  10.184   9.046  1.00  0.00           C  
ATOM   2981  O   THR A1506      35.837  10.773  10.024  1.00  0.00           O  
ATOM   2982  CB  THR A1506      35.264   7.906   8.566  1.00  0.00           C  
ATOM   2983  OG1 THR A1506      34.136   8.105   9.434  1.00  0.00           O  
ATOM   2984  CG2 THR A1506      35.591   6.430   8.502  1.00  0.00           C  
ATOM   2985  H   THR A1506      36.153   8.223  11.133  1.00  0.00           H  
ATOM   2986  HG1 THR A1506      33.380   7.623   9.092  1.00  0.00           H  
ATOM   2987  N   ALA A1507      36.706  10.829   7.951  1.00  0.00           N  
ATOM   2988  CA  ALA A1507      36.557  12.282   7.856  1.00  0.00           C  
ATOM   2989  C   ALA A1507      35.142  12.703   8.163  1.00  0.00           C  
ATOM   2990  O   ALA A1507      34.916  13.738   8.758  1.00  0.00           O  
ATOM   2991  CB  ALA A1507      36.944  12.780   6.489  1.00  0.00           C  
ATOM   2992  H   ALA A1507      37.100  10.329   7.206  1.00  0.00           H  
ATOM   2993  N   ALA A1508      34.178  11.895   7.766  1.00  0.00           N  
ATOM   2994  CA  ALA A1508      32.796  12.224   8.026  1.00  0.00           C  
ATOM   2995  C   ALA A1508      32.475  12.139   9.507  1.00  0.00           C  
ATOM   2996  O   ALA A1508      31.734  12.979  10.015  1.00  0.00           O  
ATOM   2997  CB  ALA A1508      31.879  11.338   7.229  1.00  0.00           C  
ATOM   2998  H   ALA A1508      34.401  11.067   7.292  1.00  0.00           H  
ATOM   2999  N   SER A1509      33.019  11.153  10.217  1.00  0.00           N  
ATOM   3000  CA  SER A1509      32.729  11.057  11.649  1.00  0.00           C  
ATOM   3001  C   SER A1509      33.193  12.327  12.368  1.00  0.00           C  
ATOM   3002  O   SER A1509      32.558  12.789  13.318  1.00  0.00           O  
ATOM   3003  CB  SER A1509      33.381   9.829  12.274  1.00  0.00           C  
ATOM   3004  OG  SER A1509      34.798   9.891  12.239  1.00  0.00           O  
ATOM   3005  H   SER A1509      33.607  10.498   9.786  1.00  0.00           H  
ATOM   3006 HG   SER A1509      35.163   9.100  12.642  1.00  0.00           H  
ATOM   3007  N   ILE A1510      34.284  12.912  11.890  1.00  0.00           N  
ATOM   3008  CA  ILE A1510      34.821  14.134  12.485  1.00  0.00           C  
ATOM   3009  C   ILE A1510      33.972  15.357  12.116  1.00  0.00           C  
ATOM   3010  O   ILE A1510      33.654  16.181  12.966  1.00  0.00           O  
ATOM   3011  CB  ILE A1510      36.305  14.324  12.099  1.00  0.00           C  
ATOM   3012  CG1 ILE A1510      37.141  13.290  12.850  1.00  0.00           C  
ATOM   3013  CG2 ILE A1510      36.776  15.735  12.403  1.00  0.00           C  
ATOM   3014  CD1 ILE A1510      38.583  13.227  12.394  1.00  0.00           C  
ATOM   3015  H   ILE A1510      34.741  12.515  11.119  1.00  0.00           H  
ATOM   3016  N   ARG A1511      33.572  15.462  10.860  1.00  0.00           N  
ATOM   3017  CA  ARG A1511      32.748  16.583  10.462  1.00  0.00           C  
ATOM   3018  C   ARG A1511      31.493  16.580  11.318  1.00  0.00           C  
ATOM   3019  O   ARG A1511      31.020  17.631  11.742  1.00  0.00           O  
ATOM   3020  CB  ARG A1511      32.395  16.492   8.980  1.00  0.00           C  
ATOM   3021  CG  ARG A1511      33.566  16.771   8.075  1.00  0.00           C  
ATOM   3022  CD  ARG A1511      33.111  16.994   6.655  1.00  0.00           C  
ATOM   3023  NE  ARG A1511      33.467  15.873   5.793  1.00  0.00           N  
ATOM   3024  CZ  ARG A1511      32.628  14.901   5.456  1.00  0.00           C  
ATOM   3025  NH1 ARG A1511      31.376  14.906   5.908  1.00  0.00           N  
ATOM   3026  NH2 ARG A1511      33.037  13.922   4.668  1.00  0.00           N  
ATOM   3027  H   ARG A1511      33.832  14.784  10.202  1.00  0.00           H  
ATOM   3028 HE   ARG A1511      34.380  15.835   5.441  1.00  0.00           H  
ATOM   3029 HH11 ARG A1511      31.063  15.645   6.505  1.00  0.00           H  
ATOM   3030 HH12 ARG A1511      30.749  14.171   5.651  1.00  0.00           H  
ATOM   3031 HH21 ARG A1511      33.977  13.914   4.327  1.00  0.00           H  
ATOM   3032 HH22 ARG A1511      32.407  13.189   4.413  1.00  0.00           H  
ATOM   3033  N   GLU A1516      31.000  15.385  11.626  1.00  0.00           N  
ATOM   3034  CA  GLU A1516      29.807  15.227  12.441  1.00  0.00           C  
ATOM   3035  C   GLU A1516      30.095  15.656  13.854  1.00  0.00           C  
ATOM   3036  O   GLU A1516      29.234  16.246  14.510  1.00  0.00           O  
ATOM   3037  CB  GLU A1516      29.343  13.773  12.450  1.00  0.00           C  
ATOM   3038  CG  GLU A1516      28.238  13.454  13.476  1.00  0.00           C  
ATOM   3039  CD  GLU A1516      26.904  14.130  13.169  1.00  0.00           C  
ATOM   3040  OE1 GLU A1516      26.758  14.758  12.097  1.00  0.00           O  
ATOM   3041  OE2 GLU A1516      25.983  14.030  14.003  1.00  0.00           O  
ATOM   3042  H   GLU A1516      31.456  14.584  11.293  1.00  0.00           H  
ATOM   3043  N   PHE A1517      31.294  15.337  14.334  1.00  0.00           N  
ATOM   3044  CA  PHE A1517      31.691  15.700  15.689  1.00  0.00           C  
ATOM   3045  C   PHE A1517      31.665  17.216  15.861  1.00  0.00           C  
ATOM   3046  O   PHE A1517      31.118  17.717  16.836  1.00  0.00           O  
ATOM   3047  CB  PHE A1517      33.065  15.133  16.022  1.00  0.00           C  
ATOM   3048  CG  PHE A1517      33.557  15.515  17.376  1.00  0.00           C  
ATOM   3049  CD1 PHE A1517      32.845  15.154  18.515  1.00  0.00           C  
ATOM   3050  CD2 PHE A1517      34.723  16.250  17.518  1.00  0.00           C  
ATOM   3051  CE1 PHE A1517      33.290  15.522  19.776  1.00  0.00           C  
ATOM   3052  CE2 PHE A1517      35.176  16.623  18.765  1.00  0.00           C  
ATOM   3053  CZ  PHE A1517      34.459  16.258  19.897  1.00  0.00           C  
ATOM   3054  H   PHE A1517      31.924  14.848  13.765  1.00  0.00           H  
ATOM   3055  N   CYS A1518      32.208  17.951  14.895  1.00  0.00           N  
ATOM   3056  CA  CYS A1518      32.197  19.410  14.945  1.00  0.00           C  
ATOM   3057  C   CYS A1518      30.756  19.906  14.899  1.00  0.00           C  
ATOM   3058  O   CYS A1518      30.373  20.819  15.624  1.00  0.00           O  
ATOM   3059  CB  CYS A1518      32.956  19.981  13.762  1.00  0.00           C  
ATOM   3060  SG  CYS A1518      34.655  19.514  13.759  1.00  0.00           S  
ATOM   3061  H   CYS A1518      32.626  17.502  14.131  1.00  0.00           H  
ATOM   3062  N   LYS A1527      29.948  19.289  14.050  1.00  0.00           N  
ATOM   3063  CA  LYS A1527      28.545  19.667  13.932  1.00  0.00           C  
ATOM   3064  C   LYS A1527      27.885  19.625  15.306  1.00  0.00           C  
ATOM   3065  O   LYS A1527      27.224  20.572  15.705  1.00  0.00           O  
ATOM   3066  CB  LYS A1527      27.828  18.688  13.012  1.00  0.00           C  
ATOM   3067  CG  LYS A1527      26.612  19.248  12.306  1.00  0.00           C  
ATOM   3068  CD  LYS A1527      26.890  19.343  10.810  1.00  0.00           C  
ATOM   3069  CE  LYS A1527      27.360  18.001  10.259  1.00  0.00           C  
ATOM   3070  NZ  LYS A1527      28.043  18.152   8.943  1.00  0.00           N  
ATOM   3071  H   LYS A1527      30.300  18.565  13.491  1.00  0.00           H  
ATOM   3072  HZ1 LYS A1527      28.706  18.952   8.986  1.00  0.00           H  
ATOM   3073  HZ2 LYS A1527      28.565  17.280   8.721  1.00  0.00           H  
ATOM   3074  HZ3 LYS A1527      27.334  18.329   8.203  1.00  0.00           H  
ATOM   3075  N   ARG A1528      28.136  18.551  16.049  1.00  0.00           N  
ATOM   3076  CA  ARG A1528      27.544  18.361  17.367  1.00  0.00           C  
ATOM   3077  C   ARG A1528      28.008  19.258  18.509  1.00  0.00           C  
ATOM   3078  O   ARG A1528      27.184  19.727  19.289  1.00  0.00           O  
ATOM   3079  CB  ARG A1528      27.705  16.915  17.812  1.00  0.00           C  
ATOM   3080  CG  ARG A1528      27.057  15.897  16.915  1.00  0.00           C  
ATOM   3081  CD  ARG A1528      27.429  14.513  17.381  1.00  0.00           C  
ATOM   3082  NE  ARG A1528      26.794  13.484  16.570  1.00  0.00           N  
ATOM   3083  CZ  ARG A1528      26.730  12.195  16.897  1.00  0.00           C  
ATOM   3084  NH1 ARG A1528      27.245  11.754  18.042  1.00  0.00           N  
ATOM   3085  NH2 ARG A1528      26.134  11.345  16.079  1.00  0.00           N  
ATOM   3086  H   ARG A1528      28.740  17.864  15.698  1.00  0.00           H  
ATOM   3087 HE   ARG A1528      26.385  13.760  15.724  1.00  0.00           H  
ATOM   3088 HH11 ARG A1528      27.688  12.394  18.670  1.00  0.00           H  
ATOM   3089 HH12 ARG A1528      27.189  10.783  18.274  1.00  0.00           H  
ATOM   3090 HH21 ARG A1528      25.735  11.672  15.222  1.00  0.00           H  
ATOM   3091 HH22 ARG A1528      26.082  10.375  16.317  1.00  0.00           H  
ATOM   3092  N   ILE A1549      29.311  19.476  18.643  1.00  0.00           N  
ATOM   3093  CA  ILE A1549      29.807  20.276  19.753  1.00  0.00           C  
ATOM   3094  C   ILE A1549      29.431  21.748  19.782  1.00  0.00           C  
ATOM   3095  O   ILE A1549      29.479  22.369  20.837  1.00  0.00           O  
ATOM   3096  CB  ILE A1549      31.317  20.112  19.953  1.00  0.00           C  
ATOM   3097  CG1 ILE A1549      32.078  20.646  18.749  1.00  0.00           C  
ATOM   3098  CG2 ILE A1549      31.652  18.638  20.198  1.00  0.00           C  
ATOM   3099  CD1 ILE A1549      33.554  20.563  18.932  1.00  0.00           C  
ATOM   3100  H   ILE A1549      29.940  19.098  17.993  1.00  0.00           H  
ATOM   3101  N   GLY A1563      29.029  22.298  18.642  1.00  0.00           N  
ATOM   3102  CA  GLY A1563      28.621  23.698  18.600  1.00  0.00           C  
ATOM   3103  C   GLY A1563      29.735  24.727  18.490  1.00  0.00           C  
ATOM   3104  O   GLY A1563      30.906  24.373  18.313  1.00  0.00           O  
ATOM   3105  H   GLY A1563      29.006  21.760  17.823  1.00  0.00           H  
ATOM   3106  N   VAL A1569      29.351  26.003  18.492  1.00  0.00           N  
ATOM   3107  CA  VAL A1569      30.290  27.117  18.410  1.00  0.00           C  
ATOM   3108  C   VAL A1569      29.709  28.217  19.292  1.00  0.00           C  
ATOM   3109  O   VAL A1569      28.780  28.911  18.904  1.00  0.00           O  
ATOM   3110  CB  VAL A1569      30.475  27.651  16.945  1.00  0.00           C  
ATOM   3111  CG1 VAL A1569      31.362  28.900  16.934  1.00  0.00           C  
ATOM   3112  CG2 VAL A1569      31.124  26.596  16.075  1.00  0.00           C  
ATOM   3113  H   VAL A1569      28.394  26.203  18.551  1.00  0.00           H  
ATOM   3114  N   THR A1594      30.295  28.395  20.467  1.00  0.00           N  
ATOM   3115  CA  THR A1594      29.812  29.381  21.420  1.00  0.00           C  
ATOM   3116  C   THR A1594      31.010  30.136  22.019  1.00  0.00           C  
ATOM   3117  O   THR A1594      32.139  30.005  21.534  1.00  0.00           O  
ATOM   3118  CB  THR A1594      29.079  28.655  22.548  1.00  0.00           C  
ATOM   3119  OG1 THR A1594      30.032  27.925  23.323  1.00  0.00           O  
ATOM   3120  CG2 THR A1594      28.080  27.659  21.994  1.00  0.00           C  
ATOM   3121  H   THR A1594      31.074  27.848  20.700  1.00  0.00           H  
ATOM   3122  HG1 THR A1594      29.581  27.465  24.035  1.00  0.00           H  
ATOM   3123  N   LYS A1596      30.768  30.955  23.042  1.00  0.00           N  
ATOM   3124  CA  LYS A1596      31.862  31.671  23.696  1.00  0.00           C  
ATOM   3125  C   LYS A1596      32.133  31.038  25.055  1.00  0.00           C  
ATOM   3126  O   LYS A1596      32.874  31.581  25.863  1.00  0.00           O  
ATOM   3127  CB  LYS A1596      31.519  33.138  23.915  1.00  0.00           C  
ATOM   3128  CG  LYS A1596      31.646  34.019  22.708  1.00  0.00           C  
ATOM   3129  CD  LYS A1596      31.515  35.468  23.123  1.00  0.00           C  
ATOM   3130  CE  LYS A1596      31.572  36.396  21.920  1.00  0.00           C  
ATOM   3131  NZ  LYS A1596      32.907  36.402  21.211  1.00  0.00           N  
ATOM   3132  H   LYS A1596      29.849  31.078  23.359  1.00  0.00           H  
ATOM   3133  HZ1 LYS A1596      33.243  35.425  21.095  1.00  0.00           H  
ATOM   3134  HZ2 LYS A1596      32.801  36.846  20.276  1.00  0.00           H  
ATOM   3135  HZ3 LYS A1596      33.596  36.941  21.774  1.00  0.00           H  
ATOM   3136  N   GLN A1601      31.557  29.868  25.290  1.00  0.00           N  
ATOM   3137  CA  GLN A1601      31.705  29.190  26.560  1.00  0.00           C  
ATOM   3138  C   GLN A1601      32.915  28.277  26.653  1.00  0.00           C  
ATOM   3139  O   GLN A1601      33.162  27.505  25.738  1.00  0.00           O  
ATOM   3140  CB  GLN A1601      30.470  28.330  26.771  1.00  0.00           C  
ATOM   3141  CG  GLN A1601      29.924  28.353  28.170  1.00  0.00           C  
ATOM   3142  CD  GLN A1601      28.645  29.115  28.225  1.00  0.00           C  
ATOM   3143  OE1 GLN A1601      28.509  30.163  27.586  1.00  0.00           O  
ATOM   3144  NE2 GLN A1601      27.668  28.574  28.932  1.00  0.00           N  
ATOM   3145  H   GLN A1601      31.017  29.451  24.586  1.00  0.00           H  
ATOM   3146 HE21 GLN A1601      26.820  29.062  28.979  1.00  0.00           H  
ATOM   3147 HE22 GLN A1601      27.808  27.716  29.385  1.00  0.00           H  
ATOM   3148  N   ASP A1602      33.674  28.340  27.740  1.00  0.00           N  
ATOM   3149  CA  ASP A1602      34.777  27.388  27.902  1.00  0.00           C  
ATOM   3150  C   ASP A1602      34.055  26.035  28.009  1.00  0.00           C  
ATOM   3151  O   ASP A1602      32.963  25.963  28.578  1.00  0.00           O  
ATOM   3152  CB  ASP A1602      35.563  27.638  29.188  1.00  0.00           C  
ATOM   3153  CG  ASP A1602      36.353  28.939  29.161  1.00  0.00           C  
ATOM   3154  OD1 ASP A1602      36.441  29.608  28.098  1.00  0.00           O  
ATOM   3155  OD2 ASP A1602      36.891  29.297  30.235  1.00  0.00           O  
ATOM   3156  H   ASP A1602      33.499  29.016  28.427  1.00  0.00           H  
ATOM   3157  N   ASN A1603      34.653  24.962  27.513  1.00  0.00           N  
ATOM   3158  CA  ASN A1603      33.964  23.685  27.539  1.00  0.00           C  
ATOM   3159  C   ASN A1603      34.949  22.532  27.461  1.00  0.00           C  
ATOM   3160  O   ASN A1603      36.095  22.721  27.056  1.00  0.00           O  
ATOM   3161  CB  ASN A1603      33.082  23.613  26.304  1.00  0.00           C  
ATOM   3162  CG  ASN A1603      33.905  23.635  25.032  1.00  0.00           C  
ATOM   3163  OD1 ASN A1603      34.464  22.623  24.633  1.00  0.00           O  
ATOM   3164  ND2 ASN A1603      34.085  24.813  24.465  1.00  0.00           N  
ATOM   3165  H   ASN A1603      35.553  25.030  27.132  1.00  0.00           H  
ATOM   3166 HD21 ASN A1603      34.615  24.842  23.642  1.00  0.00           H  
ATOM   3167 HD22 ASN A1603      33.694  25.616  24.869  1.00  0.00           H  
ATOM   3168  N   THR A1604      34.509  21.340  27.847  1.00  0.00           N  
ATOM   3169  CA  THR A1604      35.359  20.169  27.738  1.00  0.00           C  
ATOM   3170  C   THR A1604      34.474  19.009  27.392  1.00  0.00           C  
ATOM   3171  O   THR A1604      33.678  18.573  28.213  1.00  0.00           O  
ATOM   3172  CB  THR A1604      36.135  19.859  29.005  1.00  0.00           C  
ATOM   3173  OG1 THR A1604      36.959  20.982  29.334  1.00  0.00           O  
ATOM   3174  CG2 THR A1604      37.033  18.645  28.775  1.00  0.00           C  
ATOM   3175  H   THR A1604      33.603  21.250  28.209  1.00  0.00           H  
ATOM   3176  HG1 THR A1604      37.453  20.793  30.135  1.00  0.00           H  
ATOM   3177  N   ILE A1613      34.588  18.548  26.153  1.00  0.00           N  
ATOM   3178  CA  ILE A1613      33.783  17.448  25.661  1.00  0.00           C  
ATOM   3179  C   ILE A1613      34.319  16.125  26.193  1.00  0.00           C  
ATOM   3180  O   ILE A1613      35.534  15.977  26.387  1.00  0.00           O  
ATOM   3181  CB  ILE A1613      33.772  17.454  24.101  1.00  0.00           C  
ATOM   3182  CG1 ILE A1613      32.949  18.638  23.600  1.00  0.00           C  
ATOM   3183  CG2 ILE A1613      33.210  16.146  23.519  1.00  0.00           C  
ATOM   3184  CD1 ILE A1613      33.677  19.919  23.653  1.00  0.00           C  
ATOM   3185  H   ILE A1613      35.238  18.965  25.551  1.00  0.00           H  
ATOM   3186  N   GLU A1614      33.417  15.190  26.478  1.00  0.00           N  
ATOM   3187  CA  GLU A1614      33.808  13.871  26.952  1.00  0.00           C  
ATOM   3188  C   GLU A1614      34.148  13.023  25.730  1.00  0.00           C  
ATOM   3189  O   GLU A1614      33.535  13.179  24.672  1.00  0.00           O  
ATOM   3190  CB  GLU A1614      32.662  13.192  27.706  1.00  0.00           C  
ATOM   3191  CG  GLU A1614      32.113  13.984  28.886  1.00  0.00           C  
ATOM   3192  CD  GLU A1614      30.958  13.281  29.588  1.00  0.00           C  
ATOM   3193  OE1 GLU A1614      30.027  12.824  28.892  1.00  0.00           O  
ATOM   3194  OE2 GLU A1614      30.978  13.191  30.840  1.00  0.00           O  
ATOM   3195  H   GLU A1614      32.465  15.395  26.366  1.00  0.00           H  
ATOM   3196  N   MET A1615      35.112  12.114  25.874  1.00  0.00           N  
ATOM   3197  CA  MET A1615      35.495  11.218  24.782  1.00  0.00           C  
ATOM   3198  C   MET A1615      34.272  10.474  24.260  1.00  0.00           C  
ATOM   3199  O   MET A1615      34.230  10.092  23.091  1.00  0.00           O  
ATOM   3200  CB  MET A1615      36.501  10.179  25.261  1.00  0.00           C  
ATOM   3201  CG  MET A1615      37.929  10.617  25.213  1.00  0.00           C  
ATOM   3202  SD  MET A1615      38.441  10.957  23.531  1.00  0.00           S  
ATOM   3203  CE  MET A1615      37.915   9.497  22.713  1.00  0.00           C  
ATOM   3204  H   MET A1615      35.577  12.044  26.734  1.00  0.00           H  
ATOM   3205  N   ALA A1616      33.279  10.277  25.128  1.00  0.00           N  
ATOM   3206  CA  ALA A1616      32.055   9.565  24.774  1.00  0.00           C  
ATOM   3207  C   ALA A1616      31.390  10.170  23.556  1.00  0.00           C  
ATOM   3208  O   ALA A1616      30.856   9.453  22.714  1.00  0.00           O  
ATOM   3209  CB  ALA A1616      31.097   9.559  25.937  1.00  0.00           C  
ATOM   3210  H   ALA A1616      33.375  10.624  26.039  1.00  0.00           H  
ATOM   3211  N   SER A1617      31.453  11.490  23.455  1.00  0.00           N  
ATOM   3212  CA  SER A1617      30.866  12.206  22.341  1.00  0.00           C  
ATOM   3213  C   SER A1617      31.600  11.847  21.035  1.00  0.00           C  
ATOM   3214  O   SER A1617      30.978  11.446  20.047  1.00  0.00           O  
ATOM   3215  CB  SER A1617      30.947  13.703  22.629  1.00  0.00           C  
ATOM   3216  OG  SER A1617      29.854  14.419  22.080  1.00  0.00           O  
ATOM   3217  H   SER A1617      31.911  11.998  24.156  1.00  0.00           H  
ATOM   3218 HG   SER A1617      29.947  15.352  22.285  1.00  0.00           H  
ATOM   3219  N   LEU A1619      32.927  11.926  21.044  1.00  0.00           N  
ATOM   3220  CA  LEU A1619      33.709  11.611  19.845  1.00  0.00           C  
ATOM   3221  C   LEU A1619      33.417  10.184  19.405  1.00  0.00           C  
ATOM   3222  O   LEU A1619      33.006   9.937  18.263  1.00  0.00           O  
ATOM   3223  CB  LEU A1619      35.210  11.750  20.117  1.00  0.00           C  
ATOM   3224  CG  LEU A1619      36.138  12.201  18.987  1.00  0.00           C  
ATOM   3225  CD1 LEU A1619      37.485  11.529  19.145  1.00  0.00           C  
ATOM   3226  CD2 LEU A1619      35.572  11.863  17.638  1.00  0.00           C  
ATOM   3227  H   LEU A1619      33.389  12.199  21.864  1.00  0.00           H  
ATOM   3228  N   GLU A1620      33.581   9.259  20.348  1.00  0.00           N  
ATOM   3229  CA  GLU A1620      33.362   7.842  20.100  1.00  0.00           C  
ATOM   3230  C   GLU A1620      31.960   7.539  19.590  1.00  0.00           C  
ATOM   3231  O   GLU A1620      31.781   6.660  18.746  1.00  0.00           O  
ATOM   3232  CB  GLU A1620      33.688   7.043  21.351  1.00  0.00           C  
ATOM   3233  CG  GLU A1620      35.088   7.340  21.826  1.00  0.00           C  
ATOM   3234  CD  GLU A1620      35.592   6.362  22.851  1.00  0.00           C  
ATOM   3235  OE1 GLU A1620      34.798   5.965  23.736  1.00  0.00           O  
ATOM   3236  OE2 GLU A1620      36.790   6.002  22.761  1.00  0.00           O  
ATOM   3237  H   GLU A1620      33.860   9.543  21.243  1.00  0.00           H  
ATOM   3238  N   SER A1621      30.974   8.285  20.070  1.00  0.00           N  
ATOM   3239  CA  SER A1621      29.611   8.101  19.613  1.00  0.00           C  
ATOM   3240  C   SER A1621      29.609   8.312  18.105  1.00  0.00           C  
ATOM   3241  O   SER A1621      29.158   7.453  17.348  1.00  0.00           O  
ATOM   3242  CB  SER A1621      28.694   9.123  20.276  1.00  0.00           C  
ATOM   3243  OG  SER A1621      27.404   9.105  19.693  1.00  0.00           O  
ATOM   3244  H   SER A1621      31.170   8.970  20.743  1.00  0.00           H  
ATOM   3245 HG   SER A1621      26.847   9.756  20.127  1.00  0.00           H  
ATOM   3246  N   CYS A1622      30.213   9.413  17.669  1.00  0.00           N  
ATOM   3247  CA  CYS A1622      30.270   9.747  16.255  1.00  0.00           C  
ATOM   3248  C   CYS A1622      30.832   8.658  15.351  1.00  0.00           C  
ATOM   3249  O   CYS A1622      30.207   8.296  14.343  1.00  0.00           O  
ATOM   3250  CB  CYS A1622      31.041  11.050  16.048  1.00  0.00           C  
ATOM   3251  SG  CYS A1622      30.204  12.452  16.784  1.00  0.00           S  
ATOM   3252  H   CYS A1622      30.631  10.016  18.318  1.00  0.00           H  
ATOM   3253  N   ILE A1632      31.988   8.110  15.713  1.00  0.00           N  
ATOM   3254  CA  ILE A1632      32.595   7.085  14.878  1.00  0.00           C  
ATOM   3255  C   ILE A1632      31.827   5.765  14.897  1.00  0.00           C  
ATOM   3256  O   ILE A1632      31.629   5.158  13.840  1.00  0.00           O  
ATOM   3257  CB  ILE A1632      34.103   6.909  15.172  1.00  0.00           C  
ATOM   3258  CG1 ILE A1632      34.745   6.045  14.090  1.00  0.00           C  
ATOM   3259  CG2 ILE A1632      34.331   6.327  16.553  1.00  0.00           C  
ATOM   3260  CD1 ILE A1632      34.499   6.529  12.679  1.00  0.00           C  
ATOM   3261  H   ILE A1632      32.430   8.396  16.540  1.00  0.00           H  
ATOM   3262  N   ARG A1635      31.355   5.334  16.065  1.00  0.00           N  
ATOM   3263  CA  ARG A1635      30.579   4.096  16.133  1.00  0.00           C  
ATOM   3264  C   ARG A1635      29.392   4.176  15.187  1.00  0.00           C  
ATOM   3265  O   ARG A1635      29.166   3.276  14.386  1.00  0.00           O  
ATOM   3266  CB  ARG A1635      30.059   3.846  17.534  1.00  0.00           C  
ATOM   3267  CG  ARG A1635      31.061   3.228  18.449  1.00  0.00           C  
ATOM   3268  CD  ARG A1635      30.422   2.992  19.786  1.00  0.00           C  
ATOM   3269  NE  ARG A1635      31.379   2.424  20.711  1.00  0.00           N  
ATOM   3270  CZ  ARG A1635      31.736   2.996  21.851  1.00  0.00           C  
ATOM   3271  NH1 ARG A1635      31.179   4.143  22.222  1.00  0.00           N  
ATOM   3272  NH2 ARG A1635      32.632   2.406  22.636  1.00  0.00           N  
ATOM   3273  H   ARG A1635      31.528   5.848  16.881  1.00  0.00           H  
ATOM   3274 HE   ARG A1635      31.788   1.564  20.480  1.00  0.00           H  
ATOM   3275 HH11 ARG A1635      30.490   4.575  21.641  1.00  0.00           H  
ATOM   3276 HH12 ARG A1635      31.449   4.575  23.083  1.00  0.00           H  
ATOM   3277 HH21 ARG A1635      33.035   1.532  22.365  1.00  0.00           H  
ATOM   3278 HH22 ARG A1635      32.903   2.836  23.497  1.00  0.00           H  
ATOM   3279  N   GLU A1636      28.670   5.288  15.241  1.00  0.00           N  
ATOM   3280  CA  GLU A1636      27.519   5.485  14.376  1.00  0.00           C  
ATOM   3281  C   GLU A1636      27.834   5.310  12.885  1.00  0.00           C  
ATOM   3282  O   GLU A1636      27.064   4.694  12.148  1.00  0.00           O  
ATOM   3283  CB  GLU A1636      26.929   6.866  14.606  1.00  0.00           C  
ATOM   3284  CG  GLU A1636      25.818   7.195  13.639  1.00  0.00           C  
ATOM   3285  CD  GLU A1636      25.244   8.566  13.868  1.00  0.00           C  
ATOM   3286  OE1 GLU A1636      25.883   9.565  13.457  1.00  0.00           O  
ATOM   3287  OE2 GLU A1636      24.149   8.639  14.461  1.00  0.00           O  
ATOM   3288  H   GLU A1636      28.918   5.991  15.877  1.00  0.00           H  
ATOM   3289  N   ASP A1637      28.964   5.857  12.450  1.00  0.00           N  
ATOM   3290  CA  ASP A1637      29.388   5.789  11.056  1.00  0.00           C  
ATOM   3291  C   ASP A1637      29.724   4.358  10.683  1.00  0.00           C  
ATOM   3292  O   ASP A1637      29.250   3.845   9.670  1.00  0.00           O  
ATOM   3293  CB  ASP A1637      30.624   6.684  10.846  1.00  0.00           C  
ATOM   3294  CG  ASP A1637      31.004   6.865   9.374  1.00  0.00           C  
ATOM   3295  OD1 ASP A1637      31.390   5.897   8.700  1.00  0.00           O  
ATOM   3296  OD2 ASP A1637      30.975   8.008   8.893  1.00  0.00           O  
ATOM   3297  H   ASP A1637      29.536   6.326  13.092  1.00  0.00           H  
ATOM   3298  N   LEU A1638      30.543   3.712  11.502  1.00  0.00           N  
ATOM   3299  CA  LEU A1638      30.963   2.353  11.211  1.00  0.00           C  
ATOM   3300  C   LEU A1638      29.881   1.288  11.339  1.00  0.00           C  
ATOM   3301  O   LEU A1638      29.866   0.319  10.582  1.00  0.00           O  
ATOM   3302  CB  LEU A1638      32.208   2.003  12.017  1.00  0.00           C  
ATOM   3303  CG  LEU A1638      33.550   2.475  11.441  1.00  0.00           C  
ATOM   3304  CD1 LEU A1638      33.390   3.318  10.197  1.00  0.00           C  
ATOM   3305  CD2 LEU A1638      34.315   3.206  12.495  1.00  0.00           C  
ATOM   3306  H   LEU A1638      30.868   4.157  12.312  1.00  0.00           H  
ATOM   3307  N   ASN A1639      28.948   1.492  12.257  1.00  0.00           N  
ATOM   3308  CA  ASN A1639      27.857   0.546  12.432  1.00  0.00           C  
ATOM   3309  C   ASN A1639      27.111   0.462  11.106  1.00  0.00           C  
ATOM   3310  O   ASN A1639      26.757  -0.619  10.639  1.00  0.00           O  
ATOM   3311  CB  ASN A1639      26.911   1.027  13.533  1.00  0.00           C  
ATOM   3312  CG  ASN A1639      25.723   0.103  13.734  1.00  0.00           C  
ATOM   3313  OD1 ASN A1639      25.834  -1.123  13.637  1.00  0.00           O  
ATOM   3314  ND2 ASN A1639      24.571   0.692  14.009  1.00  0.00           N  
ATOM   3315  H   ASN A1639      28.993   2.289  12.825  1.00  0.00           H  
ATOM   3316 HD21 ASN A1639      23.790   0.117  14.143  1.00  0.00           H  
ATOM   3317 HD22 ASN A1639      24.523   1.669  14.072  1.00  0.00           H  
ATOM   3318  N   GLU A1640      26.947   1.615  10.471  1.00  0.00           N  
ATOM   3319  CA  GLU A1640      26.250   1.719   9.198  1.00  0.00           C  
ATOM   3320  C   GLU A1640      26.990   1.121   8.026  1.00  0.00           C  
ATOM   3321  O   GLU A1640      26.469   0.257   7.326  1.00  0.00           O  
ATOM   3322  CB  GLU A1640      25.985   3.190   8.863  1.00  0.00           C  
ATOM   3323  CG  GLU A1640      24.633   3.712   9.290  1.00  0.00           C  
ATOM   3324  CD  GLU A1640      23.516   3.162   8.433  1.00  0.00           C  
ATOM   3325  OE1 GLU A1640      23.392   3.609   7.270  1.00  0.00           O  
ATOM   3326  OE2 GLU A1640      22.769   2.281   8.914  1.00  0.00           O  
ATOM   3327  H   GLU A1640      27.310   2.430  10.876  1.00  0.00           H  
ATOM   3328  N   ASN A1641      28.234   1.545   7.854  1.00  0.00           N  
ATOM   3329  CA  ASN A1641      29.016   1.147   6.694  1.00  0.00           C  
ATOM   3330  C   ASN A1641      30.082   0.086   6.845  1.00  0.00           C  
ATOM   3331  O   ASN A1641      30.702  -0.304   5.851  1.00  0.00           O  
ATOM   3332  CB  ASN A1641      29.660   2.399   6.084  1.00  0.00           C  
ATOM   3333  CG  ASN A1641      28.745   3.610   6.140  1.00  0.00           C  
ATOM   3334  OD1 ASN A1641      27.687   3.636   5.513  1.00  0.00           O  
ATOM   3335  ND2 ASN A1641      29.129   4.606   6.931  1.00  0.00           N  
ATOM   3336  H   ASN A1641      28.635   2.139   8.522  1.00  0.00           H  
ATOM   3337 HD21 ASN A1641      28.550   5.394   6.979  1.00  0.00           H  
ATOM   3338 HD22 ASN A1641      29.964   4.534   7.439  1.00  0.00           H  
ATOM   3339  N   ALA A1642      30.318  -0.394   8.053  1.00  0.00           N  
ATOM   3340  CA  ALA A1642      31.376  -1.380   8.205  1.00  0.00           C  
ATOM   3341  C   ALA A1642      30.932  -2.824   8.063  1.00  0.00           C  
ATOM   3342  O   ALA A1642      29.965  -3.251   8.700  1.00  0.00           O  
ATOM   3343  CB  ALA A1642      32.128  -1.177   9.523  1.00  0.00           C  
ATOM   3344  H   ALA A1642      29.795  -0.094   8.825  1.00  0.00           H  
ATOM   3345  N   PRO A1662      31.578  -3.567   7.146  1.00  0.00           N  
ATOM   3346  CA  PRO A1662      31.256  -4.972   6.926  1.00  0.00           C  
ATOM   3347  C   PRO A1662      31.855  -5.776   8.082  1.00  0.00           C  
ATOM   3348  O   PRO A1662      32.994  -5.516   8.507  1.00  0.00           O  
ATOM   3349  CB  PRO A1662      31.974  -5.278   5.618  1.00  0.00           C  
ATOM   3350  CG  PRO A1662      33.157  -4.379   5.663  1.00  0.00           C  
ATOM   3351  CD  PRO A1662      32.509  -3.098   6.109  1.00  0.00           C  
ATOM   3352  N   ARG A1663      31.047  -6.687   8.627  1.00  0.00           N  
ATOM   3353  CA  ARG A1663      31.447  -7.553   9.729  1.00  0.00           C  
ATOM   3354  C   ARG A1663      32.422  -8.646   9.316  1.00  0.00           C  
ATOM   3355  O   ARG A1663      32.581  -8.946   8.142  1.00  0.00           O  
ATOM   3356  CB  ARG A1663      30.228  -8.190  10.380  1.00  0.00           C  
ATOM   3357  CG  ARG A1663      29.498  -7.273  11.324  1.00  0.00           C  
ATOM   3358  CD  ARG A1663      28.631  -6.301  10.585  1.00  0.00           C  
ATOM   3359  NE  ARG A1663      29.054  -4.920  10.758  1.00  0.00           N  
ATOM   3360  CZ  ARG A1663      28.331  -3.984  11.364  1.00  0.00           C  
ATOM   3361  NH1 ARG A1663      27.168  -4.282  11.924  1.00  0.00           N  
ATOM   3362  NH2 ARG A1663      28.800  -2.751  11.452  1.00  0.00           N  
ATOM   3363  H   ARG A1663      30.140  -6.778   8.269  1.00  0.00           H  
ATOM   3364 HE   ARG A1663      29.930  -4.663  10.404  1.00  0.00           H  
ATOM   3365 HH11 ARG A1663      26.824  -5.221  11.894  1.00  0.00           H  
ATOM   3366 HH12 ARG A1663      26.634  -3.568  12.377  1.00  0.00           H  
ATOM   3367 HH21 ARG A1663      29.694  -2.527  11.064  1.00  0.00           H  
ATOM   3368 HH22 ARG A1663      28.261  -2.042  11.907  1.00  0.00           H  
ATOM   3369  N   ALA A1664      33.121  -9.190  10.295  1.00  0.00           N  
ATOM   3370  CA  ALA A1664      34.080 -10.248  10.066  1.00  0.00           C  
ATOM   3371  C   ALA A1664      34.298 -10.911  11.417  1.00  0.00           C  
ATOM   3372  O   ALA A1664      33.703 -10.500  12.415  1.00  0.00           O  
ATOM   3373  CB  ALA A1664      35.376  -9.688   9.518  1.00  0.00           C  
ATOM   3374  H   ALA A1664      32.985  -8.865  11.209  1.00  0.00           H  
ATOM   3375  N   MET A1665      35.146 -11.932  11.460  1.00  0.00           N  
ATOM   3376  CA  MET A1665      35.388 -12.645  12.704  1.00  0.00           C  
ATOM   3377  C   MET A1665      36.856 -12.676  13.049  1.00  0.00           C  
ATOM   3378  O   MET A1665      37.707 -12.970  12.191  1.00  0.00           O  
ATOM   3379  CB  MET A1665      34.886 -14.087  12.589  1.00  0.00           C  
ATOM   3380  CG  MET A1665      33.450 -14.233  12.093  1.00  0.00           C  
ATOM   3381  SD  MET A1665      32.204 -14.145  13.374  1.00  0.00           S  
ATOM   3382  CE  MET A1665      32.470 -15.704  14.092  1.00  0.00           C  
ATOM   3383  H   MET A1665      35.614 -12.208  10.644  1.00  0.00           H  
ATOM   3384  N   ALA A1666      37.151 -12.360  14.305  1.00  0.00           N  
ATOM   3385  CA  ALA A1666      38.519 -12.388  14.805  1.00  0.00           C  
ATOM   3386  C   ALA A1666      38.477 -12.693  16.293  1.00  0.00           C  
ATOM   3387  O   ALA A1666      37.503 -12.385  16.971  1.00  0.00           O  
ATOM   3388  CB  ALA A1666      39.229 -11.067  14.546  1.00  0.00           C  
ATOM   3389  H   ALA A1666      36.428 -12.101  14.913  1.00  0.00           H  
ATOM   3390  N   VAL A1667      39.498 -13.389  16.772  1.00  0.00           N  
ATOM   3391  CA  VAL A1667      39.587 -13.739  18.175  1.00  0.00           C  
ATOM   3392  C   VAL A1667      40.911 -13.180  18.666  1.00  0.00           C  
ATOM   3393  O   VAL A1667      41.978 -13.491  18.123  1.00  0.00           O  
ATOM   3394  CB  VAL A1667      39.494 -15.266  18.390  1.00  0.00           C  
ATOM   3395  CG1 VAL A1667      39.765 -15.606  19.843  1.00  0.00           C  
ATOM   3396  CG2 VAL A1667      38.097 -15.761  17.995  1.00  0.00           C  
ATOM   3397  H   VAL A1667      40.210 -13.674  16.162  1.00  0.00           H  
ATOM   3398  N   ILE A1668      40.813 -12.298  19.656  1.00  0.00           N  
ATOM   3399  CA  ILE A1668      41.956 -11.609  20.235  1.00  0.00           C  
ATOM   3400  C   ILE A1668      42.727 -12.455  21.238  1.00  0.00           C  
ATOM   3401  O   ILE A1668      43.946 -12.568  21.123  1.00  0.00           O  
ATOM   3402  CB  ILE A1668      41.497 -10.265  20.825  1.00  0.00           C  
ATOM   3403  CG1 ILE A1668      40.716  -9.501  19.745  1.00  0.00           C  
ATOM   3404  CG2 ILE A1668      42.682  -9.450  21.286  1.00  0.00           C  
ATOM   3405  CD1 ILE A1668      40.325  -8.101  20.108  1.00  0.00           C  
ATOM   3406  H   ILE A1668      39.923 -12.101  20.015  1.00  0.00           H  
ATOM   3407  N   ASP A1669      42.030 -13.034  22.219  1.00  0.00           N  
ATOM   3408  CA  ASP A1669      42.662 -13.915  23.216  1.00  0.00           C  
ATOM   3409  C   ASP A1669      42.107 -15.313  22.885  1.00  0.00           C  
ATOM   3410  O   ASP A1669      40.967 -15.650  23.247  1.00  0.00           O  
ATOM   3411  CB  ASP A1669      42.301 -13.488  24.654  1.00  0.00           C  
ATOM   3412  CG  ASP A1669      43.240 -14.097  25.713  1.00  0.00           C  
ATOM   3413  OD1 ASP A1669      44.453 -14.252  25.433  1.00  0.00           O  
ATOM   3414  OD2 ASP A1669      42.774 -14.406  26.834  1.00  0.00           O  
ATOM   3415  H   ASP A1669      41.066 -12.867  22.277  1.00  0.00           H  
ATOM   3416  N   PRO A1670      42.929 -16.165  22.247  1.00  0.00           N  
ATOM   3417  CA  PRO A1670      42.293 -17.453  21.953  1.00  0.00           C  
ATOM   3418  C   PRO A1670      42.681 -18.738  22.689  1.00  0.00           C  
ATOM   3419  O   PRO A1670      43.867 -19.019  22.933  1.00  0.00           O  
ATOM   3420  CB  PRO A1670      42.518 -17.589  20.446  1.00  0.00           C  
ATOM   3421  CG  PRO A1670      43.868 -16.961  20.260  1.00  0.00           C  
ATOM   3422  CD  PRO A1670      43.800 -15.734  21.134  1.00  0.00           C  
ATOM   3423  N   VAL A1671      41.646 -19.520  23.007  1.00  0.00           N  
ATOM   3424  CA  VAL A1671      41.783 -20.821  23.656  1.00  0.00           C  
ATOM   3425  C   VAL A1671      41.162 -21.811  22.669  1.00  0.00           C  
ATOM   3426  O   VAL A1671      40.075 -21.555  22.126  1.00  0.00           O  
ATOM   3427  CB  VAL A1671      41.055 -20.885  25.019  1.00  0.00           C  
ATOM   3428  CG1 VAL A1671      39.572 -20.659  24.861  1.00  0.00           C  
ATOM   3429  CG2 VAL A1671      41.316 -22.211  25.668  1.00  0.00           C  
ATOM   3430  H   VAL A1671      40.744 -19.203  22.793  1.00  0.00           H  
ATOM   3431  N   LYS A1672      41.876 -22.899  22.379  1.00  0.00           N  
ATOM   3432  CA  LYS A1672      41.391 -23.894  21.418  1.00  0.00           C  
ATOM   3433  C   LYS A1672      40.141 -24.658  21.843  1.00  0.00           C  
ATOM   3434  O   LYS A1672      40.010 -25.068  22.993  1.00  0.00           O  
ATOM   3435  CB  LYS A1672      42.509 -24.864  21.041  1.00  0.00           C  
ATOM   3436  CG  LYS A1672      42.062 -25.988  20.140  1.00  0.00           C  
ATOM   3437  CD  LYS A1672      43.156 -26.374  19.155  1.00  0.00           C  
ATOM   3438  CE  LYS A1672      43.252 -25.362  18.015  1.00  0.00           C  
ATOM   3439  NZ  LYS A1672      44.165 -25.810  16.916  1.00  0.00           N  
ATOM   3440  H   LYS A1672      42.742 -23.036  22.817  1.00  0.00           H  
ATOM   3441  HZ1 LYS A1672      43.974 -26.807  16.690  1.00  0.00           H  
ATOM   3442  HZ2 LYS A1672      44.003 -25.226  16.071  1.00  0.00           H  
ATOM   3443  HZ3 LYS A1672      45.153 -25.708  17.223  1.00  0.00           H  
ATOM   3444  N   LEU A1673      39.225 -24.838  20.900  1.00  0.00           N  
ATOM   3445  CA  LEU A1673      37.975 -25.548  21.145  1.00  0.00           C  
ATOM   3446  C   LEU A1673      37.799 -26.636  20.088  1.00  0.00           C  
ATOM   3447  O   LEU A1673      37.668 -26.339  18.899  1.00  0.00           O  
ATOM   3448  CB  LEU A1673      36.798 -24.568  21.107  1.00  0.00           C  
ATOM   3449  CG  LEU A1673      35.385 -25.094  21.365  1.00  0.00           C  
ATOM   3450  CD1 LEU A1673      34.520 -23.976  21.902  1.00  0.00           C  
ATOM   3451  CD2 LEU A1673      34.766 -25.689  20.104  1.00  0.00           C  
ATOM   3452  H   LEU A1673      39.395 -24.480  20.004  1.00  0.00           H  
ATOM   3453  N   VAL A1684      37.810 -27.894  20.521  1.00  0.00           N  
ATOM   3454  CA  VAL A1684      37.649 -29.020  19.607  1.00  0.00           C  
ATOM   3455  C   VAL A1684      36.281 -29.688  19.735  1.00  0.00           C  
ATOM   3456  O   VAL A1684      35.828 -30.018  20.836  1.00  0.00           O  
ATOM   3457  CB  VAL A1684      38.738 -30.088  19.823  1.00  0.00           C  
ATOM   3458  CG1 VAL A1684      40.124 -29.482  19.647  1.00  0.00           C  
ATOM   3459  CG2 VAL A1684      38.613 -30.684  21.198  1.00  0.00           C  
ATOM   3460  H   VAL A1684      37.929 -28.069  21.478  1.00  0.00           H  
ATOM   3461  N   ILE A1685      35.600 -29.834  18.607  1.00  0.00           N  
ATOM   3462  CA  ILE A1685      34.306 -30.484  18.590  1.00  0.00           C  
ATOM   3463  C   ILE A1685      34.604 -31.943  18.271  1.00  0.00           C  
ATOM   3464  O   ILE A1685      35.079 -32.260  17.175  1.00  0.00           O  
ATOM   3465  CB  ILE A1685      33.379 -29.898  17.506  1.00  0.00           C  
ATOM   3466  CG1 ILE A1685      33.277 -28.378  17.666  1.00  0.00           C  
ATOM   3467  CG2 ILE A1685      31.992 -30.530  17.608  1.00  0.00           C  
ATOM   3468  CD1 ILE A1685      32.363 -27.710  16.658  1.00  0.00           C  
ATOM   3469  H   ILE A1685      35.979 -29.496  17.769  1.00  0.00           H  
ATOM   3470  N   GLU A1688      34.374 -32.815  19.250  1.00  0.00           N  
ATOM   3471  CA  GLU A1688      34.617 -34.251  19.097  1.00  0.00           C  
ATOM   3472  C   GLU A1688      33.674 -34.852  18.050  1.00  0.00           C  
ATOM   3473  O   GLU A1688      34.105 -35.547  17.132  1.00  0.00           O  
ATOM   3474  CB  GLU A1688      34.415 -34.961  20.441  1.00  0.00           C  
ATOM   3475  CG  GLU A1688      35.256 -34.401  21.587  1.00  0.00           C  
ATOM   3476  CD  GLU A1688      34.788 -34.889  22.956  1.00  0.00           C  
ATOM   3477  OE1 GLU A1688      33.582 -34.732  23.264  1.00  0.00           O  
ATOM   3478  OE2 GLU A1688      35.624 -35.413  23.730  1.00  0.00           O  
ATOM   3479  H   GLU A1688      34.029 -32.484  20.105  1.00  0.00           H  
ATOM   3480  N   ASN A1689      32.389 -34.540  18.190  1.00  0.00           N  
ATOM   3481  CA  ASN A1689      31.339 -35.023  17.300  1.00  0.00           C  
ATOM   3482  C   ASN A1689      31.580 -34.762  15.800  1.00  0.00           C  
ATOM   3483  O   ASN A1689      31.051 -35.477  14.950  1.00  0.00           O  
ATOM   3484  CB  ASN A1689      30.010 -34.398  17.744  1.00  0.00           C  
ATOM   3485  CG  ASN A1689      28.796 -35.040  17.085  1.00  0.00           C  
ATOM   3486  OD1 ASN A1689      28.609 -34.949  15.869  1.00  0.00           O  
ATOM   3487  ND2 ASN A1689      27.943 -35.661  17.895  1.00  0.00           N  
ATOM   3488  H   ASN A1689      32.133 -33.953  18.932  1.00  0.00           H  
ATOM   3489 HD21 ASN A1689      27.157 -36.080  17.489  1.00  0.00           H  
ATOM   3490 HD22 ASN A1689      28.114 -35.687  18.860  1.00  0.00           H  
ATOM   3491  N   TYR A1690      32.405 -33.769  15.475  1.00  0.00           N  
ATOM   3492  CA  TYR A1690      32.671 -33.409  14.077  1.00  0.00           C  
ATOM   3493  C   TYR A1690      33.286 -34.490  13.186  1.00  0.00           C  
ATOM   3494  O   TYR A1690      34.221 -35.186  13.582  1.00  0.00           O  
ATOM   3495  CB  TYR A1690      33.522 -32.135  13.982  1.00  0.00           C  
ATOM   3496  CG  TYR A1690      33.342 -31.418  12.662  1.00  0.00           C  
ATOM   3497  CD1 TYR A1690      32.129 -30.811  12.353  1.00  0.00           C  
ATOM   3498  CD2 TYR A1690      34.362 -31.376  11.711  1.00  0.00           C  
ATOM   3499  CE1 TYR A1690      31.927 -30.185  11.138  1.00  0.00           C  
ATOM   3500  CE2 TYR A1690      34.168 -30.747  10.485  1.00  0.00           C  
ATOM   3501  CZ  TYR A1690      32.943 -30.153  10.210  1.00  0.00           C  
ATOM   3502  OH  TYR A1690      32.715 -29.513   9.016  1.00  0.00           O  
ATOM   3503  H   TYR A1690      32.847 -33.264  16.189  1.00  0.00           H  
ATOM   3504 HH   TYR A1690      33.504 -29.561   8.471  1.00  0.00           H  
ATOM   3505  N   GLN A1691      32.808 -34.535  11.943  1.00  0.00           N  
ATOM   3506  CA  GLN A1691      33.249 -35.502  10.937  1.00  0.00           C  
ATOM   3507  C   GLN A1691      33.597 -34.787   9.634  1.00  0.00           C  
ATOM   3508  O   GLN A1691      32.750 -34.112   9.040  1.00  0.00           O  
ATOM   3509  CB  GLN A1691      32.138 -36.528  10.637  1.00  0.00           C  
ATOM   3510  CG  GLN A1691      30.909 -36.498  11.566  1.00  0.00           C  
ATOM   3511  CD  GLN A1691      30.188 -35.156  11.568  1.00  0.00           C  
ATOM   3512  OE1 GLN A1691      30.169 -34.440  10.564  1.00  0.00           O  
ATOM   3513  NE2 GLN A1691      29.649 -34.782  12.719  1.00  0.00           N  
ATOM   3514  H   GLN A1691      32.122 -33.884  11.688  1.00  0.00           H  
ATOM   3515 HE21 GLN A1691      29.181 -33.922  12.741  1.00  0.00           H  
ATOM   3516 HE22 GLN A1691      29.727 -35.359  13.507  1.00  0.00           H  
ATOM   3517  N   GLY A1694      34.834 -34.957   9.182  1.00  0.00           N  
ATOM   3518  CA  GLY A1694      35.261 -34.331   7.944  1.00  0.00           C  
ATOM   3519  C   GLY A1694      36.301 -33.244   8.136  1.00  0.00           C  
ATOM   3520  O   GLY A1694      36.433 -32.690   9.227  1.00  0.00           O  
ATOM   3521  H   GLY A1694      35.464 -35.510   9.689  1.00  0.00           H  
ATOM   3522  N   GLU A1695      37.023 -32.924   7.065  1.00  0.00           N  
ATOM   3523  CA  GLU A1695      38.060 -31.895   7.093  1.00  0.00           C  
ATOM   3524  C   GLU A1695      37.454 -30.507   7.248  1.00  0.00           C  
ATOM   3525  O   GLU A1695      38.173 -29.504   7.257  1.00  0.00           O  
ATOM   3526  CB  GLU A1695      38.858 -31.929   5.807  1.00  0.00           C  
ATOM   3527  CG  GLU A1695      39.359 -33.292   5.448  1.00  0.00           C  
ATOM   3528  CD  GLU A1695      40.856 -33.387   5.569  1.00  0.00           C  
ATOM   3529  OE1 GLU A1695      41.394 -32.970   6.625  1.00  0.00           O  
ATOM   3530  OE2 GLU A1695      41.488 -33.870   4.600  1.00  0.00           O  
ATOM   3531  H   GLU A1695      36.852 -33.397   6.224  1.00  0.00           H  
ATOM   3532  N   GLY A1698      36.130 -30.446   7.308  1.00  0.00           N  
ATOM   3533  CA  GLY A1698      35.473 -29.171   7.477  1.00  0.00           C  
ATOM   3534  C   GLY A1698      34.376 -28.913   6.476  1.00  0.00           C  
ATOM   3535  O   GLY A1698      33.965 -29.804   5.740  1.00  0.00           O  
ATOM   3536  H   GLY A1698      35.598 -31.266   7.238  1.00  0.00           H  
ATOM   3537  N   GLU A1708      33.858 -27.695   6.506  1.00  0.00           N  
ATOM   3538  CA  GLU A1708      32.812 -27.282   5.600  1.00  0.00           C  
ATOM   3539  C   GLU A1708      32.903 -25.778   5.332  1.00  0.00           C  
ATOM   3540  O   GLU A1708      33.965 -25.164   5.510  1.00  0.00           O  
ATOM   3541  CB  GLU A1708      31.438 -27.678   6.134  1.00  0.00           C  
ATOM   3542  CG  GLU A1708      31.114 -27.128   7.494  1.00  0.00           C  
ATOM   3543  CD  GLU A1708      29.762 -27.578   7.977  1.00  0.00           C  
ATOM   3544  OE1 GLU A1708      28.743 -27.213   7.344  1.00  0.00           O  
ATOM   3545  OE2 GLU A1708      29.726 -28.307   8.988  1.00  0.00           O  
ATOM   3546  H   GLU A1708      34.195 -27.053   7.165  1.00  0.00           H  
ATOM   3547  N   MET A1716      31.788 -25.175   4.947  1.00  0.00           N  
ATOM   3548  CA  MET A1716      31.791 -23.775   4.603  1.00  0.00           C  
ATOM   3549  C   MET A1716      30.457 -23.161   4.962  1.00  0.00           C  
ATOM   3550  O   MET A1716      29.418 -23.612   4.484  1.00  0.00           O  
ATOM   3551  CB  MET A1716      31.989 -23.663   3.095  1.00  0.00           C  
ATOM   3552  CG  MET A1716      32.751 -22.465   2.633  1.00  0.00           C  
ATOM   3553  SD  MET A1716      34.493 -22.616   2.928  1.00  0.00           S  
ATOM   3554  CE  MET A1716      34.815 -24.256   2.368  1.00  0.00           C  
ATOM   3555  H   MET A1716      30.953 -25.686   4.896  1.00  0.00           H  
ATOM   3556  N   VAL A1717      30.476 -22.160   5.830  1.00  0.00           N  
ATOM   3557  CA  VAL A1717      29.248 -21.481   6.199  1.00  0.00           C  
ATOM   3558  C   VAL A1717      29.160 -20.173   5.417  1.00  0.00           C  
ATOM   3559  O   VAL A1717      30.176 -19.594   5.030  1.00  0.00           O  
ATOM   3560  CB  VAL A1717      29.176 -21.181   7.706  1.00  0.00           C  
ATOM   3561  CG1 VAL A1717      27.810 -20.609   8.038  1.00  0.00           C  
ATOM   3562  CG2 VAL A1717      29.431 -22.450   8.519  1.00  0.00           C  
ATOM   3563  H   VAL A1717      31.326 -21.876   6.226  1.00  0.00           H  
ATOM   3564  N   THR A1718      27.941 -19.742   5.139  1.00  0.00           N  
ATOM   3565  CA  THR A1718      27.727 -18.511   4.413  1.00  0.00           C  
ATOM   3566  C   THR A1718      27.365 -17.460   5.428  1.00  0.00           C  
ATOM   3567  O   THR A1718      26.301 -17.532   6.041  1.00  0.00           O  
ATOM   3568  CB  THR A1718      26.547 -18.631   3.443  1.00  0.00           C  
ATOM   3569  OG1 THR A1718      26.826 -19.644   2.467  1.00  0.00           O  
ATOM   3570  CG2 THR A1718      26.279 -17.294   2.757  1.00  0.00           C  
ATOM   3571  H   THR A1718      27.167 -20.268   5.431  1.00  0.00           H  
ATOM   3572  HG1 THR A1718      26.085 -19.717   1.861  1.00  0.00           H  
ATOM   3573  N   MET A1719      28.257 -16.502   5.637  1.00  0.00           N  
ATOM   3574  CA  MET A1719      27.985 -15.428   6.583  1.00  0.00           C  
ATOM   3575  C   MET A1719      27.684 -14.137   5.860  1.00  0.00           C  
ATOM   3576  O   MET A1719      28.167 -13.903   4.748  1.00  0.00           O  
ATOM   3577  CB  MET A1719      29.153 -15.219   7.546  1.00  0.00           C  
ATOM   3578  CG  MET A1719      29.210 -16.247   8.634  1.00  0.00           C  
ATOM   3579  SD  MET A1719      30.234 -15.725   9.975  1.00  0.00           S  
ATOM   3580  CE  MET A1719      31.703 -16.617   9.640  1.00  0.00           C  
ATOM   3581  H   MET A1719      29.108 -16.516   5.150  1.00  0.00           H  
ATOM   3582  N   PRO A1720      26.819 -13.313   6.451  1.00  0.00           N  
ATOM   3583  CA  PRO A1720      26.461 -12.036   5.844  1.00  0.00           C  
ATOM   3584  C   PRO A1720      27.520 -10.981   6.176  1.00  0.00           C  
ATOM   3585  O   PRO A1720      27.999 -10.908   7.310  1.00  0.00           O  
ATOM   3586  CB  PRO A1720      25.133 -11.711   6.524  1.00  0.00           C  
ATOM   3587  CG  PRO A1720      25.333 -12.247   7.892  1.00  0.00           C  
ATOM   3588  CD  PRO A1720      25.962 -13.596   7.615  1.00  0.00           C  
ATOM   3589  N   ASN A1721      27.873 -10.167   5.182  1.00  0.00           N  
ATOM   3590  CA  ASN A1721      28.842  -9.090   5.366  1.00  0.00           C  
ATOM   3591  C   ASN A1721      28.259  -7.973   6.231  1.00  0.00           C  
ATOM   3592  O   ASN A1721      28.973  -7.075   6.664  1.00  0.00           O  
ATOM   3593  CB  ASN A1721      29.283  -8.539   4.021  1.00  0.00           C  
ATOM   3594  CG  ASN A1721      30.187  -9.490   3.288  1.00  0.00           C  
ATOM   3595  OD1 ASN A1721      31.155  -9.998   3.851  1.00  0.00           O  
ATOM   3596  ND2 ASN A1721      29.879  -9.746   2.023  1.00  0.00           N  
ATOM   3597  H   ASN A1721      27.469 -10.295   4.299  1.00  0.00           H  
ATOM   3598 HD21 ASN A1721      30.459 -10.364   1.533  1.00  0.00           H  
ATOM   3599 HD22 ASN A1721      29.096  -9.322   1.614  1.00  0.00           H  
ATOM   3600  N   HIS A1722      26.947  -8.005   6.448  1.00  0.00           N  
ATOM   3601  CA  HIS A1722      26.297  -7.019   7.296  1.00  0.00           C  
ATOM   3602  C   HIS A1722      24.936  -7.534   7.776  1.00  0.00           C  
ATOM   3603  O   HIS A1722      23.951  -7.455   7.052  1.00  0.00           O  
ATOM   3604  CB  HIS A1722      26.142  -5.689   6.565  1.00  0.00           C  
ATOM   3605  CG  HIS A1722      25.886  -4.536   7.480  1.00  0.00           C  
ATOM   3606  ND1 HIS A1722      26.735  -3.455   7.565  1.00  0.00           N  
ATOM   3607  CD2 HIS A1722      24.898  -4.311   8.380  1.00  0.00           C  
ATOM   3608  CE1 HIS A1722      26.283  -2.614   8.479  1.00  0.00           C  
ATOM   3609  NE2 HIS A1722      25.169  -3.110   8.988  1.00  0.00           N  
ATOM   3610  H   HIS A1722      26.408  -8.707   6.028  1.00  0.00           H  
ATOM   3611  HD1 HIS A1722      27.544  -3.330   7.034  1.00  0.00           H  
ATOM   3612  HE2 HIS A1722      24.627  -2.691   9.683  1.00  0.00           H  
ATOM   3613  N   PRO A1723      24.859  -8.006   9.035  1.00  0.00           N  
ATOM   3614  CA  PRO A1723      23.647  -8.541   9.659  1.00  0.00           C  
ATOM   3615  C   PRO A1723      22.349  -7.771   9.463  1.00  0.00           C  
ATOM   3616  O   PRO A1723      21.287  -8.378   9.427  1.00  0.00           O  
ATOM   3617  CB  PRO A1723      24.041  -8.624  11.126  1.00  0.00           C  
ATOM   3618  CG  PRO A1723      25.462  -9.050  11.032  1.00  0.00           C  
ATOM   3619  CD  PRO A1723      25.994  -8.113   9.970  1.00  0.00           C  
ATOM   3620  N   ASN A1724      22.413  -6.455   9.314  1.00  0.00           N  
ATOM   3621  CA  ASN A1724      21.177  -5.693   9.132  1.00  0.00           C  
ATOM   3622  C   ASN A1724      21.017  -5.060   7.755  1.00  0.00           C  
ATOM   3623  O   ASN A1724      20.142  -4.217   7.552  1.00  0.00           O  
ATOM   3624  CB  ASN A1724      21.022  -4.622  10.226  1.00  0.00           C  
ATOM   3625  CG  ASN A1724      20.784  -5.220  11.617  1.00  0.00           C  
ATOM   3626  OD1 ASN A1724      21.097  -6.387  11.867  1.00  0.00           O  
ATOM   3627  ND2 ASN A1724      20.243  -4.412  12.532  1.00  0.00           N  
ATOM   3628  H   ASN A1724      23.279  -5.997   9.326  1.00  0.00           H  
ATOM   3629 HD21 ASN A1724      20.086  -4.781  13.425  1.00  0.00           H  
ATOM   3630 HD22 ASN A1724      20.019  -3.487  12.298  1.00  0.00           H  
ATOM   3631  N   LYS A1725      21.851  -5.467   6.806  1.00  0.00           N  
ATOM   3632  CA  LYS A1725      21.792  -4.915   5.457  1.00  0.00           C  
ATOM   3633  C   LYS A1725      22.157  -5.959   4.417  1.00  0.00           C  
ATOM   3634  O   LYS A1725      23.284  -5.977   3.919  1.00  0.00           O  
ATOM   3635  CB  LYS A1725      22.747  -3.724   5.320  1.00  0.00           C  
ATOM   3636  CG  LYS A1725      22.310  -2.476   6.055  1.00  0.00           C  
ATOM   3637  CD  LYS A1725      23.312  -1.372   5.877  1.00  0.00           C  
ATOM   3638  CE  LYS A1725      22.777  -0.089   6.467  1.00  0.00           C  
ATOM   3639  NZ  LYS A1725      23.739   1.023   6.240  1.00  0.00           N  
ATOM   3640  H   LYS A1725      22.520  -6.152   7.016  1.00  0.00           H  
ATOM   3641  HZ1 LYS A1725      24.079   0.993   5.258  1.00  0.00           H  
ATOM   3642  HZ2 LYS A1725      23.265   1.932   6.415  1.00  0.00           H  
ATOM   3643  HZ3 LYS A1725      24.545   0.922   6.889  1.00  0.00           H  
ATOM   3644  N   PRO A1726      21.190  -6.806   4.030  1.00  0.00           N  
ATOM   3645  CA  PRO A1726      21.384  -7.872   3.038  1.00  0.00           C  
ATOM   3646  C   PRO A1726      22.110  -7.422   1.771  1.00  0.00           C  
ATOM   3647  O   PRO A1726      22.914  -8.157   1.201  1.00  0.00           O  
ATOM   3648  CB  PRO A1726      19.951  -8.310   2.735  1.00  0.00           C  
ATOM   3649  CG  PRO A1726      19.165  -7.049   2.922  1.00  0.00           C  
ATOM   3650  CD  PRO A1726      19.758  -6.497   4.191  1.00  0.00           C  
ATOM   3651  N   GLU A1727      21.852  -6.190   1.364  1.00  0.00           N  
ATOM   3652  CA  GLU A1727      22.456  -5.630   0.169  1.00  0.00           C  
ATOM   3653  C   GLU A1727      23.977  -5.652   0.138  1.00  0.00           C  
ATOM   3654  O   GLU A1727      24.563  -5.698  -0.931  1.00  0.00           O  
ATOM   3655  CB  GLU A1727      21.961  -4.200  -0.048  1.00  0.00           C  
ATOM   3656  CG  GLU A1727      22.094  -3.294   1.172  1.00  0.00           C  
ATOM   3657  CD  GLU A1727      20.835  -3.240   2.036  1.00  0.00           C  
ATOM   3658  OE1 GLU A1727      19.958  -4.129   1.928  1.00  0.00           O  
ATOM   3659  OE2 GLU A1727      20.721  -2.280   2.825  1.00  0.00           O  
ATOM   3660  H   GLU A1727      21.233  -5.638   1.886  1.00  0.00           H  
ATOM   3661  N   MET A1728      24.620  -5.642   1.297  1.00  0.00           N  
ATOM   3662  CA  MET A1728      26.083  -5.627   1.338  1.00  0.00           C  
ATOM   3663  C   MET A1728      26.780  -6.916   0.922  1.00  0.00           C  
ATOM   3664  O   MET A1728      28.013  -6.955   0.809  1.00  0.00           O  
ATOM   3665  CB  MET A1728      26.584  -5.166   2.709  1.00  0.00           C  
ATOM   3666  CG  MET A1728      26.288  -3.696   2.989  1.00  0.00           C  
ATOM   3667  SD  MET A1728      27.112  -3.067   4.449  1.00  0.00           S  
ATOM   3668  CE  MET A1728      28.831  -3.373   4.011  1.00  0.00           C  
ATOM   3669  H   MET A1728      24.111  -5.645   2.134  1.00  0.00           H  
ATOM   3670  N   GLY A1729      25.992  -7.961   0.685  1.00  0.00           N  
ATOM   3671  CA  GLY A1729      26.551  -9.239   0.273  1.00  0.00           C  
ATOM   3672  C   GLY A1729      26.826 -10.212   1.407  1.00  0.00           C  
ATOM   3673  O   GLY A1729      26.598  -9.900   2.585  1.00  0.00           O  
ATOM   3674  H   GLY A1729      25.022  -7.869   0.789  1.00  0.00           H  
ATOM   3675  N   SER A1730      27.313 -11.394   1.047  1.00  0.00           N  
ATOM   3676  CA  SER A1730      27.634 -12.432   2.017  1.00  0.00           C  
ATOM   3677  C   SER A1730      28.959 -13.025   1.600  1.00  0.00           C  
ATOM   3678  O   SER A1730      29.488 -12.667   0.544  1.00  0.00           O  
ATOM   3679  CB  SER A1730      26.568 -13.524   2.021  1.00  0.00           C  
ATOM   3680  OG  SER A1730      26.541 -14.210   0.779  1.00  0.00           O  
ATOM   3681  H   SER A1730      27.462 -11.574   0.095  1.00  0.00           H  
ATOM   3682 HG   SER A1730      25.865 -14.891   0.804  1.00  0.00           H  
ATOM   3683  N   ARG A1731      29.490 -13.926   2.416  1.00  0.00           N  
ATOM   3684  CA  ARG A1731      30.769 -14.560   2.126  1.00  0.00           C  
ATOM   3685  C   ARG A1731      30.748 -15.995   2.611  1.00  0.00           C  
ATOM   3686  O   ARG A1731      29.978 -16.352   3.502  1.00  0.00           O  
ATOM   3687  CB  ARG A1731      31.926 -13.790   2.778  1.00  0.00           C  
ATOM   3688  CG  ARG A1731      31.770 -13.577   4.277  1.00  0.00           C  
ATOM   3689  CD  ARG A1731      32.898 -12.746   4.878  1.00  0.00           C  
ATOM   3690  NE  ARG A1731      32.873 -12.789   6.339  1.00  0.00           N  
ATOM   3691  CZ  ARG A1731      31.842 -12.405   7.085  1.00  0.00           C  
ATOM   3692  NH1 ARG A1731      30.738 -11.919   6.517  1.00  0.00           N  
ATOM   3693  NH2 ARG A1731      31.920 -12.498   8.409  1.00  0.00           N  
ATOM   3694  H   ARG A1731      29.010 -14.171   3.234  1.00  0.00           H  
ATOM   3695 HE   ARG A1731      33.670 -13.123   6.799  1.00  0.00           H  
ATOM   3696 HH11 ARG A1731      30.681 -11.841   5.522  1.00  0.00           H  
ATOM   3697 HH12 ARG A1731      29.967 -11.633   7.086  1.00  0.00           H  
ATOM   3698 HH21 ARG A1731      32.750 -12.855   8.837  1.00  0.00           H  
ATOM   3699 HH22 ARG A1731      31.148 -12.211   8.977  1.00  0.00           H  
ATOM   3700  N   GLN A1732      31.610 -16.811   2.030  1.00  0.00           N  
ATOM   3701  CA  GLN A1732      31.670 -18.215   2.382  1.00  0.00           C  
ATOM   3702  C   GLN A1732      32.860 -18.449   3.307  1.00  0.00           C  
ATOM   3703  O   GLN A1732      34.004 -18.541   2.856  1.00  0.00           O  
ATOM   3704  CB  GLN A1732      31.774 -19.045   1.098  1.00  0.00           C  
ATOM   3705  CG  GLN A1732      30.984 -20.343   1.106  1.00  0.00           C  
ATOM   3706  CD  GLN A1732      29.509 -20.158   1.386  1.00  0.00           C  
ATOM   3707  OE1 GLN A1732      28.955 -19.083   1.181  1.00  0.00           O  
ATOM   3708  NE2 GLN A1732      28.861 -21.219   1.848  1.00  0.00           N  
ATOM   3709  H   GLN A1732      32.220 -16.460   1.348  1.00  0.00           H  
ATOM   3710 HE21 GLN A1732      27.905 -21.119   2.035  1.00  0.00           H  
ATOM   3711 HE22 GLN A1732      29.340 -22.062   1.990  1.00  0.00           H  
ATOM   3712  N   VAL A1733      32.578 -18.521   4.605  1.00  0.00           N  
ATOM   3713  CA  VAL A1733      33.599 -18.718   5.634  1.00  0.00           C  
ATOM   3714  C   VAL A1733      33.731 -20.186   6.045  1.00  0.00           C  
ATOM   3715  O   VAL A1733      32.733 -20.849   6.329  1.00  0.00           O  
ATOM   3716  CB  VAL A1733      33.255 -17.880   6.888  1.00  0.00           C  
ATOM   3717  CG1 VAL A1733      34.364 -17.978   7.917  1.00  0.00           C  
ATOM   3718  CG2 VAL A1733      33.004 -16.429   6.496  1.00  0.00           C  
ATOM   3719  H   VAL A1733      31.643 -18.438   4.885  1.00  0.00           H  
ATOM   3720  N   PRO A1734      34.967 -20.706   6.103  1.00  0.00           N  
ATOM   3721  CA  PRO A1734      35.168 -22.105   6.494  1.00  0.00           C  
ATOM   3722  C   PRO A1734      34.814 -22.463   7.948  1.00  0.00           C  
ATOM   3723  O   PRO A1734      34.867 -21.626   8.849  1.00  0.00           O  
ATOM   3724  CB  PRO A1734      36.657 -22.327   6.214  1.00  0.00           C  
ATOM   3725  CG  PRO A1734      37.249 -20.970   6.344  1.00  0.00           C  
ATOM   3726  CD  PRO A1734      36.232 -20.121   5.632  1.00  0.00           C  
ATOM   3727  N   PHE A1735      34.446 -23.724   8.158  1.00  0.00           N  
ATOM   3728  CA  PHE A1735      34.111 -24.229   9.480  1.00  0.00           C  
ATOM   3729  C   PHE A1735      34.740 -25.600   9.634  1.00  0.00           C  
ATOM   3730  O   PHE A1735      35.038 -26.256   8.642  1.00  0.00           O  
ATOM   3731  CB  PHE A1735      32.607 -24.350   9.645  1.00  0.00           C  
ATOM   3732  CG  PHE A1735      32.195 -24.898  10.981  1.00  0.00           C  
ATOM   3733  CD1 PHE A1735      32.096 -26.278  11.186  1.00  0.00           C  
ATOM   3734  CD2 PHE A1735      31.899 -24.040  12.038  1.00  0.00           C  
ATOM   3735  CE1 PHE A1735      31.708 -26.790  12.421  1.00  0.00           C  
ATOM   3736  CE2 PHE A1735      31.512 -24.540  13.272  1.00  0.00           C  
ATOM   3737  CZ  PHE A1735      31.415 -25.921  13.465  1.00  0.00           C  
ATOM   3738  H   PHE A1735      34.399 -24.335   7.394  1.00  0.00           H  
ATOM   3739  N   SER A1736      34.982 -26.014  10.872  1.00  0.00           N  
ATOM   3740  CA  SER A1736      35.558 -27.325  11.143  1.00  0.00           C  
ATOM   3741  C   SER A1736      35.364 -27.735  12.605  1.00  0.00           C  
ATOM   3742  O   SER A1736      34.508 -27.182  13.302  1.00  0.00           O  
ATOM   3743  CB  SER A1736      37.037 -27.382  10.727  1.00  0.00           C  
ATOM   3744  OG  SER A1736      37.818 -26.416  11.395  1.00  0.00           O  
ATOM   3745  H   SER A1736      34.768 -25.423  11.623  1.00  0.00           H  
ATOM   3746 HG   SER A1736      38.731 -26.487  11.107  1.00  0.00           H  
ATOM   3747  N   GLY A1737      36.114 -28.744  13.043  1.00  0.00           N  
ATOM   3748  CA  GLY A1737      36.004 -29.224  14.410  1.00  0.00           C  
ATOM   3749  C   GLY A1737      36.918 -28.482  15.358  1.00  0.00           C  
ATOM   3750  O   GLY A1737      36.508 -28.141  16.462  1.00  0.00           O  
ATOM   3751  H   GLY A1737      36.751 -29.170  12.433  1.00  0.00           H  
ATOM   3752  N   GLU A1738      38.173 -28.297  14.957  1.00  0.00           N  
ATOM   3753  CA  GLU A1738      39.141 -27.562  15.765  1.00  0.00           C  
ATOM   3754  C   GLU A1738      39.058 -26.065  15.443  1.00  0.00           C  
ATOM   3755  O   GLU A1738      39.658 -25.585  14.475  1.00  0.00           O  
ATOM   3756  CB  GLU A1738      40.563 -28.058  15.504  1.00  0.00           C  
ATOM   3757  CG  GLU A1738      40.962 -29.264  16.318  1.00  0.00           C  
ATOM   3758  CD  GLU A1738      42.406 -29.703  16.063  1.00  0.00           C  
ATOM   3759  OE1 GLU A1738      43.316 -28.832  16.034  1.00  0.00           O  
ATOM   3760  OE2 GLU A1738      42.629 -30.930  15.894  1.00  0.00           O  
ATOM   3761  H   GLU A1738      38.456 -28.665  14.094  1.00  0.00           H  
ATOM   3762  N   ILE A1739      38.285 -25.331  16.227  1.00  0.00           N  
ATOM   3763  CA  ILE A1739      38.162 -23.901  16.005  1.00  0.00           C  
ATOM   3764  C   ILE A1739      38.914 -23.121  17.089  1.00  0.00           C  
ATOM   3765  O   ILE A1739      39.610 -23.707  17.923  1.00  0.00           O  
ATOM   3766  CB  ILE A1739      36.683 -23.475  15.936  1.00  0.00           C  
ATOM   3767  CG1 ILE A1739      36.034 -23.548  17.308  1.00  0.00           C  
ATOM   3768  CG2 ILE A1739      35.926 -24.389  14.980  1.00  0.00           C  
ATOM   3769  CD1 ILE A1739      34.588 -23.164  17.275  1.00  0.00           C  
ATOM   3770  H   ILE A1739      37.793 -25.754  16.961  1.00  0.00           H  
ATOM   3771  N   TRP A1740      38.827 -21.796  17.028  1.00  0.00           N  
ATOM   3772  CA  TRP A1740      39.481 -20.915  17.996  1.00  0.00           C  
ATOM   3773  C   TRP A1740      38.409 -20.067  18.645  1.00  0.00           C  
ATOM   3774  O   TRP A1740      37.550 -19.532  17.937  1.00  0.00           O  
ATOM   3775  CB  TRP A1740      40.440 -19.969  17.282  1.00  0.00           C  
ATOM   3776  CG  TRP A1740      41.760 -20.536  16.937  1.00  0.00           C  
ATOM   3777  CD1 TRP A1740      42.331 -20.592  15.698  1.00  0.00           C  
ATOM   3778  CD2 TRP A1740      42.733 -21.033  17.850  1.00  0.00           C  
ATOM   3779  NE1 TRP A1740      43.612 -21.080  15.785  1.00  0.00           N  
ATOM   3780  CE2 TRP A1740      43.884 -21.360  17.097  1.00  0.00           C  
ATOM   3781  CE3 TRP A1740      42.752 -21.224  19.236  1.00  0.00           C  
ATOM   3782  CZ2 TRP A1740      45.043 -21.868  17.686  1.00  0.00           C  
ATOM   3783  CZ3 TRP A1740      43.902 -21.726  19.821  1.00  0.00           C  
ATOM   3784  CH2 TRP A1740      45.035 -22.043  19.045  1.00  0.00           C  
ATOM   3785  H   TRP A1740      38.303 -21.393  16.305  1.00  0.00           H  
ATOM   3786  HE1 TRP A1740      44.225 -21.206  15.037  1.00  0.00           H  
ATOM   3787  N   ILE A1741      38.392 -19.999  19.973  1.00  0.00           N  
ATOM   3788  CA  ILE A1741      37.410 -19.141  20.637  1.00  0.00           C  
ATOM   3789  C   ILE A1741      38.067 -18.197  21.622  1.00  0.00           C  
ATOM   3790  O   ILE A1741      39.230 -18.376  22.009  1.00  0.00           O  
ATOM   3791  CB  ILE A1741      36.252 -19.887  21.340  1.00  0.00           C  
ATOM   3792  CG1 ILE A1741      36.767 -20.740  22.505  1.00  0.00           C  
ATOM   3793  CG2 ILE A1741      35.412 -20.645  20.316  1.00  0.00           C  
ATOM   3794  CD1 ILE A1741      35.799 -20.776  23.700  1.00  0.00           C  
ATOM   3795  H   ILE A1741      39.032 -20.519  20.503  1.00  0.00           H  
ATOM   3796  N   ASP A1742      37.333 -17.154  21.976  1.00  0.00           N  
ATOM   3797  CA  ASP A1742      37.830 -16.156  22.894  1.00  0.00           C  
ATOM   3798  C   ASP A1742      37.690 -16.614  24.341  1.00  0.00           C  
ATOM   3799  O   ASP A1742      36.594 -16.931  24.817  1.00  0.00           O  
ATOM   3800  CB  ASP A1742      37.106 -14.829  22.671  1.00  0.00           C  
ATOM   3801  CG  ASP A1742      37.800 -13.667  23.353  1.00  0.00           C  
ATOM   3802  OD1 ASP A1742      39.056 -13.626  23.362  1.00  0.00           O  
ATOM   3803  OD2 ASP A1742      37.081 -12.787  23.871  1.00  0.00           O  
ATOM   3804  H   ASP A1742      36.431 -17.057  21.606  1.00  0.00           H  
ATOM   3805  N   ARG A1743      38.822 -16.622  25.035  1.00  0.00           N  
ATOM   3806  CA  ARG A1743      38.902 -17.029  26.427  1.00  0.00           C  
ATOM   3807  C   ARG A1743      37.735 -16.501  27.245  1.00  0.00           C  
ATOM   3808  O   ARG A1743      36.952 -17.270  27.777  1.00  0.00           O  
ATOM   3809  CB  ARG A1743      40.199 -16.517  27.032  1.00  0.00           C  
ATOM   3810  CG  ARG A1743      40.808 -17.429  28.067  1.00  0.00           C  
ATOM   3811  CD  ARG A1743      41.918 -18.261  27.456  1.00  0.00           C  
ATOM   3812  NE  ARG A1743      42.930 -17.417  26.828  1.00  0.00           N  
ATOM   3813  CZ  ARG A1743      44.150 -17.830  26.502  1.00  0.00           C  
ATOM   3814  NH1 ARG A1743      44.517 -19.086  26.749  1.00  0.00           N  
ATOM   3815  NH2 ARG A1743      45.002 -16.988  25.928  1.00  0.00           N  
ATOM   3816  H   ARG A1743      39.645 -16.339  24.585  1.00  0.00           H  
ATOM   3817 HE   ARG A1743      42.694 -16.486  26.634  1.00  0.00           H  
ATOM   3818 HH11 ARG A1743      43.874 -19.719  27.180  1.00  0.00           H  
ATOM   3819 HH12 ARG A1743      45.435 -19.396  26.503  1.00  0.00           H  
ATOM   3820 HH21 ARG A1743      44.725 -16.045  25.742  1.00  0.00           H  
ATOM   3821 HH22 ARG A1743      45.921 -17.297  25.682  1.00  0.00           H  
ATOM   3822  N   ALA A1744      37.567 -15.188  27.274  1.00  0.00           N  
ATOM   3823  CA  ALA A1744      36.489 -14.578  28.042  1.00  0.00           C  
ATOM   3824  C   ALA A1744      35.078 -15.035  27.676  1.00  0.00           C  
ATOM   3825  O   ALA A1744      34.103 -14.501  28.199  1.00  0.00           O  
ATOM   3826  CB  ALA A1744      36.583 -13.072  27.951  1.00  0.00           C  
ATOM   3827  H   ALA A1744      38.180 -14.615  26.769  1.00  0.00           H  
ATOM   3828  N   ASP A1745      34.954 -15.990  26.764  1.00  0.00           N  
ATOM   3829  CA  ASP A1745      33.639 -16.465  26.372  1.00  0.00           C  
ATOM   3830  C   ASP A1745      33.279 -17.797  26.999  1.00  0.00           C  
ATOM   3831  O   ASP A1745      32.127 -18.234  26.917  1.00  0.00           O  
ATOM   3832  CB  ASP A1745      33.502 -16.509  24.851  1.00  0.00           C  
ATOM   3833  CG  ASP A1745      33.390 -15.125  24.240  1.00  0.00           C  
ATOM   3834  OD1 ASP A1745      32.725 -14.261  24.844  1.00  0.00           O  
ATOM   3835  OD2 ASP A1745      33.971 -14.891  23.161  1.00  0.00           O  
ATOM   3836  H   ASP A1745      35.755 -16.377  26.352  1.00  0.00           H  
ATOM   3837  N   PHE A1746      34.267 -18.457  27.597  1.00  0.00           N  
ATOM   3838  CA  PHE A1746      34.023 -19.721  28.273  1.00  0.00           C  
ATOM   3839  C   PHE A1746      34.157 -19.546  29.781  1.00  0.00           C  
ATOM   3840  O   PHE A1746      35.083 -18.891  30.273  1.00  0.00           O  
ATOM   3841  CB  PHE A1746      34.966 -20.837  27.818  1.00  0.00           C  
ATOM   3842  CG  PHE A1746      34.756 -22.119  28.575  1.00  0.00           C  
ATOM   3843  CD1 PHE A1746      33.605 -22.875  28.369  1.00  0.00           C  
ATOM   3844  CD2 PHE A1746      35.631 -22.501  29.590  1.00  0.00           C  
ATOM   3845  CE1 PHE A1746      33.320 -23.982  29.170  1.00  0.00           C  
ATOM   3846  CE2 PHE A1746      35.352 -23.611  30.400  1.00  0.00           C  
ATOM   3847  CZ  PHE A1746      34.194 -24.348  30.189  1.00  0.00           C  
ATOM   3848  H   PHE A1746      35.174 -18.085  27.582  1.00  0.00           H  
ATOM   3849  N   ARG A1747      33.269 -20.203  30.514  1.00  0.00           N  
ATOM   3850  CA  ARG A1747      33.272 -20.130  31.963  1.00  0.00           C  
ATOM   3851  C   ARG A1747      32.879 -21.494  32.529  1.00  0.00           C  
ATOM   3852  O   ARG A1747      31.883 -22.083  32.107  1.00  0.00           O  
ATOM   3853  CB  ARG A1747      32.267 -19.067  32.408  1.00  0.00           C  
ATOM   3854  CG  ARG A1747      32.569 -18.415  33.735  1.00  0.00           C  
ATOM   3855  CD  ARG A1747      32.640 -16.909  33.590  1.00  0.00           C  
ATOM   3856  NE  ARG A1747      33.804 -16.497  32.811  1.00  0.00           N  
ATOM   3857  CZ  ARG A1747      34.095 -15.235  32.506  1.00  0.00           C  
ATOM   3858  NH1 ARG A1747      33.291 -14.245  32.894  1.00  0.00           N  
ATOM   3859  NH2 ARG A1747      35.186 -14.964  31.799  1.00  0.00           N  
ATOM   3860  H   ARG A1747      32.593 -20.752  30.065  1.00  0.00           H  
ATOM   3861 HE   ARG A1747      34.411 -17.196  32.492  1.00  0.00           H  
ATOM   3862 HH11 ARG A1747      32.464 -14.449  33.417  1.00  0.00           H  
ATOM   3863 HH12 ARG A1747      33.515 -13.299  32.662  1.00  0.00           H  
ATOM   3864 HH21 ARG A1747      35.784 -15.707  31.498  1.00  0.00           H  
ATOM   3865 HH22 ARG A1747      35.409 -14.017  31.567  1.00  0.00           H  
ATOM   3866  N   GLU A1748      33.688 -22.019  33.445  1.00  0.00           N  
ATOM   3867  CA  GLU A1748      33.382 -23.305  34.071  1.00  0.00           C  
ATOM   3868  C   GLU A1748      32.137 -23.177  34.941  1.00  0.00           C  
ATOM   3869  O   GLU A1748      31.421 -24.150  35.158  1.00  0.00           O  
ATOM   3870  CB  GLU A1748      34.548 -23.798  34.926  1.00  0.00           C  
ATOM   3871  CG  GLU A1748      35.752 -24.264  34.133  1.00  0.00           C  
ATOM   3872  CD  GLU A1748      36.777 -24.966  35.002  1.00  0.00           C  
ATOM   3873  OE1 GLU A1748      36.569 -26.157  35.325  1.00  0.00           O  
ATOM   3874  OE2 GLU A1748      37.791 -24.332  35.366  1.00  0.00           O  
ATOM   3875  H   GLU A1748      34.501 -21.537  33.704  1.00  0.00           H  
ATOM   3876  N   GLU A1749      31.885 -21.966  35.427  1.00  0.00           N  
ATOM   3877  CA  GLU A1749      30.731 -21.690  36.272  1.00  0.00           C  
ATOM   3878  C   GLU A1749      30.459 -20.199  36.359  1.00  0.00           C  
ATOM   3879  O   GLU A1749      31.387 -19.397  36.422  1.00  0.00           O  
ATOM   3880  CB  GLU A1749      30.935 -22.271  37.682  1.00  0.00           C  
ATOM   3881  CG  GLU A1749      32.393 -22.335  38.180  1.00  0.00           C  
ATOM   3882  CD  GLU A1749      33.072 -20.971  38.283  1.00  0.00           C  
ATOM   3883  OE1 GLU A1749      32.905 -20.302  39.332  1.00  0.00           O  
ATOM   3884  OE2 GLU A1749      33.780 -20.575  37.321  1.00  0.00           O  
ATOM   3885  H   GLU A1749      32.497 -21.233  35.209  1.00  0.00           H  
ATOM   3886  N   ALA A1750      29.185 -19.834  36.331  1.00  0.00           N  
ATOM   3887  CA  ALA A1750      28.769 -18.437  36.426  1.00  0.00           C  
ATOM   3888  C   ALA A1750      27.250 -18.393  36.530  1.00  0.00           C  
ATOM   3889  O   ALA A1750      26.568 -19.349  36.150  1.00  0.00           O  
ATOM   3890  CB  ALA A1750      29.245 -17.645  35.221  1.00  0.00           C  
ATOM   3891  H   ALA A1750      28.497 -20.526  36.243  1.00  0.00           H  
ATOM   3892  N   ASN A1751      26.720 -17.283  37.028  1.00  0.00           N  
ATOM   3893  CA  ASN A1751      25.279 -17.160  37.206  1.00  0.00           C  
ATOM   3894  C   ASN A1751      24.469 -17.147  35.919  1.00  0.00           C  
ATOM   3895  O   ASN A1751      25.003 -17.316  34.827  1.00  0.00           O  
ATOM   3896  CB  ASN A1751      24.940 -15.932  38.058  1.00  0.00           C  
ATOM   3897  CG  ASN A1751      25.101 -14.630  37.302  1.00  0.00           C  
ATOM   3898  OD1 ASN A1751      25.959 -14.500  36.430  1.00  0.00           O  
ATOM   3899  ND2 ASN A1751      24.260 -13.659  37.627  1.00  0.00           N  
ATOM   3900  H   ASN A1751      27.304 -16.537  37.279  1.00  0.00           H  
ATOM   3901 HD21 ASN A1751      24.346 -12.808  37.151  1.00  0.00           H  
ATOM   3902 HD22 ASN A1751      23.584 -13.808  38.321  1.00  0.00           H  
ATOM   3903  N   LYS A1752      23.167 -16.935  36.079  1.00  0.00           N  
ATOM   3904  CA  LYS A1752      22.216 -16.889  34.972  1.00  0.00           C  
ATOM   3905  C   LYS A1752      22.540 -15.760  33.991  1.00  0.00           C  
ATOM   3906  O   LYS A1752      22.291 -15.876  32.785  1.00  0.00           O  
ATOM   3907  CB  LYS A1752      20.791 -16.707  35.522  1.00  0.00           C  
ATOM   3908  CG  LYS A1752      19.709 -16.552  34.455  1.00  0.00           C  
ATOM   3909  CD  LYS A1752      18.382 -16.121  35.058  1.00  0.00           C  
ATOM   3910  CE  LYS A1752      17.395 -15.735  33.967  1.00  0.00           C  
ATOM   3911  NZ  LYS A1752      16.121 -15.196  34.523  1.00  0.00           N  
ATOM   3912  H   LYS A1752      22.827 -16.803  36.988  1.00  0.00           H  
ATOM   3913  HZ1 LYS A1752      16.333 -14.518  35.282  1.00  0.00           H  
ATOM   3914  HZ2 LYS A1752      15.589 -14.717  33.769  1.00  0.00           H  
ATOM   3915  HZ3 LYS A1752      15.552 -15.978  34.906  1.00  0.00           H  
ATOM   3916  N   GLN A1753      23.063 -14.660  34.526  1.00  0.00           N  
ATOM   3917  CA  GLN A1753      23.418 -13.505  33.712  1.00  0.00           C  
ATOM   3918  C   GLN A1753      24.312 -13.939  32.559  1.00  0.00           C  
ATOM   3919  O   GLN A1753      23.985 -13.719  31.390  1.00  0.00           O  
ATOM   3920  CB  GLN A1753      24.134 -12.453  34.562  1.00  0.00           C  
ATOM   3921  CG  GLN A1753      23.282 -11.865  35.680  1.00  0.00           C  
ATOM   3922  CD  GLN A1753      22.229 -10.908  35.189  1.00  0.00           C  
ATOM   3923  OE1 GLN A1753      21.408 -11.252  34.346  1.00  0.00           O  
ATOM   3924  NE2 GLN A1753      22.236  -9.697  35.729  1.00  0.00           N  
ATOM   3925  H   GLN A1753      23.214 -14.626  35.494  1.00  0.00           H  
ATOM   3926 HE21 GLN A1753      21.558  -9.061  35.422  1.00  0.00           H  
ATOM   3927 HE22 GLN A1753      22.903  -9.468  36.409  1.00  0.00           H  
ATOM   3928  N   TYR A1754      25.439 -14.555  32.899  1.00  0.00           N  
ATOM   3929  CA  TYR A1754      26.402 -15.035  31.914  1.00  0.00           C  
ATOM   3930  C   TYR A1754      25.687 -15.793  30.801  1.00  0.00           C  
ATOM   3931  O   TYR A1754      25.252 -16.920  31.008  1.00  0.00           O  
ATOM   3932  CB  TYR A1754      27.395 -15.965  32.595  1.00  0.00           C  
ATOM   3933  CG  TYR A1754      28.612 -16.265  31.769  1.00  0.00           C  
ATOM   3934  CD1 TYR A1754      29.649 -15.342  31.675  1.00  0.00           C  
ATOM   3935  CD2 TYR A1754      28.748 -17.480  31.107  1.00  0.00           C  
ATOM   3936  CE1 TYR A1754      30.795 -15.618  30.945  1.00  0.00           C  
ATOM   3937  CE2 TYR A1754      29.895 -17.768  30.374  1.00  0.00           C  
ATOM   3938  CZ  TYR A1754      30.914 -16.827  30.300  1.00  0.00           C  
ATOM   3939  OH  TYR A1754      32.054 -17.096  29.592  1.00  0.00           O  
ATOM   3940  H   TYR A1754      25.631 -14.692  33.850  1.00  0.00           H  
ATOM   3941 HH   TYR A1754      31.990 -17.971  29.202  1.00  0.00           H  
ATOM   3942  N   LYS A1755      25.594 -15.193  29.617  1.00  0.00           N  
ATOM   3943  CA  LYS A1755      24.900 -15.838  28.506  1.00  0.00           C  
ATOM   3944  C   LYS A1755      25.821 -16.429  27.440  1.00  0.00           C  
ATOM   3945  O   LYS A1755      25.449 -16.517  26.273  1.00  0.00           O  
ATOM   3946  CB  LYS A1755      23.858 -14.887  27.883  1.00  0.00           C  
ATOM   3947  CG  LYS A1755      24.436 -13.649  27.203  1.00  0.00           C  
ATOM   3948  CD  LYS A1755      23.422 -12.499  27.136  1.00  0.00           C  
ATOM   3949  CE  LYS A1755      22.470 -12.591  25.958  1.00  0.00           C  
ATOM   3950  NZ  LYS A1755      23.076 -12.134  24.678  1.00  0.00           N  
ATOM   3951  H   LYS A1755      25.996 -14.308  29.489  1.00  0.00           H  
ATOM   3952  HZ1 LYS A1755      24.030 -12.536  24.583  1.00  0.00           H  
ATOM   3953  HZ2 LYS A1755      22.486 -12.451  23.882  1.00  0.00           H  
ATOM   3954  HZ3 LYS A1755      23.135 -11.096  24.674  1.00  0.00           H  
ATOM   3955  N   ARG A1756      27.004 -16.876  27.848  1.00  0.00           N  
ATOM   3956  CA  ARG A1756      27.945 -17.467  26.903  1.00  0.00           C  
ATOM   3957  C   ARG A1756      28.185 -18.967  27.152  1.00  0.00           C  
ATOM   3958  O   ARG A1756      27.270 -19.666  27.591  1.00  0.00           O  
ATOM   3959  CB  ARG A1756      29.237 -16.643  26.844  1.00  0.00           C  
ATOM   3960  CG  ARG A1756      29.124 -15.451  25.888  1.00  0.00           C  
ATOM   3961  CD  ARG A1756      30.067 -14.315  26.248  1.00  0.00           C  
ATOM   3962  NE  ARG A1756      29.716 -13.788  27.557  1.00  0.00           N  
ATOM   3963  CZ  ARG A1756      30.563 -13.235  28.419  1.00  0.00           C  
ATOM   3964  NH1 ARG A1756      31.846 -13.082  28.135  1.00  0.00           N  
ATOM   3965  NH2 ARG A1756      30.148 -12.981  29.647  1.00  0.00           N  
ATOM   3966  H   ARG A1756      27.247 -16.808  28.795  1.00  0.00           H  
ATOM   3967 HE   ARG A1756      28.777 -13.845  27.826  1.00  0.00           H  
ATOM   3968 HH11 ARG A1756      32.202 -13.386  27.251  1.00  0.00           H  
ATOM   3969 HH12 ARG A1756      32.460 -12.662  28.804  1.00  0.00           H  
ATOM   3970 HH21 ARG A1756      29.211 -13.205  29.914  1.00  0.00           H  
ATOM   3971 HH22 ARG A1756      30.771 -12.565  30.309  1.00  0.00           H  
ATOM   3972  N   LEU A1757      29.391 -19.471  26.895  1.00  0.00           N  
ATOM   3973  CA  LEU A1757      29.647 -20.903  27.068  1.00  0.00           C  
ATOM   3974  C   LEU A1757      30.117 -21.352  28.431  1.00  0.00           C  
ATOM   3975  O   LEU A1757      31.288 -21.210  28.774  1.00  0.00           O  
ATOM   3976  CB  LEU A1757      30.626 -21.430  26.015  1.00  0.00           C  
ATOM   3977  CG  LEU A1757      30.753 -22.961  25.989  1.00  0.00           C  
ATOM   3978  CD1 LEU A1757      29.378 -23.586  25.801  1.00  0.00           C  
ATOM   3979  CD2 LEU A1757      31.691 -23.416  24.882  1.00  0.00           C  
ATOM   3980  H   LEU A1757      30.111 -18.881  26.589  1.00  0.00           H  
ATOM   3981  N   VAL A1759      29.198 -21.932  29.190  1.00  0.00           N  
ATOM   3982  CA  VAL A1759      29.523 -22.440  30.510  1.00  0.00           C  
ATOM   3983  C   VAL A1759      29.709 -23.949  30.360  1.00  0.00           C  
ATOM   3984  O   VAL A1759      29.086 -24.572  29.495  1.00  0.00           O  
ATOM   3985  CB  VAL A1759      28.407 -22.135  31.532  1.00  0.00           C  
ATOM   3986  CG1 VAL A1759      28.967 -22.168  32.943  1.00  0.00           C  
ATOM   3987  CG2 VAL A1759      27.780 -20.782  31.247  1.00  0.00           C  
ATOM   3988  H   VAL A1759      28.282 -22.019  28.853  1.00  0.00           H  
ATOM   3989  N   LEU A1760      30.518 -24.537  31.237  1.00  0.00           N  
ATOM   3990  CA  LEU A1760      30.822 -25.971  31.212  1.00  0.00           C  
ATOM   3991  C   LEU A1760      29.617 -26.921  31.246  1.00  0.00           C  
ATOM   3992  O   LEU A1760      29.776 -28.138  31.238  1.00  0.00           O  
ATOM   3993  CB  LEU A1760      31.792 -26.308  32.347  1.00  0.00           C  
ATOM   3994  CG  LEU A1760      32.552 -27.636  32.286  1.00  0.00           C  
ATOM   3995  CD1 LEU A1760      33.123 -27.878  30.893  1.00  0.00           C  
ATOM   3996  CD2 LEU A1760      33.662 -27.630  33.328  1.00  0.00           C  
ATOM   3997  H   LEU A1760      30.931 -23.985  31.933  1.00  0.00           H  
ATOM   3998  N   GLY A1761      28.414 -26.366  31.248  1.00  0.00           N  
ATOM   3999  CA  GLY A1761      27.237 -27.202  31.277  1.00  0.00           C  
ATOM   4000  C   GLY A1761      26.374 -27.176  30.032  1.00  0.00           C  
ATOM   4001  O   GLY A1761      26.233 -28.195  29.357  1.00  0.00           O  
ATOM   4002  H   GLY A1761      28.323 -25.390  31.230  1.00  0.00           H  
ATOM   4003  N   LYS A1762      25.815 -26.009  29.712  1.00  0.00           N  
ATOM   4004  CA  LYS A1762      24.908 -25.873  28.569  1.00  0.00           C  
ATOM   4005  C   LYS A1762      25.489 -25.689  27.155  1.00  0.00           C  
ATOM   4006  O   LYS A1762      26.686 -25.886  26.908  1.00  0.00           O  
ATOM   4007  CB  LYS A1762      23.861 -24.779  28.852  1.00  0.00           C  
ATOM   4008  CG  LYS A1762      22.492 -25.082  28.242  1.00  0.00           C  
ATOM   4009  CD  LYS A1762      21.631 -23.847  28.035  1.00  0.00           C  
ATOM   4010  CE  LYS A1762      20.439 -24.187  27.131  1.00  0.00           C  
ATOM   4011  NZ  LYS A1762      19.410 -23.099  27.030  1.00  0.00           N  
ATOM   4012  H   LYS A1762      26.016 -25.220  30.257  1.00  0.00           H  
ATOM   4013  HZ1 LYS A1762      19.885 -22.184  26.890  1.00  0.00           H  
ATOM   4014  HZ2 LYS A1762      18.781 -23.290  26.224  1.00  0.00           H  
ATOM   4015  HZ3 LYS A1762      18.851 -23.069  27.906  1.00  0.00           H  
ATOM   4016  N   GLU A1763      24.589 -25.351  26.233  1.00  0.00           N  
ATOM   4017  CA  GLU A1763      24.895 -25.133  24.831  1.00  0.00           C  
ATOM   4018  C   GLU A1763      24.873 -23.652  24.458  1.00  0.00           C  
ATOM   4019  O   GLU A1763      24.131 -22.864  25.054  1.00  0.00           O  
ATOM   4020  CB  GLU A1763      23.863 -25.851  23.963  1.00  0.00           C  
ATOM   4021  CG  GLU A1763      23.733 -27.335  24.211  1.00  0.00           C  
ATOM   4022  CD  GLU A1763      23.151 -28.060  23.011  1.00  0.00           C  
ATOM   4023  OE1 GLU A1763      21.906 -28.076  22.861  1.00  0.00           O  
ATOM   4024  OE2 GLU A1763      23.946 -28.601  22.207  1.00  0.00           O  
ATOM   4025  H   GLU A1763      23.659 -25.242  26.520  1.00  0.00           H  
ATOM   4026  N   VAL A1764      25.657 -23.300  23.438  1.00  0.00           N  
ATOM   4027  CA  VAL A1764      25.748 -21.930  22.924  1.00  0.00           C  
ATOM   4028  C   VAL A1764      25.849 -21.982  21.408  1.00  0.00           C  
ATOM   4029  O   VAL A1764      26.433 -22.920  20.851  1.00  0.00           O  
ATOM   4030  CB  VAL A1764      27.003 -21.172  23.451  1.00  0.00           C  
ATOM   4031  CG1 VAL A1764      27.009 -21.162  24.956  1.00  0.00           C  
ATOM   4032  CG2 VAL A1764      28.287 -21.789  22.907  1.00  0.00           C  
ATOM   4033  H   VAL A1764      26.201 -23.993  23.010  1.00  0.00           H  
ATOM   4034  N   ARG A1765      25.250 -21.001  20.743  1.00  0.00           N  
ATOM   4035  CA  ARG A1765      25.300 -20.925  19.291  1.00  0.00           C  
ATOM   4036  C   ARG A1765      26.587 -20.249  18.836  1.00  0.00           C  
ATOM   4037  O   ARG A1765      27.032 -19.283  19.454  1.00  0.00           O  
ATOM   4038  CB  ARG A1765      24.101 -20.139  18.745  1.00  0.00           C  
ATOM   4039  CG  ARG A1765      24.007 -20.133  17.218  1.00  0.00           C  
ATOM   4040  CD  ARG A1765      24.152 -21.553  16.675  1.00  0.00           C  
ATOM   4041  NE  ARG A1765      23.200 -21.909  15.624  1.00  0.00           N  
ATOM   4042  CZ  ARG A1765      21.877 -21.777  15.714  1.00  0.00           C  
ATOM   4043  NH1 ARG A1765      21.312 -21.256  16.797  1.00  0.00           N  
ATOM   4044  NH2 ARG A1765      21.108 -22.145  14.699  1.00  0.00           N  
ATOM   4045  H   ARG A1765      24.763 -20.312  21.242  1.00  0.00           H  
ATOM   4046 HE   ARG A1765      23.562 -22.272  14.790  1.00  0.00           H  
ATOM   4047 HH11 ARG A1765      21.881 -20.955  17.562  1.00  0.00           H  
ATOM   4048 HH12 ARG A1765      20.317 -21.165  16.847  1.00  0.00           H  
ATOM   4049 HH21 ARG A1765      21.521 -22.520  13.869  1.00  0.00           H  
ATOM   4050 HH22 ARG A1765      20.115 -22.047  14.763  1.00  0.00           H  
ATOM   4051  N   LEU A1795      27.231 -20.822  17.822  1.00  0.00           N  
ATOM   4052  CA  LEU A1795      28.430 -20.228  17.249  1.00  0.00           C  
ATOM   4053  C   LEU A1795      27.897 -19.247  16.204  1.00  0.00           C  
ATOM   4054  O   LEU A1795      26.809 -19.462  15.664  1.00  0.00           O  
ATOM   4055  CB  LEU A1795      29.308 -21.281  16.577  1.00  0.00           C  
ATOM   4056  CG  LEU A1795      30.032 -22.240  17.511  1.00  0.00           C  
ATOM   4057  CD1 LEU A1795      31.217 -22.848  16.792  1.00  0.00           C  
ATOM   4058  CD2 LEU A1795      30.508 -21.495  18.728  1.00  0.00           C  
ATOM   4059  H   LEU A1795      26.890 -21.663  17.453  1.00  0.00           H  
ATOM   4060  N   ARG A1796      28.623 -18.162  15.948  1.00  0.00           N  
ATOM   4061  CA  ARG A1796      28.176 -17.168  14.974  1.00  0.00           C  
ATOM   4062  C   ARG A1796      27.941 -17.814  13.620  1.00  0.00           C  
ATOM   4063  O   ARG A1796      28.859 -18.388  13.027  1.00  0.00           O  
ATOM   4064  CB  ARG A1796      29.201 -16.038  14.831  1.00  0.00           C  
ATOM   4065  CG  ARG A1796      28.641 -14.651  15.095  1.00  0.00           C  
ATOM   4066  CD  ARG A1796      27.476 -14.335  14.189  1.00  0.00           C  
ATOM   4067  NE  ARG A1796      26.436 -13.604  14.904  1.00  0.00           N  
ATOM   4068  CZ  ARG A1796      25.805 -12.533  14.431  1.00  0.00           C  
ATOM   4069  NH1 ARG A1796      26.103 -12.045  13.236  1.00  0.00           N  
ATOM   4070  NH2 ARG A1796      24.869 -11.946  15.162  1.00  0.00           N  
ATOM   4071  H   ARG A1796      29.471 -18.027  16.420  1.00  0.00           H  
ATOM   4072 HE   ARG A1796      26.185 -13.924  15.795  1.00  0.00           H  
ATOM   4073 HH11 ARG A1796      26.809 -12.482  12.679  1.00  0.00           H  
ATOM   4074 HH12 ARG A1796      25.622 -11.239  12.891  1.00  0.00           H  
ATOM   4075 HH21 ARG A1796      24.640 -12.308  16.065  1.00  0.00           H  
ATOM   4076 HH22 ARG A1796      24.392 -11.141  14.810  1.00  0.00           H  
ATOM   4077  N   ASN A1797      26.694 -17.744  13.166  1.00  0.00           N  
ATOM   4078  CA  ASN A1797      26.272 -18.309  11.886  1.00  0.00           C  
ATOM   4079  C   ASN A1797      26.658 -19.772  11.705  1.00  0.00           C  
ATOM   4080  O   ASN A1797      26.891 -20.219  10.589  1.00  0.00           O  
ATOM   4081  CB  ASN A1797      26.850 -17.501  10.729  1.00  0.00           C  
ATOM   4082  CG  ASN A1797      26.575 -16.034  10.857  1.00  0.00           C  
ATOM   4083  OD1 ASN A1797      27.502 -15.228  10.906  1.00  0.00           O  
ATOM   4084  ND2 ASN A1797      25.299 -15.667  10.922  1.00  0.00           N  
ATOM   4085  H   ASN A1797      26.023 -17.290  13.718  1.00  0.00           H  
ATOM   4086 HD21 ASN A1797      25.107 -14.711  11.006  1.00  0.00           H  
ATOM   4087 HD22 ASN A1797      24.592 -16.344  10.886  1.00  0.00           H  
ATOM   4088  N   ALA A1805      26.716 -20.526  12.793  1.00  0.00           N  
ATOM   4089  CA  ALA A1805      27.084 -21.928  12.690  1.00  0.00           C  
ATOM   4090  C   ALA A1805      26.263 -22.858  13.589  1.00  0.00           C  
ATOM   4091  O   ALA A1805      25.043 -22.689  13.742  1.00  0.00           O  
ATOM   4092  CB  ALA A1805      28.588 -22.106  12.928  1.00  0.00           C  
ATOM   4093  H   ALA A1805      26.510 -20.137  13.669  1.00  0.00           H  
ATOM   4094  N   TYR A1810      26.944 -23.823  14.195  1.00  0.00           N  
ATOM   4095  CA  TYR A1810      26.304 -24.820  15.034  1.00  0.00           C  
ATOM   4096  C   TYR A1810      26.168 -24.476  16.497  1.00  0.00           C  
ATOM   4097  O   TYR A1810      26.962 -23.696  17.024  1.00  0.00           O  
ATOM   4098  CB  TYR A1810      27.076 -26.125  14.901  1.00  0.00           C  
ATOM   4099  CG  TYR A1810      27.081 -26.633  13.489  1.00  0.00           C  
ATOM   4100  CD1 TYR A1810      25.941 -27.224  12.949  1.00  0.00           C  
ATOM   4101  CD2 TYR A1810      28.210 -26.503  12.681  1.00  0.00           C  
ATOM   4102  CE1 TYR A1810      25.917 -27.670  11.646  1.00  0.00           C  
ATOM   4103  CE2 TYR A1810      28.197 -26.951  11.365  1.00  0.00           C  
ATOM   4104  CZ  TYR A1810      27.040 -27.533  10.857  1.00  0.00           C  
ATOM   4105  OH  TYR A1810      26.987 -27.973   9.558  1.00  0.00           O  
ATOM   4106  H   TYR A1810      27.915 -23.864  14.071  1.00  0.00           H  
ATOM   4107 HH   TYR A1810      27.830 -27.808   9.129  1.00  0.00           H  
ATOM   4108  N   VAL A1811      25.146 -25.051  17.139  1.00  0.00           N  
ATOM   4109  CA  VAL A1811      24.913 -24.869  18.573  1.00  0.00           C  
ATOM   4110  C   VAL A1811      25.756 -25.941  19.244  1.00  0.00           C  
ATOM   4111  O   VAL A1811      25.437 -27.120  19.158  1.00  0.00           O  
ATOM   4112  CB  VAL A1811      23.447 -25.112  18.979  1.00  0.00           C  
ATOM   4113  CG1 VAL A1811      23.330 -25.122  20.483  1.00  0.00           C  
ATOM   4114  CG2 VAL A1811      22.542 -24.049  18.396  1.00  0.00           C  
ATOM   4115  H   VAL A1811      24.529 -25.616  16.630  1.00  0.00           H  
ATOM   4116  N   ILE A1989      26.880 -25.546  19.822  1.00  0.00           N  
ATOM   4117  CA  ILE A1989      27.745 -26.503  20.484  1.00  0.00           C  
ATOM   4118  C   ILE A1989      27.315 -26.668  21.930  1.00  0.00           C  
ATOM   4119  O   ILE A1989      26.419 -25.966  22.397  1.00  0.00           O  
ATOM   4120  CB  ILE A1989      29.233 -26.104  20.399  1.00  0.00           C  
ATOM   4121  CG1 ILE A1989      29.443 -24.685  20.941  1.00  0.00           C  
ATOM   4122  CG2 ILE A1989      29.726 -26.262  18.960  1.00  0.00           C  
ATOM   4123  CD1 ILE A1989      30.895 -24.275  21.029  1.00  0.00           C  
ATOM   4124  H   ILE A1989      27.129 -24.598  19.802  1.00  0.00           H  
ATOM   4125  N   LYS A1990      27.976 -27.584  22.631  1.00  0.00           N  
ATOM   4126  CA  LYS A1990      27.665 -27.891  24.022  1.00  0.00           C  
ATOM   4127  C   LYS A1990      28.949 -28.225  24.773  1.00  0.00           C  
ATOM   4128  O   LYS A1990      29.676 -29.146  24.387  1.00  0.00           O  
ATOM   4129  CB  LYS A1990      26.717 -29.090  24.056  1.00  0.00           C  
ATOM   4130  CG  LYS A1990      26.375 -29.629  25.428  1.00  0.00           C  
ATOM   4131  CD  LYS A1990      25.596 -30.924  25.269  1.00  0.00           C  
ATOM   4132  CE  LYS A1990      25.489 -31.686  26.570  1.00  0.00           C  
ATOM   4133  NZ  LYS A1990      25.331 -33.146  26.298  1.00  0.00           N  
ATOM   4134  H   LYS A1990      28.703 -28.074  22.194  1.00  0.00           H  
ATOM   4135  HZ1 LYS A1990      26.009 -33.438  25.565  1.00  0.00           H  
ATOM   4136  HZ2 LYS A1990      25.511 -33.683  27.170  1.00  0.00           H  
ATOM   4137  HZ3 LYS A1990      24.362 -33.335  25.970  1.00  0.00           H  
ATOM   4138  N   ALA A1991      29.241 -27.458  25.821  1.00  0.00           N  
ATOM   4139  CA  ALA A1991      30.440 -27.679  26.627  1.00  0.00           C  
ATOM   4140  C   ALA A1991      30.336 -29.046  27.303  1.00  0.00           C  
ATOM   4141  O   ALA A1991      29.247 -29.463  27.707  1.00  0.00           O  
ATOM   4142  CB  ALA A1991      30.583 -26.581  27.664  1.00  0.00           C  
ATOM   4143  H   ALA A1991      28.636 -26.725  26.059  1.00  0.00           H  
ATOM   4144  N   GLU A1992      31.462 -29.742  27.429  1.00  0.00           N  
ATOM   4145  CA  GLU A1992      31.440 -31.070  28.030  1.00  0.00           C  
ATOM   4146  C   GLU A1992      32.633 -31.376  28.933  1.00  0.00           C  
ATOM   4147  O   GLU A1992      32.468 -31.875  30.048  1.00  0.00           O  
ATOM   4148  CB  GLU A1992      31.365 -32.131  26.922  1.00  0.00           C  
ATOM   4149  CG  GLU A1992      30.298 -33.194  27.126  1.00  0.00           C  
ATOM   4150  CD  GLU A1992      28.894 -32.637  26.983  1.00  0.00           C  
ATOM   4151  OE1 GLU A1992      28.495 -32.338  25.835  1.00  0.00           O  
ATOM   4152  OE2 GLU A1992      28.194 -32.497  28.015  1.00  0.00           O  
ATOM   4153  H   GLU A1992      32.309 -29.361  27.117  1.00  0.00           H  
ATOM   4154  N   ARG A1993      33.833 -31.093  28.440  1.00  0.00           N  
ATOM   4155  CA  ARG A1993      35.048 -31.373  29.188  1.00  0.00           C  
ATOM   4156  C   ARG A1993      36.109 -30.318  28.902  1.00  0.00           C  
ATOM   4157  O   ARG A1993      36.146 -29.740  27.819  1.00  0.00           O  
ATOM   4158  CB  ARG A1993      35.574 -32.756  28.797  1.00  0.00           C  
ATOM   4159  CG  ARG A1993      36.667 -33.309  29.701  1.00  0.00           C  
ATOM   4160  CD  ARG A1993      37.911 -33.687  28.913  1.00  0.00           C  
ATOM   4161  NE  ARG A1993      37.598 -34.466  27.719  1.00  0.00           N  
ATOM   4162  CZ  ARG A1993      38.503 -34.864  26.830  1.00  0.00           C  
ATOM   4163  NH1 ARG A1993      39.791 -34.577  27.010  1.00  0.00           N  
ATOM   4164  NH2 ARG A1993      38.124 -35.559  25.765  1.00  0.00           N  
ATOM   4165  H   ARG A1993      33.901 -30.686  27.551  1.00  0.00           H  
ATOM   4166 HE   ARG A1993      36.663 -34.711  27.563  1.00  0.00           H  
ATOM   4167 HH11 ARG A1993      40.080 -34.060  27.816  1.00  0.00           H  
ATOM   4168 HH12 ARG A1993      40.469 -34.878  26.339  1.00  0.00           H  
ATOM   4169 HH21 ARG A1993      37.159 -35.783  25.632  1.00  0.00           H  
ATOM   4170 HH22 ARG A1993      38.804 -35.859  25.096  1.00  0.00           H  
ATOM   4171  N   VAL A1994      36.968 -30.075  29.882  1.00  0.00           N  
ATOM   4172  CA  VAL A1994      38.038 -29.099  29.761  1.00  0.00           C  
ATOM   4173  C   VAL A1994      39.351 -29.820  30.009  1.00  0.00           C  
ATOM   4174  O   VAL A1994      39.409 -30.734  30.825  1.00  0.00           O  
ATOM   4175  CB  VAL A1994      37.879 -27.974  30.821  1.00  0.00           C  
ATOM   4176  CG1 VAL A1994      39.121 -27.105  30.879  1.00  0.00           C  
ATOM   4177  CG2 VAL A1994      36.660 -27.118  30.513  1.00  0.00           C  
ATOM   4178  H   VAL A1994      36.878 -30.573  30.721  1.00  0.00           H  
ATOM   4179  N   GLU A1995      40.388 -29.444  29.276  1.00  0.00           N  
ATOM   4180  CA  GLU A1995      41.711 -30.038  29.455  1.00  0.00           C  
ATOM   4181  C   GLU A1995      42.639 -28.893  29.844  1.00  0.00           C  
ATOM   4182  O   GLU A1995      43.028 -28.082  29.000  1.00  0.00           O  
ATOM   4183  CB  GLU A1995      42.196 -30.703  28.163  1.00  0.00           C  
ATOM   4184  CG  GLU A1995      43.601 -31.291  28.254  1.00  0.00           C  
ATOM   4185  CD  GLU A1995      44.035 -31.998  26.976  1.00  0.00           C  
ATOM   4186  OE1 GLU A1995      43.259 -32.840  26.463  1.00  0.00           O  
ATOM   4187  OE2 GLU A1995      45.156 -31.716  26.490  1.00  0.00           O  
ATOM   4188  H   GLU A1995      40.265 -28.749  28.596  1.00  0.00           H  
ATOM   4189  N   LYS A2012      42.939 -28.788  31.132  1.00  0.00           N  
ATOM   4190  CA  LYS A2012      43.792 -27.714  31.611  1.00  0.00           C  
ATOM   4191  C   LYS A2012      45.274 -28.001  31.518  1.00  0.00           C  
ATOM   4192  O   LYS A2012      45.698 -29.150  31.420  1.00  0.00           O  
ATOM   4193  CB  LYS A2012      43.434 -27.343  33.047  1.00  0.00           C  
ATOM   4194  CG  LYS A2012      42.033 -26.803  33.201  1.00  0.00           C  
ATOM   4195  CD  LYS A2012      41.812 -26.292  34.603  1.00  0.00           C  
ATOM   4196  CE  LYS A2012      40.408 -25.761  34.787  1.00  0.00           C  
ATOM   4197  NZ  LYS A2012      39.389 -26.827  34.597  1.00  0.00           N  
ATOM   4198  H   LYS A2012      42.581 -29.442  31.768  1.00  0.00           H  
ATOM   4199  HZ1 LYS A2012      39.687 -27.686  35.103  1.00  0.00           H  
ATOM   4200  HZ2 LYS A2012      38.475 -26.503  34.972  1.00  0.00           H  
ATOM   4201  HZ3 LYS A2012      39.292 -27.038  33.583  1.00  0.00           H  
ATOM   4202  N   ASP A2013      46.050 -26.927  31.486  1.00  0.00           N  
ATOM   4203  CA  ASP A2013      47.498 -27.006  31.438  1.00  0.00           C  
ATOM   4204  C   ASP A2013      47.968 -27.246  32.868  1.00  0.00           C  
ATOM   4205  O   ASP A2013      47.158 -27.338  33.797  1.00  0.00           O  
ATOM   4206  CB  ASP A2013      48.095 -25.695  30.877  1.00  0.00           C  
ATOM   4207  CG  ASP A2013      48.542 -24.707  31.967  1.00  0.00           C  
ATOM   4208  OD1 ASP A2013      47.729 -24.322  32.833  1.00  0.00           O  
ATOM   4209  OD2 ASP A2013      49.727 -24.314  31.947  1.00  0.00           O  
ATOM   4210  H   ASP A2013      45.628 -26.043  31.495  1.00  0.00           H  
ATOM   4211  N   ALA A2014      49.279 -27.270  33.053  1.00  0.00           N  
ATOM   4212  CA  ALA A2014      49.841 -27.487  34.373  1.00  0.00           C  
ATOM   4213  C   ALA A2014      49.385 -26.444  35.401  1.00  0.00           C  
ATOM   4214  O   ALA A2014      48.887 -26.800  36.465  1.00  0.00           O  
ATOM   4215  CB  ALA A2014      51.362 -27.522  34.285  1.00  0.00           C  
ATOM   4216  H   ALA A2014      49.878 -27.139  32.288  1.00  0.00           H  
ATOM   4217  N   GLU A2015      49.495 -25.165  35.054  1.00  0.00           N  
ATOM   4218  CA  GLU A2015      49.140 -24.083  35.970  1.00  0.00           C  
ATOM   4219  C   GLU A2015      47.666 -23.701  36.079  1.00  0.00           C  
ATOM   4220  O   GLU A2015      47.333 -22.514  36.140  1.00  0.00           O  
ATOM   4221  CB  GLU A2015      49.969 -22.834  35.659  1.00  0.00           C  
ATOM   4222  CG  GLU A2015      51.457 -22.981  35.941  1.00  0.00           C  
ATOM   4223  CD  GLU A2015      52.121 -24.054  35.090  1.00  0.00           C  
ATOM   4224  OE1 GLU A2015      52.095 -23.936  33.843  1.00  0.00           O  
ATOM   4225  OE2 GLU A2015      52.662 -25.020  35.671  1.00  0.00           O  
ATOM   4226  H   GLU A2015      49.824 -24.942  34.158  1.00  0.00           H  
ATOM   4227  N   GLY A2016      46.782 -24.692  36.096  1.00  0.00           N  
ATOM   4228  CA  GLY A2016      45.358 -24.414  36.217  1.00  0.00           C  
ATOM   4229  C   GLY A2016      44.736 -23.681  35.041  1.00  0.00           C  
ATOM   4230  O   GLY A2016      43.512 -23.531  34.978  1.00  0.00           O  
ATOM   4231  H   GLY A2016      47.091 -25.619  36.026  1.00  0.00           H  
ATOM   4232  N   ASN A2017      45.574 -23.191  34.130  1.00  0.00           N  
ATOM   4233  CA  ASN A2017      45.110 -22.482  32.942  1.00  0.00           C  
ATOM   4234  C   ASN A2017      44.655 -23.506  31.920  1.00  0.00           C  
ATOM   4235  O   ASN A2017      45.378 -24.446  31.632  1.00  0.00           O  
ATOM   4236  CB  ASN A2017      46.242 -21.666  32.317  1.00  0.00           C  
ATOM   4237  CG  ASN A2017      46.707 -20.539  33.197  1.00  0.00           C  
ATOM   4238  OD1 ASN A2017      47.906 -20.356  33.396  1.00  0.00           O  
ATOM   4239  ND2 ASN A2017      45.766 -19.756  33.710  1.00  0.00           N  
ATOM   4240  H   ASN A2017      46.537 -23.311  34.262  1.00  0.00           H  
ATOM   4241 HD21 ASN A2017      46.056 -19.018  34.285  1.00  0.00           H  
ATOM   4242 HD22 ASN A2017      44.822 -19.927  33.508  1.00  0.00           H  
ATOM   4243  N   ILE A2018      43.471 -23.305  31.359  1.00  0.00           N  
ATOM   4244  CA  ILE A2018      42.924 -24.209  30.354  1.00  0.00           C  
ATOM   4245  C   ILE A2018      43.737 -24.149  29.063  1.00  0.00           C  
ATOM   4246  O   ILE A2018      44.320 -23.111  28.744  1.00  0.00           O  
ATOM   4247  CB  ILE A2018      41.489 -23.814  30.041  1.00  0.00           C  
ATOM   4248  CG1 ILE A2018      40.655 -23.925  31.315  1.00  0.00           C  
ATOM   4249  CG2 ILE A2018      40.931 -24.674  28.920  1.00  0.00           C  
ATOM   4250  CD1 ILE A2018      39.699 -22.785  31.523  1.00  0.00           C  
ATOM   4251  H   ILE A2018      42.946 -22.523  31.629  1.00  0.00           H  
ATOM   4252  N   THR A2019      43.804 -25.262  28.342  1.00  0.00           N  
ATOM   4253  CA  THR A2019      44.531 -25.291  27.085  1.00  0.00           C  
ATOM   4254  C   THR A2019      43.601 -25.565  25.925  1.00  0.00           C  
ATOM   4255  O   THR A2019      43.789 -25.023  24.835  1.00  0.00           O  
ATOM   4256  CB  THR A2019      45.641 -26.326  27.086  1.00  0.00           C  
ATOM   4257  OG1 THR A2019      45.258 -27.440  27.900  1.00  0.00           O  
ATOM   4258  CG2 THR A2019      46.930 -25.714  27.587  1.00  0.00           C  
ATOM   4259  H   THR A2019      43.358 -26.074  28.662  1.00  0.00           H  
ATOM   4260  HG1 THR A2019      45.961 -28.094  27.900  1.00  0.00           H  
ATOM   4261  N   THR A2020      42.614 -26.422  26.150  1.00  0.00           N  
ATOM   4262  CA  THR A2020      41.639 -26.753  25.119  1.00  0.00           C  
ATOM   4263  C   THR A2020      40.321 -27.128  25.745  1.00  0.00           C  
ATOM   4264  O   THR A2020      40.282 -27.594  26.879  1.00  0.00           O  
ATOM   4265  CB  THR A2020      42.104 -27.905  24.187  1.00  0.00           C  
ATOM   4266  OG1 THR A2020      40.957 -28.614  23.687  1.00  0.00           O  
ATOM   4267  CG2 THR A2020      43.037 -28.859  24.904  1.00  0.00           C  
ATOM   4268  H   THR A2020      42.539 -26.843  27.032  1.00  0.00           H  
ATOM   4269  HG1 THR A2020      41.246 -29.326  23.111  1.00  0.00           H  
ATOM   4270  N   ILE A2021      39.244 -26.914  25.003  1.00  0.00           N  
ATOM   4271  CA  ILE A2021      37.913 -27.229  25.481  1.00  0.00           C  
ATOM   4272  C   ILE A2021      37.268 -28.245  24.546  1.00  0.00           C  
ATOM   4273  O   ILE A2021      37.407 -28.143  23.322  1.00  0.00           O  
ATOM   4274  CB  ILE A2021      37.045 -25.972  25.557  1.00  0.00           C  
ATOM   4275  CG1 ILE A2021      37.731 -24.929  26.439  1.00  0.00           C  
ATOM   4276  CG2 ILE A2021      35.668 -26.316  26.102  1.00  0.00           C  
ATOM   4277  CD1 ILE A2021      37.003 -23.619  26.512  1.00  0.00           C  
ATOM   4278  H   ILE A2021      39.351 -26.532  24.107  1.00  0.00           H  
ATOM   4279  N   PHE A2022      36.601 -29.240  25.133  1.00  0.00           N  
ATOM   4280  CA  PHE A2022      35.933 -30.303  24.387  1.00  0.00           C  
ATOM   4281  C   PHE A2022      34.424 -30.122  24.469  1.00  0.00           C  
ATOM   4282  O   PHE A2022      33.861 -29.986  25.561  1.00  0.00           O  
ATOM   4283  CB  PHE A2022      36.353 -31.670  24.932  1.00  0.00           C  
ATOM   4284  CG  PHE A2022      37.828 -31.934  24.818  1.00  0.00           C  
ATOM   4285  CD1 PHE A2022      38.715 -31.437  25.768  1.00  0.00           C  
ATOM   4286  CD2 PHE A2022      38.337 -32.646  23.742  1.00  0.00           C  
ATOM   4287  CE1 PHE A2022      40.092 -31.643  25.646  1.00  0.00           C  
ATOM   4288  CE2 PHE A2022      39.716 -32.856  23.610  1.00  0.00           C  
ATOM   4289  CZ  PHE A2022      40.593 -32.352  24.564  1.00  0.00           C  
ATOM   4290  H   PHE A2022      36.557 -29.259  26.111  1.00  0.00           H  
ATOM   4291  N   CYS A2023      33.774 -30.126  23.309  1.00  0.00           N  
ATOM   4292  CA  CYS A2023      32.330 -29.926  23.226  1.00  0.00           C  
ATOM   4293  C   CYS A2023      31.700 -30.791  22.130  1.00  0.00           C  
ATOM   4294  O   CYS A2023      32.407 -31.419  21.333  1.00  0.00           O  
ATOM   4295  CB  CYS A2023      32.040 -28.450  22.918  1.00  0.00           C  
ATOM   4296  SG  CYS A2023      33.231 -27.255  23.596  1.00  0.00           S  
ATOM   4297  H   CYS A2023      34.281 -30.268  22.483  1.00  0.00           H  
ATOM   4298  N   THR A2024      30.370 -30.811  22.087  1.00  0.00           N  
ATOM   4299  CA  THR A2024      29.630 -31.578  21.081  1.00  0.00           C  
ATOM   4300  C   THR A2024      28.650 -30.648  20.367  1.00  0.00           C  
ATOM   4301  O   THR A2024      28.212 -29.650  20.946  1.00  0.00           O  
ATOM   4302  CB  THR A2024      28.829 -32.746  21.714  1.00  0.00           C  
ATOM   4303  OG1 THR A2024      27.894 -32.228  22.672  1.00  0.00           O  
ATOM   4304  CG2 THR A2024      29.766 -33.740  22.389  1.00  0.00           C  
ATOM   4305  H   THR A2024      29.868 -30.295  22.751  1.00  0.00           H  
ATOM   4306  HG1 THR A2024      27.400 -32.953  23.062  1.00  0.00           H  
ATOM   4307  N   TYR A2025      28.291 -30.981  19.127  1.00  0.00           N  
ATOM   4308  CA  TYR A2025      27.369 -30.146  18.363  1.00  0.00           C  
ATOM   4309  C   TYR A2025      26.200 -30.883  17.718  1.00  0.00           C  
ATOM   4310  O   TYR A2025      26.302 -32.045  17.320  1.00  0.00           O  
ATOM   4311  CB  TYR A2025      28.123 -29.371  17.277  1.00  0.00           C  
ATOM   4312  CG  TYR A2025      28.291 -30.122  15.972  1.00  0.00           C  
ATOM   4313  CD1 TYR A2025      29.238 -31.139  15.844  1.00  0.00           C  
ATOM   4314  CD2 TYR A2025      27.521 -29.795  14.855  1.00  0.00           C  
ATOM   4315  CE1 TYR A2025      29.418 -31.804  14.637  1.00  0.00           C  
ATOM   4316  CE2 TYR A2025      27.692 -30.453  13.645  1.00  0.00           C  
ATOM   4317  CZ  TYR A2025      28.643 -31.453  13.544  1.00  0.00           C  
ATOM   4318  OH  TYR A2025      28.837 -32.082  12.341  1.00  0.00           O  
ATOM   4319  H   TYR A2025      28.651 -31.798  18.723  1.00  0.00           H  
ATOM   4320 HH   TYR A2025      29.525 -32.746  12.434  1.00  0.00           H  
ATOM   4321  N   ASP A2026      25.099 -30.162  17.591  1.00  0.00           N  
ATOM   4322  CA  ASP A2026      23.884 -30.663  16.978  1.00  0.00           C  
ATOM   4323  C   ASP A2026      24.029 -30.269  15.503  1.00  0.00           C  
ATOM   4324  O   ASP A2026      24.326 -29.114  15.202  1.00  0.00           O  
ATOM   4325  CB  ASP A2026      22.695 -29.941  17.625  1.00  0.00           C  
ATOM   4326  CG  ASP A2026      21.348 -30.497  17.200  1.00  0.00           C  
ATOM   4327  OD1 ASP A2026      21.262 -31.258  16.209  1.00  0.00           O  
ATOM   4328  OD2 ASP A2026      20.355 -30.153  17.872  1.00  0.00           O  
ATOM   4329  H   ASP A2026      25.104 -29.242  17.928  1.00  0.00           H  
ATOM   4330  N   ALA A2027      23.868 -31.218  14.587  1.00  0.00           N  
ATOM   4331  CA  ALA A2027      23.993 -30.906  13.161  1.00  0.00           C  
ATOM   4332  C   ALA A2027      22.682 -30.422  12.551  1.00  0.00           C  
ATOM   4333  O   ALA A2027      22.634 -30.010  11.396  1.00  0.00           O  
ATOM   4334  CB  ALA A2027      24.525 -32.099  12.396  1.00  0.00           C  
ATOM   4335  H   ALA A2027      23.664 -32.134  14.868  1.00  0.00           H  
ATOM   4336  N   ASP A2039      21.612 -30.504  13.332  1.00  0.00           N  
ATOM   4337  CA  ASP A2039      20.297 -30.058  12.888  1.00  0.00           C  
ATOM   4338  C   ASP A2039      20.203 -28.543  13.102  1.00  0.00           C  
ATOM   4339  O   ASP A2039      19.226 -27.903  12.706  1.00  0.00           O  
ATOM   4340  CB  ASP A2039      19.204 -30.782  13.691  1.00  0.00           C  
ATOM   4341  CG  ASP A2039      17.792 -30.428  13.228  1.00  0.00           C  
ATOM   4342  OD1 ASP A2039      17.294 -31.080  12.279  1.00  0.00           O  
ATOM   4343  OD2 ASP A2039      17.178 -29.504  13.816  1.00  0.00           O  
ATOM   4344  H   ASP A2039      21.709 -30.875  14.234  1.00  0.00           H  
ATOM   4345  N   THR A2040      21.230 -27.979  13.729  1.00  0.00           N  
ATOM   4346  CA  THR A2040      21.263 -26.554  14.014  1.00  0.00           C  
ATOM   4347  C   THR A2040      22.210 -25.744  13.129  1.00  0.00           C  
ATOM   4348  O   THR A2040      23.408 -26.016  13.080  1.00  0.00           O  
ATOM   4349  CB  THR A2040      21.611 -26.311  15.489  1.00  0.00           C  
ATOM   4350  OG1 THR A2040      22.723 -27.132  15.865  1.00  0.00           O  
ATOM   4351  CG2 THR A2040      20.429 -26.656  16.369  1.00  0.00           C  
ATOM   4352  H   THR A2040      21.985 -28.539  14.007  1.00  0.00           H  
ATOM   4353  HG1 THR A2040      22.938 -26.977  16.788  1.00  0.00           H  
ATOM   4354  N   LEU A2041      21.630 -24.788  12.401  1.00  0.00           N  
ATOM   4355  CA  LEU A2041      22.324 -23.850  11.501  1.00  0.00           C  
ATOM   4356  C   LEU A2041      21.362 -23.358  10.425  1.00  0.00           C  
ATOM   4357  O   LEU A2041      20.217 -23.004  10.719  1.00  0.00           O  
ATOM   4358  CB  LEU A2041      23.571 -24.442  10.834  1.00  0.00           C  
ATOM   4359  CG  LEU A2041      23.426 -25.296   9.576  1.00  0.00           C  
ATOM   4360  CD1 LEU A2041      24.771 -25.373   8.859  1.00  0.00           C  
ATOM   4361  CD2 LEU A2041      22.902 -26.682   9.930  1.00  0.00           C  
ATOM   4362  H   LEU A2041      20.658 -24.702  12.471  1.00  0.00           H  
ATOM   4363  N   GLY A2086      22.912 -16.669  23.518  1.00  0.00           N  
ATOM   4364  CA  GLY A2086      24.070 -17.519  23.730  1.00  0.00           C  
ATOM   4365  C   GLY A2086      24.871 -17.678  22.453  1.00  0.00           C  
ATOM   4366  O   GLY A2086      25.043 -18.790  21.953  1.00  0.00           O  
ATOM   4367  H   GLY A2086      22.009 -17.039  23.610  1.00  0.00           H  
ATOM   4368  N   VAL A2087      25.358 -16.562  21.918  1.00  0.00           N  
ATOM   4369  CA  VAL A2087      26.130 -16.586  20.686  1.00  0.00           C  
ATOM   4370  C   VAL A2087      27.540 -16.111  20.956  1.00  0.00           C  
ATOM   4371  O   VAL A2087      27.751 -15.274  21.831  1.00  0.00           O  
ATOM   4372  CB  VAL A2087      25.517 -15.648  19.630  1.00  0.00           C  
ATOM   4373  CG1 VAL A2087      26.024 -16.027  18.236  1.00  0.00           C  
ATOM   4374  CG2 VAL A2087      23.981 -15.660  19.709  1.00  0.00           C  
ATOM   4375  H   VAL A2087      25.193 -15.705  22.364  1.00  0.00           H  
ATOM   4376  N   ILE A2088      28.508 -16.685  20.249  1.00  0.00           N  
ATOM   4377  CA  ILE A2088      29.905 -16.278  20.382  1.00  0.00           C  
ATOM   4378  C   ILE A2088      30.588 -16.393  19.021  1.00  0.00           C  
ATOM   4379  O   ILE A2088      30.097 -17.095  18.128  1.00  0.00           O  
ATOM   4380  CB  ILE A2088      30.703 -17.105  21.446  1.00  0.00           C  
ATOM   4381  CG1 ILE A2088      30.972 -18.530  20.967  1.00  0.00           C  
ATOM   4382  CG2 ILE A2088      29.956 -17.142  22.768  1.00  0.00           C  
ATOM   4383  CD1 ILE A2088      31.872 -19.327  21.896  1.00  0.00           C  
ATOM   4384  H   ILE A2088      28.278 -17.401  19.621  1.00  0.00           H  
ATOM   4385  N   HIS A2089      31.662 -15.635  18.824  1.00  0.00           N  
ATOM   4386  CA  HIS A2089      32.392 -15.693  17.560  1.00  0.00           C  
ATOM   4387  C   HIS A2089      33.446 -16.795  17.652  1.00  0.00           C  
ATOM   4388  O   HIS A2089      33.738 -17.286  18.741  1.00  0.00           O  
ATOM   4389  CB  HIS A2089      33.012 -14.329  17.196  1.00  0.00           C  
ATOM   4390  CG  HIS A2089      33.973 -13.792  18.214  1.00  0.00           C  
ATOM   4391  ND1 HIS A2089      33.559 -13.203  19.391  1.00  0.00           N  
ATOM   4392  CD2 HIS A2089      35.327 -13.742  18.221  1.00  0.00           C  
ATOM   4393  CE1 HIS A2089      34.619 -12.816  20.079  1.00  0.00           C  
ATOM   4394  NE2 HIS A2089      35.702 -13.130  19.390  1.00  0.00           N  
ATOM   4395  H   HIS A2089      31.967 -15.032  19.533  1.00  0.00           H  
ATOM   4396  HD1 HIS A2089      32.631 -13.090  19.671  1.00  0.00           H  
ATOM   4397  HE2 HIS A2089      36.621 -12.955  19.668  1.00  0.00           H  
ATOM   4398  N   TRP A2090      34.034 -17.160  16.520  1.00  0.00           N  
ATOM   4399  CA  TRP A2090      35.015 -18.239  16.490  1.00  0.00           C  
ATOM   4400  C   TRP A2090      35.797 -18.153  15.194  1.00  0.00           C  
ATOM   4401  O   TRP A2090      35.386 -17.460  14.269  1.00  0.00           O  
ATOM   4402  CB  TRP A2090      34.270 -19.580  16.521  1.00  0.00           C  
ATOM   4403  CG  TRP A2090      33.149 -19.635  15.491  1.00  0.00           C  
ATOM   4404  CD1 TRP A2090      31.864 -19.160  15.642  1.00  0.00           C  
ATOM   4405  CD2 TRP A2090      33.257 -20.072  14.124  1.00  0.00           C  
ATOM   4406  NE1 TRP A2090      31.183 -19.260  14.447  1.00  0.00           N  
ATOM   4407  CE2 TRP A2090      32.013 -19.810  13.501  1.00  0.00           C  
ATOM   4408  CE3 TRP A2090      34.288 -20.643  13.364  1.00  0.00           C  
ATOM   4409  CZ2 TRP A2090      31.777 -20.099  12.148  1.00  0.00           C  
ATOM   4410  CZ3 TRP A2090      34.051 -20.929  12.022  1.00  0.00           C  
ATOM   4411  CH2 TRP A2090      32.807 -20.655  11.429  1.00  0.00           C  
ATOM   4412  H   TRP A2090      33.805 -16.696  15.688  1.00  0.00           H  
ATOM   4413  HE1 TRP A2090      30.259 -18.984  14.297  1.00  0.00           H  
ATOM   4414  N   VAL A2091      36.898 -18.887  15.112  1.00  0.00           N  
ATOM   4415  CA  VAL A2091      37.717 -18.910  13.908  1.00  0.00           C  
ATOM   4416  C   VAL A2091      38.318 -20.308  13.738  1.00  0.00           C  
ATOM   4417  O   VAL A2091      39.145 -20.747  14.551  1.00  0.00           O  
ATOM   4418  CB  VAL A2091      38.862 -17.852  13.955  1.00  0.00           C  
ATOM   4419  CG1 VAL A2091      39.862 -18.100  12.837  1.00  0.00           C  
ATOM   4420  CG2 VAL A2091      38.297 -16.456  13.820  1.00  0.00           C  
ATOM   4421  H   VAL A2091      37.168 -19.429  15.883  1.00  0.00           H  
ATOM   4422  N   SER A2092      37.857 -21.023  12.711  1.00  0.00           N  
ATOM   4423  CA  SER A2092      38.362 -22.363  12.416  1.00  0.00           C  
ATOM   4424  C   SER A2092      39.884 -22.326  12.426  1.00  0.00           C  
ATOM   4425  O   SER A2092      40.507 -21.678  11.584  1.00  0.00           O  
ATOM   4426  CB  SER A2092      37.847 -22.847  11.050  1.00  0.00           C  
ATOM   4427  OG  SER A2092      38.653 -23.884  10.492  1.00  0.00           O  
ATOM   4428  H   SER A2092      37.160 -20.640  12.138  1.00  0.00           H  
ATOM   4429 HG   SER A2092      38.291 -24.150   9.644  1.00  0.00           H  
ATOM   4430  N   ALA A2093      40.470 -23.011  13.399  1.00  0.00           N  
ATOM   4431  CA  ALA A2093      41.919 -23.067  13.534  1.00  0.00           C  
ATOM   4432  C   ALA A2093      42.562 -23.488  12.226  1.00  0.00           C  
ATOM   4433  O   ALA A2093      43.646 -23.040  11.886  1.00  0.00           O  
ATOM   4434  CB  ALA A2093      42.302 -24.032  14.642  1.00  0.00           C  
ATOM   4435  H   ALA A2093      39.912 -23.493  14.045  1.00  0.00           H  
ATOM   4436  N   ALA A2094      41.854 -24.320  11.477  1.00  0.00           N  
ATOM   4437  CA  ALA A2094      42.338 -24.831  10.205  1.00  0.00           C  
ATOM   4438  C   ALA A2094      42.657 -23.736   9.204  1.00  0.00           C  
ATOM   4439  O   ALA A2094      43.688 -23.771   8.530  1.00  0.00           O  
ATOM   4440  CB  ALA A2094      41.302 -25.771   9.612  1.00  0.00           C  
ATOM   4441  H   ALA A2094      40.970 -24.602  11.792  1.00  0.00           H  
ATOM   4442  N   HIS A2095      41.772 -22.750   9.135  1.00  0.00           N  
ATOM   4443  CA  HIS A2095      41.913 -21.659   8.176  1.00  0.00           C  
ATOM   4444  C   HIS A2095      42.168 -20.294   8.805  1.00  0.00           C  
ATOM   4445  O   HIS A2095      41.957 -19.268   8.158  1.00  0.00           O  
ATOM   4446  CB  HIS A2095      40.645 -21.611   7.310  1.00  0.00           C  
ATOM   4447  CG  HIS A2095      40.152 -22.967   6.900  1.00  0.00           C  
ATOM   4448  ND1 HIS A2095      39.247 -23.689   7.653  1.00  0.00           N  
ATOM   4449  CD2 HIS A2095      40.482 -23.758   5.848  1.00  0.00           C  
ATOM   4450  CE1 HIS A2095      39.042 -24.865   7.083  1.00  0.00           C  
ATOM   4451  NE2 HIS A2095      39.779 -24.931   5.988  1.00  0.00           N  
ATOM   4452  H   HIS A2095      41.004 -22.754   9.744  1.00  0.00           H  
ATOM   4453  HD1 HIS A2095      38.825 -23.380   8.477  1.00  0.00           H  
ATOM   4454  HE2 HIS A2095      39.818 -25.690   5.377  1.00  0.00           H  
ATOM   4455  N   ALA A2096      42.632 -20.284  10.051  1.00  0.00           N  
ATOM   4456  CA  ALA A2096      42.890 -19.040  10.777  1.00  0.00           C  
ATOM   4457  C   ALA A2096      44.088 -18.249  10.259  1.00  0.00           C  
ATOM   4458  O   ALA A2096      45.155 -18.805   9.993  1.00  0.00           O  
ATOM   4459  CB  ALA A2096      43.060 -19.326  12.261  1.00  0.00           C  
ATOM   4460  H   ALA A2096      42.807 -21.138  10.498  1.00  0.00           H  
ATOM   4461  N   LEU A2097      43.889 -16.944  10.120  1.00  0.00           N  
ATOM   4462  CA  LEU A2097      44.932 -16.047   9.658  1.00  0.00           C  
ATOM   4463  C   LEU A2097      45.552 -15.414  10.896  1.00  0.00           C  
ATOM   4464  O   LEU A2097      44.843 -14.840  11.725  1.00  0.00           O  
ATOM   4465  CB  LEU A2097      44.322 -14.972   8.751  1.00  0.00           C  
ATOM   4466  CG  LEU A2097      45.190 -13.823   8.224  1.00  0.00           C  
ATOM   4467  CD1 LEU A2097      46.307 -14.333   7.315  1.00  0.00           C  
ATOM   4468  CD2 LEU A2097      44.295 -12.840   7.486  1.00  0.00           C  
ATOM   4469  H   LEU A2097      43.008 -16.574  10.337  1.00  0.00           H  
ATOM   4470  N   PRO A2098      46.863 -15.610  11.100  1.00  0.00           N  
ATOM   4471  CA  PRO A2098      47.464 -14.998  12.286  1.00  0.00           C  
ATOM   4472  C   PRO A2098      47.500 -13.493  12.066  1.00  0.00           C  
ATOM   4473  O   PRO A2098      48.033 -13.014  11.054  1.00  0.00           O  
ATOM   4474  CB  PRO A2098      48.874 -15.580  12.288  1.00  0.00           C  
ATOM   4475  CG  PRO A2098      48.679 -16.899  11.692  1.00  0.00           C  
ATOM   4476  CD  PRO A2098      47.800 -16.574  10.512  1.00  0.00           C  
ATOM   4477  N   VAL A2099      46.943 -12.743  13.008  1.00  0.00           N  
ATOM   4478  CA  VAL A2099      46.910 -11.303  12.857  1.00  0.00           C  
ATOM   4479  C   VAL A2099      47.180 -10.564  14.162  1.00  0.00           C  
ATOM   4480  O   VAL A2099      46.610 -10.898  15.197  1.00  0.00           O  
ATOM   4481  CB  VAL A2099      45.560 -10.884  12.251  1.00  0.00           C  
ATOM   4482  CG1 VAL A2099      44.440 -10.909  13.301  1.00  0.00           C  
ATOM   4483  CG2 VAL A2099      45.703  -9.556  11.579  1.00  0.00           C  
ATOM   4484  H   VAL A2099      46.555 -13.162  13.804  1.00  0.00           H  
ATOM   4485  N   GLU A2100      48.095  -9.601  14.127  1.00  0.00           N  
ATOM   4486  CA  GLU A2100      48.414  -8.836  15.325  1.00  0.00           C  
ATOM   4487  C   GLU A2100      47.372  -7.773  15.568  1.00  0.00           C  
ATOM   4488  O   GLU A2100      47.018  -7.020  14.666  1.00  0.00           O  
ATOM   4489  CB  GLU A2100      49.768  -8.161  15.210  1.00  0.00           C  
ATOM   4490  CG  GLU A2100      50.077  -7.299  16.413  1.00  0.00           C  
ATOM   4491  CD  GLU A2100      51.470  -6.735  16.375  1.00  0.00           C  
ATOM   4492  OE1 GLU A2100      52.409  -7.422  16.820  1.00  0.00           O  
ATOM   4493  OE2 GLU A2100      51.632  -5.600  15.898  1.00  0.00           O  
ATOM   4494  H   GLU A2100      48.560  -9.404  13.287  1.00  0.00           H  
ATOM   4495  N   ILE A2101      46.903  -7.683  16.800  1.00  0.00           N  
ATOM   4496  CA  ILE A2101      45.892  -6.692  17.130  1.00  0.00           C  
ATOM   4497  C   ILE A2101      46.435  -5.644  18.103  1.00  0.00           C  
ATOM   4498  O   ILE A2101      47.167  -5.970  19.042  1.00  0.00           O  
ATOM   4499  CB  ILE A2101      44.623  -7.366  17.702  1.00  0.00           C  
ATOM   4500  CG1 ILE A2101      44.056  -8.351  16.678  1.00  0.00           C  
ATOM   4501  CG2 ILE A2101      43.573  -6.315  18.066  1.00  0.00           C  
ATOM   4502  CD1 ILE A2101      43.033  -9.290  17.262  1.00  0.00           C  
ATOM   4503  H   ILE A2101      47.238  -8.287  17.495  1.00  0.00           H  
ATOM   4504  N   ARG A2102      46.109  -4.382  17.851  1.00  0.00           N  
ATOM   4505  CA  ARG A2102      46.557  -3.311  18.718  1.00  0.00           C  
ATOM   4506  C   ARG A2102      45.348  -2.654  19.359  1.00  0.00           C  
ATOM   4507  O   ARG A2102      44.515  -2.031  18.686  1.00  0.00           O  
ATOM   4508  CB  ARG A2102      47.431  -2.316  17.954  1.00  0.00           C  
ATOM   4509  CG  ARG A2102      48.675  -2.981  17.390  1.00  0.00           C  
ATOM   4510  CD  ARG A2102      49.779  -2.012  17.077  1.00  0.00           C  
ATOM   4511  NE  ARG A2102      50.968  -2.741  16.673  1.00  0.00           N  
ATOM   4512  CZ  ARG A2102      52.216  -2.298  16.803  1.00  0.00           C  
ATOM   4513  NH1 ARG A2102      52.456  -1.096  17.311  1.00  0.00           N  
ATOM   4514  NH2 ARG A2102      53.234  -3.057  16.405  1.00  0.00           N  
ATOM   4515  H   ARG A2102      45.558  -4.172  17.068  1.00  0.00           H  
ATOM   4516 HE   ARG A2102      50.842  -3.626  16.274  1.00  0.00           H  
ATOM   4517 HH11 ARG A2102      51.696  -0.514  17.600  1.00  0.00           H  
ATOM   4518 HH12 ARG A2102      53.397  -0.772  17.405  1.00  0.00           H  
ATOM   4519 HH21 ARG A2102      53.060  -3.959  16.009  1.00  0.00           H  
ATOM   4520 HH22 ARG A2102      54.173  -2.726  16.502  1.00  0.00           H  
ATOM   4521  N   LEU A2103      45.216  -2.885  20.659  1.00  0.00           N  
ATOM   4522  CA  LEU A2103      44.112  -2.352  21.433  1.00  0.00           C  
ATOM   4523  C   LEU A2103      44.537  -1.039  22.057  1.00  0.00           C  
ATOM   4524  O   LEU A2103      45.378  -1.003  22.962  1.00  0.00           O  
ATOM   4525  CB  LEU A2103      43.735  -3.346  22.525  1.00  0.00           C  
ATOM   4526  CG  LEU A2103      43.285  -4.732  22.081  1.00  0.00           C  
ATOM   4527  CD1 LEU A2103      43.404  -5.713  23.242  1.00  0.00           C  
ATOM   4528  CD2 LEU A2103      41.863  -4.641  21.553  1.00  0.00           C  
ATOM   4529  H   LEU A2103      45.888  -3.435  21.112  1.00  0.00           H  
ATOM   4530  N   TYR A2104      43.955   0.042  21.567  1.00  0.00           N  
ATOM   4531  CA  TYR A2104      44.281   1.370  22.058  1.00  0.00           C  
ATOM   4532  C   TYR A2104      43.297   1.815  23.106  1.00  0.00           C  
ATOM   4533  O   TYR A2104      42.112   1.500  23.015  1.00  0.00           O  
ATOM   4534  CB  TYR A2104      44.305   2.359  20.893  1.00  0.00           C  
ATOM   4535  CG  TYR A2104      45.391   2.051  19.897  1.00  0.00           C  
ATOM   4536  CD1 TYR A2104      46.724   2.305  20.209  1.00  0.00           C  
ATOM   4537  CD2 TYR A2104      45.098   1.489  18.654  1.00  0.00           C  
ATOM   4538  CE1 TYR A2104      47.747   2.011  19.313  1.00  0.00           C  
ATOM   4539  CE2 TYR A2104      46.116   1.190  17.750  1.00  0.00           C  
ATOM   4540  CZ  TYR A2104      47.433   1.460  18.093  1.00  0.00           C  
ATOM   4541  OH  TYR A2104      48.453   1.234  17.216  1.00  0.00           O  
ATOM   4542  H   TYR A2104      43.288  -0.055  20.856  1.00  0.00           H  
ATOM   4543 HH   TYR A2104      48.098   0.884  16.395  1.00  0.00           H  
ATOM   4544  N   ASP A2105      43.805   2.502  24.119  1.00  0.00           N  
ATOM   4545  CA  ASP A2105      42.990   3.037  25.201  1.00  0.00           C  
ATOM   4546  C   ASP A2105      43.434   4.494  25.377  1.00  0.00           C  
ATOM   4547  O   ASP A2105      44.473   4.885  24.851  1.00  0.00           O  
ATOM   4548  CB  ASP A2105      43.213   2.239  26.483  1.00  0.00           C  
ATOM   4549  CG  ASP A2105      42.236   2.618  27.595  1.00  0.00           C  
ATOM   4550  OD1 ASP A2105      41.200   3.268  27.311  1.00  0.00           O  
ATOM   4551  OD2 ASP A2105      42.510   2.250  28.763  1.00  0.00           O  
ATOM   4552  H   ASP A2105      44.772   2.657  24.141  1.00  0.00           H  
ATOM   4553  N   ARG A2107      42.705   5.280  26.162  1.00  0.00           N  
ATOM   4554  CA  ARG A2107      43.071   6.676  26.316  1.00  0.00           C  
ATOM   4555  C   ARG A2107      44.503   6.881  26.794  1.00  0.00           C  
ATOM   4556  O   ARG A2107      44.990   6.169  27.666  1.00  0.00           O  
ATOM   4557  CB  ARG A2107      42.046   7.431  27.158  1.00  0.00           C  
ATOM   4558  CG  ARG A2107      42.006   7.084  28.612  1.00  0.00           C  
ATOM   4559  CD  ARG A2107      40.605   6.729  29.078  1.00  0.00           C  
ATOM   4560  NE  ARG A2107      39.520   7.209  28.214  1.00  0.00           N  
ATOM   4561  CZ  ARG A2107      38.242   7.306  28.597  1.00  0.00           C  
ATOM   4562  NH1 ARG A2107      37.883   7.020  29.852  1.00  0.00           N  
ATOM   4563  NH2 ARG A2107      37.319   7.731  27.736  1.00  0.00           N  
ATOM   4564  H   ARG A2107      41.925   4.920  26.634  1.00  0.00           H  
ATOM   4565 HE   ARG A2107      39.746   7.475  27.299  1.00  0.00           H  
ATOM   4566 HH11 ARG A2107      38.573   6.730  30.516  1.00  0.00           H  
ATOM   4567 HH12 ARG A2107      36.925   7.096  30.128  1.00  0.00           H  
ATOM   4568 HH21 ARG A2107      37.581   7.978  26.803  1.00  0.00           H  
ATOM   4569 HH22 ARG A2107      36.364   7.803  28.022  1.00  0.00           H  
ATOM   4570  N   LEU A2108      45.187   7.820  26.156  1.00  0.00           N  
ATOM   4571  CA  LEU A2108      46.577   8.138  26.432  1.00  0.00           C  
ATOM   4572  C   LEU A2108      46.872   8.536  27.865  1.00  0.00           C  
ATOM   4573  O   LEU A2108      47.899   8.157  28.409  1.00  0.00           O  
ATOM   4574  CB  LEU A2108      47.049   9.267  25.508  1.00  0.00           C  
ATOM   4575  CG  LEU A2108      48.356   9.133  24.723  1.00  0.00           C  
ATOM   4576  CD1 LEU A2108      48.828  10.533  24.328  1.00  0.00           C  
ATOM   4577  CD2 LEU A2108      49.437   8.409  25.517  1.00  0.00           C  
ATOM   4578  H   LEU A2108      44.728   8.330  25.457  1.00  0.00           H  
ATOM   4579  N   PHE A2109      46.011   9.340  28.469  1.00  0.00           N  
ATOM   4580  CA  PHE A2109      46.274   9.787  29.834  1.00  0.00           C  
ATOM   4581  C   PHE A2109      45.357   9.139  30.842  1.00  0.00           C  
ATOM   4582  O   PHE A2109      44.303   8.640  30.475  1.00  0.00           O  
ATOM   4583  CB  PHE A2109      46.226  11.310  29.898  1.00  0.00           C  
ATOM   4584  CG  PHE A2109      47.322  11.956  29.119  1.00  0.00           C  
ATOM   4585  CD1 PHE A2109      48.572  12.126  29.679  1.00  0.00           C  
ATOM   4586  CD2 PHE A2109      47.119  12.347  27.810  1.00  0.00           C  
ATOM   4587  CE1 PHE A2109      49.613  12.674  28.951  1.00  0.00           C  
ATOM   4588  CE2 PHE A2109      48.150  12.897  27.071  1.00  0.00           C  
ATOM   4589  CZ  PHE A2109      49.405  13.061  27.644  1.00  0.00           C  
ATOM   4590  H   PHE A2109      45.201   9.634  28.002  1.00  0.00           H  
ATOM   4591  N   SER A2110      45.768   9.091  32.101  1.00  0.00           N  
ATOM   4592  CA  SER A2110      44.932   8.439  33.091  1.00  0.00           C  
ATOM   4593  C   SER A2110      44.068   9.408  33.866  1.00  0.00           C  
ATOM   4594  O   SER A2110      43.285   8.993  34.711  1.00  0.00           O  
ATOM   4595  CB  SER A2110      45.773   7.600  34.034  1.00  0.00           C  
ATOM   4596  OG  SER A2110      46.642   8.434  34.762  1.00  0.00           O  
ATOM   4597  H   SER A2110      46.625   9.490  32.360  1.00  0.00           H  
ATOM   4598 HG   SER A2110      47.173   7.901  35.358  1.00  0.00           H  
ATOM   4599  N   VAL A2111      44.198  10.695  33.570  1.00  0.00           N  
ATOM   4600  CA  VAL A2111      43.400  11.723  34.225  1.00  0.00           C  
ATOM   4601  C   VAL A2111      42.575  12.449  33.142  1.00  0.00           C  
ATOM   4602  O   VAL A2111      42.972  12.490  31.992  1.00  0.00           O  
ATOM   4603  CB  VAL A2111      44.313  12.690  34.989  1.00  0.00           C  
ATOM   4604  CG1 VAL A2111      45.018  11.947  36.094  1.00  0.00           C  
ATOM   4605  CG2 VAL A2111      45.350  13.313  34.055  1.00  0.00           C  
ATOM   4606  H   VAL A2111      44.851  10.962  32.890  1.00  0.00           H  
ATOM   4607  N   PRO A2112      41.447  13.074  33.502  1.00  0.00           N  
ATOM   4608  CA  PRO A2112      40.699  13.735  32.424  1.00  0.00           C  
ATOM   4609  C   PRO A2112      41.258  15.041  31.901  1.00  0.00           C  
ATOM   4610  O   PRO A2112      40.878  15.474  30.824  1.00  0.00           O  
ATOM   4611  CB  PRO A2112      39.331  13.971  33.044  1.00  0.00           C  
ATOM   4612  CG  PRO A2112      39.248  12.956  34.103  1.00  0.00           C  
ATOM   4613  CD  PRO A2112      40.617  13.000  34.706  1.00  0.00           C  
ATOM   4614  N   ASN A2113      42.104  15.695  32.684  1.00  0.00           N  
ATOM   4615  CA  ASN A2113      42.693  16.964  32.278  1.00  0.00           C  
ATOM   4616  C   ASN A2113      44.203  16.907  32.489  1.00  0.00           C  
ATOM   4617  O   ASN A2113      44.766  17.614  33.330  1.00  0.00           O  
ATOM   4618  CB  ASN A2113      42.060  18.118  33.073  1.00  0.00           C  
ATOM   4619  CG  ASN A2113      42.667  19.490  32.733  1.00  0.00           C  
ATOM   4620  OD1 ASN A2113      43.568  19.614  31.896  1.00  0.00           O  
ATOM   4621  ND2 ASN A2113      42.193  20.518  33.421  1.00  0.00           N  
ATOM   4622  H   ASN A2113      42.339  15.316  33.557  1.00  0.00           H  
ATOM   4623 HD21 ASN A2113      42.563  21.403  33.224  1.00  0.00           H  
ATOM   4624 HD22 ASN A2113      41.498  20.376  34.098  1.00  0.00           H  
ATOM   4625  N   PRO A2121      44.885  16.044  31.728  1.00  0.00           N  
ATOM   4626  CA  PRO A2121      46.337  15.962  31.901  1.00  0.00           C  
ATOM   4627  C   PRO A2121      47.022  17.311  31.687  1.00  0.00           C  
ATOM   4628  O   PRO A2121      48.194  17.479  32.018  1.00  0.00           O  
ATOM   4629  CB  PRO A2121      46.745  14.933  30.847  1.00  0.00           C  
ATOM   4630  CG  PRO A2121      45.719  15.084  29.801  1.00  0.00           C  
ATOM   4631  CD  PRO A2121      44.448  15.254  30.566  1.00  0.00           C  
ATOM   4632  N   GLY A2122      46.274  18.267  31.142  1.00  0.00           N  
ATOM   4633  CA  GLY A2122      46.814  19.585  30.897  1.00  0.00           C  
ATOM   4634  C   GLY A2122      47.059  20.344  32.182  1.00  0.00           C  
ATOM   4635  O   GLY A2122      48.078  21.025  32.327  1.00  0.00           O  
ATOM   4636  H   GLY A2122      45.343  18.075  30.903  1.00  0.00           H  
ATOM   4637  N   ALA A2123      46.140  20.207  33.126  1.00  0.00           N  
ATOM   4638  CA  ALA A2123      46.262  20.887  34.399  1.00  0.00           C  
ATOM   4639  C   ALA A2123      47.096  20.095  35.417  1.00  0.00           C  
ATOM   4640  O   ALA A2123      46.892  20.224  36.632  1.00  0.00           O  
ATOM   4641  CB  ALA A2123      44.892  21.161  34.949  1.00  0.00           C  
ATOM   4642  H   ALA A2123      45.362  19.634  32.960  1.00  0.00           H  
ATOM   4643  N   ALA A2124      48.025  19.272  34.941  1.00  0.00           N  
ATOM   4644  CA  ALA A2124      48.859  18.479  35.846  1.00  0.00           C  
ATOM   4645  C   ALA A2124      50.262  19.072  35.932  1.00  0.00           C  
ATOM   4646  O   ALA A2124      50.751  19.653  34.960  1.00  0.00           O  
ATOM   4647  CB  ALA A2124      48.917  17.024  35.382  1.00  0.00           C  
ATOM   4648  H   ALA A2124      48.153  19.195  33.972  1.00  0.00           H  
ATOM   4649  N   ASP A2126      50.916  18.914  37.082  1.00  0.00           N  
ATOM   4650  CA  ASP A2126      52.260  19.455  37.259  1.00  0.00           C  
ATOM   4651  C   ASP A2126      53.213  18.917  36.205  1.00  0.00           C  
ATOM   4652  O   ASP A2126      54.101  19.618  35.728  1.00  0.00           O  
ATOM   4653  CB  ASP A2126      52.773  19.148  38.655  1.00  0.00           C  
ATOM   4654  CG  ASP A2126      51.940  19.822  39.735  1.00  0.00           C  
ATOM   4655  OD1 ASP A2126      51.649  21.037  39.592  1.00  0.00           O  
ATOM   4656  OD2 ASP A2126      51.568  19.136  40.721  1.00  0.00           O  
ATOM   4657  H   ASP A2126      50.489  18.428  37.818  1.00  0.00           H  
ATOM   4658  N   ASP A2127      53.010  17.665  35.833  1.00  0.00           N  
ATOM   4659  CA  ASP A2127      53.821  17.029  34.822  1.00  0.00           C  
ATOM   4660  C   ASP A2127      52.874  16.075  34.139  1.00  0.00           C  
ATOM   4661  O   ASP A2127      52.516  15.049  34.707  1.00  0.00           O  
ATOM   4662  CB  ASP A2127      54.960  16.261  35.465  1.00  0.00           C  
ATOM   4663  CG  ASP A2127      55.773  15.480  34.465  1.00  0.00           C  
ATOM   4664  OD1 ASP A2127      55.601  15.690  33.236  1.00  0.00           O  
ATOM   4665  OD2 ASP A2127      56.593  14.649  34.918  1.00  0.00           O  
ATOM   4666  H   ASP A2127      52.289  17.154  36.255  1.00  0.00           H  
ATOM   4667  N   PHE A2128      52.441  16.430  32.934  1.00  0.00           N  
ATOM   4668  CA  PHE A2128      51.512  15.590  32.206  1.00  0.00           C  
ATOM   4669  C   PHE A2128      52.116  14.235  31.835  1.00  0.00           C  
ATOM   4670  O   PHE A2128      51.404  13.234  31.836  1.00  0.00           O  
ATOM   4671  CB  PHE A2128      50.921  16.328  30.982  1.00  0.00           C  
ATOM   4672  CG  PHE A2128      51.870  16.484  29.816  1.00  0.00           C  
ATOM   4673  CD1 PHE A2128      53.027  17.250  29.927  1.00  0.00           C  
ATOM   4674  CD2 PHE A2128      51.594  15.869  28.603  1.00  0.00           C  
ATOM   4675  CE1 PHE A2128      53.905  17.402  28.846  1.00  0.00           C  
ATOM   4676  CE2 PHE A2128      52.465  16.014  27.511  1.00  0.00           C  
ATOM   4677  CZ  PHE A2128      53.627  16.785  27.638  1.00  0.00           C  
ATOM   4678  H   PHE A2128      52.753  17.268  32.534  1.00  0.00           H  
ATOM   4679  N   LEU A2129      53.430  14.183  31.603  1.00  0.00           N  
ATOM   4680  CA  LEU A2129      54.070  12.918  31.238  1.00  0.00           C  
ATOM   4681  C   LEU A2129      53.912  11.856  32.307  1.00  0.00           C  
ATOM   4682  O   LEU A2129      53.566  10.723  31.997  1.00  0.00           O  
ATOM   4683  CB  LEU A2129      55.556  13.087  30.914  1.00  0.00           C  
ATOM   4684  CG  LEU A2129      55.905  13.845  29.634  1.00  0.00           C  
ATOM   4685  CD1 LEU A2129      57.398  13.780  29.399  1.00  0.00           C  
ATOM   4686  CD2 LEU A2129      55.171  13.268  28.448  1.00  0.00           C  
ATOM   4687  H   LEU A2129      53.970  14.998  31.678  1.00  0.00           H  
ATOM   4688  N   SER A2130      54.098  12.233  33.564  1.00  0.00           N  
ATOM   4689  CA  SER A2130      53.979  11.278  34.652  1.00  0.00           C  
ATOM   4690  C   SER A2130      52.572  10.708  34.802  1.00  0.00           C  
ATOM   4691  O   SER A2130      52.357   9.738  35.539  1.00  0.00           O  
ATOM   4692  CB  SER A2130      54.423  11.911  35.962  1.00  0.00           C  
ATOM   4693  OG  SER A2130      53.637  13.046  36.244  1.00  0.00           O  
ATOM   4694  H   SER A2130      54.318  13.167  33.762  1.00  0.00           H  
ATOM   4695 HG   SER A2130      53.925  13.438  37.072  1.00  0.00           H  
ATOM   4696  N   VAL A2131      51.621  11.284  34.078  1.00  0.00           N  
ATOM   4697  CA  VAL A2131      50.246  10.820  34.145  1.00  0.00           C  
ATOM   4698  C   VAL A2131      49.809  10.058  32.863  1.00  0.00           C  
ATOM   4699  O   VAL A2131      48.610   9.886  32.571  1.00  0.00           O  
ATOM   4700  CB  VAL A2131      49.331  11.989  34.515  1.00  0.00           C  
ATOM   4701  CG1 VAL A2131      48.834  12.727  33.283  1.00  0.00           C  
ATOM   4702  CG2 VAL A2131      48.228  11.501  35.380  1.00  0.00           C  
ATOM   4703  H   VAL A2131      51.849  12.033  33.489  1.00  0.00           H  
ATOM   4704  N   ILE A2150      50.802   9.601  32.101  1.00  0.00           N  
ATOM   4705  CA  ILE A2150      50.555   8.838  30.885  1.00  0.00           C  
ATOM   4706  C   ILE A2150      50.008   7.463  31.294  1.00  0.00           C  
ATOM   4707  O   ILE A2150      50.430   6.890  32.308  1.00  0.00           O  
ATOM   4708  CB  ILE A2150      51.860   8.687  30.052  1.00  0.00           C  
ATOM   4709  CG1 ILE A2150      52.146   9.985  29.312  1.00  0.00           C  
ATOM   4710  CG2 ILE A2150      51.729   7.594  29.033  1.00  0.00           C  
ATOM   4711  CD1 ILE A2150      53.367   9.943  28.418  1.00  0.00           C  
ATOM   4712  H   ILE A2150      51.727   9.784  32.367  1.00  0.00           H  
ATOM   4713  N   ASN A2151      49.050   6.952  30.523  1.00  0.00           N  
ATOM   4714  CA  ASN A2151      48.436   5.647  30.789  1.00  0.00           C  
ATOM   4715  C   ASN A2151      49.328   4.505  30.280  1.00  0.00           C  
ATOM   4716  O   ASN A2151      49.600   4.409  29.074  1.00  0.00           O  
ATOM   4717  CB  ASN A2151      47.061   5.581  30.128  1.00  0.00           C  
ATOM   4718  CG  ASN A2151      46.406   4.227  30.284  1.00  0.00           C  
ATOM   4719  OD1 ASN A2151      46.888   3.370  31.035  1.00  0.00           O  
ATOM   4720  ND2 ASN A2151      45.308   4.014  29.565  1.00  0.00           N  
ATOM   4721  H   ASN A2151      48.744   7.468  29.748  1.00  0.00           H  
ATOM   4722 HD21 ASN A2151      44.871   3.142  29.654  1.00  0.00           H  
ATOM   4723 HD22 ASN A2151      44.965   4.717  28.974  1.00  0.00           H  
ATOM   4724  N   PRO A2152      49.791   3.620  31.190  1.00  0.00           N  
ATOM   4725  CA  PRO A2152      50.647   2.542  30.679  1.00  0.00           C  
ATOM   4726  C   PRO A2152      49.925   1.516  29.829  1.00  0.00           C  
ATOM   4727  O   PRO A2152      50.554   0.793  29.066  1.00  0.00           O  
ATOM   4728  CB  PRO A2152      51.270   1.947  31.945  1.00  0.00           C  
ATOM   4729  CG  PRO A2152      50.304   2.280  32.993  1.00  0.00           C  
ATOM   4730  CD  PRO A2152      49.894   3.689  32.655  1.00  0.00           C  
ATOM   4731  N   GLU A2154      48.603   1.480  29.915  1.00  0.00           N  
ATOM   4732  CA  GLU A2154      47.845   0.553  29.100  1.00  0.00           C  
ATOM   4733  C   GLU A2154      47.186   1.271  27.929  1.00  0.00           C  
ATOM   4734  O   GLU A2154      46.086   0.901  27.517  1.00  0.00           O  
ATOM   4735  CB  GLU A2154      46.794  -0.153  29.939  1.00  0.00           C  
ATOM   4736  CG  GLU A2154      47.384  -1.014  31.037  1.00  0.00           C  
ATOM   4737  CD  GLU A2154      46.316  -1.676  31.885  1.00  0.00           C  
ATOM   4738  OE1 GLU A2154      45.862  -1.049  32.882  1.00  0.00           O  
ATOM   4739  OE2 GLU A2154      45.929  -2.820  31.546  1.00  0.00           O  
ATOM   4740  H   GLU A2154      48.137   2.082  30.532  1.00  0.00           H  
ATOM   4741  N   SER A2155      47.838   2.309  27.403  1.00  0.00           N  
ATOM   4742  CA  SER A2155      47.282   3.061  26.275  1.00  0.00           C  
ATOM   4743  C   SER A2155      47.331   2.223  24.982  1.00  0.00           C  
ATOM   4744  O   SER A2155      46.546   2.434  24.057  1.00  0.00           O  
ATOM   4745  CB  SER A2155      48.003   4.410  26.095  1.00  0.00           C  
ATOM   4746  OG  SER A2155      49.376   4.247  25.734  1.00  0.00           O  
ATOM   4747  H   SER A2155      48.704   2.573  27.778  1.00  0.00           H  
ATOM   4748 HG   SER A2155      49.785   5.109  25.632  1.00  0.00           H  
ATOM   4749  N   LEU A2156      48.274   1.288  24.925  1.00  0.00           N  
ATOM   4750  CA  LEU A2156      48.422   0.393  23.786  1.00  0.00           C  
ATOM   4751  C   LEU A2156      48.758  -1.004  24.308  1.00  0.00           C  
ATOM   4752  O   LEU A2156      49.804  -1.209  24.920  1.00  0.00           O  
ATOM   4753  CB  LEU A2156      49.534   0.862  22.832  1.00  0.00           C  
ATOM   4754  CG  LEU A2156      50.180  -0.255  21.982  1.00  0.00           C  
ATOM   4755  CD1 LEU A2156      49.151  -0.857  21.048  1.00  0.00           C  
ATOM   4756  CD2 LEU A2156      51.386   0.253  21.210  1.00  0.00           C  
ATOM   4757  H   LEU A2156      48.894   1.197  25.679  1.00  0.00           H  
ATOM   4758  N   VAL A2167      47.846  -1.945  24.117  1.00  0.00           N  
ATOM   4759  CA  VAL A2167      48.090  -3.318  24.536  1.00  0.00           C  
ATOM   4760  C   VAL A2167      47.999  -4.220  23.290  1.00  0.00           C  
ATOM   4761  O   VAL A2167      46.936  -4.362  22.660  1.00  0.00           O  
ATOM   4762  CB  VAL A2167      47.143  -3.755  25.688  1.00  0.00           C  
ATOM   4763  CG1 VAL A2167      45.716  -3.430  25.345  1.00  0.00           C  
ATOM   4764  CG2 VAL A2167      47.306  -5.238  25.980  1.00  0.00           C  
ATOM   4765  H   VAL A2167      46.996  -1.714  23.688  1.00  0.00           H  
ATOM   4766  N   ILE A2168      49.167  -4.731  22.899  1.00  0.00           N  
ATOM   4767  CA  ILE A2168      49.342  -5.584  21.727  1.00  0.00           C  
ATOM   4768  C   ILE A2168      49.036  -7.068  21.954  1.00  0.00           C  
ATOM   4769  O   ILE A2168      49.618  -7.700  22.826  1.00  0.00           O  
ATOM   4770  CB  ILE A2168      50.783  -5.461  21.198  1.00  0.00           C  
ATOM   4771  CG1 ILE A2168      51.129  -3.993  20.968  1.00  0.00           C  
ATOM   4772  CG2 ILE A2168      50.950  -6.256  19.916  1.00  0.00           C  
ATOM   4773  CD1 ILE A2168      52.491  -3.793  20.390  1.00  0.00           C  
ATOM   4774  H   ILE A2168      49.960  -4.520  23.433  1.00  0.00           H  
ATOM   4775  N   LYS A2169      48.160  -7.623  21.124  1.00  0.00           N  
ATOM   4776  CA  LYS A2169      47.763  -9.023  21.205  1.00  0.00           C  
ATOM   4777  C   LYS A2169      48.075  -9.747  19.906  1.00  0.00           C  
ATOM   4778  O   LYS A2169      48.314  -9.138  18.871  1.00  0.00           O  
ATOM   4779  CB  LYS A2169      46.252  -9.128  21.420  1.00  0.00           C  
ATOM   4780  CG  LYS A2169      45.720  -8.508  22.696  1.00  0.00           C  
ATOM   4781  CD  LYS A2169      46.153  -9.300  23.906  1.00  0.00           C  
ATOM   4782  CE  LYS A2169      45.249  -9.021  25.092  1.00  0.00           C  
ATOM   4783  NZ  LYS A2169      45.770  -9.648  26.345  1.00  0.00           N  
ATOM   4784  H   LYS A2169      47.762  -7.065  20.424  1.00  0.00           H  
ATOM   4785  HZ1 LYS A2169      46.792  -9.471  26.423  1.00  0.00           H  
ATOM   4786  HZ2 LYS A2169      45.283  -9.237  27.167  1.00  0.00           H  
ATOM   4787  HZ3 LYS A2169      45.597 -10.673  26.317  1.00  0.00           H  
ATOM   4788  N   GLN A2170      48.063 -11.063  19.973  1.00  0.00           N  
ATOM   4789  CA  GLN A2170      48.278 -11.905  18.809  1.00  0.00           C  
ATOM   4790  C   GLN A2170      47.032 -12.769  18.819  1.00  0.00           C  
ATOM   4791  O   GLN A2170      46.669 -13.303  19.863  1.00  0.00           O  
ATOM   4792  CB  GLN A2170      49.512 -12.764  19.001  1.00  0.00           C  
ATOM   4793  CG  GLN A2170      50.770 -11.963  19.247  1.00  0.00           C  
ATOM   4794  CD  GLN A2170      51.125 -11.077  18.074  1.00  0.00           C  
ATOM   4795  OE1 GLN A2170      51.079 -11.507  16.925  1.00  0.00           O  
ATOM   4796  NE2 GLN A2170      51.476  -9.830  18.357  1.00  0.00           N  
ATOM   4797  H   GLN A2170      47.903 -11.490  20.840  1.00  0.00           H  
ATOM   4798 HE21 GLN A2170      51.709  -9.245  17.607  1.00  0.00           H  
ATOM   4799 HE22 GLN A2170      51.495  -9.526  19.288  1.00  0.00           H  
ATOM   4800  N   GLY A2171      46.331 -12.835  17.696  1.00  0.00           N  
ATOM   4801  CA  GLY A2171      45.118 -13.631  17.635  1.00  0.00           C  
ATOM   4802  C   GLY A2171      44.928 -14.225  16.256  1.00  0.00           C  
ATOM   4803  O   GLY A2171      45.899 -14.412  15.508  1.00  0.00           O  
ATOM   4804  H   GLY A2171      46.633 -12.344  16.903  1.00  0.00           H  
ATOM   4805  N   PHE A2173      43.682 -14.513  15.905  1.00  0.00           N  
ATOM   4806  CA  PHE A2173      43.391 -15.090  14.610  1.00  0.00           C  
ATOM   4807  C   PHE A2173      42.149 -14.471  14.007  1.00  0.00           C  
ATOM   4808  O   PHE A2173      41.197 -14.117  14.713  1.00  0.00           O  
ATOM   4809  CB  PHE A2173      43.206 -16.611  14.718  1.00  0.00           C  
ATOM   4810  CG  PHE A2173      44.438 -17.346  15.194  1.00  0.00           C  
ATOM   4811  CD1 PHE A2173      45.546 -17.493  14.360  1.00  0.00           C  
ATOM   4812  CD2 PHE A2173      44.511 -17.840  16.500  1.00  0.00           C  
ATOM   4813  CE1 PHE A2173      46.709 -18.112  14.822  1.00  0.00           C  
ATOM   4814  CE2 PHE A2173      45.665 -18.456  16.964  1.00  0.00           C  
ATOM   4815  CZ  PHE A2173      46.766 -18.590  16.124  1.00  0.00           C  
ATOM   4816  H   PHE A2173      42.949 -14.333  16.530  1.00  0.00           H  
ATOM   4817  N   ALA A2174      42.156 -14.352  12.688  1.00  0.00           N  
ATOM   4818  CA  ALA A2174      41.017 -13.795  11.972  1.00  0.00           C  
ATOM   4819  C   ALA A2174      40.667 -14.714  10.796  1.00  0.00           C  
ATOM   4820  O   ALA A2174      41.516 -15.495  10.311  1.00  0.00           O  
ATOM   4821  CB  ALA A2174      41.350 -12.384  11.481  1.00  0.00           C  
ATOM   4822  H   ALA A2174      42.944 -14.645  12.184  1.00  0.00           H  
ATOM   4823  N   GLU A2175      39.400 -14.688  10.393  1.00  0.00           N  
ATOM   4824  CA  GLU A2175      38.977 -15.497   9.262  1.00  0.00           C  
ATOM   4825  C   GLU A2175      39.833 -15.089   8.058  1.00  0.00           C  
ATOM   4826  O   GLU A2175      40.175 -13.913   7.899  1.00  0.00           O  
ATOM   4827  CB  GLU A2175      37.488 -15.305   8.987  1.00  0.00           C  
ATOM   4828  CG  GLU A2175      37.029 -13.880   8.867  1.00  0.00           C  
ATOM   4829  CD  GLU A2175      35.746 -13.779   8.076  1.00  0.00           C  
ATOM   4830  OE1 GLU A2175      35.801 -14.038   6.847  1.00  0.00           O  
ATOM   4831  OE2 GLU A2175      34.686 -13.466   8.675  1.00  0.00           O  
ATOM   4832  H   GLU A2175      38.750 -14.122  10.860  1.00  0.00           H  
ATOM   4833  N   PRO A2176      40.217 -16.055   7.211  1.00  0.00           N  
ATOM   4834  CA  PRO A2176      41.048 -15.769   6.033  1.00  0.00           C  
ATOM   4835  C   PRO A2176      40.614 -14.653   5.061  1.00  0.00           C  
ATOM   4836  O   PRO A2176      41.422 -14.199   4.242  1.00  0.00           O  
ATOM   4837  CB  PRO A2176      41.161 -17.143   5.350  1.00  0.00           C  
ATOM   4838  CG  PRO A2176      39.883 -17.810   5.723  1.00  0.00           C  
ATOM   4839  CD  PRO A2176      39.736 -17.449   7.180  1.00  0.00           C  
ATOM   4840  N   SER A2177      39.365 -14.197   5.140  1.00  0.00           N  
ATOM   4841  CA  SER A2177      38.917 -13.133   4.245  1.00  0.00           C  
ATOM   4842  C   SER A2177      39.633 -11.829   4.581  1.00  0.00           C  
ATOM   4843  O   SER A2177      39.931 -11.036   3.692  1.00  0.00           O  
ATOM   4844  CB  SER A2177      37.394 -12.954   4.285  1.00  0.00           C  
ATOM   4845  OG  SER A2177      36.966 -12.111   5.335  1.00  0.00           O  
ATOM   4846  H   SER A2177      38.746 -14.576   5.799  1.00  0.00           H  
ATOM   4847 HG   SER A2177      36.009 -12.034   5.314  1.00  0.00           H  
ATOM   4848  N   LEU A2178      40.002 -11.645   5.848  1.00  0.00           N  
ATOM   4849  CA  LEU A2178      40.701 -10.431   6.250  1.00  0.00           C  
ATOM   4850  C   LEU A2178      42.040 -10.314   5.538  1.00  0.00           C  
ATOM   4851  O   LEU A2178      42.755  -9.331   5.694  1.00  0.00           O  
ATOM   4852  CB  LEU A2178      40.865 -10.340   7.776  1.00  0.00           C  
ATOM   4853  CG  LEU A2178      39.697  -9.723   8.566  1.00  0.00           C  
ATOM   4854  CD1 LEU A2178      38.893  -8.821   7.675  1.00  0.00           C  
ATOM   4855  CD2 LEU A2178      38.780 -10.761   9.130  1.00  0.00           C  
ATOM   4856  H   LEU A2178      39.801 -12.333   6.516  1.00  0.00           H  
ATOM   4857  N   LYS A2179      42.370 -11.316   4.738  1.00  0.00           N  
ATOM   4858  CA  LYS A2179      43.606 -11.296   3.975  1.00  0.00           C  
ATOM   4859  C   LYS A2179      43.503 -10.220   2.881  1.00  0.00           C  
ATOM   4860  O   LYS A2179      44.511  -9.709   2.407  1.00  0.00           O  
ATOM   4861  CB  LYS A2179      43.854 -12.676   3.353  1.00  0.00           C  
ATOM   4862  CG  LYS A2179      45.175 -12.825   2.604  1.00  0.00           C  
ATOM   4863  CD  LYS A2179      46.028 -13.950   3.173  1.00  0.00           C  
ATOM   4864  CE  LYS A2179      45.285 -15.288   3.161  1.00  0.00           C  
ATOM   4865  NZ  LYS A2179      46.142 -16.437   3.576  1.00  0.00           N  
ATOM   4866  H   LYS A2179      41.769 -12.086   4.659  1.00  0.00           H  
ATOM   4867  HZ1 LYS A2179      46.689 -16.175   4.421  1.00  0.00           H  
ATOM   4868  HZ2 LYS A2179      45.541 -17.257   3.793  1.00  0.00           H  
ATOM   4869  HZ3 LYS A2179      46.793 -16.681   2.803  1.00  0.00           H  
ATOM   4870  N   ASP A2189      42.286  -9.826   2.530  1.00  0.00           N  
ATOM   4871  CA  ASP A2189      42.102  -8.825   1.490  1.00  0.00           C  
ATOM   4872  C   ASP A2189      41.703  -7.428   1.968  1.00  0.00           C  
ATOM   4873  O   ASP A2189      41.082  -6.666   1.225  1.00  0.00           O  
ATOM   4874  CB  ASP A2189      41.100  -9.341   0.464  1.00  0.00           C  
ATOM   4875  CG  ASP A2189      41.590 -10.588  -0.239  1.00  0.00           C  
ATOM   4876  OD1 ASP A2189      42.695 -10.533  -0.834  1.00  0.00           O  
ATOM   4877  OD2 ASP A2189      40.879 -11.621  -0.181  1.00  0.00           O  
ATOM   4878  H   ASP A2189      41.503 -10.213   2.975  1.00  0.00           H  
ATOM   4879  N   ALA A2228      42.077  -7.082   3.194  1.00  0.00           N  
ATOM   4880  CA  ALA A2228      41.752  -5.774   3.757  1.00  0.00           C  
ATOM   4881  C   ALA A2228      42.769  -4.726   3.312  1.00  0.00           C  
ATOM   4882  O   ALA A2228      43.936  -5.046   3.077  1.00  0.00           O  
ATOM   4883  CB  ALA A2228      41.725  -5.860   5.277  1.00  0.00           C  
ATOM   4884  H   ALA A2228      42.585  -7.721   3.736  1.00  0.00           H  
ATOM   4885  N   VAL A2229      42.325  -3.481   3.173  1.00  0.00           N  
ATOM   4886  CA  VAL A2229      43.228  -2.404   2.780  1.00  0.00           C  
ATOM   4887  C   VAL A2229      43.360  -1.430   3.927  1.00  0.00           C  
ATOM   4888  O   VAL A2229      42.442  -1.270   4.726  1.00  0.00           O  
ATOM   4889  CB  VAL A2229      42.744  -1.615   1.541  1.00  0.00           C  
ATOM   4890  CG1 VAL A2229      43.061  -2.376   0.259  1.00  0.00           C  
ATOM   4891  CG2 VAL A2229      41.258  -1.339   1.641  1.00  0.00           C  
ATOM   4892  H   VAL A2229      41.379  -3.284   3.337  1.00  0.00           H  
ATOM   4893  N   ALA A2230      44.509  -0.769   3.989  1.00  0.00           N  
ATOM   4894  CA  ALA A2230      44.778   0.210   5.029  1.00  0.00           C  
ATOM   4895  C   ALA A2230      43.639   1.223   5.090  1.00  0.00           C  
ATOM   4896  O   ALA A2230      43.177   1.724   4.058  1.00  0.00           O  
ATOM   4897  CB  ALA A2230      46.110   0.901   4.761  1.00  0.00           C  
ATOM   4898  H   ALA A2230      45.196  -0.946   3.314  1.00  0.00           H  
ATOM   4899  N   GLY A2231      43.148   1.462   6.300  1.00  0.00           N  
ATOM   4900  CA  GLY A2231      42.064   2.407   6.484  1.00  0.00           C  
ATOM   4901  C   GLY A2231      40.742   2.006   5.845  1.00  0.00           C  
ATOM   4902  O   GLY A2231      40.237   2.676   4.933  1.00  0.00           O  
ATOM   4903  H   GLY A2231      43.522   0.995   7.076  1.00  0.00           H  
ATOM   4904  N   LYS A2232      40.230   0.853   6.251  1.00  0.00           N  
ATOM   4905  CA  LYS A2232      38.944   0.369   5.775  1.00  0.00           C  
ATOM   4906  C   LYS A2232      38.407  -0.301   7.025  1.00  0.00           C  
ATOM   4907  O   LYS A2232      38.878  -1.360   7.421  1.00  0.00           O  
ATOM   4908  CB  LYS A2232      39.124  -0.630   4.635  1.00  0.00           C  
ATOM   4909  CG  LYS A2232      37.830  -1.016   3.897  1.00  0.00           C  
ATOM   4910  CD  LYS A2232      36.888  -1.875   4.764  1.00  0.00           C  
ATOM   4911  CE  LYS A2232      36.063  -2.872   3.945  1.00  0.00           C  
ATOM   4912  NZ  LYS A2232      36.916  -3.854   3.195  1.00  0.00           N  
ATOM   4913  H   LYS A2232      40.734   0.310   6.892  1.00  0.00           H  
ATOM   4914  HZ1 LYS A2232      37.665  -4.213   3.821  1.00  0.00           H  
ATOM   4915  HZ2 LYS A2232      36.327  -4.647   2.870  1.00  0.00           H  
ATOM   4916  HZ3 LYS A2232      37.347  -3.383   2.374  1.00  0.00           H  
ATOM   4917  N   ALA A2233      37.483   0.364   7.698  1.00  0.00           N  
ATOM   4918  CA  ALA A2233      36.939  -0.177   8.925  1.00  0.00           C  
ATOM   4919  C   ALA A2233      36.160  -1.462   8.737  1.00  0.00           C  
ATOM   4920  O   ALA A2233      35.388  -1.616   7.784  1.00  0.00           O  
ATOM   4921  CB  ALA A2233      36.078   0.846   9.618  1.00  0.00           C  
ATOM   4922  H   ALA A2233      37.165   1.228   7.364  1.00  0.00           H  
ATOM   4923  N   PHE A2234      36.418  -2.394   9.646  1.00  0.00           N  
ATOM   4924  CA  PHE A2234      35.747  -3.687   9.700  1.00  0.00           C  
ATOM   4925  C   PHE A2234      35.198  -3.724  11.111  1.00  0.00           C  
ATOM   4926  O   PHE A2234      35.749  -3.080  12.014  1.00  0.00           O  
ATOM   4927  CB  PHE A2234      36.747  -4.845   9.594  1.00  0.00           C  
ATOM   4928  CG  PHE A2234      37.209  -5.139   8.207  1.00  0.00           C  
ATOM   4929  CD1 PHE A2234      36.380  -5.812   7.314  1.00  0.00           C  
ATOM   4930  CD2 PHE A2234      38.494  -4.792   7.806  1.00  0.00           C  
ATOM   4931  CE1 PHE A2234      36.821  -6.142   6.042  1.00  0.00           C  
ATOM   4932  CE2 PHE A2234      38.946  -5.119   6.531  1.00  0.00           C  
ATOM   4933  CZ  PHE A2234      38.105  -5.799   5.645  1.00  0.00           C  
ATOM   4934  H   PHE A2234      37.101  -2.201  10.321  1.00  0.00           H  
ATOM   4935  N   GLN A2235      34.104  -4.442  11.307  1.00  0.00           N  
ATOM   4936  CA  GLN A2235      33.568  -4.585  12.650  1.00  0.00           C  
ATOM   4937  C   GLN A2235      33.802  -6.030  13.040  1.00  0.00           C  
ATOM   4938  O   GLN A2235      33.213  -6.921  12.449  1.00  0.00           O
[truncated: 28,521 more chars]
