# Supplementary material for: Backbone Brackets and Arginine Tweezers delineate Class I and Class II aminoacyl tRNA synthetases
Source: PLoS Comput Biol. 2018 Apr 16;14(4):e1006101. doi: 10.1371/journal.pcbi.1006101 (PMC5919687; doi:10.1371/journal.pcbi.1006101)
Supplement: S11 File — All structures of Class I aaRS with residues renumbered according to the MSA. (GZ) [file pcbi.1006101.s023.tar.gz › 1qrt_A_renum.pdb]

ATOM      1  N   THR A 226      22.852  26.821  13.337  1.00  0.00           N  
ATOM      2  CA  THR A 226      23.100  28.250  13.534  1.00  0.00           C  
ATOM      3  C   THR A 226      23.840  28.455  14.849  1.00  0.00           C  
ATOM      4  O   THR A 226      23.670  27.685  15.807  1.00  0.00           O  
ATOM      5  CB  THR A 226      21.772  29.086  13.566  1.00  0.00           C  
ATOM      6  OG1 THR A 226      22.048  30.454  13.229  1.00  0.00           O  
ATOM      7  CG2 THR A 226      21.136  29.057  14.951  1.00  0.00           C  
ATOM      8  H   THR A 226      22.769  26.459  12.430  1.00  0.00           H  
ATOM      9  HG1 THR A 226      21.232  30.960  13.250  1.00  0.00           H  
ATOM     10  N   ASN A 227      24.675  29.483  14.884  1.00  0.00           N  
ATOM     11  CA  ASN A 227      25.428  29.806  16.077  1.00  0.00           C  
ATOM     12  C   ASN A 227      25.599  31.314  16.075  1.00  0.00           C  
ATOM     13  O   ASN A 227      25.221  31.976  15.109  1.00  0.00           O  
ATOM     14  CB  ASN A 227      26.772  29.074  16.084  1.00  0.00           C  
ATOM     15  CG  ASN A 227      27.563  29.291  14.817  1.00  0.00           C  
ATOM     16  OD1 ASN A 227      27.788  30.429  14.404  1.00  0.00           O  
ATOM     17  ND2 ASN A 227      27.993  28.211  14.196  1.00  0.00           N  
ATOM     18  H   ASN A 227      24.785  30.037  14.084  1.00  0.00           H  
ATOM     19 HD21 ASN A 227      28.508  28.338  13.373  1.00  0.00           H  
ATOM     20 HD22 ASN A 227      27.794  27.324  14.562  1.00  0.00           H  
ATOM     21  N   PHE A 228      26.182  31.865  17.131  1.00  0.00           N  
ATOM     22  CA  PHE A 228      26.335  33.301  17.206  1.00  0.00           C  
ATOM     23  C   PHE A 228      27.113  33.900  16.055  1.00  0.00           C  
ATOM     24  O   PHE A 228      26.892  35.049  15.702  1.00  0.00           O  
ATOM     25  CB  PHE A 228      26.924  33.732  18.548  1.00  0.00           C  
ATOM     26  CG  PHE A 228      28.409  33.618  18.639  1.00  0.00           C  
ATOM     27  CD1 PHE A 228      29.016  32.387  18.865  1.00  0.00           C  
ATOM     28  CD2 PHE A 228      29.202  34.747  18.536  1.00  0.00           C  
ATOM     29  CE1 PHE A 228      30.389  32.282  18.991  1.00  0.00           C  
ATOM     30  CE2 PHE A 228      30.576  34.658  18.661  1.00  0.00           C  
ATOM     31  CZ  PHE A 228      31.172  33.424  18.890  1.00  0.00           C  
ATOM     32  H   PHE A 228      26.509  31.299  17.861  1.00  0.00           H  
ATOM     33  N   ILE A 229      28.007  33.138  15.447  1.00  0.00           N  
ATOM     34  CA  ILE A 229      28.770  33.703  14.346  1.00  0.00           C  
ATOM     35  C   ILE A 229      27.924  33.756  13.082  1.00  0.00           C  
ATOM     36  O   ILE A 229      27.955  34.746  12.354  1.00  0.00           O  
ATOM     37  CB  ILE A 229      30.100  32.953  14.107  1.00  0.00           C  
ATOM     38  CG1 ILE A 229      30.973  33.044  15.359  1.00  0.00           C  
ATOM     39  CG2 ILE A 229      30.849  33.574  12.928  1.00  0.00           C  
ATOM     40  CD1 ILE A 229      32.116  32.086  15.358  1.00  0.00           C  
ATOM     41  H   ILE A 229      28.152  32.212  15.733  1.00  0.00           H  
ATOM     42  N   ARG A 230      27.128  32.723  12.847  1.00  0.00           N  
ATOM     43  CA  ARG A 230      26.277  32.699  11.672  1.00  0.00           C  
ATOM     44  C   ARG A 230      25.157  33.727  11.795  1.00  0.00           C  
ATOM     45  O   ARG A 230      24.700  34.282  10.804  1.00  0.00           O  
ATOM     46  CB  ARG A 230      25.778  31.281  11.412  1.00  0.00           C  
ATOM     47  CG  ARG A 230      26.967  30.368  11.149  1.00  0.00           C  
ATOM     48  CD  ARG A 230      26.652  28.908  11.246  1.00  0.00           C  
ATOM     49  NE  ARG A 230      25.942  28.430  10.070  1.00  0.00           N  
ATOM     50  CZ  ARG A 230      26.434  27.564   9.184  1.00  0.00           C  
ATOM     51  NH1 ARG A 230      27.661  27.075   9.319  1.00  0.00           N  
ATOM     52  NH2 ARG A 230      25.686  27.195   8.151  1.00  0.00           N  
ATOM     53  H   ARG A 230      27.114  31.969  13.472  1.00  0.00           H  
ATOM     54 HE   ARG A 230      25.036  28.769   9.918  1.00  0.00           H  
ATOM     55 HH11 ARG A 230      28.229  27.356  10.093  1.00  0.00           H  
ATOM     56 HH12 ARG A 230      28.017  26.426   8.647  1.00  0.00           H  
ATOM     57 HH21 ARG A 230      24.764  27.566   8.044  1.00  0.00           H  
ATOM     58 HH22 ARG A 230      26.045  26.546   7.480  1.00  0.00           H  
ATOM     59  N   GLN A 232      24.781  34.074  13.013  1.00  0.00           N  
ATOM     60  CA  GLN A 232      23.750  35.082  13.170  1.00  0.00           C  
ATOM     61  C   GLN A 232      24.332  36.445  12.834  1.00  0.00           C  
ATOM     62  O   GLN A 232      23.646  37.303  12.285  1.00  0.00           O  
ATOM     63  CB  GLN A 232      23.129  35.011  14.563  1.00  0.00           C  
ATOM     64  CG  GLN A 232      22.107  33.865  14.647  1.00  0.00           C  
ATOM     65  CD  GLN A 232      21.925  33.274  16.036  1.00  0.00           C  
ATOM     66  OE1 GLN A 232      21.968  33.980  17.050  1.00  0.00           O  
ATOM     67  NE2 GLN A 232      21.703  31.959  16.086  1.00  0.00           N  
ATOM     68  H   GLN A 232      25.192  33.657  13.798  1.00  0.00           H  
ATOM     69 HE21 GLN A 232      21.582  31.554  16.969  1.00  0.00           H  
ATOM     70 HE22 GLN A 232      21.666  31.437  15.258  1.00  0.00           H  
ATOM     71  N   ILE A 233      25.629  36.594  13.065  1.00  0.00           N  
ATOM     72  CA  ILE A 233      26.351  37.831  12.762  1.00  0.00           C  
ATOM     73  C   ILE A 233      26.484  37.944  11.247  1.00  0.00           C  
ATOM     74  O   ILE A 233      26.266  38.996  10.657  1.00  0.00           O  
ATOM     75  CB  ILE A 233      27.768  37.798  13.366  1.00  0.00           C  
ATOM     76  CG1 ILE A 233      27.714  38.105  14.852  1.00  0.00           C  
ATOM     77  CG2 ILE A 233      28.677  38.778  12.652  1.00  0.00           C  
ATOM     78  CD1 ILE A 233      28.978  37.810  15.560  1.00  0.00           C  
ATOM     79  H   ILE A 233      26.125  35.845  13.455  1.00  0.00           H  
ATOM     80  N   ILE A 234      26.871  36.840  10.628  1.00  0.00           N  
ATOM     81  CA  ILE A 234      27.038  36.787   9.192  1.00  0.00           C  
ATOM     82  C   ILE A 234      25.694  37.021   8.517  1.00  0.00           C  
ATOM     83  O   ILE A 234      25.629  37.693   7.496  1.00  0.00           O  
ATOM     84  CB  ILE A 234      27.683  35.447   8.769  1.00  0.00           C  
ATOM     85  CG1 ILE A 234      29.112  35.394   9.316  1.00  0.00           C  
ATOM     86  CG2 ILE A 234      27.679  35.302   7.265  1.00  0.00           C  
ATOM     87  CD1 ILE A 234      29.878  34.144   9.000  1.00  0.00           C  
ATOM     88  H   ILE A 234      27.050  36.035  11.158  1.00  0.00           H  
ATOM     89  N   ASP A 235      24.616  36.524   9.117  1.00  0.00           N  
ATOM     90  CA  ASP A 235      23.286  36.717   8.546  1.00  0.00           C  
ATOM     91  C   ASP A 235      22.936  38.196   8.544  1.00  0.00           C  
ATOM     92  O   ASP A 235      22.547  38.739   7.512  1.00  0.00           O  
ATOM     93  CB  ASP A 235      22.230  35.908   9.306  1.00  0.00           C  
ATOM     94  CG  ASP A 235      22.241  34.422   8.934  1.00  0.00           C  
ATOM     95  OD1 ASP A 235      22.684  34.069   7.816  1.00  0.00           O  
ATOM     96  OD2 ASP A 235      21.798  33.598   9.762  1.00  0.00           O  
ATOM     97  H   ASP A 235      24.716  36.022   9.953  1.00  0.00           H  
ATOM     98  N   GLU A 236      23.119  38.854   9.687  1.00  0.00           N  
ATOM     99  CA  GLU A 236      22.842  40.287   9.798  1.00  0.00           C  
ATOM    100  C   GLU A 236      23.664  41.052   8.771  1.00  0.00           C  
ATOM    101  O   GLU A 236      23.113  41.836   8.015  1.00  0.00           O  
ATOM    102  CB  GLU A 236      23.196  40.822  11.187  1.00  0.00           C  
ATOM    103  CG  GLU A 236      22.443  40.179  12.344  1.00  0.00           C  
ATOM    104  CD  GLU A 236      22.885  40.701  13.722  1.00  0.00           C  
ATOM    105  OE1 GLU A 236      23.874  41.473  13.801  1.00  0.00           O  
ATOM    106  OE2 GLU A 236      22.234  40.330  14.731  1.00  0.00           O  
ATOM    107  H   GLU A 236      23.447  38.368  10.472  1.00  0.00           H  
ATOM    108  N   ASP A 237      24.975  40.801   8.729  1.00  0.00           N  
ATOM    109  CA  ASP A 237      25.873  41.488   7.796  1.00  0.00           C  
ATOM    110  C   ASP A 237      25.369  41.414   6.368  1.00  0.00           C  
ATOM    111  O   ASP A 237      25.343  42.422   5.656  1.00  0.00           O  
ATOM    112  CB  ASP A 237      27.302  40.940   7.896  1.00  0.00           C  
ATOM    113  CG  ASP A 237      28.042  41.445   9.133  1.00  0.00           C  
ATOM    114  OD1 ASP A 237      27.417  42.156   9.959  1.00  0.00           O  
ATOM    115  OD2 ASP A 237      29.254  41.142   9.288  1.00  0.00           O  
ATOM    116  H   ASP A 237      25.349  40.135   9.343  1.00  0.00           H  
ATOM    117  N   LEU A 238      24.969  40.222   5.955  1.00  0.00           N  
ATOM    118  CA  LEU A 238      24.447  40.028   4.618  1.00  0.00           C  
ATOM    119  C   LEU A 238      23.158  40.841   4.464  1.00  0.00           C  
ATOM    120  O   LEU A 238      23.038  41.691   3.565  1.00  0.00           O  
ATOM    121  CB  LEU A 238      24.176  38.541   4.376  1.00  0.00           C  
ATOM    122  CG  LEU A 238      25.230  37.710   3.638  1.00  0.00           C  
ATOM    123  CD1 LEU A 238      26.581  38.377   3.668  1.00  0.00           C  
ATOM    124  CD2 LEU A 238      25.302  36.328   4.234  1.00  0.00           C  
ATOM    125  H   LEU A 238      25.027  39.457   6.565  1.00  0.00           H  
ATOM    126  N   ALA A 239      22.232  40.630   5.398  1.00  0.00           N  
ATOM    127  CA  ALA A 239      20.937  41.297   5.381  1.00  0.00           C  
ATOM    128  C   ALA A 239      21.023  42.810   5.348  1.00  0.00           C  
ATOM    129  O   ALA A 239      20.384  43.454   4.522  1.00  0.00           O  
ATOM    130  CB  ALA A 239      20.098  40.845   6.560  1.00  0.00           C  
ATOM    131  H   ALA A 239      22.429  40.002   6.124  1.00  0.00           H  
ATOM    132  N   SER A 240      21.834  43.375   6.226  1.00  0.00           N  
ATOM    133  CA  SER A 240      21.987  44.814   6.303  1.00  0.00           C  
ATOM    134  C   SER A 240      22.751  45.323   5.110  1.00  0.00           C  
ATOM    135  O   SER A 240      22.902  46.530   4.934  1.00  0.00           O  
ATOM    136  CB  SER A 240      22.759  45.187   7.558  1.00  0.00           C  
ATOM    137  OG  SER A 240      24.056  44.606   7.531  1.00  0.00           O  
ATOM    138  H   SER A 240      22.344  42.807   6.840  1.00  0.00           H  
ATOM    139 HG   SER A 240      24.533  44.849   8.328  1.00  0.00           H  
ATOM    140  N   GLY A 241      23.281  44.409   4.313  1.00  0.00           N  
ATOM    141  CA  GLY A 241      24.046  44.828   3.158  1.00  0.00           C  
ATOM    142  C   GLY A 241      25.438  45.312   3.538  1.00  0.00           C  
ATOM    143  O   GLY A 241      26.042  46.122   2.822  1.00  0.00           O  
ATOM    144  H   GLY A 241      23.156  43.456   4.503  1.00  0.00           H  
ATOM    145  N   LYS A 243      25.941  44.856   4.685  1.00  0.00           N  
ATOM    146  CA  LYS A 243      27.285  45.230   5.095  1.00  0.00           C  
ATOM    147  C   LYS A 243      28.255  44.517   4.152  1.00  0.00           C  
ATOM    148  O   LYS A 243      29.269  45.076   3.748  1.00  0.00           O  
ATOM    149  CB  LYS A 243      27.564  44.828   6.538  1.00  0.00           C  
ATOM    150  CG  LYS A 243      28.973  45.175   6.940  1.00  0.00           C  
ATOM    151  CD  LYS A 243      29.172  45.179   8.429  1.00  0.00           C  
ATOM    152  CE  LYS A 243      30.586  45.650   8.760  1.00  0.00           C  
ATOM    153  NZ  LYS A 243      30.863  45.757  10.235  1.00  0.00           N  
ATOM    154  H   LYS A 243      25.403  44.267   5.254  1.00  0.00           H  
ATOM    155  HZ1 LYS A 243      30.499  44.911  10.719  1.00  0.00           H  
ATOM    156  HZ2 LYS A 243      31.889  45.831  10.391  1.00  0.00           H  
ATOM    157  HZ3 LYS A 243      30.393  46.603  10.615  1.00  0.00           H  
ATOM    158  N   HIS A 244      27.943  43.271   3.815  1.00  0.00           N  
ATOM    159  CA  HIS A 244      28.774  42.490   2.906  1.00  0.00           C  
ATOM    160  C   HIS A 244      27.852  41.901   1.874  1.00  0.00           C  
ATOM    161  O   HIS A 244      26.639  41.919   2.045  1.00  0.00           O  
ATOM    162  CB  HIS A 244      29.480  41.331   3.632  1.00  0.00           C  
ATOM    163  CG  HIS A 244      30.460  41.767   4.677  1.00  0.00           C  
ATOM    164  ND1 HIS A 244      31.649  42.390   4.368  1.00  0.00           N  
ATOM    165  CD2 HIS A 244      30.433  41.659   6.026  1.00  0.00           C  
ATOM    166  CE1 HIS A 244      32.315  42.646   5.480  1.00  0.00           C  
ATOM    167  NE2 HIS A 244      31.599  42.211   6.500  1.00  0.00           N  
ATOM    168  H   HIS A 244      27.132  42.865   4.187  1.00  0.00           H  
ATOM    169  HD1 HIS A 244      31.953  42.609   3.467  1.00  0.00           H  
ATOM    170  HE2 HIS A 244      31.856  42.272   7.439  1.00  0.00           H  
ATOM    171  N   THR A 245      28.425  41.388   0.796  1.00  0.00           N  
ATOM    172  CA  THR A 245      27.633  40.750  -0.245  1.00  0.00           C  
ATOM    173  C   THR A 245      28.104  39.306  -0.265  1.00  0.00           C  
ATOM    174  O   THR A 245      27.321  38.384  -0.489  1.00  0.00           O  
ATOM    175  CB  THR A 245      27.846  41.408  -1.637  1.00  0.00           C  
ATOM    176  OG1 THR A 245      29.235  41.358  -1.993  1.00  0.00           O  
ATOM    177  CG2 THR A 245      27.360  42.868  -1.626  1.00  0.00           C  
ATOM    178  H   THR A 245      29.399  41.439   0.698  1.00  0.00           H  
ATOM    179  HG1 THR A 245      29.360  41.766  -2.853  1.00  0.00           H  
ATOM    180  N   THR A 264      29.389  39.121   0.023  1.00  0.00           N  
ATOM    181  CA  THR A 264      29.990  37.797   0.062  1.00  0.00           C  
ATOM    182  C   THR A 264      30.670  37.612   1.404  1.00  0.00           C  
ATOM    183  O   THR A 264      30.873  38.584   2.140  1.00  0.00           O  
ATOM    184  CB  THR A 264      31.062  37.646  -1.016  1.00  0.00           C  
ATOM    185  OG1 THR A 264      30.598  38.230  -2.246  1.00  0.00           O  
ATOM    186  CG2 THR A 264      31.371  36.160  -1.244  1.00  0.00           C  
ATOM    187  H   THR A 264      29.949  39.902   0.215  1.00  0.00           H  
ATOM    188  HG1 THR A 264      31.273  38.134  -2.921  1.00  0.00           H  
ATOM    189  N   VAL A 266      30.967  36.362   1.748  1.00  0.00           N  
ATOM    190  CA  VAL A 266      31.662  36.074   2.993  1.00  0.00           C  
ATOM    191  C   VAL A 266      32.953  35.353   2.651  1.00  0.00           C  
ATOM    192  O   VAL A 266      32.953  34.415   1.857  1.00  0.00           O  
ATOM    193  CB  VAL A 266      30.802  35.241   3.978  1.00  0.00           C  
ATOM    194  CG1 VAL A 266      29.466  35.931   4.218  1.00  0.00           C  
ATOM    195  CG2 VAL A 266      30.587  33.861   3.459  1.00  0.00           C  
ATOM    196  H   VAL A 266      30.714  35.625   1.154  1.00  0.00           H  
ATOM    197  N   HIS A 267      34.060  35.863   3.175  1.00  0.00           N  
ATOM    198  CA  HIS A 267      35.373  35.287   2.932  1.00  0.00           C  
ATOM    199  C   HIS A 267      36.074  35.091   4.270  1.00  0.00           C  
ATOM    200  O   HIS A 267      36.422  36.057   4.951  1.00  0.00           O  
ATOM    201  CB  HIS A 267      36.192  36.222   2.051  1.00  0.00           C  
ATOM    202  CG  HIS A 267      37.312  35.550   1.321  1.00  0.00           C  
ATOM    203  ND1 HIS A 267      37.906  36.107   0.212  1.00  0.00           N  
ATOM    204  CD2 HIS A 267      37.949  34.377   1.538  1.00  0.00           C  
ATOM    205  CE1 HIS A 267      38.865  35.310  -0.224  1.00  0.00           C  
ATOM    206  NE2 HIS A 267      38.910  34.252   0.561  1.00  0.00           N  
ATOM    207  H   HIS A 267      33.990  36.656   3.746  1.00  0.00           H  
ATOM    208  HD1 HIS A 267      37.657  36.960  -0.191  1.00  0.00           H  
ATOM    209  HE2 HIS A 267      39.525  33.501   0.465  1.00  0.00           H  
ATOM    210  N   THR A 268      36.243  33.831   4.640  1.00  0.00           N  
ATOM    211  CA  THR A 268      36.876  33.427   5.881  1.00  0.00           C  
ATOM    212  C   THR A 268      38.221  32.817   5.519  1.00  0.00           C  
ATOM    213  O   THR A 268      38.584  32.759   4.334  1.00  0.00           O  
ATOM    214  CB  THR A 268      36.043  32.334   6.529  1.00  0.00           C  
ATOM    215  OG1 THR A 268      35.719  31.347   5.535  1.00  0.00           O  
ATOM    216  CG2 THR A 268      34.757  32.906   7.101  1.00  0.00           C  
ATOM    217  H   THR A 268      35.921  33.128   4.039  1.00  0.00           H  
ATOM    218  HG1 THR A 268      35.192  30.651   5.934  1.00  0.00           H  
ATOM    219  N   ARG A 269      38.961  32.358   6.527  1.00  0.00           N  
ATOM    220  CA  ARG A 269      40.264  31.723   6.311  1.00  0.00           C  
ATOM    221  C   ARG A 269      40.682  30.847   7.489  1.00  0.00           C  
ATOM    222  O   ARG A 269      40.188  31.018   8.592  1.00  0.00           O  
ATOM    223  CB  ARG A 269      41.338  32.771   6.020  1.00  0.00           C  
ATOM    224  CG  ARG A 269      42.316  33.098   7.144  1.00  0.00           C  
ATOM    225  CD  ARG A 269      41.818  34.215   8.031  1.00  0.00           C  
ATOM    226  NE  ARG A 269      41.051  33.675   9.138  1.00  0.00           N  
ATOM    227  CZ  ARG A 269      41.442  33.722  10.407  1.00  0.00           C  
ATOM    228  NH1 ARG A 269      42.568  34.317  10.743  1.00  0.00           N  
ATOM    229  NH2 ARG A 269      40.693  33.189  11.346  1.00  0.00           N  
ATOM    230  H   ARG A 269      38.623  32.448   7.442  1.00  0.00           H  
ATOM    231 HE   ARG A 269      40.192  33.250   8.937  1.00  0.00           H  
ATOM    232 HH11 ARG A 269      43.139  34.740  10.040  1.00  0.00           H  
ATOM    233 HH12 ARG A 269      42.852  34.346  11.702  1.00  0.00           H  
ATOM    234 HH21 ARG A 269      39.828  32.748  11.106  1.00  0.00           H  
ATOM    235 HH22 ARG A 269      40.988  33.225  12.301  1.00  0.00           H  
ATOM    236  N   PHE A 270      41.519  29.853   7.225  1.00  0.00           N  
ATOM    237  CA  PHE A 270      42.035  28.975   8.265  1.00  0.00           C  
ATOM    238  C   PHE A 270      43.514  29.294   8.220  1.00  0.00           C  
ATOM    239  O   PHE A 270      44.146  29.060   7.194  1.00  0.00           O  
ATOM    240  CB  PHE A 270      41.804  27.513   7.892  1.00  0.00           C  
ATOM    241  CG  PHE A 270      42.390  26.543   8.870  1.00  0.00           C  
ATOM    242  CD1 PHE A 270      42.138  26.677  10.236  1.00  0.00           C  
ATOM    243  CD2 PHE A 270      43.223  25.519   8.435  1.00  0.00           C  
ATOM    244  CE1 PHE A 270      42.709  25.812  11.147  1.00  0.00           C  
ATOM    245  CE2 PHE A 270      43.798  24.646   9.348  1.00  0.00           C  
ATOM    246  CZ  PHE A 270      43.536  24.799  10.710  1.00  0.00           C  
ATOM    247  H   PHE A 270      41.800  29.704   6.298  1.00  0.00           H  
ATOM    248  N   PRO A 272      44.105  29.764   9.342  1.00  0.00           N  
ATOM    249  CA  PRO A 272      45.532  30.086   9.252  1.00  0.00           C  
ATOM    250  C   PRO A 272      46.457  29.390  10.246  1.00  0.00           C  
ATOM    251  O   PRO A 272      46.997  30.007  11.163  1.00  0.00           O  
ATOM    252  CB  PRO A 272      45.521  31.590   9.490  1.00  0.00           C  
ATOM    253  CG  PRO A 272      44.567  31.695  10.631  1.00  0.00           C  
ATOM    254  CD  PRO A 272      43.431  30.712  10.251  1.00  0.00           C  
ATOM    255  N   PRO A 273      46.714  28.108  10.031  1.00  0.00           N  
ATOM    256  CA  PRO A 273      47.604  27.496  11.014  1.00  0.00           C  
ATOM    257  C   PRO A 273      49.056  27.886  10.798  1.00  0.00           C  
ATOM    258  O   PRO A 273      49.467  28.167   9.671  1.00  0.00           O  
ATOM    259  CB  PRO A 273      47.437  26.034  10.694  1.00  0.00           C  
ATOM    260  CG  PRO A 273      47.478  26.065   9.172  1.00  0.00           C  
ATOM    261  CD  PRO A 273      46.593  27.260   8.828  1.00  0.00           C  
ATOM    262  N   GLU A 274      49.839  27.929  11.868  1.00  0.00           N  
ATOM    263  CA  GLU A 274      51.264  28.192  11.714  1.00  0.00           C  
ATOM    264  C   GLU A 274      51.812  26.783  11.411  1.00  0.00           C  
ATOM    265  O   GLU A 274      51.379  25.813  12.031  1.00  0.00           O  
ATOM    266  CB  GLU A 274      51.884  28.714  13.011  1.00  0.00           C  
ATOM    267  CG  GLU A 274      53.391  29.034  12.867  1.00  0.00           C  
ATOM    268  CD  GLU A 274      54.144  29.101  14.184  1.00  0.00           C  
ATOM    269  OE1 GLU A 274      53.575  28.794  15.259  1.00  0.00           O  
ATOM    270  OE2 GLU A 274      55.327  29.469  14.140  1.00  0.00           O  
ATOM    271  H   GLU A 274      49.460  27.784  12.760  1.00  0.00           H  
ATOM    272  N   PRO A 275      52.759  26.649  10.470  1.00  0.00           N  
ATOM    273  CA  PRO A 275      53.214  25.276  10.241  1.00  0.00           C  
ATOM    274  C   PRO A 275      54.303  24.822  11.205  1.00  0.00           C  
ATOM    275  O   PRO A 275      55.463  24.645  10.802  1.00  0.00           O  
ATOM    276  CB  PRO A 275      53.719  25.332   8.806  1.00  0.00           C  
ATOM    277  CG  PRO A 275      54.347  26.662   8.741  1.00  0.00           C  
ATOM    278  CD  PRO A 275      53.357  27.559   9.477  1.00  0.00           C  
ATOM    279  N   ASN A 276      53.924  24.627  12.470  1.00  0.00           N  
ATOM    280  CA  ASN A 276      54.847  24.182  13.515  1.00  0.00           C  
ATOM    281  C   ASN A 276      54.331  22.915  14.200  1.00  0.00           C  
ATOM    282  O   ASN A 276      54.536  22.700  15.399  1.00  0.00           O  
ATOM    283  CB  ASN A 276      55.052  25.281  14.557  1.00  0.00           C  
ATOM    284  CG  ASN A 276      53.832  25.489  15.453  1.00  0.00           C  
ATOM    285  OD1 ASN A 276      52.692  25.393  15.008  1.00  0.00           O  
ATOM    286  ND2 ASN A 276      54.077  25.800  16.718  1.00  0.00           N  
ATOM    287  H   ASN A 276      52.988  24.789  12.709  1.00  0.00           H  
ATOM    288 HD21 ASN A 276      53.307  25.937  17.307  1.00  0.00           H  
ATOM    289 HD22 ASN A 276      55.002  25.885  17.032  1.00  0.00           H  
ATOM    290  N   GLY A 277      53.673  22.060  13.438  1.00  0.00           N  
ATOM    291  CA  GLY A 277      53.163  20.847  14.027  1.00  0.00           C  
ATOM    292  C   GLY A 277      52.019  20.339  13.202  1.00  0.00           C  
ATOM    293  O   GLY A 277      51.603  20.999  12.258  1.00  0.00           O  
ATOM    294  H   GLY A 277      53.534  22.247  12.486  1.00  0.00           H  
ATOM    295  N   TYR A 279      51.533  19.152  13.538  1.00  0.00           N  
ATOM    296  CA  TYR A 279      50.423  18.567  12.814  1.00  0.00           C  
ATOM    297  C   TYR A 279      49.149  19.122  13.385  1.00  0.00           C  
ATOM    298  O   TYR A 279      49.124  19.537  14.548  1.00  0.00           O  
ATOM    299  CB  TYR A 279      50.423  17.054  12.960  1.00  0.00           C  
ATOM    300  CG  TYR A 279      51.431  16.375  12.091  1.00  0.00           C  
ATOM    301  CD1 TYR A 279      52.764  16.749  12.124  1.00  0.00           C  
ATOM    302  CD2 TYR A 279      51.052  15.361  11.224  1.00  0.00           C  
ATOM    303  CE1 TYR A 279      53.699  16.131  11.312  1.00  0.00           C  
ATOM    304  CE2 TYR A 279      51.974  14.735  10.409  1.00  0.00           C  
ATOM    305  CZ  TYR A 279      53.298  15.127  10.454  1.00  0.00           C  
ATOM    306  OH  TYR A 279      54.227  14.539   9.626  1.00  0.00           O  
ATOM    307  H   TYR A 279      51.931  18.663  14.288  1.00  0.00           H  
ATOM    308 HH   TYR A 279      55.087  14.940   9.773  1.00  0.00           H  
ATOM    309  N   LEU A 280      48.109  19.154  12.556  1.00  0.00           N  
ATOM    310  CA  LEU A 280      46.798  19.636  12.957  1.00  0.00           C  
ATOM    311  C   LEU A 280      46.228  18.620  13.928  1.00  0.00           C  
ATOM    312  O   LEU A 280      46.609  17.454  13.898  1.00  0.00           O  
ATOM    313  CB  LEU A 280      45.876  19.737  11.733  1.00  0.00           C  
ATOM    314  CG  LEU A 280      45.753  21.052  10.953  1.00  0.00           C  
ATOM    315  CD1 LEU A 280      47.076  21.746  10.866  1.00  0.00           C  
ATOM    316  CD2 LEU A 280      45.203  20.784   9.566  1.00  0.00           C  
ATOM    317  H   LEU A 280      48.232  18.839  11.636  1.00  0.00           H  
ATOM    318  N   HIS A 281      45.300  19.057  14.774  1.00  0.00           N  
ATOM    319  CA  HIS A 281      44.669  18.164  15.730  1.00  0.00           C  
ATOM    320  C   HIS A 281      43.152  18.310  15.722  1.00  0.00           C  
ATOM    321  O   HIS A 281      42.608  19.122  14.979  1.00  0.00           O  
ATOM    322  CB  HIS A 281      45.244  18.355  17.133  1.00  0.00           C  
ATOM    323  CG  HIS A 281      45.206  19.764  17.631  1.00  0.00           C  
ATOM    324  ND1 HIS A 281      44.072  20.546  17.589  1.00  0.00           N  
ATOM    325  CD2 HIS A 281      46.161  20.519  18.223  1.00  0.00           C  
ATOM    326  CE1 HIS A 281      44.329  21.720  18.141  1.00  0.00           C  
ATOM    327  NE2 HIS A 281      45.588  21.728  18.532  1.00  0.00           N  
ATOM    328  H   HIS A 281      45.036  20.001  14.752  1.00  0.00           H  
ATOM    329  HD1 HIS A 281      43.214  20.276  17.211  1.00  0.00           H  
ATOM    330  HE2 HIS A 281      46.040  22.473  18.970  1.00  0.00           H  
ATOM    331  N   ILE A 282      42.468  17.559  16.575  1.00  0.00           N  
ATOM    332  CA  ILE A 282      41.012  17.597  16.611  1.00  0.00           C  
ATOM    333  C   ILE A 282      40.467  19.011  16.889  1.00  0.00           C  
ATOM    334  O   ILE A 282      39.432  19.412  16.351  1.00  0.00           O  
ATOM    335  CB  ILE A 282      40.443  16.504  17.581  1.00  0.00           C  
ATOM    336  CG1 ILE A 282      38.938  16.379  17.414  1.00  0.00           C  
ATOM    337  CG2 ILE A 282      40.807  16.795  19.027  1.00  0.00           C  
ATOM    338  CD1 ILE A 282      38.574  15.975  16.042  1.00  0.00           C  
ATOM    339  H   ILE A 282      42.950  16.969  17.191  1.00  0.00           H  
ATOM    340  N   GLY A 283      41.201  19.789  17.677  1.00  0.00           N  
ATOM    341  CA  GLY A 283      40.775  21.148  17.969  1.00  0.00           C  
ATOM    342  C   GLY A 283      40.813  21.992  16.705  1.00  0.00           C  
ATOM    343  O   GLY A 283      39.913  22.789  16.461  1.00  0.00           O  
ATOM    344  H   GLY A 283      42.033  19.445  18.063  1.00  0.00           H  
ATOM    345  N   HIS A 284      41.858  21.811  15.898  1.00  0.00           N  
ATOM    346  CA  HIS A 284      41.996  22.540  14.633  1.00  0.00           C  
ATOM    347  C   HIS A 284      40.865  22.147  13.704  1.00  0.00           C  
ATOM    348  O   HIS A 284      40.371  22.978  12.950  1.00  0.00           O  
ATOM    349  CB  HIS A 284      43.317  22.210  13.939  1.00  0.00           C  
ATOM    350  CG  HIS A 284      44.510  22.820  14.591  1.00  0.00           C  
ATOM    351  ND1 HIS A 284      45.547  22.068  15.103  1.00  0.00           N  
ATOM    352  CD2 HIS A 284      44.813  24.113  14.854  1.00  0.00           C  
ATOM    353  CE1 HIS A 284      46.435  22.872  15.662  1.00  0.00           C  
ATOM    354  NE2 HIS A 284      46.014  24.117  15.523  1.00  0.00           N  
ATOM    355  H   HIS A 284      42.554  21.172  16.157  1.00  0.00           H  
ATOM    356  HD1 HIS A 284      45.614  21.096  15.059  1.00  0.00           H  
ATOM    357  HE2 HIS A 284      46.481  24.911  15.844  1.00  0.00           H  
ATOM    358  N   ALA A 285      40.457  20.882  13.763  1.00  0.00           N  
ATOM    359  CA  ALA A 285      39.378  20.395  12.921  1.00  0.00           C  
ATOM    360  C   ALA A 285      38.122  21.183  13.207  1.00  0.00           C  
ATOM    361  O   ALA A 285      37.230  21.263  12.363  1.00  0.00           O  
ATOM    362  CB  ALA A 285      39.135  18.905  13.140  1.00  0.00           C  
ATOM    363  H   ALA A 285      40.894  20.266  14.388  1.00  0.00           H  
ATOM    364  N   LYS A 286      38.053  21.794  14.383  1.00  0.00           N  
ATOM    365  CA  LYS A 286      36.879  22.589  14.727  1.00  0.00           C  
ATOM    366  C   LYS A 286      36.918  23.935  13.992  1.00  0.00           C  
ATOM    367  O   LYS A 286      35.869  24.441  13.602  1.00  0.00           O  
ATOM    368  CB  LYS A 286      36.771  22.770  16.234  1.00  0.00           C  
ATOM    369  CG  LYS A 286      35.597  23.579  16.670  1.00  0.00           C  
ATOM    370  CD  LYS A 286      35.667  23.824  18.159  1.00  0.00           C  
ATOM    371  CE  LYS A 286      34.606  24.803  18.565  1.00  0.00           C  
ATOM    372  NZ  LYS A 286      34.519  24.967  20.020  1.00  0.00           N  
ATOM    373  H   LYS A 286      38.792  21.711  15.021  1.00  0.00           H  
ATOM    374  HZ1 LYS A 286      35.476  25.063  20.416  1.00  0.00           H  
ATOM    375  HZ2 LYS A 286      33.966  25.820  20.240  1.00  0.00           H  
ATOM    376  HZ3 LYS A 286      34.053  24.135  20.435  1.00  0.00           H  
ATOM    377  N   SER A 288      38.108  24.517  13.806  1.00  0.00           N  
ATOM    378  CA  SER A 288      38.225  25.767  13.056  1.00  0.00           C  
ATOM    379  C   SER A 288      37.975  25.468  11.586  1.00  0.00           C  
ATOM    380  O   SER A 288      37.274  26.215  10.901  1.00  0.00           O  
ATOM    381  CB  SER A 288      39.611  26.369  13.171  1.00  0.00           C  
ATOM    382  OG  SER A 288      39.777  26.947  14.433  1.00  0.00           O  
ATOM    383  H   SER A 288      38.913  24.100  14.178  1.00  0.00           H  
ATOM    384 HG   SER A 288      40.657  27.326  14.499  1.00  0.00           H  
ATOM    385  N   ILE A 289      38.573  24.380  11.099  1.00  0.00           N  
ATOM    386  CA  ILE A 289      38.413  23.961   9.710  1.00  0.00           C  
ATOM    387  C   ILE A 289      36.922  23.808   9.400  1.00  0.00           C  
ATOM    388  O   ILE A 289      36.407  24.423   8.467  1.00  0.00           O  
ATOM    389  CB  ILE A 289      39.187  22.640   9.433  1.00  0.00           C  
ATOM    390  CG1 ILE A 289      40.692  22.919   9.355  1.00  0.00           C  
ATOM    391  CG2 ILE A 289      38.705  21.981   8.156  1.00  0.00           C  
ATOM    392  CD1 ILE A 289      41.544  21.675   9.275  1.00  0.00           C  
ATOM    393  H   ILE A 289      39.138  23.844  11.693  1.00  0.00           H  
ATOM    394  N   CYS A 290      36.210  23.064  10.231  1.00  0.00           N  
ATOM    395  CA  CYS A 290      34.794  22.882   9.998  1.00  0.00           C  
ATOM    396  C   CYS A 290      34.056  24.197  10.022  1.00  0.00           C  
ATOM    397  O   CYS A 290      33.180  24.414   9.191  1.00  0.00           O  
ATOM    398  CB  CYS A 290      34.180  21.968  11.041  1.00  0.00           C  
ATOM    399  SG  CYS A 290      34.717  20.286  10.927  1.00  0.00           S  
ATOM    400  H   CYS A 290      36.640  22.638  11.001  1.00  0.00           H  
ATOM    401  N   LEU A 291      34.426  25.088  10.940  1.00  0.00           N  
ATOM    402  CA  LEU A 291      33.739  26.385  11.083  1.00  0.00           C  
ATOM    403  C   LEU A 291      33.989  27.336   9.920  1.00  0.00           C  
ATOM    404  O   LEU A 291      33.062  27.897   9.346  1.00  0.00           O  
ATOM    405  CB  LEU A 291      34.184  27.054  12.386  1.00  0.00           C  
ATOM    406  CG  LEU A 291      33.430  28.119  13.202  1.00  0.00           C  
ATOM    407  CD1 LEU A 291      34.409  29.247  13.458  1.00  0.00           C  
ATOM    408  CD2 LEU A 291      32.162  28.623  12.553  1.00  0.00           C  
ATOM    409  H   LEU A 291      35.174  24.876  11.536  1.00  0.00           H  
ATOM    410  N   ASN A 292      35.258  27.493   9.573  1.00  0.00           N  
ATOM    411  CA  ASN A 292      35.674  28.391   8.517  1.00  0.00           C  
ATOM    412  C   ASN A 292      35.321  27.895   7.128  1.00  0.00           C  
ATOM    413  O   ASN A 292      34.733  28.629   6.338  1.00  0.00           O  
ATOM    414  CB  ASN A 292      37.168  28.691   8.655  1.00  0.00           C  
ATOM    415  CG  ASN A 292      37.470  29.641   9.818  1.00  0.00           C  
ATOM    416  OD1 ASN A 292      37.075  30.804   9.796  1.00  0.00           O  
ATOM    417  ND2 ASN A 292      38.140  29.133  10.847  1.00  0.00           N  
ATOM    418  H   ASN A 292      35.943  26.980  10.051  1.00  0.00           H  
ATOM    419 HD21 ASN A 292      38.339  29.731  11.596  1.00  0.00           H  
ATOM    420 HD22 ASN A 292      38.415  28.193  10.836  1.00  0.00           H  
ATOM    421  N   PHE A 293      35.635  26.647   6.821  1.00  0.00           N  
ATOM    422  CA  PHE A 293      35.291  26.128   5.509  1.00  0.00           C  
ATOM    423  C   PHE A 293      33.787  25.869   5.375  1.00  0.00           C  
ATOM    424  O   PHE A 293      33.216  26.080   4.310  1.00  0.00           O  
ATOM    425  CB  PHE A 293      36.078  24.863   5.209  1.00  0.00           C  
ATOM    426  CG  PHE A 293      37.552  25.094   5.046  1.00  0.00           C  
ATOM    427  CD1 PHE A 293      38.089  25.371   3.794  1.00  0.00           C  
ATOM    428  CD2 PHE A 293      38.413  24.983   6.138  1.00  0.00           C  
ATOM    429  CE1 PHE A 293      39.455  25.524   3.638  1.00  0.00           C  
ATOM    430  CE2 PHE A 293      39.780  25.134   5.984  1.00  0.00           C  
ATOM    431  CZ  PHE A 293      40.303  25.401   4.738  1.00  0.00           C  
ATOM    432  H   PHE A 293      36.095  26.078   7.473  1.00  0.00           H  
ATOM    433  N   GLY A 294      33.136  25.436   6.448  1.00  0.00           N  
ATOM    434  CA  GLY A 294      31.704  25.175   6.388  1.00  0.00           C  
ATOM    435  C   GLY A 294      30.887  26.409   6.050  1.00  0.00           C  
ATOM    436  O   GLY A 294      29.989  26.361   5.217  1.00  0.00           O  
ATOM    437  H   GLY A 294      33.622  25.291   7.286  1.00  0.00           H  
ATOM    438  N   ILE A 295      31.194  27.519   6.714  1.00  0.00           N  
ATOM    439  CA  ILE A 295      30.507  28.794   6.481  1.00  0.00           C  
ATOM    440  C   ILE A 295      30.679  29.223   5.032  1.00  0.00           C  
ATOM    441  O   ILE A 295      29.713  29.606   4.386  1.00  0.00           O  
ATOM    442  CB  ILE A 295      31.035  29.899   7.418  1.00  0.00           C  
ATOM    443  CG1 ILE A 295      30.609  29.603   8.855  1.00  0.00           C  
ATOM    444  CG2 ILE A 295      30.518  31.248   6.992  1.00  0.00           C  
ATOM    445  CD1 ILE A 295      31.016  30.648   9.834  1.00  0.00           C  
ATOM    446  H   ILE A 295      31.907  27.484   7.385  1.00  0.00           H  
ATOM    447  N   ALA A 296      31.899  29.122   4.517  1.00  0.00           N  
ATOM    448  CA  ALA A 296      32.175  29.489   3.135  1.00  0.00           C  
ATOM    449  C   ALA A 296      31.242  28.705   2.243  1.00  0.00           C  
ATOM    450  O   ALA A 296      30.411  29.294   1.572  1.00  0.00           O  
ATOM    451  CB  ALA A 296      33.607  29.196   2.770  1.00  0.00           C  
ATOM    452  H   ALA A 296      32.630  28.793   5.080  1.00  0.00           H  
ATOM    453  N   GLN A 297      31.306  27.381   2.272  1.00  0.00           N  
ATOM    454  CA  GLN A 297      30.397  26.637   1.409  1.00  0.00           C  
ATOM    455  C   GLN A 297      28.914  26.831   1.707  1.00  0.00           C  
ATOM    456  O   GLN A 297      28.102  26.812   0.792  1.00  0.00           O  
ATOM    457  CB  GLN A 297      30.761  25.159   1.289  1.00  0.00           C  
ATOM    458  CG  GLN A 297      31.176  24.480   2.549  1.00  0.00           C  
ATOM    459  CD  GLN A 297      31.638  23.064   2.284  1.00  0.00           C  
ATOM    460  OE1 GLN A 297      31.146  22.117   2.904  1.00  0.00           O  
ATOM    461  NE2 GLN A 297      32.579  22.906   1.353  1.00  0.00           N  
ATOM    462  H   GLN A 297      31.943  26.918   2.854  1.00  0.00           H  
ATOM    463 HE21 GLN A 297      32.887  21.995   1.172  1.00  0.00           H  
ATOM    464 HE22 GLN A 297      32.936  23.686   0.879  1.00  0.00           H  
ATOM    465  N   ASP A 298      28.547  27.062   2.958  1.00  0.00           N  
ATOM    466  CA  ASP A 298      27.139  27.288   3.253  1.00  0.00           C  
ATOM    467  C   ASP A 298      26.678  28.593   2.609  1.00  0.00           C  
ATOM    468  O   ASP A 298      25.577  28.678   2.087  1.00  0.00           O  
ATOM    469  CB  ASP A 298      26.867  27.329   4.765  1.00  0.00           C  
ATOM    470  CG  ASP A 298      26.886  25.953   5.408  1.00  0.00           C  
ATOM    471  OD1 ASP A 298      26.551  24.960   4.742  1.00  0.00           O  
ATOM    472  OD2 ASP A 298      27.256  25.857   6.590  1.00  0.00           O  
ATOM    473  H   ASP A 298      29.214  27.081   3.676  1.00  0.00           H  
ATOM    474  N   TYR A 299      27.527  29.606   2.606  1.00  0.00           N  
ATOM    475  CA  TYR A 299      27.137  30.873   2.023  1.00  0.00           C  
ATOM    476  C   TYR A 299      27.654  31.084   0.617  1.00  0.00           C  
ATOM    477  O   TYR A 299      27.613  32.192   0.101  1.00  0.00           O  
ATOM    478  CB  TYR A 299      27.602  32.007   2.918  1.00  0.00           C  
ATOM    479  CG  TYR A 299      26.898  32.027   4.243  1.00  0.00           C  
ATOM    480  CD1 TYR A 299      27.306  31.198   5.280  1.00  0.00           C  
ATOM    481  CD2 TYR A 299      25.819  32.873   4.463  1.00  0.00           C  
ATOM    482  CE1 TYR A 299      26.657  31.210   6.508  1.00  0.00           C  
ATOM    483  CE2 TYR A 299      25.166  32.892   5.680  1.00  0.00           C  
ATOM    484  CZ  TYR A 299      25.590  32.060   6.700  1.00  0.00           C  
ATOM    485  OH  TYR A 299      24.966  32.097   7.916  1.00  0.00           O  
ATOM    486  H   TYR A 299      28.419  29.500   2.998  1.00  0.00           H  
ATOM    487 HH   TYR A 299      24.248  32.734   7.889  1.00  0.00           H  
ATOM    488  N   LYS A 305      28.121  30.020  -0.018  1.00  0.00           N  
ATOM    489  CA  LYS A 305      28.680  30.127  -1.364  1.00  0.00           C  
ATOM    490  C   LYS A 305      29.796  31.178  -1.383  1.00  0.00           C  
ATOM    491  O   LYS A 305      29.956  31.888  -2.365  1.00  0.00           O  
ATOM    492  CB  LYS A 305      27.593  30.501  -2.376  1.00  0.00           C  
ATOM    493  CG  LYS A 305      26.612  29.381  -2.729  1.00  0.00           C  
ATOM    494  CD  LYS A 305      27.021  28.663  -4.020  1.00  0.00           C  
ATOM    495  CE  LYS A 305      25.988  27.599  -4.433  1.00  0.00           C  
ATOM    496  NZ  LYS A 305      26.374  26.841  -5.677  1.00  0.00           N  
ATOM    497  H   LYS A 305      28.091  29.145   0.423  1.00  0.00           H  
ATOM    498  HZ1 LYS A 305      27.376  26.567  -5.620  1.00  0.00           H  
ATOM    499  HZ2 LYS A 305      25.786  25.987  -5.760  1.00  0.00           H  
ATOM    500  HZ3 LYS A 305      26.227  27.445  -6.511  1.00  0.00           H  
ATOM    501  N   GLY A 306      30.533  31.287  -0.277  1.00  0.00           N  
ATOM    502  CA  GLY A 306      31.628  32.235  -0.160  1.00  0.00           C  
ATOM    503  C   GLY A 306      32.952  31.534  -0.360  1.00  0.00           C  
ATOM    504  O   GLY A 306      32.970  30.394  -0.807  1.00  0.00           O  
ATOM    505  H   GLY A 306      30.329  30.706   0.485  1.00  0.00           H  
ATOM    506  N   GLN A 307      34.052  32.202  -0.033  1.00  0.00           N  
ATOM    507  CA  GLN A 307      35.388  31.625  -0.173  1.00  0.00           C  
ATOM    508  C   GLN A 307      36.055  31.463   1.196  1.00  0.00           C  
ATOM    509  O   GLN A 307      35.688  32.144   2.159  1.00  0.00           O  
ATOM    510  CB  GLN A 307      36.287  32.527  -1.030  1.00  0.00           C  
ATOM    511  CG  GLN A 307      35.690  33.013  -2.335  1.00  0.00           C  
ATOM    512  CD  GLN A 307      35.625  31.939  -3.409  1.00  0.00           C  
ATOM    513  OE1 GLN A 307      36.001  32.181  -4.553  1.00  0.00           O  
ATOM    514  NE2 GLN A 307      35.145  30.754  -3.054  1.00  0.00           N  
ATOM    515  H   GLN A 307      33.965  33.114   0.314  1.00  0.00           H  
ATOM    516 HE21 GLN A 307      35.101  30.059  -3.742  1.00  0.00           H  
ATOM    517 HE22 GLN A 307      34.851  30.601  -2.132  1.00  0.00           H  
ATOM    518  N   CYS A 308      37.060  30.590   1.260  1.00  0.00           N  
ATOM    519  CA  CYS A 308      37.821  30.350   2.486  1.00  0.00           C  
ATOM    520  C   CYS A 308      39.246  30.037   2.109  1.00  0.00           C  
ATOM    521  O   CYS A 308      39.502  29.024   1.471  1.00  0.00           O  
ATOM    522  CB  CYS A 308      37.265  29.183   3.290  1.00  0.00           C  
ATOM    523  SG  CYS A 308      38.192  28.938   4.832  1.00  0.00           S  
ATOM    524  H   CYS A 308      37.299  30.089   0.453  1.00  0.00           H  
ATOM    525  N   ASN A 309      40.180  30.887   2.505  1.00  0.00           N  
ATOM    526  CA  ASN A 309      41.571  30.661   2.141  1.00  0.00           C  
ATOM    527  C   ASN A 309      42.301  29.817   3.153  1.00  0.00           C  
ATOM    528  O   ASN A 309      41.990  29.849   4.352  1.00  0.00           O  
ATOM    529  CB  ASN A 309      42.339  31.983   2.028  1.00  0.00           C  
ATOM    530  CG  ASN A 309      41.775  32.906   0.986  1.00  0.00           C  
ATOM    531  OD1 ASN A 309      40.985  32.489   0.130  1.00  0.00           O  
ATOM    532  ND2 ASN A 309      42.107  34.190   1.094  1.00  0.00           N  
ATOM    533  H   ASN A 309      39.935  31.668   3.043  1.00  0.00           H  
ATOM    534 HD21 ASN A 309      41.749  34.807   0.424  1.00  0.00           H  
ATOM    535 HD22 ASN A 309      42.689  34.486   1.825  1.00  0.00           H  
ATOM    536  N   LEU A 310      43.243  29.025   2.666  1.00  0.00           N  
ATOM    537  CA  LEU A 310      44.098  28.254   3.542  1.00  0.00           C  
ATOM    538  C   LEU A 310      45.327  29.154   3.545  1.00  0.00           C  
ATOM    539  O   LEU A 310      45.903  29.418   2.480  1.00  0.00           O  
ATOM    540  CB  LEU A 310      44.465  26.911   2.929  1.00  0.00           C  
ATOM    541  CG  LEU A 310      45.592  26.155   3.640  1.00  0.00           C  
ATOM    542  CD1 LEU A 310      45.165  25.719   5.022  1.00  0.00           C  
ATOM    543  CD2 LEU A 310      45.973  24.952   2.817  1.00  0.00           C  
ATOM    544  H   LEU A 310      43.363  28.960   1.696  1.00  0.00           H  
ATOM    545  N   ARG A 311      45.680  29.699   4.703  1.00  0.00           N  
ATOM    546  CA  ARG A 311      46.838  30.559   4.787  1.00  0.00           C  
ATOM    547  C   ARG A 311      47.809  30.079   5.836  1.00  0.00           C  
ATOM    548  O   ARG A 311      47.446  29.926   6.991  1.00  0.00           O  
ATOM    549  CB  ARG A 311      46.429  31.990   5.110  1.00  0.00           C  
ATOM    550  CG  ARG A 311      47.627  32.888   5.299  1.00  0.00           C  
ATOM    551  CD  ARG A 311      47.243  34.318   5.280  1.00  0.00           C  
ATOM    552  NE  ARG A 311      46.620  34.729   6.522  1.00  0.00           N  
ATOM    553  CZ  ARG A 311      45.425  35.309   6.605  1.00  0.00           C  
ATOM    554  NH1 ARG A 311      44.676  35.505   5.517  1.00  0.00           N  
ATOM    555  NH2 ARG A 311      44.958  35.648   7.799  1.00  0.00           N  
ATOM    556  H   ARG A 311      45.151  29.516   5.507  1.00  0.00           H  
ATOM    557 HE   ARG A 311      47.110  34.570   7.355  1.00  0.00           H  
ATOM    558 HH11 ARG A 311      45.011  35.214   4.621  1.00  0.00           H  
ATOM    559 HH12 ARG A 311      43.780  35.942   5.599  1.00  0.00           H  
ATOM    560 HH21 ARG A 311      45.502  35.467   8.618  1.00  0.00           H  
ATOM    561 HH22 ARG A 311      44.062  36.085   7.880  1.00  0.00           H  
ATOM    562  N   PHE A 312      49.047  29.834   5.446  1.00  0.00           N  
ATOM    563  CA  PHE A 312      50.050  29.384   6.395  1.00  0.00           C  
ATOM    564  C   PHE A 312      50.620  30.602   7.111  1.00  0.00           C  
ATOM    565  O   PHE A 312      51.304  31.428   6.499  1.00  0.00           O  
ATOM    566  CB  PHE A 312      51.142  28.578   5.677  1.00  0.00           C  
ATOM    567  CG  PHE A 312      50.733  27.167   5.372  1.00  0.00           C  
ATOM    568  CD1 PHE A 312      50.601  26.237   6.388  1.00  0.00           C  
ATOM    569  CD2 PHE A 312      50.388  26.783   4.086  1.00  0.00           C  
ATOM    570  CE1 PHE A 312      50.127  24.970   6.134  1.00  0.00           C  
ATOM    571  CE2 PHE A 312      49.911  25.502   3.833  1.00  0.00           C  
ATOM    572  CZ  PHE A 312      49.782  24.607   4.863  1.00  0.00           C  
ATOM    573  H   PHE A 312      49.292  29.957   4.505  1.00  0.00           H  
ATOM    574  N   ASP A 313      50.287  30.752   8.388  1.00  0.00           N  
ATOM    575  CA  ASP A 313      50.778  31.879   9.178  1.00  0.00           C  
ATOM    576  C   ASP A 313      52.233  31.604   9.532  1.00  0.00           C  
ATOM    577  O   ASP A 313      52.550  31.261  10.667  1.00  0.00           O  
ATOM    578  CB  ASP A 313      49.955  32.019  10.453  1.00  0.00           C  
ATOM    579  CG  ASP A 313      49.620  33.448  10.768  1.00  0.00           C  
ATOM    580  OD1 ASP A 313      50.299  34.334  10.201  1.00  0.00           O  
ATOM    581  OD2 ASP A 313      48.665  33.688  11.554  1.00  0.00           O  
ATOM    582  H   ASP A 313      49.699  30.092   8.810  1.00  0.00           H  
ATOM    583  N   ASP A 314      53.129  31.778   8.570  1.00  0.00           N  
ATOM    584  CA  ASP A 314      54.535  31.486   8.790  1.00  0.00           C  
ATOM    585  C   ASP A 314      55.450  32.648   9.124  1.00  0.00           C  
ATOM    586  O   ASP A 314      56.414  32.911   8.402  1.00  0.00           O  
ATOM    587  CB  ASP A 314      55.083  30.756   7.576  1.00  0.00           C  
ATOM    588  CG  ASP A 314      54.837  31.509   6.297  1.00  0.00           C  
ATOM    589  OD1 ASP A 314      54.231  32.600   6.349  1.00  0.00           O  
ATOM    590  OD2 ASP A 314      55.240  31.002   5.233  1.00  0.00           O  
ATOM    591  H   ASP A 314      52.838  32.109   7.695  1.00  0.00           H  
ATOM    592  N   THR A 315      55.236  33.253  10.279  1.00  0.00           N  
ATOM    593  CA  THR A 315      56.038  34.391  10.711  1.00  0.00           C  
ATOM    594  C   THR A 315      57.231  34.076  11.626  1.00  0.00           C  
ATOM    595  O   THR A 315      58.121  34.902  11.793  1.00  0.00           O  
ATOM    596  CB  THR A 315      55.145  35.395  11.427  1.00  0.00           C  
ATOM    597  OG1 THR A 315      54.282  34.689  12.327  1.00  0.00           O  
ATOM    598  CG2 THR A 315      54.308  36.171  10.429  1.00  0.00           C  
ATOM    599  H   THR A 315      54.518  32.928  10.861  1.00  0.00           H  
ATOM    600  HG1 THR A 315      53.715  35.314  12.784  1.00  0.00           H  
ATOM    601  N   ASN A 316      57.263  32.891  12.223  1.00  0.00           N  
ATOM    602  CA  ASN A 316      58.361  32.533  13.139  1.00  0.00           C  
ATOM    603  C   ASN A 316      59.143  31.342  12.594  1.00  0.00           C  
ATOM    604  O   ASN A 316      58.866  30.189  12.933  1.00  0.00           O  
ATOM    605  CB  ASN A 316      57.807  32.213  14.542  1.00  0.00           C  
ATOM    606  CG  ASN A 316      58.887  32.193  15.625  1.00  0.00           C  
ATOM    607  OD1 ASN A 316      60.092  32.219  15.346  1.00  0.00           O  
ATOM    608  ND2 ASN A 316      58.448  32.153  16.875  1.00  0.00           N  
ATOM    609  H   ASN A 316      56.546  32.245  12.052  1.00  0.00           H  
ATOM    610 HD21 ASN A 316      59.118  32.139  17.589  1.00  0.00           H  
ATOM    611 HD22 ASN A 316      57.485  32.138  17.056  1.00  0.00           H  
ATOM    612  N   PRO A 317      60.130  31.612  11.736  1.00  0.00           N  
ATOM    613  CA  PRO A 317      60.994  30.619  11.095  1.00  0.00           C  
ATOM    614  C   PRO A 317      61.609  29.553  11.992  1.00  0.00           C  
ATOM    615  O   PRO A 317      61.670  28.404  11.617  1.00  0.00           O  
ATOM    616  CB  PRO A 317      62.070  31.481  10.444  1.00  0.00           C  
ATOM    617  CG  PRO A 317      62.156  32.657  11.357  1.00  0.00           C  
ATOM    618  CD  PRO A 317      60.717  32.958  11.647  1.00  0.00           C  
ATOM    619  N   VAL A 333      62.018  29.910  13.196  1.00  0.00           N  
ATOM    620  CA  VAL A 333      62.659  28.930  14.065  1.00  0.00           C  
ATOM    621  C   VAL A 333      61.736  27.863  14.626  1.00  0.00           C  
ATOM    622  O   VAL A 333      62.200  26.909  15.250  1.00  0.00           O  
ATOM    623  CB  VAL A 333      63.411  29.600  15.236  1.00  0.00           C  
ATOM    624  CG1 VAL A 333      64.184  30.804  14.739  1.00  0.00           C  
ATOM    625  CG2 VAL A 333      62.451  29.984  16.340  1.00  0.00           C  
ATOM    626  H   VAL A 333      61.891  30.831  13.505  1.00  0.00           H  
ATOM    627  N   LYS A 421      60.435  28.014  14.434  1.00  0.00           N  
ATOM    628  CA  LYS A 421      59.518  27.027  14.973  1.00  0.00           C  
ATOM    629  C   LYS A 421      58.777  26.242  13.896  1.00  0.00           C  
ATOM    630  O   LYS A 421      58.163  25.213  14.177  1.00  0.00           O  
ATOM    631  CB  LYS A 421      58.538  27.716  15.919  1.00  0.00           C  
ATOM    632  CG  LYS A 421      59.244  28.643  16.894  1.00  0.00           C  
ATOM    633  CD  LYS A 421      58.913  28.328  18.340  1.00  0.00           C  
ATOM    634  CE  LYS A 421      57.467  28.685  18.657  1.00  0.00           C  
ATOM    635  NZ  LYS A 421      56.880  27.751  19.671  1.00  0.00           N  
ATOM    636  H   LYS A 421      60.095  28.784  13.933  1.00  0.00           H  
ATOM    637  HZ1 LYS A 421      57.559  27.608  20.445  1.00  0.00           H  
ATOM    638  HZ2 LYS A 421      56.002  28.159  20.051  1.00  0.00           H  
ATOM    639  HZ3 LYS A 421      56.670  26.838  19.220  1.00  0.00           H  
ATOM    640  N   GLU A 422      58.896  26.679  12.654  1.00  0.00           N  
ATOM    641  CA  GLU A 422      58.183  26.031  11.574  1.00  0.00           C  
ATOM    642  C   GLU A 422      59.079  25.214  10.682  1.00  0.00           C  
ATOM    643  O   GLU A 422      60.278  25.446  10.619  1.00  0.00           O  
ATOM    644  CB  GLU A 422      57.479  27.086  10.754  1.00  0.00           C  
ATOM    645  CG  GLU A 422      56.627  27.986  11.601  1.00  0.00           C  
ATOM    646  CD  GLU A 422      56.507  29.369  11.024  1.00  0.00           C  
ATOM    647  OE1 GLU A 422      56.866  29.541   9.844  1.00  0.00           O  
ATOM    648  OE2 GLU A 422      56.059  30.283  11.739  1.00  0.00           O  
ATOM    649  H   GLU A 422      59.472  27.448  12.463  1.00  0.00           H  
ATOM    650  N   ASP A 423      58.477  24.280   9.955  1.00  0.00           N  
ATOM    651  CA  ASP A 423      59.230  23.432   9.051  1.00  0.00           C  
ATOM    652  C   ASP A 423      58.361  22.994   7.889  1.00  0.00           C  
ATOM    653  O   ASP A 423      57.173  22.742   8.054  1.00  0.00           O  
ATOM    654  CB  ASP A 423      59.777  22.210   9.795  1.00  0.00           C  
ATOM    655  CG  ASP A 423      60.265  21.120   8.850  1.00  0.00           C  
ATOM    656  OD1 ASP A 423      61.094  21.418   7.955  1.00  0.00           O  
ATOM    657  OD2 ASP A 423      59.796  19.971   8.993  1.00  0.00           O  
ATOM    658  H   ASP A 423      57.507  24.162  10.031  1.00  0.00           H  
ATOM    659  N   ILE A 424      58.980  22.836   6.728  1.00  0.00           N  
ATOM    660  CA  ILE A 424      58.270  22.439   5.527  1.00  0.00           C  
ATOM    661  C   ILE A 424      57.477  21.137   5.664  1.00  0.00           C  
ATOM    662  O   ILE A 424      56.482  20.954   4.973  1.00  0.00           O  
ATOM    663  CB  ILE A 424      59.230  22.347   4.343  1.00  0.00           C  
ATOM    664  CG1 ILE A 424      58.463  22.422   3.038  1.00  0.00           C  
ATOM    665  CG2 ILE A 424      60.007  21.075   4.401  1.00  0.00           C  
ATOM    666  CD1 ILE A 424      57.917  23.781   2.778  1.00  0.00           C  
ATOM    667  H   ILE A 424      59.946  22.992   6.679  1.00  0.00           H  
ATOM    668  N   GLU A 425      57.893  20.242   6.556  1.00  0.00           N  
ATOM    669  CA  GLU A 425      57.170  18.977   6.736  1.00  0.00           C  
ATOM    670  C   GLU A 425      55.716  19.212   7.108  1.00  0.00           C  
ATOM    671  O   GLU A 425      54.828  18.479   6.688  1.00  0.00           O  
ATOM    672  CB  GLU A 425      57.815  18.111   7.829  1.00  0.00           C  
ATOM    673  CG  GLU A 425      56.989  16.875   8.241  1.00  0.00           C  
ATOM    674  CD  GLU A 425      57.508  16.181   9.514  1.00  0.00           C  
ATOM    675  OE1 GLU A 425      58.626  16.526   9.983  1.00  0.00           O  
ATOM    676  OE2 GLU A 425      56.796  15.291  10.052  1.00  0.00           O  
ATOM    677  H   GLU A 425      58.688  20.429   7.097  1.00  0.00           H  
ATOM    678  N   TYR A 426      55.480  20.244   7.906  1.00  0.00           N  
ATOM    679  CA  TYR A 426      54.139  20.554   8.363  1.00  0.00           C  
ATOM    680  C   TYR A 426      53.229  21.161   7.306  1.00  0.00           C  
ATOM    681  O   TYR A 426      52.027  20.925   7.333  1.00  0.00           O  
ATOM    682  CB  TYR A 426      54.212  21.444   9.586  1.00  0.00           C  
ATOM    683  CG  TYR A 426      55.105  20.889  10.657  1.00  0.00           C  
ATOM    684  CD1 TYR A 426      54.933  19.593  11.126  1.00  0.00           C  
ATOM    685  CD2 TYR A 426      56.131  21.653  11.197  1.00  0.00           C  
ATOM    686  CE1 TYR A 426      55.760  19.068  12.102  1.00  0.00           C  
ATOM    687  CE2 TYR A 426      56.961  21.141  12.177  1.00  0.00           C  
ATOM    688  CZ  TYR A 426      56.771  19.849  12.621  1.00  0.00           C  
ATOM    689  OH  TYR A 426      57.600  19.328  13.578  1.00  0.00           O  
ATOM    690  H   TYR A 426      56.227  20.809   8.193  1.00  0.00           H  
ATOM    691 HH   TYR A 426      57.336  18.426  13.775  1.00  0.00           H  
ATOM    692  N   VAL A 427      53.784  21.917   6.358  1.00  0.00           N  
ATOM    693  CA  VAL A 427      52.936  22.515   5.336  1.00  0.00           C  
ATOM    694  C   VAL A 427      52.280  21.422   4.496  1.00  0.00           C  
ATOM    695  O   VAL A 427      51.047  21.400   4.338  1.00  0.00           O  
ATOM    696  CB  VAL A 427      53.677  23.544   4.423  1.00  0.00           C  
ATOM    697  CG1 VAL A 427      54.516  24.500   5.248  1.00  0.00           C  
ATOM    698  CG2 VAL A 427      54.514  22.859   3.407  1.00  0.00           C  
ATOM    699  H   VAL A 427      54.752  22.069   6.349  1.00  0.00           H  
ATOM    700  N   GLU A 429      53.078  20.459   4.042  1.00  0.00           N  
ATOM    701  CA  GLU A 429      52.546  19.382   3.228  1.00  0.00           C  
ATOM    702  C   GLU A 429      51.553  18.489   3.961  1.00  0.00           C  
ATOM    703  O   GLU A 429      50.611  17.987   3.342  1.00  0.00           O  
ATOM    704  CB  GLU A 429      53.671  18.577   2.588  1.00  0.00           C  
ATOM    705  CG  GLU A 429      54.390  19.332   1.442  1.00  0.00           C  
ATOM    706  CD  GLU A 429      53.437  19.853   0.329  1.00  0.00           C  
ATOM    707  OE1 GLU A 429      52.620  19.064  -0.212  1.00  0.00           O  
ATOM    708  OE2 GLU A 429      53.518  21.061  -0.012  1.00  0.00           O  
ATOM    709  H   GLU A 429      54.033  20.477   4.259  1.00  0.00           H  
ATOM    710  N   SER A 431      51.715  18.329   5.275  1.00  0.00           N  
ATOM    711  CA  SER A 431      50.790  17.500   6.056  1.00  0.00           C  
ATOM    712  C   SER A 431      49.505  18.236   6.383  1.00  0.00           C  
ATOM    713  O   SER A 431      48.424  17.643   6.397  1.00  0.00           O  
ATOM    714  CB  SER A 431      51.439  16.989   7.337  1.00  0.00           C  
ATOM    715  OG  SER A 431      52.076  18.032   8.046  1.00  0.00           O  
ATOM    716  H   SER A 431      52.464  18.772   5.726  1.00  0.00           H  
ATOM    717 HG   SER A 431      52.474  17.680   8.845  1.00  0.00           H  
ATOM    718  N   ILE A 432      49.611  19.546   6.581  1.00  0.00           N  
ATOM    719  CA  ILE A 432      48.445  20.360   6.889  1.00  0.00           C  
ATOM    720  C   ILE A 432      47.513  20.366   5.675  1.00  0.00           C  
ATOM    721  O   ILE A 432      46.322  20.082   5.806  1.00  0.00           O  
ATOM    722  CB  ILE A 432      48.860  21.789   7.341  1.00  0.00           C  
ATOM    723  CG1 ILE A 432      49.536  21.708   8.711  1.00  0.00           C  
ATOM    724  CG2 ILE A 432      47.649  22.725   7.392  1.00  0.00           C  
ATOM    725  CD1 ILE A 432      50.101  22.989   9.189  1.00  0.00           C  
ATOM    726  H   ILE A 432      50.491  19.972   6.518  1.00  0.00           H  
ATOM    727  N   LYS A 433      48.066  20.601   4.486  1.00  0.00           N  
ATOM    728  CA  LYS A 433      47.266  20.600   3.254  1.00  0.00           C  
ATOM    729  C   LYS A 433      46.598  19.234   3.112  1.00  0.00           C  
ATOM    730  O   LYS A 433      45.435  19.112   2.715  1.00  0.00           O  
ATOM    731  CB  LYS A 433      48.166  20.858   2.047  1.00  0.00           C  
ATOM    732  CG  LYS A 433      48.906  22.167   2.141  1.00  0.00           C  
ATOM    733  CD  LYS A 433      50.057  22.231   1.179  1.00  0.00           C  
ATOM    734  CE  LYS A 433      49.581  22.237  -0.248  1.00  0.00           C  
ATOM    735  NZ  LYS A 433      50.754  22.397  -1.154  1.00  0.00           N  
ATOM    736  H   LYS A 433      49.028  20.779   4.432  1.00  0.00           H  
ATOM    737  HZ1 LYS A 433      51.522  21.768  -0.842  1.00  0.00           H  
ATOM    738  HZ2 LYS A 433      50.477  22.151  -2.126  1.00  0.00           H  
ATOM    739  HZ3 LYS A 433      51.081  23.384  -1.126  1.00  0.00           H  
ATOM    740  N   ASN A 434      47.347  18.216   3.511  1.00  0.00           N  
ATOM    741  CA  ASN A 434      46.929  16.829   3.480  1.00  0.00           C  
ATOM    742  C   ASN A 434      45.707  16.575   4.348  1.00  0.00           C  
ATOM    743  O   ASN A 434      44.704  16.080   3.858  1.00  0.00           O  
ATOM    744  CB  ASN A 434      48.082  15.983   3.975  1.00  0.00           C  
ATOM    745  CG  ASN A 434      48.048  14.594   3.432  1.00  0.00           C  
ATOM    746  OD1 ASN A 434      47.627  13.650   4.117  1.00  0.00           O  
ATOM    747  ND2 ASN A 434      48.502  14.440   2.185  1.00  0.00           N  
ATOM    748  H   ASN A 434      48.244  18.415   3.850  1.00  0.00           H  
ATOM    749 HD21 ASN A 434      48.489  13.537   1.808  1.00  0.00           H  
ATOM    750 HD22 ASN A 434      48.831  15.215   1.684  1.00  0.00           H  
ATOM    751  N   ASP A 435      45.768  16.943   5.626  1.00  0.00           N  
ATOM    752  CA  ASP A 435      44.637  16.722   6.526  1.00  0.00           C  
ATOM    753  C   ASP A 435      43.428  17.598   6.212  1.00  0.00           C  
ATOM    754  O   ASP A 435      42.294  17.231   6.539  1.00  0.00           O  
ATOM    755  CB  ASP A 435      45.034  16.920   7.998  1.00  0.00           C  
ATOM    756  CG  ASP A 435      46.151  15.982   8.452  1.00  0.00           C  
ATOM    757  OD1 ASP A 435      46.229  14.837   7.978  1.00  0.00           O  
ATOM    758  OD2 ASP A 435      46.965  16.390   9.306  1.00  0.00           O  
ATOM    759  H   ASP A 435      46.582  17.368   5.968  1.00  0.00           H  
ATOM    760  N   VAL A 436      43.645  18.777   5.636  1.00  0.00           N  
ATOM    761  CA  VAL A 436      42.499  19.638   5.319  1.00  0.00           C  
ATOM    762  C   VAL A 436      41.693  18.984   4.217  1.00  0.00           C  
ATOM    763  O   VAL A 436      40.475  18.853   4.325  1.00  0.00           O  
ATOM    764  CB  VAL A 436      42.898  21.061   4.893  1.00  0.00           C  
ATOM    765  CG1 VAL A 436      41.676  21.822   4.455  1.00  0.00           C  
ATOM    766  CG2 VAL A 436      43.541  21.779   6.045  1.00  0.00           C  
ATOM    767  H   VAL A 436      44.557  19.067   5.426  1.00  0.00           H  
ATOM    768  N   GLU A 437      42.389  18.528   3.183  1.00  0.00           N  
ATOM    769  CA  GLU A 437      41.738  17.856   2.074  1.00  0.00           C  
ATOM    770  C   GLU A 437      41.026  16.594   2.548  1.00  0.00           C  
ATOM    771  O   GLU A 437      39.856  16.373   2.214  1.00  0.00           O  
ATOM    772  CB  GLU A 437      42.754  17.508   0.997  1.00  0.00           C  
ATOM    773  CG  GLU A 437      43.150  18.698   0.167  1.00  0.00           C  
ATOM    774  CD  GLU A 437      43.977  18.313  -1.027  1.00  0.00           C  
ATOM    775  OE1 GLU A 437      45.175  18.014  -0.842  1.00  0.00           O  
ATOM    776  OE2 GLU A 437      43.425  18.312  -2.149  1.00  0.00           O  
ATOM    777  H   GLU A 437      43.362  18.647   3.168  1.00  0.00           H  
ATOM    778  N   TRP A 438      41.716  15.802   3.369  1.00  0.00           N  
ATOM    779  CA  TRP A 438      41.156  14.567   3.906  1.00  0.00           C  
ATOM    780  C   TRP A 438      39.812  14.778   4.577  1.00  0.00           C  
ATOM    781  O   TRP A 438      38.907  13.970   4.395  1.00  0.00           O  
ATOM    782  CB  TRP A 438      42.119  13.920   4.887  1.00  0.00           C  
ATOM    783  CG  TRP A 438      41.622  12.621   5.451  1.00  0.00           C  
ATOM    784  CD1 TRP A 438      41.600  11.403   4.822  1.00  0.00           C  
ATOM    785  CD2 TRP A 438      41.107  12.398   6.774  1.00  0.00           C  
ATOM    786  NE1 TRP A 438      41.112  10.440   5.679  1.00  0.00           N  
ATOM    787  CE2 TRP A 438      40.805  11.021   6.880  1.00  0.00           C  
ATOM    788  CE3 TRP A 438      40.871  13.227   7.877  1.00  0.00           C  
ATOM    789  CZ2 TRP A 438      40.284  10.460   8.042  1.00  0.00           C  
ATOM    790  CZ3 TRP A 438      40.346  12.664   9.033  1.00  0.00           C  
ATOM    791  CH2 TRP A 438      40.062  11.295   9.104  1.00  0.00           C  
ATOM    792  H   TRP A 438      42.628  16.058   3.620  1.00  0.00           H  
ATOM    793  HE1 TRP A 438      41.003   9.495   5.464  1.00  0.00           H  
ATOM    794  N   LEU A 439      39.671  15.859   5.342  1.00  0.00           N  
ATOM    795  CA  LEU A 439      38.401  16.145   6.026  1.00  0.00           C  
ATOM    796  C   LEU A 439      37.309  16.458   5.007  1.00  0.00           C  
ATOM    797  O   LEU A 439      36.126  16.551   5.349  1.00  0.00           O  
ATOM    798  CB  LEU A 439      38.550  17.305   7.026  1.00  0.00           C  
ATOM    799  CG  LEU A 439      39.348  17.043   8.313  1.00  0.00           C  
ATOM    800  CD1 LEU A 439      39.576  18.346   9.042  1.00  0.00           C  
ATOM    801  CD2 LEU A 439      38.619  16.045   9.211  1.00  0.00           C  
ATOM    802  H   LEU A 439      40.426  16.474   5.451  1.00  0.00           H  
ATOM    803  N   GLY A 444      37.735  16.641   3.759  1.00  0.00           N  
ATOM    804  CA  GLY A 444      36.812  16.916   2.680  1.00  0.00           C  
ATOM    805  C   GLY A 444      36.507  18.383   2.497  1.00  0.00           C  
ATOM    806  O   GLY A 444      35.347  18.754   2.323  1.00  0.00           O  
ATOM    807  H   GLY A 444      38.695  16.588   3.567  1.00  0.00           H  
ATOM    808  N   PHE A 445      37.542  19.214   2.535  1.00  0.00           N  
ATOM    809  CA  PHE A 445      37.381  20.647   2.355  1.00  0.00           C  
ATOM    810  C   PHE A 445      38.434  21.130   1.385  1.00  0.00           C  
ATOM    811  O   PHE A 445      39.534  20.574   1.322  1.00  0.00           O  
ATOM    812  CB  PHE A 445      37.554  21.392   3.680  1.00  0.00           C  
ATOM    813  CG  PHE A 445      36.417  21.215   4.626  1.00  0.00           C  
ATOM    814  CD1 PHE A 445      35.193  21.789   4.362  1.00  0.00           C  
ATOM    815  CD2 PHE A 445      36.567  20.451   5.769  1.00  0.00           C  
ATOM    816  CE1 PHE A 445      34.129  21.609   5.213  1.00  0.00           C  
ATOM    817  CE2 PHE A 445      35.508  20.261   6.632  1.00  0.00           C  
ATOM    818  CZ  PHE A 445      34.285  20.841   6.352  1.00  0.00           C  
ATOM    819  H   PHE A 445      38.439  18.851   2.689  1.00  0.00           H  
ATOM    820  N   HIS A 457      38.102  22.155   0.617  1.00  0.00           N  
ATOM    821  CA  HIS A 457      39.047  22.709  -0.330  1.00  0.00           C  
ATOM    822  C   HIS A 457      39.070  24.223  -0.182  1.00  0.00           C  
ATOM    823  O   HIS A 457      38.043  24.880  -0.037  1.00  0.00           O  
ATOM    824  CB  HIS A 457      38.697  22.308  -1.760  1.00  0.00           C  
ATOM    825  CG  HIS A 457      38.641  20.830  -1.975  1.00  0.00           C  
ATOM    826  ND1 HIS A 457      39.762  20.027  -1.928  1.00  0.00           N  
ATOM    827  CD2 HIS A 457      37.594  20.003  -2.215  1.00  0.00           C  
ATOM    828  CE1 HIS A 457      39.407  18.767  -2.126  1.00  0.00           C  
ATOM    829  NE2 HIS A 457      38.097  18.727  -2.304  1.00  0.00           N  
ATOM    830  H   HIS A 457      37.206  22.544   0.690  1.00  0.00           H  
ATOM    831  HD1 HIS A 457      40.674  20.339  -1.773  1.00  0.00           H  
ATOM    832  HE2 HIS A 457      37.572  17.922  -2.471  1.00  0.00           H  
ATOM    833  N   TRP A 461      40.266  24.769  -0.164  1.00  0.00           N  
ATOM    834  CA  TRP A 461      40.426  26.192  -0.024  1.00  0.00           C  
ATOM    835  C   TRP A 461      40.231  26.959  -1.336  1.00  0.00           C  
ATOM    836  O   TRP A 461      40.294  26.407  -2.434  1.00  0.00           O  
ATOM    837  CB  TRP A 461      41.801  26.456   0.532  1.00  0.00           C  
ATOM    838  CG  TRP A 461      42.872  25.738  -0.215  1.00  0.00           C  
ATOM    839  CD1 TRP A 461      43.655  26.250  -1.205  1.00  0.00           C  
ATOM    840  CD2 TRP A 461      43.380  24.430   0.066  1.00  0.00           C  
ATOM    841  NE1 TRP A 461      44.640  25.354  -1.537  1.00  0.00           N  
ATOM    842  CE2 TRP A 461      44.499  24.229  -0.770  1.00  0.00           C  
ATOM    843  CE3 TRP A 461      43.006  23.414   0.951  1.00  0.00           C  
ATOM    844  CZ2 TRP A 461      45.255  23.058  -0.746  1.00  0.00           C  
ATOM    845  CZ3 TRP A 461      43.756  22.244   0.974  1.00  0.00           C  
ATOM    846  CH2 TRP A 461      44.873  22.078   0.128  1.00  0.00           C  
ATOM    847  H   TRP A 461      41.059  24.199  -0.247  1.00  0.00           H  
ATOM    848  HE1 TRP A 461      45.330  25.496  -2.212  1.00  0.00           H  
ATOM    849  N   SER A 463      40.033  28.255  -1.202  1.00  0.00           N  
ATOM    850  CA  SER A 463      39.819  29.136  -2.320  1.00  0.00           C  
ATOM    851  C   SER A 463      41.138  29.497  -2.993  1.00  0.00           C  
ATOM    852  O   SER A 463      42.048  30.017  -2.372  1.00  0.00           O  
ATOM    853  CB  SER A 463      39.108  30.385  -1.797  1.00  0.00           C  
ATOM    854  OG  SER A 463      38.788  31.308  -2.821  1.00  0.00           O  
ATOM    855  H   SER A 463      40.031  28.636  -0.300  1.00  0.00           H  
ATOM    856 HG   SER A 463      38.345  32.069  -2.439  1.00  0.00           H  
ATOM    857  N   GLY A 472      41.241  29.201  -4.275  1.00  0.00           N  
ATOM    858  CA  GLY A 472      42.446  29.542  -5.000  1.00  0.00           C  
ATOM    859  C   GLY A 472      43.696  28.837  -4.541  1.00  0.00           C  
ATOM    860  O   GLY A 472      43.671  27.657  -4.222  1.00  0.00           O  
ATOM    861  H   GLY A 472      40.502  28.751  -4.735  1.00  0.00           H  
ATOM    862  N   ASN A 473      44.810  29.554  -4.579  1.00  0.00           N  
ATOM    863  CA  ASN A 473      46.103  29.017  -4.178  1.00  0.00           C  
ATOM    864  C   ASN A 473      46.305  29.051  -2.679  1.00  0.00           C  
ATOM    865  O   ASN A 473      45.660  29.814  -1.982  1.00  0.00           O  
ATOM    866  CB  ASN A 473      47.219  29.829  -4.832  1.00  0.00           C  
ATOM    867  CG  ASN A 473      47.668  29.256  -6.169  1.00  0.00           C  
ATOM    868  OD1 ASN A 473      48.729  29.615  -6.667  1.00  0.00           O  
ATOM    869  ND2 ASN A 473      46.874  28.363  -6.752  1.00  0.00           N  
ATOM    870  H   ASN A 473      44.762  30.482  -4.889  1.00  0.00           H  
ATOM    871 HD21 ASN A 473      47.163  27.994  -7.612  1.00  0.00           H  
ATOM    872 HD22 ASN A 473      46.035  28.097  -6.320  1.00  0.00           H  
ATOM    873  N   VAL A 474      47.209  28.213  -2.193  1.00  0.00           N  
ATOM    874  CA  VAL A 474      47.536  28.185  -0.778  1.00  0.00           C  
ATOM    875  C   VAL A 474      48.255  29.508  -0.565  1.00  0.00           C  
ATOM    876  O   VAL A 474      49.036  29.921  -1.425  1.00  0.00           O  
ATOM    877  CB  VAL A 474      48.502  27.022  -0.478  1.00  0.00           C  
ATOM    878  CG1 VAL A 474      49.267  27.251   0.829  1.00  0.00           C  
ATOM    879  CG2 VAL A 474      47.732  25.727  -0.409  1.00  0.00           C  
ATOM    880  H   VAL A 474      47.668  27.598  -2.802  1.00  0.00           H  
ATOM    881  N   ARG A 475      47.958  30.209   0.524  1.00  0.00           N  
ATOM    882  CA  ARG A 475      48.629  31.481   0.780  1.00  0.00           C  
ATOM    883  C   ARG A 475      49.556  31.327   1.964  1.00  0.00           C  
ATOM    884  O   ARG A 475      49.404  30.414   2.765  1.00  0.00           O  
ATOM    885  CB  ARG A 475      47.633  32.600   1.096  1.00  0.00           C  
ATOM    886  CG  ARG A 475      46.307  32.540   0.385  1.00  0.00           C  
ATOM    887  CD  ARG A 475      46.401  32.816  -1.091  1.00  0.00           C  
ATOM    888  NE  ARG A 475      45.102  32.519  -1.684  1.00  0.00           N  
ATOM    889  CZ  ARG A 475      44.186  33.430  -1.988  1.00  0.00           C  
ATOM    890  NH1 ARG A 475      44.470  34.726  -1.876  1.00  0.00           N  
ATOM    891  NH2 ARG A 475      43.014  33.043  -2.486  1.00  0.00           N  
ATOM    892  H   ARG A 475      47.289  29.873   1.156  1.00  0.00           H  
ATOM    893 HE   ARG A 475      44.891  31.581  -1.871  1.00  0.00           H  
ATOM    894 HH11 ARG A 475      45.375  35.014  -1.562  1.00  0.00           H  
ATOM    895 HH12 ARG A 475      43.779  35.411  -2.105  1.00  0.00           H  
ATOM    896 HH21 ARG A 475      42.828  32.071  -2.629  1.00  0.00           H  
ATOM    897 HH22 ARG A 475      42.319  33.724  -2.717  1.00  0.00           H  
ATOM    898  N   TYR A 476      50.506  32.245   2.077  1.00  0.00           N  
ATOM    899  CA  TYR A 476      51.475  32.256   3.164  1.00  0.00           C  
ATOM    900  C   TYR A 476      51.634  33.698   3.640  1.00  0.00           C  
ATOM    901  O   TYR A 476      51.584  34.629   2.828  1.00  0.00           O  
ATOM    902  CB  TYR A 476      52.847  31.778   2.667  1.00  0.00           C  
ATOM    903  CG  TYR A 476      52.937  30.330   2.265  1.00  0.00           C  
ATOM    904  CD1 TYR A 476      52.588  29.929   0.984  1.00  0.00           C  
ATOM    905  CD2 TYR A 476      53.411  29.365   3.150  1.00  0.00           C  
ATOM    906  CE1 TYR A 476      52.705  28.615   0.586  1.00  0.00           C  
ATOM    907  CE2 TYR A 476      53.537  28.034   2.766  1.00  0.00           C  
ATOM    908  CZ  TYR A 476      53.179  27.662   1.473  1.00  0.00           C  
ATOM    909  OH  TYR A 476      53.277  26.345   1.048  1.00  0.00           O  
ATOM    910  H   TYR A 476      50.559  32.949   1.398  1.00  0.00           H  
ATOM    911 HH   TYR A 476      52.982  26.279   0.137  1.00  0.00           H  
ATOM    912  N   SER A 477      51.848  33.898   4.939  1.00  0.00           N  
ATOM    913  CA  SER A 477      52.060  35.250   5.440  1.00  0.00           C  
ATOM    914  C   SER A 477      53.335  35.745   4.797  1.00  0.00           C  
ATOM    915  O   SER A 477      53.415  36.909   4.430  1.00  0.00           O  
ATOM    916  CB  SER A 477      52.200  35.291   6.960  1.00  0.00           C  
ATOM    917  OG  SER A 477      50.975  34.965   7.600  1.00  0.00           O  
ATOM    918  H   SER A 477      51.863  33.137   5.557  1.00  0.00           H  
ATOM    919 HG   SER A 477      51.092  34.999   8.552  1.00  0.00           H  
ATOM    920  N   SER A 478      54.305  34.851   4.592  1.00  0.00           N  
ATOM    921  CA  SER A 478      55.566  35.245   3.977  1.00  0.00           C  
ATOM    922  C   SER A 478      55.343  35.801   2.588  1.00  0.00           C  
ATOM    923  O   SER A 478      56.157  36.575   2.083  1.00  0.00           O  
ATOM    924  CB  SER A 478      56.579  34.110   3.960  1.00  0.00           C  
ATOM    925  OG  SER A 478      55.968  32.881   3.647  1.00  0.00           O  
ATOM    926  H   SER A 478      54.167  33.918   4.858  1.00  0.00           H  
ATOM    927 HG   SER A 478      56.630  32.186   3.644  1.00  0.00           H  
ATOM    928  N   ASP A 479      54.198  35.479   2.002  1.00  0.00           N  
ATOM    929  CA  ASP A 479      53.875  36.008   0.691  1.00  0.00           C  
ATOM    930  C   ASP A 479      53.792  37.516   0.801  1.00  0.00           C  
ATOM    931  O   ASP A 479      54.002  38.215  -0.183  1.00  0.00           O  
ATOM    932  CB  ASP A 479      52.522  35.507   0.222  1.00  0.00           C  
ATOM    933  CG  ASP A 479      52.602  34.193  -0.480  1.00  0.00           C  
ATOM    934  OD1 ASP A 479      53.717  33.653  -0.615  1.00  0.00           O  
ATOM    935  OD2 ASP A 479      51.541  33.699  -0.916  1.00  0.00           O  
ATOM    936  H   ASP A 479      53.568  34.882   2.456  1.00  0.00           H  
ATOM    937  N   TYR A 482      53.492  38.011   2.004  1.00  0.00           N  
ATOM    938  CA  TYR A 482      53.332  39.437   2.238  1.00  0.00           C  
ATOM    939  C   TYR A 482      54.482  40.124   2.961  1.00  0.00           C  
ATOM    940  O   TYR A 482      54.313  41.228   3.498  1.00  0.00           O  
ATOM    941  CB  TYR A 482      52.054  39.673   3.022  1.00  0.00           C  
ATOM    942  CG  TYR A 482      50.877  38.929   2.490  1.00  0.00           C  
ATOM    943  CD1 TYR A 482      50.440  39.131   1.196  1.00  0.00           C  
ATOM    944  CD2 TYR A 482      50.217  37.990   3.267  1.00  0.00           C  
ATOM    945  CE1 TYR A 482      49.375  38.413   0.679  1.00  0.00           C  
ATOM    946  CE2 TYR A 482      49.150  37.258   2.758  1.00  0.00           C  
ATOM    947  CZ  TYR A 482      48.740  37.479   1.459  1.00  0.00           C  
ATOM    948  OH  TYR A 482      47.722  36.751   0.912  1.00  0.00           O  
ATOM    949  H   TYR A 482      53.376  37.392   2.755  1.00  0.00           H  
ATOM    950 HH   TYR A 482      47.573  37.037   0.008  1.00  0.00           H  
ATOM    951  N   PHE A 485      55.654  39.504   2.983  1.00  0.00           N  
ATOM    952  CA  PHE A 485      56.779  40.117   3.675  1.00  0.00           C  
ATOM    953  C   PHE A 485      57.180  41.496   3.138  1.00  0.00           C  
ATOM    954  O   PHE A 485      57.578  42.381   3.902  1.00  0.00           O  
ATOM    955  CB  PHE A 485      57.970  39.164   3.728  1.00  0.00           C  
ATOM    956  CG  PHE A 485      57.860  38.119   4.806  1.00  0.00           C  
ATOM    957  CD1 PHE A 485      56.838  38.177   5.752  1.00  0.00           C  
ATOM    958  CD2 PHE A 485      58.777  37.075   4.875  1.00  0.00           C  
ATOM    959  CE1 PHE A 485      56.733  37.223   6.738  1.00  0.00           C  
ATOM    960  CE2 PHE A 485      58.681  36.103   5.867  1.00  0.00           C  
ATOM    961  CZ  PHE A 485      57.661  36.179   6.796  1.00  0.00           C  
ATOM    962  H   PHE A 485      55.762  38.639   2.536  1.00  0.00           H  
ATOM    963  N   ASP A 490      57.047  41.711   1.838  1.00  0.00           N  
ATOM    964  CA  ASP A 490      57.410  43.006   1.293  1.00  0.00           C  
ATOM    965  C   ASP A 490      56.357  44.039   1.657  1.00  0.00           C  
ATOM    966  O   ASP A 490      56.692  45.174   1.984  1.00  0.00           O  
ATOM    967  CB  ASP A 490      57.604  42.917  -0.213  1.00  0.00           C  
ATOM    968  CG  ASP A 490      58.737  41.999  -0.586  1.00  0.00           C  
ATOM    969  OD1 ASP A 490      59.894  42.462  -0.635  1.00  0.00           O  
ATOM    970  OD2 ASP A 490      58.467  40.800  -0.792  1.00  0.00           O  
ATOM    971  H   ASP A 490      56.707  41.004   1.251  1.00  0.00           H  
ATOM    972  N   GLN A 494      55.091  43.623   1.628  1.00  0.00           N  
ATOM    973  CA  GLN A 494      53.946  44.462   1.972  1.00  0.00           C  
ATOM    974  C   GLN A 494      54.061  44.864   3.420  1.00  0.00           C  
ATOM    975  O   GLN A 494      53.985  46.037   3.757  1.00  0.00           O  
ATOM    976  CB  GLN A 494      52.673  43.660   1.847  1.00  0.00           C  
ATOM    977  CG  GLN A 494      51.651  44.334   1.040  1.00  0.00           C  
ATOM    978  CD  GLN A 494      52.052  44.367  -0.383  1.00  0.00           C  
ATOM    979  OE1 GLN A 494      52.262  43.308  -0.993  1.00  0.00           O  
ATOM    980  NE2 GLN A 494      52.179  45.562  -0.939  1.00  0.00           N  
ATOM    981  H   GLN A 494      54.918  42.697   1.359  1.00  0.00           H  
ATOM    982 HE21 GLN A 494      52.444  45.597  -1.881  1.00  0.00           H  
ATOM    983 HE22 GLN A 494      52.009  46.369  -0.410  1.00  0.00           H  
ATOM    984  N   LEU A 495      54.198  43.871   4.288  1.00  0.00           N  
ATOM    985  CA  LEU A 495      54.341  44.132   5.706  1.00  0.00           C  
ATOM    986  C   LEU A 495      55.466  45.153   5.951  1.00  0.00           C  
ATOM    987  O   LEU A 495      55.296  46.126   6.690  1.00  0.00           O  
ATOM    988  CB  LEU A 495      54.604  42.824   6.454  1.00  0.00           C  
ATOM    989  CG  LEU A 495      53.385  42.015   6.921  1.00  0.00           C  
ATOM    990  CD1 LEU A 495      52.113  42.620   6.422  1.00  0.00           C  
ATOM    991  CD2 LEU A 495      53.481  40.584   6.471  1.00  0.00           C  
ATOM    992  H   LEU A 495      54.203  42.946   3.965  1.00  0.00           H  
ATOM    993  N   HIS A 496      56.576  44.999   5.245  1.00  0.00           N  
ATOM    994  CA  HIS A 496      57.698  45.905   5.407  1.00  0.00           C  
ATOM    995  C   HIS A 496      57.380  47.329   4.989  1.00  0.00           C  
ATOM    996  O   HIS A 496      57.908  48.277   5.575  1.00  0.00           O  
ATOM    997  CB  HIS A 496      58.895  45.392   4.620  1.00  0.00           C  
ATOM    998  CG  HIS A 496      60.083  46.292   4.682  1.00  0.00           C  
ATOM    999  ND1 HIS A 496      60.565  46.959   3.579  1.00  0.00           N  
ATOM   1000  CD2 HIS A 496      60.865  46.665   5.720  1.00  0.00           C  
ATOM   1001  CE1 HIS A 496      61.591  47.711   3.937  1.00  0.00           C  
ATOM   1002  NE2 HIS A 496      61.792  47.550   5.231  1.00  0.00           N  
ATOM   1003  H   HIS A 496      56.641  44.261   4.603  1.00  0.00           H  
ATOM   1004  HD1 HIS A 496      60.206  46.888   2.675  1.00  0.00           H  
ATOM   1005  HE2 HIS A 496      62.487  47.989   5.755  1.00  0.00           H  
ATOM   1006  N   ALA A 498      56.557  47.483   3.956  1.00  0.00           N  
ATOM   1007  CA  ALA A 498      56.190  48.806   3.460  1.00  0.00           C  
ATOM   1008  C   ALA A 498      55.279  49.435   4.476  1.00  0.00           C  
ATOM   1009  O   ALA A 498      55.391  50.606   4.793  1.00  0.00           O  
ATOM   1010  CB  ALA A 498      55.486  48.691   2.141  1.00  0.00           C  
ATOM   1011  H   ALA A 498      56.188  46.689   3.517  1.00  0.00           H  
ATOM   1012  N   TYR A 499      54.409  48.611   5.043  1.00  0.00           N  
ATOM   1013  CA  TYR A 499      53.471  49.081   6.041  1.00  0.00           C  
ATOM   1014  C   TYR A 499      54.151  49.510   7.335  1.00  0.00           C  
ATOM   1015  O   TYR A 499      53.699  50.453   7.988  1.00  0.00           O  
ATOM   1016  CB  TYR A 499      52.377  48.045   6.267  1.00  0.00           C  
ATOM   1017  CG  TYR A 499      51.286  48.154   5.242  1.00  0.00           C  
ATOM   1018  CD1 TYR A 499      50.637  49.369   5.023  1.00  0.00           C  
ATOM   1019  CD2 TYR A 499      50.894  47.057   4.490  1.00  0.00           C  
ATOM   1020  CE1 TYR A 499      49.616  49.490   4.079  1.00  0.00           C  
ATOM   1021  CE2 TYR A 499      49.876  47.162   3.542  1.00  0.00           C  
ATOM   1022  CZ  TYR A 499      49.238  48.382   3.343  1.00  0.00           C  
ATOM   1023  OH  TYR A 499      48.210  48.492   2.439  1.00  0.00           O  
ATOM   1024  H   TYR A 499      54.401  47.667   4.782  1.00  0.00           H  
ATOM   1025 HH   TYR A 499      48.053  47.639   2.027  1.00  0.00           H  
ATOM   1026  N   ALA A 500      55.238  48.840   7.711  1.00  0.00           N  
ATOM   1027  CA  ALA A 500      55.954  49.244   8.912  1.00  0.00           C  
ATOM   1028  C   ALA A 500      56.451  50.666   8.631  1.00  0.00           C  
ATOM   1029  O   ALA A 500      56.282  51.564   9.448  1.00  0.00           O  
ATOM   1030  CB  ALA A 500      57.127  48.317   9.182  1.00  0.00           C  
ATOM   1031  H   ALA A 500      55.555  48.078   7.182  1.00  0.00           H  
ATOM   1032  N   ILE A 501      56.980  50.879   7.426  1.00  0.00           N  
ATOM   1033  CA  ILE A 501      57.493  52.185   7.024  1.00  0.00           C  
ATOM   1034  C   ILE A 501      56.428  53.272   7.078  1.00  0.00           C  
ATOM   1035  O   ILE A 501      56.714  54.386   7.499  1.00  0.00           O  
ATOM   1036  CB  ILE A 501      58.179  52.116   5.651  1.00  0.00           C  
ATOM   1037  CG1 ILE A 501      59.491  51.355   5.799  1.00  0.00           C  
ATOM   1038  CG2 ILE A 501      58.480  53.485   5.136  1.00  0.00           C  
ATOM   1039  CD1 ILE A 501      60.229  51.117   4.517  1.00  0.00           C  
ATOM   1040  H   ILE A 501      57.026  50.135   6.790  1.00  0.00           H  
ATOM   1041  N   GLU A 502      55.194  52.957   6.708  1.00  0.00           N  
ATOM   1042  CA  GLU A 502      54.137  53.962   6.779  1.00  0.00           C  
ATOM   1043  C   GLU A 502      53.996  54.376   8.231  1.00  0.00           C  
ATOM   1044  O   GLU A 502      53.994  55.565   8.549  1.00  0.00           O  
ATOM   1045  CB  GLU A 502      52.813  53.422   6.268  1.00  0.00           C  
ATOM   1046  CG  GLU A 502      51.679  54.412   6.368  1.00  0.00           C  
ATOM   1047  CD  GLU A 502      50.441  53.964   5.611  1.00  0.00           C  
ATOM   1048  OE1 GLU A 502      50.354  52.768   5.262  1.00  0.00           O  
ATOM   1049  OE2 GLU A 502      49.556  54.808   5.357  1.00  0.00           O  
ATOM   1050  H   GLU A 502      54.992  52.053   6.388  1.00  0.00           H  
ATOM   1051  N   LEU A 503      53.934  53.385   9.112  1.00  0.00           N  
ATOM   1052  CA  LEU A 503      53.828  53.633  10.540  1.00  0.00           C  
ATOM   1053  C   LEU A 503      55.006  54.515  11.006  1.00  0.00           C  
ATOM   1054  O   LEU A 503      54.794  55.510  11.695  1.00  0.00           O  
ATOM   1055  CB  LEU A 503      53.777  52.296  11.306  1.00  0.00           C  
ATOM   1056  CG  LEU A 503      52.400  51.807  11.787  1.00  0.00           C  
ATOM   1057  CD1 LEU A 503      51.284  52.568  11.118  1.00  0.00           C  
ATOM   1058  CD2 LEU A 503      52.233  50.338  11.591  1.00  0.00           C  
ATOM   1059  H   LEU A 503      53.960  52.460   8.790  1.00  0.00           H  
ATOM   1060  N   ILE A 504      56.230  54.199  10.589  1.00  0.00           N  
ATOM   1061  CA  ILE A 504      57.379  54.994  10.997  1.00  0.00           C  
ATOM   1062  C   ILE A 504      57.206  56.410  10.467  1.00  0.00           C  
ATOM   1063  O   ILE A 504      57.296  57.368  11.215  1.00  0.00           O  
ATOM   1064  CB  ILE A 504      58.726  54.395  10.496  1.00  0.00           C  
ATOM   1065  CG1 ILE A 504      59.042  53.083  11.220  1.00  0.00           C  
ATOM   1066  CG2 ILE A 504      59.867  55.353  10.764  1.00  0.00           C  
ATOM   1067  CD1 ILE A 504      60.311  52.388  10.740  1.00  0.00           C  
ATOM   1068  H   ILE A 504      56.359  53.425  10.002  1.00  0.00           H  
ATOM   1069  N   ASN A 505      56.866  56.545   9.194  1.00  0.00           N  
ATOM   1070  CA  ASN A 505      56.694  57.871   8.617  1.00  0.00           C  
ATOM   1071  C   ASN A 505      55.663  58.689   9.360  1.00  0.00           C  
ATOM   1072  O   ASN A 505      55.727  59.912   9.358  1.00  0.00           O  
ATOM   1073  CB  ASN A 505      56.332  57.784   7.140  1.00  0.00           C  
ATOM   1074  CG  ASN A 505      57.543  57.533   6.259  1.00  0.00           C  
ATOM   1075  OD1 ASN A 505      58.590  58.147   6.436  1.00  0.00           O  
ATOM   1076  ND2 ASN A 505      57.401  56.636   5.301  1.00  0.00           N  
ATOM   1077  H   ASN A 505      56.730  55.749   8.638  1.00  0.00           H  
ATOM   1078 HD21 ASN A 505      58.174  56.464   4.725  1.00  0.00           H  
ATOM   1079 HD22 ASN A 505      56.546  56.171   5.188  1.00  0.00           H  
ATOM   1080  N   LYS A 506      54.700  58.031   9.990  1.00  0.00           N  
ATOM   1081  CA  LYS A 506      53.673  58.742  10.747  1.00  0.00           C  
ATOM   1082  C   LYS A 506      54.054  58.944  12.210  1.00  0.00           C  
ATOM   1083  O   LYS A 506      53.284  59.502  12.968  1.00  0.00           O  
ATOM   1084  CB  LYS A 506      52.358  57.973  10.718  1.00  0.00           C  
ATOM   1085  CG  LYS A 506      51.670  57.940   9.391  1.00  0.00           C  
ATOM   1086  CD  LYS A 506      50.329  57.281   9.555  1.00  0.00           C  
ATOM   1087  CE  LYS A 506      49.534  57.318   8.274  1.00  0.00           C  
ATOM   1088  NZ  LYS A 506      48.206  56.687   8.490  1.00  0.00           N  
ATOM   1089  H   LYS A 506      54.677  57.052   9.947  1.00  0.00           H  
ATOM   1090  HZ1 LYS A 506      47.799  57.031   9.383  1.00  0.00           H  
ATOM   1091  HZ2 LYS A 506      47.573  56.934   7.703  1.00  0.00           H  
ATOM   1092  HZ3 LYS A 506      48.316  55.654   8.535  1.00  0.00           H  
ATOM   1093  N   GLY A 507      55.213  58.443  12.618  1.00  0.00           N  
ATOM   1094  CA  GLY A 507      55.628  58.569  14.001  1.00  0.00           C  
ATOM   1095  C   GLY A 507      54.966  57.549  14.912  1.00  0.00           C  
ATOM   1096  O   GLY A 507      55.108  57.621  16.129  1.00  0.00           O  
ATOM   1097  H   GLY A 507      55.795  57.983  11.977  1.00  0.00           H  
ATOM   1098  N   LEU A 508      54.232  56.598  14.342  1.00  0.00           N  
ATOM   1099  CA  LEU A 508      53.561  55.573  15.140  1.00  0.00           C  
ATOM   1100  C   LEU A 508      54.391  54.298  15.347  1.00  0.00           C  
ATOM   1101  O   LEU A 508      53.834  53.239  15.650  1.00  0.00           O  
ATOM   1102  CB  LEU A 508      52.218  55.204  14.513  1.00  0.00           C  
ATOM   1103  CG  LEU A 508      51.244  56.369  14.399  1.00  0.00           C  
ATOM   1104  CD1 LEU A 508      50.045  56.004  13.558  1.00  0.00           C  
ATOM   1105  CD2 LEU A 508      50.832  56.801  15.779  1.00  0.00           C  
ATOM   1106  H   LEU A 508      54.139  56.584  13.367  1.00  0.00           H  
ATOM   1107  N   ALA A 509      55.703  54.380  15.147  1.00  0.00           N  
ATOM   1108  CA  ALA A 509      56.571  53.219  15.334  1.00  0.00           C  
ATOM   1109  C   ALA A 509      58.009  53.693  15.477  1.00  0.00           C  
ATOM   1110  O   ALA A 509      58.383  54.735  14.944  1.00  0.00           O  
ATOM   1111  CB  ALA A 509      56.439  52.244  14.177  1.00  0.00           C  
ATOM   1112  H   ALA A 509      56.095  55.234  14.869  1.00  0.00           H  
ATOM   1113  N   TYR A 510      58.816  52.950  16.218  1.00  0.00           N  
ATOM   1114  CA  TYR A 510      60.193  53.357  16.413  1.00  0.00           C  
ATOM   1115  C   TYR A 510      61.071  52.154  16.695  1.00  0.00           C  
ATOM   1116  O   TYR A 510      60.576  51.079  17.043  1.00  0.00           O  
ATOM   1117  CB  TYR A 510      60.275  54.313  17.596  1.00  0.00           C  
ATOM   1118  CG  TYR A 510      59.815  53.697  18.900  1.00  0.00           C  
ATOM   1119  CD1 TYR A 510      58.466  53.653  19.234  1.00  0.00           C  
ATOM   1120  CD2 TYR A 510      60.729  53.145  19.793  1.00  0.00           C  
ATOM   1121  CE1 TYR A 510      58.043  53.074  20.425  1.00  0.00           C  
ATOM   1122  CE2 TYR A 510      60.309  52.568  20.980  1.00  0.00           C  
ATOM   1123  CZ  TYR A 510      58.970  52.535  21.288  1.00  0.00           C  
ATOM   1124  OH  TYR A 510      58.549  51.961  22.463  1.00  0.00           O  
ATOM   1125  H   TYR A 510      58.483  52.127  16.633  1.00  0.00           H  
ATOM   1126 HH   TYR A 510      59.309  51.634  22.950  1.00  0.00           H  
ATOM   1127  N   VAL A 511      62.373  52.333  16.526  1.00  0.00           N  
ATOM   1128  CA  VAL A 511      63.306  51.263  16.802  1.00  0.00           C  
ATOM   1129  C   VAL A 511      63.695  51.471  18.258  1.00  0.00           C  
ATOM   1130  O   VAL A 511      64.211  52.534  18.635  1.00  0.00           O  
ATOM   1131  CB  VAL A 511      64.534  51.325  15.869  1.00  0.00           C  
ATOM   1132  CG1 VAL A 511      65.540  50.242  16.216  1.00  0.00           C  
ATOM   1133  CG2 VAL A 511      64.093  51.143  14.440  1.00  0.00           C  
ATOM   1134  H   VAL A 511      62.707  53.199  16.211  1.00  0.00           H  
ATOM   1135  N   ASP A 512      63.315  50.504  19.086  1.00  0.00           N  
ATOM   1136  CA  ASP A 512      63.604  50.540  20.508  1.00  0.00           C  
ATOM   1137  C   ASP A 512      64.841  49.683  20.689  1.00  0.00           C  
ATOM   1138  O   ASP A 512      65.077  48.755  19.910  1.00  0.00           O  
ATOM   1139  CB  ASP A 512      62.421  49.951  21.297  1.00  0.00           C  
ATOM   1140  CG  ASP A 512      62.505  50.205  22.822  1.00  0.00           C  
ATOM   1141  OD1 ASP A 512      63.525  50.738  23.331  1.00  0.00           O  
ATOM   1142  OD2 ASP A 512      61.527  49.844  23.515  1.00  0.00           O  
ATOM   1143  H   ASP A 512      62.822  49.739  18.724  1.00  0.00           H  
ATOM   1144  N   GLU A 513      65.644  50.014  21.699  1.00  0.00           N  
ATOM   1145  CA  GLU A 513      66.859  49.264  21.992  1.00  0.00           C  
ATOM   1146  C   GLU A 513      66.886  48.656  23.372  1.00  0.00           C  
ATOM   1147  O   GLU A 513      67.907  48.172  23.823  1.00  0.00           O  
ATOM   1148  CB  GLU A 513      68.108  50.093  21.711  1.00  0.00           C  
ATOM   1149  CG  GLU A 513      68.302  50.280  20.213  1.00  0.00           C  
ATOM   1150  CD  GLU A 513      69.562  50.999  19.876  1.00  0.00           C  
ATOM   1151  OE1 GLU A 513      70.630  50.359  19.945  1.00  0.00           O  
ATOM   1152  OE2 GLU A 513      69.489  52.199  19.543  1.00  0.00           O  
ATOM   1153  H   GLU A 513      65.412  50.783  22.260  1.00  0.00           H  
ATOM   1154  N   LEU A 514      65.761  48.729  24.065  1.00  0.00           N  
ATOM   1155  CA  LEU A 514      65.638  48.112  25.378  1.00  0.00           C  
ATOM   1156  C   LEU A 514      65.882  46.617  25.119  1.00  0.00           C  
ATOM   1157  O   LEU A 514      65.318  46.057  24.170  1.00  0.00           O  
ATOM   1158  CB  LEU A 514      64.213  48.308  25.877  1.00  0.00           C  
ATOM   1159  CG  LEU A 514      63.998  49.041  27.185  1.00  0.00           C  
ATOM   1160  CD1 LEU A 514      65.010  50.144  27.334  1.00  0.00           C  
ATOM   1161  CD2 LEU A 514      62.587  49.589  27.209  1.00  0.00           C  
ATOM   1162  H   LEU A 514      64.995  49.208  23.687  1.00  0.00           H  
ATOM   1163  N   THR A 515      66.707  45.978  25.942  1.00  0.00           N  
ATOM   1164  CA  THR A 515      67.016  44.555  25.775  1.00  0.00           C  
ATOM   1165  C   THR A 515      65.771  43.655  25.931  1.00  0.00           C  
ATOM   1166  O   THR A 515      64.703  44.121  26.338  1.00  0.00           O  
ATOM   1167  CB  THR A 515      68.042  44.103  26.815  1.00  0.00           C  
ATOM   1168  OG1 THR A 515      67.433  44.155  28.104  1.00  0.00           O  
ATOM   1169  CG2 THR A 515      69.265  45.001  26.808  1.00  0.00           C  
ATOM   1170  H   THR A 515      67.120  46.472  26.681  1.00  0.00           H  
ATOM   1171  HG1 THR A 515      68.066  43.874  28.769  1.00  0.00           H  
ATOM   1172  N   PRO A 516      65.905  42.342  25.653  1.00  0.00           N  
ATOM   1173  CA  PRO A 516      64.724  41.488  25.808  1.00  0.00           C  
ATOM   1174  C   PRO A 516      64.231  41.413  27.243  1.00  0.00           C  
ATOM   1175  O   PRO A 516      63.029  41.278  27.476  1.00  0.00           O  
ATOM   1176  CB  PRO A 516      65.221  40.144  25.308  1.00  0.00           C  
ATOM   1177  CG  PRO A 516      66.061  40.543  24.192  1.00  0.00           C  
ATOM   1178  CD  PRO A 516      66.888  41.664  24.792  1.00  0.00           C  
ATOM   1179  N   GLU A 517      65.152  41.534  28.198  1.00  0.00           N  
ATOM   1180  CA  GLU A 517      64.798  41.504  29.614  1.00  0.00           C  
ATOM   1181  C   GLU A 517      64.160  42.826  30.050  1.00  0.00           C  
ATOM   1182  O   GLU A 517      63.161  42.829  30.773  1.00  0.00           O  
ATOM   1183  CB  GLU A 517      66.024  41.251  30.484  1.00  0.00           C  
ATOM   1184  CG  GLU A 517      66.710  39.934  30.267  1.00  0.00           C  
ATOM   1185  CD  GLU A 517      67.393  39.838  28.911  1.00  0.00           C  
ATOM   1186  OE1 GLU A 517      68.376  40.580  28.651  1.00  0.00           O  
ATOM   1187  OE2 GLU A 517      66.937  39.008  28.094  1.00  0.00           O  
ATOM   1188  H   GLU A 517      66.092  41.646  27.943  1.00  0.00           H  
ATOM   1189  N   GLN A 518      64.727  43.942  29.597  1.00  0.00           N  
ATOM   1190  CA  GLN A 518      64.233  45.270  29.964  1.00  0.00           C  
ATOM   1191  C   GLN A 518      62.837  45.599  29.474  1.00  0.00           C  
ATOM   1192  O   GLN A 518      62.053  46.179  30.219  1.00  0.00           O  
ATOM   1193  CB  GLN A 518      65.181  46.357  29.485  1.00  0.00           C  
ATOM   1194  CG  GLN A 518      66.516  46.360  30.163  1.00  0.00           C  
ATOM   1195  CD  GLN A 518      67.503  47.253  29.449  1.00  0.00           C  
ATOM   1196  OE1 GLN A 518      67.331  47.567  28.274  1.00  0.00           O  
ATOM   1197  NE2 GLN A 518      68.556  47.649  30.144  1.00  0.00           N  
ATOM   1198  H   GLN A 518      65.500  43.872  28.999  1.00  0.00           H  
ATOM   1199 HE21 GLN A 518      69.204  48.228  29.693  1.00  0.00           H  
ATOM   1200 HE22 GLN A 518      68.665  47.362  31.075  1.00  0.00           H  
ATOM   1201  N   ILE A 519      62.534  45.269  28.221  1.00  0.00           N  
ATOM   1202  CA  ILE A 519      61.208  45.541  27.657  1.00  0.00           C  
ATOM   1203  C   ILE A 519      60.114  44.997  28.590  1.00  0.00           C  
ATOM   1204  O   ILE A 519      59.095  45.646  28.816  1.00  0.00           O  
ATOM   1205  CB  ILE A 519      61.081  44.989  26.195  1.00  0.00           C  
ATOM   1206  CG1 ILE A 519      59.658  45.147  25.668  1.00  0.00           C  
ATOM   1207  CG2 ILE A 519      61.498  43.547  26.122  1.00  0.00           C  
ATOM   1208  CD1 ILE A 519      59.552  44.856  24.193  1.00  0.00           C  
ATOM   1209  H   ILE A 519      63.212  44.835  27.663  1.00  0.00           H  
ATOM   1210  N   ARG A 520      60.383  43.838  29.192  1.00  0.00           N  
ATOM   1211  CA  ARG A 520      59.474  43.198  30.135  1.00  0.00           C  
ATOM   1212  C   ARG A 520      59.379  44.087  31.381  1.00  0.00           C  
ATOM   1213  O   ARG A 520      58.288  44.395  31.836  1.00  0.00           O  
ATOM   1214  CB  ARG A 520      60.022  41.820  30.490  1.00  0.00           C  
ATOM   1215  CG  ARG A 520      59.243  41.034  31.538  1.00  0.00           C  
ATOM   1216  CD  ARG A 520      60.117  39.909  32.142  1.00  0.00           C  
ATOM   1217  NE  ARG A 520      61.373  40.434  32.709  1.00  0.00           N  
ATOM   1218  CZ  ARG A 520      62.600  40.019  32.373  1.00  0.00           C  
ATOM   1219  NH1 ARG A 520      62.767  39.043  31.483  1.00  0.00           N  
ATOM   1220  NH2 ARG A 520      63.669  40.571  32.943  1.00  0.00           N  
ATOM   1221  H   ARG A 520      61.233  43.395  28.991  1.00  0.00           H  
ATOM   1222 HE   ARG A 520      61.304  41.141  33.383  1.00  0.00           H  
ATOM   1223 HH11 ARG A 520      61.971  38.612  31.058  1.00  0.00           H  
ATOM   1224 HH12 ARG A 520      63.689  38.741  31.239  1.00  0.00           H  
ATOM   1225 HH21 ARG A 520      63.555  41.296  33.622  1.00  0.00           H  
ATOM   1226 HH22 ARG A 520      64.586  40.261  32.692  1.00  0.00           H  
ATOM   1227  N   GLU A 743      60.520  44.540  31.894  1.00  0.00           N  
ATOM   1228  CA  GLU A 743      60.550  45.399  33.074  1.00  0.00           C  
ATOM   1229  C   GLU A 743      59.743  46.670  32.871  1.00  0.00           C  
ATOM   1230  O   GLU A 743      58.986  47.070  33.748  1.00  0.00           O  
ATOM   1231  CB  GLU A 743      61.974  45.826  33.410  1.00  0.00           C  
ATOM   1232  CG  GLU A 743      62.938  44.738  33.865  1.00  0.00           C  
ATOM   1233  CD  GLU A 743      64.358  45.285  34.114  1.00  0.00           C  
ATOM   1234  OE1 GLU A 743      64.643  46.455  33.746  1.00  0.00           O  
ATOM   1235  OE2 GLU A 743      65.198  44.541  34.673  1.00  0.00           O  
ATOM   1236  H   GLU A 743      61.366  44.290  31.467  1.00  0.00           H  
ATOM   1237  N   TYR A 744      59.903  47.302  31.713  1.00  0.00           N  
ATOM   1238  CA  TYR A 744      59.209  48.547  31.409  1.00  0.00           C  
ATOM   1239  C   TYR A 744      57.726  48.426  31.087  1.00  0.00           C  
ATOM   1240  O   TYR A 744      56.970  49.392  31.231  1.00  0.00           O  
ATOM   1241  CB  TYR A 744      59.888  49.242  30.239  1.00  0.00           C  
ATOM   1242  CG  TYR A 744      61.111  50.054  30.584  1.00  0.00           C  
ATOM   1243  CD1 TYR A 744      62.258  49.455  31.091  1.00  0.00           C  
ATOM   1244  CD2 TYR A 744      61.148  51.418  30.325  1.00  0.00           C  
ATOM   1245  CE1 TYR A 744      63.419  50.198  31.326  1.00  0.00           C  
ATOM   1246  CE2 TYR A 744      62.302  52.165  30.548  1.00  0.00           C  
ATOM   1247  CZ  TYR A 744      63.433  51.549  31.044  1.00  0.00           C  
ATOM   1248  OH  TYR A 744      64.582  52.286  31.201  1.00  0.00           O  
ATOM   1249  H   TYR A 744      60.506  46.919  31.043  1.00  0.00           H  
ATOM   1250 HH   TYR A 744      64.412  53.200  30.961  1.00  0.00           H  
ATOM   1251  N   ARG A 745      57.307  47.235  30.684  1.00  0.00           N  
ATOM   1252  CA  ARG A 745      55.928  46.970  30.274  1.00  0.00           C  
ATOM   1253  C   ARG A 745      54.833  47.069  31.345  1.00  0.00           C  
ATOM   1254  O   ARG A 745      53.645  47.175  31.027  1.00  0.00           O  
ATOM   1255  CB  ARG A 745      55.899  45.607  29.569  1.00  0.00           C  
ATOM   1256  CG  ARG A 745      54.578  45.188  28.986  1.00  0.00           C  
ATOM   1257  CD  ARG A 745      54.781  44.198  27.861  1.00  0.00           C  
ATOM   1258  NE  ARG A 745      55.550  43.016  28.227  1.00  0.00           N  
ATOM   1259  CZ  ARG A 745      56.378  42.392  27.393  1.00  0.00           C  
ATOM   1260  NH1 ARG A 745      56.561  42.861  26.168  1.00  0.00           N  
ATOM   1261  NH2 ARG A 745      57.049  41.316  27.782  1.00  0.00           N  
ATOM   1262  H   ARG A 745      57.951  46.497  30.660  1.00  0.00           H  
ATOM   1263 HE   ARG A 745      55.452  42.662  29.135  1.00  0.00           H  
ATOM   1264 HH11 ARG A 745      56.077  43.684  25.870  1.00  0.00           H  
ATOM   1265 HH12 ARG A 745      57.183  42.392  25.541  1.00  0.00           H  
ATOM   1266 HH21 ARG A 745      56.936  40.965  28.711  1.00  0.00           H  
ATOM   1267 HH22 ARG A 745      57.668  40.856  27.146  1.00  0.00           H  
ATOM   1268  N   GLY A 746      55.232  47.104  32.608  1.00  0.00           N  
ATOM   1269  CA  GLY A 746      54.258  47.160  33.684  1.00  0.00           C  
ATOM   1270  C   GLY A 746      53.834  45.741  34.025  1.00  0.00           C  
ATOM   1271  O   GLY A 746      54.489  44.773  33.628  1.00  0.00           O  
ATOM   1272  H   GLY A 746      56.189  47.092  32.817  1.00  0.00           H  
ATOM   1273  N   THR A 747      52.742  45.607  34.760  1.00  0.00           N  
ATOM   1274  CA  THR A 747      52.230  44.299  35.159  1.00  0.00           C  
ATOM   1275  C   THR A 747      50.751  44.358  34.846  1.00  0.00           C  
ATOM   1276  O   THR A 747      50.314  45.294  34.189  1.00  0.00           O  
ATOM   1277  CB  THR A 747      52.378  44.100  36.668  1.00  0.00           C  
ATOM   1278  OG1 THR A 747      51.788  45.220  37.345  1.00  0.00           O  
ATOM   1279  CG2 THR A 747      53.838  43.989  37.066  1.00  0.00           C  
ATOM   1280  H   THR A 747      52.261  46.412  35.046  1.00  0.00           H  
ATOM   1281  HG1 THR A 747      51.876  45.104  38.294  1.00  0.00           H  
ATOM   1282  N   LEU A 750      49.966  43.417  35.366  1.00  0.00           N  
ATOM   1283  CA  LEU A 750      48.519  43.430  35.123  1.00  0.00           C  
ATOM   1284  C   LEU A 750      47.761  44.522  35.916  1.00  0.00           C  
ATOM   1285  O   LEU A 750      46.600  44.797  35.642  1.00  0.00           O  
ATOM   1286  CB  LEU A 750      47.912  42.059  35.423  1.00  0.00           C  
ATOM   1287  CG  LEU A 750      48.461  40.888  34.610  1.00  0.00           C  
ATOM   1288  CD1 LEU A 750      47.929  39.587  35.156  1.00  0.00           C  
ATOM   1289  CD2 LEU A 750      48.087  41.042  33.153  1.00  0.00           C  
ATOM   1290  H   LEU A 750      50.359  42.708  35.917  1.00  0.00           H  
ATOM   1291  N   THR A 751      48.420  45.146  36.889  1.00  0.00           N  
ATOM   1292  CA  THR A 751      47.786  46.189  37.694  1.00  0.00           C  
ATOM   1293  C   THR A 751      48.601  47.489  37.707  1.00  0.00           C  
ATOM   1294  O   THR A 751      48.099  48.550  38.108  1.00  0.00           O  
ATOM   1295  CB  THR A 751      47.569  45.703  39.136  1.00  0.00           C  
ATOM   1296  OG1 THR A 751      48.819  45.276  39.688  1.00  0.00           O  
ATOM   1297  CG2 THR A 751      46.604  44.540  39.157  1.00  0.00           C  
ATOM   1298  H   THR A 751      49.351  44.901  37.070  1.00  0.00           H  
ATOM   1299  HG1 THR A 751      48.685  44.972  40.589  1.00  0.00           H  
ATOM   1300  N   GLN A 752      49.873  47.390  37.319  1.00  0.00           N  
ATOM   1301  CA  GLN A 752      50.765  48.547  37.251  1.00  0.00           C  
ATOM   1302  C   GLN A 752      51.026  48.909  35.805  1.00  0.00           C  
ATOM   1303  O   GLN A 752      51.419  48.050  35.009  1.00  0.00           O  
ATOM   1304  CB  GLN A 752      52.113  48.252  37.892  1.00  0.00           C  
ATOM   1305  CG  GLN A 752      52.150  48.385  39.383  1.00  0.00           C  
ATOM   1306  CD  GLN A 752      53.568  48.565  39.905  1.00  0.00           C  
ATOM   1307  OE1 GLN A 752      53.782  49.245  40.913  1.00  0.00           O  
ATOM   1308  NE2 GLN A 752      54.548  47.975  39.215  1.00  0.00           N  
ATOM   1309  H   GLN A 752      50.223  46.509  37.070  1.00  0.00           H  
ATOM   1310 HE21 GLN A 752      55.463  48.086  39.545  1.00  0.00           H  
ATOM   1311 HE22 GLN A 752      54.337  47.455  38.412  1.00  0.00           H  
ATOM   1312  N   PRO A 753      50.810  50.183  35.443  1.00  0.00           N  
ATOM   1313  CA  PRO A 753      51.057  50.584  34.058  1.00  0.00           C  
ATOM   1314  C   PRO A 753      52.549  50.531  33.697  1.00  0.00           C  
ATOM   1315  O   PRO A 753      53.416  50.406  34.572  1.00  0.00           O  
ATOM   1316  CB  PRO A 753      50.496  52.006  34.014  1.00  0.00           C  
ATOM   1317  CG  PRO A 753      50.604  52.473  35.426  1.00  0.00           C  
ATOM   1318  CD  PRO A 753      50.150  51.269  36.182  1.00  0.00           C  
ATOM   1319  N   GLY A 754      52.835  50.556  32.401  1.00  0.00           N  
ATOM   1320  CA  GLY A 754      54.208  50.505  31.953  1.00  0.00           C  
ATOM   1321  C   GLY A 754      54.808  51.887  31.856  1.00  0.00           C  
ATOM   1322  O   GLY A 754      54.194  52.889  32.248  1.00  0.00           O  
ATOM   1323  H   GLY A 754      52.110  50.609  31.744  1.00  0.00           H  
ATOM   1324  N   LYS A 755      55.994  51.948  31.270  1.00  0.00           N  
ATOM   1325  CA  LYS A 755      56.693  53.203  31.112  1.00  0.00           C  
ATOM   1326  C   LYS A 755      57.393  53.299  29.764  1.00  0.00           C  
ATOM   1327  O   LYS A 755      57.873  52.302  29.229  1.00  0.00           O  
ATOM   1328  CB  LYS A 755      57.703  53.368  32.233  1.00  0.00           C  
ATOM   1329  CG  LYS A 755      58.587  52.164  32.462  1.00  0.00           C  
ATOM   1330  CD  LYS A 755      59.566  52.479  33.552  1.00  0.00           C  
ATOM   1331  CE  LYS A 755      60.468  51.329  33.844  1.00  0.00           C  
ATOM   1332  NZ  LYS A 755      61.314  51.710  34.998  1.00  0.00           N  
ATOM   1333  H   LYS A 755      56.407  51.124  30.936  1.00  0.00           H  
ATOM   1334  HZ1 LYS A 755      60.723  52.155  35.730  1.00  0.00           H  
ATOM   1335  HZ2 LYS A 755      61.770  50.861  35.389  1.00  0.00           H  
ATOM   1336  HZ3 LYS A 755      62.044  52.382  34.686  1.00  0.00           H  
ATOM   1337  N   ASN A 756      57.450  54.513  29.226  1.00  0.00           N  
ATOM   1338  CA  ASN A 756      58.092  54.746  27.952  1.00  0.00           C  
ATOM   1339  C   ASN A 756      59.578  54.461  27.936  1.00  0.00           C  
ATOM   1340  O   ASN A 756      60.339  54.899  28.807  1.00  0.00           O  
ATOM   1341  CB  ASN A 756      57.905  56.182  27.511  1.00  0.00           C  
ATOM   1342  CG  ASN A 756      56.478  56.584  27.456  1.00  0.00           C  
ATOM   1343  OD1 ASN A 756      56.171  57.767  27.432  1.00  0.00           O  
ATOM   1344  ND2 ASN A 756      55.579  55.609  27.460  1.00  0.00           N  
ATOM   1345  H   ASN A 756      57.047  55.268  29.704  1.00  0.00           H  
ATOM   1346 HD21 ASN A 756      54.635  55.865  27.424  1.00  0.00           H  
ATOM   1347 HD22 ASN A 756      55.870  54.674  27.498  1.00  0.00           H  
ATOM   1348  N   SER A 757      59.988  53.726  26.921  1.00  0.00           N  
ATOM   1349  CA  SER A 757      61.385  53.419  26.728  1.00  0.00           C  
ATOM   1350  C   SER A 757      62.065  54.758  26.468  1.00  0.00           C  
ATOM   1351  O   SER A 757      61.452  55.687  25.932  1.00  0.00           O  
ATOM   1352  CB  SER A 757      61.529  52.533  25.495  1.00  0.00           C  
ATOM   1353  OG  SER A 757      62.819  52.651  24.929  1.00  0.00           O  
ATOM   1354  H   SER A 757      59.329  53.380  26.283  1.00  0.00           H  
ATOM   1355 HG   SER A 757      62.883  52.085  24.156  1.00  0.00           H  
ATOM   1356  N   PRO A 758      63.344  54.870  26.831  1.00  0.00           N  
ATOM   1357  CA  PRO A 758      64.041  56.128  26.593  1.00  0.00           C  
ATOM   1358  C   PRO A 758      64.269  56.364  25.103  1.00  0.00           C  
ATOM   1359  O   PRO A 758      64.594  57.478  24.676  1.00  0.00           O  
ATOM   1360  CB  PRO A 758      65.358  55.896  27.296  1.00  0.00           C  
ATOM   1361  CG  PRO A 758      65.579  54.455  27.072  1.00  0.00           C  
ATOM   1362  CD  PRO A 758      64.256  53.893  27.437  1.00  0.00           C  
ATOM   1363  N   TYR A 759      64.132  55.302  24.314  1.00  0.00           N  
ATOM   1364  CA  TYR A 759      64.347  55.384  22.880  1.00  0.00           C  
ATOM   1365  C   TYR A 759      63.059  55.699  22.148  1.00  0.00           C  
ATOM   1366  O   TYR A 759      63.037  55.730  20.922  1.00  0.00           O  
ATOM   1367  CB  TYR A 759      64.908  54.059  22.362  1.00  0.00           C  
ATOM   1368  CG  TYR A 759      66.106  53.569  23.132  1.00  0.00           C  
ATOM   1369  CD1 TYR A 759      67.372  54.140  22.947  1.00  0.00           C  
ATOM   1370  CD2 TYR A 759      65.969  52.572  24.093  1.00  0.00           C  
ATOM   1371  CE1 TYR A 759      68.468  53.732  23.711  1.00  0.00           C  
ATOM   1372  CE2 TYR A 759      67.054  52.158  24.862  1.00  0.00           C  
ATOM   1373  CZ  TYR A 759      68.293  52.737  24.669  1.00  0.00           C  
ATOM   1374  OH  TYR A 759      69.340  52.298  25.439  1.00  0.00           O  
ATOM   1375  H   TYR A 759      63.880  54.442  24.710  1.00  0.00           H  
ATOM   1376 HH   TYR A 759      70.136  52.781  25.203  1.00  0.00           H  
ATOM   1377  N   ARG A 760      62.008  56.020  22.891  1.00  0.00           N  
ATOM   1378  CA  ARG A 760      60.708  56.274  22.280  1.00  0.00           C  
ATOM   1379  C   ARG A 760      60.520  57.514  21.412  1.00  0.00           C  
ATOM   1380  O   ARG A 760      59.716  57.498  20.486  1.00  0.00           O  
ATOM   1381  CB  ARG A 760      59.628  56.229  23.345  1.00  0.00           C  
ATOM   1382  CG  ARG A 760      58.245  55.879  22.835  1.00  0.00           C  
ATOM   1383  CD  ARG A 760      57.282  55.940  23.991  1.00  0.00           C  
ATOM   1384  NE  ARG A 760      56.054  55.250  23.680  1.00  0.00           N  
ATOM   1385  CZ  ARG A 760      54.872  55.838  23.591  1.00  0.00           C  
ATOM   1386  NH1 ARG A 760      54.773  57.142  23.788  1.00  0.00           N  
ATOM   1387  NH2 ARG A 760      53.791  55.118  23.299  1.00  0.00           N  
ATOM   1388  H   ARG A 760      62.106  56.087  23.864  1.00  0.00           H  
ATOM   1389 HE   ARG A 760      56.098  54.284  23.525  1.00  0.00           H  
ATOM   1390 HH11 ARG A 760      55.589  57.679  24.003  1.00  0.00           H  
ATOM   1391 HH12 ARG A 760      53.882  57.591  23.722  1.00  0.00           H  
ATOM   1392 HH21 ARG A 760      53.872  54.133  23.147  1.00  0.00           H  
ATOM   1393 HH22 ARG A 760      52.898  55.562  23.232  1.00  0.00           H  
ATOM   1394  N   ASP A 761      61.255  58.584  21.662  1.00  0.00           N  
ATOM   1395  CA  ASP A 761      61.037  59.753  20.829  1.00  0.00           C  
ATOM   1396  C   ASP A 761      62.123  60.042  19.814  1.00  0.00           C  
ATOM   1397  O   ASP A 761      62.531  61.193  19.640  1.00  0.00           O  
ATOM   1398  CB  ASP A 761      60.747  60.980  21.684  1.00  0.00           C  
ATOM   1399  CG  ASP A 761      59.668  60.727  22.687  1.00  0.00           C  
ATOM   1400  OD1 ASP A 761      58.581  60.261  22.280  1.00  0.00           O  
ATOM   1401  OD2 ASP A 761      59.925  60.950  23.890  1.00  0.00           O  
ATOM   1402  H   ASP A 761      61.921  58.588  22.381  1.00  0.00           H  
ATOM   1403  N   ARG A 762      62.631  59.006  19.164  1.00  0.00           N  
ATOM   1404  CA  ARG A 762      63.634  59.229  18.145  1.00  0.00           C  
ATOM   1405  C   ARG A 762      62.887  59.902  16.998  1.00  0.00           C  
ATOM   1406  O   ARG A 762      61.657  59.827  16.912  1.00  0.00           O  
ATOM   1407  CB  ARG A 762      64.209  57.915  17.646  1.00  0.00           C  
ATOM   1408  CG  ARG A 762      64.951  57.120  18.660  1.00  0.00           C  
ATOM   1409  CD  ARG A 762      65.927  56.263  17.934  1.00  0.00           C  
ATOM   1410  NE  ARG A 762      66.014  54.934  18.508  1.00  0.00           N  
ATOM   1411  CZ  ARG A 762      67.119  54.417  19.027  1.00  0.00           C  
ATOM   1412  NH1 ARG A 762      68.250  55.113  19.076  1.00  0.00           N  
ATOM   1413  NH2 ARG A 762      67.079  53.194  19.511  1.00  0.00           N  
ATOM   1414  H   ARG A 762      62.330  58.097  19.371  1.00  0.00           H  
ATOM   1415 HE   ARG A 762      65.204  54.383  18.513  1.00  0.00           H  
ATOM   1416 HH11 ARG A 762      68.279  56.046  18.717  1.00  0.00           H  
ATOM   1417 HH12 ARG A 762      69.072  54.704  19.472  1.00  0.00           H  
ATOM   1418 HH21 ARG A 762      66.226  52.673  19.483  1.00  0.00           H  
ATOM   1419 HH22 ARG A 762      67.902  52.786  19.907  1.00  0.00           H  
ATOM   1420  N   SER A 763      63.620  60.557  16.112  1.00  0.00           N  
ATOM   1421  CA  SER A 763      62.989  61.223  14.984  1.00  0.00           C  
ATOM   1422  C   SER A 763      62.596  60.182  13.949  1.00  0.00           C  
ATOM   1423  O   SER A 763      63.168  59.097  13.914  1.00  0.00           O  
ATOM   1424  CB  SER A 763      63.971  62.204  14.351  1.00  0.00           C  
ATOM   1425  OG  SER A 763      65.151  61.526  13.958  1.00  0.00           O  
ATOM   1426  H   SER A 763      64.594  60.593  16.217  1.00  0.00           H  
ATOM   1427 HG   SER A 763      65.762  62.151  13.561  1.00  0.00           H  
ATOM   1428  N   VAL A 764      61.672  60.548  13.071  1.00  0.00           N  
ATOM   1429  CA  VAL A 764      61.228  59.672  11.998  1.00  0.00           C  
ATOM   1430  C   VAL A 764      62.451  59.328  11.168  1.00  0.00           C  
ATOM   1431  O   VAL A 764      62.706  58.178  10.808  1.00  0.00           O  
ATOM   1432  CB  VAL A 764      60.266  60.414  11.098  1.00  0.00           C  
ATOM   1433  CG1 VAL A 764      60.023  59.641   9.838  1.00  0.00           C  
ATOM   1434  CG2 VAL A 764      58.986  60.663  11.831  1.00  0.00           C  
ATOM   1435  H   VAL A 764      61.274  61.440  13.148  1.00  0.00           H  
ATOM   1436  N   GLU A 765      63.238  60.352  10.908  1.00  0.00           N  
ATOM   1437  CA  GLU A 765      64.432  60.191  10.125  1.00  0.00           C  
ATOM   1438  C   GLU A 765      65.377  59.218  10.809  1.00  0.00           C  
ATOM   1439  O   GLU A 765      66.083  58.466  10.150  1.00  0.00           O  
ATOM   1440  CB  GLU A 765      65.104  61.551   9.916  1.00  0.00           C  
ATOM   1441  CG  GLU A 765      64.280  62.547   9.085  1.00  0.00           C  
ATOM   1442  CD  GLU A 765      63.076  63.149   9.835  1.00  0.00           C  
ATOM   1443  OE1 GLU A 765      63.195  63.452  11.055  1.00  0.00           O  
ATOM   1444  OE2 GLU A 765      62.015  63.339   9.185  1.00  0.00           O  
ATOM   1445  H   GLU A 765      63.005  61.239  11.254  1.00  0.00           H  
ATOM   1446  N   GLU A 766      65.364  59.193  12.131  1.00  0.00           N  
ATOM   1447  CA  GLU A 766      66.256  58.291  12.836  1.00  0.00           C  
ATOM   1448  C   GLU A 766      65.760  56.857  12.768  1.00  0.00           C  
ATOM   1449  O   GLU A 766      66.532  55.916  12.549  1.00  0.00           O  
ATOM   1450  CB  GLU A 766      66.406  58.724  14.278  1.00  0.00           C  
ATOM   1451  CG  GLU A 766      67.638  58.134  14.923  1.00  0.00           C  
ATOM   1452  CD  GLU A 766      67.835  58.616  16.343  1.00  0.00           C  
ATOM   1453  OE1 GLU A 766      67.182  59.631  16.723  1.00  0.00           O  
ATOM   1454  OE2 GLU A 766      68.637  57.971  17.073  1.00  0.00           O  
ATOM   1455  H   GLU A 766      64.757  59.779  12.630  1.00  0.00           H  
ATOM   1456  N   ASN A 767      64.457  56.700  12.953  1.00  0.00           N  
ATOM   1457  CA  ASN A 767      63.830  55.403  12.909  1.00  0.00           C  
ATOM   1458  C   ASN A 767      63.981  54.724  11.554  1.00  0.00           C  
ATOM   1459  O   ASN A 767      64.239  53.517  11.504  1.00  0.00           O  
ATOM   1460  CB  ASN A 767      62.381  55.524  13.309  1.00  0.00           C  
ATOM   1461  CG  ASN A 767      62.214  55.712  14.788  1.00  0.00           C  
ATOM   1462  OD1 ASN A 767      61.352  56.448  15.227  1.00  0.00           O  
ATOM   1463  ND2 ASN A 767      63.045  55.036  15.578  1.00  0.00           N  
ATOM   1464  H   ASN A 767      63.903  57.490  13.125  1.00  0.00           H  
ATOM   1465 HD21 ASN A 767      62.944  55.152  16.545  1.00  0.00           H  
ATOM   1466 HD22 ASN A 767      63.725  54.450  15.186  1.00  0.00           H  
ATOM   1467  N   LEU A 768      63.847  55.481  10.462  1.00  0.00           N  
ATOM   1468  CA  LEU A 768      64.024  54.900   9.132  1.00  0.00           C  
ATOM   1469  C   LEU A 768      65.437  54.334   9.015  1.00  0.00           C  
ATOM   1470  O   LEU A 768      65.622  53.212   8.583  1.00  0.00           O  
ATOM   1471  CB  LEU A 768      63.787  55.935   8.032  1.00  0.00           C  
ATOM   1472  CG  LEU A 768      62.423  56.175   7.367  1.00  0.00           C  
ATOM   1473  CD1 LEU A 768      61.398  55.114   7.727  1.00  0.00           C  
ATOM   1474  CD2 LEU A 768      61.925  57.542   7.736  1.00  0.00           C  
ATOM   1475  H   LEU A 768      63.629  56.432  10.553  1.00  0.00           H  
ATOM   1476  N   ALA A 769      66.434  55.088   9.466  1.00  0.00           N  
ATOM   1477  CA  ALA A 769      67.819  54.630   9.405  1.00  0.00           C  
ATOM   1478  C   ALA A 769      68.002  53.362  10.218  1.00  0.00           C  
ATOM   1479  O   ALA A 769      68.494  52.356   9.696  1.00  0.00           O  
ATOM   1480  CB  ALA A 769      68.744  55.688   9.913  1.00  0.00           C  
ATOM   1481  H   ALA A 769      66.236  55.969   9.847  1.00  0.00           H  
ATOM   1482  N   LEU A 770      67.621  53.405  11.495  1.00  0.00           N  
ATOM   1483  CA  LEU A 770      67.758  52.241  12.356  1.00  0.00           C  
ATOM   1484  C   LEU A 770      66.996  51.015  11.840  1.00  0.00           C  
ATOM   1485  O   LEU A 770      67.510  49.895  11.882  1.00  0.00           O  
ATOM   1486  CB  LEU A 770      67.328  52.589  13.771  1.00  0.00           C  
ATOM   1487  CG  LEU A 770      68.368  53.104  14.773  1.00  0.00           C  
ATOM   1488  CD1 LEU A 770      69.727  53.234  14.150  1.00  0.00           C  
ATOM   1489  CD2 LEU A 770      67.908  54.414  15.344  1.00  0.00           C  
ATOM   1490  H   LEU A 770      67.243  54.233  11.859  1.00  0.00           H  
ATOM   1491  N   PHE A 771      65.794  51.223  11.311  1.00  0.00           N  
ATOM   1492  CA  PHE A 771      65.005  50.111  10.781  1.00  0.00           C  
ATOM   1493  C   PHE A 771      65.724  49.470   9.590  1.00  0.00           C  
ATOM   1494  O   PHE A 771      65.854  48.248   9.526  1.00  0.00           O  
ATOM   1495  CB  PHE A 771      63.605  50.571  10.363  1.00  0.00           C  
ATOM   1496  CG  PHE A 771      62.652  49.439  10.068  1.00  0.00           C  
ATOM   1497  CD1 PHE A 771      62.655  48.284  10.843  1.00  0.00           C  
ATOM   1498  CD2 PHE A 771      61.739  49.536   9.029  1.00  0.00           C  
ATOM   1499  CE1 PHE A 771      61.756  47.242  10.584  1.00  0.00           C  
ATOM   1500  CE2 PHE A 771      60.839  48.503   8.765  1.00  0.00           C  
ATOM   1501  CZ  PHE A 771      60.847  47.354   9.544  1.00  0.00           C  
ATOM   1502  H   PHE A 771      65.432  52.133  11.276  1.00  0.00           H  
ATOM   1503  N   GLU A 772      66.221  50.285   8.665  1.00  0.00           N  
ATOM   1504  CA  GLU A 772      66.930  49.753   7.507  1.00  0.00           C  
ATOM   1505  C   GLU A 772      68.191  49.012   7.943  1.00  0.00           C  
ATOM   1506  O   GLU A 772      68.589  48.028   7.316  1.00  0.00           O  
ATOM   1507  CB  GLU A 772      67.259  50.864   6.517  1.00  0.00           C  
ATOM   1508  CG  GLU A 772      68.272  50.482   5.457  1.00  0.00           C  
ATOM   1509  CD  GLU A 772      67.867  49.279   4.593  1.00  0.00           C  
ATOM   1510  OE1 GLU A 772      66.655  48.970   4.481  1.00  0.00           O  
ATOM   1511  OE2 GLU A 772      68.788  48.648   4.009  1.00  0.00           O  
ATOM   1512  H   GLU A 772      66.110  51.254   8.762  1.00  0.00           H  
ATOM   1513  N   LYS A 773      68.814  49.479   9.024  1.00  0.00           N  
ATOM   1514  CA  LYS A 773      70.013  48.833   9.565  1.00  0.00           C  
ATOM   1515  C   LYS A 773      69.584  47.450  10.078  1.00  0.00           C  
ATOM   1516  O   LYS A 773      70.274  46.445   9.867  1.00  0.00           O  
ATOM   1517  CB  LYS A 773      70.590  49.676  10.698  1.00  0.00           C  
ATOM   1518  CG  LYS A 773      71.826  49.121  11.322  1.00  0.00           C  
ATOM   1519  CD  LYS A 773      72.268  50.009  12.447  1.00  0.00           C  
ATOM   1520  CE  LYS A 773      73.365  49.339  13.259  1.00  0.00           C  
ATOM   1521  NZ  LYS A 773      73.629  50.059  14.556  1.00  0.00           N  
ATOM   1522  H   LYS A 773      68.461  50.277   9.470  1.00  0.00           H  
ATOM   1523  HZ1 LYS A 773      72.725  50.294  15.013  1.00  0.00           H  
ATOM   1524  HZ2 LYS A 773      74.186  49.447  15.185  1.00  0.00           H  
ATOM   1525  HZ3 LYS A 773      74.159  50.933  14.365  1.00  0.00           H  
ATOM   1526  N   MET A 791      68.425  47.405  10.729  1.00  0.00           N  
ATOM   1527  CA  MET A 791      67.878  46.146  11.219  1.00  0.00           C  
ATOM   1528  C   MET A 791      67.669  45.242  10.015  1.00  0.00           C  
ATOM   1529  O   MET A 791      68.140  44.116   9.987  1.00  0.00           O  
ATOM   1530  CB  MET A 791      66.518  46.373  11.889  1.00  0.00           C  
ATOM   1531  CG  MET A 791      66.551  46.637  13.372  1.00  0.00           C  
ATOM   1532  SD  MET A 791      64.908  46.971  13.943  1.00  0.00           S  
ATOM   1533  CE  MET A 791      64.197  45.428  13.780  1.00  0.00           C  
ATOM   1534  H   MET A 791      67.928  48.236  10.882  1.00  0.00           H  
ATOM   1535  N   ARG A 792      66.998  45.775   8.996  1.00  0.00           N  
ATOM   1536  CA  ARG A 792      66.702  45.010   7.805  1.00  0.00           C  
ATOM   1537  C   ARG A 792      67.973  44.493   7.196  1.00  0.00           C  
ATOM   1538  O   ARG A 792      68.036  43.348   6.776  1.00  0.00           O  
ATOM   1539  CB  ARG A 792      65.956  45.852   6.788  1.00  0.00           C  
ATOM   1540  CG  ARG A 792      65.137  45.013   5.825  1.00  0.00           C  
ATOM   1541  CD  ARG A 792      65.308  45.470   4.394  1.00  0.00           C  
ATOM   1542  NE  ARG A 792      66.690  45.285   3.968  1.00  0.00           N  
ATOM   1543  CZ  ARG A 792      67.347  46.113   3.161  1.00  0.00           C  
ATOM   1544  NH1 ARG A 792      66.735  47.189   2.674  1.00  0.00           N  
ATOM   1545  NH2 ARG A 792      68.612  45.861   2.834  1.00  0.00           N  
ATOM   1546  H   ARG A 792      66.698  46.706   9.054  1.00  0.00           H  
ATOM   1547 HE   ARG A 792      67.167  44.497   4.299  1.00  0.00           H  
ATOM   1548 HH11 ARG A 792      65.782  47.374   2.915  1.00  0.00           H  
ATOM   1549 HH12 ARG A 792      67.228  47.813   2.067  1.00  0.00           H  
ATOM   1550 HH21 ARG A 792      69.069  45.048   3.195  1.00  0.00           H  
ATOM   1551 HH22 ARG A 792      69.105  46.484   2.227  1.00  0.00           H  
ATOM   1552  N   ALA A 794      69.001  45.335   7.176  1.00  0.00           N  
ATOM   1553  CA  ALA A 794      70.301  44.968   6.611  1.00  0.00           C  
ATOM   1554  C   ALA A 794      71.180  44.101   7.521  1.00  0.00           C  
ATOM   1555  O   ALA A 794      72.358  43.917   7.244  1.00  0.00           O  
ATOM   1556  CB  ALA A 794      71.046  46.205   6.188  1.00  0.00           C  
ATOM   1557  H   ALA A 794      68.885  46.232   7.552  1.00  0.00           H  
ATOM   1558  N   GLY A 795      70.625  43.611   8.623  1.00  0.00           N  
ATOM   1559  CA  GLY A 795      71.380  42.745   9.518  1.00  0.00           C  
ATOM   1560  C   GLY A 795      72.521  43.392  10.276  1.00  0.00           C  
ATOM   1561  O   GLY A 795      73.510  42.730  10.623  1.00  0.00           O  
ATOM   1562  H   GLY A 795      69.695  43.835   8.837  1.00  0.00           H  
ATOM   1563  N   GLY A 826      72.394  44.690  10.529  1.00  0.00           N  
ATOM   1564  CA  GLY A 826      73.423  45.402  11.258  1.00  0.00           C  
ATOM   1565  C   GLY A 826      73.304  45.268  12.766  1.00  0.00           C  
ATOM   1566  O   GLY A 826      74.224  45.654  13.483  1.00  0.00           O  
ATOM   1567  H   GLY A 826      71.597  45.170  10.220  1.00  0.00           H  
ATOM   1568  N   PHE A 827      72.167  44.769  13.248  1.00  0.00           N  
ATOM   1569  CA  PHE A 827      71.919  44.586  14.672  1.00  0.00           C  
ATOM   1570  C   PHE A 827      71.851  43.108  14.998  1.00  0.00           C  
ATOM   1571  O   PHE A 827      71.309  42.319  14.239  1.00  0.00           O  
ATOM   1572  CB  PHE A 827      70.585  45.200  15.066  1.00  0.00           C  
ATOM   1573  CG  PHE A 827      70.618  46.682  15.235  1.00  0.00           C  
ATOM   1574  CD1 PHE A 827      71.247  47.255  16.318  1.00  0.00           C  
ATOM   1575  CD2 PHE A 827      69.965  47.506  14.345  1.00  0.00           C  
ATOM   1576  CE1 PHE A 827      71.220  48.620  16.511  1.00  0.00           C  
ATOM   1577  CE2 PHE A 827      69.940  48.869  14.541  1.00  0.00           C  
ATOM   1578  CZ  PHE A 827      70.566  49.422  15.624  1.00  0.00           C  
ATOM   1579  H   PHE A 827      71.464  44.513  12.615  1.00  0.00           H  
ATOM   1580  N   GLU A 829      72.378  42.728  16.150  1.00  0.00           N  
ATOM   1581  CA  GLU A 829      72.344  41.332  16.553  1.00  0.00           C  
ATOM   1582  C   GLU A 829      70.974  41.010  17.124  1.00  0.00           C  
ATOM   1583  O   GLU A 829      70.261  41.901  17.570  1.00  0.00           O  
ATOM   1584  CB  GLU A 829      73.404  41.061  17.606  1.00  0.00           C  
ATOM   1585  CG  GLU A 829      74.812  41.101  17.079  1.00  0.00           C  
ATOM   1586  CD  GLU A 829      75.835  41.075  18.198  1.00  0.00           C  
ATOM   1587  OE1 GLU A 829      75.600  40.365  19.213  1.00  0.00           O  
ATOM   1588  OE2 GLU A 829      76.872  41.773  18.061  1.00  0.00           O  
ATOM   1589  H   GLU A 829      72.795  43.393  16.737  1.00  0.00           H  
ATOM   1590  N   GLU A 830      70.630  39.730  17.137  1.00  0.00           N  
ATOM   1591  CA  GLU A 830      69.356  39.290  17.650  1.00  0.00           C  
ATOM   1592  C   GLU A 830      69.100  39.874  19.014  1.00  0.00           C  
ATOM   1593  O   GLU A 830      69.985  39.885  19.857  1.00  0.00           O  
ATOM   1594  CB  GLU A 830      69.329  37.777  17.756  1.00  0.00           C  
ATOM   1595  CG  GLU A 830      69.304  37.062  16.427  1.00  0.00           C  
ATOM   1596  CD  GLU A 830      68.983  35.586  16.569  1.00  0.00           C  
ATOM   1597  OE1 GLU A 830      68.550  35.169  17.672  1.00  0.00           O  
ATOM   1598  OE2 GLU A 830      69.159  34.845  15.572  1.00  0.00           O  
ATOM   1599  H   GLU A 830      71.259  39.064  16.788  1.00  0.00           H  
ATOM   1600  N   GLY A 831      67.892  40.388  19.209  1.00  0.00           N  
ATOM   1601  CA  GLY A 831      67.511  40.960  20.482  1.00  0.00           C  
ATOM   1602  C   GLY A 831      68.120  42.308  20.778  1.00  0.00           C  
ATOM   1603  O   GLY A 831      67.792  42.924  21.790  1.00  0.00           O  
ATOM   1604  H   GLY A 831      67.244  40.380  18.474  1.00  0.00           H  
ATOM   1605  N   LYS A 832      68.976  42.787  19.890  1.00  0.00           N  
ATOM   1606  CA  LYS A 832      69.626  44.063  20.096  1.00  0.00           C  
ATOM   1607  C   LYS A 832      68.775  45.252  19.698  1.00  0.00           C  
ATOM   1608  O   LYS A 832      69.140  46.385  19.981  1.00  0.00           O  
ATOM   1609  CB  LYS A 832      70.952  44.100  19.350  1.00  0.00           C  
ATOM   1610  CG  LYS A 832      72.174  43.965  20.236  1.00  0.00           C  
ATOM   1611  CD  LYS A 832      72.095  42.748  21.141  1.00  0.00           C  
ATOM   1612  CE  LYS A 832      73.436  42.481  21.829  1.00  0.00           C  
ATOM   1613  NZ  LYS A 832      73.863  43.585  22.738  1.00  0.00           N  
ATOM   1614  H   LYS A 832      69.173  42.270  19.081  1.00  0.00           H  
ATOM   1615  HZ1 LYS A 832      73.055  43.889  23.319  1.00  0.00           H  
ATOM   1616  HZ2 LYS A 832      74.628  43.248  23.357  1.00  0.00           H  
ATOM   1617  HZ3 LYS A 832      74.204  44.388  22.172  1.00  0.00           H  
ATOM   1618  N   ALA A 833      67.671  45.011  18.996  1.00  0.00           N  
ATOM   1619  CA  ALA A 833      66.779  46.097  18.579  1.00  0.00           C  
ATOM   1620  C   ALA A 833      65.535  45.516  17.984  1.00  0.00           C  
ATOM   1621  O   ALA A 833      65.575  44.447  17.412  1.00  0.00           O  
ATOM   1622  CB  ALA A 833      67.439  46.948  17.533  1.00  0.00           C  
ATOM   1623  H   ALA A 833      67.449  44.088  18.753  1.00  0.00           H  
ATOM   1624  N   CYS A 834      64.426  46.218  18.103  1.00  0.00           N  
ATOM   1625  CA  CYS A 834      63.205  45.742  17.502  1.00  0.00           C  
ATOM   1626  C   CYS A 834      62.371  46.966  17.148  1.00  0.00           C  
ATOM   1627  O   CYS A 834      62.740  48.102  17.503  1.00  0.00           O  
ATOM   1628  CB  CYS A 834      62.466  44.815  18.444  1.00  0.00           C  
ATOM   1629  SG  CYS A 834      61.765  45.662  19.830  1.00  0.00           S  
ATOM   1630  H   CYS A 834      64.431  47.063  18.600  1.00  0.00           H  
ATOM   1631  N   LEU A 835      61.296  46.757  16.397  1.00  0.00           N  
ATOM   1632  CA  LEU A 835      60.444  47.861  16.001  1.00  0.00           C  
ATOM   1633  C   LEU A 835      59.201  47.694  16.836  1.00  0.00           C  
ATOM   1634  O   LEU A 835      58.692  46.579  16.935  1.00  0.00           O  
ATOM   1635  CB  LEU A 835      60.109  47.771  14.517  1.00  0.00           C  
ATOM   1636  CG  LEU A 835      59.484  49.016  13.918  1.00  0.00           C  
ATOM   1637  CD1 LEU A 835      60.500  50.125  13.915  1.00  0.00           C  
ATOM   1638  CD2 LEU A 835      59.033  48.739  12.524  1.00  0.00           C  
ATOM   1639  H   LEU A 835      61.076  45.847  16.107  1.00  0.00           H  
ATOM   1640  N   ARG A 836      58.735  48.785  17.447  1.00  0.00           N  
ATOM   1641  CA  ARG A 836      57.559  48.776  18.326  1.00  0.00           C  
ATOM   1642  C   ARG A 836      56.502  49.783  17.877  1.00  0.00           C  
ATOM   1643  O   ARG A 836      56.835  50.790  17.260  1.00  0.00           O  
ATOM   1644  CB  ARG A 836      57.991  49.189  19.732  1.00  0.00           C  
ATOM   1645  CG  ARG A 836      59.068  48.364  20.350  1.00  0.00           C  
ATOM   1646  CD  ARG A 836      58.521  47.756  21.606  1.00  0.00           C  
ATOM   1647  NE  ARG A 836      59.018  48.438  22.793  1.00  0.00           N  
ATOM   1648  CZ  ARG A 836      58.456  48.367  23.994  1.00  0.00           C  
ATOM   1649  NH1 ARG A 836      57.335  47.687  24.201  1.00  0.00           N  
ATOM   1650  NH2 ARG A 836      59.011  49.010  24.998  1.00  0.00           N  
ATOM   1651  H   ARG A 836      59.201  49.634  17.302  1.00  0.00           H  
ATOM   1652 HE   ARG A 836      59.823  48.987  22.699  1.00  0.00           H  
ATOM   1653 HH11 ARG A 836      56.891  47.211  23.442  1.00  0.00           H  
ATOM   1654 HH12 ARG A 836      56.934  47.651  25.116  1.00  0.00           H  
ATOM   1655 HH21 ARG A 836      59.844  49.543  24.851  1.00  0.00           H  
ATOM   1656 HH22 ARG A 836      58.600  48.966  25.908  1.00  0.00           H  
ATOM   1657  N   ALA A 837      55.238  49.532  18.176  1.00  0.00           N  
ATOM   1658  CA  ALA A 837      54.208  50.494  17.817  1.00  0.00           C  
ATOM   1659  C   ALA A 837      54.179  51.544  18.929  1.00  0.00           C  
ATOM   1660  O   ALA A 837      54.267  51.203  20.108  1.00  0.00           O  
ATOM   1661  CB  ALA A 837      52.863  49.822  17.712  1.00  0.00           C  
ATOM   1662  H   ALA A 837      54.997  48.702  18.637  1.00  0.00           H  
ATOM   1663  N   LYS A 838      54.094  52.820  18.574  1.00  0.00           N  
ATOM   1664  CA  LYS A 838      54.034  53.877  19.582  1.00  0.00           C  
ATOM   1665  C   LYS A 838      52.561  54.036  19.965  1.00  0.00           C  
ATOM   1666  O   LYS A 838      51.850  54.837  19.362  1.00  0.00           O  
ATOM   1667  CB  LYS A 838      54.578  55.186  19.005  1.00  0.00           C  
ATOM   1668  CG  LYS A 838      54.859  56.232  20.040  1.00  0.00           C  
ATOM   1669  CD  LYS A 838      55.420  57.491  19.417  1.00  0.00           C  
ATOM   1670  CE  LYS A 838      56.740  57.204  18.752  1.00  0.00           C  
ATOM   1671  NZ  LYS A 838      57.523  58.437  18.433  1.00  0.00           N  
ATOM   1672  H   LYS A 838      54.071  53.057  17.623  1.00  0.00           H  
ATOM   1673  HZ1 LYS A 838      57.505  59.081  19.250  1.00  0.00           H  
ATOM   1674  HZ2 LYS A 838      58.507  58.177  18.218  1.00  0.00           H  
ATOM   1675  HZ3 LYS A 838      57.102  58.911  17.609  1.00  0.00           H  
ATOM   1676  N   ILE A 839      52.085  53.219  20.905  1.00  0.00           N  
ATOM   1677  CA  ILE A 839      50.691  53.286  21.322  1.00  0.00           C  
ATOM   1678  C   ILE A 839      50.491  53.908  22.693  1.00  0.00           C  
ATOM   1679  O   ILE A 839      50.580  55.111  22.822  1.00  0.00           O  
ATOM   1680  CB  ILE A 839      50.000  51.919  21.271  1.00  0.00           C  
ATOM   1681  CG1 ILE A 839      50.367  51.187  19.983  1.00  0.00           C  
ATOM   1682  CG2 ILE A 839      48.503  52.114  21.344  1.00  0.00           C  
ATOM   1683  CD1 ILE A 839      49.438  50.042  19.614  1.00  0.00           C  
ATOM   1684  H   ILE A 839      52.682  52.563  21.322  1.00  0.00           H  
ATOM   1685  N   ASP A 840      50.246  53.096  23.718  1.00  0.00           N  
ATOM   1686  CA  ASP A 840      50.016  53.605  25.068  1.00  0.00           C  
ATOM   1687  C   ASP A 840      50.572  52.673  26.151  1.00  0.00           C  
ATOM   1688  O   ASP A 840      49.938  51.683  26.504  1.00  0.00           O  
ATOM   1689  CB  ASP A 840      48.508  53.786  25.279  1.00  0.00           C  
ATOM   1690  CG  ASP A 840      48.161  54.422  26.626  1.00  0.00           C  
ATOM   1691  OD1 ASP A 840      49.080  54.796  27.384  1.00  0.00           O  
ATOM   1692  OD2 ASP A 840      46.952  54.568  26.917  1.00  0.00           O  
ATOM   1693  H   ASP A 840      50.219  52.129  23.563  1.00  0.00           H  
ATOM   1694  N   MET A 869      51.706  53.038  26.744  1.00  0.00           N  
ATOM   1695  CA  MET A 869      52.322  52.214  27.786  1.00  0.00           C  
ATOM   1696  C   MET A 869      51.498  52.061  29.069  1.00  0.00           C  
ATOM   1697  O   MET A 869      51.844  51.265  29.936  1.00  0.00           O  
ATOM   1698  CB  MET A 869      53.709  52.738  28.135  1.00  0.00           C  
ATOM   1699  CG  MET A 869      54.708  52.569  27.039  1.00  0.00           C  
ATOM   1700  SD  MET A 869      54.814  50.863  26.574  1.00  0.00           S  
ATOM   1701  CE  MET A 869      55.449  50.154  28.057  1.00  0.00           C  
ATOM   1702  H   MET A 869      52.138  53.876  26.478  1.00  0.00           H  
ATOM   1703  N   ALA A 870      50.424  52.833  29.193  1.00  0.00           N  
ATOM   1704  CA  ALA A 870      49.558  52.761  30.362  1.00  0.00           C  
ATOM   1705  C   ALA A 870      48.202  52.171  30.011  1.00  0.00           C  
ATOM   1706  O   ALA A 870      47.289  52.171  30.828  1.00  0.00           O  
ATOM   1707  CB  ALA A 870      49.376  54.138  30.970  1.00  0.00           C  
ATOM   1708  H   ALA A 870      50.209  53.468  28.479  1.00  0.00           H  
ATOM   1709  N   SER A 872      48.043  51.695  28.787  1.00  0.00           N  
ATOM   1710  CA  SER A 872      46.768  51.116  28.398  1.00  0.00           C  
ATOM   1711  C   SER A 872      46.406  49.911  29.267  1.00  0.00           C  
ATOM   1712  O   SER A 872      47.273  49.148  29.686  1.00  0.00           O  
ATOM   1713  CB  SER A 872      46.815  50.681  26.940  1.00  0.00           C  
ATOM   1714  OG  SER A 872      45.656  49.940  26.612  1.00  0.00           O  
ATOM   1715  H   SER A 872      48.782  51.733  28.145  1.00  0.00           H  
ATOM   1716 HG   SER A 872      45.697  49.672  25.691  1.00  0.00           H  
ATOM   1717  N   PRO A 873      45.109  49.727  29.546  1.00  0.00           N  
ATOM   1718  CA  PRO A 873      44.726  48.574  30.364  1.00  0.00           C  
ATOM   1719  C   PRO A 873      44.862  47.283  29.580  1.00  0.00           C  
ATOM   1720  O   PRO A 873      44.768  46.207  30.152  1.00  0.00           O  
ATOM   1721  CB  PRO A 873      43.276  48.871  30.743  1.00  0.00           C  
ATOM   1722  CG  PRO A 873      42.881  50.058  29.873  1.00  0.00           C  
ATOM   1723  CD  PRO A 873      44.148  50.821  29.722  1.00  0.00           C  
ATOM   1724  N   PHE A 874      45.024  47.392  28.263  1.00  0.00           N  
ATOM   1725  CA  PHE A 874      45.239  46.217  27.421  1.00  0.00           C  
ATOM   1726  C   PHE A 874      46.757  46.047  27.329  1.00  0.00           C  
ATOM   1727  O   PHE A 874      47.431  46.872  26.711  1.00  0.00           O  
ATOM   1728  CB  PHE A 874      44.661  46.428  26.010  1.00  0.00           C  
ATOM   1729  CG  PHE A 874      43.168  46.481  25.974  1.00  0.00           C  
ATOM   1730  CD1 PHE A 874      42.420  45.307  25.895  1.00  0.00           C  
ATOM   1731  CD2 PHE A 874      42.499  47.693  26.101  1.00  0.00           C  
ATOM   1732  CE1 PHE A 874      41.019  45.339  25.955  1.00  0.00           C  
ATOM   1733  CE2 PHE A 874      41.107  47.737  26.160  1.00  0.00           C  
ATOM   1734  CZ  PHE A 874      40.364  46.557  26.089  1.00  0.00           C  
ATOM   1735  H   PHE A 874      44.999  48.280  27.849  1.00  0.00           H  
ATOM   1736  N   ILE A1082      47.303  45.002  27.941  1.00  0.00           N  
ATOM   1737  CA  ILE A1082      48.748  44.784  27.897  1.00  0.00           C  
ATOM   1738  C   ILE A1082      49.277  44.786  26.461  1.00  0.00           C  
ATOM   1739  O   ILE A1082      50.375  45.257  26.190  1.00  0.00           O  
ATOM   1740  CB  ILE A1082      49.168  43.455  28.614  1.00  0.00           C  
ATOM   1741  CG1 ILE A1082      49.130  43.620  30.136  1.00  0.00           C  
ATOM   1742  CG2 ILE A1082      50.590  43.049  28.224  1.00  0.00           C  
ATOM   1743  CD1 ILE A1082      47.751  43.691  30.704  1.00  0.00           C  
ATOM   1744  H   ILE A1082      46.732  44.371  28.427  1.00  0.00           H  
ATOM   1745  N   VAL A1083      48.462  44.316  25.530  1.00  0.00           N  
ATOM   1746  CA  VAL A1083      48.868  44.247  24.124  1.00  0.00           C  
ATOM   1747  C   VAL A1083      49.130  45.613  23.452  1.00  0.00           C  
ATOM   1748  O   VAL A1083      49.963  45.707  22.540  1.00  0.00           O  
ATOM   1749  CB  VAL A1083      47.854  43.399  23.302  1.00  0.00           C  
ATOM   1750  CG1 VAL A1083      46.624  44.217  22.944  1.00  0.00           C  
ATOM   1751  CG2 VAL A1083      48.524  42.804  22.099  1.00  0.00           C  
ATOM   1752  H   VAL A1083      47.568  44.008  25.787  1.00  0.00           H  
ATOM   1753  N   MET A1084      48.446  46.663  23.910  1.00  0.00           N  
ATOM   1754  CA  MET A1084      48.626  48.001  23.349  1.00  0.00           C  
ATOM   1755  C   MET A1084      49.805  48.749  23.982  1.00  0.00           C  
ATOM   1756  O   MET A1084      50.033  49.920  23.678  1.00  0.00           O  
ATOM   1757  CB  MET A1084      47.372  48.835  23.538  1.00  0.00           C  
ATOM   1758  CG  MET A1084      46.122  48.195  23.022  1.00  0.00           C  
ATOM   1759  SD  MET A1084      46.098  48.105  21.242  1.00  0.00           S  
ATOM   1760  CE  MET A1084      45.584  49.786  20.803  1.00  0.00           C  
ATOM   1761  H   MET A1084      47.807  46.534  24.641  1.00  0.00           H  
ATOM   1762  N   ARG A1085      50.550  48.096  24.866  1.00  0.00           N  
ATOM   1763  CA  ARG A1085      51.686  48.747  25.500  1.00  0.00           C  
ATOM   1764  C   ARG A1085      52.883  48.642  24.560  1.00  0.00           C  
ATOM   1765  O   ARG A1085      53.807  47.872  24.797  1.00  0.00           O  
ATOM   1766  CB  ARG A1085      52.008  48.092  26.852  1.00  0.00           C  
ATOM   1767  CG  ARG A1085      50.789  47.841  27.742  1.00  0.00           C  
ATOM   1768  CD  ARG A1085      50.688  48.768  28.944  1.00  0.00           C  
ATOM   1769  NE  ARG A1085      51.128  48.108  30.171  1.00  0.00           N  
ATOM   1770  CZ  ARG A1085      50.322  47.739  31.169  1.00  0.00           C  
ATOM   1771  NH1 ARG A1085      49.026  47.992  31.120  1.00  0.00           N  
ATOM   1772  NH2 ARG A1085      50.828  47.135  32.236  1.00  0.00           N  
ATOM   1773  H   ARG A1085      50.333  47.168  25.093  1.00  0.00           H  
ATOM   1774 HE   ARG A1085      52.085  47.923  30.268  1.00  0.00           H  
ATOM   1775 HH11 ARG A1085      48.638  48.465  30.329  1.00  0.00           H  
ATOM   1776 HH12 ARG A1085      48.433  47.710  31.874  1.00  0.00           H  
ATOM   1777 HH21 ARG A1085      51.811  46.957  32.291  1.00  0.00           H  
ATOM   1778 HH22 ARG A1085      50.227  46.857  32.985  1.00  0.00           H  
ATOM   1779  N   ASP A1087      52.856  49.417  23.483  1.00  0.00           N  
ATOM   1780  CA  ASP A1087      53.948  49.419  22.514  1.00  0.00           C  
ATOM   1781  C   ASP A1087      54.354  48.032  22.003  1.00  0.00           C  
ATOM   1782  O   ASP A1087      55.525  47.642  22.045  1.00  0.00           O  
ATOM   1783  CB  ASP A1087      55.171  50.138  23.078  1.00  0.00           C  
ATOM   1784  CG  ASP A1087      55.010  51.639  23.102  1.00  0.00           C  
ATOM   1785  OD1 ASP A1087      53.871  52.133  22.953  1.00  0.00           O  
ATOM   1786  OD2 ASP A1087      56.042  52.321  23.269  1.00  0.00           O  
ATOM   1787  H   ASP A1087      52.084  50.002  23.335  1.00  0.00           H  
ATOM   1788  N   PRO A1088      53.393  47.305  21.428  1.00  0.00           N  
ATOM   1789  CA  PRO A1088      53.696  45.977  20.914  1.00  0.00           C  
ATOM   1790  C   PRO A1088      54.801  45.950  19.867  1.00  0.00           C  
ATOM   1791  O   PRO A1088      54.909  46.840  19.013  1.00  0.00           O  
ATOM   1792  CB  PRO A1088      52.365  45.563  20.302  1.00  0.00           C  
ATOM   1793  CG  PRO A1088      51.803  46.869  19.828  1.00  0.00           C  
ATOM   1794  CD  PRO A1088      52.031  47.705  21.034  1.00  0.00           C  
ATOM   1795  N   VAL A1089      55.630  44.920  19.940  1.00  0.00           N  
ATOM   1796  CA  VAL A1089      56.692  44.743  18.969  1.00  0.00           C  
ATOM   1797  C   VAL A1089      56.006  44.385  17.647  1.00  0.00           C  
ATOM   1798  O   VAL A1089      54.993  43.678  17.627  1.00  0.00           O  
ATOM   1799  CB  VAL A1089      57.654  43.597  19.375  1.00  0.00           C  
ATOM   1800  CG1 VAL A1089      58.743  43.439  18.347  1.00  0.00           C  
ATOM   1801  CG2 VAL A1089      58.268  43.869  20.720  1.00  0.00           C  
ATOM   1802  H   VAL A1089      55.524  44.266  20.662  1.00  0.00           H  
ATOM   1803  N   LEU A1090      56.546  44.912  16.556  1.00  0.00           N  
ATOM   1804  CA  LEU A1090      56.041  44.679  15.208  1.00  0.00           C  
ATOM   1805  C   LEU A1090      57.031  43.807  14.439  1.00  0.00           C  
ATOM   1806  O   LEU A1090      56.636  42.931  13.661  1.00  0.00           O  
ATOM   1807  CB  LEU A1090      55.886  46.020  14.493  1.00  0.00           C  
ATOM   1808  CG  LEU A1090      54.530  46.740  14.563  1.00  0.00           C  
ATOM   1809  CD1 LEU A1090      53.766  46.472  15.853  1.00  0.00           C  
ATOM   1810  CD2 LEU A1090      54.734  48.226  14.327  1.00  0.00           C  
ATOM   1811  H   LEU A1090      57.329  45.491  16.662  1.00  0.00           H  
ATOM   1812  N   TYR A1091      58.318  44.013  14.712  1.00  0.00           N  
ATOM   1813  CA  TYR A1091      59.390  43.297  14.036  1.00  0.00           C  
ATOM   1814  C   TYR A1091      60.519  42.970  14.992  1.00  0.00           C  
ATOM   1815  O   TYR A1091      60.871  43.786  15.839  1.00  0.00           O  
ATOM   1816  CB  TYR A1091      59.977  44.170  12.923  1.00  0.00           C  
ATOM   1817  CG  TYR A1091      59.344  43.980  11.582  1.00  0.00           C  
ATOM   1818  CD1 TYR A1091      59.775  42.966  10.736  1.00  0.00           C  
ATOM   1819  CD2 TYR A1091      58.315  44.812  11.143  1.00  0.00           C  
ATOM   1820  CE1 TYR A1091      59.198  42.782   9.471  1.00  0.00           C  
ATOM   1821  CE2 TYR A1091      57.723  44.639   9.881  1.00  0.00           C  
ATOM   1822  CZ  TYR A1091      58.173  43.621   9.047  1.00  0.00           C  
ATOM   1823  OH  TYR A1091      57.632  43.437   7.784  1.00  0.00           O  
ATOM   1824  H   TYR A1091      58.553  44.674  15.396  1.00  0.00           H  
ATOM   1825 HH   TYR A1091      56.951  44.096   7.628  1.00  0.00           H  
ATOM   1826  N   ARG A1093      61.059  41.765  14.871  1.00  0.00           N  
ATOM   1827  CA  ARG A1093      62.200  41.337  15.672  1.00  0.00           C  
ATOM   1828  C   ARG A1093      63.206  40.709  14.720  1.00  0.00           C  
ATOM   1829  O   ARG A1093      62.858  40.351  13.590  1.00  0.00           O  
ATOM   1830  CB  ARG A1093      61.823  40.371  16.806  1.00  0.00           C  
ATOM   1831  CG  ARG A1093      60.535  39.584  16.657  1.00  0.00           C  
ATOM   1832  CD  ARG A1093      60.636  38.498  15.629  1.00  0.00           C  
ATOM   1833  NE  ARG A1093      59.874  37.330  16.047  1.00  0.00           N  
ATOM   1834  CZ  ARG A1093      58.815  36.845  15.402  1.00  0.00           C  
ATOM   1835  NH1 ARG A1093      58.351  37.444  14.304  1.00  0.00           N  
ATOM   1836  NH2 ARG A1093      58.211  35.761  15.875  1.00  0.00           N  
ATOM   1837  H   ARG A1093      60.678  41.140  14.220  1.00  0.00           H  
ATOM   1838 HE   ARG A1093      60.161  36.868  16.861  1.00  0.00           H  
ATOM   1839 HH11 ARG A1093      58.799  38.267  13.956  1.00  0.00           H  
ATOM   1840 HH12 ARG A1093      57.555  37.070  13.829  1.00  0.00           H  
ATOM   1841 HH21 ARG A1093      58.553  35.320  16.705  1.00  0.00           H  
ATOM   1842 HH22 ARG A1093      57.415  35.385  15.401  1.00  0.00           H  
ATOM   1843  N   ILE A1094      64.452  40.625  15.161  1.00  0.00           N  
ATOM   1844  CA  ILE A1094      65.541  40.082  14.363  1.00  0.00           C  
ATOM   1845  C   ILE A1094      65.805  38.613  14.627  1.00  0.00           C  
ATOM   1846  O   ILE A1094      66.065  38.205  15.751  1.00  0.00           O  
ATOM   1847  CB  ILE A1094      66.838  40.873  14.632  1.00  0.00           C  
ATOM   1848  CG1 ILE A1094      66.684  42.297  14.122  1.00  0.00           C  
ATOM   1849  CG2 ILE A1094      68.058  40.187  14.035  1.00  0.00           C  
ATOM   1850  CD1 ILE A1094      67.795  43.202  14.607  1.00  0.00           C  
ATOM   1851  H   ILE A1094      64.650  40.943  16.066  1.00  0.00           H  
ATOM   1852  N   LYS A1099      65.785  37.836  13.559  1.00  0.00           N  
ATOM   1853  CA  LYS A1099      66.066  36.419  13.618  1.00  0.00           C  
ATOM   1854  C   LYS A1099      66.907  36.075  12.393  1.00  0.00           C  
ATOM   1855  O   LYS A1099      66.485  36.316  11.262  1.00  0.00           O  
ATOM   1856  CB  LYS A1099      64.769  35.628  13.614  1.00  0.00           C  
ATOM   1857  CG  LYS A1099      64.233  35.335  14.995  1.00  0.00           C  
ATOM   1858  CD  LYS A1099      62.715  35.198  14.998  1.00  0.00           C  
ATOM   1859  CE  LYS A1099      62.225  34.292  16.123  1.00  0.00           C  
ATOM   1860  NZ  LYS A1099      62.730  34.736  17.444  1.00  0.00           N  
ATOM   1861  H   LYS A1099      65.571  38.236  12.691  1.00  0.00           H  
ATOM   1862  HZ1 LYS A1099      62.622  35.767  17.528  1.00  0.00           H  
ATOM   1863  HZ2 LYS A1099      62.187  34.268  18.198  1.00  0.00           H  
ATOM   1864  HZ3 LYS A1099      63.735  34.484  17.533  1.00  0.00           H  
ATOM   1865  N   PHE A1165      68.148  35.653  12.613  1.00  0.00           N  
ATOM   1866  CA  PHE A1165      69.019  35.258  11.508  1.00  0.00           C  
ATOM   1867  C   PHE A1165      68.806  33.757  11.327  1.00  0.00           C  
ATOM   1868  O   PHE A1165      69.647  32.951  11.691  1.00  0.00           O  
ATOM   1869  CB  PHE A1165      70.482  35.536  11.839  1.00  0.00           C  
ATOM   1870  CG  PHE A1165      70.821  36.982  11.904  1.00  0.00           C  
ATOM   1871  CD1 PHE A1165      70.956  37.725  10.741  1.00  0.00           C  
ATOM   1872  CD2 PHE A1165      70.990  37.614  13.131  1.00  0.00           C  
ATOM   1873  CE1 PHE A1165      71.254  39.083  10.801  1.00  0.00           C  
ATOM   1874  CE2 PHE A1165      71.287  38.970  13.210  1.00  0.00           C  
ATOM   1875  CZ  PHE A1165      71.420  39.708  12.053  1.00  0.00           C  
ATOM   1876  H   PHE A1165      68.485  35.606  13.532  1.00  0.00           H  
ATOM   1877  N   ALA A1166      67.628  33.386  10.858  1.00  0.00           N  
ATOM   1878  CA  ALA A1166      67.294  31.992  10.653  1.00  0.00           C  
ATOM   1879  C   ALA A1166      66.782  31.872   9.228  1.00  0.00           C  
ATOM   1880  O   ALA A1166      66.251  32.836   8.669  1.00  0.00           O  
ATOM   1881  CB  ALA A1166      66.222  31.568  11.637  1.00  0.00           C  
ATOM   1882  H   ALA A1166      66.963  34.072  10.643  1.00  0.00           H  
ATOM   1883  N   GLU A1168      66.999  30.708   8.627  1.00  0.00           N  
ATOM   1884  CA  GLU A1168      66.559  30.454   7.267  1.00  0.00           C  
ATOM   1885  C   GLU A1168      65.072  30.205   7.335  1.00  0.00           C  
ATOM   1886  O   GLU A1168      64.608  29.488   8.215  1.00  0.00           O  
ATOM   1887  CB  GLU A1168      67.254  29.212   6.735  1.00  0.00           C  
ATOM   1888  CG  GLU A1168      67.205  29.053   5.237  1.00  0.00           C  
ATOM   1889  CD  GLU A1168      68.268  28.091   4.761  1.00  0.00           C  
ATOM   1890  OE1 GLU A1168      69.474  28.422   4.904  1.00  0.00           O  
ATOM   1891  OE2 GLU A1168      67.902  26.995   4.274  1.00  0.00           O  
ATOM   1892  H   GLU A1168      67.469  30.001   9.115  1.00  0.00           H  
ATOM   1893  N   HIS A1169      64.314  30.816   6.441  1.00  0.00           N  
ATOM   1894  CA  HIS A1169      62.883  30.636   6.441  1.00  0.00           C  
ATOM   1895  C   HIS A1169      62.527  29.600   5.404  1.00  0.00           C  
ATOM   1896  O   HIS A1169      63.011  29.657   4.284  1.00  0.00           O  
ATOM   1897  CB  HIS A1169      62.201  31.952   6.127  1.00  0.00           C  
ATOM   1898  CG  HIS A1169      60.717  31.896   6.263  1.00  0.00           C  
ATOM   1899  ND1 HIS A1169      59.887  31.550   5.221  1.00  0.00           N  
ATOM   1900  CD2 HIS A1169      59.912  32.144   7.321  1.00  0.00           C  
ATOM   1901  CE1 HIS A1169      58.632  31.590   5.630  1.00  0.00           C  
ATOM   1902  NE2 HIS A1169      58.621  31.947   6.902  1.00  0.00           N  
ATOM   1903  H   HIS A1169      64.729  31.398   5.771  1.00  0.00           H  
ATOM   1904  HD1 HIS A1169      60.180  31.312   4.321  1.00  0.00           H  
ATOM   1905  HE2 HIS A1169      57.824  32.053   7.454  1.00  0.00           H  
ATOM   1906  N   HIS A1170      61.616  28.699   5.744  1.00  0.00           N  
ATOM   1907  CA  HIS A1170      61.226  27.628   4.823  1.00  0.00           C  
ATOM   1908  C   HIS A1170      60.620  28.042   3.488  1.00  0.00           C  
ATOM   1909  O   HIS A1170      60.318  27.188   2.664  1.00  0.00           O  
ATOM   1910  CB  HIS A1170      60.298  26.612   5.512  1.00  0.00           C  
ATOM   1911  CG  HIS A1170      59.049  27.211   6.078  1.00  0.00           C  
ATOM   1912  ND1 HIS A1170      57.843  27.188   5.413  1.00  0.00           N  
ATOM   1913  CD2 HIS A1170      58.818  27.848   7.250  1.00  0.00           C  
ATOM   1914  CE1 HIS A1170      56.923  27.785   6.149  1.00  0.00           C  
ATOM   1915  NE2 HIS A1170      57.490  28.196   7.269  1.00  0.00           N  
ATOM   1916  H   HIS A1170      61.196  28.750   6.628  1.00  0.00           H  
ATOM   1917  HD1 HIS A1170      57.692  26.792   4.534  1.00  0.00           H  
ATOM   1918  HE2 HIS A1170      57.038  28.670   7.992  1.00  0.00           H  
ATOM   1919  N   GLN A1171      60.402  29.335   3.281  1.00  0.00           N  
ATOM   1920  CA  GLN A1171      59.823  29.804   2.024  1.00  0.00           C  
ATOM   1921  C   GLN A1171      60.673  30.900   1.417  1.00  0.00           C  
ATOM   1922  O   GLN A1171      60.895  30.932   0.214  1.00  0.00           O  
ATOM   1923  CB  GLN A1171      58.424  30.344   2.266  1.00  0.00           C  
ATOM   1924  CG  GLN A1171      57.480  29.330   2.806  1.00  0.00           C  
ATOM   1925  CD  GLN A1171      57.040  28.353   1.756  1.00  0.00           C  
ATOM   1926  OE1 GLN A1171      56.763  28.737   0.621  1.00  0.00           O  
ATOM   1927  NE2 GLN A1171      56.943  27.076   2.130  1.00  0.00           N  
ATOM   1928  H   GLN A1171      60.632  29.983   3.979  1.00  0.00           H  
ATOM   1929 HE21 GLN A1171      56.657  26.428   1.455  1.00  0.00           H  
ATOM   1930 HE22 GLN A1171      57.155  26.818   3.051  1.00  0.00           H  
ATOM   1931  N   THR A1177      61.194  31.765   2.279  1.00  0.00           N  
ATOM   1932  CA  THR A1177      62.002  32.902   1.853  1.00  0.00           C  
ATOM   1933  C   THR A1177      63.515  32.755   2.021  1.00  0.00           C  
ATOM   1934  O   THR A1177      64.255  33.719   1.809  1.00  0.00           O  
ATOM   1935  CB  THR A1177      61.514  34.167   2.554  1.00  0.00           C  
ATOM   1936  OG1 THR A1177      61.365  33.890   3.954  1.00  0.00           O  
ATOM   1937  CG2 THR A1177      60.151  34.573   1.995  1.00  0.00           C  
ATOM   1938  H   THR A1177      61.030  31.635   3.236  1.00  0.00           H  
ATOM   1939  HG1 THR A1177      61.058  34.679   4.406  1.00  0.00           H  
ATOM   1940  N   GLY A1178      63.966  31.548   2.367  1.00  0.00           N  
ATOM   1941  CA  GLY A1178      65.384  31.280   2.525  1.00  0.00           C  
ATOM   1942  C   GLY A1178      66.099  32.201   3.489  1.00  0.00           C  
ATOM   1943  O   GLY A1178      65.799  32.200   4.669  1.00  0.00           O  
ATOM   1944  H   GLY A1178      63.324  30.824   2.518  1.00  0.00           H  
ATOM   1945  N   ASN A1191      67.074  32.953   2.996  1.00  0.00           N  
ATOM   1946  CA  ASN A1191      67.818  33.871   3.848  1.00  0.00           C  
ATOM   1947  C   ASN A1191      67.634  35.303   3.365  1.00  0.00           C  
ATOM   1948  O   ASN A1191      68.491  36.158   3.596  1.00  0.00           O  
ATOM   1949  CB  ASN A1191      69.306  33.511   3.860  1.00  0.00           C  
ATOM   1950  CG  ASN A1191      69.562  32.069   4.303  1.00  0.00           C  
ATOM   1951  OD1 ASN A1191      69.147  31.648   5.391  1.00  0.00           O  
ATOM   1952  ND2 ASN A1191      70.253  31.304   3.452  1.00  0.00           N  
ATOM   1953  H   ASN A1191      67.297  32.890   2.044  1.00  0.00           H  
ATOM   1954 HD21 ASN A1191      70.564  31.676   2.600  1.00  0.00           H  
ATOM   1955 HD22 ASN A1191      70.428  30.378   3.716  1.00  0.00           H  
ATOM   1956  N   LYS A1192      66.527  35.546   2.663  1.00  0.00           N  
ATOM   1957  CA  LYS A1192      66.201  36.864   2.131  1.00  0.00           C  
ATOM   1958  C   LYS A1192      65.882  37.830   3.256  1.00  0.00           C  
ATOM   1959  O   LYS A1192      66.168  39.016   3.151  1.00  0.00           O  
ATOM   1960  CB  LYS A1192      64.997  36.774   1.190  1.00  0.00           C  
ATOM   1961  CG  LYS A1192      64.403  38.125   0.782  1.00  0.00           C  
ATOM   1962  CD  LYS A1192      62.979  38.009   0.153  1.00  0.00           C  
ATOM   1963  CE  LYS A1192      62.435  39.398  -0.344  1.00  0.00           C  
ATOM   1964  NZ  LYS A1192      60.998  39.440  -0.808  1.00  0.00           N  
ATOM   1965  H   LYS A1192      65.906  34.807   2.497  1.00  0.00           H  
ATOM   1966  HZ1 LYS A1192      60.400  38.924  -0.132  1.00  0.00           H  
ATOM   1967  HZ2 LYS A1192      60.682  40.429  -0.867  1.00  0.00           H  
ATOM   1968  HZ3 LYS A1192      60.923  38.996  -1.746  1.00  0.00           H  
ATOM   1969  N   TRP A1193      65.299  37.323   4.336  1.00  0.00           N  
ATOM   1970  CA  TRP A1193      64.917  38.175   5.454  1.00  0.00           C  
ATOM   1971  C   TRP A1193      65.603  37.820   6.756  1.00  0.00           C  
ATOM   1972  O   TRP A1193      65.770  36.643   7.066  1.00  0.00           O  
ATOM   1973  CB  TRP A1193      63.413  38.081   5.695  1.00  0.00           C  
ATOM   1974  CG  TRP A1193      62.586  38.611   4.610  1.00  0.00           C  
ATOM   1975  CD1 TRP A1193      62.002  37.903   3.604  1.00  0.00           C  
ATOM   1976  CD2 TRP A1193      62.221  39.978   4.409  1.00  0.00           C  
ATOM   1977  NE1 TRP A1193      61.294  38.748   2.782  1.00  0.00           N  
ATOM   1978  CE2 TRP A1193      61.414  40.029   3.256  1.00  0.00           C  
ATOM   1979  CE3 TRP A1193      62.493  41.170   5.100  1.00  0.00           C  
ATOM   1980  CZ2 TRP A1193      60.878  41.222   2.775  1.00  0.00           C  
ATOM   1981  CZ3 TRP A1193      61.958  42.360   4.626  1.00  0.00           C  
ATOM   1982  CH2 TRP A1193      61.160  42.375   3.475  1.00  0.00           C  
ATOM   1983  H   TRP A1193      65.123  36.360   4.382  1.00  0.00           H  
ATOM   1984  HE1 TRP A1193      60.789  38.480   1.992  1.00  0.00           H  
ATOM   1985  N   CYS A1194      66.027  38.833   7.508  1.00  0.00           N  
ATOM   1986  CA  CYS A1194      66.623  38.572   8.807  1.00  0.00           C  
ATOM   1987  C   CYS A1194      65.792  39.245   9.893  1.00  0.00           C  
ATOM   1988  O   CYS A1194      66.089  39.108  11.070  1.00  0.00           O  
ATOM   1989  CB  CYS A1194      68.095  38.954   8.873  1.00  0.00           C  
ATOM   1990  SG  CYS A1194      68.445  40.661   9.076  1.00  0.00           S  
ATOM   1991  H   CYS A1194      65.937  39.754   7.186  1.00  0.00           H  
ATOM   1992  N   ILE A1195      64.741  39.959   9.482  1.00  0.00           N  
ATOM   1993  CA  ILE A1195      63.799  40.590  10.399  1.00  0.00           C  
ATOM   1994  C   ILE A1195      62.449  39.989  10.012  1.00  0.00           C  
ATOM   1995  O   ILE A1195      62.143  39.879   8.834  1.00  0.00           O  
ATOM   1996  CB  ILE A1195      63.746  42.131  10.263  1.00  0.00           C  
ATOM   1997  CG1 ILE A1195      63.338  42.556   8.851  1.00  0.00           C  
ATOM   1998  CG2 ILE A1195      65.059  42.736  10.683  1.00  0.00           C  
ATOM   1999  CD1 ILE A1195      62.988  44.032   8.746  1.00  0.00           C  
ATOM   2000  H   ILE A1195      64.596  40.064   8.519  1.00  0.00           H  
ATOM   2001  N   TYR A1196      61.664  39.573  11.002  1.00  0.00           N  
ATOM   2002  CA  TYR A1196      60.371  38.931  10.765  1.00  0.00           C  
ATOM   2003  C   TYR A1196      59.236  39.585  11.553  1.00  0.00           C  
ATOM   2004  O   TYR A1196      59.400  39.921  12.724  1.00  0.00           O  
ATOM   2005  CB  TYR A1196      60.464  37.458  11.146  1.00  0.00           C  
ATOM   2006  CG  TYR A1196      61.381  36.661  10.273  1.00  0.00           C  
ATOM   2007  CD1 TYR A1196      60.902  36.067   9.106  1.00  0.00           C  
ATOM   2008  CD2 TYR A1196      62.733  36.482  10.608  1.00  0.00           C  
ATOM   2009  CE1 TYR A1196      61.733  35.314   8.291  1.00  0.00           C  
ATOM   2010  CE2 TYR A1196      63.578  35.724   9.800  1.00  0.00           C  
ATOM   2011  CZ  TYR A1196      63.063  35.143   8.643  1.00  0.00           C  
ATOM   2012  OH  TYR A1196      63.852  34.360   7.844  1.00  0.00           O  
ATOM   2013  H   TYR A1196      61.963  39.702  11.926  1.00  0.00           H  
ATOM   2014 HH   TYR A1196      63.338  34.045   7.097  1.00  0.00           H  
ATOM   2015  N   PRO A1198      58.059  39.747  10.922  1.00  0.00           N  
ATOM   2016  CA  PRO A1198      56.867  40.359  11.514  1.00  0.00           C  
ATOM   2017  C   PRO A1198      56.235  39.499  12.575  1.00  0.00           C  
ATOM   2018  O   PRO A1198      56.316  38.281  12.506  1.00  0.00           O  
ATOM   2019  CB  PRO A1198      55.951  40.528  10.308  1.00  0.00           C  
ATOM   2020  CG  PRO A1198      56.292  39.343   9.478  1.00  0.00           C  
ATOM   2021  CD  PRO A1198      57.791  39.341   9.531  1.00  0.00           C  
ATOM   2022  N   MET A1199      55.638  40.141  13.574  1.00  0.00           N  
ATOM   2023  CA  MET A1199      54.991  39.442  14.675  1.00  0.00           C  
ATOM   2024  C   MET A1199      53.565  39.116  14.280  1.00  0.00           C  
ATOM   2025  O   MET A1199      52.968  39.824  13.466  1.00  0.00           O  
ATOM   2026  CB  MET A1199      54.953  40.341  15.897  1.00  0.00           C  
ATOM   2027  CG  MET A1199      56.295  40.665  16.498  1.00  0.00           C  
ATOM   2028  SD  MET A1199      57.081  39.257  17.278  1.00  0.00           S  
ATOM   2029  CE  MET A1199      56.058  38.987  18.615  1.00  0.00           C  
ATOM   2030  H   MET A1199      55.633  41.121  13.569  1.00  0.00           H  
ATOM   2031  N   TYR A1200      52.986  38.100  14.910  1.00  0.00           N  
ATOM   2032  CA  TYR A1200      51.623  37.698  14.607  1.00  0.00           C  
ATOM   2033  C   TYR A1200      50.650  38.869  14.473  1.00  0.00           C  
ATOM   2034  O   TYR A1200      50.066  39.051  13.416  1.00  0.00           O  
ATOM   2035  CB  TYR A1200      51.113  36.696  15.640  1.00  0.00           C  
ATOM   2036  CG  TYR A1200      49.613  36.567  15.647  1.00  0.00           C  
ATOM   2037  CD1 TYR A1200      48.969  35.699  14.781  1.00  0.00           C  
ATOM   2038  CD2 TYR A1200      48.835  37.374  16.476  1.00  0.00           C  
ATOM   2039  CE1 TYR A1200      47.580  35.639  14.727  1.00  0.00           C  
ATOM   2040  CE2 TYR A1200      47.455  37.328  16.435  1.00  0.00           C  
ATOM   2041  CZ  TYR A1200      46.822  36.462  15.556  1.00  0.00           C  
ATOM   2042  OH  TYR A1200      45.434  36.445  15.492  1.00  0.00           O  
ATOM   2043  H   TYR A1200      53.489  37.611  15.594  1.00  0.00           H  
ATOM   2044 HH   TYR A1200      45.077  37.084  16.113  1.00  0.00           H  
ATOM   2045  N   ASP A1201      50.506  39.683  15.515  1.00  0.00           N  
ATOM   2046  CA  ASP A1201      49.573  40.813  15.490  1.00  0.00           C  
ATOM   2047  C   ASP A1201      49.753  41.806  14.357  1.00  0.00           C  
ATOM   2048  O   ASP A1201      48.786  42.361  13.882  1.00  0.00           O  
ATOM   2049  CB  ASP A1201      49.568  41.560  16.822  1.00  0.00           C  
ATOM   2050  CG  ASP A1201      48.857  40.800  17.912  1.00  0.00           C  
ATOM   2051  OD1 ASP A1201      47.613  40.698  17.882  1.00  0.00           O  
ATOM   2052  OD2 ASP A1201      49.545  40.307  18.808  1.00  0.00           O  
ATOM   2053  H   ASP A1201      51.039  39.523  16.322  1.00  0.00           H  
ATOM   2054  N   PHE A1202      50.979  42.082  13.945  1.00  0.00           N  
ATOM   2055  CA  PHE A1202      51.148  43.009  12.838  1.00  0.00           C  
ATOM   2056  C   PHE A1202      50.841  42.321  11.507  1.00  0.00           C  
ATOM   2057  O   PHE A1202      50.218  42.917  10.635  1.00  0.00           O  
ATOM   2058  CB  PHE A1202      52.564  43.580  12.824  1.00  0.00           C  
ATOM   2059  CG  PHE A1202      52.790  44.627  11.780  1.00  0.00           C  
ATOM   2060  CD1 PHE A1202      52.196  45.871  11.888  1.00  0.00           C  
ATOM   2061  CD2 PHE A1202      53.619  44.375  10.701  1.00  0.00           C  
ATOM   2062  CE1 PHE A1202      52.425  46.856  10.936  1.00  0.00           C  
ATOM   2063  CE2 PHE A1202      53.858  45.357   9.734  1.00  0.00           C  
ATOM   2064  CZ  PHE A1202      53.261  46.599   9.852  1.00  0.00           C  
ATOM   2065  H   PHE A1202      51.757  41.671  14.377  1.00  0.00           H  
ATOM   2066  N   THR A1203      51.254  41.061  11.362  1.00  0.00           N  
ATOM   2067  CA  THR A1203      51.050  40.297  10.134  1.00  0.00           C  
ATOM   2068  C   THR A1203      49.612  39.906   9.853  1.00  0.00           C  
ATOM   2069  O   THR A1203      49.115  40.035   8.725  1.00  0.00           O  
ATOM   2070  CB  THR A1203      51.822  38.983  10.196  1.00  0.00           C  
ATOM   2071  OG1 THR A1203      53.188  39.265  10.439  1.00  0.00           O  
ATOM   2072  CG2 THR A1203      51.736  38.227   8.922  1.00  0.00           C  
ATOM   2073  H   THR A1203      51.714  40.629  12.112  1.00  0.00           H  
ATOM   2074  HG1 THR A1203      53.683  38.443  10.480  1.00  0.00           H  
ATOM   2075  N   HIS A1204      48.931  39.455  10.891  1.00  0.00           N  
ATOM   2076  CA  HIS A1204      47.595  38.941  10.736  1.00  0.00           C  
ATOM   2077  C   HIS A1204      46.469  39.790  10.200  1.00  0.00           C  
ATOM   2078  O   HIS A1204      45.665  39.294   9.431  1.00  0.00           O  
ATOM   2079  CB  HIS A1204      47.167  38.238  12.004  1.00  0.00           C  
ATOM   2080  CG  HIS A1204      46.242  37.096  11.749  1.00  0.00           C  
ATOM   2081  ND1 HIS A1204      44.879  37.200  11.912  1.00  0.00           N  
ATOM   2082  CD2 HIS A1204      46.476  35.837  11.307  1.00  0.00           C  
ATOM   2083  CE1 HIS A1204      44.312  36.056  11.580  1.00  0.00           C  
ATOM   2084  NE2 HIS A1204      45.257  35.213  11.208  1.00  0.00           N  
ATOM   2085  H   HIS A1204      49.342  39.470  11.781  1.00  0.00           H  
ATOM   2086  HD1 HIS A1204      44.407  37.995  12.224  1.00  0.00           H  
ATOM   2087  HE2 HIS A1204      45.113  34.295  10.911  1.00  0.00           H  
ATOM   2088  N   CYS A1205      46.360  41.040  10.626  1.00  0.00           N  
ATOM   2089  CA  CYS A1205      45.277  41.891  10.150  1.00  0.00           C  
ATOM   2090  C   CYS A1205      45.557  42.385   8.738  1.00  0.00           C  
ATOM   2091  O   CYS A1205      44.668  42.394   7.883  1.00  0.00           O  
ATOM   2092  CB  CYS A1205      45.032  43.040  11.119  1.00  0.00           C  
ATOM   2093  SG  CYS A1205      46.481  43.987  11.496  1.00  0.00           S  
ATOM   2094  H   CYS A1205      47.012  41.395  11.266  1.00  0.00           H  
ATOM   2095  N   ILE A1206      46.798  42.767   8.474  1.00  0.00           N  
ATOM   2096  CA  ILE A1206      47.165  43.197   7.129  1.00  0.00           C  
ATOM   2097  C   ILE A1206      46.939  42.057   6.101  1.00  0.00           C  
ATOM   2098  O   ILE A1206      46.402  42.307   5.012  1.00  0.00           O  
ATOM   2099  CB  ILE A1206      48.597  43.702   7.097  1.00  0.00           C  
ATOM   2100  CG1 ILE A1206      48.680  44.988   7.924  1.00  0.00           C  
ATOM   2101  CG2 ILE A1206      49.066  43.882   5.649  1.00  0.00           C  
ATOM   2102  CD1 ILE A1206      50.045  45.577   7.995  1.00  0.00           C  
ATOM   2103  H   ILE A1206      47.472  42.761   9.185  1.00  0.00           H  
ATOM   2104  N   SER A1207      47.299  40.815   6.449  1.00  0.00           N  
ATOM   2105  CA  SER A1207      47.072  39.674   5.553  1.00  0.00           C  
ATOM   2106  C   SER A1207      45.576  39.500   5.278  1.00  0.00           C  
ATOM   2107  O   SER A1207      45.186  39.277   4.143  1.00  0.00           O  
ATOM   2108  CB  SER A1207      47.624  38.388   6.155  1.00  0.00           C  
ATOM   2109  OG  SER A1207      49.003  38.514   6.389  1.00  0.00           O  
ATOM   2110  H   SER A1207      47.723  40.664   7.320  1.00  0.00           H  
ATOM   2111 HG   SER A1207      49.340  37.699   6.768  1.00  0.00           H  
ATOM   2112  N   ASP A1208      44.747  39.564   6.319  1.00  0.00           N  
ATOM   2113  CA  ASP A1208      43.299  39.446   6.174  1.00  0.00           C  
ATOM   2114  C   ASP A1208      42.780  40.540   5.246  1.00  0.00           C  
ATOM   2115  O   ASP A1208      42.044  40.247   4.294  1.00  0.00           O  
ATOM   2116  CB  ASP A1208      42.598  39.568   7.535  1.00  0.00           C  
ATOM   2117  CG  ASP A1208      42.639  38.281   8.329  1.00  0.00           C  
ATOM   2118  OD1 ASP A1208      42.722  37.198   7.725  1.00  0.00           O  
ATOM   2119  OD2 ASP A1208      42.584  38.336   9.569  1.00  0.00           O  
ATOM   2120  H   ASP A1208      45.123  39.695   7.214  1.00  0.00           H  
ATOM   2121  N   ALA A1209      43.171  41.791   5.513  1.00  0.00           N  
ATOM   2122  CA  ALA A1209      42.748  42.922   4.694  1.00  0.00           C  
ATOM   2123  C   ALA A1209      43.163  42.731   3.235  1.00  0.00           C  
ATOM   2124  O   ALA A1209      42.349  42.916   2.329  1.00  0.00           O  
ATOM   2125  CB  ALA A1209      43.311  44.181   5.225  1.00  0.00           C  
ATOM   2126  H   ALA A1209      43.758  41.952   6.281  1.00  0.00           H  
ATOM   2127  N   LEU A1210      44.405  42.312   2.996  1.00  0.00           N  
ATOM   2128  CA  LEU A1210      44.857  42.109   1.624  1.00  0.00           C  
ATOM   2129  C   LEU A1210      44.070  41.009   0.923  1.00  0.00           C  
ATOM   2130  O   LEU A1210      43.731  41.126  -0.253  1.00  0.00           O  
ATOM   2131  CB  LEU A1210      46.358  41.831   1.572  1.00  0.00           C  
ATOM   2132  CG  LEU A1210      47.212  43.015   2.017  1.00  0.00           C  
ATOM   2133  CD1 LEU A1210      48.649  42.586   2.153  1.00  0.00           C  
ATOM   2134  CD2 LEU A1210      47.086  44.159   1.035  1.00  0.00           C  
ATOM   2135  H   LEU A1210      45.016  42.140   3.743  1.00  0.00           H  
ATOM   2136  N   GLU A1211      43.741  39.954   1.651  1.00  0.00           N  
ATOM   2137  CA  GLU A1211      42.985  38.863   1.063  1.00  0.00           C  
ATOM   2138  C   GLU A1211      41.484  39.143   1.013  1.00  0.00           C  
ATOM   2139  O   GLU A1211      40.714  38.318   0.523  1.00  0.00           O  
ATOM   2140  CB  GLU A1211      43.257  37.563   1.808  1.00  0.00           C  
ATOM   2141  CG  GLU A1211      44.683  37.079   1.662  1.00  0.00           C  
ATOM   2142  CD  GLU A1211      44.951  35.808   2.453  1.00  0.00           C  
ATOM   2143  OE1 GLU A1211      43.985  35.109   2.837  1.00  0.00           O  
ATOM   2144  OE2 GLU A1211      46.133  35.516   2.707  1.00  0.00           O  
ATOM   2145  H   GLU A1211      44.009  39.909   2.592  1.00  0.00           H  
ATOM   2146  N   GLY A1291      41.053  40.283   1.542  1.00  0.00           N  
ATOM   2147  CA  GLY A1291      39.634  40.589   1.500  1.00  0.00           C  
ATOM   2148  C   GLY A1291      38.769  39.664   2.341  1.00  0.00           C  
ATOM   2149  O   GLY A1291      37.652  39.307   1.949  1.00  0.00           O  
ATOM   2150  H   GLY A1291      41.684  40.909   1.955  1.00  0.00           H  
ATOM   2151  N   ILE A1292      39.291  39.276   3.499  1.00  0.00           N  
ATOM   2152  CA  ILE A1292      38.587  38.409   4.424  1.00  0.00           C  
ATOM   2153  C   ILE A1292      37.492  39.270   5.036  1.00  0.00           C  
ATOM   2154  O   ILE A1292      37.741  40.419   5.376  1.00  0.00           O  
ATOM   2155  CB  ILE A1292      39.545  37.934   5.540  1.00  0.00           C  
ATOM   2156  CG1 ILE A1292      40.681  37.076   4.967  1.00  0.00           C  
ATOM   2157  CG2 ILE A1292      38.776  37.211   6.630  1.00  0.00           C  
ATOM   2158  CD1 ILE A1292      40.234  35.823   4.333  1.00  0.00           C  
ATOM   2159  H   ILE A1292      40.188  39.588   3.738  1.00  0.00           H  
ATOM   2160  N   THR A1293      36.282  38.740   5.169  1.00  0.00           N  
ATOM   2161  CA  THR A1293      35.194  39.528   5.730  1.00  0.00           C  
ATOM   2162  C   THR A1293      34.983  39.292   7.210  1.00  0.00           C  
ATOM   2163  O   THR A1293      34.366  40.114   7.881  1.00  0.00           O  
ATOM   2164  CB  THR A1293      33.848  39.261   5.028  1.00  0.00           C  
ATOM   2165  OG1 THR A1293      33.557  37.866   5.070  1.00  0.00           O  
ATOM   2166  CG2 THR A1293      33.878  39.695   3.604  1.00  0.00           C  
ATOM   2167  H   THR A1293      36.121  37.815   4.889  1.00  0.00           H  
ATOM   2168  HG1 THR A1293      32.719  37.700   4.633  1.00  0.00           H  
ATOM   2169  N   HIS A1294      35.385  38.129   7.707  1.00  0.00           N  
ATOM   2170  CA  HIS A1294      35.209  37.807   9.120  1.00  0.00           C  
ATOM   2171  C   HIS A1294      36.372  36.944   9.562  1.00  0.00           C  
ATOM   2172  O   HIS A1294      36.540  35.855   9.022  1.00  0.00           O  
ATOM   2173  CB  HIS A1294      33.923  36.990   9.328  1.00  0.00           C  
ATOM   2174  CG  HIS A1294      32.665  37.697   8.924  1.00  0.00           C  
ATOM   2175  ND1 HIS A1294      32.235  37.771   7.614  1.00  0.00           N  
ATOM   2176  CD2 HIS A1294      31.737  38.353   9.658  1.00  0.00           C  
ATOM   2177  CE1 HIS A1294      31.098  38.441   7.557  1.00  0.00           C  
ATOM   2178  NE2 HIS A1294      30.775  38.806   8.784  1.00  0.00           N  
ATOM   2179  H   HIS A1294      35.808  37.474   7.114  1.00  0.00           H  
ATOM   2180  HD1 HIS A1294      32.700  37.387   6.847  1.00  0.00           H  
ATOM   2181  HE2 HIS A1294      29.981  39.316   9.032  1.00  0.00           H  
ATOM   2182  N   SER A1295      37.217  37.441  10.461  1.00  0.00           N  
ATOM   2183  CA  SER A1295      38.314  36.616  10.952  1.00  0.00           C  
ATOM   2184  C   SER A1295      37.783  35.890  12.167  1.00  0.00           C  
ATOM   2185  O   SER A1295      37.367  36.521  13.144  1.00  0.00           O  
ATOM   2186  CB  SER A1295      39.515  37.449  11.363  1.00  0.00           C  
ATOM   2187  OG  SER A1295      40.170  38.009  10.247  1.00  0.00           O  
ATOM   2188  H   SER A1295      37.103  38.357  10.791  1.00  0.00           H  
ATOM   2189 HG   SER A1295      40.922  38.527  10.543  1.00  0.00           H  
ATOM   2190  N   LEU A1296      37.801  34.568  12.123  1.00  0.00           N  
ATOM   2191  CA  LEU A1296      37.292  33.784  13.228  1.00  0.00           C  
ATOM   2192  C   LEU A1296      38.440  33.094  13.927  1.00  0.00           C  
ATOM   2193  O   LEU A1296      39.151  32.339  13.310  1.00  0.00           O  
ATOM   2194  CB  LEU A1296      36.292  32.752  12.687  1.00  0.00           C  
ATOM   2195  CG  LEU A1296      35.139  33.311  11.839  1.00  0.00           C  
ATOM   2196  CD1 LEU A1296      34.375  32.208  11.202  1.00  0.00           C  
ATOM   2197  CD2 LEU A1296      34.218  34.158  12.678  1.00  0.00           C  
ATOM   2198  H   LEU A1296      38.163  34.114  11.333  1.00  0.00           H  
ATOM   2199  N   CYS A1297      38.648  33.373  15.205  1.00  0.00           N  
ATOM   2200  CA  CYS A1297      39.726  32.716  15.937  1.00  0.00           C  
ATOM   2201  C   CYS A1297      39.241  32.389  17.345  1.00  0.00           C  
ATOM   2202  O   CYS A1297      38.074  32.598  17.661  1.00  0.00           O  
ATOM   2203  CB  CYS A1297      40.972  33.589  15.979  1.00  0.00           C  
ATOM   2204  SG  CYS A1297      40.609  35.212  16.696  1.00  0.00           S  
ATOM   2205  H   CYS A1297      38.075  34.024  15.661  1.00  0.00           H  
ATOM   2206  N   THR A1298      40.118  31.862  18.191  1.00  0.00           N  
ATOM   2207  CA  THR A1298      39.709  31.498  19.534  1.00  0.00           C  
ATOM   2208  C   THR A1298      39.762  32.610  20.551  1.00  0.00           C  
ATOM   2209  O   THR A1298      40.434  33.619  20.369  1.00  0.00           O  
ATOM   2210  CB  THR A1298      40.466  30.304  20.037  1.00  0.00           C  
ATOM   2211  OG1 THR A1298      41.851  30.511  19.809  1.00  0.00           O  
ATOM   2212  CG2 THR A1298      40.020  29.067  19.306  1.00  0.00           C  
ATOM   2213  H   THR A1298      41.045  31.718  17.907  1.00  0.00           H  
ATOM   2214  HG1 THR A1298      42.345  29.752  20.128  1.00  0.00           H  
ATOM   2215  N   LEU A1299      39.113  32.369  21.672  1.00  0.00           N  
ATOM   2216  CA  LEU A1299      38.981  33.341  22.729  1.00  0.00           C  
ATOM   2217  C   LEU A1299      40.208  34.042  23.310  1.00  0.00           C  
ATOM   2218  O   LEU A1299      40.103  35.182  23.747  1.00  0.00           O  
ATOM   2219  CB  LEU A1299      38.101  32.741  23.821  1.00  0.00           C  
ATOM   2220  CG  LEU A1299      36.701  33.299  24.105  1.00  0.00           C  
ATOM   2221  CD1 LEU A1299      35.910  33.713  22.863  1.00  0.00           C  
ATOM   2222  CD2 LEU A1299      35.983  32.225  24.872  1.00  0.00           C  
ATOM   2223  H   LEU A1299      38.701  31.489  21.793  1.00  0.00           H  
ATOM   2224  N   GLU A1300      41.383  33.430  23.252  1.00  0.00           N  
ATOM   2225  CA  GLU A1300      42.576  34.083  23.822  1.00  0.00           C  
ATOM   2226  C   GLU A1300      42.998  35.290  23.032  1.00  0.00           C  
ATOM   2227  O   GLU A1300      43.975  35.934  23.377  1.00  0.00           O  
ATOM   2228  CB  GLU A1300      43.785  33.159  23.847  1.00  0.00           C  
ATOM   2229  CG  GLU A1300      43.476  31.753  24.192  1.00  0.00           C  
ATOM   2230  CD  GLU A1300      42.905  31.021  23.014  1.00  0.00           C  
ATOM   2231  OE1 GLU A1300      43.643  30.890  22.003  1.00  0.00           O  
ATOM   2232  OE2 GLU A1300      41.721  30.601  23.100  1.00  0.00           O  
ATOM   2233  H   GLU A1300      41.458  32.548  22.832  1.00  0.00           H  
ATOM   2234  N   PHE A1301      42.322  35.536  21.914  1.00  0.00           N  
ATOM   2235  CA  PHE A1301      42.664  36.658  21.060  1.00  0.00           C  
ATOM   2236  C   PHE A1301      41.731  37.835  21.216  1.00  0.00           C  
ATOM   2237  O   PHE A1301      41.805  38.786  20.445  1.00  0.00           O  
ATOM   2238  CB  PHE A1301      42.712  36.203  19.607  1.00  0.00           C  
ATOM   2239  CG  PHE A1301      43.881  35.324  19.296  1.00  0.00           C  
ATOM   2240  CD1 PHE A1301      45.141  35.868  19.109  1.00  0.00           C  
ATOM   2241  CD2 PHE A1301      43.725  33.952  19.171  1.00  0.00           C  
ATOM   2242  CE1 PHE A1301      46.224  35.060  18.800  1.00  0.00           C  
ATOM   2243  CE2 PHE A1301      44.809  33.136  18.861  1.00  0.00           C  
ATOM   2244  CZ  PHE A1301      46.053  33.692  18.675  1.00  0.00           C  
ATOM   2245  H   PHE A1301      41.579  34.949  21.662  1.00  0.00           H  
ATOM   2246  N   GLN A1302      40.855  37.786  22.213  1.00  0.00           N  
ATOM   2247  CA  GLN A1302      39.927  38.884  22.426  1.00  0.00           C  
ATOM   2248  C   GLN A1302      40.695  40.175  22.687  1.00  0.00           C  
ATOM   2249  O   GLN A1302      40.398  41.206  22.087  1.00  0.00           O  
ATOM   2250  CB  GLN A1302      38.954  38.583  23.567  1.00  0.00           C  
ATOM   2251  CG  GLN A1302      37.941  37.495  23.240  1.00  0.00           C  
ATOM   2252  CD  GLN A1302      36.875  37.320  24.319  1.00  0.00           C  
ATOM   2253  OE1 GLN A1302      35.687  37.580  24.086  1.00  0.00           O  
ATOM   2254  NE2 GLN A1302      37.286  36.845  25.490  1.00  0.00           N  
ATOM   2255  H   GLN A1302      40.834  37.007  22.807  1.00  0.00           H  
ATOM   2256 HE21 GLN A1302      36.613  36.728  26.192  1.00  0.00           H  
ATOM   2257 HE22 GLN A1302      38.232  36.627  25.626  1.00  0.00           H  
ATOM   2258  N   GLY A1303      41.736  40.099  23.506  1.00  0.00           N  
ATOM   2259  CA  GLY A1303      42.520  41.285  23.802  1.00  0.00           C  
ATOM   2260  C   GLY A1303      43.228  41.759  22.557  1.00  0.00           C  
ATOM   2261  O   GLY A1303      43.191  42.950  22.224  1.00  0.00           O  
ATOM   2262  H   GLY A1303      41.977  39.240  23.912  1.00  0.00           H  
ATOM   2263  N   ASN A1304      43.838  40.814  21.847  1.00  0.00           N  
ATOM   2264  CA  ASN A1304      44.562  41.089  20.606  1.00  0.00           C  
ATOM   2265  C   ASN A1304      43.747  41.885  19.604  1.00  0.00           C  
ATOM   2266  O   ASN A1304      44.293  42.738  18.904  1.00  0.00           O  
ATOM   2267  CB  ASN A1304      45.029  39.793  19.952  1.00  0.00           C  
ATOM   2268  CG  ASN A1304      46.123  39.117  20.731  1.00  0.00           C  
ATOM   2269  OD1 ASN A1304      45.975  38.865  21.920  1.00  0.00           O  
ATOM   2270  ND2 ASN A1304      47.238  38.838  20.073  1.00  0.00           N  
ATOM   2271  H   ASN A1304      43.801  39.890  22.170  1.00  0.00           H  
ATOM   2272 HD21 ASN A1304      47.958  38.398  20.570  1.00  0.00           H  
ATOM   2273 HD22 ASN A1304      47.319  39.072  19.125  1.00  0.00           H  
ATOM   2274  N   ARG A1306      42.438  41.660  19.575  1.00  0.00           N  
ATOM   2275  CA  ARG A1306      41.582  42.383  18.647  1.00  0.00           C  
ATOM   2276  C   ARG A1306      41.794  43.909  18.655  1.00  0.00           C  
ATOM   2277  O   ARG A1306      41.728  44.539  17.608  1.00  0.00           O  
ATOM   2278  CB  ARG A1306      40.121  42.053  18.889  1.00  0.00           C  
ATOM   2279  CG  ARG A1306      39.247  42.654  17.841  1.00  0.00           C  
ATOM   2280  CD  ARG A1306      37.793  42.366  18.104  1.00  0.00           C  
ATOM   2281  NE  ARG A1306      37.347  42.911  19.378  1.00  0.00           N  
ATOM   2282  CZ  ARG A1306      36.729  42.195  20.308  1.00  0.00           C  
ATOM   2283  NH1 ARG A1306      36.478  40.910  20.095  1.00  0.00           N  
ATOM   2284  NH2 ARG A1306      36.354  42.763  21.446  1.00  0.00           N  
ATOM   2285  H   ARG A1306      42.045  41.001  20.185  1.00  0.00           H  
ATOM   2286 HE   ARG A1306      37.512  43.859  19.559  1.00  0.00           H  
ATOM   2287 HH11 ARG A1306      36.755  40.482  19.234  1.00  0.00           H  
ATOM   2288 HH12 ARG A1306      36.012  40.369  20.795  1.00  0.00           H  
ATOM   2289 HH21 ARG A1306      36.537  43.733  21.605  1.00  0.00           H  
ATOM   2290 HH22 ARG A1306      35.888  42.221  22.146  1.00  0.00           H  
ATOM   2291  N   ARG A1310      42.062  44.504  19.815  1.00  0.00           N  
ATOM   2292  CA  ARG A1310      42.306  45.952  19.899  1.00  0.00           C  
ATOM   2293  C   ARG A1310      43.502  46.374  19.022  1.00  0.00           C  
ATOM   2294  O   ARG A1310      43.512  47.453  18.422  1.00  0.00           O  
ATOM   2295  CB  ARG A1310      42.567  46.373  21.352  1.00  0.00           C  
ATOM   2296  CG  ARG A1310      41.329  46.648  22.166  1.00  0.00           C  
ATOM   2297  CD  ARG A1310      40.384  45.472  22.137  1.00  0.00           C  
ATOM   2298  NE  ARG A1310      39.256  45.647  23.049  1.00  0.00           N  
ATOM   2299  CZ  ARG A1310      38.657  44.651  23.696  1.00  0.00           C  
ATOM   2300  NH1 ARG A1310      39.090  43.402  23.555  1.00  0.00           N  
ATOM   2301  NH2 ARG A1310      37.640  44.907  24.508  1.00  0.00           N  
ATOM   2302  H   ARG A1310      42.098  43.965  20.632  1.00  0.00           H  
ATOM   2303 HE   ARG A1310      38.920  46.555  23.193  1.00  0.00           H  
ATOM   2304 HH11 ARG A1310      39.870  43.207  22.960  1.00  0.00           H  
ATOM   2305 HH12 ARG A1310      38.636  42.657  24.044  1.00  0.00           H  
ATOM   2306 HH21 ARG A1310      37.325  45.848  24.633  1.00  0.00           H  
ATOM   2307 HH22 ARG A1310      37.189  44.159  24.995  1.00  0.00           H  
ATOM   2308  N   LEU A1312      44.507  45.513  18.952  1.00  0.00           N  
ATOM   2309  CA  LEU A1312      45.689  45.791  18.159  1.00  0.00           C  
ATOM   2310  C   LEU A1312      45.382  45.506  16.688  1.00  0.00           C  
ATOM   2311  O   LEU A1312      45.932  46.142  15.799  1.00  0.00           O  
ATOM   2312  CB  LEU A1312      46.866  44.948  18.659  1.00  0.00           C  
ATOM   2313  CG  LEU A1312      48.237  45.212  18.041  1.00  0.00           C  
ATOM   2314  CD1 LEU A1312      48.582  46.686  18.043  1.00  0.00           C  
ATOM   2315  CD2 LEU A1312      49.257  44.423  18.822  1.00  0.00           C  
ATOM   2316  H   LEU A1312      44.450  44.669  19.447  1.00  0.00           H  
ATOM   2317  N   TYR A1314      44.471  44.570  16.453  1.00  0.00           N  
ATOM   2318  CA  TYR A1314      44.054  44.186  15.103  1.00  0.00           C  
ATOM   2319  C   TYR A1314      43.500  45.460  14.479  1.00  0.00           C  
ATOM   2320  O   TYR A1314      43.998  45.943  13.472  1.00  0.00           O  
ATOM   2321  CB  TYR A1314      42.962  43.104  15.206  1.00  0.00           C  
ATOM   2322  CG  TYR A1314      42.485  42.474  13.915  1.00  0.00           C  
ATOM   2323  CD1 TYR A1314      41.495  43.079  13.140  1.00  0.00           C  
ATOM   2324  CD2 TYR A1314      42.973  41.238  13.503  1.00  0.00           C  
ATOM   2325  CE1 TYR A1314      41.000  42.466  11.994  1.00  0.00           C  
ATOM   2326  CE2 TYR A1314      42.491  40.615  12.361  1.00  0.00           C  
ATOM   2327  CZ  TYR A1314      41.506  41.231  11.615  1.00  0.00           C  
ATOM   2328  OH  TYR A1314      41.017  40.607  10.491  1.00  0.00           O  
ATOM   2329  H   TYR A1314      44.059  44.116  17.217  1.00  0.00           H  
ATOM   2330 HH   TYR A1314      41.468  39.768  10.368  1.00  0.00           H  
ATOM   2331  N   ASP A1316      42.519  46.052  15.143  1.00  0.00           N  
ATOM   2332  CA  ASP A1316      41.916  47.268  14.652  1.00  0.00           C  
ATOM   2333  C   ASP A1316      42.859  48.465  14.653  1.00  0.00           C  
ATOM   2334  O   ASP A1316      42.807  49.270  13.726  1.00  0.00           O  
ATOM   2335  CB  ASP A1316      40.646  47.578  15.418  1.00  0.00           C  
ATOM   2336  CG  ASP A1316      39.629  46.487  15.295  1.00  0.00           C  
ATOM   2337  OD1 ASP A1316      39.654  45.761  14.295  1.00  0.00           O  
ATOM   2338  OD2 ASP A1316      38.809  46.315  16.216  1.00  0.00           O  
ATOM   2339  H   ASP A1316      42.197  45.658  15.981  1.00  0.00           H  
ATOM   2340  N   TRP A1317      43.730  48.596  15.648  1.00  0.00           N  
ATOM   2341  CA  TRP A1317      44.639  49.750  15.650  1.00  0.00           C  
ATOM   2342  C   TRP A1317      45.521  49.746  14.393  1.00  0.00           C  
ATOM   2343  O   TRP A1317      45.710  50.788  13.756  1.00  0.00           O  
ATOM   2344  CB  TRP A1317      45.527  49.764  16.903  1.00  0.00           C  
ATOM   2345  CG  TRP A1317      46.450  50.957  17.007  1.00  0.00           C  
ATOM   2346  CD1 TRP A1317      46.173  52.146  17.604  1.00  0.00           C  
ATOM   2347  CD2 TRP A1317      47.798  51.062  16.519  1.00  0.00           C  
ATOM   2348  NE1 TRP A1317      47.259  52.981  17.526  1.00  0.00           N  
ATOM   2349  CE2 TRP A1317      48.269  52.340  16.863  1.00  0.00           C  
ATOM   2350  CE3 TRP A1317      48.648  50.204  15.821  1.00  0.00           C  
ATOM   2351  CZ2 TRP A1317      49.548  52.778  16.534  1.00  0.00           C  
ATOM   2352  CZ3 TRP A1317      49.924  50.646  15.494  1.00  0.00           C  
ATOM   2353  CH2 TRP A1317      50.358  51.918  15.849  1.00  0.00           C  
ATOM   2354  H   TRP A1317      43.765  47.933  16.369  1.00  0.00           H  
ATOM   2355  HE1 TRP A1317      47.304  53.887  17.886  1.00  0.00           H  
ATOM   2356  N   VAL A1318      46.047  48.576  14.029  1.00  0.00           N  
ATOM   2357  CA  VAL A1318      46.904  48.484  12.862  1.00  0.00           C  
ATOM   2358  C   VAL A1318      46.119  48.888  11.619  1.00  0.00           C  
ATOM   2359  O   VAL A1318      46.491  49.829  10.925  1.00  0.00           O  
ATOM   2360  CB  VAL A1318      47.565  47.085  12.730  1.00  0.00           C  
ATOM   2361  CG1 VAL A1318      48.258  46.951  11.403  1.00  0.00           C  
ATOM   2362  CG2 VAL A1318      48.598  46.900  13.823  1.00  0.00           C  
ATOM   2363  H   VAL A1318      45.853  47.772  14.554  1.00  0.00           H  
ATOM   2364  N   LEU A1319      44.974  48.272  11.396  1.00  0.00           N  
ATOM   2365  CA  LEU A1319      44.203  48.622  10.219  1.00  0.00           C  
ATOM   2366  C   LEU A1319      43.749  50.074  10.201  1.00  0.00           C  
ATOM   2367  O   LEU A1319      43.594  50.656   9.127  1.00  0.00           O  
ATOM   2368  CB  LEU A1319      42.996  47.709  10.050  1.00  0.00           C  
ATOM   2369  CG  LEU A1319      43.274  46.237   9.792  1.00  0.00           C  
ATOM   2370  CD1 LEU A1319      41.961  45.580   9.525  1.00  0.00           C  
ATOM   2371  CD2 LEU A1319      44.184  46.057   8.619  1.00  0.00           C  
ATOM   2372  H   LEU A1319      44.649  47.587  12.017  1.00  0.00           H  
ATOM   2373  N   ASP A1321      43.529  50.666  11.370  1.00  0.00           N  
ATOM   2374  CA  ASP A1321      43.078  52.057  11.422  1.00  0.00           C  
ATOM   2375  C   ASP A1321      44.160  53.044  11.074  1.00  0.00           C  
ATOM   2376  O   ASP A1321      43.855  54.162  10.669  1.00  0.00           O  
ATOM   2377  CB  ASP A1321      42.573  52.435  12.808  1.00  0.00           C  
ATOM   2378  CG  ASP A1321      41.180  51.940  13.084  1.00  0.00           C  
ATOM   2379  OD1 ASP A1321      40.476  51.512  12.138  1.00  0.00           O  
ATOM   2380  OD2 ASP A1321      40.788  51.997  14.272  1.00  0.00           O  
ATOM   2381  H   ASP A1321      43.670  50.168  12.202  1.00  0.00           H  
ATOM   2382  N   ASN A1322      45.419  52.644  11.208  1.00  0.00           N  
ATOM   2383  CA  ASN A1322      46.497  53.580  10.943  1.00  0.00           C  
ATOM   2384  C   ASN A1322      47.363  53.413   9.713  1.00  0.00           C  
ATOM   2385  O   ASN A1322      48.400  54.056   9.601  1.00  0.00           O  
ATOM   2386  CB  ASN A1322      47.363  53.708  12.180  1.00  0.00           C  
ATOM   2387  CG  ASN A1322      46.602  54.296  13.342  1.00  0.00           C  
ATOM   2388  OD1 ASN A1322      46.612  55.498  13.547  1.00  0.00           O  
ATOM   2389  ND2 ASN A1322      45.910  53.455  14.096  1.00  0.00           N  
ATOM   2390  H   ASN A1322      45.619  51.725  11.483  1.00  0.00           H  
ATOM   2391 HD21 ASN A1322      45.413  53.829  14.852  1.00  0.00           H  
ATOM   2392 HD22 ASN A1322      45.908  52.497  13.887  1.00  0.00           H  
ATOM   2393  N   ILE A1323      46.964  52.544   8.794  1.00  0.00           N  
ATOM   2394  CA  ILE A1323      47.738  52.333   7.578  1.00  0.00           C  
ATOM   2395  C   ILE A1323      46.793  52.493   6.399  1.00  0.00           C  
ATOM   2396  O   ILE A1323      45.585  52.338   6.534  1.00  0.00           O  
ATOM   2397  CB  ILE A1323      48.367  50.919   7.533  1.00  0.00           C  
ATOM   2398  CG1 ILE A1323      47.277  49.836   7.610  1.00  0.00           C  
ATOM   2399  CG2 ILE A1323      49.374  50.762   8.650  1.00  0.00           C  
ATOM   2400  CD1 ILE A1323      47.769  48.398   7.491  1.00  0.00           C  
ATOM   2401  H   ILE A1323      46.137  52.037   8.935  1.00  0.00           H  
ATOM   2402  N   THR A1324      47.324  52.821   5.239  1.00  0.00           N  
ATOM   2403  CA  THR A1324      46.475  52.965   4.078  1.00  0.00           C  
ATOM   2404  C   THR A1324      46.080  51.587   3.538  1.00  0.00           C  
ATOM   2405  O   THR A1324      46.847  50.962   2.807  1.00  0.00           O  
ATOM   2406  CB  THR A1324      47.196  53.774   3.016  1.00  0.00           C  
ATOM   2407  OG1 THR A1324      47.450  55.081   3.535  1.00  0.00           O  
ATOM   2408  CG2 THR A1324      46.352  53.896   1.776  1.00  0.00           C  
ATOM   2409  H   THR A1324      48.290  52.967   5.163  1.00  0.00           H  
ATOM   2410  HG1 THR A1324      47.907  55.605   2.873  1.00  0.00           H  
ATOM   2411  N   ILE A1342      44.936  51.082   3.996  1.00  0.00           N  
ATOM   2412  CA  ILE A1342      44.400  49.790   3.569  1.00  0.00           C  
ATOM   2413  C   ILE A1342      42.920  50.105   3.254  1.00  0.00           C  
ATOM   2414  O   ILE A1342      42.278  50.843   3.992  1.00  0.00           O  
ATOM   2415  CB  ILE A1342      44.599  48.730   4.679  1.00  0.00           C  
ATOM   2416  CG1 ILE A1342      44.336  47.327   4.148  1.00  0.00           C  
ATOM   2417  CG2 ILE A1342      43.771  49.036   5.880  1.00  0.00           C  
ATOM   2418  CD1 ILE A1342      45.596  46.596   3.789  1.00  0.00           C  
ATOM   2419  H   ILE A1342      44.428  51.602   4.652  1.00  0.00           H  
ATOM   2420  N   PRO A1343      42.355  49.535   2.177  1.00  0.00           N  
ATOM   2421  CA  PRO A1343      40.963  49.940   1.970  1.00  0.00           C  
ATOM   2422  C   PRO A1343      39.831  49.159   2.599  1.00  0.00           C  
ATOM   2423  O   PRO A1343      38.659  49.506   2.410  1.00  0.00           O  
ATOM   2424  CB  PRO A1343      40.842  49.943   0.454  1.00  0.00           C  
ATOM   2425  CG  PRO A1343      41.733  48.844   0.064  1.00  0.00           C  
ATOM   2426  CD  PRO A1343      42.945  49.076   0.911  1.00  0.00           C  
ATOM   2427  N   VAL A1344      40.140  48.071   3.286  1.00  0.00           N  
ATOM   2428  CA  VAL A1344      39.090  47.294   3.912  1.00  0.00           C  
ATOM   2429  C   VAL A1344      39.506  47.076   5.336  1.00  0.00           C  
ATOM   2430  O   VAL A1344      40.665  47.263   5.672  1.00  0.00           O  
ATOM   2431  CB  VAL A1344      38.898  45.965   3.205  1.00  0.00           C  
ATOM   2432  CG1 VAL A1344      38.452  46.213   1.782  1.00  0.00           C  
ATOM   2433  CG2 VAL A1344      40.183  45.161   3.229  1.00  0.00           C  
ATOM   2434  H   VAL A1344      41.076  47.792   3.371  1.00  0.00           H  
ATOM   2435  N   HIS A1345      38.558  46.715   6.185  1.00  0.00           N  
ATOM   2436  CA  HIS A1345      38.862  46.482   7.591  1.00  0.00           C  
ATOM   2437  C   HIS A1345      38.079  45.276   8.110  1.00  0.00           C  
ATOM   2438  O   HIS A1345      36.973  45.419   8.608  1.00  0.00           O  
ATOM   2439  CB  HIS A1345      38.517  47.730   8.403  1.00  0.00           C  
ATOM   2440  CG  HIS A1345      38.822  47.612   9.862  1.00  0.00           C  
ATOM   2441  ND1 HIS A1345      39.313  48.663  10.605  1.00  0.00           N  
ATOM   2442  CD2 HIS A1345      38.711  46.568  10.717  1.00  0.00           C  
ATOM   2443  CE1 HIS A1345      39.494  48.271  11.852  1.00  0.00           C  
ATOM   2444  NE2 HIS A1345      39.135  47.003  11.944  1.00  0.00           N  
ATOM   2445  H   HIS A1345      37.639  46.603   5.864  1.00  0.00           H  
ATOM   2446  HD1 HIS A1345      39.498  49.558  10.263  1.00  0.00           H  
ATOM   2447  HE2 HIS A1345      39.167  46.463  12.756  1.00  0.00           H  
ATOM   2448  N   PRO A1347      38.641  44.068   7.976  1.00  0.00           N  
ATOM   2449  CA  PRO A1347      37.927  42.887   8.466  1.00  0.00           C  
ATOM   2450  C   PRO A1347      37.617  43.024   9.951  1.00  0.00           C  
ATOM   2451  O   PRO A1347      38.180  43.886  10.641  1.00  0.00           O  
ATOM   2452  CB  PRO A1347      38.947  41.774   8.269  1.00  0.00           C  
ATOM   2453  CG  PRO A1347      39.665  42.214   7.083  1.00  0.00           C  
ATOM   2454  CD  PRO A1347      39.889  43.677   7.309  1.00  0.00           C  
ATOM   2455  N   ARG A1348      36.717  42.175  10.431  1.00  0.00           N  
ATOM   2456  CA  ARG A1348      36.355  42.157  11.831  1.00  0.00           C  
ATOM   2457  C   ARG A1348      36.622  40.751  12.387  1.00  0.00           C  
ATOM   2458  O   ARG A1348      36.348  39.726  11.727  1.00  0.00           O  
ATOM   2459  CB  ARG A1348      34.898  42.566  12.008  1.00  0.00           C  
ATOM   2460  CG  ARG A1348      34.629  44.011  11.639  1.00  0.00           C  
ATOM   2461  CD  ARG A1348      35.486  44.982  12.437  1.00  0.00           C  
ATOM   2462  NE  ARG A1348      35.382  46.344  11.908  1.00  0.00           N  
ATOM   2463  CZ  ARG A1348      36.046  47.402  12.378  1.00  0.00           C  
ATOM   2464  NH1 ARG A1348      36.888  47.283  13.402  1.00  0.00           N  
ATOM   2465  NH2 ARG A1348      35.873  48.590  11.809  1.00  0.00           N  
ATOM   2466  H   ARG A1348      36.286  41.542   9.820  1.00  0.00           H  
ATOM   2467 HE   ARG A1348      34.779  46.489  11.151  1.00  0.00           H  
ATOM   2468 HH11 ARG A1348      37.031  46.391  13.831  1.00  0.00           H  
ATOM   2469 HH12 ARG A1348      37.378  48.086  13.742  1.00  0.00           H  
ATOM   2470 HH21 ARG A1348      35.249  48.687  11.034  1.00  0.00           H  
ATOM   2471 HH22 ARG A1348      36.367  49.387  12.156  1.00  0.00           H  
ATOM   2472  N   GLN A1349      37.231  40.718  13.570  1.00  0.00           N  
ATOM   2473  CA  GLN A1349      37.585  39.483  14.255  1.00  0.00           C  
ATOM   2474  C   GLN A1349      36.440  39.076  15.162  1.00  0.00           C  
ATOM   2475  O   GLN A1349      35.768  39.934  15.729  1.00  0.00           O  
ATOM   2476  CB  GLN A1349      38.843  39.723  15.087  1.00  0.00           C  
ATOM   2477  CG  GLN A1349      39.455  38.476  15.703  1.00  0.00           C  
ATOM   2478  CD  GLN A1349      40.715  38.773  16.517  1.00  0.00           C  
ATOM   2479  OE1 GLN A1349      41.794  38.996  15.963  1.00  0.00           O  
ATOM   2480  NE2 GLN A1349      40.579  38.750  17.834  1.00  0.00           N  
ATOM   2481  H   GLN A1349      37.453  41.569  14.002  1.00  0.00           H  
ATOM   2482 HE21 GLN A1349      41.374  38.938  18.374  1.00  0.00           H  
ATOM   2483 HE22 GLN A1349      39.706  38.551  18.233  1.00  0.00           H  
ATOM   2484  N   TYR A1350      36.193  37.776  15.264  1.00  0.00           N  
ATOM   2485  CA  TYR A1350      35.138  37.232  16.113  1.00  0.00           C  
ATOM   2486  C   TYR A1350      35.732  36.004  16.739  1.00  0.00           C  
ATOM   2487  O   TYR A1350      36.274  35.146  16.046  1.00  0.00           O  
ATOM   2488  CB  TYR A1350      33.901  36.859  15.316  1.00  0.00           C  
ATOM   2489  CG  TYR A1350      33.181  38.058  14.774  1.00  0.00           C  
ATOM   2490  CD1 TYR A1350      32.410  38.861  15.606  1.00  0.00           C  
ATOM   2491  CD2 TYR A1350      33.294  38.410  13.432  1.00  0.00           C  
ATOM   2492  CE1 TYR A1350      31.774  39.989  15.118  1.00  0.00           C  
ATOM   2493  CE2 TYR A1350      32.662  39.527  12.933  1.00  0.00           C  
ATOM   2494  CZ  TYR A1350      31.905  40.318  13.778  1.00  0.00           C  
ATOM   2495  OH  TYR A1350      31.304  41.455  13.278  1.00  0.00           O  
ATOM   2496  H   TYR A1350      36.744  37.153  14.746  1.00  0.00           H  
ATOM   2497 HH   TYR A1350      31.511  41.543  12.345  1.00  0.00           H  
ATOM   2498  N   GLU A1351      35.671  35.950  18.061  1.00  0.00           N  
ATOM   2499  CA  GLU A1351      36.250  34.865  18.813  1.00  0.00           C  
ATOM   2500  C   GLU A1351      35.217  33.887  19.329  1.00  0.00           C  
ATOM   2501  O   GLU A1351      34.143  34.294  19.800  1.00  0.00           O  
ATOM   2502  CB  GLU A1351      37.036  35.431  19.999  1.00  0.00           C  
ATOM   2503  CG  GLU A1351      38.006  36.565  19.676  1.00  0.00           C  
ATOM   2504  CD  GLU A1351      37.343  37.953  19.592  1.00  0.00           C  
ATOM   2505  OE1 GLU A1351      36.132  38.097  19.864  1.00  0.00           O  
ATOM   2506  OE2 GLU A1351      38.049  38.921  19.258  1.00  0.00           O  
ATOM   2507  H   GLU A1351      35.217  36.672  18.544  1.00  0.00           H  
ATOM   2508  N   PHE A1352      35.543  32.602  19.211  1.00  0.00           N  
ATOM   2509  CA  PHE A1352      34.704  31.515  19.707  1.00  0.00           C  
ATOM   2510  C   PHE A1352      35.604  30.739  20.685  1.00  0.00           C  
ATOM   2511  O   PHE A1352      36.801  31.035  20.783  1.00  0.00           O  
ATOM   2512  CB  PHE A1352      34.187  30.637  18.554  1.00  0.00           C  
ATOM   2513  CG  PHE A1352      35.265  29.977  17.741  1.00  0.00           C  
ATOM   2514  CD1 PHE A1352      35.876  30.653  16.689  1.00  0.00           C  
ATOM   2515  CD2 PHE A1352      35.707  28.699  18.061  1.00  0.00           C  
ATOM   2516  CE1 PHE A1352      36.919  30.071  15.974  1.00  0.00           C  
ATOM   2517  CE2 PHE A1352      36.754  28.101  17.354  1.00  0.00           C  
ATOM   2518  CZ  PHE A1352      37.364  28.791  16.309  1.00  0.00           C  
ATOM   2519  H   PHE A1352      36.387  32.374  18.770  1.00  0.00           H  
ATOM   2520  N   SER A1356      35.056  29.796  21.442  1.00  0.00           N  
ATOM   2521  CA  SER A1356      35.867  29.053  22.402  1.00  0.00           C  
ATOM   2522  C   SER A1356      36.546  27.833  21.807  1.00  0.00           C  
ATOM   2523  O   SER A1356      35.968  27.127  20.987  1.00  0.00           O  
ATOM   2524  CB  SER A1356      35.025  28.636  23.588  1.00  0.00           C  
ATOM   2525  OG  SER A1356      34.012  27.741  23.166  1.00  0.00           O  
ATOM   2526  H   SER A1356      34.100  29.597  21.356  1.00  0.00           H  
ATOM   2527 HG   SER A1356      33.481  27.479  23.921  1.00  0.00           H  
ATOM   2528  N   ARG A1360      37.775  27.580  22.239  1.00  0.00           N  
ATOM   2529  CA  ARG A1360      38.555  26.459  21.748  1.00  0.00           C  
ATOM   2530  C   ARG A1360      37.985  25.154  22.290  1.00  0.00           C  
ATOM   2531  O   ARG A1360      37.318  25.144  23.312  1.00  0.00           O  
ATOM   2532  CB  ARG A1360      40.009  26.604  22.190  1.00  0.00           C  
ATOM   2533  CG  ARG A1360      40.266  26.086  23.598  1.00  0.00           C  
ATOM   2534  CD  ARG A1360      41.691  26.317  24.068  1.00  0.00           C  
ATOM   2535  NE  ARG A1360      42.679  25.995  23.040  1.00  0.00           N  
ATOM   2536  CZ  ARG A1360      43.341  26.911  22.331  1.00  0.00           C  
ATOM   2537  NH1 ARG A1360      43.108  28.203  22.535  1.00  0.00           N  
ATOM   2538  NH2 ARG A1360      44.229  26.535  21.413  1.00  0.00           N  
ATOM   2539  H   ARG A1360      38.170  28.171  22.913  1.00  0.00           H  
ATOM   2540 HE   ARG A1360      42.866  25.050  22.861  1.00  0.00           H  
ATOM   2541 HH11 ARG A1360      42.437  28.488  23.219  1.00  0.00           H  
ATOM   2542 HH12 ARG A1360      43.604  28.890  22.004  1.00  0.00           H  
ATOM   2543 HH21 ARG A1360      44.402  25.563  21.253  1.00  0.00           H  
ATOM   2544 HH22 ARG A1360      44.723  27.224  20.884  1.00  0.00           H  
ATOM   2545  N   LEU A1361      38.268  24.056  21.597  1.00  0.00           N  
ATOM   2546  CA  LEU A1361      37.818  22.726  21.991  1.00  0.00           C  
ATOM   2547  C   LEU A1361      38.809  22.109  22.971  1.00  0.00           C  
ATOM   2548  O   LEU A1361      40.018  22.215  22.778  1.00  0.00           O  
ATOM   2549  CB  LEU A1361      37.760  21.822  20.758  1.00  0.00           C  
ATOM   2550  CG  LEU A1361      37.707  20.308  20.997  1.00  0.00           C  
ATOM   2551  CD1 LEU A1361      36.338  19.936  21.532  1.00  0.00           C  
ATOM   2552  CD2 LEU A1361      37.974  19.564  19.703  1.00  0.00           C  
ATOM   2553  H   LEU A1361      38.805  24.144  20.782  1.00  0.00           H  
ATOM   2554  N   ASN A1365      38.296  21.472  24.013  1.00  0.00           N  
ATOM   2555  CA  ASN A1365      39.130  20.784  24.986  1.00  0.00           C  
ATOM   2556  C   ASN A1365      38.553  19.387  25.032  1.00  0.00           C  
ATOM   2557  O   ASN A1365      37.339  19.219  25.166  1.00  0.00           O  
ATOM   2558  CB  ASN A1365      39.029  21.427  26.357  1.00  0.00           C  
ATOM   2559  CG  ASN A1365      39.703  22.765  26.407  1.00  0.00           C  
ATOM   2560  OD1 ASN A1365      40.899  22.870  26.142  1.00  0.00           O  
ATOM   2561  ND2 ASN A1365      38.946  23.810  26.726  1.00  0.00           N  
ATOM   2562  H   ASN A1365      37.323  21.464  24.132  1.00  0.00           H  
ATOM   2563 HD21 ASN A1365      39.378  24.688  26.761  1.00  0.00           H  
ATOM   2564 HD22 ASN A1365      37.993  23.685  26.916  1.00  0.00           H  
ATOM   2565  N   LEU A1366      39.390  18.390  24.797  1.00  0.00           N  
ATOM   2566  CA  LEU A1366      38.928  17.019  24.811  1.00  0.00           C  
ATOM   2567  C   LEU A1366      39.386  16.373  26.095  1.00  0.00           C  
ATOM   2568  O   LEU A1366      40.530  16.526  26.518  1.00  0.00           O  
ATOM   2569  CB  LEU A1366      39.458  16.237  23.604  1.00  0.00           C  
ATOM   2570  CG  LEU A1366      38.435  15.593  22.671  1.00  0.00           C  
ATOM   2571  CD1 LEU A1366      39.092  14.437  21.968  1.00  0.00           C  
ATOM   2572  CD2 LEU A1366      37.223  15.094  23.440  1.00  0.00           C  
ATOM   2573  H   LEU A1366      40.333  18.582  24.611  1.00  0.00           H  
ATOM   2574  N   GLU A1368      38.483  15.635  26.708  1.00  0.00           N  
ATOM   2575  CA  GLU A1368      38.768  14.953  27.956  1.00  0.00           C  
ATOM   2576  C   GLU A1368      39.768  13.804  27.758  1.00  0.00           C  
ATOM   2577  O   GLU A1368      39.642  13.028  26.825  1.00  0.00           O  
ATOM   2578  CB  GLU A1368      37.442  14.457  28.502  1.00  0.00           C  
ATOM   2579  CG  GLU A1368      37.478  13.675  29.760  1.00  0.00           C  
ATOM   2580  CD  GLU A1368      36.096  13.157  30.077  1.00  0.00           C  
ATOM   2581  OE1 GLU A1368      35.720  12.082  29.530  1.00  0.00           O  
ATOM   2582  OE2 GLU A1368      35.379  13.863  30.826  1.00  0.00           O  
ATOM   2583  H   GLU A1368      37.593  15.544  26.309  1.00  0.00           H  
ATOM   2584  N   TYR A1369      40.768  13.730  28.628  1.00  0.00           N  
ATOM   2585  CA  TYR A1369      41.812  12.702  28.594  1.00  0.00           C  
ATOM   2586  C   TYR A1369      42.914  12.904  27.584  1.00  0.00           C  
ATOM   2587  O   TYR A1369      43.760  12.034  27.443  1.00  0.00           O  
ATOM   2588  CB  TYR A1369      41.237  11.297  28.403  1.00  0.00           C  
ATOM   2589  CG  TYR A1369      40.482  10.800  29.597  1.00  0.00           C  
ATOM   2590  CD1 TYR A1369      41.134  10.551  30.798  1.00  0.00           C  
ATOM   2591  CD2 TYR A1369      39.103  10.634  29.548  1.00  0.00           C  
ATOM   2592  CE1 TYR A1369      40.434  10.160  31.916  1.00  0.00           C  
ATOM   2593  CE2 TYR A1369      38.398  10.240  30.665  1.00  0.00           C  
ATOM   2594  CZ  TYR A1369      39.070  10.009  31.838  1.00  0.00           C  
ATOM   2595  OH  TYR A1369      38.365   9.648  32.946  1.00  0.00           O  
ATOM   2596  H   TYR A1369      40.811  14.404  29.337  1.00  0.00           H  
ATOM   2597 HH   TYR A1369      37.433   9.586  32.726  1.00  0.00           H  
ATOM   2598  N   THR A1370      42.959  14.067  26.948  1.00  0.00           N  
ATOM   2599  CA  THR A1370      43.985  14.338  25.943  1.00  0.00           C  
ATOM   2600  C   THR A1370      44.535  15.755  26.047  1.00  0.00           C  
ATOM   2601  O   THR A1370      43.897  16.609  26.643  1.00  0.00           O  
ATOM   2602  CB  THR A1370      43.419  14.112  24.505  1.00  0.00           C  
ATOM   2603  OG1 THR A1370      43.997  15.054  23.592  1.00  0.00           O  
ATOM   2604  CG2 THR A1370      41.928  14.290  24.478  1.00  0.00           C  
ATOM   2605  H   THR A1370      42.293  14.756  27.155  1.00  0.00           H  
ATOM   2606  HG1 THR A1370      43.643  14.906  22.712  1.00  0.00           H  
ATOM   2607  N   VAL A1373      45.746  15.981  25.539  1.00  0.00           N  
ATOM   2608  CA  VAL A1373      46.330  17.318  25.538  1.00  0.00           C  
ATOM   2609  C   VAL A1373      46.411  17.797  24.079  1.00  0.00           C  
ATOM   2610  O   VAL A1373      46.666  17.000  23.173  1.00  0.00           O  
ATOM   2611  CB  VAL A1373      47.744  17.371  26.206  1.00  0.00           C  
ATOM   2612  CG1 VAL A1373      47.667  16.936  27.645  1.00  0.00           C  
ATOM   2613  CG2 VAL A1373      48.753  16.520  25.459  1.00  0.00           C  
ATOM   2614  H   VAL A1373      46.254  15.235  25.159  1.00  0.00           H  
ATOM   2615  N   MET A1412      46.181  19.089  23.851  1.00  0.00           N  
ATOM   2616  CA  MET A1412      46.219  19.658  22.496  1.00  0.00           C  
ATOM   2617  C   MET A1412      47.386  20.615  22.237  1.00  0.00           C  
ATOM   2618  O   MET A1412      47.744  20.891  21.094  1.00  0.00           O  
ATOM   2619  CB  MET A1412      44.908  20.370  22.201  1.00  0.00           C  
ATOM   2620  CG  MET A1412      43.715  19.510  22.498  1.00  0.00           C  
ATOM   2621  SD  MET A1412      42.824  19.001  21.057  1.00  0.00           S  
ATOM   2622  CE  MET A1412      41.246  19.409  21.613  1.00  0.00           C  
ATOM   2623  H   MET A1412      45.981  19.677  24.609  1.00  0.00           H  
ATOM   2624  N   SER A1415      47.957  21.143  23.304  1.00  0.00           N  
ATOM   2625  CA  SER A1415      49.080  22.049  23.193  1.00  0.00           C  
ATOM   2626  C   SER A1415      50.115  21.447  22.252  1.00  0.00           C  
ATOM   2627  O   SER A1415      50.675  20.393  22.557  1.00  0.00           O  
ATOM   2628  CB  SER A1415      49.693  22.213  24.575  1.00  0.00           C  
ATOM   2629  OG  SER A1415      50.923  22.898  24.508  1.00  0.00           O  
ATOM   2630  H   SER A1415      47.612  20.916  24.193  1.00  0.00           H  
ATOM   2631 HG   SER A1415      51.288  22.988  25.391  1.00  0.00           H  
ATOM   2632  N   LYS A1416      50.379  22.081  21.116  1.00  0.00           N  
ATOM   2633  CA  LYS A1416      51.382  21.518  20.215  1.00  0.00           C  
ATOM   2634  C   LYS A1416      52.733  21.381  20.916  1.00  0.00           C  
ATOM   2635  O   LYS A1416      53.490  20.457  20.640  1.00  0.00           O  
ATOM   2636  CB  LYS A1416      51.533  22.343  18.933  1.00  0.00           C  
ATOM   2637  CG  LYS A1416      50.421  22.131  17.894  1.00  0.00           C  
ATOM   2638  CD  LYS A1416      50.790  22.822  16.592  1.00  0.00           C  
ATOM   2639  CE  LYS A1416      49.737  23.814  16.177  1.00  0.00           C  
ATOM   2640  NZ  LYS A1416      50.252  24.756  15.144  1.00  0.00           N  
ATOM   2641  H   LYS A1416      49.910  22.910  20.886  1.00  0.00           H  
ATOM   2642  HZ1 LYS A1416      50.777  24.225  14.420  1.00  0.00           H  
ATOM   2643  HZ2 LYS A1416      49.454  25.252  14.699  1.00  0.00           H  
ATOM   2644  HZ3 LYS A1416      50.885  25.449  15.592  1.00  0.00           H  
ATOM   2645  N   ARG A1417      53.017  22.285  21.847  1.00  0.00           N  
ATOM   2646  CA  ARG A1417      54.268  22.248  22.595  1.00  0.00           C  
ATOM   2647  C   ARG A1417      54.376  20.887  23.271  1.00  0.00           C  
ATOM   2648  O   ARG A1417      55.437  20.256  23.269  1.00  0.00           O  
ATOM   2649  CB  ARG A1417      54.275  23.362  23.654  1.00  0.00           C  
ATOM   2650  CG  ARG A1417      55.594  23.551  24.428  1.00  0.00           C  
ATOM   2651  CD  ARG A1417      55.767  22.568  25.596  1.00  0.00           C  
ATOM   2652  NE  ARG A1417      57.108  22.637  26.186  1.00  0.00           N  
ATOM   2653  CZ  ARG A1417      57.544  23.628  26.968  1.00  0.00           C  
ATOM   2654  NH1 ARG A1417      56.745  24.645  27.281  1.00  0.00           N  
ATOM   2655  NH2 ARG A1417      58.783  23.601  27.450  1.00  0.00           N  
ATOM   2656  H   ARG A1417      52.369  22.995  22.036  1.00  0.00           H  
ATOM   2657 HE   ARG A1417      57.728  21.904  25.993  1.00  0.00           H  
ATOM   2658 HH11 ARG A1417      55.809  24.672  26.930  1.00  0.00           H  
ATOM   2659 HH12 ARG A1417      57.081  25.382  27.867  1.00  0.00           H  
ATOM   2660 HH21 ARG A1417      59.390  22.838  27.227  1.00  0.00           H  
ATOM   2661 HH22 ARG A1417      59.108  24.344  28.035  1.00  0.00           H  
ATOM   2662  N   LYS A1418      53.260  20.446  23.845  1.00  0.00           N  
ATOM   2663  CA  LYS A1418      53.193  19.172  24.542  1.00  0.00           C  
ATOM   2664  C   LYS A1418      53.185  17.991  23.574  1.00  0.00           C  
ATOM   2665  O   LYS A1418      54.008  17.081  23.705  1.00  0.00           O  
ATOM   2666  CB  LYS A1418      51.966  19.121  25.439  1.00  0.00           C  
ATOM   2667  CG  LYS A1418      51.918  20.201  26.484  1.00  0.00           C  
ATOM   2668  CD  LYS A1418      51.117  19.693  27.657  1.00  0.00           C  
ATOM   2669  CE  LYS A1418      50.821  20.762  28.676  1.00  0.00           C  
ATOM   2670  NZ  LYS A1418      49.764  21.670  28.174  1.00  0.00           N  
ATOM   2671  H   LYS A1418      52.453  21.000  23.796  1.00  0.00           H  
ATOM   2672  HZ1 LYS A1418      48.995  21.109  27.755  1.00  0.00           H  
ATOM   2673  HZ2 LYS A1418      49.390  22.236  28.962  1.00  0.00           H  
ATOM   2674  HZ3 LYS A1418      50.165  22.303  27.452  1.00  0.00           H  
ATOM   2675  N   LEU A1419      52.275  18.006  22.598  1.00  0.00           N  
ATOM   2676  CA  LEU A1419      52.194  16.926  21.617  1.00  0.00           C  
ATOM   2677  C   LEU A1419      53.579  16.691  21.041  1.00  0.00           C  
ATOM   2678  O   LEU A1419      54.006  15.559  20.839  1.00  0.00           O  
ATOM   2679  CB  LEU A1419      51.215  17.285  20.503  1.00  0.00           C  
ATOM   2680  CG  LEU A1419      49.755  17.394  20.945  1.00  0.00           C  
ATOM   2681  CD1 LEU A1419      48.892  17.864  19.785  1.00  0.00           C  
ATOM   2682  CD2 LEU A1419      49.266  16.045  21.495  1.00  0.00           C  
ATOM   2683  H   LEU A1419      51.648  18.757  22.538  1.00  0.00           H  
ATOM   2684  N   ASN A1420      54.320  17.771  20.870  1.00  0.00           N  
ATOM   2685  CA  ASN A1420      55.661  17.668  20.335  1.00  0.00           C  
ATOM   2686  C   ASN A1420      56.592  16.943  21.307  1.00  0.00           C  
ATOM   2687  O   ASN A1420      57.499  16.219  20.886  1.00  0.00           O  
ATOM   2688  CB  ASN A1420      56.210  19.051  20.012  1.00  0.00           C  
ATOM   2689  CG  ASN A1420      57.536  18.987  19.312  1.00  0.00           C  
ATOM   2690  OD1 ASN A1420      57.603  19.013  18.086  1.00  0.00           O  
ATOM   2691  ND2 ASN A1420      58.608  18.887  20.087  1.00  0.00           N  
ATOM   2692  H   ASN A1420      53.958  18.650  21.108  1.00  0.00           H  
ATOM   2693 HD21 ASN A1420      59.482  18.844  19.647  1.00  0.00           H  
ATOM   2694 HD22 ASN A1420      58.507  18.859  21.061  1.00  0.00           H  
ATOM   2695  N   LEU A1421      56.370  17.126  22.607  1.00  0.00           N  
ATOM   2696  CA  LEU A1421      57.210  16.477  23.610  1.00  0.00           C  
ATOM   2697  C   LEU A1421      56.958  14.974  23.664  1.00  0.00           C  
ATOM   2698  O   LEU A1421      57.883  14.201  23.907  1.00  0.00           O  
ATOM   2699  CB  LEU A1421      57.016  17.110  24.984  1.00  0.00           C  
ATOM   2700  CG  LEU A1421      57.903  16.588  26.112  1.00  0.00           C  
ATOM   2701  CD1 LEU A1421      59.357  16.806  25.809  1.00  0.00           C  
ATOM   2702  CD2 LEU A1421      57.529  17.308  27.379  1.00  0.00           C  
ATOM   2703  H   LEU A1421      55.633  17.704  22.895  1.00  0.00           H  
ATOM   2704  N   LEU A1422      55.715  14.563  23.422  1.00  0.00           N  
ATOM   2705  CA  LEU A1422      55.369  13.152  23.410  1.00  0.00           C  
ATOM   2706  C   LEU A1422      56.104  12.504  22.224  1.00  0.00           C  
ATOM   2707  O   LEU A1422      56.631  11.398  22.344  1.00  0.00           O  
ATOM   2708  CB  LEU A1422      53.859  12.967  23.251  1.00  0.00           C  
ATOM   2709  CG  LEU A1422      52.942  13.416  24.392  1.00  0.00           C  
ATOM   2710  CD1 LEU A1422      51.494  13.271  23.985  1.00  0.00           C  
ATOM   2711  CD2 LEU A1422      53.196  12.597  25.641  1.00  0.00           C  
ATOM   2712  H   LEU A1422      55.017  15.228  23.248  1.00  0.00           H  
ATOM   2713  N   VAL A1423      56.172  13.218  21.102  1.00  0.00           N  
ATOM   2714  CA  VAL A1423      56.834  12.710  19.902  1.00  0.00           C  
ATOM   2715  C   VAL A1423      58.358  12.785  20.034  1.00  0.00           C  
ATOM   2716  O   VAL A1423      59.080  11.826  19.762  1.00  0.00           O  
ATOM   2717  CB  VAL A1423      56.376  13.492  18.651  1.00  0.00           C  
ATOM   2718  CG1 VAL A1423      56.947  12.869  17.391  1.00  0.00           C  
ATOM   2719  CG2 VAL A1423      54.865  13.514  18.571  1.00  0.00           C  
ATOM   2720  H   VAL A1423      55.766  14.110  21.080  1.00  0.00           H  
ATOM   2721  N   THR A1424      58.842  13.919  20.521  1.00  0.00           N  
ATOM   2722  CA  THR A1424      60.275  14.133  20.695  1.00  0.00           C  
ATOM   2723  C   THR A1424      60.894  13.109  21.648  1.00  0.00           C  
ATOM   2724  O   THR A1424      61.939  12.526  21.364  1.00  0.00           O  
ATOM   2725  CB  THR A1424      60.535  15.576  21.181  1.00  0.00           C  
ATOM   2726  OG1 THR A1424      60.397  16.475  20.070  1.00  0.00           O  
ATOM   2727  CG2 THR A1424      61.923  15.723  21.806  1.00  0.00           C  
ATOM   2728  H   THR A1424      58.220  14.634  20.771  1.00  0.00           H  
ATOM   2729  HG1 THR A1424      60.557  17.375  20.364  1.00  0.00           H  
ATOM   2730  N   ASP A1425      60.244  12.902  22.783  1.00  0.00           N  
ATOM   2731  CA  ASP A1425      60.724  11.943  23.757  1.00  0.00           C  
ATOM   2732  C   ASP A1425      60.346  10.503  23.404  1.00  0.00           C  
ATOM   2733  O   ASP A1425      60.495   9.607  24.226  1.00  0.00           O  
ATOM   2734  CB  ASP A1425      60.185  12.289  25.142  1.00  0.00           C  
ATOM   2735  CG  ASP A1425      60.906  13.460  25.779  1.00  0.00           C  
ATOM   2736  OD1 ASP A1425      61.806  14.050  25.123  1.00  0.00           O  
ATOM   2737  OD2 ASP A1425      60.568  13.774  26.949  1.00  0.00           O  
ATOM   2738  H   ASP A1425      59.424  13.406  22.967  1.00  0.00           H  
ATOM   2739  N   LYS A1427      59.827  10.298  22.201  1.00  0.00           N  
ATOM   2740  CA  LYS A1427      59.441   8.979  21.724  1.00  0.00           C  
ATOM   2741  C   LYS A1427      58.475   8.223  22.640  1.00  0.00           C  
ATOM   2742  O   LYS A1427      58.631   7.017  22.822  1.00  0.00           O  
ATOM   2743  CB  LYS A1427      60.681   8.092  21.471  1.00  0.00           C  
ATOM   2744  CG  LYS A1427      61.863   8.734  20.720  1.00  0.00           C  
ATOM   2745  CD  LYS A1427      61.451   9.544  19.472  1.00  0.00           C  
ATOM   2746  CE  LYS A1427      60.899   8.688  18.310  1.00  0.00           C  
ATOM   2747  NZ  LYS A1427      60.302   9.521  17.186  1.00  0.00           N  
ATOM   2748  H   LYS A1427      59.698  11.067  21.608  1.00  0.00           H  
ATOM   2749  HZ1 LYS A1427      60.938  10.314  16.966  1.00  0.00           H  
ATOM   2750  HZ2 LYS A1427      60.183   8.928  16.340  1.00  0.00           H  
ATOM   2751  HZ3 LYS A1427      59.376   9.891  17.483  1.00  0.00           H  
ATOM   2752  N   HIS A1428      57.525   8.903  23.276  1.00  0.00           N  
ATOM   2753  CA  HIS A1428      56.571   8.177  24.124  1.00  0.00           C  
ATOM   2754  C   HIS A1428      55.417   7.644  23.271  1.00  0.00           C  
ATOM   2755  O   HIS A1428      54.649   6.792  23.708  1.00  0.00           O  
ATOM   2756  CB  HIS A1428      56.094   9.010  25.306  1.00  0.00           C  
ATOM   2757  CG  HIS A1428      57.177   9.286  26.302  1.00  0.00           C  
ATOM   2758  ND1 HIS A1428      57.505  10.558  26.723  1.00  0.00           N  
ATOM   2759  CD2 HIS A1428      58.046   8.455  26.922  1.00  0.00           C  
ATOM   2760  CE1 HIS A1428      58.529  10.502  27.555  1.00  0.00           C  
ATOM   2761  NE2 HIS A1428      58.877   9.236  27.692  1.00  0.00           N  
ATOM   2762  H   HIS A1428      57.463   9.876  23.180  1.00  0.00           H  
ATOM   2763  HD1 HIS A1428      57.049  11.376  26.448  1.00  0.00           H  
ATOM   2764  HE2 HIS A1428      59.607   8.907  28.250  1.00  0.00           H  
ATOM   2765  N   VAL A1433      55.281   8.185  22.063  1.00  0.00           N  
ATOM   2766  CA  VAL A1433      54.299   7.713  21.087  1.00  0.00           C  
ATOM   2767  C   VAL A1433      55.191   7.482  19.868  1.00  0.00           C  
ATOM   2768  O   VAL A1433      56.359   7.835  19.892  1.00  0.00           O  
ATOM   2769  CB  VAL A1433      53.164   8.734  20.770  1.00  0.00           C  
ATOM   2770  CG1 VAL A1433      52.261   8.926  21.981  1.00  0.00           C  
ATOM   2771  CG2 VAL A1433      53.741  10.048  20.284  1.00  0.00           C  
ATOM   2772  H   VAL A1433      55.864   8.932  21.816  1.00  0.00           H  
ATOM   2773  N   GLU A1434      54.671   6.838  18.835  1.00  0.00           N  
ATOM   2774  CA  GLU A1434      55.476   6.551  17.652  1.00  0.00           C  
ATOM   2775  C   GLU A1434      55.759   7.769  16.818  1.00  0.00           C  
ATOM   2776  O   GLU A1434      56.762   7.827  16.127  1.00  0.00           O  
ATOM   2777  CB  GLU A1434      54.796   5.494  16.802  1.00  0.00           C  
ATOM   2778  CG  GLU A1434      54.706   4.141  17.495  1.00  0.00           C  
ATOM   2779  CD  GLU A1434      53.866   3.137  16.727  1.00  0.00           C  
ATOM   2780  OE1 GLU A1434      53.930   3.144  15.471  1.00  0.00           O  
ATOM   2781  OE2 GLU A1434      53.142   2.346  17.389  1.00  0.00           O  
ATOM   2782  H   GLU A1434      53.735   6.551  18.865  1.00  0.00           H  
ATOM   2783  N   GLY A1435      54.853   8.736  16.883  1.00  0.00           N  
ATOM   2784  CA  GLY A1435      54.991   9.961  16.126  1.00  0.00           C  
ATOM   2785  C   GLY A1435      53.623  10.596  16.022  1.00  0.00           C  
ATOM   2786  O   GLY A1435      52.621   9.995  16.418  1.00  0.00           O  
ATOM   2787  H   GLY A1435      54.069   8.617  17.459  1.00  0.00           H  
ATOM   2788  N   TRP A1440      53.575  11.772  15.409  1.00  0.00           N  
ATOM   2789  CA  TRP A1440      52.349  12.550  15.251  1.00  0.00           C  
ATOM   2790  C   TRP A1440      51.105  11.771  14.861  1.00  0.00           C  
ATOM   2791  O   TRP A1440      50.012  12.068  15.332  1.00  0.00           O  
ATOM   2792  CB  TRP A1440      52.583  13.668  14.242  1.00  0.00           C  
ATOM   2793  CG  TRP A1440      53.652  14.630  14.651  1.00  0.00           C  
ATOM   2794  CD1 TRP A1440      54.957  14.598  14.288  1.00  0.00           C  
ATOM   2795  CD2 TRP A1440      53.490  15.789  15.480  1.00  0.00           C  
ATOM   2796  NE1 TRP A1440      55.624  15.667  14.833  1.00  0.00           N  
ATOM   2797  CE2 TRP A1440      54.746  16.413  15.571  1.00  0.00           C  
ATOM   2798  CE3 TRP A1440      52.398  16.362  16.150  1.00  0.00           C  
ATOM   2799  CZ2 TRP A1440      54.949  17.580  16.303  1.00  0.00           C  
ATOM   2800  CZ3 TRP A1440      52.597  17.520  16.876  1.00  0.00           C  
ATOM   2801  CH2 TRP A1440      53.866  18.119  16.948  1.00  0.00           C  
ATOM   2802  H   TRP A1440      54.407  12.138  15.043  1.00  0.00           H  
ATOM   2803  HE1 TRP A1440      56.572  15.863  14.713  1.00  0.00           H  
ATOM   2804  N   ASP A1441      51.268  10.779  14.000  1.00  0.00           N  
ATOM   2805  CA  ASP A1441      50.136   9.989  13.562  1.00  0.00           C  
ATOM   2806  C   ASP A1441      49.982   8.694  14.347  1.00  0.00           C  
ATOM   2807  O   ASP A1441      49.506   7.696  13.816  1.00  0.00           O  
ATOM   2808  CB  ASP A1441      50.234   9.697  12.070  1.00  0.00           C  
ATOM   2809  CG  ASP A1441      51.337   8.724  11.745  1.00  0.00           C  
ATOM   2810  OD1 ASP A1441      52.438   8.843  12.312  1.00  0.00           O  
ATOM   2811  OD2 ASP A1441      51.094   7.813  10.932  1.00  0.00           O  
ATOM   2812  H   ASP A1441      52.163  10.577  13.656  1.00  0.00           H  
ATOM   2813  N   ASP A1442      50.445   8.677  15.588  1.00  0.00           N  
ATOM   2814  CA  ASP A1442      50.274   7.497  16.417  1.00  0.00           C  
ATOM   2815  C   ASP A1442      48.748   7.417  16.663  1.00  0.00           C  
ATOM   2816  O   ASP A1442      48.092   8.438  16.896  1.00  0.00           O  
ATOM   2817  CB  ASP A1442      51.040   7.693  17.724  1.00  0.00           C  
ATOM   2818  CG  ASP A1442      50.941   6.501  18.659  1.00  0.00           C  
ATOM   2819  OD1 ASP A1442      49.926   6.378  19.380  1.00  0.00           O  
ATOM   2820  OD2 ASP A1442      51.908   5.710  18.699  1.00  0.00           O  
ATOM   2821  H   ASP A1442      50.905   9.464  15.948  1.00  0.00           H  
ATOM   2822  N   PRO A1450      48.171   6.206  16.657  1.00  0.00           N  
ATOM   2823  CA  PRO A1450      46.726   6.151  16.879  1.00  0.00           C  
ATOM   2824  C   PRO A1450      46.205   6.672  18.213  1.00  0.00           C  
ATOM   2825  O   PRO A1450      44.993   6.765  18.395  1.00  0.00           O  
ATOM   2826  CB  PRO A1450      46.418   4.675  16.691  1.00  0.00           C  
ATOM   2827  CG  PRO A1450      47.360   4.288  15.638  1.00  0.00           C  
ATOM   2828  CD  PRO A1450      48.645   4.925  16.106  1.00  0.00           C  
ATOM   2829  N   ARG A1452      47.092   6.967  19.160  1.00  0.00           N  
ATOM   2830  CA  ARG A1452      46.672   7.502  20.465  1.00  0.00           C  
ATOM   2831  C   ARG A1452      46.698   9.021  20.472  1.00  0.00           C  
ATOM   2832  O   ARG A1452      46.215   9.637  21.406  1.00  0.00           O  
ATOM   2833  CB  ARG A1452      47.570   7.004  21.606  1.00  0.00           C  
ATOM   2834  CG  ARG A1452      47.382   5.550  21.987  1.00  0.00           C  
ATOM   2835  CD  ARG A1452      48.589   4.739  21.590  1.00  0.00           C  
ATOM   2836  NE  ARG A1452      49.732   4.873  22.493  1.00  0.00           N  
ATOM   2837  CZ  ARG A1452      50.985   4.600  22.143  1.00  0.00           C  
ATOM   2838  NH1 ARG A1452      51.272   4.243  20.906  1.00  0.00           N  
ATOM   2839  NH2 ARG A1452      51.963   4.720  23.009  1.00  0.00           N  
ATOM   2840  H   ARG A1452      48.046   6.825  18.985  1.00  0.00           H  
ATOM   2841 HE   ARG A1452      49.565   5.181  23.407  1.00  0.00           H  
ATOM   2842 HH11 ARG A1452      50.544   4.176  20.223  1.00  0.00           H  
ATOM   2843 HH12 ARG A1452      52.217   4.039  20.651  1.00  0.00           H  
ATOM   2844 HH21 ARG A1452      51.770   5.020  23.943  1.00  0.00           H  
ATOM   2845 HH22 ARG A1452      52.902   4.512  22.735  1.00  0.00           H  
ATOM   2846  N   MET A1455      47.320   9.611  19.454  1.00  0.00           N  
ATOM   2847  CA  MET A1455      47.422  11.062  19.350  1.00  0.00           C  
ATOM   2848  C   MET A1455      46.094  11.696  18.942  1.00  0.00           C  
ATOM   2849  O   MET A1455      45.359  11.131  18.141  1.00  0.00           O  
ATOM   2850  CB  MET A1455      48.499  11.434  18.334  1.00  0.00           C  
ATOM   2851  CG  MET A1455      49.903  11.158  18.808  1.00  0.00           C  
ATOM   2852  SD  MET A1455      50.278  12.177  20.224  1.00  0.00           S  
ATOM   2853  CE  MET A1455      51.282  13.374  19.462  1.00  0.00           C  
ATOM   2854  H   MET A1455      47.721   9.054  18.754  1.00  0.00           H  
ATOM   2855  N   PRO A1456      45.786  12.899  19.467  1.00  0.00           N  
ATOM   2856  CA  PRO A1456      44.526  13.565  19.111  1.00  0.00           C  
ATOM   2857  C   PRO A1456      44.641  14.299  17.762  1.00  0.00           C  
ATOM   2858  O   PRO A1456      43.823  15.169  17.445  1.00  0.00           O  
ATOM   2859  CB  PRO A1456      44.354  14.560  20.246  1.00  0.00           C  
ATOM   2860  CG  PRO A1456      45.767  15.001  20.477  1.00  0.00           C  
ATOM   2861  CD  PRO A1456      46.508  13.685  20.489  1.00  0.00           C  
ATOM   2862  N   THR A1457      45.682  13.991  16.996  1.00  0.00           N  
ATOM   2863  CA  THR A1457      45.875  14.626  15.712  1.00  0.00           C  
ATOM   2864  C   THR A1457      44.950  14.020  14.672  1.00  0.00           C  
ATOM   2865  O   THR A1457      44.468  12.901  14.830  1.00  0.00           O  
ATOM   2866  CB  THR A1457      47.302  14.458  15.239  1.00  0.00           C  
ATOM   2867  OG1 THR A1457      47.603  13.065  15.150  1.00  0.00           O  
ATOM   2868  CG2 THR A1457      48.261  15.112  16.217  1.00  0.00           C  
ATOM   2869  H   THR A1457      46.329  13.323  17.306  1.00  0.00           H  
ATOM   2870  HG1 THR A1457      48.508  12.951  14.850  1.00  0.00           H  
ATOM   2871  N   ILE A1458      44.688  14.773  13.611  1.00  0.00           N  
ATOM   2872  CA  ILE A1458      43.824  14.308  12.529  1.00  0.00           C  
ATOM   2873  C   ILE A1458      44.431  13.073  11.854  1.00  0.00           C  
ATOM   2874  O   ILE A1458      43.722  12.113  11.573  1.00  0.00           O  
ATOM   2875  CB  ILE A1458      43.619  15.401  11.471  1.00  0.00           C  
ATOM   2876  CG1 ILE A1458      42.893  16.592  12.083  1.00  0.00           C  
ATOM   2877  CG2 ILE A1458      42.829  14.863  10.299  1.00  0.00           C  
ATOM   2878  CD1 ILE A1458      41.403  16.441  12.125  1.00  0.00           C  
ATOM   2879  H   ILE A1458      45.086  15.667  13.552  1.00  0.00           H  
ATOM   2880  N   SER A1459      45.739  13.092  11.604  1.00  0.00           N  
ATOM   2881  CA  SER A1459      46.382  11.957  10.968  1.00  0.00           C  
ATOM   2882  C   SER A1459      46.401  10.760  11.914  1.00  0.00           C  
ATOM   2883  O   SER A1459      46.197   9.624  11.492  1.00  0.00           O  
ATOM   2884  CB  SER A1459      47.790  12.318  10.504  1.00  0.00           C  
ATOM   2885  OG  SER A1459      48.643  12.559  11.599  1.00  0.00           O  
ATOM   2886  H   SER A1459      46.271  13.877  11.851  1.00  0.00           H  
ATOM   2887 HG   SER A1459      49.520  12.783  11.279  1.00  0.00           H  
ATOM   2888  N   GLY A1460      46.615  11.023  13.198  1.00  0.00           N  
ATOM   2889  CA  GLY A1460      46.617   9.958  14.182  1.00  0.00           C  
ATOM   2890  C   GLY A1460      45.226   9.366  14.195  1.00  0.00           C  
ATOM   2891  O   GLY A1460      45.065   8.156  14.035  1.00  0.00           O  
ATOM   2892  H   GLY A1460      46.773  11.947  13.484  1.00  0.00           H  
ATOM   2893  N   LEU A1461      44.224  10.235  14.317  1.00  0.00           N  
ATOM   2894  CA  LEU A1461      42.821   9.844  14.316  1.00  0.00           C  
ATOM   2895  C   LEU A1461      42.468   9.075  13.050  1.00  0.00           C  
ATOM   2896  O   LEU A1461      41.615   8.191  13.066  1.00  0.00           O  
ATOM   2897  CB  LEU A1461      41.936  11.082  14.427  1.00  0.00           C  
ATOM   2898  CG  LEU A1461      41.717  11.604  15.847  1.00  0.00           C  
ATOM   2899  CD1 LEU A1461      41.167  13.010  15.845  1.00  0.00           C  
ATOM   2900  CD2 LEU A1461      40.764  10.673  16.564  1.00  0.00           C  
ATOM   2901  H   LEU A1461      44.442  11.185  14.412  1.00  0.00           H  
ATOM   2902  N   ARG A1462      43.124   9.411  11.950  1.00  0.00           N  
ATOM   2903  CA  ARG A1462      42.882   8.737  10.686  1.00  0.00           C  
ATOM   2904  C   ARG A1462      43.459   7.328  10.728  1.00  0.00           C  
ATOM   2905  O   ARG A1462      42.780   6.368  10.376  1.00  0.00           O  
ATOM   2906  CB  ARG A1462      43.522   9.511   9.547  1.00  0.00           C  
ATOM   2907  CG  ARG A1462      43.436   8.822   8.228  1.00  0.00           C  
ATOM   2908  CD  ARG A1462      44.478   9.377   7.313  1.00  0.00           C  
ATOM   2909  NE  ARG A1462      44.268  10.801   7.078  1.00  0.00           N  
ATOM   2910  CZ  ARG A1462      45.225  11.729   7.110  1.00  0.00           C  
ATOM   2911  NH1 ARG A1462      46.483  11.416   7.410  1.00  0.00           N  
ATOM   2912  NH2 ARG A1462      44.907  12.986   6.862  1.00  0.00           N  
ATOM   2913  H   ARG A1462      43.788  10.131  11.989  1.00  0.00           H  
ATOM   2914 HE   ARG A1462      43.356  11.098   6.882  1.00  0.00           H  
ATOM   2915 HH11 ARG A1462      46.727  10.469   7.617  1.00  0.00           H  
ATOM   2916 HH12 ARG A1462      47.185  12.128   7.428  1.00  0.00           H  
ATOM   2917 HH21 ARG A1462      43.960  13.230   6.654  1.00  0.00           H  
ATOM   2918 HH22 ARG A1462      45.613  13.694   6.882  1.00  0.00           H  
ATOM   2919  N   ARG A1463      44.706   7.208  11.181  1.00  0.00           N  
ATOM   2920  CA  ARG A1463      45.385   5.918  11.287  1.00  0.00           C  
ATOM   2921  C   ARG A1463      44.686   5.007  12.274  1.00  0.00           C  
ATOM   2922  O   ARG A1463      44.796   3.785  12.190  1.00  0.00           O  
ATOM   2923  CB  ARG A1463      46.824   6.127  11.717  1.00  0.00           C  
ATOM   2924  CG  ARG A1463      47.569   4.875  12.025  1.00  0.00           C  
ATOM   2925  CD  ARG A1463      49.045   5.167  12.038  1.00  0.00           C  
ATOM   2926  NE  ARG A1463      49.786   4.234  12.875  1.00  0.00           N  
ATOM   2927  CZ  ARG A1463      51.079   4.356  13.153  1.00  0.00           C  
ATOM   2928  NH1 ARG A1463      51.780   5.355  12.629  1.00  0.00           N  
ATOM   2929  NH2 ARG A1463      51.679   3.472  13.940  1.00  0.00           N  
ATOM   2930  H   ARG A1463      45.187   8.017  11.454  1.00  0.00           H  
ATOM   2931 HE   ARG A1463      49.303   3.472  13.255  1.00  0.00           H  
ATOM   2932 HH11 ARG A1463      51.334   6.016  12.025  1.00  0.00           H  
ATOM   2933 HH12 ARG A1463      52.754   5.447  12.839  1.00  0.00           H  
ATOM   2934 HH21 ARG A1463      51.157   2.711  14.326  1.00  0.00           H  
ATOM   2935 HH22 ARG A1463      52.653   3.567  14.147  1.00  0.00           H  
ATOM   2936  N   ARG A1464      43.984   5.623  13.214  1.00  0.00           N  
ATOM   2937  CA  ARG A1464      43.238   4.933  14.250  1.00  0.00           C  
ATOM   2938  C   ARG A1464      42.010   4.285  13.665  1.00  0.00           C  
ATOM   2939  O   ARG A1464      41.459   3.359  14.256  1.00  0.00           O  
ATOM   2940  CB  ARG A1464      42.810   5.938  15.310  1.00  0.00           C  
ATOM   2941  CG  ARG A1464      41.905   5.397  16.388  1.00  0.00           C  
ATOM   2942  CD  ARG A1464      42.690   4.639  17.419  1.00  0.00           C  
ATOM   2943  NE  ARG A1464      41.827   4.313  18.547  1.00  0.00           N  
ATOM   2944  CZ  ARG A1464      41.998   4.776  19.781  1.00  0.00           C  
ATOM   2945  NH1 ARG A1464      43.030   5.556  20.068  1.00  0.00           N  
ATOM   2946  NH2 ARG A1464      41.151   4.434  20.740  1.00  0.00           N  
ATOM   2947  H   ARG A1464      43.968   6.602  13.209  1.00  0.00           H  
ATOM   2948 HE   ARG A1464      41.070   3.713  18.385  1.00  0.00           H  
ATOM   2949 HH11 ARG A1464      43.686   5.800  19.354  1.00  0.00           H  
ATOM   2950 HH12 ARG A1464      43.153   5.901  20.999  1.00  0.00           H  
ATOM   2951 HH21 ARG A1464      40.383   3.827  20.536  1.00  0.00           H  
ATOM   2952 HH22 ARG A1464      41.280   4.782  21.668  1.00  0.00           H  
ATOM   2953  N   GLY A1465      41.536   4.825  12.545  1.00  0.00           N  
ATOM   2954  CA  GLY A1465      40.358   4.270  11.897  1.00  0.00           C  
ATOM   2955  C   GLY A1465      39.131   5.156  11.829  1.00  0.00           C  
ATOM   2956  O   GLY A1465      38.039   4.697  11.452  1.00  0.00           O  
ATOM   2957  H   GLY A1465      41.984   5.603  12.153  1.00  0.00           H  
ATOM   2958  N   TYR A1467      39.282   6.410  12.243  1.00  0.00           N  
ATOM   2959  CA  TYR A1467      38.173   7.354  12.191  1.00  0.00           C  
ATOM   2960  C   TYR A1467      37.919   7.737  10.742  1.00  0.00           C  
ATOM   2961  O   TYR A1467      38.757   7.512   9.866  1.00  0.00           O  
ATOM   2962  CB  TYR A1467      38.484   8.616  12.997  1.00  0.00           C  
ATOM   2963  CG  TYR A1467      38.125   8.505  14.445  1.00  0.00           C  
ATOM   2964  CD1 TYR A1467      38.806   7.628  15.277  1.00  0.00           C  
ATOM   2965  CD2 TYR A1467      37.091   9.272  14.990  1.00  0.00           C  
ATOM   2966  CE1 TYR A1467      38.471   7.512  16.621  1.00  0.00           C  
ATOM   2967  CE2 TYR A1467      36.748   9.165  16.329  1.00  0.00           C  
ATOM   2968  CZ  TYR A1467      37.443   8.285  17.140  1.00  0.00           C  
ATOM   2969  OH  TYR A1467      37.141   8.177  18.483  1.00  0.00           O  
ATOM   2970  H   TYR A1467      40.151   6.704  12.588  1.00  0.00           H  
ATOM   2971 HH   TYR A1467      37.728   7.537  18.893  1.00  0.00           H  
ATOM   2972  N   THR A1506      36.786   8.368  10.498  1.00  0.00           N  
ATOM   2973  CA  THR A1506      36.450   8.767   9.148  1.00  0.00           C  
ATOM   2974  C   THR A1506      36.187  10.270   9.107  1.00  0.00           C  
ATOM   2975  O   THR A1506      35.537  10.790  10.008  1.00  0.00           O  
ATOM   2976  CB  THR A1506      35.187   8.036   8.705  1.00  0.00           C  
ATOM   2977  OG1 THR A1506      34.133   8.340   9.621  1.00  0.00           O  
ATOM   2978  CG2 THR A1506      35.419   6.552   8.691  1.00  0.00           C  
ATOM   2979  H   THR A1506      36.170   8.567  11.234  1.00  0.00           H  
ATOM   2980  HG1 THR A1506      33.332   7.884   9.351  1.00  0.00           H  
ATOM   2981  N   ALA A1507      36.651  10.964   8.069  1.00  0.00           N  
ATOM   2982  CA  ALA A1507      36.407  12.403   7.975  1.00  0.00           C  
ATOM   2983  C   ALA A1507      34.951  12.712   8.268  1.00  0.00           C  
ATOM   2984  O   ALA A1507      34.639  13.688   8.924  1.00  0.00           O  
ATOM   2985  CB  ALA A1507      36.767  12.926   6.597  1.00  0.00           C  
ATOM   2986  H   ALA A1507      37.158  10.508   7.365  1.00  0.00           H  
ATOM   2987  N   ALA A1508      34.055  11.849   7.821  1.00  0.00           N  
ATOM   2988  CA  ALA A1508      32.641  12.063   8.060  1.00  0.00           C  
ATOM   2989  C   ALA A1508      32.294  12.029   9.550  1.00  0.00           C  
ATOM   2990  O   ALA A1508      31.429  12.787   9.994  1.00  0.00           O  
ATOM   2991  CB  ALA A1508      31.828  11.058   7.300  1.00  0.00           C  
ATOM   2992  H   ALA A1508      34.349  11.057   7.324  1.00  0.00           H  
ATOM   2993  N   SER A1509      32.946  11.165  10.324  1.00  0.00           N  
ATOM   2994  CA  SER A1509      32.665  11.100  11.759  1.00  0.00           C  
ATOM   2995  C   SER A1509      33.158  12.353  12.483  1.00  0.00           C  
ATOM   2996  O   SER A1509      32.589  12.759  13.503  1.00  0.00           O  
ATOM   2997  CB  SER A1509      33.278   9.852  12.390  1.00  0.00           C  
ATOM   2998  OG  SER A1509      34.669   9.743  12.123  1.00  0.00           O  
ATOM   2999  H   SER A1509      33.618  10.569   9.931  1.00  0.00           H  
ATOM   3000 HG   SER A1509      35.013   8.948  12.536  1.00  0.00           H  
ATOM   3001  N   ILE A1510      34.218  12.964  11.957  1.00  0.00           N  
ATOM   3002  CA  ILE A1510      34.781  14.182  12.545  1.00  0.00           C  
ATOM   3003  C   ILE A1510      33.908  15.388  12.209  1.00  0.00           C  
ATOM   3004  O   ILE A1510      33.572  16.182  13.082  1.00  0.00           O  
ATOM   3005  CB  ILE A1510      36.230  14.416  12.076  1.00  0.00           C  
ATOM   3006  CG1 ILE A1510      37.137  13.377  12.727  1.00  0.00           C  
ATOM   3007  CG2 ILE A1510      36.685  15.840  12.387  1.00  0.00           C  
ATOM   3008  CD1 ILE A1510      38.574  13.477  12.291  1.00  0.00           C  
ATOM   3009  H   ILE A1510      34.633  12.588  11.153  1.00  0.00           H  
ATOM   3010  N   ARG A1511      33.517  15.516  10.952  1.00  0.00           N  
ATOM   3011  CA  ARG A1511      32.663  16.619  10.575  1.00  0.00           C  
ATOM   3012  C   ARG A1511      31.425  16.563  11.463  1.00  0.00           C  
ATOM   3013  O   ARG A1511      30.928  17.590  11.914  1.00  0.00           O  
ATOM   3014  CB  ARG A1511      32.257  16.504   9.114  1.00  0.00           C  
ATOM   3015  CG  ARG A1511      33.370  16.699   8.135  1.00  0.00           C  
ATOM   3016  CD  ARG A1511      32.790  16.852   6.747  1.00  0.00           C  
ATOM   3017  NE  ARG A1511      33.381  15.893   5.826  1.00  0.00           N  
ATOM   3018  CZ  ARG A1511      32.774  14.791   5.398  1.00  0.00           C  
ATOM   3019  NH1 ARG A1511      31.532  14.516   5.779  1.00  0.00           N  
ATOM   3020  NH2 ARG A1511      33.402  13.972   4.566  1.00  0.00           N  
ATOM   3021  H   ARG A1511      33.805  14.865  10.279  1.00  0.00           H  
ATOM   3022 HE   ARG A1511      34.287  16.072   5.500  1.00  0.00           H  
ATOM   3023 HH11 ARG A1511      31.047  15.140   6.392  1.00  0.00           H  
ATOM   3024 HH12 ARG A1511      31.081  13.685   5.453  1.00  0.00           H  
ATOM   3025 HH21 ARG A1511      34.331  14.184   4.262  1.00  0.00           H  
ATOM   3026 HH22 ARG A1511      32.947  13.142   4.243  1.00  0.00           H  
ATOM   3027  N   GLU A1516      30.954  15.353  11.747  1.00  0.00           N  
ATOM   3028  CA  GLU A1516      29.776  15.182  12.585  1.00  0.00           C  
ATOM   3029  C   GLU A1516      30.067  15.679  13.983  1.00  0.00           C  
ATOM   3030  O   GLU A1516      29.244  16.376  14.580  1.00  0.00           O  
ATOM   3031  CB  GLU A1516      29.354  13.714  12.638  1.00  0.00           C  
ATOM   3032  CG  GLU A1516      28.258  13.393  13.666  1.00  0.00           C  
ATOM   3033  CD  GLU A1516      26.925  14.092  13.388  1.00  0.00           C  
ATOM   3034  OE1 GLU A1516      26.766  14.729  12.325  1.00  0.00           O  
ATOM   3035  OE2 GLU A1516      26.015  13.997  14.234  1.00  0.00           O  
ATOM   3036  H   GLU A1516      31.407  14.563  11.386  1.00  0.00           H  
ATOM   3037  N   PHE A1517      31.234  15.306  14.504  1.00  0.00           N  
ATOM   3038  CA  PHE A1517      31.642  15.722  15.837  1.00  0.00           C  
ATOM   3039  C   PHE A1517      31.554  17.242  15.894  1.00  0.00           C  
ATOM   3040  O   PHE A1517      30.913  17.791  16.792  1.00  0.00           O  
ATOM   3041  CB  PHE A1517      33.064  15.238  16.145  1.00  0.00           C  
ATOM   3042  CG  PHE A1517      33.553  15.623  17.511  1.00  0.00           C  
ATOM   3043  CD1 PHE A1517      32.850  15.247  18.650  1.00  0.00           C  
ATOM   3044  CD2 PHE A1517      34.714  16.374  17.659  1.00  0.00           C  
ATOM   3045  CE1 PHE A1517      33.294  15.611  19.920  1.00  0.00           C  
ATOM   3046  CE2 PHE A1517      35.167  16.744  18.924  1.00  0.00           C  
ATOM   3047  CZ  PHE A1517      34.452  16.359  20.055  1.00  0.00           C  
ATOM   3048  H   PHE A1517      31.833  14.737  13.977  1.00  0.00           H  
ATOM   3049  N   CYS A1518      32.148  17.917  14.906  1.00  0.00           N  
ATOM   3050  CA  CYS A1518      32.105  19.377  14.832  1.00  0.00           C  
ATOM   3051  C   CYS A1518      30.662  19.855  14.899  1.00  0.00           C  
ATOM   3052  O   CYS A1518      30.323  20.732  15.700  1.00  0.00           O  
ATOM   3053  CB  CYS A1518      32.707  19.873  13.529  1.00  0.00           C  
ATOM   3054  SG  CYS A1518      34.456  19.643  13.390  1.00  0.00           S  
ATOM   3055  H   CYS A1518      32.626  17.419  14.211  1.00  0.00           H  
ATOM   3056  N   LYS A1527      29.808  19.272  14.063  1.00  0.00           N  
ATOM   3057  CA  LYS A1527      28.400  19.650  14.041  1.00  0.00           C  
ATOM   3058  C   LYS A1527      27.785  19.576  15.429  1.00  0.00           C  
ATOM   3059  O   LYS A1527      27.124  20.503  15.848  1.00  0.00           O  
ATOM   3060  CB  LYS A1527      27.624  18.766  13.070  1.00  0.00           C  
ATOM   3061  CG  LYS A1527      26.752  19.567  12.129  1.00  0.00           C  
ATOM   3062  CD  LYS A1527      26.218  18.725  10.963  1.00  0.00           C  
ATOM   3063  CE  LYS A1527      27.335  18.077  10.136  1.00  0.00           C  
ATOM   3064  NZ  LYS A1527      28.399  19.043   9.711  1.00  0.00           N  
ATOM   3065  H   LYS A1527      30.130  18.577  13.452  1.00  0.00           H  
ATOM   3066  HZ1 LYS A1527      28.662  19.647  10.516  1.00  0.00           H  
ATOM   3067  HZ2 LYS A1527      29.235  18.517   9.385  1.00  0.00           H  
ATOM   3068  HZ3 LYS A1527      28.039  19.636   8.936  1.00  0.00           H  
ATOM   3069  N   ARG A1528      28.093  18.519  16.175  1.00  0.00           N  
ATOM   3070  CA  ARG A1528      27.544  18.328  17.513  1.00  0.00           C  
ATOM   3071  C   ARG A1528      28.037  19.246  18.629  1.00  0.00           C  
ATOM   3072  O   ARG A1528      27.230  19.790  19.374  1.00  0.00           O  
ATOM   3073  CB  ARG A1528      27.728  16.884  17.958  1.00  0.00           C  
ATOM   3074  CG  ARG A1528      27.123  15.851  17.035  1.00  0.00           C  
ATOM   3075  CD  ARG A1528      27.391  14.459  17.572  1.00  0.00           C  
ATOM   3076  NE  ARG A1528      26.751  13.421  16.774  1.00  0.00           N  
ATOM   3077  CZ  ARG A1528      26.684  12.139  17.121  1.00  0.00           C  
ATOM   3078  NH1 ARG A1528      27.184  11.725  18.282  1.00  0.00           N  
ATOM   3079  NH2 ARG A1528      26.087  11.272  16.321  1.00  0.00           N  
ATOM   3080  H   ARG A1528      28.708  17.847  15.814  1.00  0.00           H  
ATOM   3081 HE   ARG A1528      26.342  13.686  15.924  1.00  0.00           H  
ATOM   3082 HH11 ARG A1528      27.615  12.380  18.903  1.00  0.00           H  
ATOM   3083 HH12 ARG A1528      27.129  10.759  18.534  1.00  0.00           H  
ATOM   3084 HH21 ARG A1528      25.688  11.581  15.458  1.00  0.00           H  
ATOM   3085 HH22 ARG A1528      26.035  10.307  16.579  1.00  0.00           H  
ATOM   3086  N   ILE A1549      29.344  19.414  18.769  1.00  0.00           N  
ATOM   3087  CA  ILE A1549      29.868  20.245  19.848  1.00  0.00           C  
ATOM   3088  C   ILE A1549      29.477  21.729  19.830  1.00  0.00           C  
ATOM   3089  O   ILE A1549      29.502  22.388  20.875  1.00  0.00           O  
ATOM   3090  CB  ILE A1549      31.398  20.092  20.005  1.00  0.00           C  
ATOM   3091  CG1 ILE A1549      32.127  20.625  18.786  1.00  0.00           C  
ATOM   3092  CG2 ILE A1549      31.763  18.627  20.164  1.00  0.00           C  
ATOM   3093  CD1 ILE A1549      33.628  20.444  18.893  1.00  0.00           C  
ATOM   3094  H   ILE A1549      29.961  18.978  18.145  1.00  0.00           H  
ATOM   3095  N   GLY A1563      29.110  22.251  18.660  1.00  0.00           N  
ATOM   3096  CA  GLY A1563      28.707  23.650  18.558  1.00  0.00           C  
ATOM   3097  C   GLY A1563      29.804  24.710  18.496  1.00  0.00           C  
ATOM   3098  O   GLY A1563      30.989  24.403  18.345  1.00  0.00           O  
ATOM   3099  H   GLY A1563      29.111  21.688  17.858  1.00  0.00           H  
ATOM   3100  N   VAL A1569      29.392  25.972  18.552  1.00  0.00           N  
ATOM   3101  CA  VAL A1569      30.313  27.103  18.507  1.00  0.00           C  
ATOM   3102  C   VAL A1569      29.741  28.175  19.439  1.00  0.00           C  
ATOM   3103  O   VAL A1569      28.729  28.817  19.131  1.00  0.00           O  
ATOM   3104  CB  VAL A1569      30.439  27.682  17.063  1.00  0.00           C  
ATOM   3105  CG1 VAL A1569      31.270  28.972  17.058  1.00  0.00           C  
ATOM   3106  CG2 VAL A1569      31.050  26.655  16.131  1.00  0.00           C  
ATOM   3107  H   VAL A1569      28.432  26.150  18.626  1.00  0.00           H  
ATOM   3108  N   THR A1594      30.369  28.362  20.590  1.00  0.00           N  
ATOM   3109  CA  THR A1594      29.869  29.343  21.538  1.00  0.00           C  
ATOM   3110  C   THR A1594      31.038  30.144  22.101  1.00  0.00           C  
ATOM   3111  O   THR A1594      32.151  30.082  21.577  1.00  0.00           O  
ATOM   3112  CB  THR A1594      29.164  28.628  22.702  1.00  0.00           C  
ATOM   3113  OG1 THR A1594      30.129  27.883  23.439  1.00  0.00           O  
ATOM   3114  CG2 THR A1594      28.136  27.646  22.198  1.00  0.00           C  
ATOM   3115  H   THR A1594      31.170  27.839  20.802  1.00  0.00           H  
ATOM   3116  HG1 THR A1594      29.697  27.433  24.169  1.00  0.00           H  
ATOM   3117  N   LYS A1596      30.785  30.910  23.154  1.00  0.00           N  
ATOM   3118  CA  LYS A1596      31.852  31.668  23.790  1.00  0.00           C  
ATOM   3119  C   LYS A1596      32.184  31.005  25.119  1.00  0.00           C  
ATOM   3120  O   LYS A1596      33.035  31.458  25.869  1.00  0.00           O  
ATOM   3121  CB  LYS A1596      31.423  33.103  24.034  1.00  0.00           C  
ATOM   3122  CG  LYS A1596      31.660  34.018  22.868  1.00  0.00           C  
ATOM   3123  CD  LYS A1596      31.554  35.437  23.328  1.00  0.00           C  
ATOM   3124  CE  LYS A1596      32.262  36.375  22.384  1.00  0.00           C  
ATOM   3125  NZ  LYS A1596      32.667  37.643  23.095  1.00  0.00           N  
ATOM   3126  H   LYS A1596      29.872  30.966  23.506  1.00  0.00           H  
ATOM   3127  HZ1 LYS A1596      33.090  37.405  24.015  1.00  0.00           H  
ATOM   3128  HZ2 LYS A1596      33.362  38.158  22.517  1.00  0.00           H  
ATOM   3129  HZ3 LYS A1596      31.829  38.241  23.243  1.00  0.00           H  
ATOM   3130  N   GLN A1601      31.537  29.886  25.378  1.00  0.00           N  
ATOM   3131  CA  GLN A1601      31.730  29.180  26.617  1.00  0.00           C  
ATOM   3132  C   GLN A1601      32.969  28.309  26.660  1.00  0.00           C  
ATOM   3133  O   GLN A1601      33.248  27.594  25.709  1.00  0.00           O  
ATOM   3134  CB  GLN A1601      30.535  28.279  26.821  1.00  0.00           C  
ATOM   3135  CG  GLN A1601      30.064  28.251  28.222  1.00  0.00           C  
ATOM   3136  CD  GLN A1601      28.853  29.097  28.394  1.00  0.00           C  
ATOM   3137  OE1 GLN A1601      28.633  30.062  27.650  1.00  0.00           O  
ATOM   3138  NE2 GLN A1601      28.024  28.725  29.346  1.00  0.00           N  
ATOM   3139  H   GLN A1601      30.912  29.528  24.714  1.00  0.00           H  
ATOM   3140 HE21 GLN A1601      27.218  29.265  29.480  1.00  0.00           H  
ATOM   3141 HE22 GLN A1601      28.224  27.934  29.889  1.00  0.00           H  
ATOM   3142  N   ASP A1602      33.704  28.335  27.761  1.00  0.00           N  
ATOM   3143  CA  ASP A1602      34.841  27.432  27.871  1.00  0.00           C  
ATOM   3144  C   ASP A1602      34.140  26.082  28.038  1.00  0.00           C  
ATOM   3145  O   ASP A1602      33.036  26.032  28.575  1.00  0.00           O  
ATOM   3146  CB  ASP A1602      35.701  27.770  29.083  1.00  0.00           C  
ATOM   3147  CG  ASP A1602      36.358  29.143  28.971  1.00  0.00           C  
ATOM   3148  OD1 ASP A1602      36.357  29.749  27.869  1.00  0.00           O  
ATOM   3149  OD2 ASP A1602      36.884  29.623  30.000  1.00  0.00           O  
ATOM   3150  H   ASP A1602      33.486  28.952  28.490  1.00  0.00           H  
ATOM   3151  N   ASN A1603      34.759  24.988  27.632  1.00  0.00           N  
ATOM   3152  CA  ASN A1603      34.064  23.721  27.696  1.00  0.00           C  
ATOM   3153  C   ASN A1603      35.047  22.573  27.643  1.00  0.00           C  
ATOM   3154  O   ASN A1603      36.229  22.780  27.396  1.00  0.00           O  
ATOM   3155  CB  ASN A1603      33.210  23.627  26.448  1.00  0.00           C  
ATOM   3156  CG  ASN A1603      34.060  23.622  25.199  1.00  0.00           C  
ATOM   3157  OD1 ASN A1603      34.491  22.572  24.738  1.00  0.00           O  
ATOM   3158  ND2 ASN A1603      34.418  24.797  24.730  1.00  0.00           N  
ATOM   3159  H   ASN A1603      35.677  25.034  27.292  1.00  0.00           H  
ATOM   3160 HD21 ASN A1603      34.969  24.812  23.921  1.00  0.00           H  
ATOM   3161 HD22 ASN A1603      34.133  25.615  25.188  1.00  0.00           H  
ATOM   3162  N   THR A1604      34.552  21.357  27.848  1.00  0.00           N  
ATOM   3163  CA  THR A1604      35.384  20.167  27.774  1.00  0.00           C  
ATOM   3164  C   THR A1604      34.514  18.975  27.444  1.00  0.00           C  
ATOM   3165  O   THR A1604      33.756  18.497  28.280  1.00  0.00           O  
ATOM   3166  CB  THR A1604      36.166  19.914  29.062  1.00  0.00           C  
ATOM   3167  OG1 THR A1604      37.019  21.037  29.314  1.00  0.00           O  
ATOM   3168  CG2 THR A1604      37.035  18.660  28.916  1.00  0.00           C  
ATOM   3169  H   THR A1604      33.599  21.260  28.055  1.00  0.00           H  
ATOM   3170  HG1 THR A1604      37.515  20.888  30.122  1.00  0.00           H  
ATOM   3171  N   ILE A1613      34.604  18.533  26.199  1.00  0.00           N  
ATOM   3172  CA  ILE A1613      33.818  17.419  25.701  1.00  0.00           C  
ATOM   3173  C   ILE A1613      34.344  16.085  26.216  1.00  0.00           C  
ATOM   3174  O   ILE A1613      35.557  15.918  26.389  1.00  0.00           O  
ATOM   3175  CB  ILE A1613      33.805  17.439  24.142  1.00  0.00           C  
ATOM   3176  CG1 ILE A1613      32.955  18.604  23.654  1.00  0.00           C  
ATOM   3177  CG2 ILE A1613      33.257  16.148  23.561  1.00  0.00           C  
ATOM   3178  CD1 ILE A1613      33.648  19.911  23.751  1.00  0.00           C  
ATOM   3179  H   ILE A1613      35.228  18.977  25.588  1.00  0.00           H  
ATOM   3180  N   GLU A1614      33.433  15.154  26.498  1.00  0.00           N  
ATOM   3181  CA  GLU A1614      33.836  13.832  26.959  1.00  0.00           C  
ATOM   3182  C   GLU A1614      34.184  12.996  25.726  1.00  0.00           C  
ATOM   3183  O   GLU A1614      33.588  13.177  24.656  1.00  0.00           O  
ATOM   3184  CB  GLU A1614      32.699  13.139  27.714  1.00  0.00           C  
ATOM   3185  CG  GLU A1614      32.140  13.913  28.909  1.00  0.00           C  
ATOM   3186  CD  GLU A1614      30.874  13.285  29.507  1.00  0.00           C  
ATOM   3187  OE1 GLU A1614      30.038  12.744  28.741  1.00  0.00           O  
ATOM   3188  OE2 GLU A1614      30.707  13.351  30.749  1.00  0.00           O  
ATOM   3189  H   GLU A1614      32.481  15.361  26.394  1.00  0.00           H  
ATOM   3190  N   MET A1615      35.129  12.066  25.873  1.00  0.00           N  
ATOM   3191  CA  MET A1615      35.515  11.186  24.769  1.00  0.00           C  
ATOM   3192  C   MET A1615      34.276  10.457  24.266  1.00  0.00           C  
ATOM   3193  O   MET A1615      34.208  10.064  23.103  1.00  0.00           O  
ATOM   3194  CB  MET A1615      36.516  10.135  25.236  1.00  0.00           C  
ATOM   3195  CG  MET A1615      37.943  10.583  25.303  1.00  0.00           C  
ATOM   3196  SD  MET A1615      38.600  11.045  23.692  1.00  0.00           S  
ATOM   3197  CE  MET A1615      37.901   9.736  22.618  1.00  0.00           C  
ATOM   3198  H   MET A1615      35.575  11.970  26.740  1.00  0.00           H  
ATOM   3199  N   ALA A1616      33.298  10.292  25.152  1.00  0.00           N  
ATOM   3200  CA  ALA A1616      32.060   9.597  24.835  1.00  0.00           C  
ATOM   3201  C   ALA A1616      31.346  10.215  23.653  1.00  0.00           C  
ATOM   3202  O   ALA A1616      30.720   9.507  22.859  1.00  0.00           O  
ATOM   3203  CB  ALA A1616      31.150   9.579  26.039  1.00  0.00           C  
ATOM   3204  H   ALA A1616      33.416  10.653  26.055  1.00  0.00           H  
ATOM   3205  N   SER A1617      31.443  11.536  23.533  1.00  0.00           N  
ATOM   3206  CA  SER A1617      30.803  12.237  22.434  1.00  0.00           C  
ATOM   3207  C   SER A1617      31.548  11.932  21.135  1.00  0.00           C  
ATOM   3208  O   SER A1617      30.936  11.634  20.112  1.00  0.00           O  
ATOM   3209  CB  SER A1617      30.800  13.734  22.708  1.00  0.00           C  
ATOM   3210  OG  SER A1617      29.656  14.349  22.144  1.00  0.00           O  
ATOM   3211  H   SER A1617      31.954  12.044  24.197  1.00  0.00           H  
ATOM   3212 HG   SER A1617      29.675  15.291  22.329  1.00  0.00           H  
ATOM   3213  N   LEU A1619      32.875  11.950  21.188  1.00  0.00           N  
ATOM   3214  CA  LEU A1619      33.670  11.672  20.001  1.00  0.00           C  
ATOM   3215  C   LEU A1619      33.409  10.239  19.556  1.00  0.00           C  
ATOM   3216  O   LEU A1619      33.045   9.991  18.403  1.00  0.00           O  
ATOM   3217  CB  LEU A1619      35.163  11.862  20.285  1.00  0.00           C  
ATOM   3218  CG  LEU A1619      36.105  12.233  19.133  1.00  0.00           C  
ATOM   3219  CD1 LEU A1619      37.421  11.517  19.297  1.00  0.00           C  
ATOM   3220  CD2 LEU A1619      35.509  11.899  17.791  1.00  0.00           C  
ATOM   3221  H   LEU A1619      33.324  12.153  22.035  1.00  0.00           H  
ATOM   3222  N   GLU A1620      33.554   9.303  20.487  1.00  0.00           N  
ATOM   3223  CA  GLU A1620      33.353   7.883  20.201  1.00  0.00           C  
ATOM   3224  C   GLU A1620      31.974   7.580  19.617  1.00  0.00           C  
ATOM   3225  O   GLU A1620      31.852   6.796  18.668  1.00  0.00           O  
ATOM   3226  CB  GLU A1620      33.613   7.065  21.458  1.00  0.00           C  
ATOM   3227  CG  GLU A1620      34.954   7.416  22.059  1.00  0.00           C  
ATOM   3228  CD  GLU A1620      35.407   6.457  23.122  1.00  0.00           C  
ATOM   3229  OE1 GLU A1620      34.605   6.134  24.035  1.00  0.00           O  
ATOM   3230  OE2 GLU A1620      36.584   6.039  23.038  1.00  0.00           O  
ATOM   3231  H   GLU A1620      33.804   9.573  21.395  1.00  0.00           H  
ATOM   3232  N   SER A1621      30.949   8.242  20.141  1.00  0.00           N  
ATOM   3233  CA  SER A1621      29.606   8.044  19.643  1.00  0.00           C  
ATOM   3234  C   SER A1621      29.600   8.272  18.129  1.00  0.00           C  
ATOM   3235  O   SER A1621      29.096   7.435  17.366  1.00  0.00           O  
ATOM   3236  CB  SER A1621      28.652   9.018  20.322  1.00  0.00           C  
ATOM   3237  OG  SER A1621      27.342   8.921  19.784  1.00  0.00           O  
ATOM   3238  H   SER A1621      31.105   8.873  20.875  1.00  0.00           H  
ATOM   3239 HG   SER A1621      26.765   9.545  20.231  1.00  0.00           H  
ATOM   3240  N   CYS A1622      30.247   9.351  17.691  1.00  0.00           N  
ATOM   3241  CA  CYS A1622      30.298   9.694  16.277  1.00  0.00           C  
ATOM   3242  C   CYS A1622      30.838   8.606  15.350  1.00  0.00           C  
ATOM   3243  O   CYS A1622      30.151   8.199  14.403  1.00  0.00           O  
ATOM   3244  CB  CYS A1622      31.064  11.000  16.081  1.00  0.00           C  
ATOM   3245  SG  CYS A1622      30.226  12.402  16.833  1.00  0.00           S  
ATOM   3246  H   CYS A1622      30.701   9.930  18.338  1.00  0.00           H  
ATOM   3247  N   ILE A1632      32.042   8.114  15.635  1.00  0.00           N  
ATOM   3248  CA  ILE A1632      32.664   7.081  14.810  1.00  0.00           C  
ATOM   3249  C   ILE A1632      31.873   5.790  14.858  1.00  0.00           C  
ATOM   3250  O   ILE A1632      31.778   5.084  13.854  1.00  0.00           O  
ATOM   3251  CB  ILE A1632      34.139   6.813  15.213  1.00  0.00           C  
ATOM   3252  CG1 ILE A1632      34.838   5.977  14.141  1.00  0.00           C  
ATOM   3253  CG2 ILE A1632      34.217   6.086  16.546  1.00  0.00           C  
ATOM   3254  CD1 ILE A1632      34.737   6.536  12.742  1.00  0.00           C  
ATOM   3255  H   ILE A1632      32.523   8.453  16.418  1.00  0.00           H  
ATOM   3256  N   ARG A1635      31.319   5.465  16.019  1.00  0.00           N  
ATOM   3257  CA  ARG A1635      30.529   4.256  16.125  1.00  0.00           C  
ATOM   3258  C   ARG A1635      29.350   4.361  15.174  1.00  0.00           C  
ATOM   3259  O   ARG A1635      29.174   3.508  14.300  1.00  0.00           O  
ATOM   3260  CB  ARG A1635      30.021   4.054  17.537  1.00  0.00           C  
ATOM   3261  CG  ARG A1635      31.013   3.415  18.450  1.00  0.00           C  
ATOM   3262  CD  ARG A1635      30.304   2.973  19.700  1.00  0.00           C  
ATOM   3263  NE  ARG A1635      31.244   2.465  20.678  1.00  0.00           N  
ATOM   3264  CZ  ARG A1635      31.482   3.052  21.843  1.00  0.00           C  
ATOM   3265  NH1 ARG A1635      30.811   4.147  22.186  1.00  0.00           N  
ATOM   3266  NH2 ARG A1635      32.366   2.525  22.679  1.00  0.00           N  
ATOM   3267  H   ARG A1635      31.444   6.041  16.802  1.00  0.00           H  
ATOM   3268 HE   ARG A1635      31.731   1.642  20.467  1.00  0.00           H  
ATOM   3269 HH11 ARG A1635      30.126   4.529  21.565  1.00  0.00           H  
ATOM   3270 HH12 ARG A1635      30.991   4.589  23.065  1.00  0.00           H  
ATOM   3271 HH21 ARG A1635      32.851   1.687  22.430  1.00  0.00           H  
ATOM   3272 HH22 ARG A1635      32.547   2.966  23.558  1.00  0.00           H  
ATOM   3273  N   GLU A1636      28.573   5.430  15.311  1.00  0.00           N  
ATOM   3274  CA  GLU A1636      27.421   5.642  14.450  1.00  0.00           C  
ATOM   3275  C   GLU A1636      27.770   5.456  12.973  1.00  0.00           C  
ATOM   3276  O   GLU A1636      27.026   4.820  12.229  1.00  0.00           O  
ATOM   3277  CB  GLU A1636      26.856   7.035  14.667  1.00  0.00           C  
ATOM   3278  CG  GLU A1636      25.772   7.403  13.671  1.00  0.00           C  
ATOM   3279  CD  GLU A1636      25.280   8.825  13.840  1.00  0.00           C  
ATOM   3280  OE1 GLU A1636      25.928   9.760  13.305  1.00  0.00           O  
ATOM   3281  OE2 GLU A1636      24.242   9.003  14.514  1.00  0.00           O  
ATOM   3282  H   GLU A1636      28.781   6.089  16.006  1.00  0.00           H  
ATOM   3283  N   ASP A1637      28.926   5.970  12.570  1.00  0.00           N  
ATOM   3284  CA  ASP A1637      29.377   5.879  11.185  1.00  0.00           C  
ATOM   3285  C   ASP A1637      29.687   4.447  10.802  1.00  0.00           C  
ATOM   3286  O   ASP A1637      29.140   3.930   9.828  1.00  0.00           O  
ATOM   3287  CB  ASP A1637      30.623   6.760  10.961  1.00  0.00           C  
ATOM   3288  CG  ASP A1637      30.948   6.977   9.478  1.00  0.00           C  
ATOM   3289  OD1 ASP A1637      30.096   7.507   8.749  1.00  0.00           O  
ATOM   3290  OD2 ASP A1637      32.061   6.641   9.042  1.00  0.00           O  
ATOM   3291  H   ASP A1637      29.495   6.426  13.224  1.00  0.00           H  
ATOM   3292  N   LEU A1638      30.568   3.811  11.564  1.00  0.00           N  
ATOM   3293  CA  LEU A1638      30.970   2.446  11.275  1.00  0.00           C  
ATOM   3294  C   LEU A1638      29.885   1.387  11.394  1.00  0.00           C  
ATOM   3295  O   LEU A1638      29.879   0.416  10.638  1.00  0.00           O  
ATOM   3296  CB  LEU A1638      32.193   2.074  12.095  1.00  0.00           C  
ATOM   3297  CG  LEU A1638      33.517   2.452  11.431  1.00  0.00           C  
ATOM   3298  CD1 LEU A1638      33.322   3.366  10.232  1.00  0.00           C  
ATOM   3299  CD2 LEU A1638      34.407   3.089  12.446  1.00  0.00           C  
ATOM   3300  H   LEU A1638      30.955   4.272  12.337  1.00  0.00           H  
ATOM   3301  N   ASN A1639      28.931   1.593  12.293  1.00  0.00           N  
ATOM   3302  CA  ASN A1639      27.864   0.620  12.439  1.00  0.00           C  
ATOM   3303  C   ASN A1639      27.165   0.469  11.101  1.00  0.00           C  
ATOM   3304  O   ASN A1639      26.909  -0.638  10.644  1.00  0.00           O  
ATOM   3305  CB  ASN A1639      26.856   1.059  13.497  1.00  0.00           C  
ATOM   3306  CG  ASN A1639      25.831  -0.023  13.808  1.00  0.00           C  
ATOM   3307  OD1 ASN A1639      26.097  -1.220  13.652  1.00  0.00           O  
ATOM   3308  ND2 ASN A1639      24.653   0.392  14.257  1.00  0.00           N  
ATOM   3309  H   ASN A1639      28.947   2.396  12.854  1.00  0.00           H  
ATOM   3310 HD21 ASN A1639      23.981  -0.290  14.462  1.00  0.00           H  
ATOM   3311 HD22 ASN A1639      24.482   1.350  14.372  1.00  0.00           H  
ATOM   3312  N   GLU A1640      26.920   1.591  10.442  1.00  0.00           N  
ATOM   3313  CA  GLU A1640      26.240   1.593   9.152  1.00  0.00           C  
ATOM   3314  C   GLU A1640      27.055   1.011   8.016  1.00  0.00           C  
ATOM   3315  O   GLU A1640      26.642   0.070   7.347  1.00  0.00           O  
ATOM   3316  CB  GLU A1640      25.857   3.023   8.755  1.00  0.00           C  
ATOM   3317  CG  GLU A1640      24.561   3.544   9.342  1.00  0.00           C  
ATOM   3318  CD  GLU A1640      23.341   3.029   8.603  1.00  0.00           C  
ATOM   3319  OE1 GLU A1640      23.161   3.401   7.418  1.00  0.00           O  
ATOM   3320  OE2 GLU A1640      22.562   2.254   9.206  1.00  0.00           O  
ATOM   3321  H   GLU A1640      27.204   2.444  10.832  1.00  0.00           H  
ATOM   3322  N   ASN A1641      28.250   1.541   7.844  1.00  0.00           N  
ATOM   3323  CA  ASN A1641      29.073   1.157   6.718  1.00  0.00           C  
ATOM   3324  C   ASN A1641      30.156   0.119   6.884  1.00  0.00           C  
ATOM   3325  O   ASN A1641      30.795  -0.261   5.905  1.00  0.00           O  
ATOM   3326  CB  ASN A1641      29.659   2.429   6.113  1.00  0.00           C  
ATOM   3327  CG  ASN A1641      28.594   3.482   5.853  1.00  0.00           C  
ATOM   3328  OD1 ASN A1641      27.968   3.494   4.794  1.00  0.00           O  
ATOM   3329  ND2 ASN A1641      28.349   4.341   6.839  1.00  0.00           N  
ATOM   3330  H   ASN A1641      28.584   2.202   8.486  1.00  0.00           H  
ATOM   3331 HD21 ASN A1641      27.665   5.024   6.684  1.00  0.00           H  
ATOM   3332 HD22 ASN A1641      28.846   4.275   7.681  1.00  0.00           H  
ATOM   3333  N   ALA A1642      30.376  -0.364   8.093  1.00  0.00           N  
ATOM   3334  CA  ALA A1642      31.434  -1.342   8.255  1.00  0.00           C  
ATOM   3335  C   ALA A1642      30.964  -2.775   8.077  1.00  0.00           C  
ATOM   3336  O   ALA A1642      29.942  -3.181   8.636  1.00  0.00           O  
ATOM   3337  CB  ALA A1642      32.135  -1.168   9.596  1.00  0.00           C  
ATOM   3338  H   ALA A1642      29.840  -0.070   8.859  1.00  0.00           H  
ATOM   3339  N   PRO A1662      31.648  -3.527   7.200  1.00  0.00           N  
ATOM   3340  CA  PRO A1662      31.259  -4.918   6.993  1.00  0.00           C  
ATOM   3341  C   PRO A1662      31.804  -5.714   8.180  1.00  0.00           C  
ATOM   3342  O   PRO A1662      32.941  -5.473   8.644  1.00  0.00           O  
ATOM   3343  CB  PRO A1662      31.978  -5.278   5.700  1.00  0.00           C  
ATOM   3344  CG  PRO A1662      33.220  -4.448   5.774  1.00  0.00           C  
ATOM   3345  CD  PRO A1662      32.659  -3.127   6.207  1.00  0.00           C  
ATOM   3346  N   ARG A1663      30.948  -6.576   8.727  1.00  0.00           N  
ATOM   3347  CA  ARG A1663      31.299  -7.421   9.862  1.00  0.00           C  
ATOM   3348  C   ARG A1663      32.283  -8.518   9.461  1.00  0.00           C  
ATOM   3349  O   ARG A1663      32.395  -8.862   8.298  1.00  0.00           O  
ATOM   3350  CB  ARG A1663      30.045  -8.066  10.450  1.00  0.00           C  
ATOM   3351  CG  ARG A1663      29.323  -7.228  11.490  1.00  0.00           C  
ATOM   3352  CD  ARG A1663      28.367  -6.216  10.898  1.00  0.00           C  
ATOM   3353  NE  ARG A1663      28.915  -4.867  10.896  1.00  0.00           N  
ATOM   3354  CZ  ARG A1663      28.358  -3.818  11.500  1.00  0.00           C  
ATOM   3355  NH1 ARG A1663      27.243  -3.939  12.205  1.00  0.00           N  
ATOM   3356  NH2 ARG A1663      28.947  -2.639  11.422  1.00  0.00           N  
ATOM   3357  H   ARG A1663      30.046  -6.645   8.351  1.00  0.00           H  
ATOM   3358 HE   ARG A1663      29.755  -4.720  10.415  1.00  0.00           H  
ATOM   3359 HH11 ARG A1663      26.801  -4.832  12.293  1.00  0.00           H  
ATOM   3360 HH12 ARG A1663      26.843  -3.138  12.650  1.00  0.00           H  
ATOM   3361 HH21 ARG A1663      29.802  -2.540  10.913  1.00  0.00           H  
ATOM   3362 HH22 ARG A1663      28.538  -1.845  11.871  1.00  0.00           H  
ATOM   3363  N   ALA A1664      33.018  -9.041  10.427  1.00  0.00           N  
ATOM   3364  CA  ALA A1664      33.956 -10.112  10.164  1.00  0.00           C  
ATOM   3365  C   ALA A1664      34.152 -10.862  11.471  1.00  0.00           C  
ATOM   3366  O   ALA A1664      33.487 -10.567  12.473  1.00  0.00           O  
ATOM   3367  CB  ALA A1664      35.257  -9.572   9.653  1.00  0.00           C  
ATOM   3368  H   ALA A1664      32.926  -8.697  11.340  1.00  0.00           H  
ATOM   3369  N   MET A1665      35.052 -11.839  11.463  1.00  0.00           N  
ATOM   3370  CA  MET A1665      35.293 -12.644  12.651  1.00  0.00           C  
ATOM   3371  C   MET A1665      36.764 -12.689  12.982  1.00  0.00           C  
ATOM   3372  O   MET A1665      37.604 -12.986  12.112  1.00  0.00           O  
ATOM   3373  CB  MET A1665      34.797 -14.077  12.432  1.00  0.00           C  
ATOM   3374  CG  MET A1665      33.318 -14.209  12.076  1.00  0.00           C  
ATOM   3375  SD  MET A1665      32.230 -14.225  13.495  1.00  0.00           S  
ATOM   3376  CE  MET A1665      32.592 -15.814  14.104  1.00  0.00           C  
ATOM   3377  H   MET A1665      35.561 -12.020  10.645  1.00  0.00           H  
ATOM   3378  N   ALA A1666      37.062 -12.402  14.245  1.00  0.00           N  
ATOM   3379  CA  ALA A1666      38.422 -12.422  14.762  1.00  0.00           C  
ATOM   3380  C   ALA A1666      38.363 -12.711  16.252  1.00  0.00           C  
ATOM   3381  O   ALA A1666      37.400 -12.367  16.936  1.00  0.00           O  
ATOM   3382  CB  ALA A1666      39.130 -11.098  14.506  1.00  0.00           C  
ATOM   3383  H   ALA A1666      36.333 -12.166  14.856  1.00  0.00           H  
ATOM   3384  N   VAL A1667      39.366 -13.428  16.726  1.00  0.00           N  
ATOM   3385  CA  VAL A1667      39.455 -13.777  18.122  1.00  0.00           C  
ATOM   3386  C   VAL A1667      40.793 -13.238  18.582  1.00  0.00           C  
ATOM   3387  O   VAL A1667      41.841 -13.556  18.004  1.00  0.00           O  
ATOM   3388  CB  VAL A1667      39.342 -15.294  18.323  1.00  0.00           C  
ATOM   3389  CG1 VAL A1667      39.663 -15.655  19.764  1.00  0.00           C  
ATOM   3390  CG2 VAL A1667      37.920 -15.753  17.956  1.00  0.00           C  
ATOM   3391  H   VAL A1667      40.068 -13.731  16.113  1.00  0.00           H  
ATOM   3392  N   ILE A1668      40.722 -12.355  19.573  1.00  0.00           N  
ATOM   3393  CA  ILE A1668      41.865 -11.664  20.143  1.00  0.00           C  
ATOM   3394  C   ILE A1668      42.678 -12.496  21.129  1.00  0.00           C  
ATOM   3395  O   ILE A1668      43.896 -12.587  20.990  1.00  0.00           O  
ATOM   3396  CB  ILE A1668      41.401 -10.325  20.753  1.00  0.00           C  
ATOM   3397  CG1 ILE A1668      40.618  -9.539  19.690  1.00  0.00           C  
ATOM   3398  CG2 ILE A1668      42.586  -9.520  21.238  1.00  0.00           C  
ATOM   3399  CD1 ILE A1668      40.231  -8.144  20.080  1.00  0.00           C  
ATOM   3400  H   ILE A1668      39.838 -12.157  19.944  1.00  0.00           H  
ATOM   3401  N   ASP A1669      42.023 -13.065  22.139  1.00  0.00           N  
ATOM   3402  CA  ASP A1669      42.706 -13.925  23.113  1.00  0.00           C  
ATOM   3403  C   ASP A1669      42.112 -15.315  22.851  1.00  0.00           C  
ATOM   3404  O   ASP A1669      40.980 -15.605  23.257  1.00  0.00           O  
ATOM   3405  CB  ASP A1669      42.442 -13.454  24.553  1.00  0.00           C  
ATOM   3406  CG  ASP A1669      43.405 -14.084  25.566  1.00  0.00           C  
ATOM   3407  OD1 ASP A1669      44.564 -14.396  25.191  1.00  0.00           O  
ATOM   3408  OD2 ASP A1669      43.005 -14.263  26.742  1.00  0.00           O  
ATOM   3409  H   ASP A1669      41.061 -12.906  22.235  1.00  0.00           H  
ATOM   3410  N   PRO A1670      42.904 -16.223  22.259  1.00  0.00           N  
ATOM   3411  CA  PRO A1670      42.218 -17.500  22.030  1.00  0.00           C  
ATOM   3412  C   PRO A1670      42.620 -18.806  22.722  1.00  0.00           C  
ATOM   3413  O   PRO A1670      43.804 -19.093  22.944  1.00  0.00           O  
ATOM   3414  CB  PRO A1670      42.317 -17.647  20.511  1.00  0.00           C  
ATOM   3415  CG  PRO A1670      43.672 -17.054  20.211  1.00  0.00           C  
ATOM   3416  CD  PRO A1670      43.689 -15.815  21.075  1.00  0.00           C  
ATOM   3417  N   VAL A1671      41.597 -19.612  23.008  1.00  0.00           N  
ATOM   3418  CA  VAL A1671      41.756 -20.933  23.604  1.00  0.00           C  
ATOM   3419  C   VAL A1671      41.092 -21.887  22.606  1.00  0.00           C  
ATOM   3420  O   VAL A1671      39.998 -21.601  22.093  1.00  0.00           O  
ATOM   3421  CB  VAL A1671      41.092 -21.041  24.995  1.00  0.00           C  
ATOM   3422  CG1 VAL A1671      39.602 -20.827  24.910  1.00  0.00           C  
ATOM   3423  CG2 VAL A1671      41.392 -22.384  25.605  1.00  0.00           C  
ATOM   3424  H   VAL A1671      40.690 -19.300  22.807  1.00  0.00           H  
ATOM   3425  N   LYS A1672      41.795 -22.966  22.261  1.00  0.00           N  
ATOM   3426  CA  LYS A1672      41.290 -23.949  21.298  1.00  0.00           C  
ATOM   3427  C   LYS A1672      40.062 -24.738  21.750  1.00  0.00           C  
ATOM   3428  O   LYS A1672      39.932 -25.104  22.920  1.00  0.00           O  
ATOM   3429  CB  LYS A1672      42.403 -24.910  20.890  1.00  0.00           C  
ATOM   3430  CG  LYS A1672      41.935 -26.041  20.008  1.00  0.00           C  
ATOM   3431  CD  LYS A1672      43.009 -26.413  19.011  1.00  0.00           C  
ATOM   3432  CE  LYS A1672      43.192 -25.319  17.962  1.00  0.00           C  
ATOM   3433  NZ  LYS A1672      44.261 -25.661  16.974  1.00  0.00           N  
ATOM   3434  H   LYS A1672      42.677 -23.106  22.664  1.00  0.00           H  
ATOM   3435  HZ1 LYS A1672      44.149 -26.649  16.669  1.00  0.00           H  
ATOM   3436  HZ2 LYS A1672      44.184 -25.033  16.149  1.00  0.00           H  
ATOM   3437  HZ3 LYS A1672      45.194 -25.539  17.417  1.00  0.00           H  
ATOM   3438  N   LEU A1673      39.176 -25.016  20.804  1.00  0.00           N  
ATOM   3439  CA  LEU A1673      37.958 -25.762  21.080  1.00  0.00           C  
ATOM   3440  C   LEU A1673      37.768 -26.804  19.978  1.00  0.00           C  
ATOM   3441  O   LEU A1673      37.688 -26.454  18.801  1.00  0.00           O  
ATOM   3442  CB  LEU A1673      36.766 -24.796  21.138  1.00  0.00           C  
ATOM   3443  CG  LEU A1673      35.339 -25.291  21.391  1.00  0.00           C  
ATOM   3444  CD1 LEU A1673      34.496 -24.140  21.898  1.00  0.00           C  
ATOM   3445  CD2 LEU A1673      34.721 -25.888  20.132  1.00  0.00           C  
ATOM   3446  H   LEU A1673      39.347 -24.709  19.889  1.00  0.00           H  
ATOM   3447  N   VAL A1684      37.748 -28.082  20.351  1.00  0.00           N  
ATOM   3448  CA  VAL A1684      37.560 -29.159  19.379  1.00  0.00           C  
ATOM   3449  C   VAL A1684      36.223 -29.875  19.524  1.00  0.00           C  
ATOM   3450  O   VAL A1684      35.857 -30.335  20.610  1.00  0.00           O  
ATOM   3451  CB  VAL A1684      38.674 -30.219  19.452  1.00  0.00           C  
ATOM   3452  CG1 VAL A1684      39.973 -29.663  18.910  1.00  0.00           C  
ATOM   3453  CG2 VAL A1684      38.860 -30.676  20.879  1.00  0.00           C  
ATOM   3454  H   VAL A1684      37.862 -28.306  21.298  1.00  0.00           H  
ATOM   3455  N   ILE A1685      35.474 -29.919  18.431  1.00  0.00           N  
ATOM   3456  CA  ILE A1685      34.195 -30.603  18.410  1.00  0.00           C  
ATOM   3457  C   ILE A1685      34.572 -32.009  17.971  1.00  0.00           C  
ATOM   3458  O   ILE A1685      35.096 -32.210  16.867  1.00  0.00           O  
ATOM   3459  CB  ILE A1685      33.221 -29.982  17.386  1.00  0.00           C  
ATOM   3460  CG1 ILE A1685      33.201 -28.456  17.536  1.00  0.00           C  
ATOM   3461  CG2 ILE A1685      31.812 -30.537  17.606  1.00  0.00           C  
ATOM   3462  CD1 ILE A1685      32.478 -27.735  16.421  1.00  0.00           C  
ATOM   3463  H   ILE A1685      35.793 -29.478  17.616  1.00  0.00           H  
ATOM   3464  N   GLU A1688      34.381 -32.964  18.876  1.00  0.00           N  
ATOM   3465  CA  GLU A1688      34.712 -34.362  18.617  1.00  0.00           C  
ATOM   3466  C   GLU A1688      33.668 -35.022  17.723  1.00  0.00           C  
ATOM   3467  O   GLU A1688      34.000 -35.801  16.830  1.00  0.00           O  
ATOM   3468  CB  GLU A1688      34.860 -35.107  19.946  1.00  0.00           C  
ATOM   3469  CG  GLU A1688      35.942 -34.494  20.824  1.00  0.00           C  
ATOM   3470  CD  GLU A1688      35.993 -35.075  22.218  1.00  0.00           C  
ATOM   3471  OE1 GLU A1688      34.943 -35.098  22.903  1.00  0.00           O  
ATOM   3472  OE2 GLU A1688      37.100 -35.485  22.635  1.00  0.00           O  
ATOM   3473  H   GLU A1688      34.005 -32.721  19.747  1.00  0.00           H  
ATOM   3474  N   ASN A1689      32.416 -34.625  17.912  1.00  0.00           N  
ATOM   3475  CA  ASN A1689      31.301 -35.150  17.139  1.00  0.00           C  
ATOM   3476  C   ASN A1689      31.343 -34.677  15.678  1.00  0.00           C  
ATOM   3477  O   ASN A1689      30.359 -34.815  14.957  1.00  0.00           O  
ATOM   3478  CB  ASN A1689      29.993 -34.692  17.797  1.00  0.00           C  
ATOM   3479  CG  ASN A1689      28.773 -35.452  17.288  1.00  0.00           C  
ATOM   3480  OD1 ASN A1689      28.878 -36.591  16.823  1.00  0.00           O  
ATOM   3481  ND2 ASN A1689      27.601 -34.832  17.401  1.00  0.00           N  
ATOM   3482  H   ASN A1689      32.235 -33.951  18.600  1.00  0.00           H  
ATOM   3483 HD21 ASN A1689      26.806 -35.305  17.079  1.00  0.00           H  
ATOM   3484 HD22 ASN A1689      27.557 -33.936  17.795  1.00  0.00           H  
ATOM   3485  N   TYR A1690      32.482 -34.145  15.234  1.00  0.00           N  
ATOM   3486  CA  TYR A1690      32.602 -33.623  13.871  1.00  0.00           C  
ATOM   3487  C   TYR A1690      33.126 -34.613  12.833  1.00  0.00           C  
ATOM   3488  O   TYR A1690      34.115 -35.311  13.066  1.00  0.00           O  
ATOM   3489  CB  TYR A1690      33.452 -32.339  13.845  1.00  0.00           C  
ATOM   3490  CG  TYR A1690      33.309 -31.556  12.554  1.00  0.00           C  
ATOM   3491  CD1 TYR A1690      32.088 -30.982  12.206  1.00  0.00           C  
ATOM   3492  CD2 TYR A1690      34.372 -31.438  11.657  1.00  0.00           C  
ATOM   3493  CE1 TYR A1690      31.923 -30.317  11.001  1.00  0.00           C  
ATOM   3494  CE2 TYR A1690      34.216 -30.771  10.447  1.00  0.00           C  
ATOM   3495  CZ  TYR A1690      32.987 -30.214  10.125  1.00  0.00           C  
ATOM   3496  OH  TYR A1690      32.813 -29.544   8.935  1.00  0.00           O  
ATOM   3497  H   TYR A1690      33.256 -34.102  15.833  1.00  0.00           H  
ATOM   3498 HH   TYR A1690      31.909 -29.226   8.875  1.00  0.00           H  
ATOM   3499  N   GLN A1691      32.487 -34.604  11.663  1.00  0.00           N  
ATOM   3500  CA  GLN A1691      32.840 -35.484  10.552  1.00  0.00           C  
ATOM   3501  C   GLN A1691      33.253 -34.665   9.339  1.00  0.00           C  
ATOM   3502  O   GLN A1691      32.505 -33.801   8.884  1.00  0.00           O  
ATOM   3503  CB  GLN A1691      31.641 -36.354  10.140  1.00  0.00           C  
ATOM   3504  CG  GLN A1691      30.687 -36.759  11.264  1.00  0.00           C  
ATOM   3505  CD  GLN A1691      29.779 -35.619  11.722  1.00  0.00           C  
ATOM   3506  OE1 GLN A1691      29.843 -34.496  11.201  1.00  0.00           O  
ATOM   3507  NE2 GLN A1691      28.934 -35.904  12.708  1.00  0.00           N  
ATOM   3508  H   GLN A1691      31.744 -33.977  11.543  1.00  0.00           H  
ATOM   3509 HE21 GLN A1691      28.342 -35.188  13.018  1.00  0.00           H  
ATOM   3510 HE22 GLN A1691      28.920 -36.804  13.097  1.00  0.00           H  
ATOM   3511  N   GLY A1694      34.419 -34.980   8.790  1.00  0.00           N  
ATOM   3512  CA  GLY A1694      34.895 -34.278   7.611  1.00  0.00           C  
ATOM   3513  C   GLY A1694      35.997 -33.275   7.880  1.00  0.00           C  
ATOM   3514  O   GLY A1694      36.097 -32.740   8.985  1.00  0.00           O  
ATOM   3515  H   GLY A1694      34.964 -35.693   9.184  1.00  0.00           H  
ATOM   3516  N   GLU A1695      36.813 -33.005   6.863  1.00  0.00           N  
ATOM   3517  CA  GLU A1695      37.916 -32.051   6.974  1.00  0.00           C  
ATOM   3518  C   GLU A1695      37.397 -30.607   6.976  1.00  0.00           C  
ATOM   3519  O   GLU A1695      38.143 -29.666   6.678  1.00  0.00           O  
ATOM   3520  CB  GLU A1695      38.911 -32.250   5.827  1.00  0.00           C  
ATOM   3521  CG  GLU A1695      39.285 -33.704   5.566  1.00  0.00           C  
ATOM   3522  CD  GLU A1695      40.351 -33.865   4.482  1.00  0.00           C  
ATOM   3523  OE1 GLU A1695      39.996 -33.913   3.278  1.00  0.00           O  
ATOM   3524  OE2 GLU A1695      41.549 -33.956   4.841  1.00  0.00           O  
ATOM   3525  H   GLU A1695      36.669 -33.462   6.009  1.00  0.00           H  
ATOM   3526  N   GLY A1698      36.117 -30.437   7.295  1.00  0.00           N  
ATOM   3527  CA  GLY A1698      35.534 -29.111   7.348  1.00  0.00           C  
ATOM   3528  C   GLY A1698      34.420 -28.886   6.349  1.00  0.00           C  
ATOM   3529  O   GLY A1698      34.118 -29.754   5.531  1.00  0.00           O  
ATOM   3530  H   GLY A1698      35.561 -31.218   7.497  1.00  0.00           H  
ATOM   3531  N   GLU A1708      33.802 -27.714   6.427  1.00  0.00           N  
ATOM   3532  CA  GLU A1708      32.721 -27.344   5.532  1.00  0.00           C  
ATOM   3533  C   GLU A1708      32.732 -25.826   5.322  1.00  0.00           C  
ATOM   3534  O   GLU A1708      33.722 -25.154   5.624  1.00  0.00           O  
ATOM   3535  CB  GLU A1708      31.378 -27.802   6.096  1.00  0.00           C  
ATOM   3536  CG  GLU A1708      31.010 -27.150   7.405  1.00  0.00           C  
ATOM   3537  CD  GLU A1708      29.663 -27.585   7.906  1.00  0.00           C  
ATOM   3538  OE1 GLU A1708      28.642 -27.025   7.447  1.00  0.00           O  
ATOM   3539  OE2 GLU A1708      29.633 -28.490   8.763  1.00  0.00           O  
ATOM   3540  H   GLU A1708      34.086 -27.075   7.114  1.00  0.00           H  
ATOM   3541  N   MET A1716      31.624 -25.280   4.838  1.00  0.00           N  
ATOM   3542  CA  MET A1716      31.556 -23.859   4.571  1.00  0.00           C  
ATOM   3543  C   MET A1716      30.276 -23.261   5.101  1.00  0.00           C  
ATOM   3544  O   MET A1716      29.189 -23.782   4.852  1.00  0.00           O  
ATOM   3545  CB  MET A1716      31.623 -23.618   3.066  1.00  0.00           C  
ATOM   3546  CG  MET A1716      32.528 -22.495   2.685  1.00  0.00           C  
ATOM   3547  SD  MET A1716      34.173 -22.903   3.194  1.00  0.00           S  
ATOM   3548  CE  MET A1716      35.030 -22.663   1.723  1.00  0.00           C  
ATOM   3549  H   MET A1716      30.843 -25.845   4.659  1.00  0.00           H  
ATOM   3550  N   VAL A1717      30.408 -22.153   5.816  1.00  0.00           N  
ATOM   3551  CA  VAL A1717      29.257 -21.466   6.360  1.00  0.00           C  
ATOM   3552  C   VAL A1717      29.133 -20.102   5.698  1.00  0.00           C  
ATOM   3553  O   VAL A1717      30.076 -19.312   5.694  1.00  0.00           O  
ATOM   3554  CB  VAL A1717      29.367 -21.286   7.877  1.00  0.00           C  
ATOM   3555  CG1 VAL A1717      28.118 -20.607   8.399  1.00  0.00           C  
ATOM   3556  CG2 VAL A1717      29.549 -22.630   8.554  1.00  0.00           C  
ATOM   3557  H   VAL A1717      31.304 -21.792   5.980  1.00  0.00           H  
ATOM   3558  N   THR A1718      27.978 -19.850   5.097  1.00  0.00           N  
ATOM   3559  CA  THR A1718      27.725 -18.585   4.432  1.00  0.00           C  
ATOM   3560  C   THR A1718      27.331 -17.554   5.464  1.00  0.00           C  
ATOM   3561  O   THR A1718      26.277 -17.648   6.091  1.00  0.00           O  
ATOM   3562  CB  THR A1718      26.593 -18.704   3.403  1.00  0.00           C  
ATOM   3563  OG1 THR A1718      27.004 -19.571   2.333  1.00  0.00           O  
ATOM   3564  CG2 THR A1718      26.207 -17.325   2.859  1.00  0.00           C  
ATOM   3565  H   THR A1718      27.278 -20.535   5.102  1.00  0.00           H  
ATOM   3566  HG1 THR A1718      26.295 -19.645   1.690  1.00  0.00           H  
ATOM   3567  N   MET A1719      28.206 -16.579   5.647  1.00  0.00           N  
ATOM   3568  CA  MET A1719      27.981 -15.505   6.598  1.00  0.00           C  
ATOM   3569  C   MET A1719      27.721 -14.216   5.838  1.00  0.00           C  
ATOM   3570  O   MET A1719      28.264 -14.006   4.749  1.00  0.00           O  
ATOM   3571  CB  MET A1719      29.212 -15.342   7.494  1.00  0.00           C  
ATOM   3572  CG  MET A1719      29.063 -15.934   8.878  1.00  0.00           C  
ATOM   3573  SD  MET A1719      30.638 -16.002   9.711  1.00  0.00           S  
ATOM   3574  CE  MET A1719      30.470 -17.521  10.575  1.00  0.00           C  
ATOM   3575  H   MET A1719      29.034 -16.582   5.123  1.00  0.00           H  
ATOM   3576  N   PRO A1720      26.850 -13.357   6.382  1.00  0.00           N  
ATOM   3577  CA  PRO A1720      26.521 -12.081   5.753  1.00  0.00           C  
ATOM   3578  C   PRO A1720      27.562 -11.020   6.130  1.00  0.00           C  
ATOM   3579  O   PRO A1720      28.148 -11.072   7.219  1.00  0.00           O  
ATOM   3580  CB  PRO A1720      25.168 -11.754   6.370  1.00  0.00           C  
ATOM   3581  CG  PRO A1720      25.325 -12.248   7.747  1.00  0.00           C  
ATOM   3582  CD  PRO A1720      25.958 -13.606   7.527  1.00  0.00           C  
ATOM   3583  N   ASN A1721      27.761 -10.050   5.240  1.00  0.00           N  
ATOM   3584  CA  ASN A1721      28.702  -8.960   5.469  1.00  0.00           C  
ATOM   3585  C   ASN A1721      28.071  -7.877   6.332  1.00  0.00           C  
ATOM   3586  O   ASN A1721      28.740  -6.935   6.754  1.00  0.00           O  
ATOM   3587  CB  ASN A1721      29.168  -8.380   4.146  1.00  0.00           C  
ATOM   3588  CG  ASN A1721      29.930  -9.381   3.333  1.00  0.00           C  
ATOM   3589  OD1 ASN A1721      30.721 -10.147   3.873  1.00  0.00           O  
ATOM   3590  ND2 ASN A1721      29.666  -9.421   2.031  1.00  0.00           N  
ATOM   3591  H   ASN A1721      27.257 -10.069   4.400  1.00  0.00           H  
ATOM   3592 HD21 ASN A1721      30.158 -10.072   1.490  1.00  0.00           H  
ATOM   3593 HD22 ASN A1721      29.000  -8.813   1.647  1.00  0.00           H  
ATOM   3594  N   HIS A1722      26.773  -8.003   6.586  1.00  0.00           N  
ATOM   3595  CA  HIS A1722      26.087  -7.046   7.433  1.00  0.00           C  
ATOM   3596  C   HIS A1722      24.721  -7.550   7.893  1.00  0.00           C  
ATOM   3597  O   HIS A1722      23.743  -7.457   7.157  1.00  0.00           O  
ATOM   3598  CB  HIS A1722      25.942  -5.713   6.718  1.00  0.00           C  
ATOM   3599  CG  HIS A1722      25.741  -4.569   7.650  1.00  0.00           C  
ATOM   3600  ND1 HIS A1722      26.569  -3.469   7.659  1.00  0.00           N  
ATOM   3601  CD2 HIS A1722      24.851  -4.382   8.652  1.00  0.00           C  
ATOM   3602  CE1 HIS A1722      26.202  -2.655   8.631  1.00  0.00           C  
ATOM   3603  NE2 HIS A1722      25.161  -3.186   9.248  1.00  0.00           N  
ATOM   3604  H   HIS A1722      26.273  -8.751   6.197  1.00  0.00           H  
ATOM   3605  HD1 HIS A1722      27.310  -3.315   7.044  1.00  0.00           H  
ATOM   3606  HE2 HIS A1722      24.689  -2.791  10.005  1.00  0.00           H  
ATOM   3607  N   PRO A1723      24.620  -7.997   9.158  1.00  0.00           N  
ATOM   3608  CA  PRO A1723      23.398  -8.523   9.775  1.00  0.00           C  
ATOM   3609  C   PRO A1723      22.139  -7.669   9.695  1.00  0.00           C  
ATOM   3610  O   PRO A1723      21.042  -8.173   9.906  1.00  0.00           O  
ATOM   3611  CB  PRO A1723      23.827  -8.753  11.222  1.00  0.00           C  
ATOM   3612  CG  PRO A1723      25.243  -9.188  11.065  1.00  0.00           C  
ATOM   3613  CD  PRO A1723      25.761  -8.159  10.077  1.00  0.00           C  
ATOM   3614  N   ASN A1724      22.274  -6.386   9.394  1.00  0.00           N  
ATOM   3615  CA  ASN A1724      21.086  -5.546   9.313  1.00  0.00           C  
ATOM   3616  C   ASN A1724      20.935  -4.905   7.944  1.00  0.00           C  
ATOM   3617  O   ASN A1724      20.080  -4.040   7.745  1.00  0.00           O  
ATOM   3618  CB  ASN A1724      21.102  -4.463  10.402  1.00  0.00           C  
ATOM   3619  CG  ASN A1724      20.853  -5.021  11.804  1.00  0.00           C  
ATOM   3620  OD1 ASN A1724      21.255  -6.142  12.122  1.00  0.00           O  
ATOM   3621  ND2 ASN A1724      20.211  -4.221  12.657  1.00  0.00           N  
ATOM   3622  H   ASN A1724      23.162  -6.006   9.228  1.00  0.00           H  
ATOM   3623 HD21 ASN A1724      20.044  -4.563  13.559  1.00  0.00           H  
ATOM   3624 HD22 ASN A1724      19.926  -3.328  12.371  1.00  0.00           H  
ATOM   3625  N   LYS A1725      21.774  -5.316   7.003  1.00  0.00           N  
ATOM   3626  CA  LYS A1725      21.725  -4.767   5.656  1.00  0.00           C  
ATOM   3627  C   LYS A1725      22.049  -5.851   4.655  1.00  0.00           C  
ATOM   3628  O   LYS A1725      23.180  -5.946   4.177  1.00  0.00           O  
ATOM   3629  CB  LYS A1725      22.732  -3.626   5.490  1.00  0.00           C  
ATOM   3630  CG  LYS A1725      22.356  -2.330   6.175  1.00  0.00           C  
ATOM   3631  CD  LYS A1725      23.437  -1.312   5.962  1.00  0.00           C  
ATOM   3632  CE  LYS A1725      23.074  -0.013   6.619  1.00  0.00           C  
ATOM   3633  NZ  LYS A1725      24.122   0.995   6.311  1.00  0.00           N  
ATOM   3634  H   LYS A1725      22.439  -6.002   7.219  1.00  0.00           H  
ATOM   3635  HZ1 LYS A1725      24.363   0.947   5.301  1.00  0.00           H  
ATOM   3636  HZ2 LYS A1725      23.766   1.946   6.538  1.00  0.00           H  
ATOM   3637  HZ3 LYS A1725      24.970   0.798   6.880  1.00  0.00           H  
ATOM   3638  N   PRO A1726      21.050  -6.663   4.293  1.00  0.00           N  
ATOM   3639  CA  PRO A1726      21.212  -7.760   3.332  1.00  0.00           C  
ATOM   3640  C   PRO A1726      21.889  -7.351   2.013  1.00  0.00           C  
ATOM   3641  O   PRO A1726      22.557  -8.159   1.358  1.00  0.00           O  
ATOM   3642  CB  PRO A1726      19.769  -8.217   3.108  1.00  0.00           C  
ATOM   3643  CG  PRO A1726      18.978  -6.956   3.302  1.00  0.00           C  
ATOM   3644  CD  PRO A1726      19.624  -6.371   4.524  1.00  0.00           C  
ATOM   3645  N   GLU A1727      21.760  -6.077   1.665  1.00  0.00           N  
ATOM   3646  CA  GLU A1727      22.322  -5.548   0.431  1.00  0.00           C  
ATOM   3647  C   GLU A1727      23.831  -5.529   0.339  1.00  0.00           C  
ATOM   3648  O   GLU A1727      24.367  -5.301  -0.729  1.00  0.00           O  
ATOM   3649  CB  GLU A1727      21.794  -4.137   0.173  1.00  0.00           C  
ATOM   3650  CG  GLU A1727      21.856  -3.215   1.381  1.00  0.00           C  
ATOM   3651  CD  GLU A1727      20.550  -3.170   2.168  1.00  0.00           C  
ATOM   3652  OE1 GLU A1727      19.740  -4.120   2.088  1.00  0.00           O  
ATOM   3653  OE2 GLU A1727      20.325  -2.163   2.869  1.00  0.00           O  
ATOM   3654  H   GLU A1727      21.270  -5.472   2.259  1.00  0.00           H  
ATOM   3655  N   MET A1728      24.524  -5.770   1.441  1.00  0.00           N  
ATOM   3656  CA  MET A1728      25.984  -5.727   1.415  1.00  0.00           C  
ATOM   3657  C   MET A1728      26.693  -6.999   0.965  1.00  0.00           C  
ATOM   3658  O   MET A1728      27.928  -7.025   0.857  1.00  0.00           O  
ATOM   3659  CB  MET A1728      26.530  -5.249   2.763  1.00  0.00           C  
ATOM   3660  CG  MET A1728      26.153  -3.801   3.078  1.00  0.00           C  
ATOM   3661  SD  MET A1728      27.111  -3.059   4.404  1.00  0.00           S  
ATOM   3662  CE  MET A1728      28.770  -3.322   3.775  1.00  0.00           C  
ATOM   3663  H   MET A1728      24.056  -5.978   2.277  1.00  0.00           H  
ATOM   3664  N   GLY A1729      25.914  -8.041   0.679  1.00  0.00           N  
ATOM   3665  CA  GLY A1729      26.488  -9.303   0.237  1.00  0.00           C  
ATOM   3666  C   GLY A1729      26.819 -10.260   1.371  1.00  0.00           C  
ATOM   3667  O   GLY A1729      26.567  -9.950   2.543  1.00  0.00           O  
ATOM   3668  H   GLY A1729      24.942  -7.957   0.767  1.00  0.00           H  
ATOM   3669  N   SER A1730      27.399 -11.408   1.026  1.00  0.00           N  
ATOM   3670  CA  SER A1730      27.764 -12.425   2.010  1.00  0.00           C  
ATOM   3671  C   SER A1730      29.059 -13.096   1.600  1.00  0.00           C  
ATOM   3672  O   SER A1730      29.602 -12.789   0.535  1.00  0.00           O  
ATOM   3673  CB  SER A1730      26.659 -13.472   2.133  1.00  0.00           C  
ATOM   3674  OG  SER A1730      26.451 -14.139   0.901  1.00  0.00           O  
ATOM   3675  H   SER A1730      27.588 -11.577   0.079  1.00  0.00           H  
ATOM   3676 HG   SER A1730      25.754 -14.791   1.003  1.00  0.00           H  
ATOM   3677  N   ARG A1731      29.523 -14.046   2.403  1.00  0.00           N  
ATOM   3678  CA  ARG A1731      30.777 -14.725   2.108  1.00  0.00           C  
ATOM   3679  C   ARG A1731      30.785 -16.157   2.610  1.00  0.00           C  
ATOM   3680  O   ARG A1731      29.921 -16.553   3.391  1.00  0.00           O  
ATOM   3681  CB  ARG A1731      31.949 -13.950   2.733  1.00  0.00           C  
ATOM   3682  CG  ARG A1731      31.807 -13.739   4.239  1.00  0.00           C  
ATOM   3683  CD  ARG A1731      32.856 -12.796   4.823  1.00  0.00           C  
ATOM   3684  NE  ARG A1731      32.813 -12.788   6.286  1.00  0.00           N  
ATOM   3685  CZ  ARG A1731      31.760 -12.407   7.004  1.00  0.00           C  
ATOM   3686  NH1 ARG A1731      30.664 -11.969   6.393  1.00  0.00           N  
ATOM   3687  NH2 ARG A1731      31.809 -12.441   8.334  1.00  0.00           N  
ATOM   3688  H   ARG A1731      29.015 -14.293   3.204  1.00  0.00           H  
ATOM   3689 HE   ARG A1731      33.613 -13.083   6.768  1.00  0.00           H  
ATOM   3690 HH11 ARG A1731      30.631 -11.926   5.394  1.00  0.00           H  
ATOM   3691 HH12 ARG A1731      29.872 -11.682   6.932  1.00  0.00           H  
ATOM   3692 HH21 ARG A1731      32.639 -12.754   8.796  1.00  0.00           H  
ATOM   3693 HH22 ARG A1731      31.016 -12.154   8.871  1.00  0.00           H  
ATOM   3694  N   GLN A1732      31.768 -16.927   2.153  1.00  0.00           N  
ATOM   3695  CA  GLN A1732      31.909 -18.318   2.568  1.00  0.00           C  
ATOM   3696  C   GLN A1732      32.986 -18.437   3.644  1.00  0.00           C  
ATOM   3697  O   GLN A1732      34.180 -18.423   3.335  1.00  0.00           O  
ATOM   3698  CB  GLN A1732      32.276 -19.223   1.381  1.00  0.00           C  
ATOM   3699  CG  GLN A1732      31.185 -19.424   0.335  1.00  0.00           C  
ATOM   3700  CD  GLN A1732      29.837 -19.817   0.929  1.00  0.00           C  
ATOM   3701  OE1 GLN A1732      28.906 -19.024   0.921  1.00  0.00           O  
ATOM   3702  NE2 GLN A1732      29.726 -21.043   1.432  1.00  0.00           N  
ATOM   3703  H   GLN A1732      32.415 -16.550   1.521  1.00  0.00           H  
ATOM   3704 HE21 GLN A1732      28.862 -21.298   1.814  1.00  0.00           H  
ATOM   3705 HE22 GLN A1732      30.493 -21.653   1.411  1.00  0.00           H  
ATOM   3706  N   VAL A1733      32.558 -18.533   4.900  1.00  0.00           N  
ATOM   3707  CA  VAL A1733      33.471 -18.673   6.036  1.00  0.00           C  
ATOM   3708  C   VAL A1733      33.620 -20.170   6.319  1.00  0.00           C  
ATOM   3709  O   VAL A1733      32.635 -20.854   6.606  1.00  0.00           O  
ATOM   3710  CB  VAL A1733      32.898 -17.981   7.307  1.00  0.00           C  
ATOM   3711  CG1 VAL A1733      33.909 -18.013   8.442  1.00  0.00           C  
ATOM   3712  CG2 VAL A1733      32.487 -16.553   6.995  1.00  0.00           C  
ATOM   3713  H   VAL A1733      31.594 -18.509   5.072  1.00  0.00           H  
ATOM   3714  N   PRO A1734      34.845 -20.703   6.219  1.00  0.00           N  
ATOM   3715  CA  PRO A1734      34.988 -22.138   6.491  1.00  0.00           C  
ATOM   3716  C   PRO A1734      34.722 -22.592   7.941  1.00  0.00           C  
ATOM   3717  O   PRO A1734      35.313 -22.065   8.887  1.00  0.00           O  
ATOM   3718  CB  PRO A1734      36.435 -22.425   6.069  1.00  0.00           C  
ATOM   3719  CG  PRO A1734      37.125 -21.106   6.228  1.00  0.00           C  
ATOM   3720  CD  PRO A1734      36.094 -20.153   5.669  1.00  0.00           C  
ATOM   3721  N   PHE A1735      33.812 -23.552   8.111  1.00  0.00           N  
ATOM   3722  CA  PHE A1735      33.531 -24.086   9.432  1.00  0.00           C  
ATOM   3723  C   PHE A1735      34.350 -25.346   9.606  1.00  0.00           C  
ATOM   3724  O   PHE A1735      34.722 -25.987   8.630  1.00  0.00           O  
ATOM   3725  CB  PHE A1735      32.068 -24.418   9.623  1.00  0.00           C  
ATOM   3726  CG  PHE A1735      31.774 -25.014  10.965  1.00  0.00           C  
ATOM   3727  CD1 PHE A1735      31.881 -24.240  12.115  1.00  0.00           C  
ATOM   3728  CD2 PHE A1735      31.441 -26.362  11.088  1.00  0.00           C  
ATOM   3729  CE1 PHE A1735      31.663 -24.796  13.370  1.00  0.00           C  
ATOM   3730  CE2 PHE A1735      31.220 -26.930  12.340  1.00  0.00           C  
ATOM   3731  CZ  PHE A1735      31.332 -26.145  13.483  1.00  0.00           C  
ATOM   3732  H   PHE A1735      33.327 -23.902   7.335  1.00  0.00           H  
ATOM   3733  N   SER A1736      34.567 -25.742  10.852  1.00  0.00           N  
ATOM   3734  CA  SER A1736      35.385 -26.909  11.141  1.00  0.00           C  
ATOM   3735  C   SER A1736      35.064 -27.457  12.528  1.00  0.00           C  
ATOM   3736  O   SER A1736      34.178 -26.947  13.219  1.00  0.00           O  
ATOM   3737  CB  SER A1736      36.859 -26.495  11.066  1.00  0.00           C  
ATOM   3738  OG  SER A1736      37.735 -27.603  11.057  1.00  0.00           O  
ATOM   3739  H   SER A1736      34.169 -25.239  11.593  1.00  0.00           H  
ATOM   3740 HG   SER A1736      38.643 -27.294  11.009  1.00  0.00           H  
ATOM   3741  N   GLY A1737      35.764 -28.523  12.909  1.00  0.00           N  
ATOM   3742  CA  GLY A1737      35.561 -29.134  14.212  1.00  0.00           C  
ATOM   3743  C   GLY A1737      36.510 -28.514  15.210  1.00  0.00           C  
ATOM   3744  O   GLY A1737      36.121 -28.172  16.316  1.00  0.00           O  
ATOM   3745  H   GLY A1737      36.430 -28.904  12.299  1.00  0.00           H  
ATOM   3746  N   GLU A1738      37.772 -28.405  14.822  1.00  0.00           N  
ATOM   3747  CA  GLU A1738      38.787 -27.795  15.663  1.00  0.00           C  
ATOM   3748  C   GLU A1738      38.793 -26.295  15.339  1.00  0.00           C  
ATOM   3749  O   GLU A1738      39.209 -25.883  14.253  1.00  0.00           O  
ATOM   3750  CB  GLU A1738      40.141 -28.422  15.345  1.00  0.00           C  
ATOM   3751  CG  GLU A1738      41.310 -27.879  16.137  1.00  0.00           C  
ATOM   3752  CD  GLU A1738      42.554 -28.747  15.971  1.00  0.00           C  
ATOM   3753  OE1 GLU A1738      42.433 -29.982  16.164  1.00  0.00           O  
ATOM   3754  OE2 GLU A1738      43.642 -28.206  15.640  1.00  0.00           O  
ATOM   3755  H   GLU A1738      38.029 -28.747  13.940  1.00  0.00           H  
ATOM   3756  N   ILE A1739      38.279 -25.481  16.250  1.00  0.00           N  
ATOM   3757  CA  ILE A1739      38.234 -24.044  16.019  1.00  0.00           C  
ATOM   3758  C   ILE A1739      38.992 -23.242  17.092  1.00  0.00           C  
ATOM   3759  O   ILE A1739      39.751 -23.813  17.884  1.00  0.00           O  
ATOM   3760  CB  ILE A1739      36.767 -23.554  15.860  1.00  0.00           C  
ATOM   3761  CG1 ILE A1739      36.045 -23.532  17.199  1.00  0.00           C  
ATOM   3762  CG2 ILE A1739      36.004 -24.486  14.923  1.00  0.00           C  
ATOM   3763  CD1 ILE A1739      34.574 -23.255  17.058  1.00  0.00           C  
ATOM   3764  H   ILE A1739      37.926 -25.850  17.087  1.00  0.00           H  
ATOM   3765  N   TRP A1740      38.829 -21.918  17.064  1.00  0.00           N  
ATOM   3766  CA  TRP A1740      39.476 -20.994  18.000  1.00  0.00           C  
ATOM   3767  C   TRP A1740      38.412 -20.133  18.621  1.00  0.00           C  
ATOM   3768  O   TRP A1740      37.552 -19.633  17.899  1.00  0.00           O  
ATOM   3769  CB  TRP A1740      40.390 -20.037  17.247  1.00  0.00           C  
ATOM   3770  CG  TRP A1740      41.722 -20.548  16.939  1.00  0.00           C  
ATOM   3771  CD1 TRP A1740      42.315 -20.613  15.709  1.00  0.00           C  
ATOM   3772  CD2 TRP A1740      42.685 -21.014  17.878  1.00  0.00           C  
ATOM   3773  NE1 TRP A1740      43.601 -21.085  15.827  1.00  0.00           N  
ATOM   3774  CE2 TRP A1740      43.853 -21.342  17.151  1.00  0.00           C  
ATOM   3775  CE3 TRP A1740      42.679 -21.184  19.267  1.00  0.00           C  
ATOM   3776  CZ2 TRP A1740      45.007 -21.833  17.770  1.00  0.00           C  
ATOM   3777  CZ3 TRP A1740      43.819 -21.669  19.882  1.00  0.00           C  
ATOM   3778  CH2 TRP A1740      44.973 -21.989  19.133  1.00  0.00           C  
ATOM   3779  H   TRP A1740      38.242 -21.541  16.377  1.00  0.00           H  
ATOM   3780  HE1 TRP A1740      44.229 -21.215  15.092  1.00  0.00           H  
ATOM   3781  N   ILE A1741      38.429 -19.980  19.941  1.00  0.00           N  
ATOM   3782  CA  ILE A1741      37.453 -19.095  20.581  1.00  0.00           C  
ATOM   3783  C   ILE A1741      38.127 -18.169  21.574  1.00  0.00           C  
ATOM   3784  O   ILE A1741      39.296 -18.355  21.932  1.00  0.00           O  
ATOM   3785  CB  ILE A1741      36.253 -19.805  21.269  1.00  0.00           C  
ATOM   3786  CG1 ILE A1741      36.699 -20.561  22.526  1.00  0.00           C  
ATOM   3787  CG2 ILE A1741      35.483 -20.656  20.257  1.00  0.00           C  
ATOM   3788  CD1 ILE A1741      35.589 -20.703  23.581  1.00  0.00           C  
ATOM   3789  H   ILE A1741      39.091 -20.457  20.484  1.00  0.00           H  
ATOM   3790  N   ASP A1742      37.405 -17.133  21.973  1.00  0.00           N  
ATOM   3791  CA  ASP A1742      37.948 -16.174  22.904  1.00  0.00           C  
ATOM   3792  C   ASP A1742      37.866 -16.697  24.332  1.00  0.00           C  
ATOM   3793  O   ASP A1742      36.788 -17.019  24.844  1.00  0.00           O  
ATOM   3794  CB  ASP A1742      37.244 -14.825  22.763  1.00  0.00           C  
ATOM   3795  CG  ASP A1742      38.044 -13.688  23.372  1.00  0.00           C  
ATOM   3796  OD1 ASP A1742      39.257 -13.582  23.085  1.00  0.00           O  
ATOM   3797  OD2 ASP A1742      37.455 -12.899  24.137  1.00  0.00           O  
ATOM   3798  H   ASP A1742      36.493 -17.017  21.633  1.00  0.00           H  
ATOM   3799  N   ARG A1743      39.029 -16.759  24.968  1.00  0.00           N  
ATOM   3800  CA  ARG A1743      39.165 -17.236  26.332  1.00  0.00           C  
ATOM   3801  C   ARG A1743      38.064 -16.741  27.252  1.00  0.00           C  
ATOM   3802  O   ARG A1743      37.435 -17.529  27.938  1.00  0.00           O  
ATOM   3803  CB  ARG A1743      40.518 -16.819  26.896  1.00  0.00           C  
ATOM   3804  CG  ARG A1743      41.216 -17.909  27.677  1.00  0.00           C  
ATOM   3805  CD  ARG A1743      42.392 -18.475  26.908  1.00  0.00           C  
ATOM   3806  NE  ARG A1743      43.509 -17.538  26.850  1.00  0.00           N  
ATOM   3807  CZ  ARG A1743      44.733 -17.860  26.438  1.00  0.00           C  
ATOM   3808  NH1 ARG A1743      45.004 -19.100  26.033  1.00  0.00           N  
ATOM   3809  NH2 ARG A1743      45.691 -16.940  26.424  1.00  0.00           N  
ATOM   3810  H   ARG A1743      39.835 -16.469  24.494  1.00  0.00           H  
ATOM   3811 HE   ARG A1743      43.348 -16.614  27.132  1.00  0.00           H  
ATOM   3812 HH11 ARG A1743      44.286 -19.796  26.037  1.00  0.00           H  
ATOM   3813 HH12 ARG A1743      45.926 -19.335  25.725  1.00  0.00           H  
ATOM   3814 HH21 ARG A1743      45.492 -16.007  26.723  1.00  0.00           H  
ATOM   3815 HH22 ARG A1743      46.611 -17.181  26.115  1.00  0.00           H  
ATOM   3816  N   ALA A1744      37.780 -15.449  27.220  1.00  0.00           N  
ATOM   3817  CA  ALA A1744      36.753 -14.889  28.091  1.00  0.00           C  
ATOM   3818  C   ALA A1744      35.315 -15.248  27.714  1.00  0.00           C  
ATOM   3819  O   ALA A1744      34.370 -14.607  28.174  1.00  0.00           O  
ATOM   3820  CB  ALA A1744      36.919 -13.377  28.184  1.00  0.00           C  
ATOM   3821  H   ALA A1744      38.265 -14.862  26.604  1.00  0.00           H  
ATOM   3822  N   ASP A1745      35.149 -16.247  26.858  1.00  0.00           N  
ATOM   3823  CA  ASP A1745      33.818 -16.658  26.444  1.00  0.00           C  
ATOM   3824  C   ASP A1745      33.411 -17.984  27.054  1.00  0.00           C  
ATOM   3825  O   ASP A1745      32.234 -18.356  27.019  1.00  0.00           O  
ATOM   3826  CB  ASP A1745      33.710 -16.695  24.921  1.00  0.00           C  
ATOM   3827  CG  ASP A1745      33.495 -15.319  24.327  1.00  0.00           C  
ATOM   3828  OD1 ASP A1745      32.592 -14.620  24.815  1.00  0.00           O  
ATOM   3829  OD2 ASP A1745      34.228 -14.923  23.396  1.00  0.00           O  
ATOM   3830  H   ASP A1745      35.933 -16.714  26.500  1.00  0.00           H  
ATOM   3831  N   PHE A1746      34.386 -18.710  27.591  1.00  0.00           N  
ATOM   3832  CA  PHE A1746      34.099 -19.977  28.243  1.00  0.00           C  
ATOM   3833  C   PHE A1746      34.265 -19.846  29.752  1.00  0.00           C  
ATOM   3834  O   PHE A1746      35.186 -19.182  30.238  1.00  0.00           O  
ATOM   3835  CB  PHE A1746      34.973 -21.124  27.735  1.00  0.00           C  
ATOM   3836  CG  PHE A1746      34.722 -22.412  28.465  1.00  0.00           C  
ATOM   3837  CD1 PHE A1746      33.507 -23.076  28.321  1.00  0.00           C  
ATOM   3838  CD2 PHE A1746      35.640 -22.893  29.394  1.00  0.00           C  
ATOM   3839  CE1 PHE A1746      33.206 -24.186  29.094  1.00  0.00           C  
ATOM   3840  CE2 PHE A1746      35.344 -24.007  30.174  1.00  0.00           C  
ATOM   3841  CZ  PHE A1746      34.125 -24.651  30.026  1.00  0.00           C  
ATOM   3842  H   PHE A1746      35.310 -18.387  27.547  1.00  0.00           H  
ATOM   3843  N   ARG A1747      33.402 -20.541  30.484  1.00  0.00           N  
ATOM   3844  CA  ARG A1747      33.422 -20.509  31.937  1.00  0.00           C  
ATOM   3845  C   ARG A1747      32.960 -21.858  32.499  1.00  0.00           C  
ATOM   3846  O   ARG A1747      31.917 -22.380  32.101  1.00  0.00           O  
ATOM   3847  CB  ARG A1747      32.495 -19.385  32.412  1.00  0.00           C  
ATOM   3848  CG  ARG A1747      32.944 -18.675  33.671  1.00  0.00           C  
ATOM   3849  CD  ARG A1747      32.745 -17.178  33.534  1.00  0.00           C  
ATOM   3850  NE  ARG A1747      33.644 -16.616  32.529  1.00  0.00           N  
ATOM   3851  CZ  ARG A1747      33.688 -15.329  32.193  1.00  0.00           C  
ATOM   3852  NH1 ARG A1747      32.861 -14.455  32.759  1.00  0.00           N  
ATOM   3853  NH2 ARG A1747      34.548 -14.919  31.272  1.00  0.00           N  
ATOM   3854  H   ARG A1747      32.731 -21.092  30.031  1.00  0.00           H  
ATOM   3855 HE   ARG A1747      34.256 -17.228  32.071  1.00  0.00           H  
ATOM   3856 HH11 ARG A1747      32.199 -14.763  33.443  1.00  0.00           H  
ATOM   3857 HH12 ARG A1747      32.901 -13.490  32.501  1.00  0.00           H  
ATOM   3858 HH21 ARG A1747      35.161 -15.576  30.832  1.00  0.00           H  
ATOM   3859 HH22 ARG A1747      34.584 -13.953  31.017  1.00  0.00           H  
ATOM   3860  N   GLU A1748      33.754 -22.436  33.398  1.00  0.00           N  
ATOM   3861  CA  GLU A1748      33.400 -23.711  34.016  1.00  0.00           C  
ATOM   3862  C   GLU A1748      32.143 -23.543  34.864  1.00  0.00           C  
ATOM   3863  O   GLU A1748      31.253 -24.391  34.848  1.00  0.00           O  
ATOM   3864  CB  GLU A1748      34.549 -24.233  34.875  1.00  0.00           C  
ATOM   3865  CG  GLU A1748      35.805 -24.529  34.083  1.00  0.00           C  
ATOM   3866  CD  GLU A1748      36.841 -25.282  34.890  1.00  0.00           C  
ATOM   3867  OE1 GLU A1748      36.731 -26.522  34.977  1.00  0.00           O  
ATOM   3868  OE2 GLU A1748      37.768 -24.641  35.431  1.00  0.00           O  
ATOM   3869  H   GLU A1748      34.593 -21.997  33.650  1.00  0.00           H  
ATOM   3870  N   GLU A1749      32.069 -22.427  35.579  1.00  0.00           N  
ATOM   3871  CA  GLU A1749      30.925 -22.115  36.426  1.00  0.00           C  
ATOM   3872  C   GLU A1749      30.606 -20.633  36.323  1.00  0.00           C  
ATOM   3873  O   GLU A1749      31.511 -19.805  36.282  1.00  0.00           O  
ATOM   3874  CB  GLU A1749      31.193 -22.515  37.891  1.00  0.00           C  
ATOM   3875  CG  GLU A1749      32.647 -22.366  38.394  1.00  0.00           C  
ATOM   3876  CD  GLU A1749      33.073 -20.923  38.677  1.00  0.00           C  
ATOM   3877  OE1 GLU A1749      32.626 -20.353  39.703  1.00  0.00           O  
ATOM   3878  OE2 GLU A1749      33.875 -20.370  37.884  1.00  0.00           O  
ATOM   3879  H   GLU A1749      32.811 -21.789  35.536  1.00  0.00           H  
ATOM   3880  N   ALA A1750      29.324 -20.306  36.234  1.00  0.00           N  
ATOM   3881  CA  ALA A1750      28.890 -18.918  36.136  1.00  0.00           C  
ATOM   3882  C   ALA A1750      27.379 -18.843  36.321  1.00  0.00           C  
ATOM   3883  O   ALA A1750      26.663 -19.799  36.016  1.00  0.00           O  
ATOM   3884  CB  ALA A1750      29.292 -18.333  34.795  1.00  0.00           C  
ATOM   3885  H   ALA A1750      28.650 -21.017  36.234  1.00  0.00           H  
ATOM   3886  N   ASN A1751      26.899 -17.707  36.814  1.00  0.00           N  
ATOM   3887  CA  ASN A1751      25.473 -17.539  37.066  1.00  0.00           C  
ATOM   3888  C   ASN A1751      24.621 -17.354  35.814  1.00  0.00           C  
ATOM   3889  O   ASN A1751      25.120 -17.378  34.693  1.00  0.00           O  
ATOM   3890  CB  ASN A1751      25.232 -16.384  38.052  1.00  0.00           C  
ATOM   3891  CG  ASN A1751      25.019 -15.048  37.357  1.00  0.00           C  
ATOM   3892  OD1 ASN A1751      25.772 -14.675  36.460  1.00  0.00           O  
ATOM   3893  ND2 ASN A1751      23.972 -14.329  37.759  1.00  0.00           N  
ATOM   3894  H   ASN A1751      27.513 -16.970  37.012  1.00  0.00           H  
ATOM   3895 HD21 ASN A1751      23.821 -13.466  37.321  1.00  0.00           H  
ATOM   3896 HD22 ASN A1751      23.387 -14.669  38.468  1.00  0.00           H  
ATOM   3897  N   LYS A1752      23.331 -17.134  36.049  1.00  0.00           N  
ATOM   3898  CA  LYS A1752      22.324 -16.935  35.006  1.00  0.00           C  
ATOM   3899  C   LYS A1752      22.682 -15.823  34.018  1.00  0.00           C  
ATOM   3900  O   LYS A1752      22.552 -15.995  32.799  1.00  0.00           O  
ATOM   3901  CB  LYS A1752      20.969 -16.616  35.656  1.00  0.00           C  
ATOM   3902  CG  LYS A1752      19.838 -16.339  34.666  1.00  0.00           C  
ATOM   3903  CD  LYS A1752      18.593 -15.815  35.371  1.00  0.00           C  
ATOM   3904  CE  LYS A1752      17.463 -15.570  34.385  1.00  0.00           C  
ATOM   3905  NZ  LYS A1752      16.293 -14.923  35.034  1.00  0.00           N  
ATOM   3906  H   LYS A1752      23.035 -17.103  36.982  1.00  0.00           H  
ATOM   3907  HZ1 LYS A1752      16.620 -14.147  35.645  1.00  0.00           H  
ATOM   3908  HZ2 LYS A1752      15.657 -14.545  34.304  1.00  0.00           H  
ATOM   3909  HZ3 LYS A1752      15.783 -15.625  35.608  1.00  0.00           H  
ATOM   3910  N   GLN A1753      23.066 -14.672  34.565  1.00  0.00           N  
ATOM   3911  CA  GLN A1753      23.439 -13.512  33.763  1.00  0.00           C  
ATOM   3912  C   GLN A1753      24.318 -13.942  32.592  1.00  0.00           C  
ATOM   3913  O   GLN A1753      23.969 -13.734  31.424  1.00  0.00           O  
ATOM   3914  CB  GLN A1753      24.180 -12.490  34.630  1.00  0.00           C  
ATOM   3915  CG  GLN A1753      23.341 -11.901  35.758  1.00  0.00           C  
ATOM   3916  CD  GLN A1753      22.267 -10.950  35.264  1.00  0.00           C  
ATOM   3917  OE1 GLN A1753      21.439 -11.313  34.428  1.00  0.00           O  
ATOM   3918  NE2 GLN A1753      22.273  -9.724  35.780  1.00  0.00           N  
ATOM   3919  H   GLN A1753      23.099 -14.601  35.542  1.00  0.00           H  
ATOM   3920 HE21 GLN A1753      21.585  -9.100  35.470  1.00  0.00           H  
ATOM   3921 HE22 GLN A1753      22.949  -9.475  36.444  1.00  0.00           H  
ATOM   3922  N   TYR A1754      25.447 -14.560  32.919  1.00  0.00           N  
ATOM   3923  CA  TYR A1754      26.396 -15.044  31.924  1.00  0.00           C  
ATOM   3924  C   TYR A1754      25.665 -15.792  30.811  1.00  0.00           C  
ATOM   3925  O   TYR A1754      25.183 -16.894  31.026  1.00  0.00           O  
ATOM   3926  CB  TYR A1754      27.384 -15.985  32.594  1.00  0.00           C  
ATOM   3927  CG  TYR A1754      28.597 -16.294  31.766  1.00  0.00           C  
ATOM   3928  CD1 TYR A1754      29.616 -15.360  31.627  1.00  0.00           C  
ATOM   3929  CD2 TYR A1754      28.752 -17.535  31.155  1.00  0.00           C  
ATOM   3930  CE1 TYR A1754      30.760 -15.648  30.905  1.00  0.00           C  
ATOM   3931  CE2 TYR A1754      29.898 -17.838  30.432  1.00  0.00           C  
ATOM   3932  CZ  TYR A1754      30.898 -16.887  30.313  1.00  0.00           C  
ATOM   3933  OH  TYR A1754      32.041 -17.179  29.616  1.00  0.00           O  
ATOM   3934  H   TYR A1754      25.650 -14.696  33.868  1.00  0.00           H  
ATOM   3935 HH   TYR A1754      31.985 -18.072  29.268  1.00  0.00           H  
ATOM   3936  N   LYS A1755      25.595 -15.201  29.621  1.00  0.00           N  
ATOM   3937  CA  LYS A1755      24.892 -15.844  28.517  1.00  0.00           C  
ATOM   3938  C   LYS A1755      25.803 -16.465  27.461  1.00  0.00           C  
ATOM   3939  O   LYS A1755      25.408 -16.619  26.310  1.00  0.00           O  
ATOM   3940  CB  LYS A1755      23.860 -14.885  27.884  1.00  0.00           C  
ATOM   3941  CG  LYS A1755      24.438 -13.680  27.137  1.00  0.00           C  
ATOM   3942  CD  LYS A1755      23.460 -12.493  27.121  1.00  0.00           C  
ATOM   3943  CE  LYS A1755      22.468 -12.517  25.969  1.00  0.00           C  
ATOM   3944  NZ  LYS A1755      23.065 -12.148  24.658  1.00  0.00           N  
ATOM   3945  H   LYS A1755      26.019 -14.328  29.486  1.00  0.00           H  
ATOM   3946  HZ1 LYS A1755      23.973 -12.640  24.539  1.00  0.00           H  
ATOM   3947  HZ2 LYS A1755      22.418 -12.425  23.892  1.00  0.00           H  
ATOM   3948  HZ3 LYS A1755      23.221 -11.120  24.625  1.00  0.00           H  
ATOM   3949  N   ARG A1756      27.006 -16.863  27.861  1.00  0.00           N  
ATOM   3950  CA  ARG A1756      27.943 -17.476  26.923  1.00  0.00           C  
ATOM   3951  C   ARG A1756      28.174 -18.982  27.153  1.00  0.00           C  
ATOM   3952  O   ARG A1756      27.246 -19.689  27.546  1.00  0.00           O  
ATOM   3953  CB  ARG A1756      29.241 -16.660  26.854  1.00  0.00           C  
ATOM   3954  CG  ARG A1756      29.107 -15.457  25.909  1.00  0.00           C  
ATOM   3955  CD  ARG A1756      30.101 -14.343  26.191  1.00  0.00           C  
ATOM   3956  NE  ARG A1756      29.776 -13.690  27.446  1.00  0.00           N  
ATOM   3957  CZ  ARG A1756      30.651 -13.237  28.338  1.00  0.00           C  
ATOM   3958  NH1 ARG A1756      31.961 -13.314  28.145  1.00  0.00           N  
ATOM   3959  NH2 ARG A1756      30.205 -12.845  29.520  1.00  0.00           N  
ATOM   3960  H   ARG A1756      27.268 -16.744  28.798  1.00  0.00           H  
ATOM   3961 HE   ARG A1756      28.827 -13.573  27.654  1.00  0.00           H  
ATOM   3962 HH11 ARG A1756      32.320 -13.723  27.306  1.00  0.00           H  
ATOM   3963 HH12 ARG A1756      32.590 -12.963  28.838  1.00  0.00           H  
ATOM   3964 HH21 ARG A1756      29.228 -12.893  29.727  1.00  0.00           H  
ATOM   3965 HH22 ARG A1756      30.845 -12.501  30.207  1.00  0.00           H  
ATOM   3966  N   LEU A1757      29.386 -19.482  26.917  1.00  0.00           N  
ATOM   3967  CA  LEU A1757      29.638 -20.917  27.075  1.00  0.00           C  
ATOM   3968  C   LEU A1757      30.108 -21.390  28.432  1.00  0.00           C  
ATOM   3969  O   LEU A1757      31.269 -21.216  28.797  1.00  0.00           O  
ATOM   3970  CB  LEU A1757      30.610 -21.441  26.020  1.00  0.00           C  
ATOM   3971  CG  LEU A1757      30.724 -22.969  26.005  1.00  0.00           C  
ATOM   3972  CD1 LEU A1757      29.341 -23.585  25.821  1.00  0.00           C  
ATOM   3973  CD2 LEU A1757      31.661 -23.444  24.905  1.00  0.00           C  
ATOM   3974  H   LEU A1757      30.113 -18.887  26.636  1.00  0.00           H  
ATOM   3975  N   VAL A1759      29.198 -22.028  29.154  1.00  0.00           N  
ATOM   3976  CA  VAL A1759      29.508 -22.573  30.466  1.00  0.00           C  
ATOM   3977  C   VAL A1759      29.710 -24.077  30.276  1.00  0.00           C  
ATOM   3978  O   VAL A1759      29.168 -24.665  29.336  1.00  0.00           O  
ATOM   3979  CB  VAL A1759      28.360 -22.330  31.471  1.00  0.00           C  
ATOM   3980  CG1 VAL A1759      28.910 -22.252  32.887  1.00  0.00           C  
ATOM   3981  CG2 VAL A1759      27.611 -21.057  31.129  1.00  0.00           C  
ATOM   3982  H   VAL A1759      28.293 -22.135  28.794  1.00  0.00           H  
ATOM   3983  N   LEU A1760      30.451 -24.700  31.188  1.00  0.00           N  
ATOM   3984  CA  LEU A1760      30.730 -26.136  31.131  1.00  0.00           C  
ATOM   3985  C   LEU A1760      29.465 -26.995  31.203  1.00  0.00           C  
ATOM   3986  O   LEU A1760      29.524 -28.219  31.116  1.00  0.00           O  
ATOM   3987  CB  LEU A1760      31.702 -26.511  32.250  1.00  0.00           C  
ATOM   3988  CG  LEU A1760      32.472 -27.830  32.140  1.00  0.00           C  
ATOM   3989  CD1 LEU A1760      33.040 -28.027  30.740  1.00  0.00           C  
ATOM   3990  CD2 LEU A1760      33.595 -27.837  33.166  1.00  0.00           C  
ATOM   3991  H   LEU A1760      30.825 -24.177  31.927  1.00  0.00           H  
ATOM   3992  N   GLY A1761      28.322 -26.337  31.352  1.00  0.00           N  
ATOM   3993  CA  GLY A1761      27.067 -27.047  31.429  1.00  0.00           C  
ATOM   3994  C   GLY A1761      26.245 -27.040  30.154  1.00  0.00           C  
ATOM   3995  O   GLY A1761      26.206 -28.041  29.437  1.00  0.00           O  
ATOM   3996  H   GLY A1761      28.330 -25.359  31.410  1.00  0.00           H  
ATOM   3997  N   LYS A1762      25.606 -25.906  29.861  1.00  0.00           N  
ATOM   3998  CA  LYS A1762      24.732 -25.781  28.690  1.00  0.00           C  
ATOM   3999  C   LYS A1762      25.389 -25.598  27.309  1.00  0.00           C  
ATOM   4000  O   LYS A1762      26.596 -25.798  27.135  1.00  0.00           O  
ATOM   4001  CB  LYS A1762      23.674 -24.689  28.941  1.00  0.00           C  
ATOM   4002  CG  LYS A1762      22.319 -24.956  28.273  1.00  0.00           C  
ATOM   4003  CD  LYS A1762      21.316 -23.831  28.510  1.00  0.00           C  
ATOM   4004  CE  LYS A1762      19.987 -24.111  27.788  1.00  0.00           C  
ATOM   4005  NZ  LYS A1762      18.970 -23.009  27.920  1.00  0.00           N  
ATOM   4006  H   LYS A1762      25.725 -25.131  30.448  1.00  0.00           H  
ATOM   4007  HZ1 LYS A1762      19.431 -22.090  27.760  1.00  0.00           H  
ATOM   4008  HZ2 LYS A1762      18.217 -23.146  27.216  1.00  0.00           H  
ATOM   4009  HZ3 LYS A1762      18.559 -23.029  28.875  1.00  0.00           H  
ATOM   4010  N   GLU A1763      24.559 -25.253  26.328  1.00  0.00           N  
ATOM   4011  CA  GLU A1763      24.989 -25.057  24.951  1.00  0.00           C  
ATOM   4012  C   GLU A1763      24.975 -23.592  24.522  1.00  0.00           C  
ATOM   4013  O   GLU A1763      24.180 -22.794  25.030  1.00  0.00           O  
ATOM   4014  CB  GLU A1763      24.050 -25.803  24.014  1.00  0.00           C  
ATOM   4015  CG  GLU A1763      23.618 -27.160  24.480  1.00  0.00           C  
ATOM   4016  CD  GLU A1763      22.818 -27.864  23.416  1.00  0.00           C  
ATOM   4017  OE1 GLU A1763      23.445 -28.358  22.454  1.00  0.00           O  
ATOM   4018  OE2 GLU A1763      21.570 -27.899  23.523  1.00  0.00           O  
ATOM   4019  H   GLU A1763      23.612 -25.125  26.543  1.00  0.00           H  
ATOM   4020  N   VAL A1764      25.810 -23.270  23.534  1.00  0.00           N  
ATOM   4021  CA  VAL A1764      25.899 -21.917  22.980  1.00  0.00           C  
ATOM   4022  C   VAL A1764      26.003 -21.978  21.466  1.00  0.00           C  
ATOM   4023  O   VAL A1764      26.568 -22.923  20.902  1.00  0.00           O  
ATOM   4024  CB  VAL A1764      27.125 -21.128  23.499  1.00  0.00           C  
ATOM   4025  CG1 VAL A1764      27.101 -21.078  24.999  1.00  0.00           C  
ATOM   4026  CG2 VAL A1764      28.425 -21.734  22.979  1.00  0.00           C  
ATOM   4027  H   VAL A1764      26.389 -23.968  23.163  1.00  0.00           H  
ATOM   4028  N   ARG A1765      25.435 -20.976  20.812  1.00  0.00           N  
ATOM   4029  CA  ARG A1765      25.478 -20.897  19.368  1.00  0.00           C  
ATOM   4030  C   ARG A1765      26.792 -20.282  18.910  1.00  0.00           C  
ATOM   4031  O   ARG A1765      27.286 -19.331  19.518  1.00  0.00           O  
ATOM   4032  CB  ARG A1765      24.304 -20.056  18.844  1.00  0.00           C  
ATOM   4033  CG  ARG A1765      24.155 -20.044  17.317  1.00  0.00           C  
ATOM   4034  CD  ARG A1765      24.299 -21.456  16.746  1.00  0.00           C  
ATOM   4035  NE  ARG A1765      23.391 -21.754  15.641  1.00  0.00           N  
ATOM   4036  CZ  ARG A1765      22.063 -21.764  15.740  1.00  0.00           C  
ATOM   4037  NH1 ARG A1765      21.467 -21.447  16.882  1.00  0.00           N  
ATOM   4038  NH2 ARG A1765      21.322 -22.061  14.683  1.00  0.00           N  
ATOM   4039  H   ARG A1765      24.976 -20.273  21.317  1.00  0.00           H  
ATOM   4040 HE   ARG A1765      23.785 -21.960  14.769  1.00  0.00           H  
ATOM   4041 HH11 ARG A1765      22.016 -21.197  17.680  1.00  0.00           H  
ATOM   4042 HH12 ARG A1765      20.469 -21.458  16.945  1.00  0.00           H  
ATOM   4043 HH21 ARG A1765      21.760 -22.278  13.810  1.00  0.00           H  
ATOM   4044 HH22 ARG A1765      20.325 -22.068  14.758  1.00  0.00           H  
ATOM   4045  N   LEU A1795      27.417 -20.913  17.924  1.00  0.00           N  
ATOM   4046  CA  LEU A1795      28.627 -20.372  17.334  1.00  0.00           C  
ATOM   4047  C   LEU A1795      28.057 -19.376  16.317  1.00  0.00           C  
ATOM   4048  O   LEU A1795      26.985 -19.620  15.761  1.00  0.00           O  
ATOM   4049  CB  LEU A1795      29.428 -21.465  16.629  1.00  0.00           C  
ATOM   4050  CG  LEU A1795      30.197 -22.406  17.548  1.00  0.00           C  
ATOM   4051  CD1 LEU A1795      31.150 -23.250  16.729  1.00  0.00           C  
ATOM   4052  CD2 LEU A1795      30.971 -21.602  18.561  1.00  0.00           C  
ATOM   4053  H   LEU A1795      27.055 -21.759  17.588  1.00  0.00           H  
ATOM   4054  N   ARG A1796      28.729 -18.250  16.097  1.00  0.00           N  
ATOM   4055  CA  ARG A1796      28.217 -17.246  15.168  1.00  0.00           C  
ATOM   4056  C   ARG A1796      27.910 -17.858  13.815  1.00  0.00           C  
ATOM   4057  O   ARG A1796      28.781 -18.451  13.178  1.00  0.00           O  
ATOM   4058  CB  ARG A1796      29.203 -16.084  15.004  1.00  0.00           C  
ATOM   4059  CG  ARG A1796      28.593 -14.700  15.227  1.00  0.00           C  
ATOM   4060  CD  ARG A1796      27.452 -14.390  14.277  1.00  0.00           C  
ATOM   4061  NE  ARG A1796      26.446 -13.570  14.941  1.00  0.00           N  
ATOM   4062  CZ  ARG A1796      25.736 -12.601  14.364  1.00  0.00           C  
ATOM   4063  NH1 ARG A1796      25.882 -12.310  13.079  1.00  0.00           N  
ATOM   4064  NH2 ARG A1796      24.850 -11.927  15.086  1.00  0.00           N  
ATOM   4065  H   ARG A1796      29.577 -18.092  16.563  1.00  0.00           H  
ATOM   4066 HE   ARG A1796      26.278 -13.746  15.889  1.00  0.00           H  
ATOM   4067 HH11 ARG A1796      26.536 -12.822  12.522  1.00  0.00           H  
ATOM   4068 HH12 ARG A1796      25.338 -11.579  12.667  1.00  0.00           H  
ATOM   4069 HH21 ARG A1796      24.721 -12.148  16.053  1.00  0.00           H  
ATOM   4070 HH22 ARG A1796      24.312 -11.198  14.664  1.00  0.00           H  
ATOM   4071  N   ASN A1797      26.648 -17.754  13.419  1.00  0.00           N  
ATOM   4072  CA  ASN A1797      26.171 -18.285  12.147  1.00  0.00           C  
ATOM   4073  C   ASN A1797      26.547 -19.736  11.848  1.00  0.00           C  
ATOM   4074  O   ASN A1797      26.602 -20.131  10.686  1.00  0.00           O  
ATOM   4075  CB  ASN A1797      26.632 -17.397  10.998  1.00  0.00           C  
ATOM   4076  CG  ASN A1797      26.099 -15.994  11.109  1.00  0.00           C  
ATOM   4077  OD1 ASN A1797      26.863 -15.028  11.053  1.00  0.00           O  
ATOM   4078  ND2 ASN A1797      24.782 -15.865  11.276  1.00  0.00           N  
ATOM   4079  H   ASN A1797      26.009 -17.301  14.007  1.00  0.00           H  
ATOM   4080 HD21 ASN A1797      24.422 -14.957  11.350  1.00  0.00           H  
ATOM   4081 HD22 ASN A1797      24.213 -16.662  11.321  1.00  0.00           H  
ATOM   4082  N   ALA A1805      26.783 -20.533  12.885  1.00  0.00           N  
ATOM   4083  CA  ALA A1805      27.140 -21.932  12.692  1.00  0.00           C  
ATOM   4084  C   ALA A1805      26.266 -22.887  13.512  1.00  0.00           C  
ATOM   4085  O   ALA A1805      25.035 -22.763  13.528  1.00  0.00           O  
ATOM   4086  CB  ALA A1805      28.624 -22.152  12.982  1.00  0.00           C  
ATOM   4087  H   ALA A1805      26.716 -20.174  13.794  1.00  0.00           H  
ATOM   4088  N   TYR A1810      26.905 -23.809  14.221  1.00  0.00           N  
ATOM   4089  CA  TYR A1810      26.196 -24.809  15.004  1.00  0.00           C  
ATOM   4090  C   TYR A1810      26.078 -24.543  16.500  1.00  0.00           C  
ATOM   4091  O   TYR A1810      26.954 -23.902  17.087  1.00  0.00           O  
ATOM   4092  CB  TYR A1810      26.879 -26.150  14.791  1.00  0.00           C  
ATOM   4093  CG  TYR A1810      26.840 -26.607  13.360  1.00  0.00           C  
ATOM   4094  CD1 TYR A1810      25.681 -27.166  12.827  1.00  0.00           C  
ATOM   4095  CD2 TYR A1810      27.961 -26.500  12.540  1.00  0.00           C  
ATOM   4096  CE1 TYR A1810      25.637 -27.613  11.518  1.00  0.00           C  
ATOM   4097  CE2 TYR A1810      27.928 -26.948  11.221  1.00  0.00           C  
ATOM   4098  CZ  TYR A1810      26.759 -27.505  10.718  1.00  0.00           C  
ATOM   4099  OH  TYR A1810      26.700 -27.960   9.420  1.00  0.00           O  
ATOM   4100  H   TYR A1810      27.885 -23.816  14.217  1.00  0.00           H  
ATOM   4101 HH   TYR A1810      25.824 -28.310   9.243  1.00  0.00           H  
ATOM   4102  N   VAL A1811      24.997 -25.041  17.109  1.00  0.00           N  
ATOM   4103  CA  VAL A1811      24.776 -24.898  18.549  1.00  0.00           C  
ATOM   4104  C   VAL A1811      25.611 -25.964  19.230  1.00  0.00           C  
ATOM   4105  O   VAL A1811      25.197 -27.111  19.308  1.00  0.00           O  
ATOM   4106  CB  VAL A1811      23.306 -25.141  18.953  1.00  0.00           C  
ATOM   4107  CG1 VAL A1811      23.186 -25.198  20.460  1.00  0.00           C  
ATOM   4108  CG2 VAL A1811      22.414 -24.050  18.409  1.00  0.00           C  
ATOM   4109  H   VAL A1811      24.330 -25.518  16.573  1.00  0.00           H  
ATOM   4110  N   ILE A1989      26.819 -25.606  19.644  1.00  0.00           N  
ATOM   4111  CA  ILE A1989      27.692 -26.555  20.318  1.00  0.00           C  
ATOM   4112  C   ILE A1989      27.243 -26.719  21.762  1.00  0.00           C  
ATOM   4113  O   ILE A1989      26.336 -26.021  22.220  1.00  0.00           O  
ATOM   4114  CB  ILE A1989      29.192 -26.146  20.268  1.00  0.00           C  
ATOM   4115  CG1 ILE A1989      29.392 -24.732  20.829  1.00  0.00           C  
ATOM   4116  CG2 ILE A1989      29.728 -26.296  18.849  1.00  0.00           C  
ATOM   4117  CD1 ILE A1989      30.843 -24.350  21.014  1.00  0.00           C  
ATOM   4118  H   ILE A1989      27.128 -24.688  19.494  1.00  0.00           H  
ATOM   4119  N   LYS A1990      27.920 -27.608  22.481  1.00  0.00           N  
ATOM   4120  CA  LYS A1990      27.594 -27.916  23.866  1.00  0.00           C  
ATOM   4121  C   LYS A1990      28.872 -28.286  24.608  1.00  0.00           C  
ATOM   4122  O   LYS A1990      29.535 -29.266  24.259  1.00  0.00           O  
ATOM   4123  CB  LYS A1990      26.612 -29.090  23.869  1.00  0.00           C  
ATOM   4124  CG  LYS A1990      26.378 -29.791  25.196  1.00  0.00           C  
ATOM   4125  CD  LYS A1990      25.566 -31.055  24.925  1.00  0.00           C  
ATOM   4126  CE  LYS A1990      25.407 -31.939  26.145  1.00  0.00           C  
ATOM   4127  NZ  LYS A1990      24.979 -33.312  25.733  1.00  0.00           N  
ATOM   4128  H   LYS A1990      28.671 -28.076  22.061  1.00  0.00           H  
ATOM   4129  HZ1 LYS A1990      25.549 -33.624  24.921  1.00  0.00           H  
ATOM   4130  HZ2 LYS A1990      25.116 -33.970  26.526  1.00  0.00           H  
ATOM   4131  HZ3 LYS A1990      23.974 -33.296  25.466  1.00  0.00           H  
ATOM   4132  N   ALA A1991      29.240 -27.471  25.593  1.00  0.00           N  
ATOM   4133  CA  ALA A1991      30.444 -27.718  26.380  1.00  0.00           C  
ATOM   4134  C   ALA A1991      30.323 -29.088  27.036  1.00  0.00           C  
ATOM   4135  O   ALA A1991      29.223 -29.508  27.408  1.00  0.00           O  
ATOM   4136  CB  ALA A1991      30.615 -26.639  27.431  1.00  0.00           C  
ATOM   4137  H   ALA A1991      28.689 -26.686  25.795  1.00  0.00           H  
ATOM   4138  N   GLU A1992      31.444 -29.789  27.170  1.00  0.00           N  
ATOM   4139  CA  GLU A1992      31.419 -31.122  27.761  1.00  0.00           C  
ATOM   4140  C   GLU A1992      32.567 -31.361  28.736  1.00  0.00           C  
ATOM   4141  O   GLU A1992      32.355 -31.553  29.935  1.00  0.00           O  
ATOM   4142  CB  GLU A1992      31.447 -32.183  26.645  1.00  0.00           C  
ATOM   4143  CG  GLU A1992      30.338 -33.236  26.716  1.00  0.00           C  
ATOM   4144  CD  GLU A1992      28.946 -32.646  26.542  1.00  0.00           C  
ATOM   4145  OE1 GLU A1992      28.550 -32.387  25.388  1.00  0.00           O  
ATOM   4146  OE2 GLU A1992      28.247 -32.443  27.561  1.00  0.00           O  
ATOM   4147  H   GLU A1992      32.295 -29.407  26.869  1.00  0.00           H  
ATOM   4148  N   ARG A1993      33.784 -31.362  28.210  1.00  0.00           N  
ATOM   4149  CA  ARG A1993      34.969 -31.594  29.016  1.00  0.00           C  
ATOM   4150  C   ARG A1993      35.951 -30.467  28.738  1.00  0.00           C  
ATOM   4151  O   ARG A1993      35.829 -29.768  27.734  1.00  0.00           O  
ATOM   4152  CB  ARG A1993      35.586 -32.943  28.636  1.00  0.00           C  
ATOM   4153  CG  ARG A1993      36.620 -33.476  29.617  1.00  0.00           C  
ATOM   4154  CD  ARG A1993      37.984 -33.648  28.968  1.00  0.00           C  
ATOM   4155  NE  ARG A1993      37.935 -34.495  27.780  1.00  0.00           N  
ATOM   4156  CZ  ARG A1993      39.006 -34.850  27.075  1.00  0.00           C  
ATOM   4157  NH1 ARG A1993      40.217 -34.442  27.446  1.00  0.00           N  
ATOM   4158  NH2 ARG A1993      38.866 -35.618  26.002  1.00  0.00           N  
ATOM   4159  H   ARG A1993      33.887 -31.201  27.249  1.00  0.00           H  
ATOM   4160 HE   ARG A1993      37.060 -34.822  27.484  1.00  0.00           H  
ATOM   4161 HH11 ARG A1993      40.324 -33.867  28.257  1.00  0.00           H  
ATOM   4162 HH12 ARG A1993      41.020 -34.711  26.914  1.00  0.00           H  
ATOM   4163 HH21 ARG A1993      37.957 -35.929  25.725  1.00  0.00           H  
ATOM   4164 HH22 ARG A1993      39.670 -35.886  25.471  1.00  0.00           H  
ATOM   4165  N   VAL A1994      36.923 -30.295  29.622  1.00  0.00           N  
ATOM   4166  CA  VAL A1994      37.927 -29.251  29.475  1.00  0.00           C  
ATOM   4167  C   VAL A1994      39.286 -29.826  29.851  1.00  0.00           C  
ATOM   4168  O   VAL A1994      39.405 -30.545  30.838  1.00  0.00           O  
ATOM   4169  CB  VAL A1994      37.574 -28.010  30.348  1.00  0.00           C  
ATOM   4170  CG1 VAL A1994      36.755 -28.424  31.556  1.00  0.00           C  
ATOM   4171  CG2 VAL A1994      38.835 -27.284  30.797  1.00  0.00           C  
ATOM   4172  H   VAL A1994      36.967 -30.890  30.400  1.00  0.00           H  
ATOM   4173  N   GLU A1995      40.298 -29.541  29.041  1.00  0.00           N  
ATOM   4174  CA  GLU A1995      41.645 -30.048  29.290  1.00  0.00           C  
ATOM   4175  C   GLU A1995      42.545 -28.922  29.794  1.00  0.00           C  
ATOM   4176  O   GLU A1995      42.883 -28.007  29.039  1.00  0.00           O  
ATOM   4177  CB  GLU A1995      42.204 -30.655  28.001  1.00  0.00           C  
ATOM   4178  CG  GLU A1995      43.475 -31.479  28.151  1.00  0.00           C  
ATOM   4179  CD  GLU A1995      43.774 -32.320  26.907  1.00  0.00           C  
ATOM   4180  OE1 GLU A1995      42.962 -33.221  26.586  1.00  0.00           O  
ATOM   4181  OE2 GLU A1995      44.816 -32.083  26.252  1.00  0.00           O  
ATOM   4182  H   GLU A1995      40.138 -28.976  28.256  1.00  0.00           H  
ATOM   4183  N   LYS A2012      42.900 -28.968  31.075  1.00  0.00           N  
ATOM   4184  CA  LYS A2012      43.750 -27.935  31.652  1.00  0.00           C  
ATOM   4185  C   LYS A2012      45.240 -28.198  31.562  1.00  0.00           C  
ATOM   4186  O   LYS A2012      45.688 -29.341  31.498  1.00  0.00           O  
ATOM   4187  CB  LYS A2012      43.382 -27.661  33.110  1.00  0.00           C  
ATOM   4188  CG  LYS A2012      42.037 -27.001  33.291  1.00  0.00           C  
ATOM   4189  CD  LYS A2012      41.914 -26.421  34.678  1.00  0.00           C  
ATOM   4190  CE  LYS A2012      40.510 -25.926  34.946  1.00  0.00           C  
ATOM   4191  NZ  LYS A2012      39.530 -27.047  34.984  1.00  0.00           N  
ATOM   4192  H   LYS A2012      42.586 -29.706  31.638  1.00  0.00           H  
ATOM   4193  HZ1 LYS A2012      39.918 -27.829  35.549  1.00  0.00           H  
ATOM   4194  HZ2 LYS A2012      38.642 -26.717  35.413  1.00  0.00           H  
ATOM   4195  HZ3 LYS A2012      39.344 -27.378  34.016  1.00  0.00           H  
ATOM   4196  N   ASP A2013      45.989 -27.106  31.528  1.00  0.00           N  
ATOM   4197  CA  ASP A2013      47.437 -27.122  31.481  1.00  0.00           C  
ATOM   4198  C   ASP A2013      47.861 -27.196  32.939  1.00  0.00           C  
ATOM   4199  O   ASP A2013      47.072 -26.879  33.837  1.00  0.00           O  
ATOM   4200  CB  ASP A2013      47.954 -25.830  30.815  1.00  0.00           C  
ATOM   4201  CG  ASP A2013      48.771 -24.943  31.757  1.00  0.00           C  
ATOM   4202  OD1 ASP A2013      48.175 -24.111  32.476  1.00  0.00           O  
ATOM   4203  OD2 ASP A2013      50.016 -25.076  31.762  1.00  0.00           O  
ATOM   4204  H   ASP A2013      45.538 -26.237  31.535  1.00  0.00           H  
ATOM   4205  N   ALA A2014      49.118 -27.556  33.168  1.00  0.00           N  
ATOM   4206  CA  ALA A2014      49.659 -27.676  34.516  1.00  0.00           C  
ATOM   4207  C   ALA A2014      49.251 -26.539  35.459  1.00  0.00           C  
ATOM   4208  O   ALA A2014      48.764 -26.786  36.559  1.00  0.00           O  
ATOM   4209  CB  ALA A2014      51.181 -27.791  34.453  1.00  0.00           C  
ATOM   4210  H   ALA A2014      49.702 -27.748  32.405  1.00  0.00           H  
ATOM   4211  N   GLU A2015      49.385 -25.301  35.001  1.00  0.00           N  
ATOM   4212  CA  GLU A2015      49.059 -24.148  35.827  1.00  0.00           C  
ATOM   4213  C   GLU A2015      47.576 -23.804  35.925  1.00  0.00           C  
ATOM   4214  O   GLU A2015      47.207 -22.630  35.995  1.00  0.00           O  
ATOM   4215  CB  GLU A2015      49.862 -22.934  35.368  1.00  0.00           C  
ATOM   4216  CG  GLU A2015      51.357 -23.043  35.636  1.00  0.00           C  
ATOM   4217  CD  GLU A2015      51.996 -24.280  35.012  1.00  0.00           C  
ATOM   4218  OE1 GLU A2015      52.035 -24.382  33.765  1.00  0.00           O  
ATOM   4219  OE2 GLU A2015      52.460 -25.155  35.774  1.00  0.00           O  
ATOM   4220  H   GLU A2015      49.710 -25.160  34.087  1.00  0.00           H  
ATOM   4221  N   GLY A2016      46.731 -24.829  35.939  1.00  0.00           N  
ATOM   4222  CA  GLY A2016      45.295 -24.627  36.057  1.00  0.00           C  
ATOM   4223  C   GLY A2016      44.636 -23.807  34.964  1.00  0.00           C  
ATOM   4224  O   GLY A2016      43.484 -23.388  35.113  1.00  0.00           O  
ATOM   4225  H   GLY A2016      47.083 -25.741  35.868  1.00  0.00           H  
ATOM   4226  N   ASN A2017      45.349 -23.591  33.863  1.00  0.00           N  
ATOM   4227  CA  ASN A2017      44.820 -22.816  32.746  1.00  0.00           C  
ATOM   4228  C   ASN A2017      44.210 -23.746  31.721  1.00  0.00           C  
ATOM   4229  O   ASN A2017      44.791 -24.773  31.406  1.00  0.00           O  
ATOM   4230  CB  ASN A2017      45.932 -22.022  32.071  1.00  0.00           C  
ATOM   4231  CG  ASN A2017      46.657 -21.112  33.025  1.00  0.00           C  
ATOM   4232  OD1 ASN A2017      47.887 -21.036  33.005  1.00  0.00           O  
ATOM   4233  ND2 ASN A2017      45.907 -20.408  33.864  1.00  0.00           N  
ATOM   4234  H   ASN A2017      46.254 -23.962  33.800  1.00  0.00           H  
ATOM   4235 HD21 ASN A2017      46.367 -19.812  34.490  1.00  0.00           H  
ATOM   4236 HD22 ASN A2017      44.931 -20.496  33.841  1.00  0.00           H  
ATOM   4237  N   ILE A2018      43.062 -23.370  31.171  1.00  0.00           N  
ATOM   4238  CA  ILE A2018      42.398 -24.195  30.172  1.00  0.00           C  
ATOM   4239  C   ILE A2018      43.148 -24.123  28.849  1.00  0.00           C  
ATOM   4240  O   ILE A2018      43.291 -23.043  28.277  1.00  0.00           O  
ATOM   4241  CB  ILE A2018      40.956 -23.731  29.962  1.00  0.00           C  
ATOM   4242  CG1 ILE A2018      40.177 -23.894  31.269  1.00  0.00           C  
ATOM   4243  CG2 ILE A2018      40.319 -24.484  28.795  1.00  0.00           C  
ATOM   4244  CD1 ILE A2018      38.740 -23.426  31.207  1.00  0.00           C  
ATOM   4245  H   ILE A2018      42.654 -22.521  31.442  1.00  0.00           H  
ATOM   4246  N   THR A2019      43.662 -25.259  28.386  1.00  0.00           N  
ATOM   4247  CA  THR A2019      44.393 -25.292  27.126  1.00  0.00           C  
ATOM   4248  C   THR A2019      43.473 -25.569  25.961  1.00  0.00           C  
ATOM   4249  O   THR A2019      43.637 -24.997  24.884  1.00  0.00           O  
ATOM   4250  CB  THR A2019      45.508 -26.342  27.119  1.00  0.00           C  
ATOM   4251  OG1 THR A2019      45.092 -27.499  27.855  1.00  0.00           O  
ATOM   4252  CG2 THR A2019      46.781 -25.768  27.695  1.00  0.00           C  
ATOM   4253  H   THR A2019      43.547 -26.086  28.900  1.00  0.00           H  
ATOM   4254  HG1 THR A2019      45.794 -28.153  27.847  1.00  0.00           H  
ATOM   4255  N   THR A2020      42.515 -26.461  26.166  1.00  0.00           N  
ATOM   4256  CA  THR A2020      41.579 -26.799  25.111  1.00  0.00           C  
ATOM   4257  C   THR A2020      40.235 -27.170  25.668  1.00  0.00           C  
ATOM   4258  O   THR A2020      40.128 -27.624  26.800  1.00  0.00           O  
ATOM   4259  CB  THR A2020      42.091 -27.948  24.220  1.00  0.00           C  
ATOM   4260  OG1 THR A2020      40.977 -28.652  23.652  1.00  0.00           O  
ATOM   4261  CG2 THR A2020      42.969 -28.902  25.008  1.00  0.00           C  
ATOM   4262  H   THR A2020      42.438 -26.897  27.040  1.00  0.00           H  
ATOM   4263  HG1 THR A2020      41.299 -29.367  23.098  1.00  0.00           H  
ATOM   4264  N   ILE A2021      39.217 -27.019  24.837  1.00  0.00           N  
ATOM   4265  CA  ILE A2021      37.856 -27.328  25.220  1.00  0.00           C  
ATOM   4266  C   ILE A2021      37.317 -28.412  24.293  1.00  0.00           C  
ATOM   4267  O   ILE A2021      37.747 -28.520  23.141  1.00  0.00           O  
ATOM   4268  CB  ILE A2021      36.987 -26.056  25.160  1.00  0.00           C  
ATOM   4269  CG1 ILE A2021      37.501 -25.049  26.193  1.00  0.00           C  
ATOM   4270  CG2 ILE A2021      35.517 -26.377  25.403  1.00  0.00           C  
ATOM   4271  CD1 ILE A2021      36.856 -23.684  26.091  1.00  0.00           C  
ATOM   4272  H   ILE A2021      39.390 -26.687  23.932  1.00  0.00           H  
ATOM   4273  N   PHE A2022      36.437 -29.253  24.836  1.00  0.00           N  
ATOM   4274  CA  PHE A2022      35.817 -30.354  24.107  1.00  0.00           C  
ATOM   4275  C   PHE A2022      34.316 -30.172  24.211  1.00  0.00           C  
ATOM   4276  O   PHE A2022      33.781 -29.989  25.311  1.00  0.00           O  
ATOM   4277  CB  PHE A2022      36.216 -31.689  24.728  1.00  0.00           C  
ATOM   4278  CG  PHE A2022      37.694 -31.909  24.775  1.00  0.00           C  
ATOM   4279  CD1 PHE A2022      38.361 -32.457  23.689  1.00  0.00           C  
ATOM   4280  CD2 PHE A2022      38.428 -31.549  25.900  1.00  0.00           C  
ATOM   4281  CE1 PHE A2022      39.746 -32.644  23.720  1.00  0.00           C  
ATOM   4282  CE2 PHE A2022      39.805 -31.731  25.939  1.00  0.00           C  
ATOM   4283  CZ  PHE A2022      40.467 -32.280  24.847  1.00  0.00           C  
ATOM   4284  H   PHE A2022      36.193 -29.125  25.776  1.00  0.00           H  
ATOM   4285  N   CYS A2023      33.633 -30.255  23.073  1.00  0.00           N  
ATOM   4286  CA  CYS A2023      32.187 -30.058  23.038  1.00  0.00           C  
ATOM   4287  C   CYS A2023      31.499 -30.900  21.962  1.00  0.00           C  
ATOM   4288  O   CYS A2023      32.156 -31.491  21.095  1.00  0.00           O  
ATOM   4289  CB  CYS A2023      31.887 -28.578  22.775  1.00  0.00           C  
ATOM   4290  SG  CYS A2023      32.903 -27.400  23.707  1.00  0.00           S  
ATOM   4291  H   CYS A2023      34.110 -30.453  22.240  1.00  0.00           H  
ATOM   4292  N   THR A2024      30.171 -30.952  22.027  1.00  0.00           N  
ATOM   4293  CA  THR A2024      29.373 -31.696  21.055  1.00  0.00           C  
ATOM   4294  C   THR A2024      28.464 -30.707  20.335  1.00  0.00           C  
ATOM   4295  O   THR A2024      28.270 -29.587  20.805  1.00  0.00           O  
ATOM   4296  CB  THR A2024      28.485 -32.785  21.724  1.00  0.00           C  
ATOM   4297  OG1 THR A2024      27.551 -32.169  22.622  1.00  0.00           O  
ATOM   4298  CG2 THR A2024      29.339 -33.796  22.480  1.00  0.00           C  
ATOM   4299  H   THR A2024      29.713 -30.476  22.751  1.00  0.00           H  
ATOM   4300  HG1 THR A2024      27.006 -32.845  23.031  1.00  0.00           H  
ATOM   4301  N   TYR A2025      27.880 -31.140  19.222  1.00  0.00           N  
ATOM   4302  CA  TYR A2025      26.989 -30.299  18.434  1.00  0.00           C  
ATOM   4303  C   TYR A2025      26.020 -31.201  17.692  1.00  0.00           C  
ATOM   4304  O   TYR A2025      26.285 -32.394  17.534  1.00  0.00           O  
ATOM   4305  CB  TYR A2025      27.806 -29.498  17.408  1.00  0.00           C  
ATOM   4306  CG  TYR A2025      28.005 -30.186  16.063  1.00  0.00           C  
ATOM   4307  CD1 TYR A2025      28.930 -31.217  15.904  1.00  0.00           C  
ATOM   4308  CD2 TYR A2025      27.267 -29.790  14.944  1.00  0.00           C  
ATOM   4309  CE1 TYR A2025      29.113 -31.834  14.661  1.00  0.00           C  
ATOM   4310  CE2 TYR A2025      27.445 -30.398  13.704  1.00  0.00           C  
ATOM   4311  CZ  TYR A2025      28.366 -31.415  13.569  1.00  0.00           C  
ATOM   4312  OH  TYR A2025      28.538 -32.003  12.340  1.00  0.00           O  
ATOM   4313  H   TYR A2025      28.055 -32.056  18.921  1.00  0.00           H  
ATOM   4314 HH   TYR A2025      29.207 -32.688  12.404  1.00  0.00           H  
ATOM   4315  N   ASP A2026      24.902 -30.649  17.240  1.00  0.00           N  
ATOM   4316  CA  ASP A2026      23.961 -31.443  16.467  1.00  0.00           C  
ATOM   4317  C   ASP A2026      23.727 -30.733  15.147  1.00  0.00           C  
ATOM   4318  O   ASP A2026      23.164 -29.645  15.110  1.00  0.00           O  
ATOM   4319  CB  ASP A2026      22.653 -31.709  17.231  1.00  0.00           C  
ATOM   4320  CG  ASP A2026      21.861 -30.458  17.512  1.00  0.00           C  
ATOM   4321  OD1 ASP A2026      22.254 -29.703  18.424  1.00  0.00           O  
ATOM   4322  OD2 ASP A2026      20.832 -30.251  16.831  1.00  0.00           O  
ATOM   4323  H   ASP A2026      24.710 -29.706  17.427  1.00  0.00           H  
ATOM   4324  N   ALA A2027      24.178 -31.352  14.061  1.00  0.00           N  
ATOM   4325  CA  ALA A2027      24.061 -30.779  12.720  1.00  0.00           C  
ATOM   4326  C   ALA A2027      22.682 -30.282  12.278  1.00  0.00           C  
ATOM   4327  O   ALA A2027      22.527 -29.812  11.152  1.00  0.00           O  
ATOM   4328  CB  ALA A2027      24.639 -31.736  11.687  1.00  0.00           C  
ATOM   4329  H   ALA A2027      24.606 -32.227  14.162  1.00  0.00           H  
ATOM   4330  N   ASP A2039      21.681 -30.398  13.142  1.00  0.00           N  
ATOM   4331  CA  ASP A2039      20.351 -29.921  12.800  1.00  0.00           C  
ATOM   4332  C   ASP A2039      20.217 -28.440  13.165  1.00  0.00           C  
ATOM   4333  O   ASP A2039      19.292 -27.754  12.715  1.00  0.00           O  
ATOM   4334  CB  ASP A2039      19.278 -30.747  13.513  1.00  0.00           C  
ATOM   4335  CG  ASP A2039      17.869 -30.410  13.037  1.00  0.00           C  
ATOM   4336  OD1 ASP A2039      17.699 -30.103  11.832  1.00  0.00           O  
ATOM   4337  OD2 ASP A2039      16.931 -30.447  13.867  1.00  0.00           O  
ATOM   4338  H   ASP A2039      21.840 -30.809  14.018  1.00  0.00           H  
ATOM   4339  N   THR A2040      21.142 -27.956  13.988  1.00  0.00           N  
ATOM   4340  CA  THR A2040      21.142 -26.563  14.417  1.00  0.00           C  
ATOM   4341  C   THR A2040      21.950 -25.659  13.489  1.00  0.00           C  
ATOM   4342  O   THR A2040      23.175 -25.784  13.409  1.00  0.00           O  
ATOM   4343  CB  THR A2040      21.704 -26.416  15.842  1.00  0.00           C  
ATOM   4344  OG1 THR A2040      22.972 -27.080  15.941  1.00  0.00           O  
ATOM   4345  CG2 THR A2040      20.740 -27.000  16.853  1.00  0.00           C  
ATOM   4346  H   THR A2040      21.845 -28.554  14.316  1.00  0.00           H  
ATOM   4347  HG1 THR A2040      23.315 -26.984  16.832  1.00  0.00           H  
ATOM   4348  N   LEU A2041      21.240 -24.787  12.773  1.00  0.00           N  
ATOM   4349  CA  LEU A2041      21.805 -23.797  11.840  1.00  0.00           C  
ATOM   4350  C   LEU A2041      20.758 -23.384  10.808  1.00  0.00           C  
ATOM   4351  O   LEU A2041      19.596 -23.144  11.151  1.00  0.00           O  
ATOM   4352  CB  LEU A2041      23.072 -24.288  11.122  1.00  0.00           C  
ATOM   4353  CG  LEU A2041      22.965 -25.234   9.929  1.00  0.00           C  
ATOM   4354  CD1 LEU A2041      24.294 -25.259   9.196  1.00  0.00           C  
ATOM   4355  CD2 LEU A2041      22.559 -26.625  10.377  1.00  0.00           C  
ATOM   4356  H   LEU A2041      20.267 -24.806  12.875  1.00  0.00           H  
ATOM   4357  N   GLY A2086      22.940 -16.564  23.752  1.00  0.00           N  
ATOM   4358  CA  GLY A2086      24.072 -17.467  23.865  1.00  0.00           C  
ATOM   4359  C   GLY A2086      24.851 -17.635  22.571  1.00  0.00           C  
ATOM   4360  O   GLY A2086      24.985 -18.754  22.075  1.00  0.00           O  
ATOM   4361  H   GLY A2086      22.182 -16.798  23.176  1.00  0.00           H  
ATOM   4362  N   VAL A2087      25.356 -16.535  22.013  1.00  0.00           N  
ATOM   4363  CA  VAL A2087      26.127 -16.591  20.774  1.00  0.00           C  
ATOM   4364  C   VAL A2087      27.548 -16.128  21.024  1.00  0.00           C  
ATOM   4365  O   VAL A2087      27.765 -15.196  21.792  1.00  0.00           O  
ATOM   4366  CB  VAL A2087      25.551 -15.655  19.697  1.00  0.00           C  
ATOM   4367  CG1 VAL A2087      26.120 -16.026  18.326  1.00  0.00           C  
ATOM   4368  CG2 VAL A2087      24.016 -15.675  19.715  1.00  0.00           C  
ATOM   4369  H   VAL A2087      25.206 -15.668  22.444  1.00  0.00           H  
ATOM   4370  N   ILE A2088      28.519 -16.799  20.419  1.00  0.00           N  
ATOM   4371  CA  ILE A2088      29.912 -16.389  20.560  1.00  0.00           C  
ATOM   4372  C   ILE A2088      30.580 -16.406  19.182  1.00  0.00           C  
ATOM   4373  O   ILE A2088      29.985 -16.864  18.202  1.00  0.00           O  
ATOM   4374  CB  ILE A2088      30.713 -17.247  21.598  1.00  0.00           C  
ATOM   4375  CG1 ILE A2088      30.841 -18.705  21.156  1.00  0.00           C  
ATOM   4376  CG2 ILE A2088      30.056 -17.175  22.973  1.00  0.00           C  
ATOM   4377  CD1 ILE A2088      31.824 -19.498  22.003  1.00  0.00           C  
ATOM   4378  H   ILE A2088      28.298 -17.580  19.870  1.00  0.00           H  
ATOM   4379  N   HIS A2089      31.775 -15.834  19.074  1.00  0.00           N  
ATOM   4380  CA  HIS A2089      32.462 -15.814  17.785  1.00  0.00           C  
ATOM   4381  C   HIS A2089      33.586 -16.846  17.771  1.00  0.00           C  
ATOM   4382  O   HIS A2089      34.121 -17.208  18.816  1.00  0.00           O  
ATOM   4383  CB  HIS A2089      32.943 -14.396  17.417  1.00  0.00           C  
ATOM   4384  CG  HIS A2089      33.841 -13.766  18.435  1.00  0.00           C  
ATOM   4385  ND1 HIS A2089      33.390 -13.338  19.668  1.00  0.00           N  
ATOM   4386  CD2 HIS A2089      35.169 -13.506  18.406  1.00  0.00           C  
ATOM   4387  CE1 HIS A2089      34.406 -12.850  20.356  1.00  0.00           C  
ATOM   4388  NE2 HIS A2089      35.495 -12.939  19.613  1.00  0.00           N  
ATOM   4389  H   HIS A2089      32.195 -15.426  19.859  1.00  0.00           H  
ATOM   4390  HD1 HIS A2089      32.467 -13.388  19.981  1.00  0.00           H  
ATOM   4391  HE2 HIS A2089      36.387 -12.648  19.879  1.00  0.00           H  
ATOM   4392  N   TRP A2090      33.952 -17.303  16.585  1.00  0.00           N  
ATOM   4393  CA  TRP A2090      34.960 -18.341  16.467  1.00  0.00           C  
ATOM   4394  C   TRP A2090      35.734 -18.212  15.172  1.00  0.00           C  
ATOM   4395  O   TRP A2090      35.316 -17.498  14.267  1.00  0.00           O  
ATOM   4396  CB  TRP A2090      34.239 -19.684  16.463  1.00  0.00           C  
ATOM   4397  CG  TRP A2090      33.112 -19.680  15.465  1.00  0.00           C  
ATOM   4398  CD1 TRP A2090      31.848 -19.177  15.648  1.00  0.00           C  
ATOM   4399  CD2 TRP A2090      33.189 -20.088  14.095  1.00  0.00           C  
ATOM   4400  NE1 TRP A2090      31.147 -19.233  14.470  1.00  0.00           N  
ATOM   4401  CE2 TRP A2090      31.944 -19.786  13.500  1.00  0.00           C  
ATOM   4402  CE3 TRP A2090      34.195 -20.669  13.309  1.00  0.00           C  
ATOM   4403  CZ2 TRP A2090      31.678 -20.044  12.154  1.00  0.00           C  
ATOM   4404  CZ3 TRP A2090      33.932 -20.924  11.970  1.00  0.00           C  
ATOM   4405  CH2 TRP A2090      32.680 -20.610  11.406  1.00  0.00           C  
ATOM   4406  H   TRP A2090      33.538 -16.936  15.776  1.00  0.00           H  
ATOM   4407  HE1 TRP A2090      30.229 -18.928  14.343  1.00  0.00           H  
ATOM   4408  N   VAL A2091      36.823 -18.964  15.066  1.00  0.00           N  
ATOM   4409  CA  VAL A2091      37.663 -18.964  13.875  1.00  0.00           C  
ATOM   4410  C   VAL A2091      38.265 -20.366  13.672  1.00  0.00           C  
ATOM   4411  O   VAL A2091      39.056 -20.843  14.496  1.00  0.00           O  
ATOM   4412  CB  VAL A2091      38.809 -17.898  13.974  1.00  0.00           C  
ATOM   4413  CG1 VAL A2091      39.807 -18.073  12.847  1.00  0.00           C  
ATOM   4414  CG2 VAL A2091      38.238 -16.497  13.908  1.00  0.00           C  
ATOM   4415  H   VAL A2091      37.072 -19.541  15.818  1.00  0.00           H  
ATOM   4416  N   SER A2092      37.846 -21.041  12.601  1.00  0.00           N  
ATOM   4417  CA  SER A2092      38.360 -22.371  12.284  1.00  0.00           C  
ATOM   4418  C   SER A2092      39.884 -22.340  12.345  1.00  0.00           C  
ATOM   4419  O   SER A2092      40.530 -21.642  11.559  1.00  0.00           O  
ATOM   4420  CB  SER A2092      37.908 -22.801  10.882  1.00  0.00           C  
ATOM   4421  OG  SER A2092      38.693 -23.877  10.370  1.00  0.00           O  
ATOM   4422  H   SER A2092      37.177 -20.635  12.012  1.00  0.00           H  
ATOM   4423 HG   SER A2092      38.379 -24.115   9.495  1.00  0.00           H  
ATOM   4424  N   ALA A2093      40.444 -23.107  13.277  1.00  0.00           N  
ATOM   4425  CA  ALA A2093      41.890 -23.185  13.467  1.00  0.00           C  
ATOM   4426  C   ALA A2093      42.606 -23.480  12.164  1.00  0.00           C  
ATOM   4427  O   ALA A2093      43.642 -22.898  11.878  1.00  0.00           O  
ATOM   4428  CB  ALA A2093      42.228 -24.252  14.498  1.00  0.00           C  
ATOM   4429  H   ALA A2093      39.863 -23.640  13.859  1.00  0.00           H  
ATOM   4430  N   ALA A2094      42.023 -24.365  11.367  1.00  0.00           N  
ATOM   4431  CA  ALA A2094      42.596 -24.762  10.086  1.00  0.00           C  
ATOM   4432  C   ALA A2094      42.739 -23.602   9.107  1.00  0.00           C  
ATOM   4433  O   ALA A2094      43.724 -23.511   8.367  1.00  0.00           O  
ATOM   4434  CB  ALA A2094      41.742 -25.858   9.461  1.00  0.00           C  
ATOM   4435  H   ALA A2094      41.175 -24.767  11.649  1.00  0.00           H  
ATOM   4436  N   HIS A2095      41.746 -22.718   9.112  1.00  0.00           N  
ATOM   4437  CA  HIS A2095      41.725 -21.577   8.202  1.00  0.00           C  
ATOM   4438  C   HIS A2095      41.955 -20.233   8.887  1.00  0.00           C  
ATOM   4439  O   HIS A2095      41.620 -19.188   8.330  1.00  0.00           O  
ATOM   4440  CB  HIS A2095      40.387 -21.563   7.458  1.00  0.00           C  
ATOM   4441  CG  HIS A2095      39.988 -22.909   6.934  1.00  0.00           C  
ATOM   4442  ND1 HIS A2095      39.165 -23.768   7.636  1.00  0.00           N  
ATOM   4443  CD2 HIS A2095      40.334 -23.564   5.799  1.00  0.00           C  
ATOM   4444  CE1 HIS A2095      39.022 -24.892   6.956  1.00  0.00           C  
ATOM   4445  NE2 HIS A2095      39.722 -24.794   5.838  1.00  0.00           N  
ATOM   4446  H   HIS A2095      41.007 -22.836   9.745  1.00  0.00           H  
ATOM   4447  HD1 HIS A2095      38.753 -23.575   8.499  1.00  0.00           H  
ATOM   4448  HE2 HIS A2095      39.793 -25.484   5.152  1.00  0.00           H  
ATOM   4449  N   ALA A2096      42.535 -20.264  10.083  1.00  0.00           N  
ATOM   4450  CA  ALA A2096      42.792 -19.049  10.844  1.00  0.00           C  
ATOM   4451  C   ALA A2096      43.979 -18.254  10.313  1.00  0.00           C  
ATOM   4452  O   ALA A2096      45.041 -18.810  10.015  1.00  0.00           O  
ATOM   4453  CB  ALA A2096      42.998 -19.385  12.307  1.00  0.00           C  
ATOM   4454  H   ALA A2096      42.797 -21.128  10.463  1.00  0.00           H  
ATOM   4455  N   LEU A2097      43.784 -16.945  10.205  1.00  0.00           N  
ATOM   4456  CA  LEU A2097      44.816 -16.043   9.729  1.00  0.00           C  
ATOM   4457  C   LEU A2097      45.431 -15.369  10.948  1.00  0.00           C  
ATOM   4458  O   LEU A2097      44.744 -14.654  11.685  1.00  0.00           O  
ATOM   4459  CB  LEU A2097      44.200 -15.003   8.788  1.00  0.00           C  
ATOM   4460  CG  LEU A2097      45.066 -13.889   8.186  1.00  0.00           C  
ATOM   4461  CD1 LEU A2097      46.179 -14.445   7.298  1.00  0.00           C  
ATOM   4462  CD2 LEU A2097      44.156 -12.963   7.393  1.00  0.00           C  
ATOM   4463  H   LEU A2097      42.912 -16.575  10.456  1.00  0.00           H  
ATOM   4464  N   PRO A2098      46.716 -15.653  11.221  1.00  0.00           N  
ATOM   4465  CA  PRO A2098      47.366 -15.037  12.379  1.00  0.00           C  
ATOM   4466  C   PRO A2098      47.358 -13.534  12.165  1.00  0.00           C  
ATOM   4467  O   PRO A2098      47.858 -13.045  11.147  1.00  0.00           O  
ATOM   4468  CB  PRO A2098      48.796 -15.577  12.301  1.00  0.00           C  
ATOM   4469  CG  PRO A2098      48.680 -16.796  11.487  1.00  0.00           C  
ATOM   4470  CD  PRO A2098      47.704 -16.398  10.432  1.00  0.00           C  
ATOM   4471  N   VAL A2099      46.807 -12.798  13.119  1.00  0.00           N  
ATOM   4472  CA  VAL A2099      46.745 -11.360  12.972  1.00  0.00           C  
ATOM   4473  C   VAL A2099      47.054 -10.625  14.267  1.00  0.00           C  
ATOM   4474  O   VAL A2099      46.541 -10.977  15.329  1.00  0.00           O  
ATOM   4475  CB  VAL A2099      45.372 -10.955  12.417  1.00  0.00           C  
ATOM   4476  CG1 VAL A2099      44.344 -10.776  13.535  1.00  0.00           C  
ATOM   4477  CG2 VAL A2099      45.520  -9.746  11.555  1.00  0.00           C  
ATOM   4478  H   VAL A2099      46.443 -13.226  13.922  1.00  0.00           H  
ATOM   4479  N   GLU A2100      47.948  -9.646  14.191  1.00  0.00           N  
ATOM   4480  CA  GLU A2100      48.306  -8.874  15.372  1.00  0.00           C  
ATOM   4481  C   GLU A2100      47.236  -7.849  15.638  1.00  0.00           C  
ATOM   4482  O   GLU A2100      46.811  -7.142  14.730  1.00  0.00           O  
ATOM   4483  CB  GLU A2100      49.639  -8.157  15.193  1.00  0.00           C  
ATOM   4484  CG  GLU A2100      50.014  -7.342  16.421  1.00  0.00           C  
ATOM   4485  CD  GLU A2100      51.436  -6.851  16.391  1.00  0.00           C  
ATOM   4486  OE1 GLU A2100      52.346  -7.664  16.630  1.00  0.00           O  
ATOM   4487  OE2 GLU A2100      51.645  -5.653  16.136  1.00  0.00           O  
ATOM   4488  H   GLU A2100      48.371  -9.441  13.331  1.00  0.00           H  
ATOM   4489  N   ILE A2101      46.784  -7.764  16.874  1.00  0.00           N  
ATOM   4490  CA  ILE A2101      45.761  -6.793  17.185  1.00  0.00           C  
ATOM   4491  C   ILE A2101      46.285  -5.760  18.175  1.00  0.00           C  
ATOM   4492  O   ILE A2101      46.938  -6.101  19.164  1.00  0.00           O  
ATOM   4493  CB  ILE A2101      44.491  -7.473  17.721  1.00  0.00           C  
ATOM   4494  CG1 ILE A2101      43.996  -8.493  16.702  1.00  0.00           C  
ATOM   4495  CG2 ILE A2101      43.399  -6.433  17.975  1.00  0.00           C  
ATOM   4496  CD1 ILE A2101      42.746  -9.215  17.132  1.00  0.00           C  
ATOM   4497  H   ILE A2101      47.138  -8.353  17.573  1.00  0.00           H  
ATOM   4498  N   ARG A2102      46.035  -4.490  17.891  1.00  0.00           N  
ATOM   4499  CA  ARG A2102      46.483  -3.434  18.776  1.00  0.00           C  
ATOM   4500  C   ARG A2102      45.292  -2.783  19.457  1.00  0.00           C  
ATOM   4501  O   ARG A2102      44.446  -2.158  18.811  1.00  0.00           O  
ATOM   4502  CB  ARG A2102      47.333  -2.429  18.010  1.00  0.00           C  
ATOM   4503  CG  ARG A2102      48.582  -3.074  17.439  1.00  0.00           C  
ATOM   4504  CD  ARG A2102      49.605  -2.067  17.008  1.00  0.00           C  
ATOM   4505  NE  ARG A2102      50.840  -2.740  16.650  1.00  0.00           N  
ATOM   4506  CZ  ARG A2102      52.053  -2.210  16.775  1.00  0.00           C  
ATOM   4507  NH1 ARG A2102      52.205  -0.977  17.239  1.00  0.00           N  
ATOM   4508  NH2 ARG A2102      53.124  -2.914  16.422  1.00  0.00           N  
ATOM   4509  H   ARG A2102      45.542  -4.263  17.075  1.00  0.00           H  
ATOM   4510 HE   ARG A2102      50.775  -3.649  16.291  1.00  0.00           H  
ATOM   4511 HH11 ARG A2102      51.404  -0.438  17.498  1.00  0.00           H  
ATOM   4512 HH12 ARG A2102      53.121  -0.586  17.330  1.00  0.00           H  
ATOM   4513 HH21 ARG A2102      53.017  -3.841  16.063  1.00  0.00           H  
ATOM   4514 HH22 ARG A2102      54.037  -2.516  16.516  1.00  0.00           H  
ATOM   4515  N   LEU A2103      45.189  -3.000  20.762  1.00  0.00           N  
ATOM   4516  CA  LEU A2103      44.100  -2.441  21.538  1.00  0.00           C  
ATOM   4517  C   LEU A2103      44.544  -1.110  22.121  1.00  0.00           C  
ATOM   4518  O   LEU A2103      45.386  -1.044  23.028  1.00  0.00           O  
ATOM   4519  CB  LEU A2103      43.698  -3.416  22.637  1.00  0.00           C  
ATOM   4520  CG  LEU A2103      43.245  -4.778  22.120  1.00  0.00           C  
ATOM   4521  CD1 LEU A2103      43.357  -5.824  23.214  1.00  0.00           C  
ATOM   4522  CD2 LEU A2103      41.824  -4.668  21.586  1.00  0.00           C  
ATOM   4523  H   LEU A2103      45.864  -3.550  21.211  1.00  0.00           H  
ATOM   4524  N   TYR A2104      44.009  -0.047  21.543  1.00  0.00           N  
ATOM   4525  CA  TYR A2104      44.329   1.304  21.956  1.00  0.00           C  
ATOM   4526  C   TYR A2104      43.352   1.781  23.008  1.00  0.00           C  
ATOM   4527  O   TYR A2104      42.154   1.515  22.913  1.00  0.00           O  
ATOM   4528  CB  TYR A2104      44.304   2.248  20.742  1.00  0.00           C  
ATOM   4529  CG  TYR A2104      45.429   1.995  19.759  1.00  0.00           C  
ATOM   4530  CD1 TYR A2104      46.731   2.387  20.059  1.00  0.00           C  
ATOM   4531  CD2 TYR A2104      45.206   1.308  18.564  1.00  0.00           C  
ATOM   4532  CE1 TYR A2104      47.787   2.101  19.209  1.00  0.00           C  
ATOM   4533  CE2 TYR A2104      46.252   1.011  17.705  1.00  0.00           C  
ATOM   4534  CZ  TYR A2104      47.541   1.409  18.037  1.00  0.00           C  
ATOM   4535  OH  TYR A2104      48.604   1.116  17.217  1.00  0.00           O  
ATOM   4536  H   TYR A2104      43.373  -0.178  20.809  1.00  0.00           H  
ATOM   4537 HH   TYR A2104      48.293   0.630  16.450  1.00  0.00           H  
ATOM   4538  N   ASP A2105      43.886   2.449  24.027  1.00  0.00           N  
ATOM   4539  CA  ASP A2105      43.095   3.023  25.109  1.00  0.00           C  
ATOM   4540  C   ASP A2105      43.502   4.498  25.256  1.00  0.00           C  
ATOM   4541  O   ASP A2105      44.396   4.975  24.548  1.00  0.00           O  
ATOM   4542  CB  ASP A2105      43.327   2.270  26.417  1.00  0.00           C  
ATOM   4543  CG  ASP A2105      42.288   2.609  27.492  1.00  0.00           C  
ATOM   4544  OD1 ASP A2105      41.243   3.231  27.171  1.00  0.00           O  
ATOM   4545  OD2 ASP A2105      42.522   2.230  28.666  1.00  0.00           O  
ATOM   4546  H   ASP A2105      44.859   2.561  24.052  1.00  0.00           H  
ATOM   4547  N   ARG A2107      42.844   5.225  26.153  1.00  0.00           N  
ATOM   4548  CA  ARG A2107      43.162   6.629  26.314  1.00  0.00           C  
ATOM   4549  C   ARG A2107      44.608   6.831  26.752  1.00  0.00           C  
ATOM   4550  O   ARG A2107      45.151   6.055  27.537  1.00  0.00           O  
ATOM   4551  CB  ARG A2107      42.149   7.337  27.218  1.00  0.00           C  
ATOM   4552  CG  ARG A2107      42.146   6.933  28.673  1.00  0.00           C  
ATOM   4553  CD  ARG A2107      40.806   6.361  29.129  1.00  0.00           C  
ATOM   4554  NE  ARG A2107      39.638   7.018  28.532  1.00  0.00           N  
ATOM   4555  CZ  ARG A2107      38.492   7.252  29.181  1.00  0.00           C  
ATOM   4556  NH1 ARG A2107      38.381   6.972  30.483  1.00  0.00           N  
ATOM   4557  NH2 ARG A2107      37.474   7.835  28.550  1.00  0.00           N  
ATOM   4558  H   ARG A2107      42.146   4.813  26.704  1.00  0.00           H  
ATOM   4559 HE   ARG A2107      39.701   7.304  27.597  1.00  0.00           H  
ATOM   4560 HH11 ARG A2107      39.158   6.585  30.979  1.00  0.00           H  
ATOM   4561 HH12 ARG A2107      37.521   7.150  30.961  1.00  0.00           H  
ATOM   4562 HH21 ARG A2107      37.566   8.098  27.590  1.00  0.00           H  
ATOM   4563 HH22 ARG A2107      36.618   8.009  29.037  1.00  0.00           H  
ATOM   4564  N   LEU A2108      45.246   7.824  26.152  1.00  0.00           N  
ATOM   4565  CA  LEU A2108      46.635   8.144  26.412  1.00  0.00           C  
ATOM   4566  C   LEU A2108      46.918   8.524  27.852  1.00  0.00           C  
ATOM   4567  O   LEU A2108      47.972   8.184  28.369  1.00  0.00           O  
ATOM   4568  CB  LEU A2108      47.092   9.290  25.507  1.00  0.00           C  
ATOM   4569  CG  LEU A2108      48.404   9.174  24.720  1.00  0.00           C  
ATOM   4570  CD1 LEU A2108      48.868  10.575  24.377  1.00  0.00           C  
ATOM   4571  CD2 LEU A2108      49.484   8.426  25.499  1.00  0.00           C  
ATOM   4572  H   LEU A2108      44.756   8.368  25.501  1.00  0.00           H  
ATOM   4573  N   PHE A2109      46.004   9.239  28.494  1.00  0.00           N  
ATOM   4574  CA  PHE A2109      46.232   9.681  29.870  1.00  0.00           C  
ATOM   4575  C   PHE A2109      45.303   9.038  30.867  1.00  0.00           C  
ATOM   4576  O   PHE A2109      44.275   8.496  30.490  1.00  0.00           O  
ATOM   4577  CB  PHE A2109      46.159  11.208  29.952  1.00  0.00           C  
ATOM   4578  CG  PHE A2109      47.227  11.885  29.162  1.00  0.00           C  
ATOM   4579  CD1 PHE A2109      48.479  12.090  29.706  1.00  0.00           C  
ATOM   4580  CD2 PHE A2109      46.999  12.262  27.850  1.00  0.00           C  
ATOM   4581  CE1 PHE A2109      49.486  12.658  28.956  1.00  0.00           C  
ATOM   4582  CE2 PHE A2109      47.996  12.827  27.097  1.00  0.00           C  
ATOM   4583  CZ  PHE A2109      49.244  13.026  27.648  1.00  0.00           C  
ATOM   4584  H   PHE A2109      45.167   9.474  28.042  1.00  0.00           H  
ATOM   4585  N   SER A2110      45.678   9.072  32.140  1.00  0.00           N  
ATOM   4586  CA  SER A2110      44.856   8.446  33.158  1.00  0.00           C  
ATOM   4587  C   SER A2110      44.077   9.428  34.013  1.00  0.00           C  
ATOM   4588  O   SER A2110      43.510   9.046  35.025  1.00  0.00           O  
ATOM   4589  CB  SER A2110      45.696   7.529  34.034  1.00  0.00           C  
ATOM   4590  OG  SER A2110      46.734   8.258  34.660  1.00  0.00           O  
ATOM   4591  H   SER A2110      46.512   9.521  32.392  1.00  0.00           H  
ATOM   4592 HG   SER A2110      47.255   7.667  35.209  1.00  0.00           H  
ATOM   4593  N   VAL A2111      44.042  10.687  33.604  1.00  0.00           N  
ATOM   4594  CA  VAL A2111      43.302  11.716  34.321  1.00  0.00           C  
ATOM   4595  C   VAL A2111      42.516  12.462  33.230  1.00  0.00           C  
ATOM   4596  O   VAL A2111      42.945  12.508  32.085  1.00  0.00           O  
ATOM   4597  CB  VAL A2111      44.264  12.649  35.082  1.00  0.00           C  
ATOM   4598  CG1 VAL A2111      44.983  11.878  36.162  1.00  0.00           C  
ATOM   4599  CG2 VAL A2111      45.287  13.254  34.141  1.00  0.00           C  
ATOM   4600  H   VAL A2111      44.531  10.935  32.792  1.00  0.00           H  
ATOM   4601  N   PRO A2112      41.380  13.085  33.570  1.00  0.00           N  
ATOM   4602  CA  PRO A2112      40.670  13.764  32.480  1.00  0.00           C  
ATOM   4603  C   PRO A2112      41.267  15.049  31.931  1.00  0.00           C  
ATOM   4604  O   PRO A2112      40.969  15.426  30.806  1.00  0.00           O  
ATOM   4605  CB  PRO A2112      39.296  14.018  33.076  1.00  0.00           C  
ATOM   4606  CG  PRO A2112      39.134  12.913  34.036  1.00  0.00           C  
ATOM   4607  CD  PRO A2112      40.475  12.883  34.710  1.00  0.00           C  
ATOM   4608  N   ASN A2113      42.088  15.728  32.719  1.00  0.00           N  
ATOM   4609  CA  ASN A2113      42.699  16.981  32.287  1.00  0.00           C  
ATOM   4610  C   ASN A2113      44.199  16.886  32.514  1.00  0.00           C  
ATOM   4611  O   ASN A2113      44.754  17.586  33.356  1.00  0.00           O  
ATOM   4612  CB  ASN A2113      42.095  18.156  33.080  1.00  0.00           C  
ATOM   4613  CG  ASN A2113      42.680  19.531  32.691  1.00  0.00           C  
ATOM   4614  OD1 ASN A2113      43.582  19.646  31.851  1.00  0.00           O  
ATOM   4615  ND2 ASN A2113      42.177  20.580  33.339  1.00  0.00           N  
ATOM   4616  H   ASN A2113      42.290  15.381  33.613  1.00  0.00           H  
ATOM   4617 HD21 ASN A2113      42.531  21.464  33.111  1.00  0.00           H  
ATOM   4618 HD22 ASN A2113      41.479  20.450  34.015  1.00  0.00           H  
ATOM   4619  N   PRO A2121      44.876  15.989  31.780  1.00  0.00           N  
ATOM   4620  CA  PRO A2121      46.320  15.888  31.986  1.00  0.00           C  
ATOM   4621  C   PRO A2121      47.008  17.228  31.762  1.00  0.00           C  
ATOM   4622  O   PRO A2121      48.161  17.417  32.151  1.00  0.00           O  
ATOM   4623  CB  PRO A2121      46.741  14.861  30.940  1.00  0.00           C  
ATOM   4624  CG  PRO A2121      45.769  15.061  29.858  1.00  0.00           C  
ATOM   4625  CD  PRO A2121      44.470  15.230  30.588  1.00  0.00           C  
ATOM   4626  N   GLY A2122      46.299  18.154  31.123  1.00  0.00           N  
ATOM   4627  CA  GLY A2122      46.867  19.459  30.875  1.00  0.00           C  
ATOM   4628  C   GLY A2122      47.113  20.214  32.167  1.00  0.00           C  
ATOM   4629  O   GLY A2122      48.127  20.902  32.319  1.00  0.00           O  
ATOM   4630  H   GLY A2122      45.390  17.951  30.820  1.00  0.00           H  
ATOM   4631  N   ALA A2123      46.197  20.055  33.114  1.00  0.00           N  
ATOM   4632  CA  ALA A2123      46.299  20.727  34.395  1.00  0.00           C  
ATOM   4633  C   ALA A2123      47.224  20.020  35.389  1.00  0.00           C  
ATOM   4634  O   ALA A2123      47.158  20.275  36.597  1.00  0.00           O  
ATOM   4635  CB  ALA A2123      44.921  20.887  34.986  1.00  0.00           C  
ATOM   4636  H   ALA A2123      45.431  19.468  32.943  1.00  0.00           H  
ATOM   4637  N   ALA A2124      48.076  19.128  34.899  1.00  0.00           N  
ATOM   4638  CA  ALA A2124      48.990  18.413  35.781  1.00  0.00           C  
ATOM   4639  C   ALA A2124      50.358  19.101  35.834  1.00  0.00           C  
ATOM   4640  O   ALA A2124      50.725  19.845  34.912  1.00  0.00           O  
ATOM   4641  CB  ALA A2124      49.131  16.963  35.335  1.00  0.00           C  
ATOM   4642  H   ALA A2124      48.091  18.949  33.936  1.00  0.00           H  
ATOM   4643  N   ASP A2126      51.101  18.858  36.915  1.00  0.00           N  
ATOM   4644  CA  ASP A2126      52.428  19.447  37.095  1.00  0.00           C  
ATOM   4645  C   ASP A2126      53.359  18.885  36.037  1.00  0.00           C  
ATOM   4646  O   ASP A2126      54.220  19.578  35.502  1.00  0.00           O  
ATOM   4647  CB  ASP A2126      52.968  19.116  38.483  1.00  0.00           C  
ATOM   4648  CG  ASP A2126      52.011  19.523  39.587  1.00  0.00           C  
ATOM   4649  OD1 ASP A2126      51.835  20.748  39.798  1.00  0.00           O  
ATOM   4650  OD2 ASP A2126      51.422  18.617  40.227  1.00  0.00           O  
ATOM   4651  H   ASP A2126      50.747  18.266  37.611  1.00  0.00           H  
ATOM   4652  N   ASP A2127      53.194  17.603  35.763  1.00  0.00           N  
ATOM   4653  CA  ASP A2127      53.982  16.933  34.758  1.00  0.00           C  
ATOM   4654  C   ASP A2127      52.971  16.031  34.108  1.00  0.00           C  
ATOM   4655  O   ASP A2127      52.502  15.087  34.731  1.00  0.00           O  
ATOM   4656  CB  ASP A2127      55.080  16.100  35.402  1.00  0.00           C  
ATOM   4657  CG  ASP A2127      55.983  15.439  34.381  1.00  0.00           C  
ATOM   4658  OD1 ASP A2127      55.690  15.526  33.160  1.00  0.00           O  
ATOM   4659  OD2 ASP A2127      56.993  14.830  34.806  1.00  0.00           O  
ATOM   4660  H   ASP A2127      52.518  17.094  36.256  1.00  0.00           H  
ATOM   4661  N   PHE A2128      52.580  16.356  32.883  1.00  0.00           N  
ATOM   4662  CA  PHE A2128      51.601  15.538  32.204  1.00  0.00           C  
ATOM   4663  C   PHE A2128      52.197  14.180  31.861  1.00  0.00           C  
ATOM   4664  O   PHE A2128      51.496  13.180  31.922  1.00  0.00           O  
ATOM   4665  CB  PHE A2128      50.989  16.254  30.972  1.00  0.00           C  
ATOM   4666  CG  PHE A2128      51.931  16.426  29.803  1.00  0.00           C  
ATOM   4667  CD1 PHE A2128      53.025  17.279  29.880  1.00  0.00           C  
ATOM   4668  CD2 PHE A2128      51.713  15.737  28.621  1.00  0.00           C  
ATOM   4669  CE1 PHE A2128      53.892  17.442  28.791  1.00  0.00           C  
ATOM   4670  CE2 PHE A2128      52.572  15.891  27.526  1.00  0.00           C  
ATOM   4671  CZ  PHE A2128      53.664  16.747  27.616  1.00  0.00           C  
ATOM   4672  H   PHE A2128      52.953  17.147  32.441  1.00  0.00           H  
ATOM   4673  N   LEU A2129      53.507  14.128  31.614  1.00  0.00           N  
ATOM   4674  CA  LEU A2129      54.153  12.866  31.258  1.00  0.00           C  
ATOM   4675  C   LEU A2129      53.991  11.803  32.329  1.00  0.00           C  
ATOM   4676  O   LEU A2129      53.661  10.655  32.024  1.00  0.00           O  
ATOM   4677  CB  LEU A2129      55.641  13.052  30.921  1.00  0.00           C  
ATOM   4678  CG  LEU A2129      55.952  13.818  29.634  1.00  0.00           C  
ATOM   4679  CD1 LEU A2129      57.434  13.851  29.384  1.00  0.00           C  
ATOM   4680  CD2 LEU A2129      55.252  13.192  28.459  1.00  0.00           C  
ATOM   4681  H   LEU A2129      54.043  14.946  31.672  1.00  0.00           H  
ATOM   4682  N   SER A2130      54.152  12.195  33.584  1.00  0.00           N  
ATOM   4683  CA  SER A2130      54.031  11.247  34.675  1.00  0.00           C  
ATOM   4684  C   SER A2130      52.620  10.714  34.794  1.00  0.00           C  
ATOM   4685  O   SER A2130      52.367   9.778  35.544  1.00  0.00           O  
ATOM   4686  CB  SER A2130      54.435  11.896  35.993  1.00  0.00           C  
ATOM   4687  OG  SER A2130      53.605  13.008  36.273  1.00  0.00           O  
ATOM   4688  H   SER A2130      54.355  13.134  33.777  1.00  0.00           H  
ATOM   4689 HG   SER A2130      53.872  13.405  37.105  1.00  0.00           H  
ATOM   4690  N   VAL A2131      51.700  11.291  34.039  1.00  0.00           N  
ATOM   4691  CA  VAL A2131      50.317  10.859  34.100  1.00  0.00           C  
ATOM   4692  C   VAL A2131      49.861  10.077  32.833  1.00  0.00           C  
ATOM   4693  O   VAL A2131      48.659   9.851  32.592  1.00  0.00           O  
ATOM   4694  CB  VAL A2131      49.432  12.062  34.479  1.00  0.00           C  
ATOM   4695  CG1 VAL A2131      48.809  12.703  33.263  1.00  0.00           C  
ATOM   4696  CG2 VAL A2131      48.434  11.656  35.494  1.00  0.00           C  
ATOM   4697  H   VAL A2131      51.955  12.017  33.433  1.00  0.00           H  
ATOM   4698  N   ILE A2150      50.835   9.632  32.045  1.00  0.00           N  
ATOM   4699  CA  ILE A2150      50.554   8.845  30.854  1.00  0.00           C  
ATOM   4700  C   ILE A2150      49.985   7.480  31.270  1.00  0.00           C  
ATOM   4701  O   ILE A2150      50.376   6.915  32.295  1.00  0.00           O  
ATOM   4702  CB  ILE A2150      51.836   8.634  30.028  1.00  0.00           C  
ATOM   4703  CG1 ILE A2150      52.146   9.894  29.234  1.00  0.00           C  
ATOM   4704  CG2 ILE A2150      51.678   7.482  29.077  1.00  0.00           C  
ATOM   4705  CD1 ILE A2150      53.382   9.790  28.378  1.00  0.00           C  
ATOM   4706  H   ILE A2150      51.765   9.839  32.272  1.00  0.00           H  
ATOM   4707  N   ASN A2151      49.055   6.957  30.480  1.00  0.00           N  
ATOM   4708  CA  ASN A2151      48.438   5.656  30.750  1.00  0.00           C  
ATOM   4709  C   ASN A2151      49.363   4.528  30.259  1.00  0.00           C  
ATOM   4710  O   ASN A2151      49.677   4.438  29.054  1.00  0.00           O  
ATOM   4711  CB  ASN A2151      47.079   5.578  30.057  1.00  0.00           C  
ATOM   4712  CG  ASN A2151      46.372   4.276  30.319  1.00  0.00           C  
ATOM   4713  OD1 ASN A2151      46.893   3.407  31.024  1.00  0.00           O  
ATOM   4714  ND2 ASN A2151      45.177   4.126  29.758  1.00  0.00           N  
ATOM   4715  H   ASN A2151      48.771   7.459  29.688  1.00  0.00           H  
ATOM   4716 HD21 ASN A2151      44.704   3.284  29.919  1.00  0.00           H  
ATOM   4717 HD22 ASN A2151      44.801   4.844  29.207  1.00  0.00           H  
ATOM   4718  N   PRO A2152      49.785   3.630  31.173  1.00  0.00           N  
ATOM   4719  CA  PRO A2152      50.671   2.596  30.637  1.00  0.00           C  
ATOM   4720  C   PRO A2152      49.952   1.564  29.804  1.00  0.00           C  
ATOM   4721  O   PRO A2152      50.586   0.824  29.053  1.00  0.00           O  
ATOM   4722  CB  PRO A2152      51.321   2.008  31.885  1.00  0.00           C  
ATOM   4723  CG  PRO A2152      50.277   2.137  32.877  1.00  0.00           C  
ATOM   4724  CD  PRO A2152      49.716   3.520  32.637  1.00  0.00           C  
ATOM   4725  N   GLU A2154      48.632   1.526  29.907  1.00  0.00           N  
ATOM   4726  CA  GLU A2154      47.878   0.583  29.112  1.00  0.00           C  
ATOM   4727  C   GLU A2154      47.240   1.237  27.895  1.00  0.00           C  
ATOM   4728  O   GLU A2154      46.277   0.705  27.355  1.00  0.00           O  
ATOM   4729  CB  GLU A2154      46.816  -0.095  29.954  1.00  0.00           C  
ATOM   4730  CG  GLU A2154      47.388  -0.902  31.099  1.00  0.00           C  
ATOM   4731  CD  GLU A2154      46.336  -1.759  31.773  1.00  0.00           C  
ATOM   4732  OE1 GLU A2154      46.143  -2.908  31.316  1.00  0.00           O  
ATOM   4733  OE2 GLU A2154      45.700  -1.284  32.749  1.00  0.00           O  
ATOM   4734  H   GLU A2154      48.168   2.135  30.520  1.00  0.00           H  
ATOM   4735  N   SER A2155      47.780   2.374  27.452  1.00  0.00           N  
ATOM   4736  CA  SER A2155      47.240   3.088  26.290  1.00  0.00           C  
ATOM   4737  C   SER A2155      47.291   2.245  25.004  1.00  0.00           C  
ATOM   4738  O   SER A2155      46.559   2.513  24.051  1.00  0.00           O  
ATOM   4739  CB  SER A2155      47.974   4.414  26.087  1.00  0.00           C  
ATOM   4740  OG  SER A2155      49.376   4.210  25.933  1.00  0.00           O  
ATOM   4741  H   SER A2155      48.560   2.743  27.916  1.00  0.00           H  
ATOM   4742 HG   SER A2155      49.811   5.056  25.808  1.00  0.00           H  
ATOM   4743  N   LEU A2156      48.208   1.281  24.958  1.00  0.00           N  
ATOM   4744  CA  LEU A2156      48.340   0.369  23.822  1.00  0.00           C  
ATOM   4745  C   LEU A2156      48.669  -1.021  24.346  1.00  0.00           C  
ATOM   4746  O   LEU A2156      49.692  -1.219  24.998  1.00  0.00           O  
ATOM   4747  CB  LEU A2156      49.447   0.807  22.856  1.00  0.00           C  
ATOM   4748  CG  LEU A2156      50.011  -0.358  22.023  1.00  0.00           C  
ATOM   4749  CD1 LEU A2156      48.963  -0.903  21.073  1.00  0.00           C  
ATOM   4750  CD2 LEU A2156      51.242   0.070  21.272  1.00  0.00           C  
ATOM   4751  H   LEU A2156      48.820   1.178  25.716  1.00  0.00           H  
ATOM   4752  N   VAL A2167      47.795  -1.978  24.071  1.00  0.00           N  
ATOM   4753  CA  VAL A2167      48.008  -3.357  24.501  1.00  0.00           C  
ATOM   4754  C   VAL A2167      47.945  -4.263  23.266  1.00  0.00           C  
ATOM   4755  O   VAL A2167      46.899  -4.400  22.614  1.00  0.00           O  
ATOM   4756  CB  VAL A2167      47.014  -3.764  25.635  1.00  0.00           C  
ATOM   4757  CG1 VAL A2167      45.730  -2.961  25.519  1.00  0.00           C  
ATOM   4758  CG2 VAL A2167      46.724  -5.269  25.605  1.00  0.00           C  
ATOM   4759  H   VAL A2167      46.985  -1.755  23.566  1.00  0.00           H  
ATOM   4760  N   ILE A2168      49.108  -4.816  22.930  1.00  0.00           N  
ATOM   4761  CA  ILE A2168      49.296  -5.673  21.762  1.00  0.00           C  
ATOM   4762  C   ILE A2168      48.997  -7.168  21.924  1.00  0.00           C  
ATOM   4763  O   ILE A2168      49.725  -7.885  22.604  1.00  0.00           O  
ATOM   4764  CB  ILE A2168      50.735  -5.554  21.251  1.00  0.00           C  
ATOM   4765  CG1 ILE A2168      51.095  -4.094  21.031  1.00  0.00           C  
ATOM   4766  CG2 ILE A2168      50.903  -6.338  19.963  1.00  0.00           C  
ATOM   4767  CD1 ILE A2168      52.461  -3.932  20.478  1.00  0.00           C  
ATOM   4768  H   ILE A2168      49.884  -4.638  23.500  1.00  0.00           H  
ATOM   4769  N   LYS A2169      47.984  -7.643  21.213  1.00  0.00           N  
ATOM   4770  CA  LYS A2169      47.591  -9.045  21.247  1.00  0.00           C  
ATOM   4771  C   LYS A2169      47.950  -9.748  19.940  1.00  0.00           C  
ATOM   4772  O   LYS A2169      48.296  -9.127  18.945  1.00  0.00           O  
ATOM   4773  CB  LYS A2169      46.078  -9.153  21.436  1.00  0.00           C  
ATOM   4774  CG  LYS A2169      45.538  -8.585  22.731  1.00  0.00           C  
ATOM   4775  CD  LYS A2169      45.961  -9.415  23.919  1.00  0.00           C  
ATOM   4776  CE  LYS A2169      45.019  -9.185  25.091  1.00  0.00           C  
ATOM   4777  NZ  LYS A2169      45.556  -9.760  26.363  1.00  0.00           N  
ATOM   4778  H   LYS A2169      47.480  -7.027  20.642  1.00  0.00           H  
ATOM   4779  HZ1 LYS A2169      46.562  -9.514  26.458  1.00  0.00           H  
ATOM   4780  HZ2 LYS A2169      45.026  -9.372  27.170  1.00  0.00           H  
ATOM   4781  HZ3 LYS A2169      45.453 -10.795  26.347  1.00  0.00           H  
ATOM   4782  N   GLN A2170      47.877 -11.065  19.968  1.00  0.00           N  
ATOM   4783  CA  GLN A2170      48.126 -11.898  18.803  1.00  0.00           C  
ATOM   4784  C   GLN A2170      46.862 -12.745  18.810  1.00  0.00           C  
ATOM   4785  O   GLN A2170      46.487 -13.275  19.857  1.00  0.00           O  
ATOM   4786  CB  GLN A2170      49.340 -12.797  19.022  1.00  0.00           C  
ATOM   4787  CG  GLN A2170      50.583 -12.086  19.524  1.00  0.00           C  
ATOM   4788  CD  GLN A2170      51.142 -11.072  18.535  1.00  0.00           C  
ATOM   4789  OE1 GLN A2170      51.348 -11.371  17.352  1.00  0.00           O  
ATOM   4790  NE2 GLN A2170      51.407  -9.865  19.025  1.00  0.00           N  
ATOM   4791  H   GLN A2170      47.644 -11.502  20.813  1.00  0.00           H  
ATOM   4792 HE21 GLN A2170      51.767  -9.196  18.408  1.00  0.00           H  
ATOM   4793 HE22 GLN A2170      51.241  -9.673  19.971  1.00  0.00           H  
ATOM   4794  N   GLY A2171      46.163 -12.807  17.686  1.00  0.00           N  
ATOM   4795  CA  GLY A2171      44.943 -13.591  17.629  1.00  0.00           C  
ATOM   4796  C   GLY A2171      44.788 -14.207  16.260  1.00  0.00           C  
ATOM   4797  O   GLY A2171      45.773 -14.371  15.536  1.00  0.00           O  
ATOM   4798  H   GLY A2171      46.470 -12.322  16.892  1.00  0.00           H  
ATOM   4799  N   PHE A2173      43.557 -14.537  15.892  1.00  0.00           N  
ATOM   4800  CA  PHE A2173      43.289 -15.138  14.593  1.00  0.00           C  
ATOM   4801  C   PHE A2173      42.039 -14.533  13.987  1.00  0.00           C  
ATOM   4802  O   PHE A2173      41.084 -14.198  14.694  1.00  0.00           O  
ATOM   4803  CB  PHE A2173      43.119 -16.665  14.713  1.00  0.00           C  
ATOM   4804  CG  PHE A2173      44.364 -17.383  15.162  1.00  0.00           C  
ATOM   4805  CD1 PHE A2173      45.458 -17.513  14.305  1.00  0.00           C  
ATOM   4806  CD2 PHE A2173      44.469 -17.881  16.459  1.00  0.00           C  
ATOM   4807  CE1 PHE A2173      46.647 -18.124  14.737  1.00  0.00           C  
ATOM   4808  CE2 PHE A2173      45.651 -18.492  16.898  1.00  0.00           C  
ATOM   4809  CZ  PHE A2173      46.741 -18.611  16.036  1.00  0.00           C  
ATOM   4810  H   PHE A2173      42.812 -14.373  16.507  1.00  0.00           H  
ATOM   4811  N   ALA A2174      42.051 -14.393  12.668  1.00  0.00           N  
ATOM   4812  CA  ALA A2174      40.909 -13.843  11.947  1.00  0.00           C  
ATOM   4813  C   ALA A2174      40.589 -14.732  10.752  1.00  0.00           C  
ATOM   4814  O   ALA A2174      41.458 -15.461  10.243  1.00  0.00           O  
ATOM   4815  CB  ALA A2174      41.205 -12.416  11.483  1.00  0.00           C  
ATOM   4816  H   ALA A2174      42.847 -14.666  12.166  1.00  0.00           H  
ATOM   4817  N   GLU A2175      39.325 -14.728  10.350  1.00  0.00           N  
ATOM   4818  CA  GLU A2175      38.928 -15.515   9.199  1.00  0.00           C  
ATOM   4819  C   GLU A2175      39.756 -15.046   7.997  1.00  0.00           C  
ATOM   4820  O   GLU A2175      39.961 -13.851   7.817  1.00  0.00           O  
ATOM   4821  CB  GLU A2175      37.433 -15.367   8.949  1.00  0.00           C  
ATOM   4822  CG  GLU A2175      36.885 -13.986   9.134  1.00  0.00           C  
ATOM   4823  CD  GLU A2175      35.644 -13.788   8.306  1.00  0.00           C  
ATOM   4824  OE1 GLU A2175      35.717 -14.110   7.089  1.00  0.00           O  
ATOM   4825  OE2 GLU A2175      34.603 -13.344   8.864  1.00  0.00           O  
ATOM   4826  H   GLU A2175      38.659 -14.193  10.831  1.00  0.00           H  
ATOM   4827  N   PRO A2176      40.274 -15.986   7.185  1.00  0.00           N  
ATOM   4828  CA  PRO A2176      41.100 -15.730   5.995  1.00  0.00           C  
ATOM   4829  C   PRO A2176      40.697 -14.588   5.052  1.00  0.00           C  
ATOM   4830  O   PRO A2176      41.533 -14.113   4.282  1.00  0.00           O  
ATOM   4831  CB  PRO A2176      41.108 -17.088   5.285  1.00  0.00           C  
ATOM   4832  CG  PRO A2176      39.744 -17.597   5.571  1.00  0.00           C  
ATOM   4833  CD  PRO A2176      39.591 -17.287   7.056  1.00  0.00           C  
ATOM   4834  N   SER A2177      39.441 -14.150   5.088  1.00  0.00           N  
ATOM   4835  CA  SER A2177      39.022 -13.049   4.222  1.00  0.00           C  
ATOM   4836  C   SER A2177      39.751 -11.757   4.603  1.00  0.00           C  
ATOM   4837  O   SER A2177      40.056 -10.925   3.747  1.00  0.00           O  
ATOM   4838  CB  SER A2177      37.498 -12.849   4.247  1.00  0.00           C  
ATOM   4839  OG  SER A2177      37.017 -12.484   5.523  1.00  0.00           O  
ATOM   4840  H   SER A2177      38.795 -14.566   5.696  1.00  0.00           H  
ATOM   4841 HG   SER A2177      36.064 -12.371   5.486  1.00  0.00           H  
ATOM   4842  N   LEU A2178      40.114 -11.621   5.873  1.00  0.00           N  
ATOM   4843  CA  LEU A2178      40.824 -10.433   6.324  1.00  0.00           C  
ATOM   4844  C   LEU A2178      42.150 -10.298   5.587  1.00  0.00           C  
ATOM   4845  O   LEU A2178      42.873  -9.325   5.755  1.00  0.00           O  
ATOM   4846  CB  LEU A2178      41.019 -10.456   7.846  1.00  0.00           C  
ATOM   4847  CG  LEU A2178      39.888  -9.800   8.660  1.00  0.00           C  
ATOM   4848  CD1 LEU A2178      39.683  -8.414   8.118  1.00  0.00           C  
ATOM   4849  CD2 LEU A2178      38.573 -10.541   8.589  1.00  0.00           C  
ATOM   4850  H   LEU A2178      39.901 -12.330   6.515  1.00  0.00           H  
ATOM   4851  N   LYS A2179      42.446 -11.282   4.751  1.00  0.00           N  
ATOM   4852  CA  LYS A2179      43.655 -11.290   3.949  1.00  0.00           C  
ATOM   4853  C   LYS A2179      43.583 -10.152   2.927  1.00  0.00           C  
ATOM   4854  O   LYS A2179      44.601  -9.595   2.530  1.00  0.00           O  
ATOM   4855  CB  LYS A2179      43.766 -12.630   3.212  1.00  0.00           C  
ATOM   4856  CG  LYS A2179      45.130 -12.931   2.618  1.00  0.00           C  
ATOM   4857  CD  LYS A2179      45.896 -13.953   3.455  1.00  0.00           C  
ATOM   4858  CE  LYS A2179      45.186 -15.309   3.474  1.00  0.00           C  
ATOM   4859  NZ  LYS A2179      46.005 -16.398   4.092  1.00  0.00           N  
ATOM   4860  H   LYS A2179      41.824 -12.034   4.671  1.00  0.00           H  
ATOM   4861  HZ1 LYS A2179      46.439 -16.050   4.970  1.00  0.00           H  
ATOM   4862  HZ2 LYS A2179      45.394 -17.212   4.306  1.00  0.00           H  
ATOM   4863  HZ3 LYS A2179      46.751 -16.690   3.429  1.00  0.00           H  
ATOM   4864  N   ASP A2189      42.374  -9.801   2.506  1.00  0.00           N  
ATOM   4865  CA  ASP A2189      42.205  -8.747   1.516  1.00  0.00           C  
ATOM   4866  C   ASP A2189      41.861  -7.370   2.076  1.00  0.00           C  
ATOM   4867  O   ASP A2189      41.380  -6.513   1.345  1.00  0.00           O  
ATOM   4868  CB  ASP A2189      41.152  -9.163   0.480  1.00  0.00           C  
ATOM   4869  CG  ASP A2189      41.639 -10.273  -0.444  1.00  0.00           C  
ATOM   4870  OD1 ASP A2189      42.746 -10.135  -1.021  1.00  0.00           O  
ATOM   4871  OD2 ASP A2189      40.908 -11.279  -0.602  1.00  0.00           O  
ATOM   4872  H   ASP A2189      41.585 -10.257   2.866  1.00  0.00           H  
ATOM   4873  N   ALA A2228      42.111  -7.149   3.360  1.00  0.00           N  
ATOM   4874  CA  ALA A2228      41.806  -5.856   3.964  1.00  0.00           C  
ATOM   4875  C   ALA A2228      42.747  -4.748   3.471  1.00  0.00           C  
ATOM   4876  O   ALA A2228      43.951  -4.974   3.271  1.00  0.00           O  
ATOM   4877  CB  ALA A2228      41.853  -5.958   5.488  1.00  0.00           C  
ATOM   4878  H   ALA A2228      42.504  -7.860   3.908  1.00  0.00           H  
ATOM   4879  N   VAL A2229      42.190  -3.570   3.221  1.00  0.00           N  
ATOM   4880  CA  VAL A2229      42.988  -2.444   2.779  1.00  0.00           C  
ATOM   4881  C   VAL A2229      43.167  -1.492   3.934  1.00  0.00           C  
ATOM   4882  O   VAL A2229      42.292  -1.339   4.783  1.00  0.00           O  
ATOM   4883  CB  VAL A2229      42.362  -1.671   1.597  1.00  0.00           C  
ATOM   4884  CG1 VAL A2229      42.632  -2.391   0.290  1.00  0.00           C  
ATOM   4885  CG2 VAL A2229      40.873  -1.496   1.803  1.00  0.00           C  
ATOM   4886  H   VAL A2229      41.223  -3.460   3.337  1.00  0.00           H  
ATOM   4887  N   ALA A2230      44.328  -0.858   3.959  1.00  0.00           N  
ATOM   4888  CA  ALA A2230      44.660   0.102   4.990  1.00  0.00           C  
ATOM   4889  C   ALA A2230      43.547   1.141   5.096  1.00  0.00           C  
ATOM   4890  O   ALA A2230      43.096   1.699   4.088  1.00  0.00           O  
ATOM   4891  CB  ALA A2230      45.985   0.764   4.660  1.00  0.00           C  
ATOM   4892  H   ALA A2230      44.985  -1.045   3.256  1.00  0.00           H  
ATOM   4893  N   GLY A2231      43.055   1.328   6.313  1.00  0.00           N  
ATOM   4894  CA  GLY A2231      42.010   2.303   6.543  1.00  0.00           C  
ATOM   4895  C   GLY A2231      40.624   1.943   6.043  1.00  0.00           C  
ATOM   4896  O   GLY A2231      39.921   2.793   5.488  1.00  0.00           O  
ATOM   4897  H   GLY A2231      43.402   0.802   7.063  1.00  0.00           H  
ATOM   4898  N   LYS A2232      40.237   0.682   6.201  1.00  0.00           N  
ATOM   4899  CA  LYS A2232      38.904   0.241   5.815  1.00  0.00           C  
ATOM   4900  C   LYS A2232      38.358  -0.412   7.085  1.00  0.00           C  
ATOM   4901  O   LYS A2232      38.777  -1.493   7.479  1.00  0.00           O  
ATOM   4902  CB  LYS A2232      38.973  -0.745   4.653  1.00  0.00           C  
ATOM   4903  CG  LYS A2232      37.657  -0.928   3.895  1.00  0.00           C  
ATOM   4904  CD  LYS A2232      36.602  -1.642   4.739  1.00  0.00           C  
ATOM   4905  CE  LYS A2232      35.761  -2.585   3.889  1.00  0.00           C  
ATOM   4906  NZ  LYS A2232      36.591  -3.628   3.196  1.00  0.00           N  
ATOM   4907  H   LYS A2232      40.863   0.034   6.586  1.00  0.00           H  
ATOM   4908  HZ1 LYS A2232      37.279  -4.026   3.867  1.00  0.00           H  
ATOM   4909  HZ2 LYS A2232      35.972  -4.386   2.844  1.00  0.00           H  
ATOM   4910  HZ3 LYS A2232      37.096  -3.194   2.397  1.00  0.00           H  
ATOM   4911  N   ALA A2233      37.470   0.291   7.771  1.00  0.00           N  
ATOM   4912  CA  ALA A2233      36.923  -0.222   9.016  1.00  0.00           C  
ATOM   4913  C   ALA A2233      36.063  -1.472   8.874  1.00  0.00           C  
ATOM   4914  O   ALA A2233      35.151  -1.536   8.042  1.00  0.00           O  
ATOM   4915  CB  ALA A2233      36.153   0.864   9.739  1.00  0.00           C  
ATOM   4916  H   ALA A2233      37.179   1.165   7.436  1.00  0.00           H  
ATOM   4917  N   PHE A2234      36.395  -2.473   9.680  1.00  0.00           N  
ATOM   4918  CA  PHE A2234      35.667  -3.738   9.739  1.00  0.00           C  
ATOM   4919  C   PHE A2234      35.138  -3.792  11.153  1.00  0.00           C  
ATOM   4920  O   PHE A2234      35.742  -3.212  12.058  1.00  0.00           O  
ATOM   4921  CB  PHE A2234      36.611  -4.931   9.571  1.00  0.00           C  
ATOM   4922  CG  PHE A2234      37.084  -5.146   8.174  1.00  0.00           C  
ATOM   4923  CD1 PHE A2234      36.266  -5.774   7.244  1.00  0.00           C  
ATOM   4924  CD2 PHE A2234      38.368  -4.771   7.800  1.00  0.00           C  
ATOM   4925  CE1 PHE A2234      36.719  -6.036   5.962  1.00  0.00           C  
ATOM   4926  CE2 PHE A2234      38.834  -5.028   6.516  1.00  0.00           C  
ATOM   4927  CZ  PHE A2234      38.004  -5.665   5.595  1.00  0.00           C  
ATOM   4928  H   PHE A2234      37.170  -2.357  10.267  1.00  0.00           H  
ATOM   4929  N   GLN A2235      34.005  -4.448  11.352  1.00  0.00           N  
ATOM   4930  CA  GLN A2235      33.477  -4.587  12.704  1.00  0.00           C  
ATOM   4931  C   GLN A2235      33.711  -6.025  13.123  1.00  0.00           C  
ATOM   4932  O   GLN A2235      33.048  -6.922  12.617  1.00  0.00           O  
ATOM   4933  CB  GLN A2235      31.978  -4.300  12.782  1.00  0.00           C  
ATOM   4934  CG  GLN A2235      31.496  -4.143  14.224  1.00  0.00           C  
ATOM   4935  CD  GLN A2235      30.114  -4.729  14.463  1.00  0.00           C  
ATOM   4936  OE1 GLN A2235      29.932  -5.935  14.354  1.00  0.00           O  
ATOM   4937  NE2 GLN A2235      29.143  -3.888  14.806  1.00  0.00           N  
ATOM   4938  H   GLN A2235      33.523  -4.839  10.593  1.00  0.00           H
[truncated: 28,035 more chars]
