# Supplementary material for: Backbone Brackets and Arginine Tweezers delineate Class I and Class II aminoacyl tRNA synthetases
Source: PLoS Comput Biol. 2018 Apr 16;14(4):e1006101. doi: 10.1371/journal.pcbi.1006101 (PMC5919687; doi:10.1371/journal.pcbi.1006101)
Supplement: S11 File — All structures of Class I aaRS with residues renumbered according to the MSA. (GZ) [file pcbi.1006101.s023.tar.gz › 1qru_A_renum.pdb]

ATOM      1  N   THR A 226      22.158  26.609  13.812  1.00  0.00           N  
ATOM      2  CA  THR A 226      22.612  27.991  13.756  1.00  0.00           C  
ATOM      3  C   THR A 226      23.304  28.308  15.062  1.00  0.00           C  
ATOM      4  O   THR A 226      22.981  27.725  16.108  1.00  0.00           O  
ATOM      5  CB  THR A 226      21.438  29.006  13.542  1.00  0.00           C  
ATOM      6  OG1 THR A 226      21.901  30.116  12.763  1.00  0.00           O  
ATOM      7  CG2 THR A 226      20.912  29.550  14.878  1.00  0.00           C  
ATOM      8  H   THR A 226      21.988  26.186  14.707  1.00  0.00           H  
ATOM      9  HG1 THR A 226      21.191  30.743  12.624  1.00  0.00           H  
ATOM     10  N   ASN A 227      24.268  29.217  14.991  1.00  0.00           N  
ATOM     11  CA  ASN A 227      25.025  29.632  16.157  1.00  0.00           C  
ATOM     12  C   ASN A 227      25.151  31.142  16.116  1.00  0.00           C  
ATOM     13  O   ASN A 227      24.641  31.772  15.183  1.00  0.00           O  
ATOM     14  CB  ASN A 227      26.388  28.979  16.147  1.00  0.00           C  
ATOM     15  CG  ASN A 227      27.070  29.099  14.821  1.00  0.00           C  
ATOM     16  OD1 ASN A 227      27.308  30.201  14.329  1.00  0.00           O  
ATOM     17  ND2 ASN A 227      27.378  27.965  14.214  1.00  0.00           N  
ATOM     18  H   ASN A 227      24.450  29.640  14.132  1.00  0.00           H  
ATOM     19 HD21 ASN A 227      27.816  28.019  13.352  1.00  0.00           H  
ATOM     20 HD22 ASN A 227      27.140  27.107  14.643  1.00  0.00           H  
ATOM     21  N   PHE A 228      25.824  31.730  17.104  1.00  0.00           N  
ATOM     22  CA  PHE A 228      25.936  33.188  17.158  1.00  0.00           C  
ATOM     23  C   PHE A 228      26.667  33.779  15.999  1.00  0.00           C  
ATOM     24  O   PHE A 228      26.333  34.879  15.573  1.00  0.00           O  
ATOM     25  CB  PHE A 228      26.554  33.696  18.473  1.00  0.00           C  
ATOM     26  CG  PHE A 228      28.053  33.563  18.563  1.00  0.00           C  
ATOM     27  CD1 PHE A 228      28.666  32.321  18.784  1.00  0.00           C  
ATOM     28  CD2 PHE A 228      28.853  34.700  18.504  1.00  0.00           C  
ATOM     29  CE1 PHE A 228      30.055  32.224  18.943  1.00  0.00           C  
ATOM     30  CE2 PHE A 228      30.238  34.625  18.659  1.00  0.00           C  
ATOM     31  CZ  PHE A 228      30.842  33.394  18.881  1.00  0.00           C  
ATOM     32  H   PHE A 228      26.236  31.177  17.798  1.00  0.00           H  
ATOM     33  N   ILE A 229      27.652  33.060  15.473  1.00  0.00           N  
ATOM     34  CA  ILE A 229      28.414  33.591  14.365  1.00  0.00           C  
ATOM     35  C   ILE A 229      27.578  33.678  13.107  1.00  0.00           C  
ATOM     36  O   ILE A 229      27.690  34.658  12.370  1.00  0.00           O  
ATOM     37  CB  ILE A 229      29.690  32.811  14.126  1.00  0.00           C  
ATOM     38  CG1 ILE A 229      30.591  32.986  15.338  1.00  0.00           C  
ATOM     39  CG2 ILE A 229      30.371  33.323  12.874  1.00  0.00           C  
ATOM     40  CD1 ILE A 229      31.806  32.162  15.303  1.00  0.00           C  
ATOM     41  H   ILE A 229      27.842  32.148  15.796  1.00  0.00           H  
ATOM     42  N   ARG A 230      26.648  32.737  12.928  1.00  0.00           N  
ATOM     43  CA  ARG A 230      25.795  32.736  11.740  1.00  0.00           C  
ATOM     44  C   ARG A 230      24.693  33.752  11.821  1.00  0.00           C  
ATOM     45  O   ARG A 230      24.239  34.241  10.804  1.00  0.00           O  
ATOM     46  CB  ARG A 230      25.267  31.336  11.428  1.00  0.00           C  
ATOM     47  CG  ARG A 230      26.415  30.431  11.016  1.00  0.00           C  
ATOM     48  CD  ARG A 230      26.094  28.963  10.997  1.00  0.00           C  
ATOM     49  NE  ARG A 230      25.549  28.524   9.718  1.00  0.00           N  
ATOM     50  CZ  ARG A 230      26.102  27.586   8.952  1.00  0.00           C  
ATOM     51  NH1 ARG A 230      27.241  27.004   9.311  1.00  0.00           N  
ATOM     52  NH2 ARG A 230      25.520  27.247   7.810  1.00  0.00           N  
ATOM     53  H   ARG A 230      26.546  32.033  13.587  1.00  0.00           H  
ATOM     54 HE   ARG A 230      24.721  28.945   9.421  1.00  0.00           H  
ATOM     55 HH11 ARG A 230      27.708  27.276  10.148  1.00  0.00           H  
ATOM     56 HH12 ARG A 230      27.656  26.322   8.704  1.00  0.00           H  
ATOM     57 HH21 ARG A 230      24.674  27.711   7.530  1.00  0.00           H  
ATOM     58 HH22 ARG A 230      25.915  26.581   7.234  1.00  0.00           H  
ATOM     59  N   GLN A 232      24.301  34.129  13.026  1.00  0.00           N  
ATOM     60  CA  GLN A 232      23.250  35.118  13.144  1.00  0.00           C  
ATOM     61  C   GLN A 232      23.869  36.445  12.752  1.00  0.00           C  
ATOM     62  O   GLN A 232      23.253  37.242  12.060  1.00  0.00           O  
ATOM     63  CB  GLN A 232      22.669  35.120  14.562  1.00  0.00           C  
ATOM     64  CG  GLN A 232      21.826  33.862  14.834  1.00  0.00           C  
ATOM     65  CD  GLN A 232      21.580  33.589  16.308  1.00  0.00           C  
ATOM     66  OE1 GLN A 232      21.427  34.507  17.117  1.00  0.00           O  
ATOM     67  NE2 GLN A 232      21.535  32.317  16.664  1.00  0.00           N  
ATOM     68  H   GLN A 232      24.699  33.732  13.834  1.00  0.00           H  
ATOM     69 HE21 GLN A 232      21.370  32.131  17.609  1.00  0.00           H  
ATOM     70 HE22 GLN A 232      21.643  31.628  15.993  1.00  0.00           H  
ATOM     71  N   ILE A 233      25.143  36.604  13.071  1.00  0.00           N  
ATOM     72  CA  ILE A 233      25.862  37.819  12.729  1.00  0.00           C  
ATOM     73  C   ILE A 233      25.991  37.904  11.223  1.00  0.00           C  
ATOM     74  O   ILE A 233      25.725  38.937  10.619  1.00  0.00           O  
ATOM     75  CB  ILE A 233      27.269  37.822  13.352  1.00  0.00           C  
ATOM     76  CG1 ILE A 233      27.216  38.373  14.771  1.00  0.00           C  
ATOM     77  CG2 ILE A 233      28.236  38.600  12.492  1.00  0.00           C  
ATOM     78  CD1 ILE A 233      28.455  38.168  15.500  1.00  0.00           C  
ATOM     79  H   ILE A 233      25.615  35.893  13.556  1.00  0.00           H  
ATOM     80  N   ILE A 234      26.363  36.789  10.611  1.00  0.00           N  
ATOM     81  CA  ILE A 234      26.523  36.748   9.169  1.00  0.00           C  
ATOM     82  C   ILE A 234      25.194  37.018   8.488  1.00  0.00           C  
ATOM     83  O   ILE A 234      25.135  37.823   7.558  1.00  0.00           O  
ATOM     84  CB  ILE A 234      27.178  35.416   8.709  1.00  0.00           C  
ATOM     85  CG1 ILE A 234      28.614  35.377   9.225  1.00  0.00           C  
ATOM     86  CG2 ILE A 234      27.121  35.281   7.203  1.00  0.00           C  
ATOM     87  CD1 ILE A 234      29.399  34.170   8.798  1.00  0.00           C  
ATOM     88  H   ILE A 234      26.572  35.987  11.144  1.00  0.00           H  
ATOM     89  N   ASP A 235      24.119  36.443   9.010  1.00  0.00           N  
ATOM     90  CA  ASP A 235      22.813  36.650   8.407  1.00  0.00           C  
ATOM     91  C   ASP A 235      22.467  38.137   8.425  1.00  0.00           C  
ATOM     92  O   ASP A 235      22.067  38.720   7.408  1.00  0.00           O  
ATOM     93  CB  ASP A 235      21.759  35.828   9.136  1.00  0.00           C  
ATOM     94  CG  ASP A 235      21.880  34.355   8.853  1.00  0.00           C  
ATOM     95  OD1 ASP A 235      22.420  33.971   7.800  1.00  0.00           O  
ATOM     96  OD2 ASP A 235      21.420  33.557   9.681  1.00  0.00           O  
ATOM     97  H   ASP A 235      24.208  35.860   9.780  1.00  0.00           H  
ATOM     98  N   GLU A 236      22.684  38.760   9.573  1.00  0.00           N  
ATOM     99  CA  GLU A 236      22.420  40.174   9.706  1.00  0.00           C  
ATOM    100  C   GLU A 236      23.261  40.924   8.689  1.00  0.00           C  
ATOM    101  O   GLU A 236      22.737  41.759   7.963  1.00  0.00           O  
ATOM    102  CB  GLU A 236      22.771  40.655  11.113  1.00  0.00           C  
ATOM    103  CG  GLU A 236      21.806  40.169  12.195  1.00  0.00           C  
ATOM    104  CD  GLU A 236      22.290  40.455  13.623  1.00  0.00           C  
ATOM    105  OE1 GLU A 236      23.283  41.199  13.797  1.00  0.00           O  
ATOM    106  OE2 GLU A 236      21.676  39.925  14.582  1.00  0.00           O  
ATOM    107  H   GLU A 236      23.027  38.254  10.340  1.00  0.00           H  
ATOM    108  N   ASP A 237      24.540  40.572   8.578  1.00  0.00           N  
ATOM    109  CA  ASP A 237      25.420  41.259   7.649  1.00  0.00           C  
ATOM    110  C   ASP A 237      24.917  41.211   6.224  1.00  0.00           C  
ATOM    111  O   ASP A 237      24.917  42.233   5.537  1.00  0.00           O  
ATOM    112  CB  ASP A 237      26.860  40.740   7.751  1.00  0.00           C  
ATOM    113  CG  ASP A 237      27.618  41.342   8.946  1.00  0.00           C  
ATOM    114  OD1 ASP A 237      27.007  42.090   9.744  1.00  0.00           O  
ATOM    115  OD2 ASP A 237      28.833  41.085   9.092  1.00  0.00           O  
ATOM    116  H   ASP A 237      24.897  39.857   9.133  1.00  0.00           H  
ATOM    117  N   LEU A 238      24.455  40.044   5.794  1.00  0.00           N  
ATOM    118  CA  LEU A 238      23.936  39.889   4.446  1.00  0.00           C  
ATOM    119  C   LEU A 238      22.686  40.742   4.248  1.00  0.00           C  
ATOM    120  O   LEU A 238      22.602  41.533   3.297  1.00  0.00           O  
ATOM    121  CB  LEU A 238      23.609  38.427   4.185  1.00  0.00           C  
ATOM    122  CG  LEU A 238      24.702  37.585   3.529  1.00  0.00           C  
ATOM    123  CD1 LEU A 238      26.082  38.033   3.966  1.00  0.00           C  
ATOM    124  CD2 LEU A 238      24.523  36.112   3.859  1.00  0.00           C  
ATOM    125  H   LEU A 238      24.435  39.285   6.416  1.00  0.00           H  
ATOM    126  N   ALA A 239      21.747  40.604   5.187  1.00  0.00           N  
ATOM    127  CA  ALA A 239      20.463  41.311   5.162  1.00  0.00           C  
ATOM    128  C   ALA A 239      20.630  42.813   5.141  1.00  0.00           C  
ATOM    129  O   ALA A 239      20.133  43.489   4.251  1.00  0.00           O  
ATOM    130  CB  ALA A 239      19.598  40.898   6.375  1.00  0.00           C  
ATOM    131  H   ALA A 239      21.919  39.987   5.938  1.00  0.00           H  
ATOM    132  N   SER A 240      21.342  43.328   6.127  1.00  0.00           N  
ATOM    133  CA  SER A 240      21.584  44.763   6.253  1.00  0.00           C  
ATOM    134  C   SER A 240      22.309  45.314   5.028  1.00  0.00           C  
ATOM    135  O   SER A 240      22.455  46.524   4.875  1.00  0.00           O  
ATOM    136  CB  SER A 240      22.450  45.027   7.485  1.00  0.00           C  
ATOM    137  OG  SER A 240      23.753  44.488   7.291  1.00  0.00           O  
ATOM    138  H   SER A 240      21.723  42.720   6.780  1.00  0.00           H  
ATOM    139 HG   SER A 240      24.285  44.612   8.077  1.00  0.00           H  
ATOM    140  N   GLY A 241      22.816  44.425   4.186  1.00  0.00           N  
ATOM    141  CA  GLY A 241      23.538  44.875   3.017  1.00  0.00           C  
ATOM    142  C   GLY A 241      24.945  45.284   3.417  1.00  0.00           C  
ATOM    143  O   GLY A 241      25.634  46.019   2.692  1.00  0.00           O  
ATOM    144  H   GLY A 241      22.684  43.463   4.323  1.00  0.00           H  
ATOM    145  N   LYS A 243      25.398  44.834   4.581  1.00  0.00           N  
ATOM    146  CA  LYS A 243      26.750  45.186   4.968  1.00  0.00           C  
ATOM    147  C   LYS A 243      27.696  44.456   4.025  1.00  0.00           C  
ATOM    148  O   LYS A 243      28.754  44.973   3.673  1.00  0.00           O  
ATOM    149  CB  LYS A 243      27.052  44.828   6.423  1.00  0.00           C  
ATOM    150  CG  LYS A 243      28.443  45.286   6.831  1.00  0.00           C  
ATOM    151  CD  LYS A 243      28.711  45.179   8.320  1.00  0.00           C  
ATOM    152  CE  LYS A 243      30.146  45.620   8.617  1.00  0.00           C  
ATOM    153  NZ  LYS A 243      30.530  45.617  10.057  1.00  0.00           N  
ATOM    154  H   LYS A 243      24.830  44.292   5.161  1.00  0.00           H  
ATOM    155  HZ1 LYS A 243      30.216  44.712  10.507  1.00  0.00           H  
ATOM    156  HZ2 LYS A 243      31.577  45.649  10.146  1.00  0.00           H  
ATOM    157  HZ3 LYS A 243      30.110  46.406  10.550  1.00  0.00           H  
ATOM    158  N   HIS A 244      27.339  43.229   3.661  1.00  0.00           N  
ATOM    159  CA  HIS A 244      28.157  42.444   2.741  1.00  0.00           C  
ATOM    160  C   HIS A 244      27.274  41.832   1.689  1.00  0.00           C  
ATOM    161  O   HIS A 244      26.060  41.803   1.809  1.00  0.00           O  
ATOM    162  CB  HIS A 244      28.866  41.305   3.458  1.00  0.00           C  
ATOM    163  CG  HIS A 244      29.867  41.754   4.467  1.00  0.00           C  
ATOM    164  ND1 HIS A 244      31.062  42.350   4.111  1.00  0.00           N  
ATOM    165  CD2 HIS A 244      29.870  41.678   5.817  1.00  0.00           C  
ATOM    166  CE1 HIS A 244      31.752  42.614   5.204  1.00  0.00           C  
ATOM    167  NE2 HIS A 244      31.049  42.215   6.254  1.00  0.00           N  
ATOM    168  H   HIS A 244      26.493  42.849   4.009  1.00  0.00           H  
ATOM    169  HD1 HIS A 244      31.373  42.519   3.172  1.00  0.00           H  
ATOM    170  HE2 HIS A 244      31.330  42.371   7.172  1.00  0.00           H  
ATOM    171  N   THR A 245      27.899  41.267   0.680  1.00  0.00           N  
ATOM    172  CA  THR A 245      27.158  40.636  -0.380  1.00  0.00           C  
ATOM    173  C   THR A 245      27.679  39.218  -0.455  1.00  0.00           C  
ATOM    174  O   THR A 245      26.907  38.287  -0.694  1.00  0.00           O  
ATOM    175  CB  THR A 245      27.342  41.393  -1.716  1.00  0.00           C  
ATOM    176  OG1 THR A 245      28.731  41.472  -2.036  1.00  0.00           O  
ATOM    177  CG2 THR A 245      26.800  42.826  -1.607  1.00  0.00           C  
ATOM    178  H   THR A 245      28.865  41.284   0.639  1.00  0.00           H  
ATOM    179  HG1 THR A 245      28.837  41.934  -2.882  1.00  0.00           H  
ATOM    180  N   THR A 264      28.970  39.034  -0.178  1.00  0.00           N  
ATOM    181  CA  THR A 264      29.557  37.687  -0.192  1.00  0.00           C  
ATOM    182  C   THR A 264      30.291  37.493   1.117  1.00  0.00           C  
ATOM    183  O   THR A 264      30.701  38.487   1.720  1.00  0.00           O  
ATOM    184  CB  THR A 264      30.593  37.512  -1.323  1.00  0.00           C  
ATOM    185  OG1 THR A 264      30.084  38.049  -2.559  1.00  0.00           O  
ATOM    186  CG2 THR A 264      30.908  36.010  -1.525  1.00  0.00           C  
ATOM    187  H   THR A 264      29.540  39.784   0.029  1.00  0.00           H  
ATOM    188  HG1 THR A 264      30.738  37.925  -3.243  1.00  0.00           H  
ATOM    189  N   VAL A 266      30.418  36.252   1.597  1.00  0.00           N  
ATOM    190  CA  VAL A 266      31.181  36.039   2.829  1.00  0.00           C  
ATOM    191  C   VAL A 266      32.511  35.383   2.490  1.00  0.00           C  
ATOM    192  O   VAL A 266      32.580  34.484   1.648  1.00  0.00           O  
ATOM    193  CB  VAL A 266      30.418  35.238   3.925  1.00  0.00           C  
ATOM    194  CG1 VAL A 266      28.923  35.475   3.817  1.00  0.00           C  
ATOM    195  CG2 VAL A 266      30.730  33.794   3.857  1.00  0.00           C  
ATOM    196  H   VAL A 266      29.999  35.487   1.131  1.00  0.00           H  
ATOM    197  N   HIS A 267      33.581  35.883   3.089  1.00  0.00           N  
ATOM    198  CA  HIS A 267      34.895  35.333   2.846  1.00  0.00           C  
ATOM    199  C   HIS A 267      35.650  35.083   4.156  1.00  0.00           C  
ATOM    200  O   HIS A 267      36.141  36.019   4.810  1.00  0.00           O  
ATOM    201  CB  HIS A 267      35.681  36.273   1.948  1.00  0.00           C  
ATOM    202  CG  HIS A 267      36.804  35.616   1.234  1.00  0.00           C  
ATOM    203  ND1 HIS A 267      37.274  36.072   0.016  1.00  0.00           N  
ATOM    204  CD2 HIS A 267      37.565  34.542   1.541  1.00  0.00           C  
ATOM    205  CE1 HIS A 267      38.276  35.316  -0.386  1.00  0.00           C  
ATOM    206  NE2 HIS A 267      38.475  34.373   0.526  1.00  0.00           N  
ATOM    207  H   HIS A 267      33.497  36.592   3.710  1.00  0.00           H  
ATOM    208  HD1 HIS A 267      36.911  36.835  -0.489  1.00  0.00           H  
ATOM    209  HE2 HIS A 267      39.173  33.702   0.484  1.00  0.00           H  
ATOM    210  N   THR A 268      35.779  33.807   4.498  1.00  0.00           N  
ATOM    211  CA  THR A 268      36.447  33.395   5.713  1.00  0.00           C  
ATOM    212  C   THR A 268      37.793  32.774   5.386  1.00  0.00           C  
ATOM    213  O   THR A 268      38.146  32.678   4.225  1.00  0.00           O  
ATOM    214  CB  THR A 268      35.616  32.360   6.370  1.00  0.00           C  
ATOM    215  OG1 THR A 268      35.390  31.298   5.433  1.00  0.00           O  
ATOM    216  CG2 THR A 268      34.292  32.970   6.816  1.00  0.00           C  
ATOM    217  H   THR A 268      35.454  33.089   3.908  1.00  0.00           H  
ATOM    218  HG1 THR A 268      34.831  30.619   5.872  1.00  0.00           H  
ATOM    219  N   ARG A 269      38.548  32.347   6.398  1.00  0.00           N  
ATOM    220  CA  ARG A 269      39.860  31.711   6.169  1.00  0.00           C  
ATOM    221  C   ARG A 269      40.230  30.815   7.331  1.00  0.00           C  
ATOM    222  O   ARG A 269      39.701  30.989   8.422  1.00  0.00           O  
ATOM    223  CB  ARG A 269      40.970  32.747   5.989  1.00  0.00           C  
ATOM    224  CG  ARG A 269      41.911  32.945   7.179  1.00  0.00           C  
ATOM    225  CD  ARG A 269      41.489  34.118   8.026  1.00  0.00           C  
ATOM    226  NE  ARG A 269      40.599  33.730   9.096  1.00  0.00           N  
ATOM    227  CZ  ARG A 269      40.942  33.730  10.382  1.00  0.00           C  
ATOM    228  NH1 ARG A 269      42.162  34.046  10.755  1.00  0.00           N  
ATOM    229  NH2 ARG A 269      40.064  33.370  11.303  1.00  0.00           N  
ATOM    230  H   ARG A 269      38.253  32.509   7.330  1.00  0.00           H  
ATOM    231 HE   ARG A 269      39.697  33.407   8.867  1.00  0.00           H  
ATOM    232 HH11 ARG A 269      42.826  34.334  10.082  1.00  0.00           H  
ATOM    233 HH12 ARG A 269      42.385  34.061  11.737  1.00  0.00           H  
ATOM    234 HH21 ARG A 269      39.150  33.047  11.042  1.00  0.00           H  
ATOM    235 HH22 ARG A 269      40.330  33.340  12.273  1.00  0.00           H  
ATOM    236  N   PHE A 270      41.061  29.818   7.087  1.00  0.00           N  
ATOM    237  CA  PHE A 270      41.499  28.952   8.154  1.00  0.00           C  
ATOM    238  C   PHE A 270      42.974  29.266   8.151  1.00  0.00           C  
ATOM    239  O   PHE A 270      43.615  29.074   7.137  1.00  0.00           O  
ATOM    240  CB  PHE A 270      41.256  27.502   7.800  1.00  0.00           C  
ATOM    241  CG  PHE A 270      41.875  26.536   8.765  1.00  0.00           C  
ATOM    242  CD1 PHE A 270      41.625  26.642  10.133  1.00  0.00           C  
ATOM    243  CD2 PHE A 270      42.725  25.550   8.322  1.00  0.00           C  
ATOM    244  CE1 PHE A 270      42.199  25.806  11.027  1.00  0.00           C  
ATOM    245  CE2 PHE A 270      43.304  24.711   9.214  1.00  0.00           C  
ATOM    246  CZ  PHE A 270      43.035  24.844  10.573  1.00  0.00           C  
ATOM    247  H   PHE A 270      41.436  29.697   6.192  1.00  0.00           H  
ATOM    248  N   PRO A 272      43.568  29.654   9.290  1.00  0.00           N  
ATOM    249  CA  PRO A 272      44.994  29.959   9.171  1.00  0.00           C  
ATOM    250  C   PRO A 272      45.906  29.278  10.176  1.00  0.00           C  
ATOM    251  O   PRO A 272      46.437  29.927  11.064  1.00  0.00           O  
ATOM    252  CB  PRO A 272      45.009  31.447   9.389  1.00  0.00           C  
ATOM    253  CG  PRO A 272      44.032  31.581  10.534  1.00  0.00           C  
ATOM    254  CD  PRO A 272      42.933  30.558  10.261  1.00  0.00           C  
ATOM    255  N   PRO A 273      46.235  28.013   9.948  1.00  0.00           N  
ATOM    256  CA  PRO A 273      47.093  27.386  10.941  1.00  0.00           C  
ATOM    257  C   PRO A 273      48.530  27.722  10.702  1.00  0.00           C  
ATOM    258  O   PRO A 273      48.905  27.925   9.564  1.00  0.00           O  
ATOM    259  CB  PRO A 273      46.858  25.913  10.674  1.00  0.00           C  
ATOM    260  CG  PRO A 273      46.856  25.873   9.210  1.00  0.00           C  
ATOM    261  CD  PRO A 273      45.968  27.069   8.851  1.00  0.00           C  
ATOM    262  N   GLU A 274      49.332  27.773  11.764  1.00  0.00           N  
ATOM    263  CA  GLU A 274      50.759  28.021  11.614  1.00  0.00           C  
ATOM    264  C   GLU A 274      51.293  26.636  11.299  1.00  0.00           C  
ATOM    265  O   GLU A 274      50.785  25.653  11.811  1.00  0.00           O  
ATOM    266  CB  GLU A 274      51.393  28.514  12.926  1.00  0.00           C  
ATOM    267  CG  GLU A 274      52.901  28.908  12.792  1.00  0.00           C  
ATOM    268  CD  GLU A 274      53.606  29.128  14.115  1.00  0.00           C  
ATOM    269  OE1 GLU A 274      53.015  28.965  15.188  1.00  0.00           O  
ATOM    270  OE2 GLU A 274      54.797  29.452  14.100  1.00  0.00           O  
ATOM    271  H   GLU A 274      48.960  27.628  12.653  1.00  0.00           H  
ATOM    272  N   PRO A 275      52.333  26.541  10.478  1.00  0.00           N  
ATOM    273  CA  PRO A 275      52.767  25.175  10.239  1.00  0.00           C  
ATOM    274  C   PRO A 275      53.864  24.754  11.218  1.00  0.00           C  
ATOM    275  O   PRO A 275      55.048  24.641  10.845  1.00  0.00           O  
ATOM    276  CB  PRO A 275      53.284  25.254   8.810  1.00  0.00           C  
ATOM    277  CG  PRO A 275      53.932  26.582   8.798  1.00  0.00           C  
ATOM    278  CD  PRO A 275      52.881  27.444   9.459  1.00  0.00           C  
ATOM    279  N   ASN A 276      53.476  24.510  12.466  1.00  0.00           N  
ATOM    280  CA  ASN A 276      54.443  24.103  13.487  1.00  0.00           C  
ATOM    281  C   ASN A 276      53.997  22.821  14.179  1.00  0.00           C  
ATOM    282  O   ASN A 276      54.399  22.530  15.319  1.00  0.00           O  
ATOM    283  CB  ASN A 276      54.642  25.214  14.526  1.00  0.00           C  
ATOM    284  CG  ASN A 276      53.459  25.391  15.419  1.00  0.00           C  
ATOM    285  OD1 ASN A 276      52.319  25.397  14.957  1.00  0.00           O  
ATOM    286  ND2 ASN A 276      53.706  25.522  16.715  1.00  0.00           N  
ATOM    287  H   ASN A 276      52.535  24.652  12.734  1.00  0.00           H  
ATOM    288 HD21 ASN A 276      52.917  25.632  17.306  1.00  0.00           H  
ATOM    289 HD22 ASN A 276      54.614  25.450  17.055  1.00  0.00           H  
ATOM    290  N   GLY A 277      53.218  22.018  13.472  1.00  0.00           N  
ATOM    291  CA  GLY A 277      52.722  20.796  14.060  1.00  0.00           C  
ATOM    292  C   GLY A 277      51.593  20.302  13.207  1.00  0.00           C  
ATOM    293  O   GLY A 277      51.198  21.012  12.294  1.00  0.00           O  
ATOM    294  H   GLY A 277      52.956  22.246  12.569  1.00  0.00           H  
ATOM    295  N   TYR A 279      51.139  19.072  13.431  1.00  0.00           N  
ATOM    296  CA  TYR A 279      50.038  18.545  12.661  1.00  0.00           C  
ATOM    297  C   TYR A 279      48.736  19.082  13.237  1.00  0.00           C  
ATOM    298  O   TYR A 279      48.675  19.480  14.391  1.00  0.00           O  
ATOM    299  CB  TYR A 279      50.025  17.029  12.705  1.00  0.00           C  
ATOM    300  CG  TYR A 279      51.036  16.341  11.823  1.00  0.00           C  
ATOM    301  CD1 TYR A 279      52.340  16.800  11.732  1.00  0.00           C  
ATOM    302  CD2 TYR A 279      50.674  15.208  11.086  1.00  0.00           C  
ATOM    303  CE1 TYR A 279      53.259  16.161  10.939  1.00  0.00           C  
ATOM    304  CE2 TYR A 279      51.585  14.563  10.294  1.00  0.00           C  
ATOM    305  CZ  TYR A 279      52.883  15.046  10.227  1.00  0.00           C  
ATOM    306  OH  TYR A 279      53.826  14.404   9.462  1.00  0.00           O  
ATOM    307  H   TYR A 279      51.487  18.550  14.178  1.00  0.00           H  
ATOM    308 HH   TYR A 279      53.405  13.652   9.002  1.00  0.00           H  
ATOM    309  N   LEU A 280      47.695  19.083  12.419  1.00  0.00           N  
ATOM    310  CA  LEU A 280      46.381  19.582  12.821  1.00  0.00           C  
ATOM    311  C   LEU A 280      45.782  18.598  13.771  1.00  0.00           C  
ATOM    312  O   LEU A 280      46.151  17.436  13.730  1.00  0.00           O  
ATOM    313  CB  LEU A 280      45.480  19.689  11.605  1.00  0.00           C  
ATOM    314  CG  LEU A 280      45.377  21.035  10.906  1.00  0.00           C  
ATOM    315  CD1 LEU A 280      46.731  21.654  10.715  1.00  0.00           C  
ATOM    316  CD2 LEU A 280      44.659  20.856   9.591  1.00  0.00           C  
ATOM    317  H   LEU A 280      47.816  18.745  11.500  1.00  0.00           H  
ATOM    318  N   HIS A 281      44.890  19.047  14.645  1.00  0.00           N  
ATOM    319  CA  HIS A 281      44.256  18.153  15.583  1.00  0.00           C  
ATOM    320  C   HIS A 281      42.757  18.362  15.633  1.00  0.00           C  
ATOM    321  O   HIS A 281      42.252  19.336  15.088  1.00  0.00           O  
ATOM    322  CB  HIS A 281      44.877  18.246  16.966  1.00  0.00           C  
ATOM    323  CG  HIS A 281      44.863  19.617  17.567  1.00  0.00           C  
ATOM    324  ND1 HIS A 281      43.716  20.363  17.695  1.00  0.00           N  
ATOM    325  CD2 HIS A 281      45.854  20.349  18.135  1.00  0.00           C  
ATOM    326  CE1 HIS A 281      43.998  21.497  18.314  1.00  0.00           C  
ATOM    327  NE2 HIS A 281      45.290  21.512  18.590  1.00  0.00           N  
ATOM    328  H   HIS A 281      44.603  19.947  14.591  1.00  0.00           H  
ATOM    329  HD1 HIS A 281      42.831  20.098  17.426  1.00  0.00           H  
ATOM    330  HE2 HIS A 281      45.795  22.250  19.052  1.00  0.00           H  
ATOM    331  N   ILE A 282      42.059  17.451  16.303  1.00  0.00           N  
ATOM    332  CA  ILE A 282      40.587  17.495  16.400  1.00  0.00           C  
ATOM    333  C   ILE A 282      40.072  18.901  16.775  1.00  0.00           C  
ATOM    334  O   ILE A 282      39.037  19.352  16.301  1.00  0.00           O  
ATOM    335  CB  ILE A 282      40.036  16.369  17.369  1.00  0.00           C  
ATOM    336  CG1 ILE A 282      38.508  16.373  17.428  1.00  0.00           C  
ATOM    337  CG2 ILE A 282      40.627  16.516  18.758  1.00  0.00           C  
ATOM    338  CD1 ILE A 282      37.901  15.836  16.201  1.00  0.00           C  
ATOM    339  H   ILE A 282      42.541  16.727  16.779  1.00  0.00           H  
ATOM    340  N   GLY A 283      40.868  19.635  17.539  1.00  0.00           N  
ATOM    341  CA  GLY A 283      40.465  20.977  17.890  1.00  0.00           C  
ATOM    342  C   GLY A 283      40.423  21.773  16.610  1.00  0.00           C  
ATOM    343  O   GLY A 283      39.403  22.401  16.325  1.00  0.00           O  
ATOM    344  H   GLY A 283      41.668  19.248  17.927  1.00  0.00           H  
ATOM    345  N   HIS A 284      41.486  21.686  15.807  1.00  0.00           N  
ATOM    346  CA  HIS A 284      41.553  22.428  14.547  1.00  0.00           C  
ATOM    347  C   HIS A 284      40.390  22.087  13.664  1.00  0.00           C  
ATOM    348  O   HIS A 284      39.808  22.958  13.025  1.00  0.00           O  
ATOM    349  CB  HIS A 284      42.865  22.189  13.779  1.00  0.00           C  
ATOM    350  CG  HIS A 284      44.070  22.773  14.441  1.00  0.00           C  
ATOM    351  ND1 HIS A 284      45.099  21.999  14.918  1.00  0.00           N  
ATOM    352  CD2 HIS A 284      44.387  24.053  14.758  1.00  0.00           C  
ATOM    353  CE1 HIS A 284      45.996  22.770  15.508  1.00  0.00           C  
ATOM    354  NE2 HIS A 284      45.581  24.022  15.424  1.00  0.00           N  
ATOM    355  H   HIS A 284      42.238  21.182  16.074  1.00  0.00           H  
ATOM    356  HD1 HIS A 284      45.216  21.072  14.827  1.00  0.00           H  
ATOM    357  HE2 HIS A 284      46.070  24.795  15.812  1.00  0.00           H  
ATOM    358  N   ALA A 285      39.960  20.841  13.739  1.00  0.00           N  
ATOM    359  CA  ALA A 285      38.851  20.395  12.918  1.00  0.00           C  
ATOM    360  C   ALA A 285      37.583  21.187  13.180  1.00  0.00           C  
ATOM    361  O   ALA A 285      36.760  21.350  12.281  1.00  0.00           O  
ATOM    362  CB  ALA A 285      38.602  18.906  13.099  1.00  0.00           C  
ATOM    363  H   ALA A 285      40.392  20.221  14.337  1.00  0.00           H  
ATOM    364  N   LYS A 286      37.430  21.689  14.400  1.00  0.00           N  
ATOM    365  CA  LYS A 286      36.249  22.464  14.748  1.00  0.00           C  
ATOM    366  C   LYS A 286      36.309  23.779  14.010  1.00  0.00           C  
ATOM    367  O   LYS A 286      35.312  24.254  13.492  1.00  0.00           O  
ATOM    368  CB  LYS A 286      36.206  22.738  16.236  1.00  0.00           C  
ATOM    369  CG  LYS A 286      35.094  23.626  16.663  1.00  0.00           C  
ATOM    370  CD  LYS A 286      35.258  24.004  18.119  1.00  0.00           C  
ATOM    371  CE  LYS A 286      33.995  24.657  18.619  1.00  0.00           C  
ATOM    372  NZ  LYS A 286      34.158  25.277  19.949  1.00  0.00           N  
ATOM    373  H   LYS A 286      38.135  21.559  15.076  1.00  0.00           H  
ATOM    374  HZ1 LYS A 286      35.013  25.810  19.915  1.00  0.00           H  
ATOM    375  HZ2 LYS A 286      33.321  25.855  20.129  1.00  0.00           H  
ATOM    376  HZ3 LYS A 286      34.210  24.503  20.650  1.00  0.00           H  
ATOM    377  N   SER A 288      37.495  24.366  13.953  1.00  0.00           N  
ATOM    378  CA  SER A 288      37.669  25.626  13.271  1.00  0.00           C  
ATOM    379  C   SER A 288      37.512  25.437  11.761  1.00  0.00           C  
ATOM    380  O   SER A 288      36.842  26.223  11.111  1.00  0.00           O  
ATOM    381  CB  SER A 288      39.025  26.200  13.657  1.00  0.00           C  
ATOM    382  OG  SER A 288      39.602  26.875  12.570  1.00  0.00           O  
ATOM    383  H   SER A 288      38.277  23.960  14.388  1.00  0.00           H  
ATOM    384 HG   SER A 288      40.469  27.241  12.811  1.00  0.00           H  
ATOM    385  N   ILE A 289      38.076  24.362  11.224  1.00  0.00           N  
ATOM    386  CA  ILE A 289      37.992  24.033   9.795  1.00  0.00           C  
ATOM    387  C   ILE A 289      36.528  23.882   9.366  1.00  0.00           C  
ATOM    388  O   ILE A 289      36.080  24.493   8.392  1.00  0.00           O  
ATOM    389  CB  ILE A 289      38.758  22.714   9.486  1.00  0.00           C  
ATOM    390  CG1 ILE A 289      40.266  22.978   9.375  1.00  0.00           C  
ATOM    391  CG2 ILE A 289      38.263  22.096   8.226  1.00  0.00           C  
ATOM    392  CD1 ILE A 289      41.109  21.743   9.085  1.00  0.00           C  
ATOM    393  H   ILE A 289      38.539  23.738  11.827  1.00  0.00           H  
ATOM    394  N   CYS A 290      35.771  23.084  10.103  1.00  0.00           N  
ATOM    395  CA  CYS A 290      34.372  22.884   9.767  1.00  0.00           C  
ATOM    396  C   CYS A 290      33.617  24.185   9.837  1.00  0.00           C  
ATOM    397  O   CYS A 290      32.706  24.383   9.058  1.00  0.00           O  
ATOM    398  CB  CYS A 290      33.746  21.862  10.699  1.00  0.00           C  
ATOM    399  SG  CYS A 290      34.464  20.227  10.499  1.00  0.00           S  
ATOM    400  H   CYS A 290      36.136  22.642  10.914  1.00  0.00           H  
ATOM    401  N   LEU A 291      34.001  25.082  10.744  1.00  0.00           N  
ATOM    402  CA  LEU A 291      33.303  26.370  10.918  1.00  0.00           C  
ATOM    403  C   LEU A 291      33.592  27.283   9.745  1.00  0.00           C  
ATOM    404  O   LEU A 291      32.673  27.768   9.084  1.00  0.00           O  
ATOM    405  CB  LEU A 291      33.785  27.065  12.200  1.00  0.00           C  
ATOM    406  CG  LEU A 291      32.966  28.003  13.099  1.00  0.00           C  
ATOM    407  CD1 LEU A 291      33.922  29.006  13.709  1.00  0.00           C  
ATOM    408  CD2 LEU A 291      31.910  28.751  12.326  1.00  0.00           C  
ATOM    409  H   LEU A 291      34.758  24.888  11.336  1.00  0.00           H  
ATOM    410  N   ASN A 292      34.878  27.489   9.480  1.00  0.00           N  
ATOM    411  CA  ASN A 292      35.325  28.375   8.418  1.00  0.00           C  
ATOM    412  C   ASN A 292      34.975  27.879   7.011  1.00  0.00           C  
ATOM    413  O   ASN A 292      34.367  28.618   6.219  1.00  0.00           O  
ATOM    414  CB  ASN A 292      36.826  28.714   8.564  1.00  0.00           C  
ATOM    415  CG  ASN A 292      37.113  29.672   9.725  1.00  0.00           C  
ATOM    416  OD1 ASN A 292      36.846  30.868   9.638  1.00  0.00           O  
ATOM    417  ND2 ASN A 292      37.681  29.154  10.802  1.00  0.00           N  
ATOM    418  H   ASN A 292      35.552  27.036  10.016  1.00  0.00           H  
ATOM    419 HD21 ASN A 292      37.860  29.755  11.566  1.00  0.00           H  
ATOM    420 HD22 ASN A 292      37.897  28.194  10.841  1.00  0.00           H  
ATOM    421  N   PHE A 293      35.290  26.626   6.705  1.00  0.00           N  
ATOM    422  CA  PHE A 293      34.963  26.108   5.385  1.00  0.00           C  
ATOM    423  C   PHE A 293      33.477  25.835   5.259  1.00  0.00           C  
ATOM    424  O   PHE A 293      32.912  25.984   4.169  1.00  0.00           O  
ATOM    425  CB  PHE A 293      35.747  24.857   5.025  1.00  0.00           C  
ATOM    426  CG  PHE A 293      37.216  25.084   4.863  1.00  0.00           C  
ATOM    427  CD1 PHE A 293      38.061  25.019   5.955  1.00  0.00           C  
ATOM    428  CD2 PHE A 293      37.767  25.294   3.613  1.00  0.00           C  
ATOM    429  CE1 PHE A 293      39.426  25.145   5.806  1.00  0.00           C  
ATOM    430  CE2 PHE A 293      39.142  25.422   3.454  1.00  0.00           C  
ATOM    431  CZ  PHE A 293      39.974  25.345   4.551  1.00  0.00           C  
ATOM    432  H   PHE A 293      35.773  26.065   7.340  1.00  0.00           H  
ATOM    433  N   GLY A 294      32.823  25.484   6.357  1.00  0.00           N  
ATOM    434  CA  GLY A 294      31.399  25.198   6.287  1.00  0.00           C  
ATOM    435  C   GLY A 294      30.547  26.409   5.921  1.00  0.00           C  
ATOM    436  O   GLY A 294      29.647  26.338   5.070  1.00  0.00           O  
ATOM    437  H   GLY A 294      33.293  25.434   7.209  1.00  0.00           H  
ATOM    438  N   ILE A 295      30.824  27.534   6.576  1.00  0.00           N  
ATOM    439  CA  ILE A 295      30.087  28.771   6.336  1.00  0.00           C  
ATOM    440  C   ILE A 295      30.241  29.172   4.871  1.00  0.00           C  
ATOM    441  O   ILE A 295      29.278  29.615   4.252  1.00  0.00           O  
ATOM    442  CB  ILE A 295      30.626  29.908   7.228  1.00  0.00           C  
ATOM    443  CG1 ILE A 295      30.361  29.589   8.686  1.00  0.00           C  
ATOM    444  CG2 ILE A 295      30.014  31.235   6.847  1.00  0.00           C  
ATOM    445  CD1 ILE A 295      30.733  30.710   9.607  1.00  0.00           C  
ATOM    446  H   ILE A 295      31.558  27.533   7.237  1.00  0.00           H  
ATOM    447  N   ALA A 296      31.452  29.015   4.341  1.00  0.00           N  
ATOM    448  CA  ALA A 296      31.732  29.369   2.969  1.00  0.00           C  
ATOM    449  C   ALA A 296      30.824  28.608   2.060  1.00  0.00           C  
ATOM    450  O   ALA A 296      30.012  29.207   1.394  1.00  0.00           O  
ATOM    451  CB  ALA A 296      33.152  29.081   2.608  1.00  0.00           C  
ATOM    452  H   ALA A 296      32.195  28.676   4.893  1.00  0.00           H  
ATOM    453  N   GLN A 297      30.887  27.286   2.063  1.00  0.00           N  
ATOM    454  CA  GLN A 297      30.009  26.554   1.167  1.00  0.00           C  
ATOM    455  C   GLN A 297      28.540  26.746   1.479  1.00  0.00           C  
ATOM    456  O   GLN A 297      27.737  26.740   0.577  1.00  0.00           O  
ATOM    457  CB  GLN A 297      30.361  25.066   1.100  1.00  0.00           C  
ATOM    458  CG  GLN A 297      30.143  24.288   2.376  1.00  0.00           C  
ATOM    459  CD  GLN A 297      30.758  22.887   2.307  1.00  0.00           C  
ATOM    460  OE1 GLN A 297      30.218  21.924   2.883  1.00  0.00           O  
ATOM    461  NE2 GLN A 297      31.903  22.773   1.626  1.00  0.00           N  
ATOM    462  H   GLN A 297      31.518  26.826   2.652  1.00  0.00           H  
ATOM    463 HE21 GLN A 297      32.301  21.883   1.618  1.00  0.00           H  
ATOM    464 HE22 GLN A 297      32.294  23.562   1.230  1.00  0.00           H  
ATOM    465  N   ASP A 298      28.179  26.969   2.731  1.00  0.00           N  
ATOM    466  CA  ASP A 298      26.770  27.162   3.032  1.00  0.00           C  
ATOM    467  C   ASP A 298      26.265  28.459   2.432  1.00  0.00           C  
ATOM    468  O   ASP A 298      25.174  28.509   1.883  1.00  0.00           O  
ATOM    469  CB  ASP A 298      26.498  27.168   4.546  1.00  0.00           C  
ATOM    470  CG  ASP A 298      26.577  25.776   5.177  1.00  0.00           C  
ATOM    471  OD1 ASP A 298      26.126  24.774   4.569  1.00  0.00           O  
ATOM    472  OD2 ASP A 298      27.099  25.684   6.306  1.00  0.00           O  
ATOM    473  H   ASP A 298      28.847  27.003   3.437  1.00  0.00           H  
ATOM    474  N   TYR A 299      27.053  29.512   2.531  1.00  0.00           N  
ATOM    475  CA  TYR A 299      26.631  30.788   1.995  1.00  0.00           C  
ATOM    476  C   TYR A 299      27.147  31.025   0.602  1.00  0.00           C  
ATOM    477  O   TYR A 299      27.078  32.147   0.105  1.00  0.00           O  
ATOM    478  CB  TYR A 299      27.094  31.922   2.893  1.00  0.00           C  
ATOM    479  CG  TYR A 299      26.423  31.938   4.240  1.00  0.00           C  
ATOM    480  CD1 TYR A 299      26.744  30.994   5.205  1.00  0.00           C  
ATOM    481  CD2 TYR A 299      25.450  32.888   4.546  1.00  0.00           C  
ATOM    482  CE1 TYR A 299      26.110  30.993   6.440  1.00  0.00           C  
ATOM    483  CE2 TYR A 299      24.821  32.896   5.764  1.00  0.00           C  
ATOM    484  CZ  TYR A 299      25.147  31.952   6.709  1.00  0.00           C  
ATOM    485  OH  TYR A 299      24.503  31.951   7.922  1.00  0.00           O  
ATOM    486  H   TYR A 299      27.937  29.422   2.933  1.00  0.00           H  
ATOM    487 HH   TYR A 299      23.822  32.585   7.953  1.00  0.00           H  
ATOM    488  N   LYS A 305      27.634  29.974  -0.047  1.00  0.00           N  
ATOM    489  CA  LYS A 305      28.224  30.101  -1.375  1.00  0.00           C  
ATOM    490  C   LYS A 305      29.236  31.250  -1.306  1.00  0.00           C  
ATOM    491  O   LYS A 305      29.018  32.302  -1.892  1.00  0.00           O  
ATOM    492  CB  LYS A 305      27.148  30.390  -2.409  1.00  0.00           C  
ATOM    493  CG  LYS A 305      26.184  29.237  -2.672  1.00  0.00           C  
ATOM    494  CD  LYS A 305      26.666  28.383  -3.843  1.00  0.00           C  
ATOM    495  CE  LYS A 305      25.774  27.153  -4.098  1.00  0.00           C  
ATOM    496  NZ  LYS A 305      26.190  26.365  -5.325  1.00  0.00           N  
ATOM    497  H   LYS A 305      27.665  29.108   0.402  1.00  0.00           H  
ATOM    498  HZ1 LYS A 305      27.225  26.221  -5.319  1.00  0.00           H  
ATOM    499  HZ2 LYS A 305      25.728  25.425  -5.314  1.00  0.00           H  
ATOM    500  HZ3 LYS A 305      25.917  26.869  -6.186  1.00  0.00           H  
ATOM    501  N   GLY A 306      30.285  31.072  -0.509  1.00  0.00           N  
ATOM    502  CA  GLY A 306      31.311  32.090  -0.350  1.00  0.00           C  
ATOM    503  C   GLY A 306      32.681  31.467  -0.500  1.00  0.00           C  
ATOM    504  O   GLY A 306      32.747  30.325  -0.920  1.00  0.00           O  
ATOM    505  H   GLY A 306      30.377  30.244  -0.034  1.00  0.00           H  
ATOM    506  N   GLN A 307      33.754  32.186  -0.177  1.00  0.00           N  
ATOM    507  CA  GLN A 307      35.101  31.632  -0.296  1.00  0.00           C  
ATOM    508  C   GLN A 307      35.744  31.474   1.071  1.00  0.00           C  
ATOM    509  O   GLN A 307      35.425  32.222   1.998  1.00  0.00           O  
ATOM    510  CB  GLN A 307      36.024  32.549  -1.110  1.00  0.00           C  
ATOM    511  CG  GLN A 307      35.540  32.930  -2.501  1.00  0.00           C  
ATOM    512  CD  GLN A 307      35.338  31.740  -3.425  1.00  0.00           C  
ATOM    513  OE1 GLN A 307      34.855  31.906  -4.549  1.00  0.00           O  
ATOM    514  NE2 GLN A 307      35.724  30.540  -2.972  1.00  0.00           N  
ATOM    515  H   GLN A 307      33.635  33.092   0.167  1.00  0.00           H  
ATOM    516 HE21 GLN A 307      35.574  29.749  -3.574  1.00  0.00           H  
ATOM    517 HE22 GLN A 307      36.146  30.409  -2.128  1.00  0.00           H  
ATOM    518  N   CYS A 308      36.700  30.561   1.167  1.00  0.00           N  
ATOM    519  CA  CYS A 308      37.429  30.355   2.401  1.00  0.00           C  
ATOM    520  C   CYS A 308      38.874  30.045   2.010  1.00  0.00           C  
ATOM    521  O   CYS A 308      39.129  29.086   1.291  1.00  0.00           O  
ATOM    522  CB  CYS A 308      36.830  29.204   3.192  1.00  0.00           C  
ATOM    523  SG  CYS A 308      37.685  28.899   4.752  1.00  0.00           S  
ATOM    524  H   CYS A 308      36.971  30.050   0.388  1.00  0.00           H  
ATOM    525  N   ASN A 309      39.819  30.879   2.413  1.00  0.00           N  
ATOM    526  CA  ASN A 309      41.218  30.652   2.038  1.00  0.00           C  
ATOM    527  C   ASN A 309      41.946  29.754   3.006  1.00  0.00           C  
ATOM    528  O   ASN A 309      41.580  29.688   4.168  1.00  0.00           O  
ATOM    529  CB  ASN A 309      41.982  31.970   1.977  1.00  0.00           C  
ATOM    530  CG  ASN A 309      41.392  32.944   0.987  1.00  0.00           C  
ATOM    531  OD1 ASN A 309      40.467  32.619   0.232  1.00  0.00           O  
ATOM    532  ND2 ASN A 309      41.888  34.163   1.007  1.00  0.00           N  
ATOM    533  H   ASN A 309      39.585  31.620   2.977  1.00  0.00           H  
ATOM    534 HD21 ASN A 309      41.509  34.775   0.354  1.00  0.00           H  
ATOM    535 HD22 ASN A 309      42.567  34.356   1.623  1.00  0.00           H  
ATOM    536  N   LEU A 310      42.964  29.056   2.533  1.00  0.00           N  
ATOM    537  CA  LEU A 310      43.778  28.261   3.431  1.00  0.00           C  
ATOM    538  C   LEU A 310      44.987  29.156   3.460  1.00  0.00           C  
ATOM    539  O   LEU A 310      45.553  29.436   2.400  1.00  0.00           O  
ATOM    540  CB  LEU A 310      44.183  26.916   2.832  1.00  0.00           C  
ATOM    541  CG  LEU A 310      44.954  26.070   3.838  1.00  0.00           C  
ATOM    542  CD1 LEU A 310      44.073  25.576   4.943  1.00  0.00           C  
ATOM    543  CD2 LEU A 310      45.553  24.918   3.131  1.00  0.00           C  
ATOM    544  H   LEU A 310      43.171  29.067   1.568  1.00  0.00           H  
ATOM    545  N   ARG A 311      45.333  29.677   4.631  1.00  0.00           N  
ATOM    546  CA  ARG A 311      46.476  30.558   4.733  1.00  0.00           C  
ATOM    547  C   ARG A 311      47.433  30.090   5.788  1.00  0.00           C  
ATOM    548  O   ARG A 311      47.088  29.986   6.939  1.00  0.00           O  
ATOM    549  CB  ARG A 311      46.022  31.969   5.069  1.00  0.00           C  
ATOM    550  CG  ARG A 311      47.177  32.919   5.136  1.00  0.00           C  
ATOM    551  CD  ARG A 311      46.737  34.344   5.122  1.00  0.00           C  
ATOM    552  NE  ARG A 311      46.242  34.748   6.418  1.00  0.00           N  
ATOM    553  CZ  ARG A 311      45.024  35.225   6.650  1.00  0.00           C  
ATOM    554  NH1 ARG A 311      44.160  35.378   5.655  1.00  0.00           N  
ATOM    555  NH2 ARG A 311      44.686  35.553   7.894  1.00  0.00           N  
ATOM    556  H   ARG A 311      44.774  29.480   5.422  1.00  0.00           H  
ATOM    557 HE   ARG A 311      46.838  34.625   7.168  1.00  0.00           H  
ATOM    558 HH11 ARG A 311      44.416  35.162   4.728  1.00  0.00           H  
ATOM    559 HH12 ARG A 311      43.248  35.759   5.864  1.00  0.00           H  
ATOM    560 HH21 ARG A 311      45.359  35.391   8.635  1.00  0.00           H  
ATOM    561 HH22 ARG A 311      43.788  35.889   8.107  1.00  0.00           H  
ATOM    562  N   PHE A 312      48.659  29.815   5.416  1.00  0.00           N  
ATOM    563  CA  PHE A 312      49.602  29.360   6.402  1.00  0.00           C  
ATOM    564  C   PHE A 312      50.179  30.557   7.131  1.00  0.00           C  
ATOM    565  O   PHE A 312      50.927  31.320   6.538  1.00  0.00           O  
ATOM    566  CB  PHE A 312      50.697  28.521   5.734  1.00  0.00           C  
ATOM    567  CG  PHE A 312      50.253  27.130   5.355  1.00  0.00           C  
ATOM    568  CD1 PHE A 312      50.157  26.138   6.314  1.00  0.00           C  
ATOM    569  CD2 PHE A 312      49.874  26.831   4.053  1.00  0.00           C  
ATOM    570  CE1 PHE A 312      49.691  24.896   5.993  1.00  0.00           C  
ATOM    571  CE2 PHE A 312      49.397  25.568   3.728  1.00  0.00           C  
ATOM    572  CZ  PHE A 312      49.308  24.609   4.700  1.00  0.00           C  
ATOM    573  H   PHE A 312      48.907  29.877   4.486  1.00  0.00           H  
ATOM    574  N   ASP A 313      49.824  30.757   8.393  1.00  0.00           N  
ATOM    575  CA  ASP A 313      50.389  31.874   9.142  1.00  0.00           C  
ATOM    576  C   ASP A 313      51.845  31.565   9.486  1.00  0.00           C  
ATOM    577  O   ASP A 313      52.147  31.161  10.607  1.00  0.00           O  
ATOM    578  CB  ASP A 313      49.621  32.054  10.433  1.00  0.00           C  
ATOM    579  CG  ASP A 313      49.193  33.475  10.649  1.00  0.00           C  
ATOM    580  OD1 ASP A 313      49.727  34.353   9.939  1.00  0.00           O  
ATOM    581  OD2 ASP A 313      48.306  33.707  11.511  1.00  0.00           O  
ATOM    582  H   ASP A 313      49.229  30.103   8.847  1.00  0.00           H  
ATOM    583  N   ASP A 314      52.757  31.782   8.548  1.00  0.00           N  
ATOM    584  CA  ASP A 314      54.167  31.460   8.757  1.00  0.00           C  
ATOM    585  C   ASP A 314      55.032  32.636   9.106  1.00  0.00           C  
ATOM    586  O   ASP A 314      55.941  32.985   8.366  1.00  0.00           O  
ATOM    587  CB  ASP A 314      54.727  30.780   7.501  1.00  0.00           C  
ATOM    588  CG  ASP A 314      54.419  31.556   6.223  1.00  0.00           C  
ATOM    589  OD1 ASP A 314      53.656  32.535   6.266  1.00  0.00           O  
ATOM    590  OD2 ASP A 314      54.940  31.173   5.169  1.00  0.00           O  
ATOM    591  H   ASP A 314      52.424  32.102   7.704  1.00  0.00           H  
ATOM    592  N   THR A 315      54.785  33.214  10.260  1.00  0.00           N  
ATOM    593  CA  THR A 315      55.531  34.371  10.708  1.00  0.00           C  
ATOM    594  C   THR A 315      56.720  34.073  11.625  1.00  0.00           C  
ATOM    595  O   THR A 315      57.601  34.911  11.799  1.00  0.00           O  
ATOM    596  CB  THR A 315      54.591  35.305  11.419  1.00  0.00           C  
ATOM    597  OG1 THR A 315      53.776  34.539  12.307  1.00  0.00           O  
ATOM    598  CG2 THR A 315      53.691  36.019  10.383  1.00  0.00           C  
ATOM    599  H   THR A 315      54.058  32.861  10.840  1.00  0.00           H  
ATOM    600  HG1 THR A 315      53.219  35.199  12.782  1.00  0.00           H  
ATOM    601  N   ASN A 316      56.779  32.867  12.180  1.00  0.00           N  
ATOM    602  CA  ASN A 316      57.874  32.504  13.089  1.00  0.00           C  
ATOM    603  C   ASN A 316      58.637  31.313  12.500  1.00  0.00           C  
ATOM    604  O   ASN A 316      58.302  30.151  12.765  1.00  0.00           O  
ATOM    605  CB  ASN A 316      57.307  32.153  14.477  1.00  0.00           C  
ATOM    606  CG  ASN A 316      58.368  32.169  15.568  1.00  0.00           C  
ATOM    607  OD1 ASN A 316      59.577  32.139  15.295  1.00  0.00           O  
ATOM    608  ND2 ASN A 316      57.913  32.202  16.824  1.00  0.00           N  
ATOM    609  H   ASN A 316      56.062  32.231  12.007  1.00  0.00           H  
ATOM    610 HD21 ASN A 316      58.575  32.190  17.544  1.00  0.00           H  
ATOM    611 HD22 ASN A 316      56.939  32.209  16.998  1.00  0.00           H  
ATOM    612  N   PRO A 317      59.680  31.599  11.714  1.00  0.00           N  
ATOM    613  CA  PRO A 317      60.506  30.580  11.070  1.00  0.00           C  
ATOM    614  C   PRO A 317      61.191  29.534  11.939  1.00  0.00           C  
ATOM    615  O   PRO A 317      61.439  28.426  11.472  1.00  0.00           O  
ATOM    616  CB  PRO A 317      61.537  31.413  10.318  1.00  0.00           C  
ATOM    617  CG  PRO A 317      61.728  32.549  11.193  1.00  0.00           C  
ATOM    618  CD  PRO A 317      60.322  32.919  11.618  1.00  0.00           C  
ATOM    619  N   VAL A 333      61.457  29.850  13.204  1.00  0.00           N  
ATOM    620  CA  VAL A 333      62.173  28.914  14.078  1.00  0.00           C  
ATOM    621  C   VAL A 333      61.291  27.852  14.682  1.00  0.00           C  
ATOM    622  O   VAL A 333      61.751  27.065  15.520  1.00  0.00           O  
ATOM    623  CB  VAL A 333      62.899  29.642  15.247  1.00  0.00           C  
ATOM    624  CG1 VAL A 333      63.743  30.783  14.718  1.00  0.00           C  
ATOM    625  CG2 VAL A 333      61.905  30.169  16.249  1.00  0.00           C  
ATOM    626  H   VAL A 333      61.165  30.715  13.561  1.00  0.00           H  
ATOM    627  N   LYS A 421      60.027  27.831  14.283  1.00  0.00           N  
ATOM    628  CA  LYS A 421      59.133  26.853  14.854  1.00  0.00           C  
ATOM    629  C   LYS A 421      58.349  26.081  13.813  1.00  0.00           C  
ATOM    630  O   LYS A 421      57.709  25.071  14.121  1.00  0.00           O  
ATOM    631  CB  LYS A 421      58.207  27.557  15.840  1.00  0.00           C  
ATOM    632  CG  LYS A 421      58.988  28.399  16.815  1.00  0.00           C  
ATOM    633  CD  LYS A 421      58.534  28.246  18.248  1.00  0.00           C  
ATOM    634  CE  LYS A 421      57.221  28.979  18.468  1.00  0.00           C  
ATOM    635  NZ  LYS A 421      56.841  29.035  19.909  1.00  0.00           N  
ATOM    636  H   LYS A 421      59.700  28.445  13.601  1.00  0.00           H  
ATOM    637  HZ1 LYS A 421      57.661  29.320  20.474  1.00  0.00           H  
ATOM    638  HZ2 LYS A 421      56.074  29.735  20.040  1.00  0.00           H  
ATOM    639  HZ3 LYS A 421      56.501  28.104  20.227  1.00  0.00           H  
ATOM    640  N   GLU A 422      58.446  26.524  12.567  1.00  0.00           N  
ATOM    641  CA  GLU A 422      57.710  25.898  11.478  1.00  0.00           C  
ATOM    642  C   GLU A 422      58.580  25.034  10.601  1.00  0.00           C  
ATOM    643  O   GLU A 422      59.795  25.216  10.538  1.00  0.00           O  
ATOM    644  CB  GLU A 422      57.070  26.984  10.657  1.00  0.00           C  
ATOM    645  CG  GLU A 422      56.182  27.841  11.516  1.00  0.00           C  
ATOM    646  CD  GLU A 422      56.114  29.292  11.067  1.00  0.00           C  
ATOM    647  OE1 GLU A 422      56.669  29.583   9.977  1.00  0.00           O  
ATOM    648  OE2 GLU A 422      55.502  30.126  11.789  1.00  0.00           O  
ATOM    649  H   GLU A 422      59.099  27.220  12.353  1.00  0.00           H  
ATOM    650  N   ASP A 423      57.958  24.096   9.908  1.00  0.00           N  
ATOM    651  CA  ASP A 423      58.692  23.215   9.005  1.00  0.00           C  
ATOM    652  C   ASP A 423      57.826  22.850   7.817  1.00  0.00           C  
ATOM    653  O   ASP A 423      56.611  22.631   7.939  1.00  0.00           O  
ATOM    654  CB  ASP A 423      59.139  21.937   9.733  1.00  0.00           C  
ATOM    655  CG  ASP A 423      59.830  20.939   8.802  1.00  0.00           C  
ATOM    656  OD1 ASP A 423      60.661  21.383   7.977  1.00  0.00           O  
ATOM    657  OD2 ASP A 423      59.546  19.719   8.904  1.00  0.00           O  
ATOM    658  H   ASP A 423      56.976  23.996  10.012  1.00  0.00           H  
ATOM    659  N   ILE A 424      58.468  22.711   6.671  1.00  0.00           N  
ATOM    660  CA  ILE A 424      57.739  22.360   5.477  1.00  0.00           C  
ATOM    661  C   ILE A 424      56.945  21.075   5.628  1.00  0.00           C  
ATOM    662  O   ILE A 424      55.920  20.942   4.980  1.00  0.00           O  
ATOM    663  CB  ILE A 424      58.682  22.221   4.294  1.00  0.00           C  
ATOM    664  CG1 ILE A 424      57.910  22.334   2.996  1.00  0.00           C  
ATOM    665  CG2 ILE A 424      59.430  20.924   4.378  1.00  0.00           C  
ATOM    666  CD1 ILE A 424      57.272  23.669   2.861  1.00  0.00           C  
ATOM    667  H   ILE A 424      59.450  22.781   6.658  1.00  0.00           H  
ATOM    668  N   GLU A 425      57.385  20.143   6.477  1.00  0.00           N  
ATOM    669  CA  GLU A 425      56.651  18.871   6.630  1.00  0.00           C  
ATOM    670  C   GLU A 425      55.187  19.117   6.988  1.00  0.00           C  
ATOM    671  O   GLU A 425      54.262  18.459   6.488  1.00  0.00           O  
ATOM    672  CB  GLU A 425      57.295  17.971   7.697  1.00  0.00           C  
ATOM    673  CG  GLU A 425      56.420  16.784   8.147  1.00  0.00           C  
ATOM    674  CD  GLU A 425      57.055  15.934   9.281  1.00  0.00           C  
ATOM    675  OE1 GLU A 425      58.210  16.240   9.691  1.00  0.00           O  
ATOM    676  OE2 GLU A 425      56.408  14.959   9.754  1.00  0.00           O  
ATOM    677  H   GLU A 425      58.204  20.281   6.980  1.00  0.00           H  
ATOM    678  N   TYR A 426      55.002  20.122   7.838  1.00  0.00           N  
ATOM    679  CA  TYR A 426      53.684  20.494   8.325  1.00  0.00           C  
ATOM    680  C   TYR A 426      52.799  21.121   7.265  1.00  0.00           C  
ATOM    681  O   TYR A 426      51.618  20.826   7.214  1.00  0.00           O  
ATOM    682  CB  TYR A 426      53.790  21.439   9.534  1.00  0.00           C  
ATOM    683  CG  TYR A 426      54.671  20.897  10.644  1.00  0.00           C  
ATOM    684  CD1 TYR A 426      54.468  19.625  11.155  1.00  0.00           C  
ATOM    685  CD2 TYR A 426      55.744  21.642  11.144  1.00  0.00           C  
ATOM    686  CE1 TYR A 426      55.305  19.106  12.120  1.00  0.00           C  
ATOM    687  CE2 TYR A 426      56.576  21.130  12.114  1.00  0.00           C  
ATOM    688  CZ  TYR A 426      56.351  19.860  12.593  1.00  0.00           C  
ATOM    689  OH  TYR A 426      57.187  19.326  13.550  1.00  0.00           O  
ATOM    690  H   TYR A 426      55.788  20.641   8.145  1.00  0.00           H  
ATOM    691 HH   TYR A 426      56.854  18.452  13.821  1.00  0.00           H  
ATOM    692  N   VAL A 427      53.350  21.956   6.391  1.00  0.00           N  
ATOM    693  CA  VAL A 427      52.496  22.582   5.387  1.00  0.00           C  
ATOM    694  C   VAL A 427      51.881  21.515   4.482  1.00  0.00           C  
ATOM    695  O   VAL A 427      50.718  21.623   4.111  1.00  0.00           O  
ATOM    696  CB  VAL A 427      53.215  23.669   4.546  1.00  0.00           C  
ATOM    697  CG1 VAL A 427      54.317  24.304   5.338  1.00  0.00           C  
ATOM    698  CG2 VAL A 427      53.712  23.109   3.229  1.00  0.00           C  
ATOM    699  H   VAL A 427      54.302  22.146   6.422  1.00  0.00           H  
ATOM    700  N   GLU A 429      52.649  20.464   4.183  1.00  0.00           N  
ATOM    701  CA  GLU A 429      52.182  19.383   3.328  1.00  0.00           C  
ATOM    702  C   GLU A 429      51.179  18.507   4.035  1.00  0.00           C  
ATOM    703  O   GLU A 429      50.182  18.118   3.435  1.00  0.00           O  
ATOM    704  CB  GLU A 429      53.331  18.548   2.824  1.00  0.00           C  
ATOM    705  CG  GLU A 429      54.044  19.202   1.649  1.00  0.00           C  
ATOM    706  CD  GLU A 429      53.107  19.518   0.445  1.00  0.00           C  
ATOM    707  OE1 GLU A 429      52.111  18.786   0.216  1.00  0.00           O  
ATOM    708  OE2 GLU A 429      53.385  20.500  -0.286  1.00  0.00           O  
ATOM    709  H   GLU A 429      53.564  20.440   4.537  1.00  0.00           H  
ATOM    710  N   SER A 431      51.407  18.225   5.314  1.00  0.00           N  
ATOM    711  CA  SER A 431      50.487  17.403   6.093  1.00  0.00           C  
ATOM    712  C   SER A 431      49.181  18.145   6.359  1.00  0.00           C  
ATOM    713  O   SER A 431      48.095  17.563   6.319  1.00  0.00           O  
ATOM    714  CB  SER A 431      51.118  17.002   7.418  1.00  0.00           C  
ATOM    715  OG  SER A 431      51.695  18.135   8.050  1.00  0.00           O  
ATOM    716  H   SER A 431      52.201  18.582   5.777  1.00  0.00           H  
ATOM    717 HG   SER A 431      52.128  17.824   8.859  1.00  0.00           H  
ATOM    718  N   ILE A 432      49.287  19.450   6.581  1.00  0.00           N  
ATOM    719  CA  ILE A 432      48.124  20.303   6.836  1.00  0.00           C  
ATOM    720  C   ILE A 432      47.195  20.374   5.628  1.00  0.00           C  
ATOM    721  O   ILE A 432      45.981  20.201   5.762  1.00  0.00           O  
ATOM    722  CB  ILE A 432      48.538  21.701   7.296  1.00  0.00           C  
ATOM    723  CG1 ILE A 432      49.199  21.608   8.667  1.00  0.00           C  
ATOM    724  CG2 ILE A 432      47.325  22.546   7.442  1.00  0.00           C  
ATOM    725  CD1 ILE A 432      49.729  22.853   9.173  1.00  0.00           C  
ATOM    726  H   ILE A 432      50.179  19.831   6.628  1.00  0.00           H  
ATOM    727  N   LYS A 433      47.771  20.575   4.448  1.00  0.00           N  
ATOM    728  CA  LYS A 433      46.972  20.601   3.221  1.00  0.00           C  
ATOM    729  C   LYS A 433      46.285  19.236   3.055  1.00  0.00           C  
ATOM    730  O   LYS A 433      45.132  19.129   2.625  1.00  0.00           O  
ATOM    731  CB  LYS A 433      47.886  20.847   2.015  1.00  0.00           C  
ATOM    732  CG  LYS A 433      48.580  22.150   2.065  1.00  0.00           C  
ATOM    733  CD  LYS A 433      49.673  22.221   1.064  1.00  0.00           C  
ATOM    734  CE  LYS A 433      49.144  22.040  -0.316  1.00  0.00           C  
ATOM    735  NZ  LYS A 433      50.247  22.425  -1.242  1.00  0.00           N  
ATOM    736  H   LYS A 433      48.755  20.692   4.408  1.00  0.00           H  
ATOM    737  HZ1 LYS A 433      51.170  22.031  -0.925  1.00  0.00           H  
ATOM    738  HZ2 LYS A 433      50.062  22.123  -2.209  1.00  0.00           H  
ATOM    739  HZ3 LYS A 433      50.355  23.480  -1.235  1.00  0.00           H  
ATOM    740  N   ASN A 434      47.005  18.199   3.458  1.00  0.00           N  
ATOM    741  CA  ASN A 434      46.528  16.835   3.373  1.00  0.00           C  
ATOM    742  C   ASN A 434      45.283  16.613   4.205  1.00  0.00           C  
ATOM    743  O   ASN A 434      44.259  16.200   3.681  1.00  0.00           O  
ATOM    744  CB  ASN A 434      47.627  15.907   3.849  1.00  0.00           C  
ATOM    745  CG  ASN A 434      47.952  14.843   2.850  1.00  0.00           C  
ATOM    746  OD1 ASN A 434      47.587  13.676   3.036  1.00  0.00           O  
ATOM    747  ND2 ASN A 434      48.663  15.216   1.787  1.00  0.00           N  
ATOM    748  H   ASN A 434      47.920  18.359   3.781  1.00  0.00           H  
ATOM    749 HD21 ASN A 434      48.874  14.511   1.138  1.00  0.00           H  
ATOM    750 HD22 ASN A 434      48.951  16.139   1.697  1.00  0.00           H  
ATOM    751  N   ASP A 435      45.357  16.917   5.498  1.00  0.00           N  
ATOM    752  CA  ASP A 435      44.213  16.706   6.380  1.00  0.00           C  
ATOM    753  C   ASP A 435      42.998  17.565   6.030  1.00  0.00           C  
ATOM    754  O   ASP A 435      41.841  17.140   6.209  1.00  0.00           O  
ATOM    755  CB  ASP A 435      44.590  16.929   7.844  1.00  0.00           C  
ATOM    756  CG  ASP A 435      45.691  15.998   8.328  1.00  0.00           C  
ATOM    757  OD1 ASP A 435      45.548  14.769   8.274  1.00  0.00           O  
ATOM    758  OD2 ASP A 435      46.716  16.507   8.821  1.00  0.00           O  
ATOM    759  H   ASP A 435      46.202  17.259   5.870  1.00  0.00           H  
ATOM    760  N   VAL A 436      43.241  18.777   5.540  1.00  0.00           N  
ATOM    761  CA  VAL A 436      42.113  19.641   5.194  1.00  0.00           C  
ATOM    762  C   VAL A 436      41.273  18.987   4.100  1.00  0.00           C  
ATOM    763  O   VAL A 436      40.049  18.897   4.223  1.00  0.00           O  
ATOM    764  CB  VAL A 436      42.525  21.088   4.795  1.00  0.00           C  
ATOM    765  CG1 VAL A 436      41.307  21.892   4.438  1.00  0.00           C  
ATOM    766  CG2 VAL A 436      43.236  21.760   5.952  1.00  0.00           C  
ATOM    767  H   VAL A 436      44.173  19.083   5.396  1.00  0.00           H  
ATOM    768  N   GLU A 437      41.934  18.445   3.083  1.00  0.00           N  
ATOM    769  CA  GLU A 437      41.218  17.785   2.000  1.00  0.00           C  
ATOM    770  C   GLU A 437      40.535  16.504   2.481  1.00  0.00           C  
ATOM    771  O   GLU A 437      39.371  16.238   2.154  1.00  0.00           O  
ATOM    772  CB  GLU A 437      42.172  17.449   0.870  1.00  0.00           C  
ATOM    773  CG  GLU A 437      42.826  18.671   0.292  1.00  0.00           C  
ATOM    774  CD  GLU A 437      43.482  18.413  -1.038  1.00  0.00           C  
ATOM    775  OE1 GLU A 437      44.646  17.922  -1.057  1.00  0.00           O  
ATOM    776  OE2 GLU A 437      42.819  18.716  -2.055  1.00  0.00           O  
ATOM    777  H   GLU A 437      42.914  18.488   3.061  1.00  0.00           H  
ATOM    778  N   TRP A 438      41.271  15.711   3.255  1.00  0.00           N  
ATOM    779  CA  TRP A 438      40.739  14.474   3.763  1.00  0.00           C  
ATOM    780  C   TRP A 438      39.399  14.667   4.464  1.00  0.00           C  
ATOM    781  O   TRP A 438      38.522  13.818   4.362  1.00  0.00           O  
ATOM    782  CB  TRP A 438      41.748  13.805   4.688  1.00  0.00           C  
ATOM    783  CG  TRP A 438      41.233  12.523   5.251  1.00  0.00           C  
ATOM    784  CD1 TRP A 438      41.122  11.327   4.604  1.00  0.00           C  
ATOM    785  CD2 TRP A 438      40.697  12.321   6.574  1.00  0.00           C  
ATOM    786  NE1 TRP A 438      40.545  10.401   5.435  1.00  0.00           N  
ATOM    787  CE2 TRP A 438      40.273  10.985   6.644  1.00  0.00           C  
ATOM    788  CE3 TRP A 438      40.524  13.146   7.692  1.00  0.00           C  
ATOM    789  CZ2 TRP A 438      39.695  10.451   7.792  1.00  0.00           C  
ATOM    790  CZ3 TRP A 438      39.947  12.616   8.830  1.00  0.00           C  
ATOM    791  CH2 TRP A 438      39.536  11.280   8.868  1.00  0.00           C  
ATOM    792  H   TRP A 438      42.190  15.970   3.475  1.00  0.00           H  
ATOM    793  HE1 TRP A 438      40.363   9.468   5.195  1.00  0.00           H  
ATOM    794  N   LEU A 439      39.230  15.789   5.162  1.00  0.00           N  
ATOM    795  CA  LEU A 439      37.974  16.056   5.883  1.00  0.00           C  
ATOM    796  C   LEU A 439      36.887  16.394   4.902  1.00  0.00           C  
ATOM    797  O   LEU A 439      35.734  16.527   5.283  1.00  0.00           O  
ATOM    798  CB  LEU A 439      38.120  17.203   6.888  1.00  0.00           C  
ATOM    799  CG  LEU A 439      38.779  16.943   8.241  1.00  0.00           C  
ATOM    800  CD1 LEU A 439      39.137  18.276   8.866  1.00  0.00           C  
ATOM    801  CD2 LEU A 439      37.855  16.144   9.145  1.00  0.00           C  
ATOM    802  H   LEU A 439      39.975  16.432   5.218  1.00  0.00           H  
ATOM    803  N   GLY A 444      37.294  16.597   3.652  1.00  0.00           N  
ATOM    804  CA  GLY A 444      36.359  16.888   2.596  1.00  0.00           C  
ATOM    805  C   GLY A 444      36.085  18.343   2.351  1.00  0.00           C  
ATOM    806  O   GLY A 444      34.960  18.678   2.016  1.00  0.00           O  
ATOM    807  H   GLY A 444      38.218  16.537   3.459  1.00  0.00           H  
ATOM    808  N   PHE A 445      37.097  19.202   2.461  1.00  0.00           N  
ATOM    809  CA  PHE A 445      36.924  20.637   2.243  1.00  0.00           C  
ATOM    810  C   PHE A 445      37.973  21.127   1.279  1.00  0.00           C  
ATOM    811  O   PHE A 445      39.083  20.597   1.245  1.00  0.00           O  
ATOM    812  CB  PHE A 445      37.087  21.390   3.552  1.00  0.00           C  
ATOM    813  CG  PHE A 445      36.014  21.122   4.543  1.00  0.00           C  
ATOM    814  CD1 PHE A 445      34.724  21.583   4.328  1.00  0.00           C  
ATOM    815  CD2 PHE A 445      36.293  20.445   5.722  1.00  0.00           C  
ATOM    816  CE1 PHE A 445      33.732  21.379   5.272  1.00  0.00           C  
ATOM    817  CE2 PHE A 445      35.289  20.238   6.685  1.00  0.00           C  
ATOM    818  CZ  PHE A 445      34.007  20.704   6.452  1.00  0.00           C  
ATOM    819  H   PHE A 445      38.003  18.872   2.663  1.00  0.00           H  
ATOM    820  N   HIS A 457      37.631  22.111   0.464  1.00  0.00           N  
ATOM    821  CA  HIS A 457      38.591  22.653  -0.478  1.00  0.00           C  
ATOM    822  C   HIS A 457      38.601  24.149  -0.311  1.00  0.00           C  
ATOM    823  O   HIS A 457      37.565  24.787  -0.090  1.00  0.00           O  
ATOM    824  CB  HIS A 457      38.231  22.283  -1.896  1.00  0.00           C  
ATOM    825  CG  HIS A 457      38.255  20.808  -2.140  1.00  0.00           C  
ATOM    826  ND1 HIS A 457      39.426  20.070  -2.088  1.00  0.00           N  
ATOM    827  CD2 HIS A 457      37.255  19.920  -2.367  1.00  0.00           C  
ATOM    828  CE1 HIS A 457      39.139  18.798  -2.265  1.00  0.00           C  
ATOM    829  NE2 HIS A 457      37.830  18.676  -2.439  1.00  0.00           N  
ATOM    830  H   HIS A 457      36.722  22.480   0.492  1.00  0.00           H  
ATOM    831  HD1 HIS A 457      40.323  20.428  -1.942  1.00  0.00           H  
ATOM    832  HE2 HIS A 457      37.336  17.846  -2.630  1.00  0.00           H  
ATOM    833  N   TRP A 461      39.795  24.702  -0.365  1.00  0.00           N  
ATOM    834  CA  TRP A 461      39.946  26.118  -0.195  1.00  0.00           C  
ATOM    835  C   TRP A 461      39.657  26.888  -1.459  1.00  0.00           C  
ATOM    836  O   TRP A 461      39.487  26.308  -2.540  1.00  0.00           O  
ATOM    837  CB  TRP A 461      41.320  26.441   0.325  1.00  0.00           C  
ATOM    838  CG  TRP A 461      42.378  25.672  -0.303  1.00  0.00           C  
ATOM    839  CD1 TRP A 461      43.310  26.142  -1.182  1.00  0.00           C  
ATOM    840  CD2 TRP A 461      42.768  24.345   0.038  1.00  0.00           C  
ATOM    841  NE1 TRP A 461      44.280  25.192  -1.382  1.00  0.00           N  
ATOM    842  CE2 TRP A 461      43.975  24.074  -0.643  1.00  0.00           C  
ATOM    843  CE3 TRP A 461      42.220  23.353   0.873  1.00  0.00           C  
ATOM    844  CZ2 TRP A 461      44.652  22.859  -0.515  1.00  0.00           C  
ATOM    845  CZ3 TRP A 461      42.884  22.148   0.998  1.00  0.00           C  
ATOM    846  CH2 TRP A 461      44.093  21.909   0.307  1.00  0.00           C  
ATOM    847  H   TRP A 461      40.571  24.158  -0.576  1.00  0.00           H  
ATOM    848  HE1 TRP A 461      45.036  25.274  -1.990  1.00  0.00           H  
ATOM    849  N   SER A 463      39.634  28.204  -1.317  1.00  0.00           N  
ATOM    850  CA  SER A 463      39.353  29.076  -2.413  1.00  0.00           C  
ATOM    851  C   SER A 463      40.647  29.420  -3.088  1.00  0.00           C  
ATOM    852  O   SER A 463      41.602  29.857  -2.443  1.00  0.00           O  
ATOM    853  CB  SER A 463      38.712  30.327  -1.867  1.00  0.00           C  
ATOM    854  OG  SER A 463      38.185  31.075  -2.921  1.00  0.00           O  
ATOM    855  H   SER A 463      39.868  28.598  -0.448  1.00  0.00           H  
ATOM    856 HG   SER A 463      37.774  31.859  -2.570  1.00  0.00           H  
ATOM    857  N   GLY A 472      40.698  29.204  -4.386  1.00  0.00           N  
ATOM    858  CA  GLY A 472      41.906  29.548  -5.113  1.00  0.00           C  
ATOM    859  C   GLY A 472      43.175  28.850  -4.640  1.00  0.00           C  
ATOM    860  O   GLY A 472      43.174  27.665  -4.289  1.00  0.00           O  
ATOM    861  H   GLY A 472      39.951  28.756  -4.830  1.00  0.00           H  
ATOM    862  N   ASN A 473      44.284  29.564  -4.686  1.00  0.00           N  
ATOM    863  CA  ASN A 473      45.550  28.987  -4.274  1.00  0.00           C  
ATOM    864  C   ASN A 473      45.818  29.040  -2.781  1.00  0.00           C  
ATOM    865  O   ASN A 473      45.162  29.781  -2.046  1.00  0.00           O  
ATOM    866  CB  ASN A 473      46.700  29.656  -4.999  1.00  0.00           C  
ATOM    867  CG  ASN A 473      46.966  29.065  -6.371  1.00  0.00           C  
ATOM    868  OD1 ASN A 473      48.058  29.247  -6.917  1.00  0.00           O  
ATOM    869  ND2 ASN A 473      45.981  28.343  -6.936  1.00  0.00           N  
ATOM    870  H   ASN A 473      44.238  30.481  -4.924  1.00  0.00           H  
ATOM    871 HD21 ASN A 473      46.125  27.928  -7.824  1.00  0.00           H  
ATOM    872 HD22 ASN A 473      45.122  28.169  -6.462  1.00  0.00           H  
ATOM    873  N   VAL A 474      46.770  28.225  -2.330  1.00  0.00           N  
ATOM    874  CA  VAL A 474      47.137  28.200  -0.923  1.00  0.00           C  
ATOM    875  C   VAL A 474      47.854  29.513  -0.727  1.00  0.00           C  
ATOM    876  O   VAL A 474      48.501  30.001  -1.658  1.00  0.00           O  
ATOM    877  CB  VAL A 474      48.075  27.029  -0.618  1.00  0.00           C  
ATOM    878  CG1 VAL A 474      48.862  27.280   0.625  1.00  0.00           C  
ATOM    879  CG2 VAL A 474      47.279  25.760  -0.456  1.00  0.00           C  
ATOM    880  H   VAL A 474      47.211  27.616  -2.950  1.00  0.00           H  
ATOM    881  N   ARG A 475      47.653  30.142   0.424  1.00  0.00           N  
ATOM    882  CA  ARG A 475      48.311  31.416   0.686  1.00  0.00           C  
ATOM    883  C   ARG A 475      49.237  31.292   1.869  1.00  0.00           C  
ATOM    884  O   ARG A 475      49.121  30.394   2.686  1.00  0.00           O  
ATOM    885  CB  ARG A 475      47.313  32.524   1.005  1.00  0.00           C  
ATOM    886  CG  ARG A 475      46.052  32.502   0.231  1.00  0.00           C  
ATOM    887  CD  ARG A 475      46.213  32.799  -1.244  1.00  0.00           C  
ATOM    888  NE  ARG A 475      44.921  32.580  -1.904  1.00  0.00           N  
ATOM    889  CZ  ARG A 475      43.996  33.520  -2.110  1.00  0.00           C  
ATOM    890  NH1 ARG A 475      44.254  34.791  -1.820  1.00  0.00           N  
ATOM    891  NH2 ARG A 475      42.839  33.199  -2.687  1.00  0.00           N  
ATOM    892  H   ARG A 475      47.040  29.751   1.097  1.00  0.00           H  
ATOM    893 HE   ARG A 475      44.721  31.665  -2.221  1.00  0.00           H  
ATOM    894 HH11 ARG A 475      45.146  35.023  -1.428  1.00  0.00           H  
ATOM    895 HH12 ARG A 475      43.557  35.476  -1.955  1.00  0.00           H  
ATOM    896 HH21 ARG A 475      42.665  32.242  -2.956  1.00  0.00           H  
ATOM    897 HH22 ARG A 475      42.143  33.890  -2.827  1.00  0.00           H  
ATOM    898  N   TYR A 476      50.130  32.253   1.996  1.00  0.00           N  
ATOM    899  CA  TYR A 476      51.080  32.279   3.096  1.00  0.00           C  
ATOM    900  C   TYR A 476      51.216  33.720   3.571  1.00  0.00           C  
ATOM    901  O   TYR A 476      51.145  34.650   2.779  1.00  0.00           O  
ATOM    902  CB  TYR A 476      52.463  31.801   2.640  1.00  0.00           C  
ATOM    903  CG  TYR A 476      52.540  30.361   2.224  1.00  0.00           C  
ATOM    904  CD1 TYR A 476      51.994  29.939   1.016  1.00  0.00           C  
ATOM    905  CD2 TYR A 476      53.167  29.415   3.025  1.00  0.00           C  
ATOM    906  CE1 TYR A 476      52.066  28.617   0.615  1.00  0.00           C  
ATOM    907  CE2 TYR A 476      53.246  28.095   2.634  1.00  0.00           C  
ATOM    908  CZ  TYR A 476      52.691  27.704   1.428  1.00  0.00           C  
ATOM    909  OH  TYR A 476      52.755  26.398   1.015  1.00  0.00           O  
ATOM    910  H   TYR A 476      50.160  32.944   1.310  1.00  0.00           H  
ATOM    911 HH   TYR A 476      53.216  25.876   1.639  1.00  0.00           H  
ATOM    912  N   SER A 477      51.445  33.915   4.861  1.00  0.00           N  
ATOM    913  CA  SER A 477      51.626  35.253   5.355  1.00  0.00           C  
ATOM    914  C   SER A 477      52.908  35.717   4.736  1.00  0.00           C  
ATOM    915  O   SER A 477      53.014  36.867   4.375  1.00  0.00           O  
ATOM    916  CB  SER A 477      51.726  35.273   6.858  1.00  0.00           C  
ATOM    917  OG  SER A 477      50.466  35.064   7.445  1.00  0.00           O  
ATOM    918  H   SER A 477      51.446  33.145   5.467  1.00  0.00           H  
ATOM    919 HG   SER A 477      50.604  35.056   8.383  1.00  0.00           H  
ATOM    920  N   SER A 478      53.881  34.828   4.601  1.00  0.00           N  
ATOM    921  CA  SER A 478      55.132  35.195   3.981  1.00  0.00           C  
ATOM    922  C   SER A 478      54.852  35.765   2.601  1.00  0.00           C  
ATOM    923  O   SER A 478      55.649  36.543   2.074  1.00  0.00           O  
ATOM    924  CB  SER A 478      56.058  33.992   3.856  1.00  0.00           C  
ATOM    925  OG  SER A 478      55.352  32.861   3.382  1.00  0.00           O  
ATOM    926  H   SER A 478      53.735  33.902   4.854  1.00  0.00           H  
ATOM    927 HG   SER A 478      55.963  32.121   3.351  1.00  0.00           H  
ATOM    928  N   ASP A 479      53.712  35.413   2.010  1.00  0.00           N  
ATOM    929  CA  ASP A 479      53.375  35.973   0.704  1.00  0.00           C  
ATOM    930  C   ASP A 479      53.300  37.486   0.867  1.00  0.00           C  
ATOM    931  O   ASP A 479      53.548  38.215  -0.081  1.00  0.00           O  
ATOM    932  CB  ASP A 479      52.018  35.496   0.194  1.00  0.00           C  
ATOM    933  CG  ASP A 479      52.070  34.153  -0.425  1.00  0.00           C  
ATOM    934  OD1 ASP A 479      53.129  33.526  -0.484  1.00  0.00           O  
ATOM    935  OD2 ASP A 479      51.026  33.690  -0.885  1.00  0.00           O  
ATOM    936  H   ASP A 479      53.118  34.763   2.426  1.00  0.00           H  
ATOM    937  N   TYR A 482      52.975  37.971   2.061  1.00  0.00           N  
ATOM    938  CA  TYR A 482      52.843  39.399   2.272  1.00  0.00           C  
ATOM    939  C   TYR A 482      54.011  40.080   2.948  1.00  0.00           C  
ATOM    940  O   TYR A 482      53.890  41.191   3.430  1.00  0.00           O  
ATOM    941  CB  TYR A 482      51.559  39.712   3.020  1.00  0.00           C  
ATOM    942  CG  TYR A 482      50.396  38.981   2.473  1.00  0.00           C  
ATOM    943  CD1 TYR A 482      49.992  39.167   1.164  1.00  0.00           C  
ATOM    944  CD2 TYR A 482      49.732  38.047   3.232  1.00  0.00           C  
ATOM    945  CE1 TYR A 482      48.945  38.426   0.615  1.00  0.00           C  
ATOM    946  CE2 TYR A 482      48.678  37.289   2.693  1.00  0.00           C  
ATOM    947  CZ  TYR A 482      48.296  37.488   1.386  1.00  0.00           C  
ATOM    948  OH  TYR A 482      47.268  36.748   0.863  1.00  0.00           O  
ATOM    949  H   TYR A 482      52.827  37.368   2.746  1.00  0.00           H  
ATOM    950 HH   TYR A 482      47.122  36.970  -0.041  1.00  0.00           H  
ATOM    951  N   PHE A 485      55.164  39.449   2.955  1.00  0.00           N  
ATOM    952  CA  PHE A 485      56.313  40.052   3.617  1.00  0.00           C  
ATOM    953  C   PHE A 485      56.705  41.435   3.094  1.00  0.00           C  
ATOM    954  O   PHE A 485      56.962  42.328   3.878  1.00  0.00           O  
ATOM    955  CB  PHE A 485      57.505  39.098   3.623  1.00  0.00           C  
ATOM    956  CG  PHE A 485      57.433  38.041   4.690  1.00  0.00           C  
ATOM    957  CD1 PHE A 485      56.433  38.059   5.640  1.00  0.00           C  
ATOM    958  CD2 PHE A 485      58.371  37.024   4.745  1.00  0.00           C  
ATOM    959  CE1 PHE A 485      56.365  37.093   6.614  1.00  0.00           C  
ATOM    960  CE2 PHE A 485      58.302  36.047   5.736  1.00  0.00           C  
ATOM    961  CZ  PHE A 485      57.298  36.088   6.662  1.00  0.00           C  
ATOM    962  H   PHE A 485      55.264  38.573   2.494  1.00  0.00           H  
ATOM    963  N   ASP A 490      56.729  41.639   1.783  1.00  0.00           N  
ATOM    964  CA  ASP A 490      57.095  42.950   1.251  1.00  0.00           C  
ATOM    965  C   ASP A 490      56.037  44.006   1.533  1.00  0.00           C  
ATOM    966  O   ASP A 490      56.358  45.156   1.746  1.00  0.00           O  
ATOM    967  CB  ASP A 490      57.354  42.855  -0.246  1.00  0.00           C  
ATOM    968  CG  ASP A 490      58.592  42.048  -0.567  1.00  0.00           C  
ATOM    969  OD1 ASP A 490      59.691  42.663  -0.602  1.00  0.00           O  
ATOM    970  OD2 ASP A 490      58.446  40.813  -0.764  1.00  0.00           O  
ATOM    971  H   ASP A 490      56.536  40.874   1.189  1.00  0.00           H  
ATOM    972  N   GLN A 494      54.774  43.581   1.581  1.00  0.00           N  
ATOM    973  CA  GLN A 494      53.603  44.431   1.858  1.00  0.00           C  
ATOM    974  C   GLN A 494      53.635  44.857   3.305  1.00  0.00           C  
ATOM    975  O   GLN A 494      53.390  46.008   3.631  1.00  0.00           O  
ATOM    976  CB  GLN A 494      52.370  43.577   1.722  1.00  0.00           C  
ATOM    977  CG  GLN A 494      51.312  44.256   1.037  1.00  0.00           C  
ATOM    978  CD  GLN A 494      51.559  44.257  -0.422  1.00  0.00           C  
ATOM    979  OE1 GLN A 494      51.519  43.186  -1.071  1.00  0.00           O  
ATOM    980  NE2 GLN A 494      51.818  45.452  -0.978  1.00  0.00           N  
ATOM    981  H   GLN A 494      54.604  42.616   1.389  1.00  0.00           H  
ATOM    982 HE21 GLN A 494      51.942  45.456  -1.956  1.00  0.00           H  
ATOM    983 HE22 GLN A 494      51.809  46.228  -0.428  1.00  0.00           H  
ATOM    984  N   LEU A 495      53.844  43.876   4.172  1.00  0.00           N  
ATOM    985  CA  LEU A 495      53.919  44.124   5.596  1.00  0.00           C  
ATOM    986  C   LEU A 495      55.025  45.157   5.851  1.00  0.00           C  
ATOM    987  O   LEU A 495      54.789  46.184   6.456  1.00  0.00           O  
ATOM    988  CB  LEU A 495      54.182  42.811   6.344  1.00  0.00           C  
ATOM    989  CG  LEU A 495      52.990  41.975   6.798  1.00  0.00           C  
ATOM    990  CD1 LEU A 495      51.741  42.489   6.256  1.00  0.00           C  
ATOM    991  CD2 LEU A 495      53.167  40.550   6.407  1.00  0.00           C  
ATOM    992  H   LEU A 495      53.923  42.954   3.843  1.00  0.00           H  
ATOM    993  N   HIS A 496      56.216  44.919   5.334  1.00  0.00           N  
ATOM    994  CA  HIS A 496      57.302  45.854   5.512  1.00  0.00           C  
ATOM    995  C   HIS A 496      56.929  47.274   5.013  1.00  0.00           C  
ATOM    996  O   HIS A 496      57.287  48.293   5.634  1.00  0.00           O  
ATOM    997  CB  HIS A 496      58.514  45.317   4.759  1.00  0.00           C  
ATOM    998  CG  HIS A 496      59.688  46.219   4.788  1.00  0.00           C  
ATOM    999  ND1 HIS A 496      60.039  46.991   3.702  1.00  0.00           N  
ATOM   1000  CD2 HIS A 496      60.571  46.520   5.766  1.00  0.00           C  
ATOM   1001  CE1 HIS A 496      61.088  47.738   4.016  1.00  0.00           C  
ATOM   1002  NE2 HIS A 496      61.428  47.465   5.265  1.00  0.00           N  
ATOM   1003  H   HIS A 496      56.351  44.075   4.813  1.00  0.00           H  
ATOM   1004  HD1 HIS A 496      59.607  46.984   2.816  1.00  0.00           H  
ATOM   1005  HE2 HIS A 496      62.185  47.878   5.749  1.00  0.00           H  
ATOM   1006  N   ALA A 498      56.182  47.332   3.906  1.00  0.00           N  
ATOM   1007  CA  ALA A 498      55.772  48.606   3.357  1.00  0.00           C  
ATOM   1008  C   ALA A 498      54.849  49.296   4.329  1.00  0.00           C  
ATOM   1009  O   ALA A 498      54.943  50.489   4.499  1.00  0.00           O  
ATOM   1010  CB  ALA A 498      55.093  48.426   2.080  1.00  0.00           C  
ATOM   1011  H   ALA A 498      55.902  46.509   3.449  1.00  0.00           H  
ATOM   1012  N   TYR A 499      53.973  48.543   4.982  1.00  0.00           N  
ATOM   1013  CA  TYR A 499      53.048  49.125   5.948  1.00  0.00           C  
ATOM   1014  C   TYR A 499      53.724  49.530   7.233  1.00  0.00           C  
ATOM   1015  O   TYR A 499      53.203  50.400   7.940  1.00  0.00           O  
ATOM   1016  CB  TYR A 499      51.887  48.197   6.285  1.00  0.00           C  
ATOM   1017  CG  TYR A 499      50.781  48.229   5.279  1.00  0.00           C  
ATOM   1018  CD1 TYR A 499      50.200  49.435   4.902  1.00  0.00           C  
ATOM   1019  CD2 TYR A 499      50.336  47.066   4.677  1.00  0.00           C  
ATOM   1020  CE1 TYR A 499      49.209  49.494   3.955  1.00  0.00           C  
ATOM   1021  CE2 TYR A 499      49.342  47.119   3.727  1.00  0.00           C  
ATOM   1022  CZ  TYR A 499      48.795  48.336   3.383  1.00  0.00           C  
ATOM   1023  OH  TYR A 499      47.829  48.382   2.448  1.00  0.00           O  
ATOM   1024  H   TYR A 499      53.964  47.587   4.811  1.00  0.00           H  
ATOM   1025 HH   TYR A 499      47.644  47.507   2.090  1.00  0.00           H  
ATOM   1026  N   ALA A 500      54.821  48.850   7.592  1.00  0.00           N  
ATOM   1027  CA  ALA A 500      55.539  49.211   8.812  1.00  0.00           C  
ATOM   1028  C   ALA A 500      56.091  50.605   8.563  1.00  0.00           C  
ATOM   1029  O   ALA A 500      56.005  51.472   9.430  1.00  0.00           O  
ATOM   1030  CB  ALA A 500      56.673  48.253   9.113  1.00  0.00           C  
ATOM   1031  H   ALA A 500      55.132  48.089   7.039  1.00  0.00           H  
ATOM   1032  N   ILE A 501      56.564  50.850   7.338  1.00  0.00           N  
ATOM   1033  CA  ILE A 501      57.112  52.148   6.983  1.00  0.00           C  
ATOM   1034  C   ILE A 501      56.054  53.227   7.059  1.00  0.00           C  
ATOM   1035  O   ILE A 501      56.327  54.283   7.589  1.00  0.00           O  
ATOM   1036  CB  ILE A 501      57.814  52.122   5.635  1.00  0.00           C  
ATOM   1037  CG1 ILE A 501      59.152  51.436   5.800  1.00  0.00           C  
ATOM   1038  CG2 ILE A 501      58.084  53.490   5.142  1.00  0.00           C  
ATOM   1039  CD1 ILE A 501      59.942  51.356   4.533  1.00  0.00           C  
ATOM   1040  H   ILE A 501      56.560  50.133   6.654  1.00  0.00           H  
ATOM   1041  N   GLU A 502      54.839  52.970   6.598  1.00  0.00           N  
ATOM   1042  CA  GLU A 502      53.783  53.980   6.698  1.00  0.00           C  
ATOM   1043  C   GLU A 502      53.599  54.326   8.160  1.00  0.00           C  
ATOM   1044  O   GLU A 502      53.567  55.493   8.534  1.00  0.00           O  
ATOM   1045  CB  GLU A 502      52.467  53.462   6.147  1.00  0.00           C  
ATOM   1046  CG  GLU A 502      51.337  54.453   6.246  1.00  0.00           C  
ATOM   1047  CD  GLU A 502      50.067  53.924   5.634  1.00  0.00           C  
ATOM   1048  OE1 GLU A 502      49.987  52.709   5.434  1.00  0.00           O  
ATOM   1049  OE2 GLU A 502      49.139  54.708   5.359  1.00  0.00           O  
ATOM   1050  H   GLU A 502      54.659  52.101   6.181  1.00  0.00           H  
ATOM   1051  N   LEU A 503      53.528  53.301   9.004  1.00  0.00           N  
ATOM   1052  CA  LEU A 503      53.392  53.510  10.439  1.00  0.00           C  
ATOM   1053  C   LEU A 503      54.535  54.397  10.918  1.00  0.00           C  
ATOM   1054  O   LEU A 503      54.292  55.384  11.590  1.00  0.00           O  
ATOM   1055  CB  LEU A 503      53.371  52.169  11.178  1.00  0.00           C  
ATOM   1056  CG  LEU A 503      52.011  51.779  11.749  1.00  0.00           C  
ATOM   1057  CD1 LEU A 503      50.903  52.476  11.008  1.00  0.00           C  
ATOM   1058  CD2 LEU A 503      51.850  50.298  11.700  1.00  0.00           C  
ATOM   1059  H   LEU A 503      53.532  52.380   8.660  1.00  0.00           H  
ATOM   1060  N   ILE A 504      55.765  54.100  10.514  1.00  0.00           N  
ATOM   1061  CA  ILE A 504      56.909  54.899  10.933  1.00  0.00           C  
ATOM   1062  C   ILE A 504      56.750  56.327  10.432  1.00  0.00           C  
ATOM   1063  O   ILE A 504      56.846  57.274  11.203  1.00  0.00           O  
ATOM   1064  CB  ILE A 504      58.255  54.297  10.451  1.00  0.00           C  
ATOM   1065  CG1 ILE A 504      58.559  52.989  11.186  1.00  0.00           C  
ATOM   1066  CG2 ILE A 504      59.367  55.289  10.685  1.00  0.00           C  
ATOM   1067  CD1 ILE A 504      59.809  52.301  10.704  1.00  0.00           C  
ATOM   1068  H   ILE A 504      55.911  53.293   9.978  1.00  0.00           H  
ATOM   1069  N   ASN A 505      56.430  56.475   9.156  1.00  0.00           N  
ATOM   1070  CA  ASN A 505      56.259  57.798   8.568  1.00  0.00           C  
ATOM   1071  C   ASN A 505      55.246  58.658   9.313  1.00  0.00           C  
ATOM   1072  O   ASN A 505      55.363  59.873   9.295  1.00  0.00           O  
ATOM   1073  CB  ASN A 505      55.875  57.722   7.088  1.00  0.00           C  
ATOM   1074  CG  ASN A 505      57.058  57.433   6.195  1.00  0.00           C  
ATOM   1075  OD1 ASN A 505      58.173  57.842   6.498  1.00  0.00           O  
ATOM   1076  ND2 ASN A 505      56.826  56.754   5.068  1.00  0.00           N  
ATOM   1077  H   ASN A 505      56.357  55.710   8.604  1.00  0.00           H  
ATOM   1078 HD21 ASN A 505      57.576  56.572   4.479  1.00  0.00           H  
ATOM   1079 HD22 ASN A 505      55.901  56.481   4.866  1.00  0.00           H  
ATOM   1080  N   LYS A 506      54.240  58.050   9.936  1.00  0.00           N  
ATOM   1081  CA  LYS A 506      53.231  58.793  10.687  1.00  0.00           C  
ATOM   1082  C   LYS A 506      53.563  58.885  12.171  1.00  0.00           C  
ATOM   1083  O   LYS A 506      52.712  59.278  12.981  1.00  0.00           O  
ATOM   1084  CB  LYS A 506      51.899  58.072  10.622  1.00  0.00           C  
ATOM   1085  CG  LYS A 506      51.244  58.014   9.285  1.00  0.00           C  
ATOM   1086  CD  LYS A 506      49.920  57.302   9.495  1.00  0.00           C  
ATOM   1087  CE  LYS A 506      49.114  57.214   8.253  1.00  0.00           C  
ATOM   1088  NZ  LYS A 506      47.839  56.525   8.614  1.00  0.00           N  
ATOM   1089  H   LYS A 506      54.196  57.059   9.905  1.00  0.00           H  
ATOM   1090  HZ1 LYS A 506      47.469  56.924   9.482  1.00  0.00           H  
ATOM   1091  HZ2 LYS A 506      47.177  56.625   7.830  1.00  0.00           H  
ATOM   1092  HZ3 LYS A 506      48.033  55.496   8.759  1.00  0.00           H  
ATOM   1093  N   GLY A 507      54.762  58.458  12.549  1.00  0.00           N  
ATOM   1094  CA  GLY A 507      55.154  58.498  13.940  1.00  0.00           C  
ATOM   1095  C   GLY A 507      54.418  57.524  14.851  1.00  0.00           C  
ATOM   1096  O   GLY A 507      54.498  57.672  16.080  1.00  0.00           O  
ATOM   1097  H   GLY A 507      55.337  58.016  11.883  1.00  0.00           H  
ATOM   1098  N   LEU A 508      53.748  56.517  14.284  1.00  0.00           N  
ATOM   1099  CA  LEU A 508      53.026  55.518  15.073  1.00  0.00           C  
ATOM   1100  C   LEU A 508      53.847  54.250  15.312  1.00  0.00           C  
ATOM   1101  O   LEU A 508      53.280  53.200  15.614  1.00  0.00           O  
ATOM   1102  CB  LEU A 508      51.723  55.156  14.384  1.00  0.00           C  
ATOM   1103  CG  LEU A 508      50.733  56.305  14.357  1.00  0.00           C  
ATOM   1104  CD1 LEU A 508      49.561  55.990  13.444  1.00  0.00           C  
ATOM   1105  CD2 LEU A 508      50.255  56.576  15.738  1.00  0.00           C  
ATOM   1106  H   LEU A 508      53.775  56.407  13.307  1.00  0.00           H  
ATOM   1107  N   ALA A 509      55.163  54.340  15.150  1.00  0.00           N  
ATOM   1108  CA  ALA A 509      56.061  53.202  15.347  1.00  0.00           C  
ATOM   1109  C   ALA A 509      57.506  53.700  15.500  1.00  0.00           C  
ATOM   1110  O   ALA A 509      57.882  54.751  14.964  1.00  0.00           O  
ATOM   1111  CB  ALA A 509      55.953  52.241  14.190  1.00  0.00           C  
ATOM   1112  H   ALA A 509      55.567  55.188  14.869  1.00  0.00           H  
ATOM   1113  N   TYR A 510      58.331  52.935  16.198  1.00  0.00           N  
ATOM   1114  CA  TYR A 510      59.699  53.372  16.404  1.00  0.00           C  
ATOM   1115  C   TYR A 510      60.577  52.183  16.681  1.00  0.00           C  
ATOM   1116  O   TYR A 510      60.082  51.135  17.098  1.00  0.00           O  
ATOM   1117  CB  TYR A 510      59.735  54.297  17.607  1.00  0.00           C  
ATOM   1118  CG  TYR A 510      59.341  53.626  18.920  1.00  0.00           C  
ATOM   1119  CD1 TYR A 510      58.014  53.539  19.294  1.00  0.00           C  
ATOM   1120  CD2 TYR A 510      60.302  53.126  19.805  1.00  0.00           C  
ATOM   1121  CE1 TYR A 510      57.649  52.987  20.503  1.00  0.00           C  
ATOM   1122  CE2 TYR A 510      59.940  52.567  21.015  1.00  0.00           C  
ATOM   1123  CZ  TYR A 510      58.616  52.502  21.365  1.00  0.00           C  
ATOM   1124  OH  TYR A 510      58.235  51.995  22.590  1.00  0.00           O  
ATOM   1125  H   TYR A 510      58.018  52.099  16.592  1.00  0.00           H  
ATOM   1126 HH   TYR A 510      59.028  51.688  23.044  1.00  0.00           H  
ATOM   1127  N   VAL A 511      61.874  52.307  16.425  1.00  0.00           N  
ATOM   1128  CA  VAL A 511      62.807  51.217  16.702  1.00  0.00           C  
ATOM   1129  C   VAL A 511      63.263  51.385  18.144  1.00  0.00           C  
ATOM   1130  O   VAL A 511      63.921  52.371  18.501  1.00  0.00           O  
ATOM   1131  CB  VAL A 511      64.052  51.269  15.803  1.00  0.00           C  
ATOM   1132  CG1 VAL A 511      65.087  50.232  16.256  1.00  0.00           C  
ATOM   1133  CG2 VAL A 511      63.679  51.072  14.367  1.00  0.00           C  
ATOM   1134  H   VAL A 511      62.226  53.156  16.101  1.00  0.00           H  
ATOM   1135  N   ASP A 512      62.874  50.440  18.978  1.00  0.00           N  
ATOM   1136  CA  ASP A 512      63.238  50.495  20.362  1.00  0.00           C  
ATOM   1137  C   ASP A 512      64.476  49.658  20.540  1.00  0.00           C  
ATOM   1138  O   ASP A 512      64.698  48.724  19.786  1.00  0.00           O  
ATOM   1139  CB  ASP A 512      62.102  49.948  21.211  1.00  0.00           C  
ATOM   1140  CG  ASP A 512      62.258  50.284  22.674  1.00  0.00           C  
ATOM   1141  OD1 ASP A 512      63.313  50.870  23.042  1.00  0.00           O  
ATOM   1142  OD2 ASP A 512      61.329  49.939  23.452  1.00  0.00           O  
ATOM   1143  H   ASP A 512      62.369  49.665  18.636  1.00  0.00           H  
ATOM   1144  N   GLU A 513      65.259  49.967  21.569  1.00  0.00           N  
ATOM   1145  CA  GLU A 513      66.484  49.229  21.830  1.00  0.00           C  
ATOM   1146  C   GLU A 513      66.551  48.589  23.223  1.00  0.00           C  
ATOM   1147  O   GLU A 513      67.584  48.056  23.635  1.00  0.00           O  
ATOM   1148  CB  GLU A 513      67.710  50.100  21.564  1.00  0.00           C  
ATOM   1149  CG  GLU A 513      67.945  50.327  20.108  1.00  0.00           C  
ATOM   1150  CD  GLU A 513      69.300  50.876  19.841  1.00  0.00           C  
ATOM   1151  OE1 GLU A 513      70.289  50.170  20.117  1.00  0.00           O  
ATOM   1152  OE2 GLU A 513      69.367  52.018  19.363  1.00  0.00           O  
ATOM   1153  H   GLU A 513      65.049  50.729  22.125  1.00  0.00           H  
ATOM   1154  N   LEU A 514      65.462  48.668  23.964  1.00  0.00           N  
ATOM   1155  CA  LEU A 514      65.417  48.065  25.289  1.00  0.00           C  
ATOM   1156  C   LEU A 514      65.716  46.563  25.094  1.00  0.00           C  
ATOM   1157  O   LEU A 514      65.244  45.951  24.132  1.00  0.00           O  
ATOM   1158  CB  LEU A 514      64.007  48.252  25.845  1.00  0.00           C  
ATOM   1159  CG  LEU A 514      63.760  48.984  27.156  1.00  0.00           C  
ATOM   1160  CD1 LEU A 514      64.490  50.290  27.170  1.00  0.00           C  
ATOM   1161  CD2 LEU A 514      62.296  49.230  27.322  1.00  0.00           C  
ATOM   1162  H   LEU A 514      64.664  49.062  23.589  1.00  0.00           H  
ATOM   1163  N   THR A 515      66.485  45.950  25.973  1.00  0.00           N  
ATOM   1164  CA  THR A 515      66.751  44.525  25.785  1.00  0.00           C  
ATOM   1165  C   THR A 515      65.472  43.700  25.985  1.00  0.00           C  
ATOM   1166  O   THR A 515      64.410  44.256  26.303  1.00  0.00           O  
ATOM   1167  CB  THR A 515      67.783  44.012  26.787  1.00  0.00           C  
ATOM   1168  OG1 THR A 515      67.209  44.074  28.094  1.00  0.00           O  
ATOM   1169  CG2 THR A 515      69.024  44.861  26.775  1.00  0.00           C  
ATOM   1170  H   THR A 515      66.899  46.444  26.684  1.00  0.00           H  
ATOM   1171  HG1 THR A 515      67.845  43.751  28.743  1.00  0.00           H  
ATOM   1172  N   PRO A 516      65.559  42.365  25.851  1.00  0.00           N  
ATOM   1173  CA  PRO A 516      64.347  41.586  26.047  1.00  0.00           C  
ATOM   1174  C   PRO A 516      63.896  41.583  27.498  1.00  0.00           C  
ATOM   1175  O   PRO A 516      62.700  41.665  27.785  1.00  0.00           O  
ATOM   1176  CB  PRO A 516      64.775  40.205  25.581  1.00  0.00           C  
ATOM   1177  CG  PRO A 516      65.538  40.539  24.408  1.00  0.00           C  
ATOM   1178  CD  PRO A 516      66.455  41.629  24.953  1.00  0.00           C  
ATOM   1179  N   GLU A 517      64.846  41.541  28.416  1.00  0.00           N  
ATOM   1180  CA  GLU A 517      64.478  41.558  29.812  1.00  0.00           C  
ATOM   1181  C   GLU A 517      63.853  42.909  30.175  1.00  0.00           C  
ATOM   1182  O   GLU A 517      62.820  42.967  30.849  1.00  0.00           O  
ATOM   1183  CB  GLU A 517      65.702  41.312  30.686  1.00  0.00           C  
ATOM   1184  CG  GLU A 517      66.364  39.977  30.454  1.00  0.00           C  
ATOM   1185  CD  GLU A 517      66.836  39.764  29.011  1.00  0.00           C  
ATOM   1186  OE1 GLU A 517      67.770  40.467  28.548  1.00  0.00           O  
ATOM   1187  OE2 GLU A 517      66.259  38.881  28.335  1.00  0.00           O  
ATOM   1188  H   GLU A 517      65.768  41.558  28.141  1.00  0.00           H  
ATOM   1189  N   GLN A 518      64.463  43.988  29.681  1.00  0.00           N  
ATOM   1190  CA  GLN A 518      63.999  45.356  29.941  1.00  0.00           C  
ATOM   1191  C   GLN A 518      62.622  45.618  29.379  1.00  0.00           C  
ATOM   1192  O   GLN A 518      61.783  46.187  30.078  1.00  0.00           O  
ATOM   1193  CB  GLN A 518      64.973  46.388  29.370  1.00  0.00           C  
ATOM   1194  CG  GLN A 518      66.257  46.587  30.171  1.00  0.00           C  
ATOM   1195  CD  GLN A 518      67.379  47.308  29.393  1.00  0.00           C  
ATOM   1196  OE1 GLN A 518      67.345  47.431  28.159  1.00  0.00           O  
ATOM   1197  NE2 GLN A 518      68.397  47.759  30.121  1.00  0.00           N  
ATOM   1198  H   GLN A 518      65.240  43.856  29.113  1.00  0.00           H  
ATOM   1199 HE21 GLN A 518      69.126  48.194  29.644  1.00  0.00           H  
ATOM   1200 HE22 GLN A 518      68.394  47.622  31.086  1.00  0.00           H  
ATOM   1201  N   THR A 519      62.393  45.250  28.118  1.00  0.00           N  
ATOM   1202  CA  THR A 519      61.077  45.454  27.508  1.00  0.00           C  
ATOM   1203  C   THR A 519      59.988  44.906  28.456  1.00  0.00           C  
ATOM   1204  O   THR A 519      58.981  45.578  28.713  1.00  0.00           O  
ATOM   1205  CB  THR A 519      60.944  44.753  26.123  1.00  0.00           C  
ATOM   1206  OG1 THR A 519      61.279  43.372  26.265  1.00  0.00           O  
ATOM   1207  CG2 THR A 519      61.894  45.323  25.104  1.00  0.00           C  
ATOM   1208  H   THR A 519      63.091  44.808  27.600  1.00  0.00           H  
ATOM   1209  HG1 THR A 519      61.142  42.911  25.440  1.00  0.00           H  
ATOM   1210  N   ARG A 520      60.237  43.729  29.038  1.00  0.00           N  
ATOM   1211  CA  ARG A 520      59.297  43.095  29.949  1.00  0.00           C  
ATOM   1212  C   ARG A 520      59.088  43.968  31.165  1.00  0.00           C  
ATOM   1213  O   ARG A 520      57.960  44.210  31.578  1.00  0.00           O  
ATOM   1214  CB  ARG A 520      59.817  41.736  30.370  1.00  0.00           C  
ATOM   1215  CG  ARG A 520      58.831  40.922  31.194  1.00  0.00           C  
ATOM   1216  CD  ARG A 520      59.495  39.702  31.844  1.00  0.00           C  
ATOM   1217  NE  ARG A 520      60.657  40.093  32.652  1.00  0.00           N  
ATOM   1218  CZ  ARG A 520      61.904  39.668  32.439  1.00  0.00           C  
ATOM   1219  NH1 ARG A 520      62.155  38.795  31.467  1.00  0.00           N  
ATOM   1220  NH2 ARG A 520      62.895  40.092  33.214  1.00  0.00           N  
ATOM   1221  H   ARG A 520      61.078  43.281  28.843  1.00  0.00           H  
ATOM   1222 HE   ARG A 520      60.494  40.685  33.425  1.00  0.00           H  
ATOM   1223 HH11 ARG A 520      61.394  38.466  30.894  1.00  0.00           H  
ATOM   1224 HH12 ARG A 520      63.080  38.501  31.285  1.00  0.00           H  
ATOM   1225 HH21 ARG A 520      62.703  40.718  33.972  1.00  0.00           H  
ATOM   1226 HH22 ARG A 520      63.825  39.784  33.037  1.00  0.00           H  
ATOM   1227  N   GLU A 743      60.183  44.483  31.707  1.00  0.00           N  
ATOM   1228  CA  GLU A 743      60.133  45.332  32.886  1.00  0.00           C  
ATOM   1229  C   GLU A 743      59.327  46.608  32.696  1.00  0.00           C  
ATOM   1230  O   GLU A 743      58.533  46.964  33.568  1.00  0.00           O  
ATOM   1231  CB  GLU A 743      61.534  45.699  33.345  1.00  0.00           C  
ATOM   1232  CG  GLU A 743      62.351  44.509  33.840  1.00  0.00           C  
ATOM   1233  CD  GLU A 743      63.659  44.924  34.496  1.00  0.00           C  
ATOM   1234  OE1 GLU A 743      64.055  46.112  34.358  1.00  0.00           O  
ATOM   1235  OE2 GLU A 743      64.286  44.060  35.151  1.00  0.00           O  
ATOM   1236  H   GLU A 743      61.052  44.323  31.273  1.00  0.00           H  
ATOM   1237  N   TYR A 744      59.524  47.305  31.577  1.00  0.00           N  
ATOM   1238  CA  TYR A 744      58.800  48.545  31.325  1.00  0.00           C  
ATOM   1239  C   TYR A 744      57.323  48.353  31.011  1.00  0.00           C  
ATOM   1240  O   TYR A 744      56.542  49.302  31.116  1.00  0.00           O  
ATOM   1241  CB  TYR A 744      59.418  49.313  30.167  1.00  0.00           C  
ATOM   1242  CG  TYR A 744      60.687  50.060  30.464  1.00  0.00           C  
ATOM   1243  CD1 TYR A 744      61.823  49.420  30.954  1.00  0.00           C  
ATOM   1244  CD2 TYR A 744      60.759  51.421  30.226  1.00  0.00           C  
ATOM   1245  CE1 TYR A 744      63.007  50.126  31.195  1.00  0.00           C  
ATOM   1246  CE2 TYR A 744      61.940  52.141  30.468  1.00  0.00           C  
ATOM   1247  CZ  TYR A 744      63.060  51.496  30.946  1.00  0.00           C  
ATOM   1248  OH  TYR A 744      64.204  52.241  31.120  1.00  0.00           O  
ATOM   1249  H   TYR A 744      60.131  46.961  30.890  1.00  0.00           H  
ATOM   1250 HH   TYR A 744      64.902  51.636  31.452  1.00  0.00           H  
ATOM   1251  N   ARG A 745      56.924  47.130  30.675  1.00  0.00           N  
ATOM   1252  CA  ARG A 745      55.548  46.826  30.283  1.00  0.00           C  
ATOM   1253  C   ARG A 745      54.456  46.907  31.367  1.00  0.00           C  
ATOM   1254  O   ARG A 745      53.255  46.934  31.075  1.00  0.00           O  
ATOM   1255  CB  ARG A 745      55.549  45.479  29.541  1.00  0.00           C  
ATOM   1256  CG  ARG A 745      54.215  45.025  29.040  1.00  0.00           C  
ATOM   1257  CD  ARG A 745      54.385  44.093  27.880  1.00  0.00           C  
ATOM   1258  NE  ARG A 745      55.153  42.899  28.209  1.00  0.00           N  
ATOM   1259  CZ  ARG A 745      56.057  42.367  27.388  1.00  0.00           C  
ATOM   1260  NH1 ARG A 745      56.287  42.956  26.223  1.00  0.00           N  
ATOM   1261  NH2 ARG A 745      56.735  41.267  27.720  1.00  0.00           N  
ATOM   1262  H   ARG A 745      57.573  46.392  30.711  1.00  0.00           H  
ATOM   1263 HE   ARG A 745      55.006  42.469  29.084  1.00  0.00           H  
ATOM   1264 HH11 ARG A 745      55.753  43.762  25.956  1.00  0.00           H  
ATOM   1265 HH12 ARG A 745      56.939  42.556  25.588  1.00  0.00           H  
ATOM   1266 HH21 ARG A 745      56.579  40.860  28.627  1.00  0.00           H  
ATOM   1267 HH22 ARG A 745      57.414  40.899  27.106  1.00  0.00           H  
ATOM   1268  N   GLY A 746      54.871  47.037  32.616  1.00  0.00           N  
ATOM   1269  CA  GLY A 746      53.909  47.101  33.706  1.00  0.00           C  
ATOM   1270  C   GLY A 746      53.450  45.688  33.984  1.00  0.00           C  
ATOM   1271  O   GLY A 746      54.030  44.751  33.446  1.00  0.00           O  
ATOM   1272  H   GLY A 746      55.819  47.078  32.809  1.00  0.00           H  
ATOM   1273  N   THR A 747      52.446  45.527  34.836  1.00  0.00           N  
ATOM   1274  CA  THR A 747      51.920  44.216  35.193  1.00  0.00           C  
ATOM   1275  C   THR A 747      50.429  44.252  34.907  1.00  0.00           C  
ATOM   1276  O   THR A 747      49.976  45.132  34.202  1.00  0.00           O  
ATOM   1277  CB  THR A 747      52.130  43.967  36.670  1.00  0.00           C  
ATOM   1278  OG1 THR A 747      51.618  45.093  37.388  1.00  0.00           O  
ATOM   1279  CG2 THR A 747      53.607  43.866  36.980  1.00  0.00           C  
ATOM   1280  H   THR A 747      51.979  46.324  35.172  1.00  0.00           H  
ATOM   1281  HG1 THR A 747      51.735  44.965  38.337  1.00  0.00           H  
ATOM   1282  N   LEU A 750      49.647  43.344  35.471  1.00  0.00           N  
ATOM   1283  CA  LEU A 750      48.210  43.360  35.219  1.00  0.00           C  
ATOM   1284  C   LEU A 750      47.450  44.403  36.034  1.00  0.00           C  
ATOM   1285  O   LEU A 750      46.241  44.543  35.876  1.00  0.00           O  
ATOM   1286  CB  LEU A 750      47.595  41.993  35.493  1.00  0.00           C  
ATOM   1287  CG  LEU A 750      48.271  40.795  34.828  1.00  0.00           C  
ATOM   1288  CD1 LEU A 750      47.465  39.529  35.066  1.00  0.00           C  
ATOM   1289  CD2 LEU A 750      48.404  41.049  33.346  1.00  0.00           C  
ATOM   1290  H   LEU A 750      50.018  42.671  36.056  1.00  0.00           H  
ATOM   1291  N   THR A 751      48.153  45.134  36.892  1.00  0.00           N  
ATOM   1292  CA  THR A 751      47.527  46.133  37.745  1.00  0.00           C  
ATOM   1293  C   THR A 751      48.315  47.436  37.765  1.00  0.00           C  
ATOM   1294  O   THR A 751      47.811  48.488  38.176  1.00  0.00           O  
ATOM   1295  CB  THR A 751      47.391  45.591  39.164  1.00  0.00           C  
ATOM   1296  OG1 THR A 751      48.653  45.072  39.595  1.00  0.00           O  
ATOM   1297  CG2 THR A 751      46.356  44.454  39.197  1.00  0.00           C  
ATOM   1298  H   THR A 751      49.107  45.036  36.929  1.00  0.00           H  
ATOM   1299  HG1 THR A 751      48.517  44.736  40.499  1.00  0.00           H  
ATOM   1300  N   GLN A 752      49.553  47.350  37.305  1.00  0.00           N  
ATOM   1301  CA  GLN A 752      50.447  48.486  37.241  1.00  0.00           C  
ATOM   1302  C   GLN A 752      50.706  48.894  35.807  1.00  0.00           C  
ATOM   1303  O   GLN A 752      51.143  48.079  34.993  1.00  0.00           O  
ATOM   1304  CB  GLN A 752      51.769  48.123  37.867  1.00  0.00           C  
ATOM   1305  CG  GLN A 752      51.820  48.402  39.326  1.00  0.00           C  
ATOM   1306  CD  GLN A 752      52.977  49.308  39.660  1.00  0.00           C  
ATOM   1307  OE1 GLN A 752      52.785  50.490  39.984  1.00  0.00           O  
ATOM   1308  NE2 GLN A 752      54.198  48.777  39.552  1.00  0.00           N  
ATOM   1309  H   GLN A 752      49.860  46.506  36.939  1.00  0.00           H  
ATOM   1310 HE21 GLN A 752      54.952  49.353  39.756  1.00  0.00           H  
ATOM   1311 HE22 GLN A 752      54.279  47.845  39.269  1.00  0.00           H  
ATOM   1312  N   PRO A 753      50.436  50.157  35.473  1.00  0.00           N  
ATOM   1313  CA  PRO A 753      50.680  50.591  34.107  1.00  0.00           C  
ATOM   1314  C   PRO A 753      52.172  50.496  33.733  1.00  0.00           C  
ATOM   1315  O   PRO A 753      53.031  50.364  34.607  1.00  0.00           O  
ATOM   1316  CB  PRO A 753      50.160  52.031  34.124  1.00  0.00           C  
ATOM   1317  CG  PRO A 753      50.348  52.445  35.485  1.00  0.00           C  
ATOM   1318  CD  PRO A 753      49.836  51.249  36.235  1.00  0.00           C  
ATOM   1319  N   GLY A 754      52.464  50.453  32.437  1.00  0.00           N  
ATOM   1320  CA  GLY A 754      53.847  50.406  31.999  1.00  0.00           C  
ATOM   1321  C   GLY A 754      54.495  51.792  31.871  1.00  0.00           C  
ATOM   1322  O   GLY A 754      53.937  52.836  32.279  1.00  0.00           O  
ATOM   1323  H   GLY A 754      51.749  50.505  31.765  1.00  0.00           H  
ATOM   1324  N   LYS A 755      55.646  51.825  31.206  1.00  0.00           N  
ATOM   1325  CA  LYS A 755      56.387  53.060  31.027  1.00  0.00           C  
ATOM   1326  C   LYS A 755      57.093  53.228  29.671  1.00  0.00           C  
ATOM   1327  O   LYS A 755      57.649  52.264  29.103  1.00  0.00           O  
ATOM   1328  CB  LYS A 755      57.383  53.168  32.154  1.00  0.00           C  
ATOM   1329  CG  LYS A 755      58.340  52.010  32.311  1.00  0.00           C  
ATOM   1330  CD  LYS A 755      59.001  52.186  33.648  1.00  0.00           C  
ATOM   1331  CE  LYS A 755      60.355  51.549  33.738  1.00  0.00           C  
ATOM   1332  NZ  LYS A 755      60.845  51.794  35.109  1.00  0.00           N  
ATOM   1333  H   LYS A 755      56.003  51.002  30.828  1.00  0.00           H  
ATOM   1334  HZ1 LYS A 755      60.094  51.615  35.797  1.00  0.00           H  
ATOM   1335  HZ2 LYS A 755      61.662  51.178  35.307  1.00  0.00           H  
ATOM   1336  HZ3 LYS A 755      61.156  52.790  35.186  1.00  0.00           H  
ATOM   1337  N   ASN A 756      57.130  54.470  29.187  1.00  0.00           N  
ATOM   1338  CA  ASN A 756      57.772  54.767  27.920  1.00  0.00           C  
ATOM   1339  C   ASN A 756      59.250  54.479  27.934  1.00  0.00           C  
ATOM   1340  O   ASN A 756      59.987  54.903  28.828  1.00  0.00           O  
ATOM   1341  CB  ASN A 756      57.594  56.221  27.519  1.00  0.00           C  
ATOM   1342  CG  ASN A 756      56.155  56.635  27.421  1.00  0.00           C  
ATOM   1343  OD1 ASN A 756      55.849  57.818  27.580  1.00  0.00           O  
ATOM   1344  ND2 ASN A 756      55.254  55.678  27.138  1.00  0.00           N  
ATOM   1345  H   ASN A 756      56.748  55.199  29.721  1.00  0.00           H  
ATOM   1346 HD21 ASN A 756      54.327  55.961  27.059  1.00  0.00           H  
ATOM   1347 HD22 ASN A 756      55.560  54.760  27.002  1.00  0.00           H  
ATOM   1348  N   SER A 757      59.681  53.754  26.916  1.00  0.00           N  
ATOM   1349  CA  SER A 757      61.080  53.415  26.751  1.00  0.00           C  
ATOM   1350  C   SER A 757      61.772  54.744  26.451  1.00  0.00           C  
ATOM   1351  O   SER A 757      61.151  55.614  25.854  1.00  0.00           O  
ATOM   1352  CB  SER A 757      61.201  52.461  25.559  1.00  0.00           C  
ATOM   1353  OG  SER A 757      62.437  52.614  24.896  1.00  0.00           O  
ATOM   1354  H   SER A 757      59.037  53.427  26.256  1.00  0.00           H  
ATOM   1355 HG   SER A 757      62.439  52.003  24.282  1.00  0.00           H  
ATOM   1356  N   PRO A 758      63.055  54.894  26.829  1.00  0.00           N  
ATOM   1357  CA  PRO A 758      63.787  56.141  26.577  1.00  0.00           C  
ATOM   1358  C   PRO A 758      64.033  56.361  25.079  1.00  0.00           C  
ATOM   1359  O   PRO A 758      64.360  57.460  24.632  1.00  0.00           O  
ATOM   1360  CB  PRO A 758      65.103  55.896  27.309  1.00  0.00           C  
ATOM   1361  CG  PRO A 758      65.306  54.457  27.102  1.00  0.00           C  
ATOM   1362  CD  PRO A 758      63.963  53.872  27.371  1.00  0.00           C  
ATOM   1363  N   TYR A 759      63.815  55.319  24.295  1.00  0.00           N  
ATOM   1364  CA  TYR A 759      64.027  55.372  22.866  1.00  0.00           C  
ATOM   1365  C   TYR A 759      62.732  55.720  22.144  1.00  0.00           C  
ATOM   1366  O   TYR A 759      62.736  55.939  20.941  1.00  0.00           O  
ATOM   1367  CB  TYR A 759      64.517  53.993  22.395  1.00  0.00           C  
ATOM   1368  CG  TYR A 759      65.730  53.516  23.135  1.00  0.00           C  
ATOM   1369  CD1 TYR A 759      66.976  54.102  22.921  1.00  0.00           C  
ATOM   1370  CD2 TYR A 759      65.619  52.551  24.105  1.00  0.00           C  
ATOM   1371  CE1 TYR A 759      68.083  53.745  23.664  1.00  0.00           C  
ATOM   1372  CE2 TYR A 759      66.713  52.187  24.863  1.00  0.00           C  
ATOM   1373  CZ  TYR A 759      67.946  52.790  24.640  1.00  0.00           C  
ATOM   1374  OH  TYR A 759      69.013  52.459  25.429  1.00  0.00           O  
ATOM   1375  H   TYR A 759      63.517  54.482  24.702  1.00  0.00           H  
ATOM   1376 HH   TYR A 759      68.738  51.812  26.078  1.00  0.00           H  
ATOM   1377  N   ARG A 760      61.631  55.798  22.874  1.00  0.00           N  
ATOM   1378  CA  ARG A 760      60.338  56.041  22.263  1.00  0.00           C  
ATOM   1379  C   ARG A 760      60.153  57.295  21.438  1.00  0.00           C  
ATOM   1380  O   ARG A 760      59.274  57.337  20.598  1.00  0.00           O  
ATOM   1381  CB  ARG A 760      59.258  55.988  23.317  1.00  0.00           C  
ATOM   1382  CG  ARG A 760      57.877  55.917  22.793  1.00  0.00           C  
ATOM   1383  CD  ARG A 760      56.923  55.921  23.969  1.00  0.00           C  
ATOM   1384  NE  ARG A 760      55.726  55.193  23.649  1.00  0.00           N  
ATOM   1385  CZ  ARG A 760      54.536  55.746  23.553  1.00  0.00           C  
ATOM   1386  NH1 ARG A 760      54.407  57.039  23.804  1.00  0.00           N  
ATOM   1387  NH2 ARG A 760      53.483  55.001  23.233  1.00  0.00           N  
ATOM   1388  H   ARG A 760      61.690  55.737  23.853  1.00  0.00           H  
ATOM   1389 HE   ARG A 760      55.802  54.235  23.528  1.00  0.00           H  
ATOM   1390 HH11 ARG A 760      55.209  57.582  24.026  1.00  0.00           H  
ATOM   1391 HH12 ARG A 760      53.513  57.475  23.715  1.00  0.00           H  
ATOM   1392 HH21 ARG A 760      53.578  54.017  23.126  1.00  0.00           H  
ATOM   1393 HH22 ARG A 760      52.571  55.417  23.197  1.00  0.00           H  
ATOM   1394  N   ASP A 761      60.938  58.336  21.656  1.00  0.00           N  
ATOM   1395  CA  ASP A 761      60.715  59.534  20.853  1.00  0.00           C  
ATOM   1396  C   ASP A 761      61.784  59.833  19.806  1.00  0.00           C  
ATOM   1397  O   ASP A 761      62.227  60.964  19.641  1.00  0.00           O  
ATOM   1398  CB  ASP A 761      60.475  60.749  21.760  1.00  0.00           C  
ATOM   1399  CG  ASP A 761      59.192  60.633  22.563  1.00  0.00           C  
ATOM   1400  OD1 ASP A 761      58.135  60.286  21.978  1.00  0.00           O  
ATOM   1401  OD2 ASP A 761      59.229  60.907  23.776  1.00  0.00           O  
ATOM   1402  H   ASP A 761      61.669  58.285  22.296  1.00  0.00           H  
ATOM   1403  N   ARG A 762      62.248  58.811  19.111  1.00  0.00           N  
ATOM   1404  CA  ARG A 762      63.246  59.052  18.084  1.00  0.00           C  
ATOM   1405  C   ARG A 762      62.482  59.714  16.942  1.00  0.00           C  
ATOM   1406  O   ARG A 762      61.254  59.596  16.850  1.00  0.00           O  
ATOM   1407  CB  ARG A 762      63.854  57.742  17.615  1.00  0.00           C  
ATOM   1408  CG  ARG A 762      64.625  56.980  18.646  1.00  0.00           C  
ATOM   1409  CD  ARG A 762      65.486  56.037  17.909  1.00  0.00           C  
ATOM   1410  NE  ARG A 762      65.707  54.756  18.564  1.00  0.00           N  
ATOM   1411  CZ  ARG A 762      66.901  54.326  18.964  1.00  0.00           C  
ATOM   1412  NH1 ARG A 762      67.960  55.114  18.899  1.00  0.00           N  
ATOM   1413  NH2 ARG A 762      67.021  53.141  19.519  1.00  0.00           N  
ATOM   1414  H   ARG A 762      61.901  57.903  19.265  1.00  0.00           H  
ATOM   1415 HE   ARG A 762      64.911  54.193  18.733  1.00  0.00           H  
ATOM   1416 HH11 ARG A 762      67.868  56.023  18.487  1.00  0.00           H  
ATOM   1417 HH12 ARG A 762      68.842  54.764  19.175  1.00  0.00           H  
ATOM   1418 HH21 ARG A 762      66.185  52.589  19.683  1.00  0.00           H  
ATOM   1419 HH22 ARG A 762      67.882  52.837  19.856  1.00  0.00           H  
ATOM   1420  N   SER A 763      63.194  60.397  16.062  1.00  0.00           N  
ATOM   1421  CA  SER A 763      62.575  61.058  14.921  1.00  0.00           C  
ATOM   1422  C   SER A 763      62.192  60.075  13.819  1.00  0.00           C  
ATOM   1423  O   SER A 763      62.826  59.034  13.660  1.00  0.00           O  
ATOM   1424  CB  SER A 763      63.562  62.071  14.362  1.00  0.00           C  
ATOM   1425  OG  SER A 763      64.836  61.479  14.175  1.00  0.00           O  
ATOM   1426  H   SER A 763      64.168  60.432  16.161  1.00  0.00           H  
ATOM   1427 HG   SER A 763      65.443  62.144  13.797  1.00  0.00           H  
ATOM   1428  N   VAL A 764      61.204  60.435  13.008  1.00  0.00           N  
ATOM   1429  CA  VAL A 764      60.776  59.589  11.908  1.00  0.00           C  
ATOM   1430  C   VAL A 764      61.995  59.221  11.101  1.00  0.00           C  
ATOM   1431  O   VAL A 764      62.205  58.076  10.723  1.00  0.00           O  
ATOM   1432  CB  VAL A 764      59.831  60.337  10.997  1.00  0.00           C  
ATOM   1433  CG1 VAL A 764      59.711  59.630   9.670  1.00  0.00           C  
ATOM   1434  CG2 VAL A 764      58.483  60.470  11.649  1.00  0.00           C  
ATOM   1435  H   VAL A 764      60.675  61.211  13.222  1.00  0.00           H  
ATOM   1436  N   GLU A 765      62.838  60.207  10.889  1.00  0.00           N  
ATOM   1437  CA  GLU A 765      64.059  60.016  10.138  1.00  0.00           C  
ATOM   1438  C   GLU A 765      64.951  58.994  10.818  1.00  0.00           C  
ATOM   1439  O   GLU A 765      65.484  58.110  10.179  1.00  0.00           O  
ATOM   1440  CB  GLU A 765      64.807  61.341   9.982  1.00  0.00           C  
ATOM   1441  CG  GLU A 765      64.080  62.404   9.123  1.00  0.00           C  
ATOM   1442  CD  GLU A 765      62.928  63.130   9.844  1.00  0.00           C  
ATOM   1443  OE1 GLU A 765      63.071  63.482  11.041  1.00  0.00           O  
ATOM   1444  OE2 GLU A 765      61.883  63.376   9.192  1.00  0.00           O  
ATOM   1445  H   GLU A 765      62.608  61.069  11.233  1.00  0.00           H  
ATOM   1446  N   GLU A 766      65.076  59.082  12.124  1.00  0.00           N  
ATOM   1447  CA  GLU A 766      65.920  58.164  12.862  1.00  0.00           C  
ATOM   1448  C   GLU A 766      65.387  56.740  12.804  1.00  0.00           C  
ATOM   1449  O   GLU A 766      66.132  55.753  12.714  1.00  0.00           O  
ATOM   1450  CB  GLU A 766      65.974  58.625  14.302  1.00  0.00           C  
ATOM   1451  CG  GLU A 766      67.345  58.573  14.903  1.00  0.00           C  
ATOM   1452  CD  GLU A 766      67.334  59.064  16.328  1.00  0.00           C  
ATOM   1453  OE1 GLU A 766      66.897  60.227  16.547  1.00  0.00           O  
ATOM   1454  OE2 GLU A 766      67.741  58.271  17.220  1.00  0.00           O  
ATOM   1455  H   GLU A 766      64.548  59.727  12.613  1.00  0.00           H  
ATOM   1456  N   ASN A 767      64.077  56.634  12.874  1.00  0.00           N  
ATOM   1457  CA  ASN A 767      63.424  55.352  12.847  1.00  0.00           C  
ATOM   1458  C   ASN A 767      63.550  54.693  11.506  1.00  0.00           C  
ATOM   1459  O   ASN A 767      63.763  53.473  11.439  1.00  0.00           O  
ATOM   1460  CB  ASN A 767      61.983  55.507  13.240  1.00  0.00           C  
ATOM   1461  CG  ASN A 767      61.817  55.706  14.718  1.00  0.00           C  
ATOM   1462  OD1 ASN A 767      60.823  56.261  15.163  1.00  0.00           O  
ATOM   1463  ND2 ASN A 767      62.778  55.208  15.500  1.00  0.00           N  
ATOM   1464  H   ASN A 767      63.547  57.438  12.959  1.00  0.00           H  
ATOM   1465 HD21 ASN A 767      62.688  55.321  16.469  1.00  0.00           H  
ATOM   1466 HD22 ASN A 767      63.545  54.729  15.107  1.00  0.00           H  
ATOM   1467  N   LEU A 768      63.486  55.492  10.442  1.00  0.00           N  
ATOM   1468  CA  LEU A 768      63.651  54.948   9.096  1.00  0.00           C  
ATOM   1469  C   LEU A 768      65.062  54.341   8.979  1.00  0.00           C  
ATOM   1470  O   LEU A 768      65.250  53.192   8.544  1.00  0.00           O  
ATOM   1471  CB  LEU A 768      63.442  56.037   8.054  1.00  0.00           C  
ATOM   1472  CG  LEU A 768      62.082  56.147   7.360  1.00  0.00           C  
ATOM   1473  CD1 LEU A 768      61.040  55.224   7.958  1.00  0.00           C  
ATOM   1474  CD2 LEU A 768      61.604  57.565   7.410  1.00  0.00           C  
ATOM   1475  H   LEU A 768      63.268  56.428  10.555  1.00  0.00           H  
ATOM   1476  N   ALA A 769      66.042  55.081   9.480  1.00  0.00           N  
ATOM   1477  CA  ALA A 769      67.418  54.627   9.431  1.00  0.00           C  
ATOM   1478  C   ALA A 769      67.610  53.360  10.226  1.00  0.00           C  
ATOM   1479  O   ALA A 769      68.160  52.376   9.712  1.00  0.00           O  
ATOM   1480  CB  ALA A 769      68.341  55.671   9.937  1.00  0.00           C  
ATOM   1481  H   ALA A 769      65.833  55.948   9.894  1.00  0.00           H  
ATOM   1482  N   LEU A 770      67.151  53.355  11.474  1.00  0.00           N  
ATOM   1483  CA  LEU A 770      67.306  52.171  12.297  1.00  0.00           C  
ATOM   1484  C   LEU A 770      66.546  50.960  11.764  1.00  0.00           C  
ATOM   1485  O   LEU A 770      67.047  49.824  11.835  1.00  0.00           O  
ATOM   1486  CB  LEU A 770      66.902  52.453  13.735  1.00  0.00           C  
ATOM   1487  CG  LEU A 770      67.948  53.026  14.710  1.00  0.00           C  
ATOM   1488  CD1 LEU A 770      69.323  53.076  14.084  1.00  0.00           C  
ATOM   1489  CD2 LEU A 770      67.536  54.403  15.192  1.00  0.00           C  
ATOM   1490  H   LEU A 770      66.728  54.153  11.837  1.00  0.00           H  
ATOM   1491  N   PHE A 771      65.359  51.185  11.194  1.00  0.00           N  
ATOM   1492  CA  PHE A 771      64.582  50.064  10.670  1.00  0.00           C  
ATOM   1493  C   PHE A 771      65.344  49.375   9.503  1.00  0.00           C  
ATOM   1494  O   PHE A 771      65.524  48.149   9.486  1.00  0.00           O  
ATOM   1495  CB  PHE A 771      63.176  50.514  10.261  1.00  0.00           C  
ATOM   1496  CG  PHE A 771      62.226  49.377   9.995  1.00  0.00           C  
ATOM   1497  CD1 PHE A 771      62.232  48.233  10.780  1.00  0.00           C  
ATOM   1498  CD2 PHE A 771      61.310  49.456   8.964  1.00  0.00           C  
ATOM   1499  CE1 PHE A 771      61.347  47.184  10.548  1.00  0.00           C  
ATOM   1500  CE2 PHE A 771      60.409  48.398   8.716  1.00  0.00           C  
ATOM   1501  CZ  PHE A 771      60.430  47.269   9.514  1.00  0.00           C  
ATOM   1502  H   PHE A 771      65.014  52.089  11.129  1.00  0.00           H  
ATOM   1503  N   GLU A 772      65.851  50.168   8.564  1.00  0.00           N  
ATOM   1504  CA  GLU A 772      66.593  49.593   7.442  1.00  0.00           C  
ATOM   1505  C   GLU A 772      67.857  48.884   7.925  1.00  0.00           C  
ATOM   1506  O   GLU A 772      68.290  47.905   7.321  1.00  0.00           O  
ATOM   1507  CB  GLU A 772      66.930  50.657   6.404  1.00  0.00           C  
ATOM   1508  CG  GLU A 772      67.922  50.210   5.333  1.00  0.00           C  
ATOM   1509  CD  GLU A 772      67.448  49.049   4.450  1.00  0.00           C  
ATOM   1510  OE1 GLU A 772      66.217  48.802   4.336  1.00  0.00           O  
ATOM   1511  OE2 GLU A 772      68.338  48.400   3.851  1.00  0.00           O  
ATOM   1512  H   GLU A 772      65.772  51.145   8.655  1.00  0.00           H  
ATOM   1513  N   LYS A 773      68.432  49.365   9.026  1.00  0.00           N  
ATOM   1514  CA  LYS A 773      69.619  48.742   9.607  1.00  0.00           C  
ATOM   1515  C   LYS A 773      69.165  47.379  10.103  1.00  0.00           C  
ATOM   1516  O   LYS A 773      69.840  46.376   9.902  1.00  0.00           O  
ATOM   1517  CB  LYS A 773      70.128  49.576  10.766  1.00  0.00           C  
ATOM   1518  CG  LYS A 773      71.453  49.151  11.285  1.00  0.00           C  
ATOM   1519  CD  LYS A 773      71.907  50.069  12.396  1.00  0.00           C  
ATOM   1520  CE  LYS A 773      73.166  49.500  13.067  1.00  0.00           C  
ATOM   1521  NZ  LYS A 773      73.378  50.069  14.430  1.00  0.00           N  
ATOM   1522  H   LYS A 773      68.034  50.137   9.464  1.00  0.00           H  
ATOM   1523  HZ1 LYS A 773      72.462  49.968  14.937  1.00  0.00           H  
ATOM   1524  HZ2 LYS A 773      74.080  49.467  14.918  1.00  0.00           H  
ATOM   1525  HZ3 LYS A 773      73.670  51.033  14.387  1.00  0.00           H  
ATOM   1526  N   MET A 791      67.999  47.339  10.728  1.00  0.00           N  
ATOM   1527  CA  MET A 791      67.459  46.070  11.174  1.00  0.00           C  
ATOM   1528  C   MET A 791      67.298  45.173   9.945  1.00  0.00           C  
ATOM   1529  O   MET A 791      67.944  44.130   9.849  1.00  0.00           O  
ATOM   1530  CB  MET A 791      66.083  46.243  11.835  1.00  0.00           C  
ATOM   1531  CG  MET A 791      66.120  46.689  13.274  1.00  0.00           C  
ATOM   1532  SD  MET A 791      64.488  46.889  13.870  1.00  0.00           S  
ATOM   1533  CE  MET A 791      63.990  45.172  13.779  1.00  0.00           C  
ATOM   1534  H   MET A 791      67.491  48.159  10.857  1.00  0.00           H  
ATOM   1535  N   ARG A 792      66.509  45.642   8.978  1.00  0.00           N  
ATOM   1536  CA  ARG A 792      66.216  44.896   7.780  1.00  0.00           C  
ATOM   1537  C   ARG A 792      67.468  44.405   7.144  1.00  0.00           C  
ATOM   1538  O   ARG A 792      67.541  43.247   6.751  1.00  0.00           O  
ATOM   1539  CB  ARG A 792      65.458  45.735   6.779  1.00  0.00           C  
ATOM   1540  CG  ARG A 792      64.726  44.920   5.734  1.00  0.00           C  
ATOM   1541  CD  ARG A 792      65.039  45.455   4.347  1.00  0.00           C  
ATOM   1542  NE  ARG A 792      66.433  45.185   3.990  1.00  0.00           N  
ATOM   1543  CZ  ARG A 792      67.135  45.865   3.086  1.00  0.00           C  
ATOM   1544  NH1 ARG A 792      66.584  46.894   2.444  1.00  0.00           N  
ATOM   1545  NH2 ARG A 792      68.397  45.519   2.822  1.00  0.00           N  
ATOM   1546  H   ARG A 792      66.095  46.488   9.091  1.00  0.00           H  
ATOM   1547 HE   ARG A 792      66.835  44.381   4.389  1.00  0.00           H  
ATOM   1548 HH11 ARG A 792      65.642  47.146   2.628  1.00  0.00           H  
ATOM   1549 HH12 ARG A 792      67.133  47.397   1.781  1.00  0.00           H  
ATOM   1550 HH21 ARG A 792      68.779  44.687   3.263  1.00  0.00           H  
ATOM   1551 HH22 ARG A 792      68.922  45.999   2.139  1.00  0.00           H  
ATOM   1552  N   ALA A 794      68.471  45.277   7.066  1.00  0.00           N  
ATOM   1553  CA  ALA A 794      69.765  44.951   6.468  1.00  0.00           C  
ATOM   1554  C   ALA A 794      70.716  44.163   7.383  1.00  0.00           C  
ATOM   1555  O   ALA A 794      71.929  44.202   7.231  1.00  0.00           O  
ATOM   1556  CB  ALA A 794      70.424  46.203   5.964  1.00  0.00           C  
ATOM   1557  H   ALA A 794      68.335  46.151   7.413  1.00  0.00           H  
ATOM   1558  N   GLY A 795      70.155  43.487   8.375  1.00  0.00           N  
ATOM   1559  CA  GLY A 795      70.938  42.669   9.288  1.00  0.00           C  
ATOM   1560  C   GLY A 795      72.078  43.306  10.057  1.00  0.00           C  
ATOM   1561  O   GLY A 795      73.035  42.613  10.407  1.00  0.00           O  
ATOM   1562  H   GLY A 795      69.187  43.551   8.507  1.00  0.00           H  
ATOM   1563  N   GLY A 826      71.955  44.595  10.364  1.00  0.00           N  
ATOM   1564  CA  GLY A 826      72.994  45.285  11.093  1.00  0.00           C  
ATOM   1565  C   GLY A 826      72.900  45.158  12.597  1.00  0.00           C  
ATOM   1566  O   GLY A 826      73.826  45.549  13.300  1.00  0.00           O  
ATOM   1567  H   GLY A 826      71.173  45.090  10.074  1.00  0.00           H  
ATOM   1568  N   PHE A 827      71.772  44.660  13.098  1.00  0.00           N  
ATOM   1569  CA  PHE A 827      71.541  44.481  14.540  1.00  0.00           C  
ATOM   1570  C   PHE A 827      71.484  43.004  14.898  1.00  0.00           C  
ATOM   1571  O   PHE A 827      70.914  42.199  14.156  1.00  0.00           O  
ATOM   1572  CB  PHE A 827      70.197  45.049  14.942  1.00  0.00           C  
ATOM   1573  CG  PHE A 827      70.207  46.507  15.215  1.00  0.00           C  
ATOM   1574  CD1 PHE A 827      70.764  47.002  16.366  1.00  0.00           C  
ATOM   1575  CD2 PHE A 827      69.620  47.382  14.340  1.00  0.00           C  
ATOM   1576  CE1 PHE A 827      70.732  48.356  16.638  1.00  0.00           C  
ATOM   1577  CE2 PHE A 827      69.587  48.728  14.606  1.00  0.00           C  
ATOM   1578  CZ  PHE A 827      70.140  49.218  15.754  1.00  0.00           C  
ATOM   1579  H   PHE A 827      71.068  44.395  12.469  1.00  0.00           H  
ATOM   1580  N   GLU A 829      71.996  42.653  16.069  1.00  0.00           N  
ATOM   1581  CA  GLU A 829      71.977  41.269  16.516  1.00  0.00           C  
ATOM   1582  C   GLU A 829      70.574  40.910  16.952  1.00  0.00           C  
ATOM   1583  O   GLU A 829      69.746  41.781  17.162  1.00  0.00           O  
ATOM   1584  CB  GLU A 829      72.915  41.072  17.697  1.00  0.00           C  
ATOM   1585  CG  GLU A 829      74.374  41.045  17.334  1.00  0.00           C  
ATOM   1586  CD  GLU A 829      75.248  41.061  18.559  1.00  0.00           C  
ATOM   1587  OE1 GLU A 829      75.106  40.153  19.414  1.00  0.00           O  
ATOM   1588  OE2 GLU A 829      76.075  41.992  18.680  1.00  0.00           O  
ATOM   1589  H   GLU A 829      72.437  43.327  16.604  1.00  0.00           H  
ATOM   1590  N   GLU A 830      70.305  39.628  17.118  1.00  0.00           N  
ATOM   1591  CA  GLU A 830      68.985  39.247  17.539  1.00  0.00           C  
ATOM   1592  C   GLU A 830      68.721  39.854  18.897  1.00  0.00           C  
ATOM   1593  O   GLU A 830      69.609  39.926  19.726  1.00  0.00           O  
ATOM   1594  CB  GLU A 830      68.866  37.742  17.639  1.00  0.00           C  
ATOM   1595  CG  GLU A 830      69.043  37.007  16.326  1.00  0.00           C  
ATOM   1596  CD  GLU A 830      68.734  35.520  16.450  1.00  0.00           C  
ATOM   1597  OE1 GLU A 830      68.208  35.098  17.518  1.00  0.00           O  
ATOM   1598  OE2 GLU A 830      69.012  34.774  15.480  1.00  0.00           O  
ATOM   1599  H   GLU A 830      71.003  38.964  17.013  1.00  0.00           H  
ATOM   1600  N   GLY A 831      67.510  40.359  19.091  1.00  0.00           N  
ATOM   1601  CA  GLY A 831      67.130  40.934  20.371  1.00  0.00           C  
ATOM   1602  C   GLY A 831      67.706  42.291  20.675  1.00  0.00           C  
ATOM   1603  O   GLY A 831      67.270  42.968  21.588  1.00  0.00           O  
ATOM   1604  H   GLY A 831      66.858  40.321  18.374  1.00  0.00           H  
ATOM   1605  N   LYS A 832      68.640  42.730  19.861  1.00  0.00           N  
ATOM   1606  CA  LYS A 832      69.265  43.998  20.097  1.00  0.00           C  
ATOM   1607  C   LYS A 832      68.459  45.212  19.681  1.00  0.00           C  
ATOM   1608  O   LYS A 832      68.875  46.355  19.954  1.00  0.00           O  
ATOM   1609  CB  LYS A 832      70.619  44.024  19.425  1.00  0.00           C  
ATOM   1610  CG  LYS A 832      71.790  44.028  20.380  1.00  0.00           C  
ATOM   1611  CD  LYS A 832      71.891  42.743  21.158  1.00  0.00           C  
ATOM   1612  CE  LYS A 832      73.258  42.633  21.833  1.00  0.00           C  
ATOM   1613  NZ  LYS A 832      73.590  43.871  22.573  1.00  0.00           N  
ATOM   1614  H   LYS A 832      68.896  42.207  19.080  1.00  0.00           H  
ATOM   1615  HZ1 LYS A 832      72.737  44.170  23.126  1.00  0.00           H  
ATOM   1616  HZ2 LYS A 832      74.365  43.706  23.228  1.00  0.00           H  
ATOM   1617  HZ3 LYS A 832      73.822  44.633  21.910  1.00  0.00           H  
ATOM   1618  N   ALA A 833      67.345  44.997  18.994  1.00  0.00           N  
ATOM   1619  CA  ALA A 833      66.500  46.106  18.540  1.00  0.00           C  
ATOM   1620  C   ALA A 833      65.266  45.557  17.907  1.00  0.00           C  
ATOM   1621  O   ALA A 833      65.312  44.498  17.324  1.00  0.00           O  
ATOM   1622  CB  ALA A 833      67.237  46.946  17.495  1.00  0.00           C  
ATOM   1623  H   ALA A 833      67.076  44.073  18.766  1.00  0.00           H  
ATOM   1624  N   CYS A 834      64.152  46.242  18.036  1.00  0.00           N  
ATOM   1625  CA  CYS A 834      62.970  45.744  17.388  1.00  0.00           C  
ATOM   1626  C   CYS A 834      62.065  46.917  17.078  1.00  0.00           C  
ATOM   1627  O   CYS A 834      62.325  48.011  17.555  1.00  0.00           O  
ATOM   1628  CB  CYS A 834      62.306  44.717  18.280  1.00  0.00           C  
ATOM   1629  SG  CYS A 834      61.443  45.436  19.714  1.00  0.00           S  
ATOM   1630  H   CYS A 834      64.125  47.084  18.533  1.00  0.00           H  
ATOM   1631  N   LEU A 835      61.044  46.724  16.247  1.00  0.00           N  
ATOM   1632  CA  LEU A 835      60.142  47.811  15.895  1.00  0.00           C  
ATOM   1633  C   LEU A 835      58.925  47.675  16.753  1.00  0.00           C  
ATOM   1634  O   LEU A 835      58.478  46.566  16.941  1.00  0.00           O  
ATOM   1635  CB  LEU A 835      59.760  47.690  14.427  1.00  0.00           C  
ATOM   1636  CG  LEU A 835      59.142  48.910  13.794  1.00  0.00           C  
ATOM   1637  CD1 LEU A 835      60.065  50.078  13.886  1.00  0.00           C  
ATOM   1638  CD2 LEU A 835      58.855  48.609  12.356  1.00  0.00           C  
ATOM   1639  H   LEU A 835      60.862  45.820  15.906  1.00  0.00           H  
ATOM   1640  N   ARG A 836      58.378  48.787  17.253  1.00  0.00           N  
ATOM   1641  CA  ARG A 836      57.198  48.776  18.140  1.00  0.00           C  
ATOM   1642  C   ARG A 836      56.123  49.784  17.783  1.00  0.00           C  
ATOM   1643  O   ARG A 836      56.422  50.868  17.308  1.00  0.00           O  
ATOM   1644  CB  ARG A 836      57.620  49.121  19.548  1.00  0.00           C  
ATOM   1645  CG  ARG A 836      58.639  48.224  20.114  1.00  0.00           C  
ATOM   1646  CD  ARG A 836      58.114  47.693  21.375  1.00  0.00           C  
ATOM   1647  NE  ARG A 836      58.809  48.215  22.531  1.00  0.00           N  
ATOM   1648  CZ  ARG A 836      58.311  48.154  23.754  1.00  0.00           C  
ATOM   1649  NH1 ARG A 836      57.081  47.686  23.963  1.00  0.00           N  
ATOM   1650  NH2 ARG A 836      59.031  48.617  24.757  1.00  0.00           N  
ATOM   1651  H   ARG A 836      58.773  49.654  17.021  1.00  0.00           H  
ATOM   1652 HE   ARG A 836      59.646  48.663  22.402  1.00  0.00           H  
ATOM   1653 HH11 ARG A 836      56.513  47.344  23.211  1.00  0.00           H  
ATOM   1654 HH12 ARG A 836      56.716  47.605  24.907  1.00  0.00           H  
ATOM   1655 HH21 ARG A 836      59.906  49.030  24.578  1.00  0.00           H  
ATOM   1656 HH22 ARG A 836      58.659  48.572  25.690  1.00  0.00           H  
ATOM   1657  N   ALA A 837      54.871  49.448  18.028  1.00  0.00           N  
ATOM   1658  CA  ALA A 837      53.797  50.373  17.749  1.00  0.00           C  
ATOM   1659  C   ALA A 837      53.808  51.430  18.865  1.00  0.00           C  
ATOM   1660  O   ALA A 837      54.116  51.144  20.017  1.00  0.00           O  
ATOM   1661  CB  ALA A 837      52.492  49.657  17.721  1.00  0.00           C  
ATOM   1662  H   ALA A 837      54.667  48.558  18.383  1.00  0.00           H  
ATOM   1663  N   LYS A 838      53.498  52.665  18.526  1.00  0.00           N  
ATOM   1664  CA  LYS A 838      53.493  53.709  19.524  1.00  0.00           C  
ATOM   1665  C   LYS A 838      52.042  53.920  19.951  1.00  0.00           C  
ATOM   1666  O   LYS A 838      51.337  54.749  19.385  1.00  0.00           O  
ATOM   1667  CB  LYS A 838      54.072  54.971  18.918  1.00  0.00           C  
ATOM   1668  CG  LYS A 838      54.547  55.910  19.940  1.00  0.00           C  
ATOM   1669  CD  LYS A 838      54.917  57.217  19.305  1.00  0.00           C  
ATOM   1670  CE  LYS A 838      56.321  57.209  18.824  1.00  0.00           C  
ATOM   1671  NZ  LYS A 838      56.760  58.593  18.585  1.00  0.00           N  
ATOM   1672  H   LYS A 838      53.292  52.874  17.592  1.00  0.00           H  
ATOM   1673  HZ1 LYS A 838      56.517  59.195  19.387  1.00  0.00           H  
ATOM   1674  HZ2 LYS A 838      57.815  58.591  18.479  1.00  0.00           H  
ATOM   1675  HZ3 LYS A 838      56.351  58.960  17.710  1.00  0.00           H  
ATOM   1676  N   ILE A 839      51.587  53.141  20.924  1.00  0.00           N  
ATOM   1677  CA  ILE A 839      50.218  53.238  21.369  1.00  0.00           C  
ATOM   1678  C   ILE A 839      50.100  53.855  22.727  1.00  0.00           C  
ATOM   1679  O   ILE A 839      50.376  55.019  22.861  1.00  0.00           O  
ATOM   1680  CB  ILE A 839      49.508  51.891  21.339  1.00  0.00           C  
ATOM   1681  CG1 ILE A 839      49.674  51.251  19.963  1.00  0.00           C  
ATOM   1682  CG2 ILE A 839      48.064  52.076  21.627  1.00  0.00           C  
ATOM   1683  CD1 ILE A 839      48.889  49.966  19.743  1.00  0.00           C  
ATOM   1684  H   ILE A 839      52.201  52.530  21.361  1.00  0.00           H  
ATOM   1685  N   ASP A 840      49.782  53.075  23.748  1.00  0.00           N  
ATOM   1686  CA  ASP A 840      49.593  53.617  25.088  1.00  0.00           C  
ATOM   1687  C   ASP A 840      50.133  52.701  26.196  1.00  0.00           C  
ATOM   1688  O   ASP A 840      49.463  51.768  26.604  1.00  0.00           O  
ATOM   1689  CB  ASP A 840      48.095  53.843  25.306  1.00  0.00           C  
ATOM   1690  CG  ASP A 840      47.784  54.498  26.635  1.00  0.00           C  
ATOM   1691  OD1 ASP A 840      48.732  54.861  27.377  1.00  0.00           O  
ATOM   1692  OD2 ASP A 840      46.576  54.663  26.931  1.00  0.00           O  
ATOM   1693  H   ASP A 840      49.673  52.107  23.629  1.00  0.00           H  
ATOM   1694  N   MET A 869      51.273  53.040  26.775  1.00  0.00           N  
ATOM   1695  CA  MET A 869      51.867  52.206  27.819  1.00  0.00           C  
ATOM   1696  C   MET A 869      51.054  52.042  29.095  1.00  0.00           C  
ATOM   1697  O   MET A 869      51.467  51.286  29.983  1.00  0.00           O  
ATOM   1698  CB  MET A 869      53.243  52.727  28.202  1.00  0.00           C  
ATOM   1699  CG  MET A 869      54.230  52.638  27.090  1.00  0.00           C  
ATOM   1700  SD  MET A 869      54.374  50.910  26.591  1.00  0.00           S  
ATOM   1701  CE  MET A 869      55.727  50.401  27.670  1.00  0.00           C  
ATOM   1702  H   MET A 869      51.724  53.848  26.487  1.00  0.00           H  
ATOM   1703  N   ALA A 870      49.954  52.797  29.222  1.00  0.00           N  
ATOM   1704  CA  ALA A 870      49.107  52.723  30.405  1.00  0.00           C  
ATOM   1705  C   ALA A 870      47.754  52.115  30.102  1.00  0.00           C  
ATOM   1706  O   ALA A 870      46.883  52.044  30.958  1.00  0.00           O  
ATOM   1707  CB  ALA A 870      48.916  54.076  31.007  1.00  0.00           C  
ATOM   1708  H   ALA A 870      49.700  53.394  28.491  1.00  0.00           H  
ATOM   1709  N   SER A 872      47.578  51.681  28.867  1.00  0.00           N  
ATOM   1710  CA  SER A 872      46.324  51.081  28.466  1.00  0.00           C  
ATOM   1711  C   SER A 872      46.016  49.884  29.330  1.00  0.00           C  
ATOM   1712  O   SER A 872      46.904  49.138  29.709  1.00  0.00           O  
ATOM   1713  CB  SER A 872      46.365  50.623  27.001  1.00  0.00           C  
ATOM   1714  OG  SER A 872      45.170  49.930  26.658  1.00  0.00           O  
ATOM   1715  H   SER A 872      48.313  51.733  28.215  1.00  0.00           H  
ATOM   1716 HG   SER A 872      45.240  49.667  25.732  1.00  0.00           H  
ATOM   1717  N   PRO A 873      44.752  49.706  29.667  1.00  0.00           N  
ATOM   1718  CA  PRO A 873      44.425  48.550  30.490  1.00  0.00           C  
ATOM   1719  C   PRO A 873      44.660  47.259  29.692  1.00  0.00           C  
ATOM   1720  O   PRO A 873      44.844  46.199  30.279  1.00  0.00           O  
ATOM   1721  CB  PRO A 873      42.944  48.773  30.820  1.00  0.00           C  
ATOM   1722  CG  PRO A 873      42.488  49.815  29.844  1.00  0.00           C  
ATOM   1723  CD  PRO A 873      43.673  50.693  29.683  1.00  0.00           C  
ATOM   1724  N   PHE A 874      44.607  47.341  28.361  1.00  0.00           N  
ATOM   1725  CA  PHE A 874      44.868  46.161  27.522  1.00  0.00           C  
ATOM   1726  C   PHE A 874      46.391  46.001  27.469  1.00  0.00           C  
ATOM   1727  O   PHE A 874      47.082  46.911  26.977  1.00  0.00           O  
ATOM   1728  CB  PHE A 874      44.341  46.381  26.099  1.00  0.00           C  
ATOM   1729  CG  PHE A 874      42.833  46.436  26.004  1.00  0.00           C  
ATOM   1730  CD1 PHE A 874      42.094  45.264  25.889  1.00  0.00           C  
ATOM   1731  CD2 PHE A 874      42.159  47.648  26.073  1.00  0.00           C  
ATOM   1732  CE1 PHE A 874      40.734  45.312  25.854  1.00  0.00           C  
ATOM   1733  CE2 PHE A 874      40.805  47.697  26.039  1.00  0.00           C  
ATOM   1734  CZ  PHE A 874      40.088  46.537  25.934  1.00  0.00           C  
ATOM   1735  H   PHE A 874      44.474  48.207  27.940  1.00  0.00           H  
ATOM   1736  N   ILE A1082      46.929  44.871  27.957  1.00  0.00           N  
ATOM   1737  CA  ILE A1082      48.377  44.684  27.914  1.00  0.00           C  
ATOM   1738  C   ILE A1082      48.820  44.638  26.470  1.00  0.00           C  
ATOM   1739  O   ILE A1082      49.922  45.054  26.128  1.00  0.00           O  
ATOM   1740  CB  ILE A1082      48.869  43.383  28.624  1.00  0.00           C  
ATOM   1741  CG1 ILE A1082      48.814  43.529  30.140  1.00  0.00           C  
ATOM   1742  CG2 ILE A1082      50.295  43.049  28.214  1.00  0.00           C  
ATOM   1743  CD1 ILE A1082      47.454  43.320  30.673  1.00  0.00           C  
ATOM   1744  H   ILE A1082      46.351  44.192  28.358  1.00  0.00           H  
ATOM   1745  N   VAL A1083      47.931  44.190  25.595  1.00  0.00           N  
ATOM   1746  CA  VAL A1083      48.290  44.093  24.191  1.00  0.00           C  
ATOM   1747  C   VAL A1083      48.528  45.409  23.489  1.00  0.00           C  
ATOM   1748  O   VAL A1083      49.168  45.404  22.460  1.00  0.00           O  
ATOM   1749  CB  VAL A1083      47.296  43.225  23.387  1.00  0.00           C  
ATOM   1750  CG1 VAL A1083      46.007  43.986  23.080  1.00  0.00           C  
ATOM   1751  CG2 VAL A1083      47.949  42.736  22.134  1.00  0.00           C  
ATOM   1752  H   VAL A1083      47.044  43.927  25.900  1.00  0.00           H  
ATOM   1753  N   MET A1084      48.062  46.529  24.043  1.00  0.00           N  
ATOM   1754  CA  MET A1084      48.262  47.835  23.406  1.00  0.00           C  
ATOM   1755  C   MET A1084      49.409  48.639  23.997  1.00  0.00           C  
ATOM   1756  O   MET A1084      49.554  49.818  23.682  1.00  0.00           O  
ATOM   1757  CB  MET A1084      47.012  48.695  23.497  1.00  0.00           C  
ATOM   1758  CG  MET A1084      45.783  48.033  22.993  1.00  0.00           C  
ATOM   1759  SD  MET A1084      45.797  48.012  21.265  1.00  0.00           S  
ATOM   1760  CE  MET A1084      44.994  49.577  20.892  1.00  0.00           C  
ATOM   1761  H   MET A1084      47.572  46.488  24.898  1.00  0.00           H  
ATOM   1762  N   ARG A1085      50.201  48.033  24.878  1.00  0.00           N  
ATOM   1763  CA  ARG A1085      51.336  48.738  25.482  1.00  0.00           C  
ATOM   1764  C   ARG A1085      52.555  48.629  24.559  1.00  0.00           C  
ATOM   1765  O   ARG A1085      53.503  47.897  24.842  1.00  0.00           O  
ATOM   1766  CB  ARG A1085      51.678  48.159  26.867  1.00  0.00           C  
ATOM   1767  CG  ARG A1085      50.467  47.889  27.753  1.00  0.00           C  
ATOM   1768  CD  ARG A1085      50.463  48.690  29.050  1.00  0.00           C  
ATOM   1769  NE  ARG A1085      50.781  47.850  30.184  1.00  0.00           N  
ATOM   1770  CZ  ARG A1085      49.948  47.592  31.179  1.00  0.00           C  
ATOM   1771  NH1 ARG A1085      48.751  48.158  31.225  1.00  0.00           N  
ATOM   1772  NH2 ARG A1085      50.334  46.797  32.162  1.00  0.00           N  
ATOM   1773  H   ARG A1085      50.009  47.102  25.145  1.00  0.00           H  
ATOM   1774 HE   ARG A1085      51.665  47.461  30.217  1.00  0.00           H  
ATOM   1775 HH11 ARG A1085      48.477  48.809  30.522  1.00  0.00           H  
ATOM   1776 HH12 ARG A1085      48.137  47.979  31.997  1.00  0.00           H  
ATOM   1777 HH21 ARG A1085      51.247  46.395  32.156  1.00  0.00           H  
ATOM   1778 HH22 ARG A1085      49.713  46.611  32.925  1.00  0.00           H  
ATOM   1779  N   ASP A1087      52.496  49.352  23.442  1.00  0.00           N  
ATOM   1780  CA  ASP A1087      53.555  49.390  22.448  1.00  0.00           C  
ATOM   1781  C   ASP A1087      53.952  48.026  21.893  1.00  0.00           C  
ATOM   1782  O   ASP A1087      55.137  47.713  21.792  1.00  0.00           O  
ATOM   1783  CB  ASP A1087      54.793  50.094  23.005  1.00  0.00           C  
ATOM   1784  CG  ASP A1087      54.648  51.604  23.061  1.00  0.00           C  
ATOM   1785  OD1 ASP A1087      53.504  52.096  23.055  1.00  0.00           O  
ATOM   1786  OD2 ASP A1087      55.688  52.291  23.116  1.00  0.00           O  
ATOM   1787  H   ASP A1087      51.674  49.855  23.274  1.00  0.00           H  
ATOM   1788  N   PRO A1088      52.970  47.216  21.466  1.00  0.00           N  
ATOM   1789  CA  PRO A1088      53.193  45.886  20.912  1.00  0.00           C  
ATOM   1790  C   PRO A1088      54.269  45.864  19.855  1.00  0.00           C  
ATOM   1791  O   PRO A1088      54.250  46.704  18.962  1.00  0.00           O  
ATOM   1792  CB  PRO A1088      51.846  45.574  20.270  1.00  0.00           C  
ATOM   1793  CG  PRO A1088      51.370  46.885  19.817  1.00  0.00           C  
ATOM   1794  CD  PRO A1088      51.632  47.686  21.072  1.00  0.00           C  
ATOM   1795  N   VAL A1089      55.203  44.916  19.979  1.00  0.00           N  
ATOM   1796  CA  VAL A1089      56.274  44.731  19.020  1.00  0.00           C  
ATOM   1797  C   VAL A1089      55.594  44.373  17.704  1.00  0.00           C  
ATOM   1798  O   VAL A1089      54.526  43.727  17.685  1.00  0.00           O  
ATOM   1799  CB  VAL A1089      57.172  43.561  19.400  1.00  0.00           C  
ATOM   1800  CG1 VAL A1089      58.322  43.427  18.428  1.00  0.00           C  
ATOM   1801  CG2 VAL A1089      57.674  43.750  20.786  1.00  0.00           C  
ATOM   1802  H   VAL A1089      55.121  44.286  20.729  1.00  0.00           H  
ATOM   1803  N   LEU A1090      56.185  44.874  16.625  1.00  0.00           N  
ATOM   1804  CA  LEU A1090      55.704  44.647  15.272  1.00  0.00           C  
ATOM   1805  C   LEU A1090      56.699  43.824  14.458  1.00  0.00           C  
ATOM   1806  O   LEU A1090      56.298  43.090  13.568  1.00  0.00           O  
ATOM   1807  CB  LEU A1090      55.434  45.969  14.564  1.00  0.00           C  
ATOM   1808  CG  LEU A1090      54.032  46.553  14.629  1.00  0.00           C  
ATOM   1809  CD1 LEU A1090      53.367  46.330  15.967  1.00  0.00           C  
ATOM   1810  CD2 LEU A1090      54.126  48.020  14.310  1.00  0.00           C  
ATOM   1811  H   LEU A1090      56.979  45.417  16.738  1.00  0.00           H  
ATOM   1812  N   TYR A1091      57.991  43.954  14.755  1.00  0.00           N  
ATOM   1813  CA  TYR A1091      59.060  43.230  14.045  1.00  0.00           C  
ATOM   1814  C   TYR A1091      60.169  42.838  15.005  1.00  0.00           C  
ATOM   1815  O   TYR A1091      60.511  43.582  15.901  1.00  0.00           O  
ATOM   1816  CB  TYR A1091      59.692  44.103  12.960  1.00  0.00           C  
ATOM   1817  CG  TYR A1091      59.038  44.028  11.619  1.00  0.00           C  
ATOM   1818  CD1 TYR A1091      59.427  43.071  10.713  1.00  0.00           C  
ATOM   1819  CD2 TYR A1091      57.999  44.891  11.261  1.00  0.00           C  
ATOM   1820  CE1 TYR A1091      58.806  42.952   9.482  1.00  0.00           C  
ATOM   1821  CE2 TYR A1091      57.355  44.788  10.023  1.00  0.00           C  
ATOM   1822  CZ  TYR A1091      57.768  43.808   9.140  1.00  0.00           C  
ATOM   1823  OH  TYR A1091      57.152  43.633   7.907  1.00  0.00           O  
ATOM   1824  H   TYR A1091      58.239  44.576  15.478  1.00  0.00           H  
ATOM   1825 HH   TYR A1091      56.443  44.284   7.825  1.00  0.00           H  
ATOM   1826  N   ARG A1093      60.712  41.651  14.813  1.00  0.00           N  
ATOM   1827  CA  ARG A1093      61.810  41.183  15.641  1.00  0.00           C  
ATOM   1828  C   ARG A1093      62.840  40.530  14.732  1.00  0.00           C  
ATOM   1829  O   ARG A1093      62.485  40.087  13.644  1.00  0.00           O  
ATOM   1830  CB  ARG A1093      61.320  40.220  16.747  1.00  0.00           C  
ATOM   1831  CG  ARG A1093      59.989  39.442  16.537  1.00  0.00           C  
ATOM   1832  CD  ARG A1093      60.167  38.303  15.583  1.00  0.00           C  
ATOM   1833  NE  ARG A1093      59.365  37.131  15.914  1.00  0.00           N  
ATOM   1834  CZ  ARG A1093      58.281  36.749  15.238  1.00  0.00           C  
ATOM   1835  NH1 ARG A1093      57.828  37.495  14.233  1.00  0.00           N  
ATOM   1836  NH2 ARG A1093      57.627  35.645  15.590  1.00  0.00           N  
ATOM   1837  H   ARG A1093      60.367  41.051  14.095  1.00  0.00           H  
ATOM   1838 HE   ARG A1093      59.631  36.619  16.668  1.00  0.00           H  
ATOM   1839 HH11 ARG A1093      58.293  38.339  13.964  1.00  0.00           H  
ATOM   1840 HH12 ARG A1093      57.017  37.200  13.709  1.00  0.00           H  
ATOM   1841 HH21 ARG A1093      57.931  35.117  16.374  1.00  0.00           H  
ATOM   1842 HH22 ARG A1093      56.814  35.370  15.079  1.00  0.00           H  
ATOM   1843  N   ILE A1094      64.112  40.569  15.118  1.00  0.00           N  
ATOM   1844  CA  ILE A1094      65.174  40.003  14.303  1.00  0.00           C  
ATOM   1845  C   ILE A1094      65.374  38.517  14.517  1.00  0.00           C  
ATOM   1846  O   ILE A1094      65.532  38.059  15.634  1.00  0.00           O  
ATOM   1847  CB  ILE A1094      66.479  40.702  14.605  1.00  0.00           C  
ATOM   1848  CG1 ILE A1094      66.337  42.173  14.255  1.00  0.00           C  
ATOM   1849  CG2 ILE A1094      67.653  40.040  13.878  1.00  0.00           C  
ATOM   1850  CD1 ILE A1094      67.395  43.027  14.946  1.00  0.00           C  
ATOM   1851  H   ILE A1094      64.335  40.935  15.990  1.00  0.00           H  
ATOM   1852  N   LYS A1099      65.398  37.762  13.442  1.00  0.00           N  
ATOM   1853  CA  LYS A1099      65.619  36.350  13.531  1.00  0.00           C  
ATOM   1854  C   LYS A1099      66.428  35.998  12.318  1.00  0.00           C  
ATOM   1855  O   LYS A1099      65.969  36.217  11.199  1.00  0.00           O  
ATOM   1856  CB  LYS A1099      64.286  35.623  13.501  1.00  0.00           C  
ATOM   1857  CG  LYS A1099      63.856  35.136  14.848  1.00  0.00           C  
ATOM   1858  CD  LYS A1099      62.346  35.139  14.960  1.00  0.00           C  
ATOM   1859  CE  LYS A1099      61.835  34.193  16.052  1.00  0.00           C  
ATOM   1860  NZ  LYS A1099      62.318  34.574  17.393  1.00  0.00           N  
ATOM   1861  H   LYS A1099      65.261  38.143  12.572  1.00  0.00           H  
ATOM   1862  HZ1 LYS A1099      62.170  35.598  17.494  1.00  0.00           H  
ATOM   1863  HZ2 LYS A1099      61.751  34.071  18.107  1.00  0.00           H  
ATOM   1864  HZ3 LYS A1099      63.314  34.339  17.491  1.00  0.00           H  
ATOM   1865  N   PHE A1165      67.690  35.629  12.534  1.00  0.00           N  
ATOM   1866  CA  PHE A1165      68.565  35.211  11.443  1.00  0.00           C  
ATOM   1867  C   PHE A1165      68.308  33.705  11.294  1.00  0.00           C  
ATOM   1868  O   PHE A1165      69.086  32.877  11.761  1.00  0.00           O  
ATOM   1869  CB  PHE A1165      70.019  35.456  11.807  1.00  0.00           C  
ATOM   1870  CG  PHE A1165      70.369  36.886  11.932  1.00  0.00           C  
ATOM   1871  CD1 PHE A1165      70.421  37.697  10.818  1.00  0.00           C  
ATOM   1872  CD2 PHE A1165      70.686  37.420  13.166  1.00  0.00           C  
ATOM   1873  CE1 PHE A1165      70.789  39.029  10.937  1.00  0.00           C  
ATOM   1874  CE2 PHE A1165      71.054  38.753  13.301  1.00  0.00           C  
ATOM   1875  CZ  PHE A1165      71.108  39.558  12.188  1.00  0.00           C  
ATOM   1876  H   PHE A1165      68.058  35.617  13.444  1.00  0.00           H  
ATOM   1877  N   ALA A1166      67.163  33.361  10.726  1.00  0.00           N  
ATOM   1878  CA  ALA A1166      66.790  31.970  10.552  1.00  0.00           C  
ATOM   1879  C   ALA A1166      66.210  31.810   9.165  1.00  0.00           C  
ATOM   1880  O   ALA A1166      65.453  32.674   8.711  1.00  0.00           O  
ATOM   1881  CB  ALA A1166      65.768  31.571  11.595  1.00  0.00           C  
ATOM   1882  H   ALA A1166      66.542  34.057  10.407  1.00  0.00           H  
ATOM   1883  N   GLU A1168      66.593  30.725   8.497  1.00  0.00           N  
ATOM   1884  CA  GLU A1168      66.132  30.418   7.151  1.00  0.00           C  
ATOM   1885  C   GLU A1168      64.637  30.147   7.262  1.00  0.00           C  
ATOM   1886  O   GLU A1168      64.204  29.392   8.128  1.00  0.00           O  
ATOM   1887  CB  GLU A1168      66.863  29.176   6.655  1.00  0.00           C  
ATOM   1888  CG  GLU A1168      66.972  29.026   5.167  1.00  0.00           C  
ATOM   1889  CD  GLU A1168      67.844  27.838   4.813  1.00  0.00           C  
ATOM   1890  OE1 GLU A1168      69.084  27.996   4.742  1.00  0.00           O  
ATOM   1891  OE2 GLU A1168      67.288  26.730   4.635  1.00  0.00           O  
ATOM   1892  H   GLU A1168      67.208  30.105   8.923  1.00  0.00           H  
ATOM   1893  N   HIS A1169      63.841  30.796   6.426  1.00  0.00           N  
ATOM   1894  CA  HIS A1169      62.402  30.627   6.438  1.00  0.00           C  
ATOM   1895  C   HIS A1169      62.047  29.570   5.418  1.00  0.00           C  
ATOM   1896  O   HIS A1169      62.530  29.628   4.312  1.00  0.00           O  
ATOM   1897  CB  HIS A1169      61.739  31.947   6.068  1.00  0.00           C  
ATOM   1898  CG  HIS A1169      60.248  31.922   6.211  1.00  0.00           C  
ATOM   1899  ND1 HIS A1169      59.415  31.473   5.222  1.00  0.00           N  
ATOM   1900  CD2 HIS A1169      59.459  32.272   7.256  1.00  0.00           C  
ATOM   1901  CE1 HIS A1169      58.160  31.533   5.644  1.00  0.00           C  
ATOM   1902  NE2 HIS A1169      58.164  32.012   6.871  1.00  0.00           N  
ATOM   1903  H   HIS A1169      64.204  31.436   5.841  1.00  0.00           H  
ATOM   1904  HD1 HIS A1169      59.665  31.200   4.341  1.00  0.00           H  
ATOM   1905  HE2 HIS A1169      57.358  32.168   7.450  1.00  0.00           H  
ATOM   1906  N   HIS A1170      61.093  28.697   5.718  1.00  0.00           N  
ATOM   1907  CA  HIS A1170      60.758  27.610   4.792  1.00  0.00           C  
ATOM   1908  C   HIS A1170      60.170  28.013   3.464  1.00  0.00           C  
ATOM   1909  O   HIS A1170      59.932  27.174   2.636  1.00  0.00           O  
ATOM   1910  CB  HIS A1170      59.847  26.585   5.468  1.00  0.00           C  
ATOM   1911  CG  HIS A1170      58.602  27.168   6.052  1.00  0.00           C  
ATOM   1912  ND1 HIS A1170      57.428  27.276   5.341  1.00  0.00           N  
ATOM   1913  CD2 HIS A1170      58.339  27.642   7.287  1.00  0.00           C  
ATOM   1914  CE1 HIS A1170      56.491  27.792   6.119  1.00  0.00           C  
ATOM   1915  NE2 HIS A1170      57.019  28.025   7.305  1.00  0.00           N  
ATOM   1916  H   HIS A1170      60.662  28.754   6.586  1.00  0.00           H  
ATOM   1917  HD1 HIS A1170      57.309  26.987   4.410  1.00  0.00           H  
ATOM   1918  HE2 HIS A1170      56.551  28.392   8.080  1.00  0.00           H  
ATOM   1919  N   GLN A1171      59.853  29.285   3.286  1.00  0.00           N  
ATOM   1920  CA  GLN A1171      59.291  29.742   2.020  1.00  0.00           C  
ATOM   1921  C   GLN A1171      60.210  30.787   1.413  1.00  0.00           C  
ATOM   1922  O   GLN A1171      60.555  30.705   0.250  1.00  0.00           O  
ATOM   1923  CB  GLN A1171      57.922  30.370   2.231  1.00  0.00           C  
ATOM   1924  CG  GLN A1171      56.904  29.415   2.732  1.00  0.00           C  
ATOM   1925  CD  GLN A1171      56.576  28.378   1.705  1.00  0.00           C  
ATOM   1926  OE1 GLN A1171      56.417  28.707   0.540  1.00  0.00           O  
ATOM   1927  NE2 GLN A1171      56.460  27.112   2.132  1.00  0.00           N  
ATOM   1928  H   GLN A1171      60.071  29.896   3.972  1.00  0.00           H  
ATOM   1929 HE21 GLN A1171      56.266  26.418   1.447  1.00  0.00           H  
ATOM   1930 HE22 GLN A1171      56.587  26.874   3.046  1.00  0.00           H  
ATOM   1931  N   THR A1177      60.617  31.761   2.217  1.00  0.00           N  
ATOM   1932  CA  THR A1177      61.471  32.847   1.744  1.00  0.00           C  
ATOM   1933  C   THR A1177      62.964  32.634   1.968  1.00  0.00           C  
ATOM   1934  O   THR A1177      63.748  33.577   1.845  1.00  0.00           O  
ATOM   1935  CB  THR A1177      61.029  34.239   2.333  1.00  0.00           C  
ATOM   1936  OG1 THR A1177      60.993  34.194   3.767  1.00  0.00           O  
ATOM   1937  CG2 THR A1177      59.642  34.609   1.827  1.00  0.00           C  
ATOM   1938  H   THR A1177      60.371  31.773   3.138  1.00  0.00           H  
ATOM   1939  HG1 THR A1177      60.753  35.050   4.128  1.00  0.00           H  
ATOM   1940  N   GLY A1178      63.357  31.411   2.314  1.00  0.00           N  
ATOM   1941  CA  GLY A1178      64.762  31.099   2.512  1.00  0.00           C  
ATOM   1942  C   GLY A1178      65.490  32.055   3.423  1.00  0.00           C  
ATOM   1943  O   GLY A1178      65.199  32.107   4.593  1.00  0.00           O  
ATOM   1944  H   GLY A1178      62.698  30.711   2.443  1.00  0.00           H  
ATOM   1945  N   ASN A1191      66.440  32.813   2.896  1.00  0.00           N  
ATOM   1946  CA  ASN A1191      67.191  33.762   3.718  1.00  0.00           C  
ATOM   1947  C   ASN A1191      66.956  35.189   3.268  1.00  0.00           C  
ATOM   1948  O   ASN A1191      67.743  36.076   3.574  1.00  0.00           O  
ATOM   1949  CB  ASN A1191      68.687  33.473   3.631  1.00  0.00           C  
ATOM   1950  CG  ASN A1191      69.039  32.083   4.093  1.00  0.00           C  
ATOM   1951  OD1 ASN A1191      68.765  31.710   5.242  1.00  0.00           O  
ATOM   1952  ND2 ASN A1191      69.615  31.284   3.188  1.00  0.00           N  
ATOM   1953  H   ASN A1191      66.645  32.724   1.964  1.00  0.00           H  
ATOM   1954 HD21 ASN A1191      69.830  30.378   3.466  1.00  0.00           H  
ATOM   1955 HD22 ASN A1191      69.779  31.635   2.288  1.00  0.00           H  
ATOM   1956  N   LYS A1192      65.918  35.389   2.466  1.00  0.00           N  
ATOM   1957  CA  LYS A1192      65.598  36.719   1.954  1.00  0.00           C  
ATOM   1958  C   LYS A1192      65.397  37.672   3.122  1.00  0.00           C  
ATOM   1959  O   LYS A1192      65.822  38.809   3.062  1.00  0.00           O  
ATOM   1960  CB  LYS A1192      64.327  36.663   1.095  1.00  0.00           C  
ATOM   1961  CG  LYS A1192      63.840  38.031   0.596  1.00  0.00           C  
ATOM   1962  CD  LYS A1192      62.442  37.995  -0.126  1.00  0.00           C  
ATOM   1963  CE  LYS A1192      62.017  39.443  -0.603  1.00  0.00           C  
ATOM   1964  NZ  LYS A1192      60.680  39.558  -1.233  1.00  0.00           N  
ATOM   1965  H   LYS A1192      65.303  34.642   2.283  1.00  0.00           H  
ATOM   1966  HZ1 LYS A1192      59.974  39.034  -0.671  1.00  0.00           H  
ATOM   1967  HZ2 LYS A1192      60.398  40.539  -1.338  1.00  0.00           H  
ATOM   1968  HZ3 LYS A1192      60.679  39.112  -2.205  1.00  0.00           H  
ATOM   1969  N   TRP A1193      64.783  37.183   4.196  1.00  0.00           N  
ATOM   1970  CA  TRP A1193      64.523  38.032   5.350  1.00  0.00           C  
ATOM   1971  C   TRP A1193      65.240  37.665   6.657  1.00  0.00           C  
ATOM   1972  O   TRP A1193      65.509  36.483   6.935  1.00  0.00           O  
ATOM   1973  CB  TRP A1193      63.033  38.045   5.645  1.00  0.00           C  
ATOM   1974  CG  TRP A1193      62.165  38.566   4.548  1.00  0.00           C  
ATOM   1975  CD1 TRP A1193      61.546  37.841   3.577  1.00  0.00           C  
ATOM   1976  CD2 TRP A1193      61.821  39.933   4.307  1.00  0.00           C  
ATOM   1977  NE1 TRP A1193      60.835  38.667   2.754  1.00  0.00           N  
ATOM   1978  CE2 TRP A1193      60.981  39.957   3.187  1.00  0.00           C  
ATOM   1979  CE3 TRP A1193      62.123  41.141   4.955  1.00  0.00           C  
ATOM   1980  CZ2 TRP A1193      60.461  41.141   2.673  1.00  0.00           C  
ATOM   1981  CZ3 TRP A1193      61.599  42.318   4.446  1.00  0.00           C  
ATOM   1982  CH2 TRP A1193      60.766  42.304   3.324  1.00  0.00           C  
ATOM   1983  H   TRP A1193      64.519  36.235   4.249  1.00  0.00           H  
ATOM   1984  HE1 TRP A1193      60.307  38.362   1.990  1.00  0.00           H  
ATOM   1985  N   CYS A1194      65.525  38.681   7.478  1.00  0.00           N  
ATOM   1986  CA  CYS A1194      66.099  38.418   8.789  1.00  0.00           C  
ATOM   1987  C   CYS A1194      65.313  39.142   9.865  1.00  0.00           C  
ATOM   1988  O   CYS A1194      65.615  39.001  11.038  1.00  0.00           O  
ATOM   1989  CB  CYS A1194      67.599  38.662   8.889  1.00  0.00           C  
ATOM   1990  SG  CYS A1194      68.068  40.326   8.945  1.00  0.00           S  
ATOM   1991  H   CYS A1194      65.394  39.587   7.182  1.00  0.00           H  
ATOM   1992  N   ILE A1195      64.301  39.911   9.461  1.00  0.00           N  
ATOM   1993  CA  ILE A1195      63.378  40.546  10.409  1.00  0.00           C  
ATOM   1994  C   ILE A1195      62.007  39.949  10.043  1.00  0.00           C  
ATOM   1995  O   ILE A1195      61.669  39.878   8.862  1.00  0.00           O  
ATOM   1996  CB  ILE A1195      63.331  42.089  10.308  1.00  0.00           C  
ATOM   1997  CG1 ILE A1195      62.667  42.543   9.004  1.00  0.00           C  
ATOM   1998  CG2 ILE A1195      64.722  42.635  10.416  1.00  0.00           C  
ATOM   1999  CD1 ILE A1195      62.587  44.008   8.833  1.00  0.00           C  
ATOM   2000  H   ILE A1195      64.168  40.041   8.511  1.00  0.00           H  
ATOM   2001  N   TYR A1196      61.261  39.441  11.021  1.00  0.00           N  
ATOM   2002  CA  TYR A1196      59.953  38.818  10.779  1.00  0.00           C  
ATOM   2003  C   TYR A1196      58.819  39.495  11.574  1.00  0.00           C  
ATOM   2004  O   TYR A1196      58.990  39.862  12.740  1.00  0.00           O  
ATOM   2005  CB  TYR A1196      60.023  37.339  11.117  1.00  0.00           C  
ATOM   2006  CG  TYR A1196      60.958  36.569  10.231  1.00  0.00           C  
ATOM   2007  CD1 TYR A1196      60.509  36.028   9.043  1.00  0.00           C  
ATOM   2008  CD2 TYR A1196      62.292  36.399  10.566  1.00  0.00           C  
ATOM   2009  CE1 TYR A1196      61.351  35.343   8.213  1.00  0.00           C  
ATOM   2010  CE2 TYR A1196      63.140  35.723   9.743  1.00  0.00           C  
ATOM   2011  CZ  TYR A1196      62.661  35.193   8.563  1.00  0.00           C  
ATOM   2012  OH  TYR A1196      63.468  34.493   7.694  1.00  0.00           O  
ATOM   2013  H   TYR A1196      61.553  39.563  11.942  1.00  0.00           H  
ATOM   2014 HH   TYR A1196      64.399  34.449   8.060  1.00  0.00           H  
ATOM   2015  N   PRO A1198      57.643  39.695  10.949  1.00  0.00           N  
ATOM   2016  CA  PRO A1198      56.463  40.327  11.534  1.00  0.00           C  
ATOM   2017  C   PRO A1198      55.806  39.466  12.566  1.00  0.00           C  
ATOM   2018  O   PRO A1198      55.756  38.262  12.405  1.00  0.00           O  
ATOM   2019  CB  PRO A1198      55.560  40.502  10.329  1.00  0.00           C  
ATOM   2020  CG  PRO A1198      55.838  39.316   9.553  1.00  0.00           C  
ATOM   2021  CD  PRO A1198      57.344  39.294   9.567  1.00  0.00           C  
ATOM   2022  N   MET A1199      55.237  40.099  13.582  1.00  0.00           N  
ATOM   2023  CA  MET A1199      54.577  39.385  14.650  1.00  0.00           C  
ATOM   2024  C   MET A1199      53.169  39.051  14.223  1.00  0.00           C  
ATOM   2025  O   MET A1199      52.618  39.684  13.339  1.00  0.00           O  
ATOM   2026  CB  MET A1199      54.512  40.247  15.899  1.00  0.00           C  
ATOM   2027  CG  MET A1199      55.836  40.605  16.473  1.00  0.00           C  
ATOM   2028  SD  MET A1199      56.643  39.228  17.208  1.00  0.00           S  
ATOM   2029  CE  MET A1199      55.680  39.046  18.646  1.00  0.00           C  
ATOM   2030  H   MET A1199      55.286  41.064  13.607  1.00  0.00           H  
ATOM   2031  N   TYR A1200      52.545  38.123  14.938  1.00  0.00           N  
ATOM   2032  CA  TYR A1200      51.199  37.714  14.628  1.00  0.00           C  
ATOM   2033  C   TYR A1200      50.255  38.890  14.512  1.00  0.00           C  
ATOM   2034  O   TYR A1200      49.698  39.083  13.458  1.00  0.00           O  
ATOM   2035  CB  TYR A1200      50.678  36.711  15.655  1.00  0.00           C  
ATOM   2036  CG  TYR A1200      49.172  36.563  15.675  1.00  0.00           C  
ATOM   2037  CD1 TYR A1200      48.504  35.671  14.836  1.00  0.00           C  
ATOM   2038  CD2 TYR A1200      48.416  37.360  16.492  1.00  0.00           C  
ATOM   2039  CE1 TYR A1200      47.129  35.603  14.827  1.00  0.00           C  
ATOM   2040  CE2 TYR A1200      47.073  37.305  16.492  1.00  0.00           C  
ATOM   2041  CZ  TYR A1200      46.421  36.436  15.668  1.00  0.00           C  
ATOM   2042  OH  TYR A1200      45.050  36.437  15.720  1.00  0.00           O  
ATOM   2043  H   TYR A1200      52.999  37.711  15.712  1.00  0.00           H  
ATOM   2044 HH   TYR A1200      44.730  37.087  16.342  1.00  0.00           H  
ATOM   2045  N   ASP A1201      50.119  39.724  15.541  1.00  0.00           N  
ATOM   2046  CA  ASP A1201      49.156  40.821  15.470  1.00  0.00           C  
ATOM   2047  C   ASP A1201      49.300  41.805  14.334  1.00  0.00           C  
ATOM   2048  O   ASP A1201      48.308  42.318  13.835  1.00  0.00           O  
ATOM   2049  CB  ASP A1201      49.016  41.558  16.799  1.00  0.00           C  
ATOM   2050  CG  ASP A1201      48.467  40.683  17.895  1.00  0.00           C  
ATOM   2051  OD1 ASP A1201      47.239  40.484  17.981  1.00  0.00           O  
ATOM   2052  OD2 ASP A1201      49.272  40.162  18.667  1.00  0.00           O  
ATOM   2053  H   ASP A1201      50.633  39.599  16.342  1.00  0.00           H  
ATOM   2054  N   PHE A1202      50.523  42.094  13.934  1.00  0.00           N  
ATOM   2055  CA  PHE A1202      50.713  42.973  12.808  1.00  0.00           C  
ATOM   2056  C   PHE A1202      50.342  42.237  11.502  1.00  0.00           C  
ATOM   2057  O   PHE A1202      49.599  42.764  10.685  1.00  0.00           O  
ATOM   2058  CB  PHE A1202      52.163  43.439  12.754  1.00  0.00           C  
ATOM   2059  CG  PHE A1202      52.440  44.474  11.704  1.00  0.00           C  
ATOM   2060  CD1 PHE A1202      51.750  45.688  11.680  1.00  0.00           C  
ATOM   2061  CD2 PHE A1202      53.416  44.241  10.756  1.00  0.00           C  
ATOM   2062  CE1 PHE A1202      52.030  46.646  10.727  1.00  0.00           C  
ATOM   2063  CE2 PHE A1202      53.706  45.190   9.796  1.00  0.00           C  
ATOM   2064  CZ  PHE A1202      53.008  46.402   9.784  1.00  0.00           C  
ATOM   2065  H   PHE A1202      51.285  41.710  14.403  1.00  0.00           H  
ATOM   2066  N   THR A1203      50.770  40.984  11.356  1.00  0.00           N  
ATOM   2067  CA  THR A1203      50.520  40.193  10.149  1.00  0.00           C  
ATOM   2068  C   THR A1203      49.061  39.806   9.854  1.00  0.00           C  
ATOM   2069  O   THR A1203      48.551  39.909   8.733  1.00  0.00           O  
ATOM   2070  CB  THR A1203      51.316  38.866  10.193  1.00  0.00           C  
ATOM   2071  OG1 THR A1203      52.682  39.126  10.469  1.00  0.00           O  
ATOM   2072  CG2 THR A1203      51.272  38.190   8.889  1.00  0.00           C  
ATOM   2073  H   THR A1203      51.294  40.595  12.069  1.00  0.00           H  
ATOM   2074  HG1 THR A1203      53.150  38.328  10.519  1.00  0.00           H  
ATOM   2075  N   HIS A1204      48.384  39.324  10.863  1.00  0.00           N  
ATOM   2076  CA  HIS A1204      47.046  38.846  10.659  1.00  0.00           C  
ATOM   2077  C   HIS A1204      45.936  39.744  10.152  1.00  0.00           C  
ATOM   2078  O   HIS A1204      45.075  39.286   9.414  1.00  0.00           O  
ATOM   2079  CB  HIS A1204      46.592  38.149  11.906  1.00  0.00           C  
ATOM   2080  CG  HIS A1204      45.761  36.951  11.635  1.00  0.00           C  
ATOM   2081  ND1 HIS A1204      44.389  37.015  11.588  1.00  0.00           N  
ATOM   2082  CD2 HIS A1204      46.093  35.668  11.374  1.00  0.00           C  
ATOM   2083  CE1 HIS A1204      43.910  35.817  11.310  1.00  0.00           C  
ATOM   2084  NE2 HIS A1204      44.926  34.979  11.174  1.00  0.00           N  
ATOM   2085  H   HIS A1204      48.788  39.313  11.762  1.00  0.00           H  
ATOM   2086  HD1 HIS A1204      43.835  37.825  11.717  1.00  0.00           H  
ATOM   2087  HE2 HIS A1204      44.847  34.020  10.995  1.00  0.00           H  
ATOM   2088  N   CYS A1205      45.870  40.981  10.608  1.00  0.00           N  
ATOM   2089  CA  CYS A1205      44.805  41.861  10.178  1.00  0.00           C  
ATOM   2090  C   CYS A1205      45.082  42.360   8.785  1.00  0.00           C  
ATOM   2091  O   CYS A1205      44.184  42.434   7.934  1.00  0.00           O  
ATOM   2092  CB  CYS A1205      44.705  43.030  11.137  1.00  0.00           C  
ATOM   2093  SG  CYS A1205      46.305  43.889  11.303  1.00  0.00           S  
ATOM   2094  H   CYS A1205      46.521  41.289  11.280  1.00  0.00           H  
ATOM   2095  N   ILE A1206      46.331  42.718   8.539  1.00  0.00           N  
ATOM   2096  CA  ILE A1206      46.716  43.164   7.212  1.00  0.00           C  
ATOM   2097  C   ILE A1206      46.491  42.060   6.173  1.00  0.00           C  
ATOM   2098  O   ILE A1206      45.970  42.333   5.096  1.00  0.00           O  
ATOM   2099  CB  ILE A1206      48.136  43.689   7.209  1.00  0.00           C  
ATOM   2100  CG1 ILE A1206      48.155  44.971   8.029  1.00  0.00           C  
ATOM   2101  CG2 ILE A1206      48.634  43.883   5.794  1.00  0.00           C  
ATOM   2102  CD1 ILE A1206      49.471  45.597   8.133  1.00  0.00           C  
ATOM   2103  H   ILE A1206      46.991  42.708   9.258  1.00  0.00           H  
ATOM   2104  N   SER A1207      46.834  40.814   6.492  1.00  0.00           N  
ATOM   2105  CA  SER A1207      46.601  39.696   5.579  1.00  0.00           C  
ATOM   2106  C   SER A1207      45.106  39.494   5.321  1.00  0.00           C  
ATOM   2107  O   SER A1207      44.713  39.236   4.206  1.00  0.00           O  
ATOM   2108  CB  SER A1207      47.202  38.434   6.149  1.00  0.00           C  
ATOM   2109  OG  SER A1207      48.555  38.685   6.396  1.00  0.00           O  
ATOM   2110  H   SER A1207      47.232  40.621   7.363  1.00  0.00           H  
ATOM   2111 HG   SER A1207      48.910  37.785   6.731  1.00  0.00           H  
ATOM   2112  N   ASP A1208      44.264  39.583   6.341  1.00  0.00           N  
ATOM   2113  CA  ASP A1208      42.827  39.418   6.155  1.00  0.00           C  
ATOM   2114  C   ASP A1208      42.285  40.518   5.253  1.00  0.00           C  
ATOM   2115  O   ASP A1208      41.422  40.253   4.403  1.00  0.00           O  
ATOM   2116  CB  ASP A1208      42.111  39.485   7.492  1.00  0.00           C  
ATOM   2117  CG  ASP A1208      42.263  38.232   8.304  1.00  0.00           C  
ATOM   2118  OD1 ASP A1208      42.356  37.118   7.722  1.00  0.00           O  
ATOM   2119  OD2 ASP A1208      42.274  38.385   9.546  1.00  0.00           O  
ATOM   2120  H   ASP A1208      44.613  39.773   7.223  1.00  0.00           H  
ATOM   2121  N   ALA A1209      42.772  41.752   5.455  1.00  0.00           N  
ATOM   2122  CA  ALA A1209      42.358  42.898   4.649  1.00  0.00           C  
ATOM   2123  C   ALA A1209      42.722  42.656   3.213  1.00  0.00           C  
ATOM   2124  O   ALA A1209      41.861  42.645   2.351  1.00  0.00           O  
ATOM   2125  CB  ALA A1209      43.007  44.129   5.110  1.00  0.00           C  
ATOM   2126  H   ALA A1209      43.446  41.881   6.158  1.00  0.00           H  
ATOM   2127  N   LEU A1210      43.998  42.395   2.962  1.00  0.00           N  
ATOM   2128  CA  LEU A1210      44.448  42.133   1.607  1.00  0.00           C  
ATOM   2129  C   LEU A1210      43.657  41.009   0.939  1.00  0.00           C  
ATOM   2130  O   LEU A1210      43.348  41.086  -0.250  1.00  0.00           O  
ATOM   2131  CB  LEU A1210      45.942  41.823   1.577  1.00  0.00           C  
ATOM   2132  CG  LEU A1210      46.897  42.956   1.961  1.00  0.00           C  
ATOM   2133  CD1 LEU A1210      48.312  42.465   1.862  1.00  0.00           C  
ATOM   2134  CD2 LEU A1210      46.700  44.170   1.054  1.00  0.00           C  
ATOM   2135  H   LEU A1210      44.635  42.368   3.701  1.00  0.00           H  
ATOM   2136  N   GLU A1211      43.288  39.983   1.684  1.00  0.00           N  
ATOM   2137  CA  GLU A1211      42.541  38.907   1.074  1.00  0.00           C  
ATOM   2138  C   GLU A1211      41.067  39.195   0.991  1.00  0.00           C  
ATOM   2139  O   GLU A1211      40.324  38.433   0.400  1.00  0.00           O  
ATOM   2140  CB  GLU A1211      42.790  37.587   1.791  1.00  0.00           C  
ATOM   2141  CG  GLU A1211      44.154  37.035   1.519  1.00  0.00           C  
ATOM   2142  CD  GLU A1211      44.483  35.880   2.385  1.00  0.00           C  
ATOM   2143  OE1 GLU A1211      43.587  35.258   2.976  1.00  0.00           O  
ATOM   2144  OE2 GLU A1211      45.674  35.593   2.493  1.00  0.00           O  
ATOM   2145  H   GLU A1211      43.498  39.945   2.635  1.00  0.00           H  
ATOM   2146  N   GLY A1291      40.620  40.275   1.592  1.00  0.00           N  
ATOM   2147  CA  GLY A1291      39.212  40.583   1.522  1.00  0.00           C  
ATOM   2148  C   GLY A1291      38.357  39.675   2.358  1.00  0.00           C  
ATOM   2149  O   GLY A1291      37.237  39.366   1.965  1.00  0.00           O  
ATOM   2150  H   GLY A1291      41.219  40.843   2.096  1.00  0.00           H  
ATOM   2151  N   ILE A1292      38.882  39.245   3.502  1.00  0.00           N  
ATOM   2152  CA  ILE A1292      38.175  38.366   4.407  1.00  0.00           C  
ATOM   2153  C   ILE A1292      37.080  39.179   5.020  1.00  0.00           C  
ATOM   2154  O   ILE A1292      37.324  40.291   5.440  1.00  0.00           O  
ATOM   2155  CB  ILE A1292      39.088  37.876   5.508  1.00  0.00           C  
ATOM   2156  CG1 ILE A1292      40.161  36.942   4.941  1.00  0.00           C  
ATOM   2157  CG2 ILE A1292      38.238  37.245   6.609  1.00  0.00           C  
ATOM   2158  CD1 ILE A1292      39.621  35.705   4.353  1.00  0.00           C  
ATOM   2159  H   ILE A1292      39.789  39.524   3.734  1.00  0.00           H  
ATOM   2160  N   THR A1293      35.868  38.645   5.080  1.00  0.00           N  
ATOM   2161  CA  THR A1293      34.762  39.401   5.662  1.00  0.00           C  
ATOM   2162  C   THR A1293      34.552  39.151   7.145  1.00  0.00           C  
ATOM   2163  O   THR A1293      33.988  39.989   7.836  1.00  0.00           O  
ATOM   2164  CB  THR A1293      33.462  39.131   4.976  1.00  0.00           C  
ATOM   2165  OG1 THR A1293      33.115  37.762   5.185  1.00  0.00           O  
ATOM   2166  CG2 THR A1293      33.566  39.400   3.521  1.00  0.00           C  
ATOM   2167  H   THR A1293      35.723  37.754   4.775  1.00  0.00           H  
ATOM   2168  HG1 THR A1293      32.280  37.567   4.689  1.00  0.00           H  
ATOM   2169  N   HIS A1294      34.887  37.963   7.623  1.00  0.00           N  
ATOM   2170  CA  HIS A1294      34.745  37.677   9.038  1.00  0.00           C  
ATOM   2171  C   HIS A1294      35.931  36.855   9.501  1.00  0.00           C  
ATOM   2172  O   HIS A1294      36.147  35.756   9.001  1.00  0.00           O  
ATOM   2173  CB  HIS A1294      33.452  36.922   9.301  1.00  0.00           C  
ATOM   2174  CG  HIS A1294      32.230  37.655   8.850  1.00  0.00           C  
ATOM   2175  ND1 HIS A1294      31.904  37.810   7.515  1.00  0.00           N  
ATOM   2176  CD2 HIS A1294      31.229  38.243   9.540  1.00  0.00           C  
ATOM   2177  CE1 HIS A1294      30.755  38.450   7.407  1.00  0.00           C  
ATOM   2178  NE2 HIS A1294      30.327  38.722   8.626  1.00  0.00           N  
ATOM   2179  H   HIS A1294      35.256  37.278   7.034  1.00  0.00           H  
ATOM   2180  HD1 HIS A1294      32.445  37.511   6.774  1.00  0.00           H  
ATOM   2181  HE2 HIS A1294      29.482  39.194   8.836  1.00  0.00           H  
ATOM   2182  N   SER A1295      36.772  37.425  10.355  1.00  0.00           N  
ATOM   2183  CA  SER A1295      37.900  36.700  10.885  1.00  0.00           C  
ATOM   2184  C   SER A1295      37.408  35.958  12.104  1.00  0.00           C  
ATOM   2185  O   SER A1295      37.050  36.592  13.083  1.00  0.00           O  
ATOM   2186  CB  SER A1295      39.000  37.655  11.293  1.00  0.00           C  
ATOM   2187  OG  SER A1295      39.944  37.811  10.251  1.00  0.00           O  
ATOM   2188  H   SER A1295      36.622  38.311  10.643  1.00  0.00           H  
ATOM   2189 HG   SER A1295      40.612  38.421  10.583  1.00  0.00           H  
ATOM   2190  N   LEU A1296      37.382  34.628  12.054  1.00  0.00           N  
ATOM   2191  CA  LEU A1296      36.876  33.831  13.171  1.00  0.00           C  
ATOM   2192  C   LEU A1296      38.028  33.119  13.848  1.00  0.00           C  
ATOM   2193  O   LEU A1296      38.787  32.412  13.213  1.00  0.00           O  
ATOM   2194  CB  LEU A1296      35.840  32.796  12.675  1.00  0.00           C  
ATOM   2195  CG  LEU A1296      34.704  33.248  11.765  1.00  0.00           C  
ATOM   2196  CD1 LEU A1296      34.095  32.083  11.147  1.00  0.00           C  
ATOM   2197  CD2 LEU A1296      33.676  34.045  12.497  1.00  0.00           C  
ATOM   2198  H   LEU A1296      37.652  34.138  11.233  1.00  0.00           H  
ATOM   2199  N   CYS A1297      38.158  33.281  15.151  1.00  0.00           N  
ATOM   2200  CA  CYS A1297      39.241  32.576  15.845  1.00  0.00           C  
ATOM   2201  C   CYS A1297      38.813  32.360  17.290  1.00  0.00           C  
ATOM   2202  O   CYS A1297      37.700  32.737  17.660  1.00  0.00           O  
ATOM   2203  CB  CYS A1297      40.510  33.392  15.799  1.00  0.00           C  
ATOM   2204  SG  CYS A1297      40.142  34.947  16.613  1.00  0.00           S  
ATOM   2205  H   CYS A1297      37.580  33.937  15.630  1.00  0.00           H  
ATOM   2206  N   THR A1298      39.691  31.815  18.120  1.00  0.00           N  
ATOM   2207  CA  THR A1298      39.315  31.524  19.484  1.00  0.00           C  
ATOM   2208  C   THR A1298      39.376  32.613  20.534  1.00  0.00           C  
ATOM   2209  O   THR A1298      40.032  33.626  20.375  1.00  0.00           O  
ATOM   2210  CB  THR A1298      39.984  30.263  19.967  1.00  0.00           C  
ATOM   2211  OG1 THR A1298      41.346  30.252  19.541  1.00  0.00           O  
ATOM   2212  CG2 THR A1298      39.285  29.071  19.370  1.00  0.00           C  
ATOM   2213  H   THR A1298      40.616  31.666  17.832  1.00  0.00           H  
ATOM   2214  HG1 THR A1298      41.780  29.462  19.831  1.00  0.00           H  
ATOM   2215  N   LEU A1299      38.689  32.366  21.633  1.00  0.00           N  
ATOM   2216  CA  LEU A1299      38.592  33.309  22.723  1.00  0.00           C  
ATOM   2217  C   LEU A1299      39.828  34.055  23.241  1.00  0.00           C  
ATOM   2218  O   LEU A1299      39.711  35.225  23.561  1.00  0.00           O  
ATOM   2219  CB  LEU A1299      37.797  32.677  23.865  1.00  0.00           C  
ATOM   2220  CG  LEU A1299      36.347  33.130  24.082  1.00  0.00           C  
ATOM   2221  CD1 LEU A1299      35.674  33.403  22.781  1.00  0.00           C  
ATOM   2222  CD2 LEU A1299      35.578  32.084  24.827  1.00  0.00           C  
ATOM   2223  H   LEU A1299      38.237  31.498  21.718  1.00  0.00           H  
ATOM   2224  N   GLU A1300      41.011  33.450  23.278  1.00  0.00           N  
ATOM   2225  CA  GLU A1300      42.174  34.172  23.797  1.00  0.00           C  
ATOM   2226  C   GLU A1300      42.473  35.438  23.043  1.00  0.00           C  
ATOM   2227  O   GLU A1300      43.267  36.240  23.514  1.00  0.00           O  
ATOM   2228  CB  GLU A1300      43.464  33.357  23.740  1.00  0.00           C  
ATOM   2229  CG  GLU A1300      43.316  31.853  23.736  1.00  0.00           C  
ATOM   2230  CD  GLU A1300      43.117  31.312  22.349  1.00  0.00           C  
ATOM   2231  OE1 GLU A1300      41.971  31.344  21.886  1.00  0.00           O  
ATOM   2232  OE2 GLU A1300      44.082  30.871  21.706  1.00  0.00           O  
ATOM   2233  H   GLU A1300      41.064  32.540  23.046  1.00  0.00           H  
ATOM   2234  N   PHE A1301      41.900  35.582  21.845  1.00  0.00           N  
ATOM   2235  CA  PHE A1301      42.150  36.738  21.000  1.00  0.00           C  
ATOM   2236  C   PHE A1301      41.180  37.912  21.161  1.00  0.00           C  
ATOM   2237  O   PHE A1301      41.297  38.908  20.438  1.00  0.00           O  
ATOM   2238  CB  PHE A1301      42.220  36.292  19.534  1.00  0.00           C  
ATOM   2239  CG  PHE A1301      43.386  35.404  19.228  1.00  0.00           C  
ATOM   2240  CD1 PHE A1301      44.681  35.899  19.231  1.00  0.00           C  
ATOM   2241  CD2 PHE A1301      43.214  34.067  18.986  1.00  0.00           C  
ATOM   2242  CE1 PHE A1301      45.780  35.080  19.004  1.00  0.00           C  
ATOM   2243  CE2 PHE A1301      44.316  33.248  18.760  1.00  0.00           C  
ATOM   2244  CZ  PHE A1301      45.590  33.765  18.771  1.00  0.00           C  
ATOM   2245  H   PHE A1301      41.261  34.894  21.517  1.00  0.00           H  
ATOM   2246  N   GLN A1302      40.254  37.839  22.120  1.00  0.00           N  
ATOM   2247  CA  GLN A1302      39.308  38.940  22.299  1.00  0.00           C  
ATOM   2248  C   GLN A1302      40.036  40.236  22.621  1.00  0.00           C  
ATOM   2249  O   GLN A1302      39.681  41.269  22.069  1.00  0.00           O  
ATOM   2250  CB  GLN A1302      38.258  38.648  23.380  1.00  0.00           C  
ATOM   2251  CG  GLN A1302      37.287  37.537  23.023  1.00  0.00           C  
ATOM   2252  CD  GLN A1302      36.219  37.332  24.074  1.00  0.00           C  
ATOM   2253  OE1 GLN A1302      35.044  37.646  23.839  1.00  0.00           O  
ATOM   2254  NE2 GLN A1302      36.608  36.824  25.237  1.00  0.00           N  
ATOM   2255  H   GLN A1302      40.218  37.046  22.720  1.00  0.00           H  
ATOM   2256 HE21 GLN A1302      35.904  36.714  25.925  1.00  0.00           H  
ATOM   2257 HE22 GLN A1302      37.530  36.620  25.374  1.00  0.00           H  
ATOM   2258  N   ASP A1303      41.064  40.184  23.482  1.00  0.00           N  
ATOM   2259  CA  ASP A1303      41.823  41.392  23.846  1.00  0.00           C  
ATOM   2260  C   ASP A1303      42.559  41.864  22.626  1.00  0.00           C  
ATOM   2261  O   ASP A1303      42.539  43.048  22.297  1.00  0.00           O  
ATOM   2262  CB  ASP A1303      42.874  41.131  24.936  1.00  0.00           C  
ATOM   2263  CG  ASP A1303      42.269  40.874  26.313  1.00  0.00           C  
ATOM   2264  OD1 ASP A1303      41.864  41.848  26.990  1.00  0.00           O  
ATOM   2265  OD2 ASP A1303      42.195  39.694  26.728  1.00  0.00           O  
ATOM   2266  H   ASP A1303      41.304  39.334  23.893  1.00  0.00           H  
ATOM   2267  N   ASN A1304      43.174  40.902  21.945  1.00  0.00           N  
ATOM   2268  CA  ASN A1304      43.940  41.147  20.739  1.00  0.00           C  
ATOM   2269  C   ASN A1304      43.133  41.886  19.693  1.00  0.00           C  
ATOM   2270  O   ASN A1304      43.683  42.706  18.938  1.00  0.00           O  
ATOM   2271  CB  ASN A1304      44.433  39.843  20.121  1.00  0.00           C  
ATOM   2272  CG  ASN A1304      45.612  39.262  20.848  1.00  0.00           C  
ATOM   2273  OD1 ASN A1304      45.566  39.021  22.050  1.00  0.00           O  
ATOM   2274  ND2 ASN A1304      46.669  38.998  20.116  1.00  0.00           N  
ATOM   2275  H   ASN A1304      43.132  39.969  22.282  1.00  0.00           H  
ATOM   2276 HD21 ASN A1304      47.427  38.607  20.602  1.00  0.00           H  
ATOM   2277 HD22 ASN A1304      46.646  39.148  19.186  1.00  0.00           H  
ATOM   2278  N   ARG A1306      41.836  41.624  19.635  1.00  0.00           N  
ATOM   2279  CA  ARG A1306      41.006  42.293  18.662  1.00  0.00           C  
ATOM   2280  C   ARG A1306      41.258  43.788  18.641  1.00  0.00           C  
ATOM   2281  O   ARG A1306      41.208  44.399  17.592  1.00  0.00           O  
ATOM   2282  CB  ARG A1306      39.539  42.025  18.914  1.00  0.00           C  
ATOM   2283  CG  ARG A1306      38.664  42.706  17.951  1.00  0.00           C  
ATOM   2284  CD  ARG A1306      37.237  42.341  18.229  1.00  0.00           C  
ATOM   2285  NE  ARG A1306      36.705  42.936  19.464  1.00  0.00           N  
ATOM   2286  CZ  ARG A1306      36.340  42.237  20.534  1.00  0.00           C  
ATOM   2287  NH1 ARG A1306      36.477  40.917  20.556  1.00  0.00           N  
ATOM   2288  NH2 ARG A1306      35.862  42.858  21.593  1.00  0.00           N  
ATOM   2289  H   ARG A1306      41.435  40.966  20.230  1.00  0.00           H  
ATOM   2290 HE   ARG A1306      36.598  43.912  19.484  1.00  0.00           H  
ATOM   2291 HH11 ARG A1306      36.896  40.447  19.785  1.00  0.00           H  
ATOM   2292 HH12 ARG A1306      36.238  40.415  21.383  1.00  0.00           H  
ATOM   2293 HH21 ARG A1306      35.778  43.860  21.576  1.00  0.00           H  
ATOM   2294 HH22 ARG A1306      35.605  42.343  22.397  1.00  0.00           H  
ATOM   2295  N   ARG A1310      41.570  44.379  19.779  1.00  0.00           N  
ATOM   2296  CA  ARG A1310      41.821  45.808  19.837  1.00  0.00           C  
ATOM   2297  C   ARG A1310      43.016  46.216  18.982  1.00  0.00           C  
ATOM   2298  O   ARG A1310      42.994  47.276  18.369  1.00  0.00           O  
ATOM   2299  CB  ARG A1310      42.038  46.238  21.285  1.00  0.00           C  
ATOM   2300  CG  ARG A1310      40.767  46.443  22.059  1.00  0.00           C  
ATOM   2301  CD  ARG A1310      39.853  45.238  22.069  1.00  0.00           C  
ATOM   2302  NE  ARG A1310      38.623  45.470  22.837  1.00  0.00           N  
ATOM   2303  CZ  ARG A1310      38.004  44.537  23.564  1.00  0.00           C  
ATOM   2304  NH1 ARG A1310      38.468  43.293  23.605  1.00  0.00           N  
ATOM   2305  NH2 ARG A1310      36.901  44.828  24.233  1.00  0.00           N  
ATOM   2306  H   ARG A1310      41.622  43.843  20.599  1.00  0.00           H  
ATOM   2307 HE   ARG A1310      38.250  46.355  22.804  1.00  0.00           H  
ATOM   2308 HH11 ARG A1310      39.288  43.019  23.087  1.00  0.00           H  
ATOM   2309 HH12 ARG A1310      37.970  42.578  24.117  1.00  0.00           H  
ATOM   2310 HH21 ARG A1310      36.520  45.740  24.149  1.00  0.00           H  
ATOM   2311 HH22 ARG A1310      36.415  44.103  24.714  1.00  0.00           H  
ATOM   2312  N   LEU A1312      44.051  45.378  18.941  1.00  0.00           N  
ATOM   2313  CA  LEU A1312      45.231  45.685  18.149  1.00  0.00           C  
ATOM   2314  C   LEU A1312      44.894  45.492  16.668  1.00  0.00           C  
ATOM   2315  O   LEU A1312      45.282  46.282  15.800  1.00  0.00           O  
ATOM   2316  CB  LEU A1312      46.416  44.826  18.586  1.00  0.00           C  
ATOM   2317  CG  LEU A1312      47.790  45.203  18.006  1.00  0.00           C  
ATOM   2318  CD1 LEU A1312      48.076  46.706  17.973  1.00  0.00           C  
ATOM   2319  CD2 LEU A1312      48.835  44.454  18.800  1.00  0.00           C  
ATOM   2320  H   LEU A1312      44.031  44.559  19.462  1.00  0.00           H  
ATOM   2321  N   TYR A1314      44.067  44.493  16.405  1.00  0.00           N  
ATOM   2322  CA  TYR A1314      43.629  44.184  15.059  1.00  0.00           C  
ATOM   2323  C   TYR A1314      43.080  45.493  14.521  1.00  0.00           C  
ATOM   2324  O   TYR A1314      43.651  46.094  13.628  1.00  0.00           O  
ATOM   2325  CB  TYR A1314      42.530  43.101  15.135  1.00  0.00           C  
ATOM   2326  CG  TYR A1314      42.081  42.473  13.832  1.00  0.00           C  
ATOM   2327  CD1 TYR A1314      41.172  43.100  13.020  1.00  0.00           C  
ATOM   2328  CD2 TYR A1314      42.496  41.209  13.467  1.00  0.00           C  
ATOM   2329  CE1 TYR A1314      40.672  42.479  11.881  1.00  0.00           C  
ATOM   2330  CE2 TYR A1314      42.002  40.584  12.331  1.00  0.00           C  
ATOM   2331  CZ  TYR A1314      41.092  41.218  11.550  1.00  0.00           C  
ATOM   2332  OH  TYR A1314      40.572  40.568  10.447  1.00  0.00           O  
ATOM   2333  H   TYR A1314      43.776  43.932  17.149  1.00  0.00           H  
ATOM   2334 HH   TYR A1314      39.968  41.203  10.013  1.00  0.00           H  
ATOM   2335  N   ASP A1316      42.033  45.984  15.149  1.00  0.00           N  
ATOM   2336  CA  ASP A1316      41.442  47.211  14.712  1.00  0.00           C  
ATOM   2337  C   ASP A1316      42.402  48.397  14.702  1.00  0.00           C  
ATOM   2338  O   ASP A1316      42.400  49.194  13.764  1.00  0.00           O  
ATOM   2339  CB  ASP A1316      40.250  47.521  15.561  1.00  0.00           C  
ATOM   2340  CG  ASP A1316      39.206  46.502  15.443  1.00  0.00           C  
ATOM   2341  OD1 ASP A1316      39.223  45.799  14.428  1.00  0.00           O  
ATOM   2342  OD2 ASP A1316      38.375  46.401  16.366  1.00  0.00           O  
ATOM   2343  H   ASP A1316      41.644  45.499  15.903  1.00  0.00           H  
ATOM   2344  N   TRP A1317      43.245  48.525  15.714  1.00  0.00           N  
ATOM   2345  CA  TRP A1317      44.165  49.648  15.735  1.00  0.00           C  
ATOM   2346  C   TRP A1317      45.088  49.667  14.517  1.00  0.00           C  
ATOM   2347  O   TRP A1317      45.311  50.713  13.912  1.00  0.00           O  
ATOM   2348  CB  TRP A1317      45.008  49.660  16.993  1.00  0.00           C  
ATOM   2349  CG  TRP A1317      45.900  50.858  17.075  1.00  0.00           C  
ATOM   2350  CD1 TRP A1317      45.565  52.070  17.552  1.00  0.00           C  
ATOM   2351  CD2 TRP A1317      47.262  50.960  16.633  1.00  0.00           C  
ATOM   2352  NE1 TRP A1317      46.616  52.929  17.447  1.00  0.00           N  
ATOM   2353  CE2 TRP A1317      47.672  52.276  16.884  1.00  0.00           C  
ATOM   2354  CE3 TRP A1317      48.172  50.066  16.047  1.00  0.00           C  
ATOM   2355  CZ2 TRP A1317      48.946  52.734  16.562  1.00  0.00           C  
ATOM   2356  CZ3 TRP A1317      49.436  50.524  15.730  1.00  0.00           C  
ATOM   2357  CH2 TRP A1317      49.813  51.851  15.993  1.00  0.00           C  
ATOM   2358  H   TRP A1317      43.233  47.869  16.433  1.00  0.00           H  
ATOM   2359  HE1 TRP A1317      46.612  53.863  17.734  1.00  0.00           H  
ATOM   2360  N   VAL A1318      45.658  48.527  14.161  1.00  0.00           N  
ATOM   2361  CA  VAL A1318      46.533  48.482  13.008  1.00  0.00           C  
ATOM   2362  C   VAL A1318      45.711  48.909  11.780  1.00  0.00           C  
ATOM   2363  O   VAL A1318      45.985  49.946  11.194  1.00  0.00           O  
ATOM   2364  CB  VAL A1318      47.152  47.089  12.846  1.00  0.00           C  
ATOM   2365  CG1 VAL A1318      48.033  47.041  11.684  1.00  0.00           C  
ATOM   2366  CG2 VAL A1318      47.939  46.732  14.081  1.00  0.00           C  
ATOM   2367  H   VAL A1318      45.432  47.698  14.652  1.00  0.00           H  
ATOM   2368  N   LEU A1319      44.615  48.210  11.492  1.00  0.00           N  
ATOM   2369  CA  LEU A1319      43.810  48.527  10.328  1.00  0.00           C  
ATOM   2370  C   LEU A1319      43.333  49.951  10.266  1.00  0.00           C  
ATOM   2371  O   LEU A1319      43.081  50.467   9.192  1.00  0.00           O  
ATOM   2372  CB  LEU A1319      42.609  47.596  10.199  1.00  0.00           C  
ATOM   2373  CG  LEU A1319      42.902  46.142   9.891  1.00  0.00           C  
ATOM   2374  CD1 LEU A1319      41.603  45.495   9.637  1.00  0.00           C  
ATOM   2375  CD2 LEU A1319      43.760  46.011   8.691  1.00  0.00           C  
ATOM   2376  H   LEU A1319      44.321  47.471  12.087  1.00  0.00           H  
ATOM   2377  N   ASP A1321      43.185  50.595  11.409  1.00  0.00           N  
ATOM   2378  CA  ASP A1321      42.732  51.977  11.398  1.00  0.00           C  
ATOM   2379  C   ASP A1321      43.795  53.004  11.089  1.00  0.00           C  
ATOM   2380  O   ASP A1321      43.454  54.122  10.746  1.00  0.00           O  
ATOM   2381  CB  ASP A1321      42.060  52.345  12.704  1.00  0.00           C  
ATOM   2382  CG  ASP A1321      40.647  51.769  12.821  1.00  0.00           C  
ATOM   2383  OD1 ASP A1321      40.037  51.411  11.775  1.00  0.00           O  
ATOM   2384  OD2 ASP A1321      40.146  51.669  13.973  1.00  0.00           O  
ATOM   2385  H   ASP A1321      43.401  50.163  12.256  1.00  0.00           H  
ATOM   2386  N   ASN A1322      45.068  52.623  11.137  1.00  0.00           N  
ATOM   2387  CA  ASN A1322      46.152  53.570  10.895  1.00  0.00           C  
ATOM   2388  C   ASN A1322      47.074  53.337   9.696  1.00  0.00           C  
ATOM   2389  O   ASN A1322      48.227  53.765   9.689  1.00  0.00           O  
ATOM   2390  CB  ASN A1322      46.951  53.686  12.166  1.00  0.00           C  
ATOM   2391  CG  ASN A1322      46.118  54.192  13.286  1.00  0.00           C  
ATOM   2392  OD1 ASN A1322      45.792  55.364  13.306  1.00  0.00           O  
ATOM   2393  ND2 ASN A1322      45.693  53.324  14.187  1.00  0.00           N  
ATOM   2394  H   ASN A1322      45.285  51.686  11.327  1.00  0.00           H  
ATOM   2395 HD21 ASN A1322      45.134  53.680  14.902  1.00  0.00           H  
ATOM   2396 HD22 ASN A1322      45.916  52.398  14.076  1.00  0.00           H  
ATOM   2397  N   ILE A1323      46.575  52.648   8.684  1.00  0.00           N  
ATOM   2398  CA  ILE A1323      47.363  52.366   7.489  1.00  0.00           C  
ATOM   2399  C   ILE A1323      46.396  52.472   6.313  1.00  0.00           C  
ATOM   2400  O   ILE A1323      45.190  52.290   6.464  1.00  0.00           O  
ATOM   2401  CB  ILE A1323      47.965  50.926   7.505  1.00  0.00           C  
ATOM   2402  CG1 ILE A1323      46.852  49.889   7.516  1.00  0.00           C  
ATOM   2403  CG2 ILE A1323      48.837  50.697   8.709  1.00  0.00           C  
ATOM   2404  CD1 ILE A1323      47.339  48.484   7.580  1.00  0.00           C  
ATOM   2405  H   ILE A1323      45.650  52.306   8.738  1.00  0.00           H  
ATOM   2406  N   THR A1324      46.902  52.760   5.131  1.00  0.00           N  
ATOM   2407  CA  THR A1324      46.019  52.864   3.995  1.00  0.00           C  
ATOM   2408  C   THR A1324      45.619  51.495   3.472  1.00  0.00           C  
ATOM   2409  O   THR A1324      46.391  50.849   2.765  1.00  0.00           O  
ATOM   2410  CB  THR A1324      46.687  53.607   2.903  1.00  0.00           C  
ATOM   2411  OG1 THR A1324      47.237  54.809   3.448  1.00  0.00           O  
ATOM   2412  CG2 THR A1324      45.685  53.925   1.803  1.00  0.00           C  
ATOM   2413  H   THR A1324      47.858  52.843   5.006  1.00  0.00           H  
ATOM   2414  HG1 THR A1324      47.663  55.301   2.739  1.00  0.00           H  
ATOM   2415  N   ILE A1342      44.426  51.042   3.835  1.00  0.00           N  
ATOM   2416  CA  ILE A1342      43.935  49.746   3.405  1.00  0.00           C  
ATOM   2417  C   ILE A1342      42.483  50.069   3.139  1.00  0.00           C  
ATOM   2418  O   ILE A1342      41.903  50.842   3.862  1.00  0.00           O  
ATOM   2419  CB  ILE A1342      44.152  48.713   4.520  1.00  0.00           C  
ATOM   2420  CG1 ILE A1342      43.828  47.313   4.036  1.00  0.00           C  
ATOM   2421  CG2 ILE A1342      43.384  49.073   5.757  1.00  0.00           C  
ATOM   2422  CD1 ILE A1342      45.069  46.565   3.652  1.00  0.00           C  
ATOM   2423  H   ILE A1342      43.841  51.613   4.387  1.00  0.00           H  
ATOM   2424  N   PRO A1343      41.872  49.516   2.103  1.00  0.00           N  
ATOM   2425  CA  PRO A1343      40.485  49.915   1.913  1.00  0.00           C  
ATOM   2426  C   PRO A1343      39.363  49.118   2.534  1.00  0.00           C  
ATOM   2427  O   PRO A1343      38.204  49.435   2.291  1.00  0.00           O  
ATOM   2428  CB  PRO A1343      40.355  49.904   0.418  1.00  0.00           C  
ATOM   2429  CG  PRO A1343      41.206  48.761   0.055  1.00  0.00           C  
ATOM   2430  CD  PRO A1343      42.430  49.053   0.831  1.00  0.00           C  
ATOM   2431  N   VAL A1344      39.667  48.059   3.280  1.00  0.00           N  
ATOM   2432  CA  VAL A1344      38.605  47.252   3.872  1.00  0.00           C  
ATOM   2433  C   VAL A1344      39.003  46.989   5.286  1.00  0.00           C  
ATOM   2434  O   VAL A1344      40.169  47.096   5.590  1.00  0.00           O  
ATOM   2435  CB  VAL A1344      38.453  45.913   3.135  1.00  0.00           C  
ATOM   2436  CG1 VAL A1344      37.988  46.173   1.711  1.00  0.00           C  
ATOM   2437  CG2 VAL A1344      39.767  45.159   3.130  1.00  0.00           C  
ATOM   2438  H   VAL A1344      40.608  47.789   3.381  1.00  0.00           H  
ATOM   2439  N   HIS A1345      38.056  46.649   6.145  1.00  0.00           N  
ATOM   2440  CA  HIS A1345      38.376  46.371   7.535  1.00  0.00           C  
ATOM   2441  C   HIS A1345      37.630  45.149   8.052  1.00  0.00           C  
ATOM   2442  O   HIS A1345      36.558  45.265   8.631  1.00  0.00           O  
ATOM   2443  CB  HIS A1345      38.024  47.583   8.375  1.00  0.00           C  
ATOM   2444  CG  HIS A1345      38.373  47.453   9.827  1.00  0.00           C  
ATOM   2445  ND1 HIS A1345      38.849  48.504  10.565  1.00  0.00           N  
ATOM   2446  CD2 HIS A1345      38.264  46.408  10.682  1.00  0.00           C  
ATOM   2447  CE1 HIS A1345      39.024  48.124  11.818  1.00  0.00           C  
ATOM   2448  NE2 HIS A1345      38.676  46.857  11.912  1.00  0.00           N  
ATOM   2449  H   HIS A1345      37.127  46.577   5.829  1.00  0.00           H  
ATOM   2450  HD1 HIS A1345      39.039  49.416  10.220  1.00  0.00           H  
ATOM   2451  HE2 HIS A1345      38.704  46.310  12.689  1.00  0.00           H  
ATOM   2452  N   PRO A1347      38.200  43.952   7.857  1.00  0.00           N  
ATOM   2453  CA  PRO A1347      37.547  42.735   8.329  1.00  0.00           C  
ATOM   2454  C   PRO A1347      37.230  42.805   9.818  1.00  0.00           C  
ATOM   2455  O   PRO A1347      37.962  43.446  10.595  1.00  0.00           O  
ATOM   2456  CB  PRO A1347      38.639  41.691   8.119  1.00  0.00           C  
ATOM   2457  CG  PRO A1347      39.380  42.215   7.014  1.00  0.00           C  
ATOM   2458  CD  PRO A1347      39.526  43.633   7.330  1.00  0.00           C  
ATOM   2459  N   ARG A1348      36.167  42.118  10.229  1.00  0.00           N  
ATOM   2460  CA  ARG A1348      35.804  42.072  11.638  1.00  0.00           C  
ATOM   2461  C   ARG A1348      36.098  40.687  12.194  1.00  0.00           C  
ATOM   2462  O   ARG A1348      35.879  39.686  11.505  1.00  0.00           O  
ATOM   2463  CB  ARG A1348      34.334  42.399  11.798  1.00  0.00           C  
ATOM   2464  CG  ARG A1348      34.034  43.813  11.408  1.00  0.00           C  
ATOM   2465  CD  ARG A1348      34.827  44.751  12.239  1.00  0.00           C  
ATOM   2466  NE  ARG A1348      34.807  46.097  11.687  1.00  0.00           N  
ATOM   2467  CZ  ARG A1348      35.397  47.151  12.256  1.00  0.00           C  
ATOM   2468  NH1 ARG A1348      36.053  47.027  13.412  1.00  0.00           N  
ATOM   2469  NH2 ARG A1348      35.327  48.336  11.666  1.00  0.00           N  
ATOM   2470  H   ARG A1348      35.626  41.637   9.568  1.00  0.00           H  
ATOM   2471 HE   ARG A1348      34.331  46.230  10.845  1.00  0.00           H  
ATOM   2472 HH11 ARG A1348      36.098  46.137  13.875  1.00  0.00           H  
ATOM   2473 HH12 ARG A1348      36.479  47.825  13.833  1.00  0.00           H  
ATOM   2474 HH21 ARG A1348      34.832  48.415  10.796  1.00  0.00           H  
ATOM   2475 HH22 ARG A1348      35.758  49.125  12.078  1.00  0.00           H  
ATOM   2476  N   GLN A1349      36.658  40.641  13.408  1.00  0.00           N  
ATOM   2477  CA  GLN A1349      36.992  39.393  14.111  1.00  0.00           C  
ATOM   2478  C   GLN A1349      35.894  39.007  15.090  1.00  0.00           C  
ATOM   2479  O   GLN A1349      35.308  39.868  15.745  1.00  0.00           O  
ATOM   2480  CB  GLN A1349      38.303  39.571  14.869  1.00  0.00           C  
ATOM   2481  CG  GLN A1349      38.639  38.478  15.854  1.00  0.00           C  
ATOM   2482  CD  GLN A1349      40.058  38.613  16.425  1.00  0.00           C  
ATOM   2483  OE1 GLN A1349      41.058  38.495  15.707  1.00  0.00           O  
ATOM   2484  NE2 GLN A1349      40.142  38.852  17.727  1.00  0.00           N  
ATOM   2485  H   GLN A1349      36.830  41.488  13.858  1.00  0.00           H  
ATOM   2486 HE21 GLN A1349      41.051  38.942  18.105  1.00  0.00           H  
ATOM   2487 HE22 GLN A1349      39.353  38.926  18.274  1.00  0.00           H  
ATOM   2488  N   TYR A1350      35.570  37.721  15.128  1.00  0.00           N  
ATOM   2489  CA  TYR A1350      34.559  37.200  16.036  1.00  0.00           C  
ATOM   2490  C   TYR A1350      35.202  35.984  16.649  1.00  0.00           C  
ATOM   2491  O   TYR A1350      35.904  35.240  15.977  1.00  0.00           O  
ATOM   2492  CB  TYR A1350      33.268  36.861  15.306  1.00  0.00           C  
ATOM   2493  CG  TYR A1350      32.598  38.085  14.728  1.00  0.00           C  
ATOM   2494  CD1 TYR A1350      31.866  38.932  15.535  1.00  0.00           C  
ATOM   2495  CD2 TYR A1350      32.698  38.398  13.364  1.00  0.00           C  
ATOM   2496  CE1 TYR A1350      31.246  40.062  15.010  1.00  0.00           C  
ATOM   2497  CE2 TYR A1350      32.075  39.530  12.825  1.00  0.00           C  
ATOM   2498  CZ  TYR A1350      31.354  40.353  13.661  1.00  0.00           C  
ATOM   2499  OH  TYR A1350      30.737  41.486  13.174  1.00  0.00           O  
ATOM   2500  H   TYR A1350      36.015  37.100  14.531  1.00  0.00           H  
ATOM   2501 HH   TYR A1350      30.922  41.576  12.243  1.00  0.00           H  
ATOM   2502  N   GLU A1351      34.980  35.790  17.941  1.00  0.00           N  
ATOM   2503  CA  GLU A1351      35.604  34.711  18.661  1.00  0.00           C  
ATOM   2504  C   GLU A1351      34.634  33.722  19.255  1.00  0.00           C  
ATOM   2505  O   GLU A1351      33.579  34.110  19.757  1.00  0.00           O  
ATOM   2506  CB  GLU A1351      36.432  35.309  19.763  1.00  0.00           C  
ATOM   2507  CG  GLU A1351      37.392  36.388  19.299  1.00  0.00           C  
ATOM   2508  CD  GLU A1351      36.850  37.815  19.425  1.00  0.00           C  
ATOM   2509  OE1 GLU A1351      35.629  38.025  19.520  1.00  0.00           O  
ATOM   2510  OE2 GLU A1351      37.663  38.750  19.413  1.00  0.00           O  
ATOM   2511  H   GLU A1351      34.366  36.391  18.434  1.00  0.00           H  
ATOM   2512  N   PHE A1352      34.995  32.448  19.190  1.00  0.00           N  
ATOM   2513  CA  PHE A1352      34.179  31.369  19.720  1.00  0.00           C  
ATOM   2514  C   PHE A1352      35.115  30.575  20.620  1.00  0.00           C  
ATOM   2515  O   PHE A1352      36.327  30.698  20.476  1.00  0.00           O  
ATOM   2516  CB  PHE A1352      33.636  30.509  18.577  1.00  0.00           C  
ATOM   2517  CG  PHE A1352      34.700  29.924  17.687  1.00  0.00           C  
ATOM   2518  CD1 PHE A1352      35.261  30.676  16.671  1.00  0.00           C  
ATOM   2519  CD2 PHE A1352      35.163  28.637  17.881  1.00  0.00           C  
ATOM   2520  CE1 PHE A1352      36.256  30.175  15.875  1.00  0.00           C  
ATOM   2521  CE2 PHE A1352      36.154  28.134  17.085  1.00  0.00           C  
ATOM   2522  CZ  PHE A1352      36.702  28.908  16.083  1.00  0.00           C  
ATOM   2523  H   PHE A1352      35.833  32.221  18.755  1.00  0.00           H  
ATOM   2524  N   SER A1356      34.592  29.783  21.550  1.00  0.00           N  
ATOM   2525  CA  SER A1356      35.417  29.016  22.464  1.00  0.00           C  
ATOM   2526  C   SER A1356      36.067  27.814  21.791  1.00  0.00           C  
ATOM   2527  O   SER A1356      35.492  27.230  20.874  1.00  0.00           O  
ATOM   2528  CB  SER A1356      34.570  28.522  23.629  1.00  0.00           C  
ATOM   2529  OG  SER A1356      33.493  27.732  23.160  1.00  0.00           O  
ATOM   2530  H   SER A1356      33.628  29.679  21.618  1.00  0.00           H  
ATOM   2531 HG   SER A1356      32.959  27.453  23.900  1.00  0.00           H  
ATOM   2532  N   ARG A1360      37.252  27.442  22.268  1.00  0.00           N  
ATOM   2533  CA  ARG A1360      37.946  26.302  21.713  1.00  0.00           C  
ATOM   2534  C   ARG A1360      37.483  24.994  22.324  1.00  0.00           C  
ATOM   2535  O   ARG A1360      36.841  24.964  23.389  1.00  0.00           O  
ATOM   2536  CB  ARG A1360      39.468  26.439  21.818  1.00  0.00           C  
ATOM   2537  CG  ARG A1360      40.036  26.678  23.219  1.00  0.00           C  
ATOM   2538  CD  ARG A1360      41.431  27.331  23.169  1.00  0.00           C  
ATOM   2539  NE  ARG A1360      42.434  26.422  22.631  1.00  0.00           N  
ATOM   2540  CZ  ARG A1360      43.397  26.788  21.789  1.00  0.00           C  
ATOM   2541  NH1 ARG A1360      43.488  28.054  21.371  1.00  0.00           N  
ATOM   2542  NH2 ARG A1360      44.265  25.880  21.352  1.00  0.00           N  
ATOM   2543  H   ARG A1360      37.617  27.886  23.083  1.00  0.00           H  
ATOM   2544 HE   ARG A1360      42.372  25.491  22.870  1.00  0.00           H  
ATOM   2545 HH11 ARG A1360      42.833  28.747  21.649  1.00  0.00           H  
ATOM   2546 HH12 ARG A1360      44.234  28.317  20.729  1.00  0.00           H  
ATOM   2547 HH21 ARG A1360      44.182  24.934  21.652  1.00  0.00           H  
ATOM   2548 HH22 ARG A1360      45.004  26.149  20.728  1.00  0.00           H  
ATOM   2549  N   LEU A1361      37.767  23.922  21.593  1.00  0.00           N  
ATOM   2550  CA  LEU A1361      37.392  22.582  21.984  1.00  0.00           C  
ATOM   2551  C   LEU A1361      38.382  21.972  22.938  1.00  0.00           C  
ATOM   2552  O   LEU A1361      39.597  22.007  22.682  1.00  0.00           O  
ATOM   2553  CB  LEU A1361      37.368  21.699  20.768  1.00  0.00           C  
ATOM   2554  CG  LEU A1361      37.148  20.232  21.078  1.00  0.00           C  
ATOM   2555  CD1 LEU A1361      35.679  20.086  21.435  1.00  0.00           C  
ATOM   2556  CD2 LEU A1361      37.499  19.416  19.844  1.00  0.00           C  
ATOM   2557  H   LEU A1361      38.263  24.044  20.773  1.00  0.00           H  
ATOM   2558  N   ASN A1365      37.855  21.397  24.011  1.00  0.00           N  
ATOM   2559  CA  ASN A1365      38.646  20.706  24.994  1.00  0.00           C  
ATOM   2560  C   ASN A1365      38.041  19.324  25.018  1.00  0.00           C  
ATOM   2561  O   ASN A1365      36.813  19.158  24.965  1.00  0.00           O  
ATOM   2562  CB  ASN A1365      38.557  21.407  26.331  1.00  0.00           C  
ATOM   2563  CG  ASN A1365      39.472  22.604  26.402  1.00  0.00           C  
ATOM   2564  OD1 ASN A1365      40.660  22.504  26.078  1.00  0.00           O  
ATOM   2565  ND2 ASN A1365      38.937  23.758  26.794  1.00  0.00           N  
ATOM   2566  H   ASN A1365      36.876  21.425  24.139  1.00  0.00           H  
ATOM   2567 HD21 ASN A1365      39.496  24.536  26.821  1.00  0.00           H  
ATOM   2568 HD22 ASN A1365      37.964  23.764  27.016  1.00  0.00           H  
ATOM   2569  N   LEU A1366      38.897  18.324  24.941  1.00  0.00           N  
ATOM   2570  CA  LEU A1366      38.406  16.966  24.914  1.00  0.00           C  
ATOM   2571  C   LEU A1366      38.931  16.323  26.145  1.00  0.00           C  
ATOM   2572  O   LEU A1366      40.092  16.551  26.514  1.00  0.00           O  
ATOM   2573  CB  LEU A1366      38.926  16.215  23.687  1.00  0.00           C  
ATOM   2574  CG  LEU A1366      37.955  15.703  22.636  1.00  0.00           C  
ATOM   2575  CD1 LEU A1366      38.632  14.624  21.840  1.00  0.00           C  
ATOM   2576  CD2 LEU A1366      36.737  15.144  23.340  1.00  0.00           C  
ATOM   2577  H   LEU A1366      39.853  18.499  24.907  1.00  0.00           H  
ATOM   2578  N   GLU A1368      38.080  15.516  26.764  1.00  0.00           N  
ATOM   2579  CA  GLU A1368      38.405  14.820  27.997  1.00  0.00           C  
ATOM   2580  C   GLU A1368      39.504  13.806  27.720  1.00  0.00           C  
ATOM   2581  O   GLU A1368      39.572  13.245  26.639  1.00  0.00           O  
ATOM   2582  CB  GLU A1368      37.133  14.145  28.453  1.00  0.00           C  
ATOM   2583  CG  GLU A1368      37.024  13.766  29.881  1.00  0.00           C  
ATOM   2584  CD  GLU A1368      35.624  13.261  30.156  1.00  0.00           C  
ATOM   2585  OE1 GLU A1368      35.249  12.164  29.620  1.00  0.00           O  
ATOM   2586  OE2 GLU A1368      34.899  14.002  30.865  1.00  0.00           O  
ATOM   2587  H   GLU A1368      37.179  15.417  26.404  1.00  0.00           H  
ATOM   2588  N   TYR A1369      40.381  13.599  28.684  1.00  0.00           N  
ATOM   2589  CA  TYR A1369      41.500  12.660  28.558  1.00  0.00           C  
ATOM   2590  C   TYR A1369      42.566  12.939  27.512  1.00  0.00           C  
ATOM   2591  O   TYR A1369      43.411  12.087  27.282  1.00  0.00           O  
ATOM   2592  CB  TYR A1369      41.019  11.228  28.377  1.00  0.00           C  
ATOM   2593  CG  TYR A1369      40.207  10.749  29.533  1.00  0.00           C  
ATOM   2594  CD1 TYR A1369      40.809  10.391  30.739  1.00  0.00           C  
ATOM   2595  CD2 TYR A1369      38.829  10.720  29.457  1.00  0.00           C  
ATOM   2596  CE1 TYR A1369      40.054  10.030  31.832  1.00  0.00           C  
ATOM   2597  CE2 TYR A1369      38.075  10.350  30.541  1.00  0.00           C  
ATOM   2598  CZ  TYR A1369      38.692  10.014  31.714  1.00  0.00           C  
ATOM   2599  OH  TYR A1369      37.914   9.688  32.772  1.00  0.00           O  
ATOM   2600  H   TYR A1369      40.316  14.149  29.480  1.00  0.00           H  
ATOM   2601 HH   TYR A1369      36.990   9.723  32.523  1.00  0.00           H  
ATOM   2602  N   THR A1370      42.560  14.105  26.890  1.00  0.00           N  
ATOM   2603  CA  THR A1370      43.579  14.379  25.887  1.00  0.00           C  
ATOM   2604  C   THR A1370      44.176  15.799  25.962  1.00  0.00           C  
ATOM   2605  O   THR A1370      43.559  16.683  26.544  1.00  0.00           O  
ATOM   2606  CB  THR A1370      43.012  14.094  24.479  1.00  0.00           C  
ATOM   2607  OG1 THR A1370      43.819  14.739  23.487  1.00  0.00           O  
ATOM   2608  CG2 THR A1370      41.622  14.593  24.359  1.00  0.00           C  
ATOM   2609  H   THR A1370      41.889  14.789  27.100  1.00  0.00           H  
ATOM   2610  HG1 THR A1370      43.461  14.573  22.625  1.00  0.00           H  
ATOM   2611  N   VAL A1373      45.399  16.000  25.470  1.00  0.00           N  
ATOM   2612  CA  VAL A1373      45.980  17.326  25.461  1.00  0.00           C  
ATOM   2613  C   VAL A1373      45.961  17.830  24.007  1.00  0.00           C  
ATOM   2614  O   VAL A1373      46.198  17.072  23.085  1.00  0.00           O  
ATOM   2615  CB  VAL A1373      47.439  17.347  25.984  1.00  0.00           C  
ATOM   2616  CG1 VAL A1373      47.487  17.045  27.456  1.00  0.00           C  
ATOM   2617  CG2 VAL A1373      48.307  16.347  25.220  1.00  0.00           C  
ATOM   2618  H   VAL A1373      45.888  15.249  25.068  1.00  0.00           H  
ATOM   2619  N   MET A1412      45.627  19.102  23.810  1.00  0.00           N  
ATOM   2620  CA  MET A1412      45.583  19.713  22.477  1.00  0.00           C  
ATOM   2621  C   MET A1412      46.808  20.606  22.202  1.00  0.00           C  
ATOM   2622  O   MET A1412      47.153  20.873  21.054  1.00  0.00           O  
ATOM   2623  CB  MET A1412      44.348  20.605  22.367  1.00  0.00           C  
ATOM   2624  CG  MET A1412      43.012  19.879  22.414  1.00  0.00           C  
ATOM   2625  SD  MET A1412      42.636  18.979  20.883  1.00  0.00           S  
ATOM   2626  CE  MET A1412      41.054  18.386  21.316  1.00  0.00           C  
ATOM   2627  H   MET A1412      45.402  19.644  24.602  1.00  0.00           H  
ATOM   2628  N   SER A1415      47.393  21.161  23.245  1.00  0.00           N  
ATOM   2629  CA  SER A1415      48.535  22.037  23.077  1.00  0.00           C  
ATOM   2630  C   SER A1415      49.545  21.417  22.123  1.00  0.00           C  
ATOM   2631  O   SER A1415      50.052  20.337  22.403  1.00  0.00           O  
ATOM   2632  CB  SER A1415      49.169  22.251  24.449  1.00  0.00           C  
ATOM   2633  OG  SER A1415      50.579  22.332  24.368  1.00  0.00           O  
ATOM   2634  H   SER A1415      47.051  20.990  24.150  1.00  0.00           H  
ATOM   2635 HG   SER A1415      50.963  22.492  25.244  1.00  0.00           H  
ATOM   2636  N   LYS A1416      49.839  22.057  21.002  1.00  0.00           N  
ATOM   2637  CA  LYS A1416      50.832  21.450  20.126  1.00  0.00           C  
ATOM   2638  C   LYS A1416      52.216  21.327  20.786  1.00  0.00           C  
ATOM   2639  O   LYS A1416      53.000  20.453  20.437  1.00  0.00           O  
ATOM   2640  CB  LYS A1416      50.951  22.160  18.788  1.00  0.00           C  
ATOM   2641  CG  LYS A1416      49.747  21.956  17.891  1.00  0.00           C  
ATOM   2642  CD  LYS A1416      50.038  22.492  16.504  1.00  0.00           C  
ATOM   2643  CE  LYS A1416      49.110  23.640  16.151  1.00  0.00           C  
ATOM   2644  NZ  LYS A1416      49.737  24.503  15.096  1.00  0.00           N  
ATOM   2645  H   LYS A1416      49.434  22.919  20.794  1.00  0.00           H  
ATOM   2646  HZ1 LYS A1416      50.151  23.876  14.346  1.00  0.00           H  
ATOM   2647  HZ2 LYS A1416      49.034  25.109  14.666  1.00  0.00           H  
ATOM   2648  HZ3 LYS A1416      50.510  25.056  15.507  1.00  0.00           H  
ATOM   2649  N   ARG A1417      52.503  22.171  21.769  1.00  0.00           N  
ATOM   2650  CA  ARG A1417      53.781  22.115  22.478  1.00  0.00           C  
ATOM   2651  C   ARG A1417      53.859  20.747  23.133  1.00  0.00           C  
ATOM   2652  O   ARG A1417      54.869  20.049  23.050  1.00  0.00           O  
ATOM   2653  CB  ARG A1417      53.835  23.197  23.566  1.00  0.00           C  
ATOM   2654  CG  ARG A1417      55.192  23.401  24.258  1.00  0.00           C  
ATOM   2655  CD  ARG A1417      55.471  22.443  25.420  1.00  0.00           C  
ATOM   2656  NE  ARG A1417      56.855  22.573  25.906  1.00  0.00           N  
ATOM   2657  CZ  ARG A1417      57.232  23.301  26.961  1.00  0.00           C  
ATOM   2658  NH1 ARG A1417      56.335  23.954  27.690  1.00  0.00           N  
ATOM   2659  NH2 ARG A1417      58.515  23.359  27.309  1.00  0.00           N  
ATOM   2660  H   ARG A1417      51.854  22.845  22.006  1.00  0.00           H  
ATOM   2661 HE   ARG A1417      57.557  22.080  25.428  1.00  0.00           H  
ATOM   2662 HH11 ARG A1417      55.369  23.912  27.440  1.00  0.00           H  
ATOM   2663 HH12 ARG A1417      56.627  24.496  28.477  1.00  0.00           H  
ATOM   2664 HH21 ARG A1417      59.201  22.835  26.809  1.00  0.00           H  
ATOM   2665 HH22 ARG A1417      58.790  23.887  28.120  1.00  0.00           H  
ATOM   2666  N   LYS A1418      52.764  20.374  23.782  1.00  0.00           N  
ATOM   2667  CA  LYS A1418      52.688  19.115  24.482  1.00  0.00           C  
ATOM   2668  C   LYS A1418      52.704  17.933  23.536  1.00  0.00           C  
ATOM   2669  O   LYS A1418      53.505  17.002  23.729  1.00  0.00           O  
ATOM   2670  CB  LYS A1418      51.448  19.087  25.347  1.00  0.00           C  
ATOM   2671  CG  LYS A1418      51.523  20.102  26.435  1.00  0.00           C  
ATOM   2672  CD  LYS A1418      50.305  20.028  27.291  1.00  0.00           C  
ATOM   2673  CE  LYS A1418      50.466  20.909  28.513  1.00  0.00           C  
ATOM   2674  NZ  LYS A1418      49.296  21.804  28.721  1.00  0.00           N  
ATOM   2675  H   LYS A1418      51.985  20.966  23.748  1.00  0.00           H  
ATOM   2676  HZ1 LYS A1418      48.445  21.259  28.590  1.00  0.00           H  
ATOM   2677  HZ2 LYS A1418      49.358  22.211  29.670  1.00  0.00           H  
ATOM   2678  HZ3 LYS A1418      49.367  22.566  28.008  1.00  0.00           H  
ATOM   2679  N   LEU A1419      51.860  17.981  22.497  1.00  0.00           N  
ATOM   2680  CA  LEU A1419      51.794  16.894  21.529  1.00  0.00           C  
ATOM   2681  C   LEU A1419      53.189  16.725  20.958  1.00  0.00           C  
ATOM   2682  O   LEU A1419      53.693  15.620  20.751  1.00  0.00           O  
ATOM   2683  CB  LEU A1419      50.784  17.195  20.420  1.00  0.00           C  
ATOM   2684  CG  LEU A1419      49.309  17.323  20.828  1.00  0.00           C  
ATOM   2685  CD1 LEU A1419      48.440  17.694  19.609  1.00  0.00           C  
ATOM   2686  CD2 LEU A1419      48.809  15.997  21.458  1.00  0.00           C  
ATOM   2687  H   LEU A1419      51.213  18.716  22.441  1.00  0.00           H  
ATOM   2688  N   ASN A1420      53.881  17.835  20.831  1.00  0.00           N  
ATOM   2689  CA  ASN A1420      55.205  17.744  20.287  1.00  0.00           C  
ATOM   2690  C   ASN A1420      56.123  17.010  21.237  1.00  0.00           C  
ATOM   2691  O   ASN A1420      57.055  16.339  20.808  1.00  0.00           O  
ATOM   2692  CB  ASN A1420      55.768  19.118  19.987  1.00  0.00           C  
ATOM   2693  CG  ASN A1420      56.974  19.047  19.070  1.00  0.00           C  
ATOM   2694  OD1 ASN A1420      56.829  19.047  17.858  1.00  0.00           O  
ATOM   2695  ND2 ASN A1420      58.156  18.937  19.641  1.00  0.00           N  
ATOM   2696  H   ASN A1420      53.504  18.687  21.110  1.00  0.00           H  
ATOM   2697 HD21 ASN A1420      58.895  18.897  19.013  1.00  0.00           H  
ATOM   2698 HD22 ASN A1420      58.201  18.914  20.597  1.00  0.00           H  
ATOM   2699  N   LEU A1421      55.874  17.146  22.531  1.00  0.00           N  
ATOM   2700  CA  LEU A1421      56.722  16.488  23.522  1.00  0.00           C  
ATOM   2701  C   LEU A1421      56.527  14.979  23.448  1.00  0.00           C  
ATOM   2702  O   LEU A1421      57.515  14.232  23.389  1.00  0.00           O  
ATOM   2703  CB  LEU A1421      56.422  16.999  24.929  1.00  0.00           C  
ATOM   2704  CG  LEU A1421      57.485  16.695  25.969  1.00  0.00           C  
ATOM   2705  CD1 LEU A1421      58.773  17.354  25.566  1.00  0.00           C  
ATOM   2706  CD2 LEU A1421      57.003  17.199  27.310  1.00  0.00           C  
ATOM   2707  H   LEU A1421      55.131  17.699  22.830  1.00  0.00           H  
ATOM   2708  N   LEU A1422      55.274  14.533  23.415  1.00  0.00           N  
ATOM   2709  CA  LEU A1422      55.000  13.111  23.330  1.00  0.00           C  
ATOM   2710  C   LEU A1422      55.763  12.521  22.153  1.00  0.00           C  
ATOM   2711  O   LEU A1422      56.379  11.459  22.287  1.00  0.00           O  
ATOM   2712  CB  LEU A1422      53.518  12.838  23.136  1.00  0.00           C  
ATOM   2713  CG  LEU A1422      52.616  13.307  24.267  1.00  0.00           C  
ATOM   2714  CD1 LEU A1422      51.187  13.211  23.809  1.00  0.00           C  
ATOM   2715  CD2 LEU A1422      52.839  12.472  25.506  1.00  0.00           C  
ATOM   2716  H   LEU A1422      54.542  15.171  23.420  1.00  0.00           H  
ATOM   2717  N   VAL A1423      55.779  13.235  21.025  1.00  0.00           N  
ATOM   2718  CA  VAL A1423      56.434  12.735  19.825  1.00  0.00           C  
ATOM   2719  C   VAL A1423      57.954  12.749  19.879  1.00  0.00           C  
ATOM   2720  O   VAL A1423      58.628  11.762  19.550  1.00  0.00           O  
ATOM   2721  CB  VAL A1423      55.957  13.488  18.612  1.00  0.00           C  
ATOM   2722  CG1 VAL A1423      56.558  12.878  17.375  1.00  0.00           C  
ATOM   2723  CG2 VAL A1423      54.464  13.432  18.525  1.00  0.00           C  
ATOM   2724  H   VAL A1423      55.315  14.084  20.981  1.00  0.00           H  
ATOM   2725  N   THR A1424      58.475  13.882  20.305  1.00  0.00           N  
ATOM   2726  CA  THR A1424      59.898  14.091  20.441  1.00  0.00           C  
ATOM   2727  C   THR A1424      60.509  13.133  21.473  1.00  0.00           C  
ATOM   2728  O   THR A1424      61.591  12.600  21.270  1.00  0.00           O  
ATOM   2729  CB  THR A1424      60.137  15.553  20.882  1.00  0.00           C  
ATOM   2730  OG1 THR A1424      59.803  16.425  19.790  1.00  0.00           O  
ATOM   2731  CG2 THR A1424      61.569  15.776  21.315  1.00  0.00           C  
ATOM   2732  H   THR A1424      57.875  14.620  20.526  1.00  0.00           H  
ATOM   2733  HG1 THR A1424      60.002  17.328  19.997  1.00  0.00           H  
ATOM   2734  N   ASP A1425      59.823  12.933  22.588  1.00  0.00           N  
ATOM   2735  CA  ASP A1425      60.326  12.072  23.626  1.00  0.00           C  
ATOM   2736  C   ASP A1425      59.968  10.638  23.373  1.00  0.00           C  
ATOM   2737  O   ASP A1425      60.031   9.806  24.276  1.00  0.00           O  
ATOM   2738  CB  ASP A1425      59.788  12.520  24.984  1.00  0.00           C  
ATOM   2739  CG  ASP A1425      60.753  13.438  25.715  1.00  0.00           C  
ATOM   2740  OD1 ASP A1425      61.656  14.006  25.041  1.00  0.00           O  
ATOM   2741  OD2 ASP A1425      60.624  13.564  26.963  1.00  0.00           O  
ATOM   2742  H   ASP A1425      59.004  13.414  22.732  1.00  0.00           H  
ATOM   2743  N   LYS A1427      59.542  10.370  22.146  1.00  0.00           N  
ATOM   2744  CA  LYS A1427      59.160   9.037  21.711  1.00  0.00           C  
ATOM   2745  C   LYS A1427      58.109   8.327  22.571  1.00  0.00           C  
ATOM   2746  O   LYS A1427      58.115   7.100  22.622  1.00  0.00           O  
ATOM   2747  CB  LYS A1427      60.381   8.109  21.619  1.00  0.00           C  
ATOM   2748  CG  LYS A1427      61.703   8.723  21.155  1.00  0.00           C  
ATOM   2749  CD  LYS A1427      61.606   9.383  19.787  1.00  0.00           C  
ATOM   2750  CE  LYS A1427      61.141   8.436  18.696  1.00  0.00           C  
ATOM   2751  NZ  LYS A1427      60.570   9.200  17.538  1.00  0.00           N  
ATOM   2752  H   LYS A1427      59.449  11.100  21.494  1.00  0.00           H  
ATOM   2753  HZ1 LYS A1427      61.222   9.964  17.291  1.00  0.00           H  
ATOM   2754  HZ2 LYS A1427      60.464   8.554  16.723  1.00  0.00           H  
ATOM   2755  HZ3 LYS A1427      59.644   9.584  17.796  1.00  0.00           H  
ATOM   2756  N   HIS A1428      57.241   9.046  23.285  1.00  0.00           N  
ATOM   2757  CA  HIS A1428      56.229   8.340  24.066  1.00  0.00           C  
ATOM   2758  C   HIS A1428      55.116   7.796  23.187  1.00  0.00           C  
ATOM   2759  O   HIS A1428      54.313   7.007  23.655  1.00  0.00           O  
ATOM   2760  CB  HIS A1428      55.694   9.148  25.247  1.00  0.00           C  
ATOM   2761  CG  HIS A1428      56.737   9.411  26.286  1.00  0.00           C  
ATOM   2762  ND1 HIS A1428      57.046  10.676  26.732  1.00  0.00           N  
ATOM   2763  CD2 HIS A1428      57.657   8.589  26.842  1.00  0.00           C  
ATOM   2764  CE1 HIS A1428      58.114  10.631  27.501  1.00  0.00           C  
ATOM   2765  NE2 HIS A1428      58.512   9.372  27.584  1.00  0.00           N  
ATOM   2766  H   HIS A1428      57.256  10.025  23.250  1.00  0.00           H  
ATOM   2767  HD1 HIS A1428      56.597  11.491  26.493  1.00  0.00           H  
ATOM   2768  HE2 HIS A1428      59.318   9.023  28.100  1.00  0.00           H  
ATOM   2769  N   VAL A1433      55.057   8.229  21.928  1.00  0.00           N  
ATOM   2770  CA  VAL A1433      54.084   7.712  20.964  1.00  0.00           C  
ATOM   2771  C   VAL A1433      54.890   7.521  19.669  1.00  0.00           C  
ATOM   2772  O   VAL A1433      56.006   8.029  19.552  1.00  0.00           O  
ATOM   2773  CB  VAL A1433      52.878   8.644  20.722  1.00  0.00           C  
ATOM   2774  CG1 VAL A1433      51.963   8.653  21.920  1.00  0.00           C  
ATOM   2775  CG2 VAL A1433      53.342  10.032  20.420  1.00  0.00           C  
ATOM   2776  H   VAL A1433      55.745   8.862  21.608  1.00  0.00           H  
ATOM   2777  N   GLU A1434      54.338   6.788  18.705  1.00  0.00           N  
ATOM   2778  CA  GLU A1434      55.029   6.503  17.458  1.00  0.00           C  
ATOM   2779  C   GLU A1434      55.366   7.705  16.630  1.00  0.00           C  
ATOM   2780  O   GLU A1434      56.409   7.744  15.978  1.00  0.00           O  
ATOM   2781  CB  GLU A1434      54.218   5.532  16.615  1.00  0.00           C  
ATOM   2782  CG  GLU A1434      54.258   4.113  17.146  1.00  0.00           C  
ATOM   2783  CD  GLU A1434      53.334   3.187  16.388  1.00  0.00           C  
ATOM   2784  OE1 GLU A1434      53.309   3.296  15.130  1.00  0.00           O  
ATOM   2785  OE2 GLU A1434      52.641   2.368  17.063  1.00  0.00           O  
ATOM   2786  H   GLU A1434      53.451   6.433  18.849  1.00  0.00           H  
ATOM   2787  N   GLY A1435      54.454   8.671  16.621  1.00  0.00           N  
ATOM   2788  CA  GLY A1435      54.654   9.890  15.856  1.00  0.00           C  
ATOM   2789  C   GLY A1435      53.332  10.602  15.822  1.00  0.00           C  
ATOM   2790  O   GLY A1435      52.360  10.056  16.331  1.00  0.00           O  
ATOM   2791  H   GLY A1435      53.627   8.566  17.120  1.00  0.00           H  
ATOM   2792  N   TRP A1440      53.266  11.765  15.178  1.00  0.00           N  
ATOM   2793  CA  TRP A1440      52.040  12.564  15.113  1.00  0.00           C  
ATOM   2794  C   TRP A1440      50.773  11.843  14.732  1.00  0.00           C  
ATOM   2795  O   TRP A1440      49.698  12.256  15.136  1.00  0.00           O  
ATOM   2796  CB  TRP A1440      52.220  13.745  14.189  1.00  0.00           C  
ATOM   2797  CG  TRP A1440      53.238  14.688  14.680  1.00  0.00           C  
ATOM   2798  CD1 TRP A1440      54.572  14.702  14.357  1.00  0.00           C  
ATOM   2799  CD2 TRP A1440      53.012  15.826  15.506  1.00  0.00           C  
ATOM   2800  NE1 TRP A1440      55.181  15.793  14.929  1.00  0.00           N  
ATOM   2801  CE2 TRP A1440      54.249  16.505  15.638  1.00  0.00           C  
ATOM   2802  CE3 TRP A1440      51.880  16.361  16.138  1.00  0.00           C  
ATOM   2803  CZ2 TRP A1440      54.385  17.682  16.374  1.00  0.00           C  
ATOM   2804  CZ3 TRP A1440      52.016  17.541  16.871  1.00  0.00           C  
ATOM   2805  CH2 TRP A1440      53.266  18.185  16.980  1.00  0.00           C  
ATOM   2806  H   TRP A1440      54.057  12.065  14.701  1.00  0.00           H  
ATOM   2807  HE1 TRP A1440      56.136  16.027  14.834  1.00  0.00           H  
ATOM   2808  N   ASP A1441      50.890  10.787  13.938  1.00  0.00           N  
ATOM   2809  CA  ASP A1441      49.731  10.028  13.499  1.00  0.00           C  
ATOM   2810  C   ASP A1441      49.562   8.718  14.257  1.00  0.00           C  
ATOM   2811  O   ASP A1441      49.107   7.732  13.691  1.00  0.00           O  
ATOM   2812  CB  ASP A1441      49.809   9.757  12.002  1.00  0.00           C  
ATOM   2813  CG  ASP A1441      50.844   8.713  11.635  1.00  0.00           C  
ATOM   2814  OD1 ASP A1441      51.819   8.470  12.368  1.00  0.00           O  
ATOM   2815  OD2 ASP A1441      50.651   8.105  10.578  1.00  0.00           O  
ATOM   2816  H   ASP A1441      51.773  10.506  13.648  1.00  0.00           H  
ATOM   2817  N   ASP A1442      50.087   8.654  15.471  1.00  0.00           N  
ATOM   2818  CA  ASP A1442      49.942   7.466  16.288  1.00  0.00           C  
ATOM   2819  C   ASP A1442      48.425   7.391  16.565  1.00  0.00           C  
ATOM   2820  O   ASP A1442      47.796   8.425  16.805  1.00  0.00           O  
ATOM   2821  CB  ASP A1442      50.728   7.650  17.578  1.00  0.00           C  
ATOM   2822  CG  ASP A1442      50.581   6.482  18.508  1.00  0.00           C  
ATOM   2823  OD1 ASP A1442      49.500   6.346  19.129  1.00  0.00           O  
ATOM   2824  OD2 ASP A1442      51.551   5.694  18.592  1.00  0.00           O  
ATOM   2825  H   ASP A1442      50.593   9.409  15.810  1.00  0.00           H  
ATOM   2826  N   PRO A1450      47.840   6.184  16.610  1.00  0.00           N  
ATOM   2827  CA  PRO A1450      46.402   6.165  16.860  1.00  0.00           C  
ATOM   2828  C   PRO A1450      45.883   6.716  18.171  1.00  0.00           C  
ATOM   2829  O   PRO A1450      44.685   6.909  18.305  1.00  0.00           O  
ATOM   2830  CB  PRO A1450      46.039   4.714  16.693  1.00  0.00           C  
ATOM   2831  CG  PRO A1450      46.916   4.342  15.579  1.00  0.00           C  
ATOM   2832  CD  PRO A1450      48.254   4.919  15.988  1.00  0.00           C  
ATOM   2833  N   ARG A1452      46.722   6.911  19.182  1.00  0.00           N  
ATOM   2834  CA  ARG A1452      46.225   7.490  20.451  1.00  0.00           C  
ATOM   2835  C   ARG A1452      46.242   9.033  20.442  1.00  0.00           C  
ATOM   2836  O   ARG A1452      45.747   9.662  21.377  1.00  0.00           O  
ATOM   2837  CB  ARG A1452      47.056   7.023  21.656  1.00  0.00           C  
ATOM   2838  CG  ARG A1452      46.979   5.542  21.944  1.00  0.00           C  
ATOM   2839  CD  ARG A1452      48.223   4.831  21.437  1.00  0.00           C  
ATOM   2840  NE  ARG A1452      49.257   4.724  22.444  1.00  0.00           N  
ATOM   2841  CZ  ARG A1452      50.534   4.534  22.157  1.00  0.00           C  
ATOM   2842  NH1 ARG A1452      50.926   4.441  20.905  1.00  0.00           N  
ATOM   2843  NH2 ARG A1452      51.431   4.438  23.119  1.00  0.00           N  
ATOM   2844  H   ARG A1452      47.641   6.688  19.079  1.00  0.00           H  
ATOM   2845 HE   ARG A1452      49.013   4.824  23.393  1.00  0.00           H  
ATOM   2846 HH11 ARG A1452      50.275   4.546  20.171  1.00  0.00           H  
ATOM   2847 HH12 ARG A1452      51.897   4.270  20.705  1.00  0.00           H  
ATOM   2848 HH21 ARG A1452      51.147   4.467  24.086  1.00  0.00           H  
ATOM   2849 HH22 ARG A1452      52.390   4.226  22.909  1.00  0.00           H  
ATOM   2850  N   MET A1455      46.881   9.635  19.434  1.00  0.00           N  
ATOM   2851  CA  MET A1455      46.991  11.090  19.347  1.00  0.00           C  
ATOM   2852  C   MET A1455      45.673  11.684  18.969  1.00  0.00           C  
ATOM   2853  O   MET A1455      44.900  11.020  18.297  1.00  0.00           O  
ATOM   2854  CB  MET A1455      48.016  11.456  18.294  1.00  0.00           C  
ATOM   2855  CG  MET A1455      49.437  11.230  18.742  1.00  0.00           C  
ATOM   2856  SD  MET A1455      49.842  12.344  20.080  1.00  0.00           S  
ATOM   2857  CE  MET A1455      50.999  13.263  19.253  1.00  0.00           C  
ATOM   2858  H   MET A1455      47.270   9.088  18.728  1.00  0.00           H  
ATOM   2859  N   PRO A1456      45.386  12.935  19.385  1.00  0.00           N  
ATOM   2860  CA  PRO A1456      44.095  13.540  19.022  1.00  0.00           C  
ATOM   2861  C   PRO A1456      44.208  14.261  17.682  1.00  0.00           C  
ATOM   2862  O   PRO A1456      43.371  15.110  17.358  1.00  0.00           O  
ATOM   2863  CB  PRO A1456      43.852  14.551  20.136  1.00  0.00           C  
ATOM   2864  CG  PRO A1456      45.244  15.087  20.369  1.00  0.00           C  
ATOM   2865  CD  PRO A1456      46.114  13.808  20.333  1.00  0.00           C  
ATOM   2866  N   THR A1457      45.280  13.979  16.944  1.00  0.00           N  
ATOM   2867  CA  THR A1457      45.475  14.597  15.660  1.00  0.00           C  
ATOM   2868  C   THR A1457      44.514  13.979  14.616  1.00  0.00           C  
ATOM   2869  O   THR A1457      44.020  12.851  14.779  1.00  0.00           O  
ATOM   2870  CB  THR A1457      46.890  14.412  15.202  1.00  0.00           C  
ATOM   2871  OG1 THR A1457      47.106  13.025  14.996  1.00  0.00           O  
ATOM   2872  CG2 THR A1457      47.860  14.870  16.236  1.00  0.00           C  
ATOM   2873  H   THR A1457      45.932  13.328  17.260  1.00  0.00           H  
ATOM   2874  HG1 THR A1457      48.057  12.884  14.727  1.00  0.00           H  
ATOM   2875  N   ILE A1458      44.169  14.779  13.601  1.00  0.00           N  
ATOM   2876  CA  ILE A1458      43.282  14.335  12.527  1.00  0.00           C  
ATOM   2877  C   ILE A1458      43.926  13.146  11.838  1.00  0.00           C  
ATOM   2878  O   ILE A1458      43.236  12.202  11.542  1.00  0.00           O  
ATOM   2879  CB  ILE A1458      43.104  15.387  11.421  1.00  0.00           C  
ATOM   2880  CG1 ILE A1458      42.383  16.605  11.952  1.00  0.00           C  
ATOM   2881  CG2 ILE A1458      42.295  14.837  10.313  1.00  0.00           C  
ATOM   2882  CD1 ILE A1458      40.951  16.329  12.278  1.00  0.00           C  
ATOM   2883  H   ILE A1458      44.567  15.685  13.567  1.00  0.00           H  
ATOM   2884  N   SER A1459      45.231  13.192  11.566  1.00  0.00           N  
ATOM   2885  CA  SER A1459      45.853  12.074  10.870  1.00  0.00           C  
ATOM   2886  C   SER A1459      45.869  10.843  11.764  1.00  0.00           C  
ATOM   2887  O   SER A1459      45.675   9.727  11.299  1.00  0.00           O  
ATOM   2888  CB  SER A1459      47.256  12.416  10.351  1.00  0.00           C  
ATOM   2889  OG  SER A1459      48.226  12.272  11.366  1.00  0.00           O  
ATOM   2890  H   SER A1459      45.786  13.948  11.856  1.00  0.00           H  
ATOM   2891 HG   SER A1459      49.105  12.507  10.991  1.00  0.00           H  
ATOM   2892  N   GLY A1460      46.058  11.053  13.056  1.00  0.00           N  
ATOM   2893  CA  GLY A1460      46.065   9.939  13.985  1.00  0.00           C  
ATOM   2894  C   GLY A1460      44.674   9.350  14.025  1.00  0.00           C  
ATOM   2895  O   GLY A1460      44.526   8.140  13.946  1.00  0.00           O  
ATOM   2896  H   GLY A1460      46.160  11.949  13.407  1.00  0.00           H  
ATOM   2897  N   LEU A1461      43.651  10.201  14.088  1.00  0.00           N  
ATOM   2898  CA  LEU A1461      42.260   9.751  14.115  1.00  0.00           C  
ATOM   2899  C   LEU A1461      41.973   8.914  12.868  1.00  0.00           C  
ATOM   2900  O   LEU A1461      41.344   7.868  12.927  1.00  0.00           O  
ATOM   2901  CB  LEU A1461      41.326  10.956  14.175  1.00  0.00           C  
ATOM   2902  CG  LEU A1461      41.216  11.679  15.521  1.00  0.00           C  
ATOM   2903  CD1 LEU A1461      40.332  12.916  15.436  1.00  0.00           C  
ATOM   2904  CD2 LEU A1461      40.616  10.705  16.523  1.00  0.00           C  
ATOM   2905  H   LEU A1461      43.849  11.146  14.119  1.00  0.00           H  
ATOM   2906  N   ARG A1462      42.493   9.372  11.737  1.00  0.00           N  
ATOM   2907  CA  ARG A1462      42.340   8.691  10.464  1.00  0.00           C  
ATOM   2908  C   ARG A1462      42.913   7.275  10.582  1.00  0.00           C  
ATOM   2909  O   ARG A1462      42.193   6.301  10.374  1.00  0.00           O  
ATOM   2910  CB  ARG A1462      43.116   9.445   9.401  1.00  0.00           C  
ATOM   2911  CG  ARG A1462      42.855   9.015   8.003  1.00  0.00           C  
ATOM   2912  CD  ARG A1462      44.001   9.465   7.122  1.00  0.00           C  
ATOM   2913  NE  ARG A1462      43.971  10.892   6.806  1.00  0.00           N  
ATOM   2914  CZ  ARG A1462      44.996  11.725   6.980  1.00  0.00           C  
ATOM   2915  NH1 ARG A1462      46.132  11.306   7.537  1.00  0.00           N  
ATOM   2916  NH2 ARG A1462      44.863  12.995   6.636  1.00  0.00           N  
ATOM   2917  H   ARG A1462      43.057  10.189  11.776  1.00  0.00           H  
ATOM   2918 HE   ARG A1462      43.148  11.264   6.454  1.00  0.00           H  
ATOM   2919 HH11 ARG A1462      46.235  10.358   7.830  1.00  0.00           H  
ATOM   2920 HH12 ARG A1462      46.897  11.948   7.661  1.00  0.00           H  
ATOM   2921 HH21 ARG A1462      44.012  13.339   6.269  1.00  0.00           H  
ATOM   2922 HH22 ARG A1462      45.643  13.623   6.773  1.00  0.00           H  
ATOM   2923  N   ARG A1463      44.198   7.170  10.944  1.00  0.00           N  
ATOM   2924  CA  ARG A1463      44.891   5.879  11.098  1.00  0.00           C  
ATOM   2925  C   ARG A1463      44.197   4.997  12.114  1.00  0.00           C  
ATOM   2926  O   ARG A1463      44.202   3.761  12.005  1.00  0.00           O  
ATOM   2927  CB  ARG A1463      46.321   6.117  11.545  1.00  0.00           C  
ATOM   2928  CG  ARG A1463      47.050   4.870  11.891  1.00  0.00           C  
ATOM   2929  CD  ARG A1463      48.553   5.115  11.868  1.00  0.00           C  
ATOM   2930  NE  ARG A1463      49.269   4.060  12.570  1.00  0.00           N  
ATOM   2931  CZ  ARG A1463      50.556   4.104  12.898  1.00  0.00           C  
ATOM   2932  NH1 ARG A1463      51.314   5.136  12.543  1.00  0.00           N  
ATOM   2933  NH2 ARG A1463      51.094   3.085  13.558  1.00  0.00           N  
ATOM   2934  H   ARG A1463      44.709   7.995  11.141  1.00  0.00           H  
ATOM   2935 HE   ARG A1463      48.758   3.242  12.792  1.00  0.00           H  
ATOM   2936 HH11 ARG A1463      50.911   5.890  12.043  1.00  0.00           H  
ATOM   2937 HH12 ARG A1463      52.273   5.145  12.816  1.00  0.00           H  
ATOM   2938 HH21 ARG A1463      50.528   2.271  13.774  1.00  0.00           H  
ATOM   2939 HH22 ARG A1463      52.048   3.084  13.791  1.00  0.00           H  
ATOM   2940  N   ARG A1464      43.578   5.654  13.086  1.00  0.00           N  
ATOM   2941  CA  ARG A1464      42.869   4.980  14.148  1.00  0.00           C  
ATOM   2942  C   ARG A1464      41.666   4.348  13.511  1.00  0.00           C  
ATOM   2943  O   ARG A1464      41.101   3.392  14.045  1.00  0.00           O  
ATOM   2944  CB  ARG A1464      42.448   5.993  15.226  1.00  0.00           C  
ATOM   2945  CG  ARG A1464      41.470   5.500  16.269  1.00  0.00           C  
ATOM   2946  CD  ARG A1464      42.117   4.509  17.189  1.00  0.00           C  
ATOM   2947  NE  ARG A1464      41.269   4.313  18.354  1.00  0.00           N  
ATOM   2948  CZ  ARG A1464      41.516   4.847  19.539  1.00  0.00           C  
ATOM   2949  NH1 ARG A1464      42.599   5.581  19.723  1.00  0.00           N  
ATOM   2950  NH2 ARG A1464      40.693   4.630  20.545  1.00  0.00           N  
ATOM   2951  H   ARG A1464      43.646   6.625  13.140  1.00  0.00           H  
ATOM   2952 HE   ARG A1464      40.474   3.763  18.260  1.00  0.00           H  
ATOM   2953 HH11 ARG A1464      43.253   5.715  18.983  1.00  0.00           H  
ATOM   2954 HH12 ARG A1464      42.797   5.963  20.631  1.00  0.00           H  
ATOM   2955 HH21 ARG A1464      39.880   4.063  20.418  1.00  0.00           H  
ATOM   2956 HH22 ARG A1464      40.883   5.026  21.447  1.00  0.00           H  
ATOM   2957  N   GLY A1465      41.261   4.912  12.378  1.00  0.00           N  
ATOM   2958  CA  GLY A1465      40.102   4.400  11.667  1.00  0.00           C  
ATOM   2959  C   GLY A1465      38.821   5.230  11.719  1.00  0.00           C  
ATOM   2960  O   GLY A1465      37.706   4.728  11.454  1.00  0.00           O  
ATOM   2961  H   GLY A1465      41.731   5.709  12.065  1.00  0.00           H  
ATOM   2962  N   TYR A1467      38.947   6.489  12.125  1.00  0.00           N  
ATOM   2963  CA  TYR A1467      37.786   7.361  12.160  1.00  0.00           C  
ATOM   2964  C   TYR A1467      37.505   7.723  10.725  1.00  0.00           C  
ATOM   2965  O   TYR A1467      38.329   7.463   9.828  1.00  0.00           O  
ATOM   2966  CB  TYR A1467      38.079   8.622  12.954  1.00  0.00           C  
ATOM   2967  CG  TYR A1467      37.729   8.479  14.413  1.00  0.00           C  
ATOM   2968  CD1 TYR A1467      38.528   7.710  15.258  1.00  0.00           C  
ATOM   2969  CD2 TYR A1467      36.569   9.042  14.939  1.00  0.00           C  
ATOM   2970  CE1 TYR A1467      38.175   7.498  16.587  1.00  0.00           C  
ATOM   2971  CE2 TYR A1467      36.215   8.834  16.255  1.00  0.00           C  
ATOM   2972  CZ  TYR A1467      37.020   8.063  17.072  1.00  0.00           C  
ATOM   2973  OH  TYR A1467      36.693   7.849  18.391  1.00  0.00           O  
ATOM   2974  H   TYR A1467      39.821   6.829  12.372  1.00  0.00           H  
ATOM   2975 HH   TYR A1467      37.350   7.317  18.805  1.00  0.00           H  
ATOM   2976  N   THR A1506      36.356   8.330  10.492  1.00  0.00           N  
ATOM   2977  CA  THR A1506      36.018   8.736   9.147  1.00  0.00           C  
ATOM   2978  C   THR A1506      35.756  10.239   9.045  1.00  0.00           C  
ATOM   2979  O   THR A1506      35.140  10.830   9.924  1.00  0.00           O  
ATOM   2980  CB  THR A1506      34.826   7.936   8.628  1.00  0.00           C  
ATOM   2981  OG1 THR A1506      33.751   8.015   9.561  1.00  0.00           O  
ATOM   2982  CG2 THR A1506      35.232   6.483   8.455  1.00  0.00           C  
ATOM   2983  H   THR A1506      35.715   8.461  11.196  1.00  0.00           H  
ATOM   2984  HG1 THR A1506      33.058   7.481   9.218  1.00  0.00           H  
ATOM   2985  N   ALA A1507      36.258  10.862   7.985  1.00  0.00           N  
ATOM   2986  CA  ALA A1507      36.058  12.283   7.802  1.00  0.00           C  
ATOM   2987  C   ALA A1507      34.597  12.627   8.051  1.00  0.00           C  
ATOM   2988  O   ALA A1507      34.289  13.618   8.689  1.00  0.00           O  
ATOM   2989  CB  ALA A1507      36.469  12.698   6.411  1.00  0.00           C  
ATOM   2990  H   ALA A1507      36.749  10.340   7.280  1.00  0.00           H  
ATOM   2991  N   ALA A1508      33.690  11.756   7.659  1.00  0.00           N  
ATOM   2992  CA  ALA A1508      32.291  12.069   7.883  1.00  0.00           C  
ATOM   2993  C   ALA A1508      31.890  12.024   9.354  1.00  0.00           C  
ATOM   2994  O   ALA A1508      30.954  12.723   9.762  1.00  0.00           O  
ATOM   2995  CB  ALA A1508      31.401  11.175   7.061  1.00  0.00           C  
ATOM   2996  H   ALA A1508      33.940  10.924   7.227  1.00  0.00           H  
ATOM   2997  N   SER A1509      32.561  11.191  10.142  1.00  0.00           N  
ATOM   2998  CA  SER A1509      32.230  11.107  11.553  1.00  0.00           C  
ATOM   2999  C   SER A1509      32.712  12.352  12.272  1.00  0.00           C  
ATOM   3000  O   SER A1509      32.073  12.812  13.220  1.00  0.00           O  
ATOM   3001  CB  SER A1509      32.851   9.874  12.193  1.00  0.00           C  
ATOM   3002  OG  SER A1509      34.260   9.890  12.039  1.00  0.00           O  
ATOM   3003  H   SER A1509      33.270  10.626   9.792  1.00  0.00           H  
ATOM   3004 HG   SER A1509      34.620   9.104  12.441  1.00  0.00           H  
ATOM   3005  N   ILE A1510      33.844  12.902  11.835  1.00  0.00           N  
ATOM   3006  CA  ILE A1510      34.401  14.109  12.473  1.00  0.00           C  
ATOM   3007  C   ILE A1510      33.506  15.303  12.156  1.00  0.00           C  
ATOM   3008  O   ILE A1510      33.149  16.059  13.050  1.00  0.00           O  
ATOM   3009  CB  ILE A1510      35.883  14.307  12.068  1.00  0.00           C  
ATOM   3010  CG1 ILE A1510      36.734  13.297  12.842  1.00  0.00           C  
ATOM   3011  CG2 ILE A1510      36.361  15.723  12.319  1.00  0.00           C  
ATOM   3012  CD1 ILE A1510      38.159  13.156  12.327  1.00  0.00           C  
ATOM   3013  H   ILE A1510      34.326  12.466  11.095  1.00  0.00           H  
ATOM   3014  N   ARG A1511      33.085  15.426  10.905  1.00  0.00           N  
ATOM   3015  CA  ARG A1511      32.188  16.507  10.544  1.00  0.00           C  
ATOM   3016  C   ARG A1511      30.938  16.461  11.438  1.00  0.00           C  
ATOM   3017  O   ARG A1511      30.394  17.501  11.850  1.00  0.00           O  
ATOM   3018  CB  ARG A1511      31.748  16.384   9.094  1.00  0.00           C  
ATOM   3019  CG  ARG A1511      32.805  16.717   8.085  1.00  0.00           C  
ATOM   3020  CD  ARG A1511      32.236  16.609   6.703  1.00  0.00           C  
ATOM   3021  NE  ARG A1511      33.049  15.688   5.929  1.00  0.00           N  
ATOM   3022  CZ  ARG A1511      32.573  14.607   5.325  1.00  0.00           C  
ATOM   3023  NH1 ARG A1511      31.278  14.325   5.397  1.00  0.00           N  
ATOM   3024  NH2 ARG A1511      33.393  13.813   4.640  1.00  0.00           N  
ATOM   3025  H   ARG A1511      33.400  14.812  10.206  1.00  0.00           H  
ATOM   3026 HE   ARG A1511      34.000  15.880   5.833  1.00  0.00           H  
ATOM   3027 HH11 ARG A1511      30.661  14.907   5.921  1.00  0.00           H  
ATOM   3028 HH12 ARG A1511      30.929  13.490   4.966  1.00  0.00           H  
ATOM   3029 HH21 ARG A1511      34.369  14.041   4.574  1.00  0.00           H  
ATOM   3030 HH22 ARG A1511      33.045  12.992   4.195  1.00  0.00           H  
ATOM   3031  N   GLU A1516      30.465  15.253  11.720  1.00  0.00           N  
ATOM   3032  CA  GLU A1516      29.295  15.093  12.569  1.00  0.00           C  
ATOM   3033  C   GLU A1516      29.644  15.606  13.962  1.00  0.00           C  
ATOM   3034  O   GLU A1516      28.883  16.377  14.549  1.00  0.00           O  
ATOM   3035  CB  GLU A1516      28.872  13.628  12.633  1.00  0.00           C  
ATOM   3036  CG  GLU A1516      27.755  13.325  13.633  1.00  0.00           C  
ATOM   3037  CD  GLU A1516      26.414  13.961  13.261  1.00  0.00           C  
ATOM   3038  OE1 GLU A1516      26.276  14.496  12.139  1.00  0.00           O  
ATOM   3039  OE2 GLU A1516      25.483  13.931  14.088  1.00  0.00           O  
ATOM   3040  H   GLU A1516      30.925  14.455  11.362  1.00  0.00           H  
ATOM   3041  N   PHE A1517      30.811  15.212  14.467  1.00  0.00           N  
ATOM   3042  CA  PHE A1517      31.258  15.662  15.782  1.00  0.00           C  
ATOM   3043  C   PHE A1517      31.179  17.201  15.845  1.00  0.00           C  
ATOM   3044  O   PHE A1517      30.515  17.755  16.726  1.00  0.00           O  
ATOM   3045  CB  PHE A1517      32.680  15.176  16.069  1.00  0.00           C  
ATOM   3046  CG  PHE A1517      33.188  15.559  17.428  1.00  0.00           C  
ATOM   3047  CD1 PHE A1517      32.445  15.282  18.556  1.00  0.00           C  
ATOM   3048  CD2 PHE A1517      34.425  16.183  17.573  1.00  0.00           C  
ATOM   3049  CE1 PHE A1517      32.911  15.609  19.804  1.00  0.00           C  
ATOM   3050  CE2 PHE A1517      34.922  16.529  18.837  1.00  0.00           C  
ATOM   3051  CZ  PHE A1517      34.156  16.236  19.955  1.00  0.00           C  
ATOM   3052  H   PHE A1517      31.422  14.672  13.907  1.00  0.00           H  
ATOM   3053  N   CYS A1518      31.799  17.885  14.886  1.00  0.00           N  
ATOM   3054  CA  CYS A1518      31.746  19.326  14.853  1.00  0.00           C  
ATOM   3055  C   CYS A1518      30.286  19.740  14.832  1.00  0.00           C  
ATOM   3056  O   CYS A1518      29.858  20.567  15.624  1.00  0.00           O  
ATOM   3057  CB  CYS A1518      32.420  19.831  13.604  1.00  0.00           C  
ATOM   3058  SG  CYS A1518      34.162  19.594  13.643  1.00  0.00           S  
ATOM   3059  H   CYS A1518      32.313  17.404  14.183  1.00  0.00           H  
ATOM   3060  N   LYS A1527      29.500  19.152  13.948  1.00  0.00           N  
ATOM   3061  CA  LYS A1527      28.101  19.511  13.884  1.00  0.00           C  
ATOM   3062  C   LYS A1527      27.486  19.465  15.278  1.00  0.00           C  
ATOM   3063  O   LYS A1527      26.752  20.373  15.671  1.00  0.00           O  
ATOM   3064  CB  LYS A1527      27.358  18.545  12.976  1.00  0.00           C  
ATOM   3065  CG  LYS A1527      26.037  19.076  12.454  1.00  0.00           C  
ATOM   3066  CD  LYS A1527      26.157  19.552  11.010  1.00  0.00           C  
ATOM   3067  CE  LYS A1527      26.031  18.399  10.008  1.00  0.00           C  
ATOM   3068  NZ  LYS A1527      27.325  17.743   9.612  1.00  0.00           N  
ATOM   3069  H   LYS A1527      29.858  18.508  13.325  1.00  0.00           H  
ATOM   3070  HZ1 LYS A1527      27.905  17.537  10.450  1.00  0.00           H  
ATOM   3071  HZ2 LYS A1527      27.097  16.819   9.144  1.00  0.00           H  
ATOM   3072  HZ3 LYS A1527      27.845  18.329   8.945  1.00  0.00           H  
ATOM   3073  N   ARG A1528      27.860  18.446  16.051  1.00  0.00           N  
ATOM   3074  CA  ARG A1528      27.297  18.246  17.385  1.00  0.00           C  
ATOM   3075  C   ARG A1528      27.740  19.149  18.525  1.00  0.00           C  
ATOM   3076  O   ARG A1528      26.899  19.615  19.288  1.00  0.00           O  
ATOM   3077  CB  ARG A1528      27.443  16.798  17.808  1.00  0.00           C  
ATOM   3078  CG  ARG A1528      26.713  15.808  16.947  1.00  0.00           C  
ATOM   3079  CD  ARG A1528      27.013  14.426  17.469  1.00  0.00           C  
ATOM   3080  NE  ARG A1528      26.336  13.377  16.725  1.00  0.00           N  
ATOM   3081  CZ  ARG A1528      26.308  12.106  17.105  1.00  0.00           C  
ATOM   3082  NH1 ARG A1528      26.927  11.739  18.234  1.00  0.00           N  
ATOM   3083  NH2 ARG A1528      25.665  11.212  16.366  1.00  0.00           N  
ATOM   3084  H   ARG A1528      28.492  17.797  15.710  1.00  0.00           H  
ATOM   3085 HE   ARG A1528      25.853  13.616  15.939  1.00  0.00           H  
ATOM   3086 HH11 ARG A1528      27.396  12.426  18.803  1.00  0.00           H  
ATOM   3087 HH12 ARG A1528      26.928  10.784  18.532  1.00  0.00           H  
ATOM   3088 HH21 ARG A1528      25.212  11.478  15.534  1.00  0.00           H  
ATOM   3089 HH22 ARG A1528      25.677  10.244  16.659  1.00  0.00           H  
ATOM   3090  N   ILE A1549      29.040  19.362  18.685  1.00  0.00           N  
ATOM   3091  CA  ILE A1549      29.512  20.204  19.785  1.00  0.00           C  
ATOM   3092  C   ILE A1549      29.043  21.679  19.795  1.00  0.00           C  
ATOM   3093  O   ILE A1549      29.066  22.333  20.845  1.00  0.00           O  
ATOM   3094  CB  ILE A1549      31.028  20.100  19.956  1.00  0.00           C  
ATOM   3095  CG1 ILE A1549      31.743  20.583  18.710  1.00  0.00           C  
ATOM   3096  CG2 ILE A1549      31.413  18.666  20.176  1.00  0.00           C  
ATOM   3097  CD1 ILE A1549      33.220  20.384  18.781  1.00  0.00           C  
ATOM   3098  H   ILE A1549      29.676  19.001  18.032  1.00  0.00           H  
ATOM   3099  N   GLY A1563      28.592  22.186  18.648  1.00  0.00           N  
ATOM   3100  CA  GLY A1563      28.114  23.567  18.569  1.00  0.00           C  
ATOM   3101  C   GLY A1563      29.215  24.617  18.482  1.00  0.00           C  
ATOM   3102  O   GLY A1563      30.394  24.299  18.288  1.00  0.00           O  
ATOM   3103  H   GLY A1563      28.611  21.638  17.838  1.00  0.00           H  
ATOM   3104  N   VAL A1569      28.819  25.883  18.546  1.00  0.00           N  
ATOM   3105  CA  VAL A1569      29.778  26.976  18.505  1.00  0.00           C  
ATOM   3106  C   VAL A1569      29.252  28.049  19.453  1.00  0.00           C  
ATOM   3107  O   VAL A1569      28.184  28.595  19.231  1.00  0.00           O  
ATOM   3108  CB  VAL A1569      29.933  27.516  17.086  1.00  0.00           C  
ATOM   3109  CG1 VAL A1569      30.699  28.808  17.098  1.00  0.00           C  
ATOM   3110  CG2 VAL A1569      30.668  26.506  16.244  1.00  0.00           C  
ATOM   3111  H   VAL A1569      27.863  26.115  18.600  1.00  0.00           H  
ATOM   3112  N   THR A1594      29.951  28.295  20.556  1.00  0.00           N  
ATOM   3113  CA  THR A1594      29.503  29.290  21.529  1.00  0.00           C  
ATOM   3114  C   THR A1594      30.706  30.017  22.146  1.00  0.00           C  
ATOM   3115  O   THR A1594      31.847  29.776  21.724  1.00  0.00           O  
ATOM   3116  CB  THR A1594      28.790  28.592  22.651  1.00  0.00           C  
ATOM   3117  OG1 THR A1594      29.721  27.719  23.276  1.00  0.00           O  
ATOM   3118  CG2 THR A1594      27.675  27.757  22.131  1.00  0.00           C  
ATOM   3119  H   THR A1594      30.798  27.828  20.706  1.00  0.00           H  
ATOM   3120  HG1 THR A1594      29.279  27.232  23.990  1.00  0.00           H  
ATOM   3121  N   LYS A1596      30.451  30.926  23.100  1.00  0.00           N  
ATOM   3122  CA  LYS A1596      31.503  31.669  23.806  1.00  0.00           C  
ATOM   3123  C   LYS A1596      31.782  30.933  25.118  1.00  0.00           C  
ATOM   3124  O   LYS A1596      32.607  31.345  25.936  1.00  0.00           O  
ATOM   3125  CB  LYS A1596      31.010  33.057  24.192  1.00  0.00           C  
ATOM   3126  CG  LYS A1596      30.599  33.925  23.064  1.00  0.00           C  
ATOM   3127  CD  LYS A1596      31.803  34.409  22.330  1.00  0.00           C  
ATOM   3128  CE  LYS A1596      31.822  35.935  22.240  1.00  0.00           C  
ATOM   3129  NZ  LYS A1596      31.986  36.604  23.580  1.00  0.00           N  
ATOM   3130  H   LYS A1596      29.512  31.096  23.360  1.00  0.00           H  
ATOM   3131  HZ1 LYS A1596      32.757  36.155  24.080  1.00  0.00           H  
ATOM   3132  HZ2 LYS A1596      32.216  37.616  23.399  1.00  0.00           H  
ATOM   3133  HZ3 LYS A1596      31.100  36.554  24.110  1.00  0.00           H  
ATOM   3134  N   GLN A1601      31.048  29.853  25.328  1.00  0.00           N  
ATOM   3135  CA  GLN A1601      31.116  29.066  26.543  1.00  0.00           C  
ATOM   3136  C   GLN A1601      32.347  28.205  26.599  1.00  0.00           C  
ATOM   3137  O   GLN A1601      32.615  27.502  25.644  1.00  0.00           O  
ATOM   3138  CB  GLN A1601      29.890  28.152  26.556  1.00  0.00           C  
ATOM   3139  CG  GLN A1601      29.359  27.777  27.911  1.00  0.00           C  
ATOM   3140  CD  GLN A1601      28.549  28.886  28.507  1.00  0.00           C  
ATOM   3141  OE1 GLN A1601      28.014  29.733  27.779  1.00  0.00           O  
ATOM   3142  NE2 GLN A1601      28.456  28.907  29.828  1.00  0.00           N  
ATOM   3143  H   GLN A1601      30.428  29.585  24.652  1.00  0.00           H  
ATOM   3144 HE21 GLN A1601      27.930  29.603  30.207  1.00  0.00           H  
ATOM   3145 HE22 GLN A1601      28.883  28.220  30.343  1.00  0.00           H  
ATOM   3146  N   ASP A1602      33.096  28.247  27.697  1.00  0.00           N  
ATOM   3147  CA  ASP A1602      34.261  27.365  27.825  1.00  0.00           C  
ATOM   3148  C   ASP A1602      33.654  25.975  27.986  1.00  0.00           C  
ATOM   3149  O   ASP A1602      32.566  25.848  28.533  1.00  0.00           O  
ATOM   3150  CB  ASP A1602      35.099  27.749  29.034  1.00  0.00           C  
ATOM   3151  CG  ASP A1602      36.075  28.888  28.726  1.00  0.00           C  
ATOM   3152  OD1 ASP A1602      35.643  29.967  28.233  1.00  0.00           O  
ATOM   3153  OD2 ASP A1602      37.293  28.695  28.968  1.00  0.00           O  
ATOM   3154  H   ASP A1602      32.889  28.890  28.409  1.00  0.00           H  
ATOM   3155  N   ASN A1603      34.334  24.930  27.542  1.00  0.00           N  
ATOM   3156  CA  ASN A1603      33.708  23.615  27.617  1.00  0.00           C  
ATOM   3157  C   ASN A1603      34.675  22.459  27.492  1.00  0.00           C  
ATOM   3158  O   ASN A1603      35.768  22.622  26.957  1.00  0.00           O  
ATOM   3159  CB  ASN A1603      32.776  23.485  26.430  1.00  0.00           C  
ATOM   3160  CG  ASN A1603      33.521  23.606  25.145  1.00  0.00           C  
ATOM   3161  OD1 ASN A1603      34.065  22.631  24.628  1.00  0.00           O  
ATOM   3162  ND2 ASN A1603      33.687  24.831  24.687  1.00  0.00           N  
ATOM   3163  H   ASN A1603      35.235  25.010  27.196  1.00  0.00           H  
ATOM   3164 HD21 ASN A1603      34.224  24.935  23.837  1.00  0.00           H  
ATOM   3165 HD22 ASN A1603      33.348  25.608  25.153  1.00  0.00           H  
ATOM   3166  N   THR A1604      34.226  21.275  27.893  1.00  0.00           N  
ATOM   3167  CA  THR A1604      35.014  20.056  27.755  1.00  0.00           C  
ATOM   3168  C   THR A1604      34.102  18.881  27.369  1.00  0.00           C  
ATOM   3169  O   THR A1604      33.197  18.475  28.109  1.00  0.00           O  
ATOM   3170  CB  THR A1604      35.798  19.723  28.995  1.00  0.00           C  
ATOM   3171  OG1 THR A1604      36.747  20.769  29.249  1.00  0.00           O  
ATOM   3172  CG2 THR A1604      36.549  18.411  28.769  1.00  0.00           C  
ATOM   3173  H   THR A1604      33.337  21.189  28.287  1.00  0.00           H  
ATOM   3174  HG1 THR A1604      37.276  20.534  30.031  1.00  0.00           H  
ATOM   3175  N   ILE A1613      34.298  18.398  26.156  1.00  0.00           N  
ATOM   3176  CA  ILE A1613      33.501  17.302  25.648  1.00  0.00           C  
ATOM   3177  C   ILE A1613      34.054  15.958  26.114  1.00  0.00           C  
ATOM   3178  O   ILE A1613      35.283  15.764  26.209  1.00  0.00           O  
ATOM   3179  CB  ILE A1613      33.465  17.368  24.119  1.00  0.00           C  
ATOM   3180  CG1 ILE A1613      32.531  18.490  23.678  1.00  0.00           C  
ATOM   3181  CG2 ILE A1613      33.032  16.049  23.517  1.00  0.00           C  
ATOM   3182  CD1 ILE A1613      33.128  19.813  23.824  1.00  0.00           C  
ATOM   3183  H   ILE A1613      35.023  18.766  25.610  1.00  0.00           H  
ATOM   3184  N   GLU A1614      33.150  15.034  26.410  1.00  0.00           N  
ATOM   3185  CA  GLU A1614      33.564  13.728  26.864  1.00  0.00           C  
ATOM   3186  C   GLU A1614      33.818  12.910  25.632  1.00  0.00           C  
ATOM   3187  O   GLU A1614      33.159  13.106  24.609  1.00  0.00           O  
ATOM   3188  CB  GLU A1614      32.441  13.077  27.663  1.00  0.00           C  
ATOM   3189  CG  GLU A1614      31.923  13.933  28.798  1.00  0.00           C  
ATOM   3190  CD  GLU A1614      30.751  13.300  29.530  1.00  0.00           C  
ATOM   3191  OE1 GLU A1614      29.843  12.756  28.860  1.00  0.00           O  
ATOM   3192  OE2 GLU A1614      30.734  13.367  30.788  1.00  0.00           O  
ATOM   3193  H   GLU A1614      32.205  15.272  26.365  1.00  0.00           H  
ATOM   3194  N   MET A1615      34.730  11.953  25.742  1.00  0.00           N  
ATOM   3195  CA  MET A1615      35.042  11.080  24.625  1.00  0.00           C  
ATOM   3196  C   MET A1615      33.778  10.352  24.167  1.00  0.00           C  
ATOM   3197  O   MET A1615      33.629  10.013  23.007  1.00  0.00           O  
ATOM   3198  CB  MET A1615      36.065  10.067  25.078  1.00  0.00           C  
ATOM   3199  CG  MET A1615      37.398  10.653  25.380  1.00  0.00           C  
ATOM   3200  SD  MET A1615      38.276  10.957  23.867  1.00  0.00           S  
ATOM   3201  CE  MET A1615      37.306   9.879  22.662  1.00  0.00           C  
ATOM   3202  H   MET A1615      35.223  11.854  26.585  1.00  0.00           H  
ATOM   3203  N   ALA A1616      32.844  10.140  25.076  1.00  0.00           N  
ATOM   3204  CA  ALA A1616      31.624   9.437  24.732  1.00  0.00           C  
ATOM   3205  C   ALA A1616      30.950  10.047  23.533  1.00  0.00           C  
ATOM   3206  O   ALA A1616      30.332   9.342  22.752  1.00  0.00           O  
ATOM   3207  CB  ALA A1616      30.688   9.452  25.909  1.00  0.00           C  
ATOM   3208  H   ALA A1616      32.989  10.442  25.987  1.00  0.00           H  
ATOM   3209  N   SER A1617      31.062  11.363  23.404  1.00  0.00           N  
ATOM   3210  CA  SER A1617      30.441  12.078  22.297  1.00  0.00           C  
ATOM   3211  C   SER A1617      31.183  11.826  20.981  1.00  0.00           C  
ATOM   3212  O   SER A1617      30.574  11.618  19.936  1.00  0.00           O  
ATOM   3213  CB  SER A1617      30.392  13.565  22.607  1.00  0.00           C  
ATOM   3214  OG  SER A1617      29.272  14.161  21.986  1.00  0.00           O  
ATOM   3215  H   SER A1617      31.552  11.857  24.075  1.00  0.00           H  
ATOM   3216 HG   SER A1617      29.265  15.101  22.210  1.00  0.00           H  
ATOM   3217  N   LEU A1619      32.505  11.827  21.035  1.00  0.00           N  
ATOM   3218  CA  LEU A1619      33.297  11.581  19.833  1.00  0.00           C  
ATOM   3219  C   LEU A1619      32.997  10.173  19.405  1.00  0.00           C  
ATOM   3220  O   LEU A1619      32.504   9.944  18.298  1.00  0.00           O  
ATOM   3221  CB  LEU A1619      34.796  11.681  20.114  1.00  0.00           C  
ATOM   3222  CG  LEU A1619      35.670  12.136  18.950  1.00  0.00           C  
ATOM   3223  CD1 LEU A1619      37.128  11.838  19.250  1.00  0.00           C  
ATOM   3224  CD2 LEU A1619      35.248  11.456  17.668  1.00  0.00           C  
ATOM   3225  H   LEU A1619      32.955  11.969  21.896  1.00  0.00           H  
ATOM   3226  N   GLU A1620      33.213   9.250  20.344  1.00  0.00           N  
ATOM   3227  CA  GLU A1620      33.026   7.821  20.116  1.00  0.00           C  
ATOM   3228  C   GLU A1620      31.640   7.505  19.618  1.00  0.00           C  
ATOM   3229  O   GLU A1620      31.458   6.610  18.810  1.00  0.00           O  
ATOM   3230  CB  GLU A1620      33.338   7.020  21.383  1.00  0.00           C  
ATOM   3231  CG  GLU A1620      34.804   7.074  21.757  1.00  0.00           C  
ATOM   3232  CD  GLU A1620      35.158   6.284  23.007  1.00  0.00           C  
ATOM   3233  OE1 GLU A1620      34.261   5.988  23.844  1.00  0.00           O  
ATOM   3234  OE2 GLU A1620      36.368   5.984  23.161  1.00  0.00           O  
ATOM   3235  H   GLU A1620      33.547   9.536  21.218  1.00  0.00           H  
ATOM   3236  N   SER A1621      30.660   8.263  20.063  1.00  0.00           N  
ATOM   3237  CA  SER A1621      29.322   8.006  19.585  1.00  0.00           C  
ATOM   3238  C   SER A1621      29.289   8.166  18.058  1.00  0.00           C  
ATOM   3239  O   SER A1621      28.847   7.262  17.332  1.00  0.00           O  
ATOM   3240  CB  SER A1621      28.336   8.973  20.210  1.00  0.00           C  
ATOM   3241  OG  SER A1621      27.113   8.930  19.484  1.00  0.00           O  
ATOM   3242  H   SER A1621      30.837   8.988  20.684  1.00  0.00           H  
ATOM   3243 HG   SER A1621      26.487   9.526  19.916  1.00  0.00           H  
ATOM   3244  N   CYS A1622      29.825   9.294  17.583  1.00  0.00           N  
ATOM   3245  CA  CYS A1622      29.832   9.601  16.169  1.00  0.00           C  
ATOM   3246  C   CYS A1622      30.406   8.505  15.300  1.00  0.00           C  
ATOM   3247  O   CYS A1622      29.743   8.043  14.382  1.00  0.00           O  
ATOM   3248  CB  CYS A1622      30.570  10.908  15.922  1.00  0.00           C  
ATOM   3249  SG  CYS A1622      29.817  12.283  16.780  1.00  0.00           S  
ATOM   3250  H   CYS A1622      30.272   9.927  18.204  1.00  0.00           H  
ATOM   3251  N   ILE A1632      31.617   8.061  15.596  1.00  0.00           N  
ATOM   3252  CA  ILE A1632      32.216   7.036  14.754  1.00  0.00           C  
ATOM   3253  C   ILE A1632      31.471   5.730  14.784  1.00  0.00           C  
ATOM   3254  O   ILE A1632      31.421   5.043  13.764  1.00  0.00           O  
ATOM   3255  CB  ILE A1632      33.690   6.787  15.046  1.00  0.00           C  
ATOM   3256  CG1 ILE A1632      34.281   5.945  13.922  1.00  0.00           C  
ATOM   3257  CG2 ILE A1632      33.865   6.113  16.375  1.00  0.00           C  
ATOM   3258  CD1 ILE A1632      34.144   6.571  12.536  1.00  0.00           C  
ATOM   3259  H   ILE A1632      32.096   8.394  16.389  1.00  0.00           H  
ATOM   3260  N   ARG A1635      30.873   5.393  15.926  1.00  0.00           N  
ATOM   3261  CA  ARG A1635      30.131   4.148  16.026  1.00  0.00           C  
ATOM   3262  C   ARG A1635      28.962   4.212  15.070  1.00  0.00           C  
ATOM   3263  O   ARG A1635      28.831   3.377  14.193  1.00  0.00           O  
ATOM   3264  CB  ARG A1635      29.637   3.915  17.437  1.00  0.00           C  
ATOM   3265  CG  ARG A1635      30.673   3.341  18.368  1.00  0.00           C  
ATOM   3266  CD  ARG A1635      30.011   2.926  19.650  1.00  0.00           C  
ATOM   3267  NE  ARG A1635      30.979   2.464  20.625  1.00  0.00           N  
ATOM   3268  CZ  ARG A1635      31.204   3.058  21.790  1.00  0.00           C  
ATOM   3269  NH1 ARG A1635      30.512   4.150  22.135  1.00  0.00           N  
ATOM   3270  NH2 ARG A1635      32.114   2.552  22.618  1.00  0.00           N  
ATOM   3271  H   ARG A1635      30.980   5.972  16.722  1.00  0.00           H  
ATOM   3272 HE   ARG A1635      31.455   1.668  20.434  1.00  0.00           H  
ATOM   3273 HH11 ARG A1635      29.809   4.534  21.523  1.00  0.00           H  
ATOM   3274 HH12 ARG A1635      30.683   4.614  23.012  1.00  0.00           H  
ATOM   3275 HH21 ARG A1635      32.608   1.739  22.374  1.00  0.00           H  
ATOM   3276 HH22 ARG A1635      32.281   3.020  23.497  1.00  0.00           H  
ATOM   3277  N   GLU A1636      28.155   5.253  15.191  1.00  0.00           N  
ATOM   3278  CA  GLU A1636      27.005   5.432  14.325  1.00  0.00           C  
ATOM   3279  C   GLU A1636      27.377   5.269  12.850  1.00  0.00           C  
ATOM   3280  O   GLU A1636      26.662   4.597  12.096  1.00  0.00           O  
ATOM   3281  CB  GLU A1636      26.389   6.812  14.577  1.00  0.00           C  
ATOM   3282  CG  GLU A1636      25.407   7.269  13.521  1.00  0.00           C  
ATOM   3283  CD  GLU A1636      24.876   8.650  13.792  1.00  0.00           C  
ATOM   3284  OE1 GLU A1636      23.896   8.743  14.554  1.00  0.00           O  
ATOM   3285  OE2 GLU A1636      25.428   9.634  13.241  1.00  0.00           O  
ATOM   3286  H   GLU A1636      28.354   5.938  15.872  1.00  0.00           H  
ATOM   3287  N   ASP A1637      28.487   5.876  12.430  1.00  0.00           N  
ATOM   3288  CA  ASP A1637      28.906   5.789  11.031  1.00  0.00           C  
ATOM   3289  C   ASP A1637      29.207   4.342  10.729  1.00  0.00           C  
ATOM   3290  O   ASP A1637      28.478   3.689   9.975  1.00  0.00           O  
ATOM   3291  CB  ASP A1637      30.157   6.648  10.760  1.00  0.00           C  
ATOM   3292  CG  ASP A1637      30.482   6.784   9.263  1.00  0.00           C  
ATOM   3293  OD1 ASP A1637      30.041   5.961   8.433  1.00  0.00           O  
ATOM   3294  OD2 ASP A1637      31.196   7.738   8.902  1.00  0.00           O  
ATOM   3295  H   ASP A1637      29.047   6.364  13.081  1.00  0.00           H  
ATOM   3296  N   LEU A1638      30.251   3.827  11.363  1.00  0.00           N  
ATOM   3297  CA  LEU A1638      30.666   2.451  11.150  1.00  0.00           C  
ATOM   3298  C   LEU A1638      29.580   1.381  11.282  1.00  0.00           C  
ATOM   3299  O   LEU A1638      29.518   0.465  10.469  1.00  0.00           O  
ATOM   3300  CB  LEU A1638      31.892   2.147  11.998  1.00  0.00           C  
ATOM   3301  CG  LEU A1638      33.199   2.319  11.229  1.00  0.00           C  
ATOM   3302  CD1 LEU A1638      33.029   3.222  10.026  1.00  0.00           C  
ATOM   3303  CD2 LEU A1638      34.233   2.858  12.165  1.00  0.00           C  
ATOM   3304  H   LEU A1638      30.723   4.366  12.038  1.00  0.00           H  
ATOM   3305  N   ASN A1639      28.696   1.502  12.260  1.00  0.00           N  
ATOM   3306  CA  ASN A1639      27.634   0.510  12.409  1.00  0.00           C  
ATOM   3307  C   ASN A1639      26.820   0.397  11.119  1.00  0.00           C  
ATOM   3308  O   ASN A1639      26.358  -0.678  10.749  1.00  0.00           O  
ATOM   3309  CB  ASN A1639      26.693   0.876  13.560  1.00  0.00           C  
ATOM   3310  CG  ASN A1639      25.469  -0.033  13.628  1.00  0.00           C  
ATOM   3311  OD1 ASN A1639      25.594  -1.254  13.645  1.00  0.00           O  
ATOM   3312  ND2 ASN A1639      24.283   0.567  13.673  1.00  0.00           N  
ATOM   3313  H   ASN A1639      28.732   2.260  12.843  1.00  0.00           H  
ATOM   3314 HD21 ASN A1639      23.483   0.006  13.730  1.00  0.00           H  
ATOM   3315 HD22 ASN A1639      24.236   1.552  13.681  1.00  0.00           H  
ATOM   3316  N   GLU A1640      26.656   1.510  10.430  1.00  0.00           N  
ATOM   3317  CA  GLU A1640      25.879   1.522   9.209  1.00  0.00           C  
ATOM   3318  C   GLU A1640      26.625   1.042   8.000  1.00  0.00           C  
ATOM   3319  O   GLU A1640      26.076   0.335   7.176  1.00  0.00           O  
ATOM   3320  CB  GLU A1640      25.402   2.937   8.919  1.00  0.00           C  
ATOM   3321  CG  GLU A1640      24.115   3.320   9.590  1.00  0.00           C  
ATOM   3322  CD  GLU A1640      22.912   2.913   8.781  1.00  0.00           C  
ATOM   3323  OE1 GLU A1640      22.865   3.219   7.568  1.00  0.00           O  
ATOM   3324  OE2 GLU A1640      22.001   2.298   9.365  1.00  0.00           O  
ATOM   3325  H   GLU A1640      27.062   2.346  10.763  1.00  0.00           H  
ATOM   3326  N   ASN A1641      27.890   1.406   7.903  1.00  0.00           N  
ATOM   3327  CA  ASN A1641      28.655   1.080   6.718  1.00  0.00           C  
ATOM   3328  C   ASN A1641      29.699   0.005   6.847  1.00  0.00           C  
ATOM   3329  O   ASN A1641      30.315  -0.364   5.849  1.00  0.00           O  
ATOM   3330  CB  ASN A1641      29.323   2.347   6.200  1.00  0.00           C  
ATOM   3331  CG  ASN A1641      28.326   3.400   5.780  1.00  0.00           C  
ATOM   3332  OD1 ASN A1641      28.022   3.534   4.597  1.00  0.00           O  
ATOM   3333  ND2 ASN A1641      27.817   4.168   6.743  1.00  0.00           N  
ATOM   3334  H   ASN A1641      28.328   1.875   8.654  1.00  0.00           H  
ATOM   3335 HD21 ASN A1641      27.161   4.849   6.483  1.00  0.00           H  
ATOM   3336 HD22 ASN A1641      28.102   4.038   7.675  1.00  0.00           H  
ATOM   3337  N   ALA A1642      29.944  -0.493   8.051  1.00  0.00           N  
ATOM   3338  CA  ALA A1642      30.982  -1.504   8.181  1.00  0.00           C  
ATOM   3339  C   ALA A1642      30.548  -2.916   7.934  1.00  0.00           C  
ATOM   3340  O   ALA A1642      29.512  -3.378   8.427  1.00  0.00           O  
ATOM   3341  CB  ALA A1642      31.720  -1.412   9.526  1.00  0.00           C  
ATOM   3342  H   ALA A1642      29.432  -0.211   8.816  1.00  0.00           H  
ATOM   3343  N   PRO A1662      31.273  -3.587   7.045  1.00  0.00           N  
ATOM   3344  CA  PRO A1662      30.919  -4.966   6.779  1.00  0.00           C  
ATOM   3345  C   PRO A1662      31.456  -5.711   7.990  1.00  0.00           C  
ATOM   3346  O   PRO A1662      32.569  -5.416   8.478  1.00  0.00           O  
ATOM   3347  CB  PRO A1662      31.745  -5.277   5.543  1.00  0.00           C  
ATOM   3348  CG  PRO A1662      32.940  -4.440   5.727  1.00  0.00           C  
ATOM   3349  CD  PRO A1662      32.336  -3.143   6.136  1.00  0.00           C  
ATOM   3350  N   ARG A1663      30.588  -6.549   8.557  1.00  0.00           N  
ATOM   3351  CA  ARG A1663      30.906  -7.396   9.696  1.00  0.00           C  
ATOM   3352  C   ARG A1663      31.870  -8.517   9.263  1.00  0.00           C  
ATOM   3353  O   ARG A1663      31.965  -8.854   8.077  1.00  0.00           O  
ATOM   3354  CB  ARG A1663      29.624  -8.015  10.222  1.00  0.00           C  
ATOM   3355  CG  ARG A1663      29.061  -7.327  11.444  1.00  0.00           C  
ATOM   3356  CD  ARG A1663      27.954  -6.354  11.139  1.00  0.00           C  
ATOM   3357  NE  ARG A1663      28.417  -5.039  10.736  1.00  0.00           N  
ATOM   3358  CZ  ARG A1663      27.882  -3.903  11.178  1.00  0.00           C  
ATOM   3359  NH1 ARG A1663      26.903  -3.909  12.084  1.00  0.00           N  
ATOM   3360  NH2 ARG A1663      28.357  -2.747  10.738  1.00  0.00           N  
ATOM   3361  H   ARG A1663      29.708  -6.626   8.152  1.00  0.00           H  
ATOM   3362 HE   ARG A1663      29.153  -4.976  10.103  1.00  0.00           H  
ATOM   3363 HH11 ARG A1663      26.565  -4.753  12.471  1.00  0.00           H  
ATOM   3364 HH12 ARG A1663      26.533  -3.025  12.421  1.00  0.00           H  
ATOM   3365 HH21 ARG A1663      29.114  -2.725  10.093  1.00  0.00           H  
ATOM   3366 HH22 ARG A1663      27.976  -1.881  11.074  1.00  0.00           H  
ATOM   3367  N   ALA A1664      32.612  -9.064  10.210  1.00  0.00           N  
ATOM   3368  CA  ALA A1664      33.537 -10.148   9.913  1.00  0.00           C  
ATOM   3369  C   ALA A1664      33.809 -10.801  11.246  1.00  0.00           C  
ATOM   3370  O   ALA A1664      33.118 -10.512  12.230  1.00  0.00           O  
ATOM   3371  CB  ALA A1664      34.815  -9.620   9.309  1.00  0.00           C  
ATOM   3372  H   ALA A1664      32.539  -8.727  11.130  1.00  0.00           H  
ATOM   3373  N   MET A1665      34.774 -11.707  11.311  1.00  0.00           N  
ATOM   3374  CA  MET A1665      35.043 -12.341  12.600  1.00  0.00           C  
ATOM   3375  C   MET A1665      36.501 -12.640  12.889  1.00  0.00           C  
ATOM   3376  O   MET A1665      37.275 -13.045  11.999  1.00  0.00           O  
ATOM   3377  CB  MET A1665      34.195 -13.613  12.785  1.00  0.00           C  
ATOM   3378  CG  MET A1665      32.683 -13.404  12.574  1.00  0.00           C  
ATOM   3379  SD  MET A1665      31.628 -14.552  13.487  1.00  0.00           S  
ATOM   3380  CE  MET A1665      32.731 -15.936  13.555  1.00  0.00           C  
ATOM   3381  H   MET A1665      35.289 -11.978  10.518  1.00  0.00           H  
ATOM   3382  N   ALA A1666      36.867 -12.366  14.138  1.00  0.00           N  
ATOM   3383  CA  ALA A1666      38.226 -12.592  14.632  1.00  0.00           C  
ATOM   3384  C   ALA A1666      38.168 -12.832  16.134  1.00  0.00           C  
ATOM   3385  O   ALA A1666      37.212 -12.423  16.828  1.00  0.00           O  
ATOM   3386  CB  ALA A1666      39.124 -11.410  14.317  1.00  0.00           C  
ATOM   3387  H   ALA A1666      36.196 -12.007  14.768  1.00  0.00           H  
ATOM   3388  N   VAL A1667      39.159 -13.554  16.624  1.00  0.00           N  
ATOM   3389  CA  VAL A1667      39.256 -13.887  18.018  1.00  0.00           C  
ATOM   3390  C   VAL A1667      40.537 -13.286  18.520  1.00  0.00           C  
ATOM   3391  O   VAL A1667      41.619 -13.549  17.985  1.00  0.00           O  
ATOM   3392  CB  VAL A1667      39.200 -15.414  18.208  1.00  0.00           C  
ATOM   3393  CG1 VAL A1667      39.604 -15.820  19.644  1.00  0.00           C  
ATOM   3394  CG2 VAL A1667      37.774 -15.890  17.874  1.00  0.00           C  
ATOM   3395  H   VAL A1667      39.811 -13.899  16.054  1.00  0.00           H  
ATOM   3396  N   ILE A1668      40.400 -12.455  19.544  1.00  0.00           N  
ATOM   3397  CA  ILE A1668      41.535 -11.753  20.126  1.00  0.00           C  
ATOM   3398  C   ILE A1668      42.290 -12.612  21.157  1.00  0.00           C  
ATOM   3399  O   ILE A1668      43.512 -12.762  21.087  1.00  0.00           O  
ATOM   3400  CB  ILE A1668      41.064 -10.374  20.720  1.00  0.00           C  
ATOM   3401  CG1 ILE A1668      40.197  -9.637  19.691  1.00  0.00           C  
ATOM   3402  CG2 ILE A1668      42.240  -9.502  21.074  1.00  0.00           C  
ATOM   3403  CD1 ILE A1668      40.035  -8.155  19.909  1.00  0.00           C  
ATOM   3404  H   ILE A1668      39.522 -12.295  19.884  1.00  0.00           H  
ATOM   3405  N   ASP A1669      41.563 -13.169  22.117  1.00  0.00           N  
ATOM   3406  CA  ASP A1669      42.176 -14.016  23.138  1.00  0.00           C  
ATOM   3407  C   ASP A1669      41.686 -15.422  22.783  1.00  0.00           C  
ATOM   3408  O   ASP A1669      40.537 -15.775  23.056  1.00  0.00           O  
ATOM   3409  CB  ASP A1669      41.701 -13.573  24.524  1.00  0.00           C  
ATOM   3410  CG  ASP A1669      42.674 -13.960  25.627  1.00  0.00           C  
ATOM   3411  OD1 ASP A1669      43.903 -13.894  25.397  1.00  0.00           O  
ATOM   3412  OD2 ASP A1669      42.215 -14.320  26.734  1.00  0.00           O  
ATOM   3413  H   ASP A1669      40.601 -13.006  22.120  1.00  0.00           H  
ATOM   3414  N   PRO A1670      42.569 -16.261  22.226  1.00  0.00           N  
ATOM   3415  CA  PRO A1670      42.043 -17.588  21.881  1.00  0.00           C  
ATOM   3416  C   PRO A1670      42.414 -18.872  22.641  1.00  0.00           C  
ATOM   3417  O   PRO A1670      43.596 -19.166  22.910  1.00  0.00           O  
ATOM   3418  CB  PRO A1670      42.431 -17.711  20.404  1.00  0.00           C  
ATOM   3419  CG  PRO A1670      43.756 -16.995  20.356  1.00  0.00           C  
ATOM   3420  CD  PRO A1670      43.476 -15.757  21.183  1.00  0.00           C  
ATOM   3421  N   VAL A1671      41.367 -19.653  22.915  1.00  0.00           N  
ATOM   3422  CA  VAL A1671      41.484 -20.965  23.538  1.00  0.00           C  
ATOM   3423  C   VAL A1671      40.808 -21.919  22.540  1.00  0.00           C  
ATOM   3424  O   VAL A1671      39.704 -21.636  22.037  1.00  0.00           O  
ATOM   3425  CB  VAL A1671      40.781 -21.062  24.912  1.00  0.00           C  
ATOM   3426  CG1 VAL A1671      39.277 -20.774  24.797  1.00  0.00           C  
ATOM   3427  CG2 VAL A1671      40.997 -22.446  25.489  1.00  0.00           C  
ATOM   3428  H   VAL A1671      40.460 -19.334  22.675  1.00  0.00           H  
ATOM   3429  N   LYS A1672      41.503 -23.002  22.192  1.00  0.00           N  
ATOM   3430  CA  LYS A1672      40.995 -23.992  21.236  1.00  0.00           C  
ATOM   3431  C   LYS A1672      39.721 -24.730  21.654  1.00  0.00           C  
ATOM   3432  O   LYS A1672      39.528 -25.058  22.820  1.00  0.00           O  
ATOM   3433  CB  LYS A1672      42.089 -24.992  20.896  1.00  0.00           C  
ATOM   3434  CG  LYS A1672      41.647 -26.099  19.991  1.00  0.00           C  
ATOM   3435  CD  LYS A1672      42.775 -26.470  19.044  1.00  0.00           C  
ATOM   3436  CE  LYS A1672      42.884 -25.488  17.888  1.00  0.00           C  
ATOM   3437  NZ  LYS A1672      44.002 -25.847  16.969  1.00  0.00           N  
ATOM   3438  H   LYS A1672      42.374 -23.149  22.604  1.00  0.00           H  
ATOM   3439  HZ1 LYS A1672      43.991 -26.841  16.764  1.00  0.00           H  
ATOM   3440  HZ2 LYS A1672      43.894 -25.285  16.084  1.00  0.00           H  
ATOM   3441  HZ3 LYS A1672      44.904 -25.558  17.415  1.00  0.00           H  
ATOM   3442  N   LEU A1673      38.859 -25.018  20.696  1.00  0.00           N  
ATOM   3443  CA  LEU A1673      37.622 -25.714  20.996  1.00  0.00           C  
ATOM   3444  C   LEU A1673      37.368 -26.733  19.900  1.00  0.00           C  
ATOM   3445  O   LEU A1673      37.159 -26.355  18.743  1.00  0.00           O  
ATOM   3446  CB  LEU A1673      36.465 -24.712  21.073  1.00  0.00           C  
ATOM   3447  CG  LEU A1673      35.042 -25.222  21.301  1.00  0.00           C  
ATOM   3448  CD1 LEU A1673      34.191 -24.102  21.845  1.00  0.00           C  
ATOM   3449  CD2 LEU A1673      34.441 -25.778  20.046  1.00  0.00           C  
ATOM   3450  H   LEU A1673      39.047 -24.765  19.768  1.00  0.00           H  
ATOM   3451  N   VAL A1684      37.441 -28.019  20.244  1.00  0.00           N  
ATOM   3452  CA  VAL A1684      37.177 -29.065  19.264  1.00  0.00           C  
ATOM   3453  C   VAL A1684      35.811 -29.689  19.474  1.00  0.00           C  
ATOM   3454  O   VAL A1684      35.323 -29.795  20.603  1.00  0.00           O  
ATOM   3455  CB  VAL A1684      38.218 -30.214  19.283  1.00  0.00           C  
ATOM   3456  CG1 VAL A1684      39.618 -29.670  19.159  1.00  0.00           C  
ATOM   3457  CG2 VAL A1684      38.066 -31.046  20.515  1.00  0.00           C  
ATOM   3458  H   VAL A1684      37.653 -28.268  21.167  1.00  0.00           H  
ATOM   3459  N   ILE A1685      35.188 -30.066  18.367  1.00  0.00           N  
ATOM   3460  CA  ILE A1685      33.906 -30.737  18.398  1.00  0.00           C  
ATOM   3461  C   ILE A1685      34.304 -32.136  17.966  1.00  0.00           C  
ATOM   3462  O   ILE A1685      34.869 -32.319  16.878  1.00  0.00           O  
ATOM   3463  CB  ILE A1685      32.913 -30.162  17.375  1.00  0.00           C  
ATOM   3464  CG1 ILE A1685      32.832 -28.637  17.516  1.00  0.00           C  
ATOM   3465  CG2 ILE A1685      31.537 -30.800  17.584  1.00  0.00           C  
ATOM   3466  CD1 ILE A1685      32.065 -27.941  16.389  1.00  0.00           C  
ATOM   3467  H   ILE A1685      35.605 -29.907  17.502  1.00  0.00           H  
ATOM   3468  N   GLU A1688      34.121 -33.095  18.870  1.00  0.00           N  
ATOM   3469  CA  GLU A1688      34.448 -34.493  18.591  1.00  0.00           C  
ATOM   3470  C   GLU A1688      33.355 -35.076  17.670  1.00  0.00           C  
ATOM   3471  O   GLU A1688      33.636 -35.742  16.663  1.00  0.00           O  
ATOM   3472  CB  GLU A1688      34.557 -35.258  19.920  1.00  0.00           C  
ATOM   3473  CG  GLU A1688      35.650 -34.694  20.854  1.00  0.00           C  
ATOM   3474  CD  GLU A1688      35.542 -35.165  22.305  1.00  0.00           C  
ATOM   3475  OE1 GLU A1688      34.412 -35.266  22.835  1.00  0.00           O  
ATOM   3476  OE2 GLU A1688      36.593 -35.410  22.936  1.00  0.00           O  
ATOM   3477  H   GLU A1688      33.757 -32.849  19.746  1.00  0.00           H  
ATOM   3478  N   ASN A1689      32.112 -34.720  17.980  1.00  0.00           N  
ATOM   3479  CA  ASN A1689      30.944 -35.154  17.230  1.00  0.00           C  
ATOM   3480  C   ASN A1689      31.062 -34.877  15.716  1.00  0.00           C  
ATOM   3481  O   ASN A1689      30.452 -35.568  14.897  1.00  0.00           O  
ATOM   3482  CB  ASN A1689      29.722 -34.437  17.824  1.00  0.00           C  
ATOM   3483  CG  ASN A1689      28.418 -34.785  17.111  1.00  0.00           C  
ATOM   3484  OD1 ASN A1689      28.230 -34.437  15.938  1.00  0.00           O  
ATOM   3485  ND2 ASN A1689      27.492 -35.422  17.827  1.00  0.00           N  
ATOM   3486  H   ASN A1689      31.984 -34.096  18.721  1.00  0.00           H  
ATOM   3487 HD21 ASN A1689      26.666 -35.628  17.358  1.00  0.00           H  
ATOM   3488 HD22 ASN A1689      27.680 -35.632  18.751  1.00  0.00           H  
ATOM   3489  N   TYR A1690      31.870 -33.883  15.353  1.00  0.00           N  
ATOM   3490  CA  TYR A1690      32.056 -33.482  13.958  1.00  0.00           C  
ATOM   3491  C   TYR A1690      32.796 -34.488  13.069  1.00  0.00           C  
ATOM   3492  O   TYR A1690      33.931 -34.875  13.360  1.00  0.00           O  
ATOM   3493  CB  TYR A1690      32.777 -32.119  13.888  1.00  0.00           C  
ATOM   3494  CG  TYR A1690      32.705 -31.443  12.528  1.00  0.00           C  
ATOM   3495  CD1 TYR A1690      31.507 -30.889  12.077  1.00  0.00           C  
ATOM   3496  CD2 TYR A1690      33.824 -31.367  11.691  1.00  0.00           C  
ATOM   3497  CE1 TYR A1690      31.419 -30.283  10.830  1.00  0.00           C  
ATOM   3498  CE2 TYR A1690      33.745 -30.762  10.441  1.00  0.00           C  
ATOM   3499  CZ  TYR A1690      32.545 -30.221  10.012  1.00  0.00           C  
ATOM   3500  OH  TYR A1690      32.461 -29.621   8.766  1.00  0.00           O  
ATOM   3501  H   TYR A1690      32.385 -33.423  16.031  1.00  0.00           H  
ATOM   3502 HH   TYR A1690      31.527 -29.311   8.658  1.00  0.00           H  
ATOM   3503  N   GLN A1691      32.144 -34.886  11.974  1.00  0.00           N  
ATOM   3504  CA  GLN A1691      32.731 -35.816  11.001  1.00  0.00           C  
ATOM   3505  C   GLN A1691      32.888 -35.047   9.692  1.00  0.00           C  
ATOM   3506  O   GLN A1691      31.901 -34.537   9.145  1.00  0.00           O  
ATOM   3507  CB  GLN A1691      31.829 -37.036  10.747  1.00  0.00           C  
ATOM   3508  CG  GLN A1691      30.915 -37.426  11.899  1.00  0.00           C  
ATOM   3509  CD  GLN A1691      29.456 -37.120  11.599  1.00  0.00           C  
ATOM   3510  OE1 GLN A1691      28.870 -37.685  10.673  1.00  0.00           O  
ATOM   3511  NE2 GLN A1691      28.869 -36.221  12.373  1.00  0.00           N  
ATOM   3512  H   GLN A1691      31.240 -34.544  11.806  1.00  0.00           H  
ATOM   3513 HE21 GLN A1691      27.927 -36.024  12.177  1.00  0.00           H  
ATOM   3514 HE22 GLN A1691      29.367 -35.800  13.101  1.00  0.00           H  
ATOM   3515  N   GLY A1694      34.116 -34.970   9.191  1.00  0.00           N  
ATOM   3516  CA  GLY A1694      34.364 -34.262   7.947  1.00  0.00           C  
ATOM   3517  C   GLY A1694      35.608 -33.391   7.998  1.00  0.00           C  
ATOM   3518  O   GLY A1694      36.122 -33.079   9.071  1.00  0.00           O  
ATOM   3519  H   GLY A1694      34.865 -35.383   9.667  1.00  0.00           H  
ATOM   3520  N   GLU A1695      36.113 -33.016   6.829  1.00  0.00           N  
ATOM   3521  CA  GLU A1695      37.303 -32.181   6.733  1.00  0.00           C  
ATOM   3522  C   GLU A1695      36.969 -30.696   6.844  1.00  0.00           C  
ATOM   3523  O   GLU A1695      37.854 -29.840   6.751  1.00  0.00           O  
ATOM   3524  CB  GLU A1695      38.002 -32.448   5.403  1.00  0.00           C  
ATOM   3525  CG  GLU A1695      38.884 -33.674   5.383  1.00  0.00           C  
ATOM   3526  CD  GLU A1695      40.265 -33.404   5.988  1.00  0.00           C  
ATOM   3527  OE1 GLU A1695      40.327 -32.782   7.083  1.00  0.00           O  
ATOM   3528  OE2 GLU A1695      41.281 -33.809   5.363  1.00  0.00           O  
ATOM   3529  H   GLU A1695      35.662 -33.290   6.003  1.00  0.00           H  
ATOM   3530  N   GLY A1698      35.687 -30.394   7.013  1.00  0.00           N  
ATOM   3531  CA  GLY A1698      35.277 -29.011   7.127  1.00  0.00           C  
ATOM   3532  C   GLY A1698      34.378 -28.521   6.000  1.00  0.00           C  
ATOM   3533  O   GLY A1698      34.706 -28.619   4.808  1.00  0.00           O  
ATOM   3534  H   GLY A1698      35.015 -31.094   7.012  1.00  0.00           H  
ATOM   3535  N   GLU A1708      33.241 -27.965   6.391  1.00  0.00           N  
ATOM   3536  CA  GLU A1708      32.279 -27.460   5.434  1.00  0.00           C  
ATOM   3537  C   GLU A1708      32.439 -25.959   5.182  1.00  0.00           C  
ATOM   3538  O   GLU A1708      33.531 -25.386   5.364  1.00  0.00           O  
ATOM   3539  CB  GLU A1708      30.868 -27.787   5.899  1.00  0.00           C  
ATOM   3540  CG  GLU A1708      30.643 -27.374   7.314  1.00  0.00           C  
ATOM   3541  CD  GLU A1708      29.325 -27.808   7.830  1.00  0.00           C  
ATOM   3542  OE1 GLU A1708      28.301 -27.456   7.201  1.00  0.00           O  
ATOM   3543  OE2 GLU A1708      29.326 -28.481   8.881  1.00  0.00           O  
ATOM   3544  H   GLU A1708      33.058 -27.916   7.341  1.00  0.00           H  
ATOM   3545  N   MET A1716      31.343 -25.317   4.792  1.00  0.00           N  
ATOM   3546  CA  MET A1716      31.364 -23.903   4.485  1.00  0.00           C  
ATOM   3547  C   MET A1716      30.021 -23.309   4.864  1.00  0.00           C  
ATOM   3548  O   MET A1716      28.971 -23.808   4.442  1.00  0.00           O  
ATOM   3549  CB  MET A1716      31.608 -23.705   2.990  1.00  0.00           C  
ATOM   3550  CG  MET A1716      32.508 -22.547   2.648  1.00  0.00           C  
ATOM   3551  SD  MET A1716      34.198 -23.050   2.298  1.00  0.00           S  
ATOM   3552  CE  MET A1716      34.193 -23.050   0.416  1.00  0.00           C  
ATOM   3553  H   MET A1716      30.492 -25.786   4.685  1.00  0.00           H  
ATOM   3554  N   VAL A1717      30.056 -22.262   5.684  1.00  0.00           N  
ATOM   3555  CA  VAL A1717      28.846 -21.580   6.116  1.00  0.00           C  
ATOM   3556  C   VAL A1717      28.772 -20.194   5.483  1.00  0.00           C  
ATOM   3557  O   VAL A1717      29.768 -19.470   5.436  1.00  0.00           O  
ATOM   3558  CB  VAL A1717      28.792 -21.413   7.641  1.00  0.00           C  
ATOM   3559  CG1 VAL A1717      27.383 -21.047   8.058  1.00  0.00           C  
ATOM   3560  CG2 VAL A1717      29.231 -22.685   8.339  1.00  0.00           C  
ATOM   3561  H   VAL A1717      30.909 -21.968   6.046  1.00  0.00           H  
ATOM   3562  N   THR A1718      27.592 -19.848   4.970  1.00  0.00           N  
ATOM   3563  CA  THR A1718      27.373 -18.557   4.335  1.00  0.00           C  
ATOM   3564  C   THR A1718      26.975 -17.545   5.368  1.00  0.00           C  
ATOM   3565  O   THR A1718      25.920 -17.666   5.993  1.00  0.00           O  
ATOM   3566  CB  THR A1718      26.265 -18.621   3.279  1.00  0.00           C  
ATOM   3567  OG1 THR A1718      26.767 -19.294   2.113  1.00  0.00           O  
ATOM   3568  CG2 THR A1718      25.776 -17.209   2.903  1.00  0.00           C  
ATOM   3569  H   THR A1718      26.826 -20.450   5.065  1.00  0.00           H  
ATOM   3570  HG1 THR A1718      26.102 -19.293   1.422  1.00  0.00           H  
ATOM   3571  N   MET A1719      27.814 -16.533   5.523  1.00  0.00           N  
ATOM   3572  CA  MET A1719      27.558 -15.470   6.479  1.00  0.00           C  
ATOM   3573  C   MET A1719      27.296 -14.142   5.767  1.00  0.00           C  
ATOM   3574  O   MET A1719      27.809 -13.893   4.658  1.00  0.00           O  
ATOM   3575  CB  MET A1719      28.732 -15.336   7.457  1.00  0.00           C  
ATOM   3576  CG  MET A1719      28.972 -16.583   8.294  1.00  0.00           C  
ATOM   3577  SD  MET A1719      29.581 -16.231   9.929  1.00  0.00           S  
ATOM   3578  CE  MET A1719      31.168 -16.953   9.841  1.00  0.00           C  
ATOM   3579  H   MET A1719      28.617 -16.491   4.964  1.00  0.00           H  
ATOM   3580  N   PRO A1720      26.469 -13.284   6.389  1.00  0.00           N  
ATOM   3581  CA  PRO A1720      26.121 -11.975   5.838  1.00  0.00           C  
ATOM   3582  C   PRO A1720      27.258 -11.005   6.106  1.00  0.00           C  
ATOM   3583  O   PRO A1720      27.960 -11.134   7.117  1.00  0.00           O  
ATOM   3584  CB  PRO A1720      24.909 -11.562   6.678  1.00  0.00           C  
ATOM   3585  CG  PRO A1720      24.375 -12.823   7.186  1.00  0.00           C  
ATOM   3586  CD  PRO A1720      25.614 -13.578   7.546  1.00  0.00           C  
ATOM   3587  N   ASN A1721      27.434 -10.046   5.201  1.00  0.00           N  
ATOM   3588  CA  ASN A1721      28.448  -9.016   5.374  1.00  0.00           C  
ATOM   3589  C   ASN A1721      27.825  -7.933   6.240  1.00  0.00           C  
ATOM   3590  O   ASN A1721      28.516  -7.032   6.715  1.00  0.00           O  
ATOM   3591  CB  ASN A1721      28.875  -8.451   4.028  1.00  0.00           C  
ATOM   3592  CG  ASN A1721      29.754  -9.399   3.268  1.00  0.00           C  
ATOM   3593  OD1 ASN A1721      30.709  -9.952   3.822  1.00  0.00           O  
ATOM   3594  ND2 ASN A1721      29.435  -9.613   1.989  1.00  0.00           N  
ATOM   3595  H   ASN A1721      26.862 -10.016   4.400  1.00  0.00           H  
ATOM   3596 HD21 ASN A1721      29.997 -10.210   1.480  1.00  0.00           H  
ATOM   3597 HD22 ASN A1721      28.651  -9.136   1.612  1.00  0.00           H  
ATOM   3598  N   HIS A1722      26.506  -8.015   6.419  1.00  0.00           N  
ATOM   3599  CA  HIS A1722      25.799  -7.058   7.244  1.00  0.00           C  
ATOM   3600  C   HIS A1722      24.435  -7.557   7.671  1.00  0.00           C  
ATOM   3601  O   HIS A1722      23.457  -7.396   6.947  1.00  0.00           O  
ATOM   3602  CB  HIS A1722      25.643  -5.716   6.528  1.00  0.00           C  
ATOM   3603  CG  HIS A1722      25.381  -4.575   7.463  1.00  0.00           C  
ATOM   3604  ND1 HIS A1722      26.219  -3.483   7.561  1.00  0.00           N  
ATOM   3605  CD2 HIS A1722      24.370  -4.352   8.337  1.00  0.00           C  
ATOM   3606  CE1 HIS A1722      25.731  -2.637   8.450  1.00  0.00           C  
ATOM   3607  NE2 HIS A1722      24.607  -3.143   8.935  1.00  0.00           N  
ATOM   3608  H   HIS A1722      26.000  -8.712   5.954  1.00  0.00           H  
ATOM   3609  HD1 HIS A1722      27.052  -3.321   7.052  1.00  0.00           H  
ATOM   3610  HE2 HIS A1722      24.053  -2.704   9.622  1.00  0.00           H  
ATOM   3611  N   PRO A1723      24.341  -8.085   8.905  1.00  0.00           N  
ATOM   3612  CA  PRO A1723      23.157  -8.634   9.566  1.00  0.00           C  
ATOM   3613  C   PRO A1723      21.890  -7.812   9.489  1.00  0.00           C  
ATOM   3614  O   PRO A1723      20.828  -8.317   9.819  1.00  0.00           O  
ATOM   3615  CB  PRO A1723      23.619  -8.776  11.011  1.00  0.00           C  
ATOM   3616  CG  PRO A1723      25.010  -9.221  10.843  1.00  0.00           C  
ATOM   3617  CD  PRO A1723      25.529  -8.279   9.756  1.00  0.00           C  
ATOM   3618  N   ASN A1724      21.968  -6.548   9.103  1.00  0.00           N  
ATOM   3619  CA  ASN A1724      20.751  -5.762   9.006  1.00  0.00           C  
ATOM   3620  C   ASN A1724      20.619  -5.113   7.647  1.00  0.00           C  
ATOM   3621  O   ASN A1724      19.652  -4.388   7.385  1.00  0.00           O  
ATOM   3622  CB  ASN A1724      20.687  -4.693  10.095  1.00  0.00           C  
ATOM   3623  CG  ASN A1724      20.365  -5.266  11.473  1.00  0.00           C  
ATOM   3624  OD1 ASN A1724      20.542  -6.457  11.720  1.00  0.00           O  
ATOM   3625  ND2 ASN A1724      19.918  -4.401  12.388  1.00  0.00           N  
ATOM   3626  H   ASN A1724      22.804  -6.159   8.880  1.00  0.00           H  
ATOM   3627 HD21 ASN A1724      19.734  -4.749  13.280  1.00  0.00           H  
ATOM   3628 HD22 ASN A1724      19.816  -3.454  12.156  1.00  0.00           H  
ATOM   3629  N   LYS A1725      21.611  -5.338   6.796  1.00  0.00           N  
ATOM   3630  CA  LYS A1725      21.602  -4.766   5.462  1.00  0.00           C  
ATOM   3631  C   LYS A1725      21.955  -5.800   4.408  1.00  0.00           C  
ATOM   3632  O   LYS A1725      23.036  -5.745   3.824  1.00  0.00           O  
ATOM   3633  CB  LYS A1725      22.572  -3.588   5.371  1.00  0.00           C  
ATOM   3634  CG  LYS A1725      22.093  -2.311   6.037  1.00  0.00           C  
ATOM   3635  CD  LYS A1725      23.136  -1.238   5.873  1.00  0.00           C  
ATOM   3636  CE  LYS A1725      22.590   0.097   6.299  1.00  0.00           C  
ATOM   3637  NZ  LYS A1725      23.615   1.136   6.006  1.00  0.00           N  
ATOM   3638  H   LYS A1725      22.309  -5.943   7.034  1.00  0.00           H  
ATOM   3639  HZ1 LYS A1725      23.965   0.980   5.027  1.00  0.00           H  
ATOM   3640  HZ2 LYS A1725      23.162   2.069   6.041  1.00  0.00           H  
ATOM   3641  HZ3 LYS A1725      24.384   1.072   6.671  1.00  0.00           H  
ATOM   3642  N   PRO A1726      21.026  -6.720   4.105  1.00  0.00           N  
ATOM   3643  CA  PRO A1726      21.217  -7.781   3.107  1.00  0.00           C  
ATOM   3644  C   PRO A1726      21.827  -7.273   1.793  1.00  0.00           C  
ATOM   3645  O   PRO A1726      22.583  -7.985   1.120  1.00  0.00           O  
ATOM   3646  CB  PRO A1726      19.796  -8.324   2.919  1.00  0.00           C  
ATOM   3647  CG  PRO A1726      18.933  -7.120   3.206  1.00  0.00           C  
ATOM   3648  CD  PRO A1726      19.592  -6.547   4.417  1.00  0.00           C  
ATOM   3649  N   GLU A1727      21.522  -6.020   1.464  1.00  0.00           N  
ATOM   3650  CA  GLU A1727      22.015  -5.396   0.253  1.00  0.00           C  
ATOM   3651  C   GLU A1727      23.523  -5.504   0.157  1.00  0.00           C  
ATOM   3652  O   GLU A1727      24.068  -5.648  -0.930  1.00  0.00           O  
ATOM   3653  CB  GLU A1727      21.605  -3.917   0.209  1.00  0.00           C  
ATOM   3654  CG  GLU A1727      21.576  -3.228   1.573  1.00  0.00           C  
ATOM   3655  CD  GLU A1727      20.195  -3.249   2.213  1.00  0.00           C  
ATOM   3656  OE1 GLU A1727      19.368  -4.135   1.873  1.00  0.00           O  
ATOM   3657  OE2 GLU A1727      19.930  -2.358   3.048  1.00  0.00           O  
ATOM   3658  H   GLU A1727      20.964  -5.517   2.072  1.00  0.00           H  
ATOM   3659  N   MET A1728      24.194  -5.497   1.297  1.00  0.00           N  
ATOM   3660  CA  MET A1728      25.645  -5.553   1.308  1.00  0.00           C  
ATOM   3661  C   MET A1728      26.275  -6.882   0.946  1.00  0.00           C  
ATOM   3662  O   MET A1728      27.507  -7.003   0.948  1.00  0.00           O  
ATOM   3663  CB  MET A1728      26.187  -5.043   2.641  1.00  0.00           C  
ATOM   3664  CG  MET A1728      25.828  -3.584   2.907  1.00  0.00           C  
ATOM   3665  SD  MET A1728      26.653  -2.894   4.350  1.00  0.00           S  
ATOM   3666  CE  MET A1728      28.312  -3.505   4.104  1.00  0.00           C  
ATOM   3667  H   MET A1728      23.714  -5.441   2.129  1.00  0.00           H  
ATOM   3668  N   GLY A1729      25.439  -7.868   0.632  1.00  0.00           N  
ATOM   3669  CA  GLY A1729      25.943  -9.177   0.242  1.00  0.00           C  
ATOM   3670  C   GLY A1729      26.166 -10.219   1.331  1.00  0.00           C  
ATOM   3671  O   GLY A1729      25.764 -10.033   2.489  1.00  0.00           O  
ATOM   3672  H   GLY A1729      24.478  -7.715   0.662  1.00  0.00           H  
ATOM   3673  N   SER A1730      26.793 -11.330   0.942  1.00  0.00           N  
ATOM   3674  CA  SER A1730      27.092 -12.425   1.861  1.00  0.00           C  
ATOM   3675  C   SER A1730      28.421 -13.038   1.460  1.00  0.00           C  
ATOM   3676  O   SER A1730      28.988 -12.669   0.422  1.00  0.00           O  
ATOM   3677  CB  SER A1730      26.011 -13.493   1.799  1.00  0.00           C  
ATOM   3678  OG  SER A1730      26.144 -14.276   0.626  1.00  0.00           O  
ATOM   3679  H   SER A1730      27.123 -11.409   0.026  1.00  0.00           H  
ATOM   3680 HG   SER A1730      25.464 -14.956   0.601  1.00  0.00           H  
ATOM   3681  N   ARG A1731      28.910 -13.983   2.258  1.00  0.00           N  
ATOM   3682  CA  ARG A1731      30.183 -14.635   1.959  1.00  0.00           C  
ATOM   3683  C   ARG A1731      30.232 -16.072   2.452  1.00  0.00           C  
ATOM   3684  O   ARG A1731      29.406 -16.492   3.274  1.00  0.00           O  
ATOM   3685  CB  ARG A1731      31.364 -13.841   2.535  1.00  0.00           C  
ATOM   3686  CG  ARG A1731      31.451 -13.839   4.055  1.00  0.00           C  
ATOM   3687  CD  ARG A1731      32.467 -12.836   4.578  1.00  0.00           C  
ATOM   3688  NE  ARG A1731      32.548 -12.876   6.033  1.00  0.00           N  
ATOM   3689  CZ  ARG A1731      31.562 -12.505   6.842  1.00  0.00           C  
ATOM   3690  NH1 ARG A1731      30.439 -12.017   6.340  1.00  0.00           N  
ATOM   3691  NH2 ARG A1731      31.714 -12.586   8.156  1.00  0.00           N  
ATOM   3692  H   ARG A1731      28.430 -14.255   3.038  1.00  0.00           H  
ATOM   3693 HE   ARG A1731      33.404 -13.135   6.410  1.00  0.00           H  
ATOM   3694 HH11 ARG A1731      30.310 -11.915   5.370  1.00  0.00           H  
ATOM   3695 HH12 ARG A1731      29.715 -11.751   6.986  1.00  0.00           H  
ATOM   3696 HH21 ARG A1731      32.620 -12.878   8.513  1.00  0.00           H  
ATOM   3697 HH22 ARG A1731      31.021 -12.295   8.778  1.00  0.00           H  
ATOM   3698  N   GLN A1732      31.254 -16.790   1.990  1.00  0.00           N  
ATOM   3699  CA  GLN A1732      31.466 -18.196   2.322  1.00  0.00           C  
ATOM   3700  C   GLN A1732      32.597 -18.382   3.340  1.00  0.00           C  
ATOM   3701  O   GLN A1732      33.781 -18.357   2.980  1.00  0.00           O  
ATOM   3702  CB  GLN A1732      31.802 -18.953   1.042  1.00  0.00           C  
ATOM   3703  CG  GLN A1732      30.988 -20.196   0.840  1.00  0.00           C  
ATOM   3704  CD  GLN A1732      29.502 -19.956   0.930  1.00  0.00           C  
ATOM   3705  OE1 GLN A1732      29.011 -18.921   0.501  1.00  0.00           O  
ATOM   3706  NE2 GLN A1732      28.779 -20.919   1.472  1.00  0.00           N  
ATOM   3707  H   GLN A1732      31.895 -16.348   1.389  1.00  0.00           H  
ATOM   3708 HE21 GLN A1732      27.820 -20.770   1.523  1.00  0.00           H  
ATOM   3709 HE22 GLN A1732      29.220 -21.736   1.770  1.00  0.00           H  
ATOM   3710  N   VAL A1733      32.219 -18.621   4.597  1.00  0.00           N  
ATOM   3711  CA  VAL A1733      33.162 -18.790   5.710  1.00  0.00           C  
ATOM   3712  C   VAL A1733      33.313 -20.249   6.089  1.00  0.00           C  
ATOM   3713  O   VAL A1733      32.347 -20.910   6.449  1.00  0.00           O  
ATOM   3714  CB  VAL A1733      32.678 -18.052   6.976  1.00  0.00           C  
ATOM   3715  CG1 VAL A1733      33.790 -17.981   7.991  1.00  0.00           C  
ATOM   3716  CG2 VAL A1733      32.172 -16.658   6.626  1.00  0.00           C  
ATOM   3717  H   VAL A1733      31.262 -18.701   4.769  1.00  0.00           H  
ATOM   3718  N   PRO A1734      34.551 -20.755   6.084  1.00  0.00           N  
ATOM   3719  CA  PRO A1734      34.798 -22.156   6.430  1.00  0.00           C  
ATOM   3720  C   PRO A1734      34.495 -22.597   7.856  1.00  0.00           C  
ATOM   3721  O   PRO A1734      35.065 -22.066   8.808  1.00  0.00           O  
ATOM   3722  CB  PRO A1734      36.290 -22.316   6.110  1.00  0.00           C  
ATOM   3723  CG  PRO A1734      36.837 -20.969   6.320  1.00  0.00           C  
ATOM   3724  CD  PRO A1734      35.798 -20.103   5.656  1.00  0.00           C  
ATOM   3725  N   PHE A1735      33.583 -23.558   8.005  1.00  0.00           N  
ATOM   3726  CA  PHE A1735      33.267 -24.102   9.328  1.00  0.00           C  
ATOM   3727  C   PHE A1735      34.114 -25.348   9.505  1.00  0.00           C  
ATOM   3728  O   PHE A1735      34.601 -25.915   8.528  1.00  0.00           O  
ATOM   3729  CB  PHE A1735      31.810 -24.504   9.465  1.00  0.00           C  
ATOM   3730  CG  PHE A1735      31.461 -25.017  10.831  1.00  0.00           C  
ATOM   3731  CD1 PHE A1735      31.246 -24.131  11.885  1.00  0.00           C  
ATOM   3732  CD2 PHE A1735      31.368 -26.383  11.079  1.00  0.00           C  
ATOM   3733  CE1 PHE A1735      30.948 -24.594  13.163  1.00  0.00           C  
ATOM   3734  CE2 PHE A1735      31.069 -26.857  12.358  1.00  0.00           C  
ATOM   3735  CZ  PHE A1735      30.860 -25.959  13.400  1.00  0.00           C  
ATOM   3736  H   PHE A1735      33.114 -23.895   7.221  1.00  0.00           H  
ATOM   3737  N   SER A1736      34.232 -25.817  10.734  1.00  0.00           N  
ATOM   3738  CA  SER A1736      35.041 -26.991  10.983  1.00  0.00           C  
ATOM   3739  C   SER A1736      34.721 -27.571  12.361  1.00  0.00           C  
ATOM   3740  O   SER A1736      33.742 -27.175  13.003  1.00  0.00           O  
ATOM   3741  CB  SER A1736      36.519 -26.598  10.879  1.00  0.00           C  
ATOM   3742  OG  SER A1736      37.382 -27.720  10.851  1.00  0.00           O  
ATOM   3743  H   SER A1736      33.775 -25.391  11.476  1.00  0.00           H  
ATOM   3744 HG   SER A1736      38.298 -27.425  10.742  1.00  0.00           H  
ATOM   3745  N   GLY A1737      35.542 -28.523  12.800  1.00  0.00           N  
ATOM   3746  CA  GLY A1737      35.345 -29.148  14.100  1.00  0.00           C  
ATOM   3747  C   GLY A1737      36.318 -28.641  15.143  1.00  0.00           C  
ATOM   3748  O   GLY A1737      35.954 -28.484  16.299  1.00  0.00           O  
ATOM   3749  H   GLY A1737      36.297 -28.801  12.228  1.00  0.00           H  
ATOM   3750  N   GLU A1738      37.572 -28.440  14.744  1.00  0.00           N  
ATOM   3751  CA  GLU A1738      38.605 -27.914  15.633  1.00  0.00           C  
ATOM   3752  C   GLU A1738      38.656 -26.386  15.401  1.00  0.00           C  
ATOM   3753  O   GLU A1738      39.427 -25.885  14.567  1.00  0.00           O  
ATOM   3754  CB  GLU A1738      39.950 -28.562  15.310  1.00  0.00           C  
ATOM   3755  CG  GLU A1738      41.129 -28.010  16.115  1.00  0.00           C  
ATOM   3756  CD  GLU A1738      42.475 -28.678  15.781  1.00  0.00           C  
ATOM   3757  OE1 GLU A1738      43.054 -28.380  14.705  1.00  0.00           O  
ATOM   3758  OE2 GLU A1738      42.963 -29.481  16.611  1.00  0.00           O  
ATOM   3759  H   GLU A1738      37.799 -28.630  13.815  1.00  0.00           H  
ATOM   3760  N   ILE A1739      37.798 -25.653  16.100  1.00  0.00           N  
ATOM   3761  CA  ILE A1739      37.749 -24.211  15.933  1.00  0.00           C  
ATOM   3762  C   ILE A1739      38.566 -23.387  16.952  1.00  0.00           C  
ATOM   3763  O   ILE A1739      39.406 -23.932  17.680  1.00  0.00           O  
ATOM   3764  CB  ILE A1739      36.289 -23.730  15.887  1.00  0.00           C  
ATOM   3765  CG1 ILE A1739      35.694 -23.689  17.280  1.00  0.00           C  
ATOM   3766  CG2 ILE A1739      35.461 -24.674  15.013  1.00  0.00           C  
ATOM   3767  CD1 ILE A1739      34.259 -23.264  17.264  1.00  0.00           C  
ATOM   3768  H   ILE A1739      37.191 -26.082  16.737  1.00  0.00           H  
ATOM   3769  N   TRP A1740      38.345 -22.068  16.954  1.00  0.00           N  
ATOM   3770  CA  TRP A1740      39.009 -21.110  17.846  1.00  0.00           C  
ATOM   3771  C   TRP A1740      37.952 -20.268  18.508  1.00  0.00           C  
ATOM   3772  O   TRP A1740      37.019 -19.797  17.837  1.00  0.00           O  
ATOM   3773  CB  TRP A1740      39.849 -20.129  17.044  1.00  0.00           C  
ATOM   3774  CG  TRP A1740      41.205 -20.574  16.724  1.00  0.00           C  
ATOM   3775  CD1 TRP A1740      41.801 -20.549  15.499  1.00  0.00           C  
ATOM   3776  CD2 TRP A1740      42.186 -21.057  17.635  1.00  0.00           C  
ATOM   3777  NE1 TRP A1740      43.103 -20.979  15.589  1.00  0.00           N  
ATOM   3778  CE2 TRP A1740      43.365 -21.294  16.897  1.00  0.00           C  
ATOM   3779  CE3 TRP A1740      42.183 -21.306  19.014  1.00  0.00           C  
ATOM   3780  CZ2 TRP A1740      44.534 -21.765  17.480  1.00  0.00           C  
ATOM   3781  CZ3 TRP A1740      43.337 -21.774  19.601  1.00  0.00           C  
ATOM   3782  CH2 TRP A1740      44.506 -21.999  18.836  1.00  0.00           C  
ATOM   3783  H   TRP A1740      37.698 -21.697  16.322  1.00  0.00           H  
ATOM   3784  HE1 TRP A1740      43.729 -21.049  14.832  1.00  0.00           H  
ATOM   3785  N   ILE A1741      38.047 -20.109  19.817  1.00  0.00           N  
ATOM   3786  CA  ILE A1741      37.095 -19.236  20.494  1.00  0.00           C  
ATOM   3787  C   ILE A1741      37.801 -18.313  21.469  1.00  0.00           C  
ATOM   3788  O   ILE A1741      38.967 -18.522  21.835  1.00  0.00           O  
ATOM   3789  CB  ILE A1741      35.923 -19.957  21.223  1.00  0.00           C  
ATOM   3790  CG1 ILE A1741      36.428 -20.810  22.385  1.00  0.00           C  
ATOM   3791  CG2 ILE A1741      35.055 -20.715  20.234  1.00  0.00           C  
ATOM   3792  CD1 ILE A1741      35.483 -20.783  23.598  1.00  0.00           C  
ATOM   3793  H   ILE A1741      38.730 -20.586  20.349  1.00  0.00           H  
ATOM   3794  N   ASP A1742      37.121 -17.228  21.808  1.00  0.00           N  
ATOM   3795  CA  ASP A1742      37.667 -16.256  22.719  1.00  0.00           C  
ATOM   3796  C   ASP A1742      37.480 -16.743  24.150  1.00  0.00           C  
ATOM   3797  O   ASP A1742      36.368 -17.117  24.558  1.00  0.00           O  
ATOM   3798  CB  ASP A1742      36.992 -14.908  22.488  1.00  0.00           C  
ATOM   3799  CG  ASP A1742      37.632 -13.783  23.279  1.00  0.00           C  
ATOM   3800  OD1 ASP A1742      38.875 -13.673  23.249  1.00  0.00           O  
ATOM   3801  OD2 ASP A1742      36.884 -12.997  23.913  1.00  0.00           O  
ATOM   3802  H   ASP A1742      36.226 -17.105  21.451  1.00  0.00           H  
ATOM   3803  N   ARG A1743      38.588 -16.725  24.889  1.00  0.00           N  
ATOM   3804  CA  ARG A1743      38.647 -17.168  26.272  1.00  0.00           C  
ATOM   3805  C   ARG A1743      37.404 -16.756  27.042  1.00  0.00           C  
ATOM   3806  O   ARG A1743      36.533 -17.569  27.297  1.00  0.00           O  
ATOM   3807  CB  ARG A1743      39.895 -16.600  26.944  1.00  0.00           C  
ATOM   3808  CG  ARG A1743      40.610 -17.561  27.888  1.00  0.00           C  
ATOM   3809  CD  ARG A1743      41.610 -18.471  27.167  1.00  0.00           C  
ATOM   3810  NE  ARG A1743      42.640 -17.724  26.443  1.00  0.00           N  
ATOM   3811  CZ  ARG A1743      43.868 -18.181  26.188  1.00  0.00           C  
ATOM   3812  NH1 ARG A1743      44.252 -19.381  26.616  1.00  0.00           N  
ATOM   3813  NH2 ARG A1743      44.726 -17.426  25.513  1.00  0.00           N  
ATOM   3814  H   ARG A1743      39.412 -16.423  24.468  1.00  0.00           H  
ATOM   3815 HE   ARG A1743      42.426 -16.821  26.147  1.00  0.00           H  
ATOM   3816 HH11 ARG A1743      43.621 -19.961  27.127  1.00  0.00           H  
ATOM   3817 HH12 ARG A1743      45.169 -19.725  26.390  1.00  0.00           H  
ATOM   3818 HH21 ARG A1743      44.456 -16.516  25.204  1.00  0.00           H  
ATOM   3819 HH22 ARG A1743      45.643 -17.775  25.301  1.00  0.00           H  
ATOM   3820  N   ALA A1744      37.263 -15.467  27.299  1.00  0.00           N  
ATOM   3821  CA  ALA A1744      36.126 -14.967  28.074  1.00  0.00           C  
ATOM   3822  C   ALA A1744      34.725 -15.403  27.659  1.00  0.00           C  
ATOM   3823  O   ALA A1744      33.745 -14.943  28.235  1.00  0.00           O  
ATOM   3824  CB  ALA A1744      36.185 -13.448  28.169  1.00  0.00           C  
ATOM   3825  H   ALA A1744      37.934 -14.842  26.969  1.00  0.00           H  
ATOM   3826  N   ASP A1745      34.614 -16.234  26.638  1.00  0.00           N  
ATOM   3827  CA  ASP A1745      33.308 -16.685  26.217  1.00  0.00           C  
ATOM   3828  C   ASP A1745      32.925 -17.991  26.876  1.00  0.00           C  
ATOM   3829  O   ASP A1745      31.756 -18.384  26.863  1.00  0.00           O  
ATOM   3830  CB  ASP A1745      33.235 -16.786  24.699  1.00  0.00           C  
ATOM   3831  CG  ASP A1745      33.243 -15.425  24.042  1.00  0.00           C  
ATOM   3832  OD1 ASP A1745      32.288 -14.657  24.296  1.00  0.00           O  
ATOM   3833  OD2 ASP A1745      34.206 -15.114  23.311  1.00  0.00           O  
ATOM   3834  H   ASP A1745      35.394 -16.559  26.158  1.00  0.00           H  
ATOM   3835  N   PHE A1746      33.911 -18.703  27.403  1.00  0.00           N  
ATOM   3836  CA  PHE A1746      33.630 -19.945  28.095  1.00  0.00           C  
ATOM   3837  C   PHE A1746      33.746 -19.746  29.592  1.00  0.00           C  
ATOM   3838  O   PHE A1746      34.703 -19.131  30.078  1.00  0.00           O  
ATOM   3839  CB  PHE A1746      34.569 -21.083  27.694  1.00  0.00           C  
ATOM   3840  CG  PHE A1746      34.278 -22.363  28.435  1.00  0.00           C  
ATOM   3841  CD1 PHE A1746      33.332 -23.262  27.947  1.00  0.00           C  
ATOM   3842  CD2 PHE A1746      34.872 -22.623  29.671  1.00  0.00           C  
ATOM   3843  CE1 PHE A1746      32.971 -24.399  28.680  1.00  0.00           C  
ATOM   3844  CE2 PHE A1746      34.518 -23.756  30.414  1.00  0.00           C  
ATOM   3845  CZ  PHE A1746      33.562 -24.644  29.913  1.00  0.00           C  
ATOM   3846  H   PHE A1746      34.828 -18.382  27.351  1.00  0.00           H  
ATOM   3847  N   ARG A1747      32.800 -20.329  30.320  1.00  0.00           N  
ATOM   3848  CA  ARG A1747      32.783 -20.265  31.773  1.00  0.00           C  
ATOM   3849  C   ARG A1747      32.446 -21.660  32.337  1.00  0.00           C  
ATOM   3850  O   ARG A1747      31.395 -22.245  32.042  1.00  0.00           O  
ATOM   3851  CB  ARG A1747      31.782 -19.222  32.257  1.00  0.00           C  
ATOM   3852  CG  ARG A1747      32.172 -18.576  33.561  1.00  0.00           C  
ATOM   3853  CD  ARG A1747      32.499 -17.108  33.396  1.00  0.00           C  
ATOM   3854  NE  ARG A1747      33.712 -16.874  32.603  1.00  0.00           N  
ATOM   3855  CZ  ARG A1747      34.094 -15.677  32.156  1.00  0.00           C  
ATOM   3856  NH1 ARG A1747      33.336 -14.604  32.393  1.00  0.00           N  
ATOM   3857  NH2 ARG A1747      35.220 -15.552  31.456  1.00  0.00           N  
ATOM   3858  H   ARG A1747      32.108 -20.825  29.881  1.00  0.00           H  
ATOM   3859 HE   ARG A1747      34.292 -17.634  32.394  1.00  0.00           H  
ATOM   3860 HH11 ARG A1747      32.499 -14.689  32.945  1.00  0.00           H  
ATOM   3861 HH12 ARG A1747      33.627 -13.696  32.088  1.00  0.00           H  
ATOM   3862 HH21 ARG A1747      35.784 -16.343  31.266  1.00  0.00           H  
ATOM   3863 HH22 ARG A1747      35.499 -14.638  31.131  1.00  0.00           H  
ATOM   3864  N   GLU A1748      33.387 -22.215  33.095  1.00  0.00           N  
ATOM   3865  CA  GLU A1748      33.227 -23.526  33.719  1.00  0.00           C  
ATOM   3866  C   GLU A1748      32.148 -23.419  34.798  1.00  0.00           C  
ATOM   3867  O   GLU A1748      31.456 -24.388  35.113  1.00  0.00           O  
ATOM   3868  CB  GLU A1748      34.553 -23.927  34.357  1.00  0.00           C  
ATOM   3869  CG  GLU A1748      34.828 -25.407  34.399  1.00  0.00           C  
ATOM   3870  CD  GLU A1748      36.220 -25.718  34.912  1.00  0.00           C  
ATOM   3871  OE1 GLU A1748      37.087 -24.814  34.877  1.00  0.00           O  
ATOM   3872  OE2 GLU A1748      36.453 -26.867  35.354  1.00  0.00           O  
ATOM   3873  H   GLU A1748      34.234 -21.737  33.222  1.00  0.00           H  
ATOM   3874  N   GLU A1749      32.010 -22.211  35.335  1.00  0.00           N  
ATOM   3875  CA  GLU A1749      31.057 -21.898  36.388  1.00  0.00           C  
ATOM   3876  C   GLU A1749      30.423 -20.532  36.150  1.00  0.00           C  
ATOM   3877  O   GLU A1749      31.134 -19.542  36.043  1.00  0.00           O  
ATOM   3878  CB  GLU A1749      31.784 -21.873  37.743  1.00  0.00           C  
ATOM   3879  CG  GLU A1749      33.322 -21.659  37.694  1.00  0.00           C  
ATOM   3880  CD  GLU A1749      33.775 -20.373  36.995  1.00  0.00           C  
ATOM   3881  OE1 GLU A1749      33.446 -19.263  37.479  1.00  0.00           O  
ATOM   3882  OE2 GLU A1749      34.485 -20.482  35.966  1.00  0.00           O  
ATOM   3883  H   GLU A1749      32.564 -21.485  35.001  1.00  0.00           H  
ATOM   3884  N   ALA A1750      29.097 -20.454  36.108  1.00  0.00           N  
ATOM   3885  CA  ALA A1750      28.469 -19.153  35.881  1.00  0.00           C  
ATOM   3886  C   ALA A1750      27.041 -19.028  36.395  1.00  0.00           C  
ATOM   3887  O   ALA A1750      26.481 -19.983  36.921  1.00  0.00           O  
ATOM   3888  CB  ALA A1750      28.537 -18.796  34.410  1.00  0.00           C  
ATOM   3889  H   ALA A1750      28.529 -21.248  36.249  1.00  0.00           H  
ATOM   3890  N   ASN A1751      26.452 -17.849  36.223  1.00  0.00           N  
ATOM   3891  CA  ASN A1751      25.087 -17.580  36.674  1.00  0.00           C  
ATOM   3892  C   ASN A1751      24.177 -17.200  35.511  1.00  0.00           C  
ATOM   3893  O   ASN A1751      24.657 -16.774  34.460  1.00  0.00           O  
ATOM   3894  CB  ASN A1751      25.088 -16.445  37.712  1.00  0.00           C  
ATOM   3895  CG  ASN A1751      25.515 -15.103  37.115  1.00  0.00           C  
ATOM   3896  OD1 ASN A1751      26.556 -15.009  36.462  1.00  0.00           O  
ATOM   3897  ND2 ASN A1751      24.700 -14.070  37.318  1.00  0.00           N  
ATOM   3898  H   ASN A1751      26.941 -17.132  35.768  1.00  0.00           H  
ATOM   3899 HD21 ASN A1751      24.996 -13.210  36.939  1.00  0.00           H  
ATOM   3900 HD22 ASN A1751      23.894 -14.184  37.839  1.00  0.00           H  
ATOM   3901  N   LYS A1752      22.867 -17.247  35.761  1.00  0.00           N  
ATOM   3902  CA  LYS A1752      21.828 -16.918  34.771  1.00  0.00           C  
ATOM   3903  C   LYS A1752      22.163 -15.737  33.847  1.00  0.00           C  
ATOM   3904  O   LYS A1752      21.783 -15.723  32.662  1.00  0.00           O  
ATOM   3905  CB  LYS A1752      20.484 -16.648  35.474  1.00  0.00           C  
ATOM   3906  CG  LYS A1752      19.391 -16.187  34.520  1.00  0.00           C  
ATOM   3907  CD  LYS A1752      18.080 -15.835  35.201  1.00  0.00           C  
ATOM   3908  CE  LYS A1752      17.114 -15.270  34.162  1.00  0.00           C  
ATOM   3909  NZ  LYS A1752      15.770 -14.984  34.712  1.00  0.00           N  
ATOM   3910  H   LYS A1752      22.581 -17.565  36.635  1.00  0.00           H  
ATOM   3911  HZ1 LYS A1752      15.865 -14.478  35.595  1.00  0.00           H  
ATOM   3912  HZ2 LYS A1752      15.231 -14.425  34.017  1.00  0.00           H  
ATOM   3913  HZ3 LYS A1752      15.259 -15.890  34.870  1.00  0.00           H  
ATOM   3914  N   GLN A1753      22.812 -14.722  34.413  1.00  0.00           N  
ATOM   3915  CA  GLN A1753      23.195 -13.553  33.639  1.00  0.00           C  
ATOM   3916  C   GLN A1753      24.077 -14.006  32.472  1.00  0.00           C  
ATOM   3917  O   GLN A1753      23.720 -13.828  31.299  1.00  0.00           O  
ATOM   3918  CB  GLN A1753      23.929 -12.558  34.536  1.00  0.00           C  
ATOM   3919  CG  GLN A1753      23.065 -12.002  35.667  1.00  0.00           C  
ATOM   3920  CD  GLN A1753      22.019 -11.016  35.167  1.00  0.00           C  
ATOM   3921  OE1 GLN A1753      21.204 -11.344  34.302  1.00  0.00           O  
ATOM   3922  NE2 GLN A1753      22.057  -9.788  35.692  1.00  0.00           N  
ATOM   3923  H   GLN A1753      23.053 -14.779  35.341  1.00  0.00           H  
ATOM   3924 HE21 GLN A1753      21.394  -9.139  35.378  1.00  0.00           H  
ATOM   3925 HE22 GLN A1753      22.739  -9.561  36.363  1.00  0.00           H  
ATOM   3926  N   TYR A1754      25.222 -14.598  32.801  1.00  0.00           N  
ATOM   3927  CA  TYR A1754      26.166 -15.093  31.805  1.00  0.00           C  
ATOM   3928  C   TYR A1754      25.418 -15.837  30.700  1.00  0.00           C  
ATOM   3929  O   TYR A1754      24.895 -16.919  30.939  1.00  0.00           O  
ATOM   3930  CB  TYR A1754      27.155 -16.034  32.473  1.00  0.00           C  
ATOM   3931  CG  TYR A1754      28.368 -16.351  31.636  1.00  0.00           C  
ATOM   3932  CD1 TYR A1754      28.352 -17.386  30.707  1.00  0.00           C  
ATOM   3933  CD2 TYR A1754      29.557 -15.635  31.803  1.00  0.00           C  
ATOM   3934  CE1 TYR A1754      29.499 -17.705  29.972  1.00  0.00           C  
ATOM   3935  CE2 TYR A1754      30.698 -15.940  31.073  1.00  0.00           C  
ATOM   3936  CZ  TYR A1754      30.662 -16.976  30.168  1.00  0.00           C  
ATOM   3937  OH  TYR A1754      31.797 -17.309  29.482  1.00  0.00           O  
ATOM   3938  H   TYR A1754      25.426 -14.746  33.746  1.00  0.00           H  
ATOM   3939 HH   TYR A1754      32.501 -16.703  29.729  1.00  0.00           H  
ATOM   3940  N   LYS A1755      25.367 -15.262  29.498  1.00  0.00           N  
ATOM   3941  CA  LYS A1755      24.650 -15.900  28.388  1.00  0.00           C  
ATOM   3942  C   LYS A1755      25.570 -16.478  27.320  1.00  0.00           C  
ATOM   3943  O   LYS A1755      25.207 -16.531  26.155  1.00  0.00           O  
ATOM   3944  CB  LYS A1755      23.604 -14.945  27.771  1.00  0.00           C  
ATOM   3945  CG  LYS A1755      24.191 -13.747  26.999  1.00  0.00           C  
ATOM   3946  CD  LYS A1755      23.251 -12.529  27.000  1.00  0.00           C  
ATOM   3947  CE  LYS A1755      22.239 -12.558  25.857  1.00  0.00           C  
ATOM   3948  NZ  LYS A1755      22.816 -12.152  24.546  1.00  0.00           N  
ATOM   3949  H   LYS A1755      25.810 -14.398  29.360  1.00  0.00           H  
ATOM   3950  HZ1 LYS A1755      23.720 -12.656  24.404  1.00  0.00           H  
ATOM   3951  HZ2 LYS A1755      22.159 -12.426  23.782  1.00  0.00           H  
ATOM   3952  HZ3 LYS A1755      22.977 -11.133  24.519  1.00  0.00           H  
ATOM   3953  N   ARG A1756      26.757 -16.918  27.718  1.00  0.00           N  
ATOM   3954  CA  ARG A1756      27.690 -17.521  26.765  1.00  0.00           C  
ATOM   3955  C   ARG A1756      27.939 -19.032  26.989  1.00  0.00           C  
ATOM   3956  O   ARG A1756      27.001 -19.758  27.324  1.00  0.00           O  
ATOM   3957  CB  ARG A1756      28.970 -16.692  26.697  1.00  0.00           C  
ATOM   3958  CG  ARG A1756      28.747 -15.402  25.902  1.00  0.00           C  
ATOM   3959  CD  ARG A1756      29.741 -14.302  26.222  1.00  0.00           C  
ATOM   3960  NE  ARG A1756      29.489 -13.697  27.526  1.00  0.00           N  
ATOM   3961  CZ  ARG A1756      30.445 -13.275  28.353  1.00  0.00           C  
ATOM   3962  NH1 ARG A1756      31.725 -13.398  28.016  1.00  0.00           N  
ATOM   3963  NH2 ARG A1756      30.123 -12.737  29.521  1.00  0.00           N  
ATOM   3964  H   ARG A1756      27.011 -16.832  28.652  1.00  0.00           H  
ATOM   3965 HE   ARG A1756      28.570 -13.619  27.799  1.00  0.00           H  
ATOM   3966 HH11 ARG A1756      31.987 -13.826  27.145  1.00  0.00           H  
ATOM   3967 HH12 ARG A1756      32.444 -13.090  28.643  1.00  0.00           H  
ATOM   3968 HH21 ARG A1756      29.163 -12.661  29.774  1.00  0.00           H  
ATOM   3969 HH22 ARG A1756      30.841 -12.428  30.138  1.00  0.00           H  
ATOM   3970  N   LEU A1757      29.162 -19.527  26.818  1.00  0.00           N  
ATOM   3971  CA  LEU A1757      29.389 -20.970  26.990  1.00  0.00           C  
ATOM   3972  C   LEU A1757      29.840 -21.501  28.337  1.00  0.00           C  
ATOM   3973  O   LEU A1757      31.038 -21.521  28.635  1.00  0.00           O  
ATOM   3974  CB  LEU A1757      30.336 -21.522  25.922  1.00  0.00           C  
ATOM   3975  CG  LEU A1757      30.454 -23.048  25.906  1.00  0.00           C  
ATOM   3976  CD1 LEU A1757      29.078 -23.660  25.718  1.00  0.00           C  
ATOM   3977  CD2 LEU A1757      31.397 -23.498  24.795  1.00  0.00           C  
ATOM   3978  H   LEU A1757      29.921 -18.943  26.603  1.00  0.00           H  
ATOM   3979  N   VAL A1759      28.884 -22.040  29.093  1.00  0.00           N  
ATOM   3980  CA  VAL A1759      29.160 -22.625  30.410  1.00  0.00           C  
ATOM   3981  C   VAL A1759      29.382 -24.126  30.209  1.00  0.00           C  
ATOM   3982  O   VAL A1759      28.803 -24.710  29.291  1.00  0.00           O  
ATOM   3983  CB  VAL A1759      27.974 -22.442  31.385  1.00  0.00           C  
ATOM   3984  CG1 VAL A1759      28.488 -22.008  32.753  1.00  0.00           C  
ATOM   3985  CG2 VAL A1759      26.953 -21.445  30.829  1.00  0.00           C  
ATOM   3986  H   VAL A1759      27.973 -22.063  28.736  1.00  0.00           H  
ATOM   3987  N   LEU A1760      30.144 -24.767  31.098  1.00  0.00           N  
ATOM   3988  CA  LEU A1760      30.430 -26.207  30.975  1.00  0.00           C  
ATOM   3989  C   LEU A1760      29.241 -27.159  31.174  1.00  0.00           C  
ATOM   3990  O   LEU A1760      29.419 -28.320  31.512  1.00  0.00           O  
ATOM   3991  CB  LEU A1760      31.591 -26.608  31.896  1.00  0.00           C  
ATOM   3992  CG  LEU A1760      32.171 -28.021  31.763  1.00  0.00           C  
ATOM   3993  CD1 LEU A1760      32.514 -28.357  30.301  1.00  0.00           C  
ATOM   3994  CD2 LEU A1760      33.388 -28.144  32.657  1.00  0.00           C  
ATOM   3995  H   LEU A1760      30.522 -24.262  31.853  1.00  0.00           H  
ATOM   3996  N   GLY A1761      28.033 -26.679  30.932  1.00  0.00           N  
ATOM   3997  CA  GLY A1761      26.880 -27.533  31.094  1.00  0.00           C  
ATOM   3998  C   GLY A1761      25.840 -27.358  30.005  1.00  0.00           C  
ATOM   3999  O   GLY A1761      25.087 -28.293  29.695  1.00  0.00           O  
ATOM   4000  H   GLY A1761      27.916 -25.788  30.617  1.00  0.00           H  
ATOM   4001  N   LYS A1762      25.770 -26.159  29.435  1.00  0.00           N  
ATOM   4002  CA  LYS A1762      24.793 -25.896  28.389  1.00  0.00           C  
ATOM   4003  C   LYS A1762      25.319 -25.726  26.966  1.00  0.00           C  
ATOM   4004  O   LYS A1762      26.487 -26.004  26.664  1.00  0.00           O  
ATOM   4005  CB  LYS A1762      23.904 -24.711  28.760  1.00  0.00           C  
ATOM   4006  CG  LYS A1762      22.832 -25.060  29.783  1.00  0.00           C  
ATOM   4007  CD  LYS A1762      21.550 -24.285  29.520  1.00  0.00           C  
ATOM   4008  CE  LYS A1762      21.043 -24.524  28.088  1.00  0.00           C  
ATOM   4009  NZ  LYS A1762      19.709 -23.881  27.821  1.00  0.00           N  
ATOM   4010  H   LYS A1762      26.411 -25.478  29.682  1.00  0.00           H  
ATOM   4011  HZ1 LYS A1762      19.734 -22.891  28.177  1.00  0.00           H  
ATOM   4012  HZ2 LYS A1762      19.521 -23.861  26.802  1.00  0.00           H  
ATOM   4013  HZ3 LYS A1762      18.949 -24.388  28.313  1.00  0.00           H  
ATOM   4014  N   GLU A1763      24.422 -25.283  26.094  1.00  0.00           N  
ATOM   4015  CA  GLU A1763      24.739 -25.062  24.695  1.00  0.00           C  
ATOM   4016  C   GLU A1763      24.854 -23.570  24.359  1.00  0.00           C  
ATOM   4017  O   GLU A1763      24.270 -22.720  25.049  1.00  0.00           O  
ATOM   4018  CB  GLU A1763      23.643 -25.671  23.814  1.00  0.00           C  
ATOM   4019  CG  GLU A1763      23.206 -27.065  24.209  1.00  0.00           C  
ATOM   4020  CD  GLU A1763      22.328 -27.699  23.151  1.00  0.00           C  
ATOM   4021  OE1 GLU A1763      22.888 -28.330  22.233  1.00  0.00           O  
ATOM   4022  OE2 GLU A1763      21.086 -27.556  23.228  1.00  0.00           O  
ATOM   4023  H   GLU A1763      23.526 -25.069  26.394  1.00  0.00           H  
ATOM   4024  N   VAL A1764      25.587 -23.275  23.281  1.00  0.00           N  
ATOM   4025  CA  VAL A1764      25.778 -21.905  22.787  1.00  0.00           C  
ATOM   4026  C   VAL A1764      25.811 -21.899  21.270  1.00  0.00           C  
ATOM   4027  O   VAL A1764      26.472 -22.749  20.650  1.00  0.00           O  
ATOM   4028  CB  VAL A1764      27.098 -21.267  23.272  1.00  0.00           C  
ATOM   4029  CG1 VAL A1764      27.081 -21.157  24.754  1.00  0.00           C  
ATOM   4030  CG2 VAL A1764      28.309 -22.068  22.786  1.00  0.00           C  
ATOM   4031  H   VAL A1764      26.011 -24.013  22.772  1.00  0.00           H  
ATOM   4032  N   ARG A1765      25.093 -20.960  20.670  1.00  0.00           N  
ATOM   4033  CA  ARG A1765      25.086 -20.869  19.220  1.00  0.00           C  
ATOM   4034  C   ARG A1765      26.375 -20.232  18.703  1.00  0.00           C  
ATOM   4035  O   ARG A1765      26.860 -19.235  19.251  1.00  0.00           O  
ATOM   4036  CB  ARG A1765      23.878 -20.069  18.718  1.00  0.00           C  
ATOM   4037  CG  ARG A1765      23.793 -19.989  17.193  1.00  0.00           C  
ATOM   4038  CD  ARG A1765      23.966 -21.378  16.580  1.00  0.00           C  
ATOM   4039  NE  ARG A1765      22.880 -21.806  15.696  1.00  0.00           N  
ATOM   4040  CZ  ARG A1765      21.578 -21.636  15.936  1.00  0.00           C  
ATOM   4041  NH1 ARG A1765      21.155 -20.999  17.025  1.00  0.00           N  
ATOM   4042  NH2 ARG A1765      20.688 -22.086  15.061  1.00  0.00           N  
ATOM   4043  H   ARG A1765      24.617 -20.287  21.209  1.00  0.00           H  
ATOM   4044 HE   ARG A1765      23.115 -22.235  14.857  1.00  0.00           H  
ATOM   4045 HH11 ARG A1765      21.786 -20.659  17.704  1.00  0.00           H  
ATOM   4046 HH12 ARG A1765      20.166 -20.905  17.200  1.00  0.00           H  
ATOM   4047 HH21 ARG A1765      20.990 -22.542  14.230  1.00  0.00           H  
ATOM   4048 HH22 ARG A1765      19.705 -21.970  15.242  1.00  0.00           H  
ATOM   4049  N   LEU A1795      26.983 -20.875  17.716  1.00  0.00           N  
ATOM   4050  CA  LEU A1795      28.173 -20.312  17.100  1.00  0.00           C  
ATOM   4051  C   LEU A1795      27.638 -19.276  16.082  1.00  0.00           C  
ATOM   4052  O   LEU A1795      26.490 -19.371  15.619  1.00  0.00           O  
ATOM   4053  CB  LEU A1795      29.011 -21.406  16.429  1.00  0.00           C  
ATOM   4054  CG  LEU A1795      29.527 -22.474  17.394  1.00  0.00           C  
ATOM   4055  CD1 LEU A1795      30.836 -23.055  16.894  1.00  0.00           C  
ATOM   4056  CD2 LEU A1795      29.746 -21.845  18.744  1.00  0.00           C  
ATOM   4057  H   LEU A1795      26.633 -21.740  17.410  1.00  0.00           H  
ATOM   4058  N   ARG A1796      28.427 -18.262  15.767  1.00  0.00           N  
ATOM   4059  CA  ARG A1796      27.937 -17.253  14.851  1.00  0.00           C  
ATOM   4060  C   ARG A1796      27.630 -17.864  13.502  1.00  0.00           C  
ATOM   4061  O   ARG A1796      28.510 -18.460  12.869  1.00  0.00           O  
ATOM   4062  CB  ARG A1796      28.927 -16.095  14.710  1.00  0.00           C  
ATOM   4063  CG  ARG A1796      28.316 -14.729  15.028  1.00  0.00           C  
ATOM   4064  CD  ARG A1796      27.184 -14.395  14.076  1.00  0.00           C  
ATOM   4065  NE  ARG A1796      26.140 -13.615  14.717  1.00  0.00           N  
ATOM   4066  CZ  ARG A1796      25.338 -12.758  14.090  1.00  0.00           C  
ATOM   4067  NH1 ARG A1796      25.463 -12.529  12.782  1.00  0.00           N  
ATOM   4068  NH2 ARG A1796      24.406 -12.115  14.781  1.00  0.00           N  
ATOM   4069  H   ARG A1796      29.312 -18.189  16.161  1.00  0.00           H  
ATOM   4070 HE   ARG A1796      25.999 -13.775  15.668  1.00  0.00           H  
ATOM   4071 HH11 ARG A1796      26.176 -13.002  12.256  1.00  0.00           H  
ATOM   4072 HH12 ARG A1796      24.856 -11.884  12.327  1.00  0.00           H  
ATOM   4073 HH21 ARG A1796      24.273 -12.326  15.747  1.00  0.00           H  
ATOM   4074 HH22 ARG A1796      23.779 -11.502  14.306  1.00  0.00           H  
ATOM   4075  N   ASN A1797      26.356 -17.751  13.120  1.00  0.00           N  
ATOM   4076  CA  ASN A1797      25.841 -18.254  11.847  1.00  0.00           C  
ATOM   4077  C   ASN A1797      26.118 -19.737  11.595  1.00  0.00           C  
ATOM   4078  O   ASN A1797      26.112 -20.186  10.444  1.00  0.00           O  
ATOM   4079  CB  ASN A1797      26.406 -17.450  10.682  1.00  0.00           C  
ATOM   4080  CG  ASN A1797      26.113 -15.984  10.799  1.00  0.00           C  
ATOM   4081  OD1 ASN A1797      27.014 -15.158  10.634  1.00  0.00           O  
ATOM   4082  ND2 ASN A1797      24.850 -15.637  11.069  1.00  0.00           N  
ATOM   4083  H   ASN A1797      25.720 -17.340  13.758  1.00  0.00           H  
ATOM   4084 HD21 ASN A1797      24.674 -14.670  11.132  1.00  0.00           H  
ATOM   4085 HD22 ASN A1797      24.185 -16.324  11.168  1.00  0.00           H  
ATOM   4086  N   ALA A1805      26.364 -20.506  12.650  1.00  0.00           N  
ATOM   4087  CA  ALA A1805      26.636 -21.927  12.467  1.00  0.00           C  
ATOM   4088  C   ALA A1805      25.805 -22.839  13.373  1.00  0.00           C  
ATOM   4089  O   ALA A1805      24.580 -22.661  13.497  1.00  0.00           O  
ATOM   4090  CB  ALA A1805      28.132 -22.213  12.617  1.00  0.00           C  
ATOM   4091  H   ALA A1805      26.356 -20.121  13.553  1.00  0.00           H  
ATOM   4092  N   TYR A1810      26.478 -23.783  14.026  1.00  0.00           N  
ATOM   4093  CA  TYR A1810      25.820 -24.767  14.877  1.00  0.00           C  
ATOM   4094  C   TYR A1810      25.699 -24.473  16.360  1.00  0.00           C  
ATOM   4095  O   TYR A1810      26.561 -23.790  16.935  1.00  0.00           O  
ATOM   4096  CB  TYR A1810      26.516 -26.108  14.732  1.00  0.00           C  
ATOM   4097  CG  TYR A1810      26.558 -26.584  13.312  1.00  0.00           C  
ATOM   4098  CD1 TYR A1810      25.390 -27.006  12.666  1.00  0.00           C  
ATOM   4099  CD2 TYR A1810      27.764 -26.612  12.601  1.00  0.00           C  
ATOM   4100  CE1 TYR A1810      25.426 -27.446  11.350  1.00  0.00           C  
ATOM   4101  CE2 TYR A1810      27.809 -27.052  11.281  1.00  0.00           C  
ATOM   4102  CZ  TYR A1810      26.636 -27.469  10.663  1.00  0.00           C  
ATOM   4103  OH  TYR A1810      26.656 -27.912   9.368  1.00  0.00           O  
ATOM   4104  H   TYR A1810      27.439 -23.819  13.974  1.00  0.00           H  
ATOM   4105 HH   TYR A1810      27.515 -27.839   9.052  1.00  0.00           H  
ATOM   4106  N   VAL A1811      24.641 -25.024  16.974  1.00  0.00           N  
ATOM   4107  CA  VAL A1811      24.383 -24.896  18.413  1.00  0.00           C  
ATOM   4108  C   VAL A1811      25.205 -25.973  19.099  1.00  0.00           C  
ATOM   4109  O   VAL A1811      24.796 -27.124  19.136  1.00  0.00           O  
ATOM   4110  CB  VAL A1811      22.918 -25.167  18.776  1.00  0.00           C  
ATOM   4111  CG1 VAL A1811      22.774 -25.269  20.266  1.00  0.00           C  
ATOM   4112  CG2 VAL A1811      22.038 -24.074  18.256  1.00  0.00           C  
ATOM   4113  H   VAL A1811      24.020 -25.495  16.428  1.00  0.00           H  
ATOM   4114  N   ILE A1989      26.404 -25.631  19.547  1.00  0.00           N  
ATOM   4115  CA  ILE A1989      27.242 -26.615  20.222  1.00  0.00           C  
ATOM   4116  C   ILE A1989      26.815 -26.745  21.673  1.00  0.00           C  
ATOM   4117  O   ILE A1989      25.969 -25.975  22.152  1.00  0.00           O  
ATOM   4118  CB  ILE A1989      28.745 -26.255  20.158  1.00  0.00           C  
ATOM   4119  CG1 ILE A1989      28.995 -24.846  20.719  1.00  0.00           C  
ATOM   4120  CG2 ILE A1989      29.242 -26.407  18.730  1.00  0.00           C  
ATOM   4121  CD1 ILE A1989      30.463 -24.517  20.891  1.00  0.00           C  
ATOM   4122  H   ILE A1989      26.704 -24.692  19.455  1.00  0.00           H  
ATOM   4123  N   LYS A1990      27.419 -27.707  22.367  1.00  0.00           N  
ATOM   4124  CA  LYS A1990      27.117 -27.965  23.769  1.00  0.00           C  
ATOM   4125  C   LYS A1990      28.386 -28.350  24.528  1.00  0.00           C  
ATOM   4126  O   LYS A1990      29.084 -29.296  24.148  1.00  0.00           O  
ATOM   4127  CB  LYS A1990      26.077 -29.077  23.896  1.00  0.00           C  
ATOM   4128  CG  LYS A1990      25.533 -29.238  25.299  1.00  0.00           C  
ATOM   4129  CD  LYS A1990      25.629 -30.685  25.762  1.00  0.00           C  
ATOM   4130  CE  LYS A1990      24.635 -31.613  25.046  1.00  0.00           C  
ATOM   4131  NZ  LYS A1990      24.900 -33.064  25.324  1.00  0.00           N  
ATOM   4132  H   LYS A1990      28.092 -28.252  21.920  1.00  0.00           H  
ATOM   4133  HZ1 LYS A1990      25.057 -33.184  26.350  1.00  0.00           H  
ATOM   4134  HZ2 LYS A1990      24.085 -33.622  25.026  1.00  0.00           H  
ATOM   4135  HZ3 LYS A1990      25.753 -33.372  24.814  1.00  0.00           H  
ATOM   4136  N   ALA A1991      28.682 -27.595  25.585  1.00  0.00           N  
ATOM   4137  CA  ALA A1991      29.862 -27.828  26.412  1.00  0.00           C  
ATOM   4138  C   ALA A1991      29.784 -29.160  27.155  1.00  0.00           C  
ATOM   4139  O   ALA A1991      28.735 -29.518  27.708  1.00  0.00           O  
ATOM   4140  CB  ALA A1991      30.038 -26.697  27.395  1.00  0.00           C  
ATOM   4141  H   ALA A1991      28.063 -26.878  25.848  1.00  0.00           H  
ATOM   4142  N   GLU A1992      30.914 -29.865  27.206  1.00  0.00           N  
ATOM   4143  CA  GLU A1992      30.947 -31.162  27.861  1.00  0.00           C  
ATOM   4144  C   GLU A1992      32.196 -31.476  28.676  1.00  0.00           C  
ATOM   4145  O   GLU A1992      32.116 -31.656  29.886  1.00  0.00           O  
ATOM   4146  CB  GLU A1992      30.753 -32.267  26.813  1.00  0.00           C  
ATOM   4147  CG  GLU A1992      29.673 -33.280  27.158  1.00  0.00           C  
ATOM   4148  CD  GLU A1992      28.272 -32.732  26.959  1.00  0.00           C  
ATOM   4149  OE1 GLU A1992      27.779 -32.799  25.818  1.00  0.00           O  
ATOM   4150  OE2 GLU A1992      27.662 -32.237  27.935  1.00  0.00           O  
ATOM   4151  H   GLU A1992      31.737 -29.508  26.802  1.00  0.00           H  
ATOM   4152  N   ARG A1993      33.344 -31.534  28.011  1.00  0.00           N  
ATOM   4153  CA  ARG A1993      34.586 -31.899  28.681  1.00  0.00           C  
ATOM   4154  C   ARG A1993      35.727 -30.919  28.429  1.00  0.00           C  
ATOM   4155  O   ARG A1993      36.110 -30.680  27.283  1.00  0.00           O  
ATOM   4156  CB  ARG A1993      34.991 -33.311  28.222  1.00  0.00           C  
ATOM   4157  CG  ARG A1993      36.074 -33.988  29.052  1.00  0.00           C  
ATOM   4158  CD  ARG A1993      37.439 -34.029  28.350  1.00  0.00           C  
ATOM   4159  NE  ARG A1993      37.420 -34.794  27.095  1.00  0.00           N  
ATOM   4160  CZ  ARG A1993      38.512 -35.154  26.420  1.00  0.00           C  
ATOM   4161  NH1 ARG A1993      39.721 -34.836  26.878  1.00  0.00           N  
ATOM   4162  NH2 ARG A1993      38.399 -35.838  25.292  1.00  0.00           N  
ATOM   4163  H   ARG A1993      33.377 -31.313  27.053  1.00  0.00           H  
ATOM   4164 HE   ARG A1993      36.545 -35.067  26.733  1.00  0.00           H  
ATOM   4165 HH11 ARG A1993      39.801 -34.328  27.743  1.00  0.00           H  
ATOM   4166 HH12 ARG A1993      40.534 -35.093  26.376  1.00  0.00           H  
ATOM   4167 HH21 ARG A1993      37.493 -36.079  24.943  1.00  0.00           H  
ATOM   4168 HH22 ARG A1993      39.218 -36.091  24.782  1.00  0.00           H  
ATOM   4169  N   VAL A1994      36.231 -30.327  29.503  1.00  0.00           N  
ATOM   4170  CA  VAL A1994      37.338 -29.382  29.426  1.00  0.00           C  
ATOM   4171  C   VAL A1994      38.637 -30.167  29.564  1.00  0.00           C  
ATOM   4172  O   VAL A1994      38.618 -31.369  29.791  1.00  0.00           O  
ATOM   4173  CB  VAL A1994      37.232 -28.340  30.563  1.00  0.00           C  
ATOM   4174  CG1 VAL A1994      38.447 -27.409  30.612  1.00  0.00           C  
ATOM   4175  CG2 VAL A1994      35.960 -27.537  30.388  1.00  0.00           C  
ATOM   4176  H   VAL A1994      35.857 -30.541  30.369  1.00  0.00           H  
ATOM   4177  N   GLU A1995      39.759 -29.491  29.397  1.00  0.00           N  
ATOM   4178  CA  GLU A1995      41.067 -30.104  29.537  1.00  0.00           C  
ATOM   4179  C   GLU A1995      41.932 -28.967  30.036  1.00  0.00           C  
ATOM   4180  O   GLU A1995      41.965 -27.901  29.424  1.00  0.00           O  
ATOM   4181  CB  GLU A1995      41.580 -30.605  28.188  1.00  0.00           C  
ATOM   4182  CG  GLU A1995      42.979 -31.192  28.251  1.00  0.00           C  
ATOM   4183  CD  GLU A1995      43.381 -31.905  26.955  1.00  0.00           C  
ATOM   4184  OE1 GLU A1995      42.650 -32.833  26.523  1.00  0.00           O  
ATOM   4185  OE2 GLU A1995      44.428 -31.547  26.368  1.00  0.00           O  
ATOM   4186  H   GLU A1995      39.729 -28.551  29.114  1.00  0.00           H  
ATOM   4187  N   LYS A2012      42.589 -29.154  31.168  1.00  0.00           N  
ATOM   4188  CA  LYS A2012      43.389 -28.068  31.697  1.00  0.00           C  
ATOM   4189  C   LYS A2012      44.884 -28.077  31.483  1.00  0.00           C  
ATOM   4190  O   LYS A2012      45.517 -29.102  31.254  1.00  0.00           O  
ATOM   4191  CB  LYS A2012      43.082 -27.814  33.177  1.00  0.00           C  
ATOM   4192  CG  LYS A2012      41.733 -27.112  33.420  1.00  0.00           C  
ATOM   4193  CD  LYS A2012      41.646 -26.521  34.826  1.00  0.00           C  
ATOM   4194  CE  LYS A2012      40.317 -25.820  35.090  1.00  0.00           C  
ATOM   4195  NZ  LYS A2012      39.159 -26.750  34.960  1.00  0.00           N  
ATOM   4196  H   LYS A2012      42.549 -30.004  31.626  1.00  0.00           H  
ATOM   4197  HZ1 LYS A2012      39.360 -27.631  35.455  1.00  0.00           H  
ATOM   4198  HZ2 LYS A2012      38.315 -26.304  35.364  1.00  0.00           H  
ATOM   4199  HZ3 LYS A2012      38.978 -26.949  33.947  1.00  0.00           H  
ATOM   4200  N   ASP A2013      45.409 -26.866  31.450  1.00  0.00           N  
ATOM   4201  CA  ASP A2013      46.814 -26.600  31.334  1.00  0.00           C  
ATOM   4202  C   ASP A2013      47.272 -26.848  32.768  1.00  0.00           C  
ATOM   4203  O   ASP A2013      46.516 -26.594  33.719  1.00  0.00           O  
ATOM   4204  CB  ASP A2013      47.004 -25.127  30.910  1.00  0.00           C  
ATOM   4205  CG  ASP A2013      48.254 -24.478  31.509  1.00  0.00           C  
ATOM   4206  OD1 ASP A2013      49.338 -24.527  30.874  1.00  0.00           O  
ATOM   4207  OD2 ASP A2013      48.138 -23.887  32.602  1.00  0.00           O  
ATOM   4208  H   ASP A2013      44.834 -26.135  31.466  1.00  0.00           H  
ATOM   4209  N   ALA A2014      48.490 -27.356  32.923  1.00  0.00           N  
ATOM   4210  CA  ALA A2014      49.053 -27.646  34.247  1.00  0.00           C  
ATOM   4211  C   ALA A2014      48.784 -26.560  35.289  1.00  0.00           C  
ATOM   4212  O   ALA A2014      48.437 -26.859  36.427  1.00  0.00           O  
ATOM   4213  CB  ALA A2014      50.565 -27.897  34.132  1.00  0.00           C  
ATOM   4214  H   ALA A2014      49.020 -27.562  32.131  1.00  0.00           H  
ATOM   4215  N   GLU A2015      48.929 -25.304  34.884  1.00  0.00           N  
ATOM   4216  CA  GLU A2015      48.725 -24.184  35.784  1.00  0.00           C  
ATOM   4217  C   GLU A2015      47.256 -23.767  35.902  1.00  0.00           C  
ATOM   4218  O   GLU A2015      46.932 -22.583  35.785  1.00  0.00           O  
ATOM   4219  CB  GLU A2015      49.570 -23.002  35.323  1.00  0.00           C  
ATOM   4220  CG  GLU A2015      51.070 -23.232  35.422  1.00  0.00           C  
ATOM   4221  CD  GLU A2015      51.566 -24.467  34.674  1.00  0.00           C  
ATOM   4222  OE1 GLU A2015      51.405 -24.556  33.434  1.00  0.00           O  
ATOM   4223  OE2 GLU A2015      52.136 -25.354  35.340  1.00  0.00           O  
ATOM   4224  H   GLU A2015      49.162 -25.137  33.959  1.00  0.00           H  
ATOM   4225  N   GLY A2016      46.372 -24.752  36.071  1.00  0.00           N  
ATOM   4226  CA  GLY A2016      44.945 -24.492  36.224  1.00  0.00           C  
ATOM   4227  C   GLY A2016      44.230 -23.813  35.065  1.00  0.00           C  
ATOM   4228  O   GLY A2016      43.034 -23.507  35.169  1.00  0.00           O  
ATOM   4229  H   GLY A2016      46.680 -25.681  36.090  1.00  0.00           H  
ATOM   4230  N   ASN A2017      44.953 -23.567  33.970  1.00  0.00           N  
ATOM   4231  CA  ASN A2017      44.378 -22.918  32.789  1.00  0.00           C  
ATOM   4232  C   ASN A2017      43.645 -23.932  31.926  1.00  0.00           C  
ATOM   4233  O   ASN A2017      43.656 -25.114  32.223  1.00  0.00           O  
ATOM   4234  CB  ASN A2017      45.474 -22.255  31.970  1.00  0.00           C  
ATOM   4235  CG  ASN A2017      46.255 -21.254  32.767  1.00  0.00           C  
ATOM   4236  OD1 ASN A2017      47.480 -21.217  32.684  1.00  0.00           O  
ATOM   4237  ND2 ASN A2017      45.558 -20.430  33.544  1.00  0.00           N  
ATOM   4238  H   ASN A2017      45.890 -23.811  33.965  1.00  0.00           H  
ATOM   4239 HD21 ASN A2017      46.065 -19.770  34.066  1.00  0.00           H  
ATOM   4240 HD22 ASN A2017      44.586 -20.489  33.573  1.00  0.00           H  
ATOM   4241  N   ILE A2018      43.005 -23.479  30.857  1.00  0.00           N  
ATOM   4242  CA  ILE A2018      42.286 -24.387  29.972  1.00  0.00           C  
ATOM   4243  C   ILE A2018      43.069 -24.552  28.674  1.00  0.00           C  
ATOM   4244  O   ILE A2018      43.328 -23.566  27.989  1.00  0.00           O  
ATOM   4245  CB  ILE A2018      40.906 -23.837  29.609  1.00  0.00           C  
ATOM   4246  CG1 ILE A2018      40.136 -23.445  30.870  1.00  0.00           C  
ATOM   4247  CG2 ILE A2018      40.146 -24.861  28.781  1.00  0.00           C  
ATOM   4248  CD1 ILE A2018      40.600 -22.133  31.497  1.00  0.00           C  
ATOM   4249  H   ILE A2018      43.007 -22.524  30.657  1.00  0.00           H  
ATOM   4250  N   THR A2019      43.479 -25.777  28.354  1.00  0.00           N  
ATOM   4251  CA  THR A2019      44.211 -26.023  27.114  1.00  0.00           C  
ATOM   4252  C   THR A2019      43.243 -26.138  25.960  1.00  0.00           C  
ATOM   4253  O   THR A2019      43.549 -25.725  24.845  1.00  0.00           O  
ATOM   4254  CB  THR A2019      45.040 -27.316  27.145  1.00  0.00           C  
ATOM   4255  OG1 THR A2019      44.392 -28.304  27.971  1.00  0.00           O  
ATOM   4256  CG2 THR A2019      46.433 -27.030  27.649  1.00  0.00           C  
ATOM   4257  H   THR A2019      43.277 -26.527  28.953  1.00  0.00           H  
ATOM   4258  HG1 THR A2019      44.904 -29.118  27.986  1.00  0.00           H  
ATOM   4259  N   THR A2020      42.081 -26.723  26.217  1.00  0.00           N  
ATOM   4260  CA  THR A2020      41.089 -26.892  25.172  1.00  0.00           C  
ATOM   4261  C   THR A2020      39.732 -27.229  25.723  1.00  0.00           C  
ATOM   4262  O   THR A2020      39.610 -27.649  26.866  1.00  0.00           O  
ATOM   4263  CB  THR A2020      41.478 -28.028  24.194  1.00  0.00           C  
ATOM   4264  OG1 THR A2020      40.291 -28.705  23.746  1.00  0.00           O  
ATOM   4265  CG2 THR A2020      42.397 -29.033  24.855  1.00  0.00           C  
ATOM   4266  H   THR A2020      41.874 -27.039  27.127  1.00  0.00           H  
ATOM   4267  HG1 THR A2020      40.502 -29.404  23.134  1.00  0.00           H  
ATOM   4268  N   ILE A2021      38.724 -27.076  24.876  1.00  0.00           N  
ATOM   4269  CA  ILE A2021      37.364 -27.392  25.243  1.00  0.00           C  
ATOM   4270  C   ILE A2021      36.817 -28.425  24.250  1.00  0.00           C  
ATOM   4271  O   ILE A2021      37.127 -28.384  23.049  1.00  0.00           O  
ATOM   4272  CB  ILE A2021      36.493 -26.123  25.268  1.00  0.00           C  
ATOM   4273  CG1 ILE A2021      37.153 -25.082  26.186  1.00  0.00           C  
ATOM   4274  CG2 ILE A2021      35.068 -26.449  25.744  1.00  0.00           C  
ATOM   4275  CD1 ILE A2021      36.397 -23.784  26.304  1.00  0.00           C  
ATOM   4276  H   ILE A2021      38.911 -26.759  23.964  1.00  0.00           H  
ATOM   4277  N   PHE A2022      36.099 -29.409  24.781  1.00  0.00           N  
ATOM   4278  CA  PHE A2022      35.491 -30.457  23.981  1.00  0.00           C  
ATOM   4279  C   PHE A2022      33.998 -30.280  24.161  1.00  0.00           C  
ATOM   4280  O   PHE A2022      33.507 -30.156  25.294  1.00  0.00           O  
ATOM   4281  CB  PHE A2022      35.928 -31.835  24.465  1.00  0.00           C  
ATOM   4282  CG  PHE A2022      37.408 -32.014  24.478  1.00  0.00           C  
ATOM   4283  CD1 PHE A2022      38.154 -31.614  25.572  1.00  0.00           C  
ATOM   4284  CD2 PHE A2022      38.068 -32.547  23.382  1.00  0.00           C  
ATOM   4285  CE1 PHE A2022      39.543 -31.738  25.580  1.00  0.00           C  
ATOM   4286  CE2 PHE A2022      39.456 -32.676  23.376  1.00  0.00           C  
ATOM   4287  CZ  PHE A2022      40.198 -32.270  24.479  1.00  0.00           C  
ATOM   4288  H   PHE A2022      35.944 -29.419  25.732  1.00  0.00           H  
ATOM   4289  N   CYS A2023      33.284 -30.249  23.041  1.00  0.00           N  
ATOM   4290  CA  CYS A2023      31.838 -30.052  23.041  1.00  0.00           C  
ATOM   4291  C   CYS A2023      31.192 -30.803  21.880  1.00  0.00           C  
ATOM   4292  O   CYS A2023      31.847 -31.150  20.885  1.00  0.00           O  
ATOM   4293  CB  CYS A2023      31.544 -28.546  22.915  1.00  0.00           C  
ATOM   4294  SG  CYS A2023      33.016 -27.455  23.118  1.00  0.00           S  
ATOM   4295  H   CYS A2023      33.748 -30.335  22.164  1.00  0.00           H  
ATOM   4296  N   THR A2024      29.911 -31.102  22.030  1.00  0.00           N  
ATOM   4297  CA  THR A2024      29.191 -31.811  20.982  1.00  0.00           C  
ATOM   4298  C   THR A2024      28.384 -30.825  20.171  1.00  0.00           C  
ATOM   4299  O   THR A2024      27.937 -29.796  20.698  1.00  0.00           O  
ATOM   4300  CB  THR A2024      28.229 -32.864  21.537  1.00  0.00           C  
ATOM   4301  OG1 THR A2024      27.266 -32.227  22.386  1.00  0.00           O  
ATOM   4302  CG2 THR A2024      28.999 -33.935  22.320  1.00  0.00           C  
ATOM   4303  H   THR A2024      29.432 -30.821  22.837  1.00  0.00           H  
ATOM   4304  HG1 THR A2024      26.667 -32.892  22.739  1.00  0.00           H  
ATOM   4305  N   TYR A2025      28.247 -31.117  18.882  1.00  0.00           N  
ATOM   4306  CA  TYR A2025      27.496 -30.259  17.984  1.00  0.00           C  
ATOM   4307  C   TYR A2025      26.236 -30.989  17.532  1.00  0.00           C  
ATOM   4308  O   TYR A2025      26.188 -32.218  17.550  1.00  0.00           O  
ATOM   4309  CB  TYR A2025      28.386 -29.797  16.805  1.00  0.00           C  
ATOM   4310  CG  TYR A2025      28.148 -30.470  15.470  1.00  0.00           C  
ATOM   4311  CD1 TYR A2025      27.140 -30.018  14.625  1.00  0.00           C  
ATOM   4312  CD2 TYR A2025      28.949 -31.532  15.042  1.00  0.00           C  
ATOM   4313  CE1 TYR A2025      26.927 -30.594  13.394  1.00  0.00           C  
ATOM   4314  CE2 TYR A2025      28.743 -32.128  13.798  1.00  0.00           C  
ATOM   4315  CZ  TYR A2025      27.724 -31.651  12.976  1.00  0.00           C  
ATOM   4316  OH  TYR A2025      27.484 -32.221  11.736  1.00  0.00           O  
ATOM   4317  H   TYR A2025      28.641 -31.922  18.520  1.00  0.00           H  
ATOM   4318 HH   TYR A2025      26.740 -31.760  11.314  1.00  0.00           H  
ATOM   4319  N   ASP A2026      25.202 -30.222  17.208  1.00  0.00           N  
ATOM   4320  CA  ASP A2026      23.927 -30.765  16.761  1.00  0.00           C  
ATOM   4321  C   ASP A2026      23.825 -30.427  15.273  1.00  0.00           C  
ATOM   4322  O   ASP A2026      23.557 -29.285  14.916  1.00  0.00           O  
ATOM   4323  CB  ASP A2026      22.813 -30.085  17.561  1.00  0.00           C  
ATOM   4324  CG  ASP A2026      21.421 -30.564  17.182  1.00  0.00           C  
ATOM   4325  OD1 ASP A2026      21.242 -31.236  16.131  1.00  0.00           O  
ATOM   4326  OD2 ASP A2026      20.492 -30.236  17.956  1.00  0.00           O  
ATOM   4327  H   ASP A2026      25.296 -29.236  17.267  1.00  0.00           H  
ATOM   4328  N   ALA A2027      23.991 -31.422  14.408  1.00  0.00           N  
ATOM   4329  CA  ALA A2027      23.958 -31.191  12.955  1.00  0.00           C  
ATOM   4330  C   ALA A2027      22.721 -30.527  12.361  1.00  0.00           C  
ATOM   4331  O   ALA A2027      22.697 -30.175  11.177  1.00  0.00           O  
ATOM   4332  CB  ALA A2027      24.274 -32.465  12.197  1.00  0.00           C  
ATOM   4333  H   ALA A2027      24.180 -32.315  14.744  1.00  0.00           H  
ATOM   4334  N   ASP A2039      21.672 -30.400  13.155  1.00  0.00           N  
ATOM   4335  CA  ASP A2039      20.477 -29.760  12.658  1.00  0.00           C  
ATOM   4336  C   ASP A2039      20.295 -28.444  13.389  1.00  0.00           C  
ATOM   4337  O   ASP A2039      19.252 -28.207  14.011  1.00  0.00           O  
ATOM   4338  CB  ASP A2039      19.253 -30.661  12.838  1.00  0.00           C  
ATOM   4339  CG  ASP A2039      18.031 -30.158  12.065  1.00  0.00           C  
ATOM   4340  OD1 ASP A2039      18.101 -29.067  11.439  1.00  0.00           O  
ATOM   4341  OD2 ASP A2039      16.997 -30.871  12.085  1.00  0.00           O  
ATOM   4342  H   ASP A2039      21.702 -30.699  14.073  1.00  0.00           H  
ATOM   4343  N   THR A2040      21.324 -27.602  13.341  1.00  0.00           N  
ATOM   4344  CA  THR A2040      21.265 -26.302  13.985  1.00  0.00           C  
ATOM   4345  C   THR A2040      21.841 -25.221  13.078  1.00  0.00           C  
ATOM   4346  O   THR A2040      23.046 -24.965  13.079  1.00  0.00           O  
ATOM   4347  CB  THR A2040      21.977 -26.305  15.361  1.00  0.00           C  
ATOM   4348  OG1 THR A2040      23.322 -26.777  15.218  1.00  0.00           O  
ATOM   4349  CG2 THR A2040      21.236 -27.187  16.347  1.00  0.00           C  
ATOM   4350  H   THR A2040      22.149 -27.843  12.868  1.00  0.00           H  
ATOM   4351  HG1 THR A2040      23.746 -26.803  16.056  1.00  0.00           H  
ATOM   4352  N   LEU A2041      20.973 -24.668  12.235  1.00  0.00           N  
ATOM   4353  CA  LEU A2041      21.311 -23.593  11.284  1.00  0.00           C  
ATOM   4354  C   LEU A2041      20.194 -23.466  10.244  1.00  0.00           C  
ATOM   4355  O   LEU A2041      19.380 -24.381  10.069  1.00  0.00           O  
ATOM   4356  CB  LEU A2041      22.667 -23.826  10.582  1.00  0.00           C  
ATOM   4357  CG  LEU A2041      22.815 -24.957   9.565  1.00  0.00           C  
ATOM   4358  CD1 LEU A2041      24.172 -24.861   8.882  1.00  0.00           C  
ATOM   4359  CD2 LEU A2041      22.629 -26.301  10.233  1.00  0.00           C  
ATOM   4360  H   LEU A2041      20.056 -25.021  12.220  1.00  0.00           H  
ATOM   4361  N   GLY A2086      22.668 -17.832  24.005  1.00  0.00           N  
ATOM   4362  CA  GLY A2086      23.507 -16.763  23.488  1.00  0.00           C  
ATOM   4363  C   GLY A2086      24.459 -17.206  22.388  1.00  0.00           C  
ATOM   4364  O   GLY A2086      24.747 -18.404  22.240  1.00  0.00           O  
ATOM   4365  H   GLY A2086      22.870 -18.227  24.874  1.00  0.00           H  
ATOM   4366  N   VAL A2087      24.924 -16.247  21.591  1.00  0.00           N  
ATOM   4367  CA  VAL A2087      25.841 -16.549  20.499  1.00  0.00           C  
ATOM   4368  C   VAL A2087      27.257 -16.195  20.911  1.00  0.00           C  
ATOM   4369  O   VAL A2087      27.461 -15.458  21.869  1.00  0.00           O  
ATOM   4370  CB  VAL A2087      25.486 -15.711  19.246  1.00  0.00           C  
ATOM   4371  CG1 VAL A2087      26.367 -16.098  18.065  1.00  0.00           C  
ATOM   4372  CG2 VAL A2087      24.012 -15.869  18.891  1.00  0.00           C  
ATOM   4373  H   VAL A2087      24.664 -15.311  21.755  1.00  0.00           H  
ATOM   4374  N   ILE A2088      28.232 -16.791  20.240  1.00  0.00           N  
ATOM   4375  CA  ILE A2088      29.643 -16.489  20.479  1.00  0.00           C  
ATOM   4376  C   ILE A2088      30.300 -16.560  19.103  1.00  0.00           C  
ATOM   4377  O   ILE A2088      29.745 -17.169  18.184  1.00  0.00           O  
ATOM   4378  CB  ILE A2088      30.368 -17.448  21.516  1.00  0.00           C  
ATOM   4379  CG1 ILE A2088      30.693 -18.808  20.906  1.00  0.00           C  
ATOM   4380  CG2 ILE A2088      29.497 -17.680  22.761  1.00  0.00           C  
ATOM   4381  CD1 ILE A2088      31.733 -19.593  21.691  1.00  0.00           C  
ATOM   4382  H   ILE A2088      27.995 -17.455  19.562  1.00  0.00           H  
ATOM   4383  N   HIS A2089      31.406 -15.842  18.919  1.00  0.00           N  
ATOM   4384  CA  HIS A2089      32.103 -15.854  17.637  1.00  0.00           C  
ATOM   4385  C   HIS A2089      33.200 -16.931  17.614  1.00  0.00           C  
ATOM   4386  O   HIS A2089      33.665 -17.380  18.665  1.00  0.00           O  
ATOM   4387  CB  HIS A2089      32.622 -14.451  17.251  1.00  0.00           C  
ATOM   4388  CG  HIS A2089      33.641 -13.878  18.189  1.00  0.00           C  
ATOM   4389  ND1 HIS A2089      33.307 -13.352  19.427  1.00  0.00           N  
ATOM   4390  CD2 HIS A2089      34.979 -13.718  18.064  1.00  0.00           C  
ATOM   4391  CE1 HIS A2089      34.398 -12.905  20.014  1.00  0.00           C  
ATOM   4392  NE2 HIS A2089      35.430 -13.110  19.210  1.00  0.00           N  
ATOM   4393  H   HIS A2089      31.768 -15.331  19.657  1.00  0.00           H  
ATOM   4394  HD1 HIS A2089      32.411 -13.293  19.794  1.00  0.00           H  
ATOM   4395  HE2 HIS A2089      36.363 -12.848  19.368  1.00  0.00           H  
ATOM   4396  N   TRP A2090      33.648 -17.289  16.423  1.00  0.00           N  
ATOM   4397  CA  TRP A2090      34.632 -18.349  16.300  1.00  0.00           C  
ATOM   4398  C   TRP A2090      35.449 -18.247  15.035  1.00  0.00           C  
ATOM   4399  O   TRP A2090      35.112 -17.483  14.133  1.00  0.00           O  
ATOM   4400  CB  TRP A2090      33.877 -19.664  16.266  1.00  0.00           C  
ATOM   4401  CG  TRP A2090      32.708 -19.618  15.307  1.00  0.00           C  
ATOM   4402  CD1 TRP A2090      31.441 -19.153  15.562  1.00  0.00           C  
ATOM   4403  CD2 TRP A2090      32.732 -20.004  13.937  1.00  0.00           C  
ATOM   4404  NE1 TRP A2090      30.678 -19.232  14.419  1.00  0.00           N  
ATOM   4405  CE2 TRP A2090      31.447 -19.745  13.407  1.00  0.00           C  
ATOM   4406  CE3 TRP A2090      33.718 -20.535  13.099  1.00  0.00           C  
ATOM   4407  CZ2 TRP A2090      31.130 -20.001  12.073  1.00  0.00           C  
ATOM   4408  CZ3 TRP A2090      33.407 -20.791  11.765  1.00  0.00           C  
ATOM   4409  CH2 TRP A2090      32.123 -20.524  11.268  1.00  0.00           C  
ATOM   4410  H   TRP A2090      33.337 -16.844  15.611  1.00  0.00           H  
ATOM   4411  HE1 TRP A2090      29.739 -18.962  14.312  1.00  0.00           H  
ATOM   4412  N   VAL A2091      36.475 -19.081  14.937  1.00  0.00           N  
ATOM   4413  CA  VAL A2091      37.346 -19.098  13.766  1.00  0.00           C  
ATOM   4414  C   VAL A2091      37.968 -20.485  13.547  1.00  0.00           C  
ATOM   4415  O   VAL A2091      38.758 -20.952  14.380  1.00  0.00           O  
ATOM   4416  CB  VAL A2091      38.507 -18.042  13.885  1.00  0.00           C  
ATOM   4417  CG1 VAL A2091      39.555 -18.293  12.832  1.00  0.00           C  
ATOM   4418  CG2 VAL A2091      37.972 -16.628  13.718  1.00  0.00           C  
ATOM   4419  H   VAL A2091      36.671 -19.681  15.675  1.00  0.00           H  
ATOM   4420  N   SER A2092      37.579 -21.146  12.453  1.00  0.00           N  
ATOM   4421  CA  SER A2092      38.119 -22.460  12.095  1.00  0.00           C  
ATOM   4422  C   SER A2092      39.662 -22.434  12.155  1.00  0.00           C  
ATOM   4423  O   SER A2092      40.326 -21.763  11.344  1.00  0.00           O  
ATOM   4424  CB  SER A2092      37.663 -22.856  10.683  1.00  0.00           C  
ATOM   4425  OG  SER A2092      38.330 -24.024  10.214  1.00  0.00           O  
ATOM   4426  H   SER A2092      36.939 -20.717  11.839  1.00  0.00           H  
ATOM   4427 HG   SER A2092      37.998 -24.243   9.347  1.00  0.00           H  
ATOM   4428  N   ALA A2093      40.207 -23.196  13.105  1.00  0.00           N  
ATOM   4429  CA  ALA A2093      41.649 -23.306  13.332  1.00  0.00           C  
ATOM   4430  C   ALA A2093      42.425 -23.554  12.047  1.00  0.00           C  
ATOM   4431  O   ALA A2093      43.433 -22.902  11.778  1.00  0.00           O  
ATOM   4432  CB  ALA A2093      41.938 -24.431  14.330  1.00  0.00           C  
ATOM   4433  H   ALA A2093      39.607 -23.739  13.659  1.00  0.00           H  
ATOM   4434  N   ALA A2094      41.935 -24.491  11.245  1.00  0.00           N  
ATOM   4435  CA  ALA A2094      42.578 -24.850   9.990  1.00  0.00           C  
ATOM   4436  C   ALA A2094      42.633 -23.711   8.981  1.00  0.00           C  
ATOM   4437  O   ALA A2094      43.605 -23.576   8.248  1.00  0.00           O  
ATOM   4438  CB  ALA A2094      41.862 -26.045   9.377  1.00  0.00           C  
ATOM   4439  H   ALA A2094      41.116 -24.937  11.507  1.00  0.00           H  
ATOM   4440  N   HIS A2095      41.561 -22.924   8.925  1.00  0.00           N  
ATOM   4441  CA  HIS A2095      41.451 -21.817   7.977  1.00  0.00           C  
ATOM   4442  C   HIS A2095      41.707 -20.430   8.573  1.00  0.00           C  
ATOM   4443  O   HIS A2095      41.434 -19.425   7.917  1.00  0.00           O  
ATOM   4444  CB  HIS A2095      40.063 -21.839   7.341  1.00  0.00           C  
ATOM   4445  CG  HIS A2095      39.634 -23.203   6.880  1.00  0.00           C  
ATOM   4446  ND1 HIS A2095      38.472 -23.805   7.317  1.00  0.00           N  
ATOM   4447  CD2 HIS A2095      40.212 -24.077   6.022  1.00  0.00           C  
ATOM   4448  CE1 HIS A2095      38.353 -24.994   6.748  1.00  0.00           C  
ATOM   4449  NE2 HIS A2095      39.396 -25.182   5.958  1.00  0.00           N  
ATOM   4450  H   HIS A2095      40.843 -23.076   9.556  1.00  0.00           H  
ATOM   4451  HD1 HIS A2095      37.819 -23.399   7.937  1.00  0.00           H  
ATOM   4452  HE2 HIS A2095      39.553 -25.993   5.418  1.00  0.00           H  
ATOM   4453  N   ALA A2096      42.217 -20.375   9.801  1.00  0.00           N  
ATOM   4454  CA  ALA A2096      42.477 -19.107  10.477  1.00  0.00           C  
ATOM   4455  C   ALA A2096      43.707 -18.308  10.003  1.00  0.00           C  
ATOM   4456  O   ALA A2096      44.806 -18.848   9.806  1.00  0.00           O  
ATOM   4457  CB  ALA A2096      42.549 -19.322  11.971  1.00  0.00           C  
ATOM   4458  H   ALA A2096      42.479 -21.205  10.244  1.00  0.00           H  
ATOM   4459  N   LEU A2097      43.520 -16.996   9.903  1.00  0.00           N  
ATOM   4460  CA  LEU A2097      44.579 -16.094   9.474  1.00  0.00           C  
ATOM   4461  C   LEU A2097      45.252 -15.432  10.675  1.00  0.00           C  
ATOM   4462  O   LEU A2097      44.585 -14.792  11.497  1.00  0.00           O  
ATOM   4463  CB  LEU A2097      43.997 -15.032   8.539  1.00  0.00           C  
ATOM   4464  CG  LEU A2097      44.871 -13.885   8.012  1.00  0.00           C  
ATOM   4465  CD1 LEU A2097      46.125 -14.353   7.224  1.00  0.00           C  
ATOM   4466  CD2 LEU A2097      43.948 -13.032   7.134  1.00  0.00           C  
ATOM   4467  H   LEU A2097      42.644 -16.622  10.111  1.00  0.00           H  
ATOM   4468  N   PRO A2098      46.581 -15.585  10.804  1.00  0.00           N  
ATOM   4469  CA  PRO A2098      47.331 -14.991  11.915  1.00  0.00           C  
ATOM   4470  C   PRO A2098      47.197 -13.470  11.842  1.00  0.00           C  
ATOM   4471  O   PRO A2098      47.638 -12.869  10.862  1.00  0.00           O  
ATOM   4472  CB  PRO A2098      48.779 -15.399  11.615  1.00  0.00           C  
ATOM   4473  CG  PRO A2098      48.640 -16.647  10.884  1.00  0.00           C  
ATOM   4474  CD  PRO A2098      47.486 -16.364   9.945  1.00  0.00           C  
ATOM   4475  N   VAL A2099      46.635 -12.851  12.876  1.00  0.00           N  
ATOM   4476  CA  VAL A2099      46.476 -11.407  12.851  1.00  0.00           C  
ATOM   4477  C   VAL A2099      46.831 -10.714  14.150  1.00  0.00           C  
ATOM   4478  O   VAL A2099      46.487 -11.188  15.222  1.00  0.00           O  
ATOM   4479  CB  VAL A2099      45.051 -11.041  12.432  1.00  0.00           C  
ATOM   4480  CG1 VAL A2099      44.185 -10.633  13.621  1.00  0.00           C  
ATOM   4481  CG2 VAL A2099      45.114  -9.985  11.377  1.00  0.00           C  
ATOM   4482  H   VAL A2099      46.290 -13.371  13.637  1.00  0.00           H  
ATOM   4483  N   GLU A2100      47.581  -9.624  14.057  1.00  0.00           N  
ATOM   4484  CA  GLU A2100      47.955  -8.881  15.254  1.00  0.00           C  
ATOM   4485  C   GLU A2100      46.829  -7.915  15.555  1.00  0.00           C  
ATOM   4486  O   GLU A2100      46.113  -7.478  14.666  1.00  0.00           O  
ATOM   4487  CB  GLU A2100      49.262  -8.110  15.047  1.00  0.00           C  
ATOM   4488  CG  GLU A2100      49.696  -7.322  16.281  1.00  0.00           C  
ATOM   4489  CD  GLU A2100      51.131  -6.803  16.222  1.00  0.00           C  
ATOM   4490  OE1 GLU A2100      52.072  -7.592  16.409  1.00  0.00           O  
ATOM   4491  OE2 GLU A2100      51.336  -5.591  16.039  1.00  0.00           O  
ATOM   4492  H   GLU A2100      47.856  -9.295  13.177  1.00  0.00           H  
ATOM   4493  N   ILE A2101      46.602  -7.629  16.815  1.00  0.00           N  
ATOM   4494  CA  ILE A2101      45.558  -6.687  17.141  1.00  0.00           C  
ATOM   4495  C   ILE A2101      46.099  -5.641  18.098  1.00  0.00           C  
ATOM   4496  O   ILE A2101      46.907  -5.945  18.984  1.00  0.00           O  
ATOM   4497  CB  ILE A2101      44.319  -7.385  17.726  1.00  0.00           C  
ATOM   4498  CG1 ILE A2101      43.777  -8.376  16.691  1.00  0.00           C  
ATOM   4499  CG2 ILE A2101      43.232  -6.348  18.060  1.00  0.00           C  
ATOM   4500  CD1 ILE A2101      42.435  -9.008  17.061  1.00  0.00           C  
ATOM   4501  H   ILE A2101      47.172  -8.010  17.508  1.00  0.00           H  
ATOM   4502  N   ARG A2102      45.756  -4.392  17.833  1.00  0.00           N  
ATOM   4503  CA  ARG A2102      46.211  -3.332  18.688  1.00  0.00           C  
ATOM   4504  C   ARG A2102      45.003  -2.698  19.341  1.00  0.00           C  
ATOM   4505  O   ARG A2102      44.151  -2.112  18.673  1.00  0.00           O  
ATOM   4506  CB  ARG A2102      47.055  -2.361  17.892  1.00  0.00           C  
ATOM   4507  CG  ARG A2102      48.312  -3.040  17.429  1.00  0.00           C  
ATOM   4508  CD  ARG A2102      49.203  -2.106  16.706  1.00  0.00           C  
ATOM   4509  NE  ARG A2102      50.473  -2.757  16.410  1.00  0.00           N  
ATOM   4510  CZ  ARG A2102      51.661  -2.285  16.785  1.00  0.00           C  
ATOM   4511  NH1 ARG A2102      51.726  -1.149  17.469  1.00  0.00           N  
ATOM   4512  NH2 ARG A2102      52.780  -2.930  16.461  1.00  0.00           N  
ATOM   4513  H   ARG A2102      45.201  -4.194  17.050  1.00  0.00           H  
ATOM   4514 HE   ARG A2102      50.435  -3.546  15.840  1.00  0.00           H  
ATOM   4515 HH11 ARG A2102      50.908  -0.627  17.687  1.00  0.00           H  
ATOM   4516 HH12 ARG A2102      52.627  -0.807  17.751  1.00  0.00           H  
ATOM   4517 HH21 ARG A2102      52.690  -3.759  15.885  1.00  0.00           H  
ATOM   4518 HH22 ARG A2102      53.653  -2.586  16.728  1.00  0.00           H  
ATOM   4519  N   LEU A2103      44.863  -2.988  20.632  1.00  0.00           N  
ATOM   4520  CA  LEU A2103      43.757  -2.494  21.446  1.00  0.00           C  
ATOM   4521  C   LEU A2103      44.196  -1.173  22.053  1.00  0.00           C  
ATOM   4522  O   LEU A2103      45.090  -1.130  22.894  1.00  0.00           O  
ATOM   4523  CB  LEU A2103      43.442  -3.525  22.532  1.00  0.00           C  
ATOM   4524  CG  LEU A2103      42.890  -4.841  21.986  1.00  0.00           C  
ATOM   4525  CD1 LEU A2103      43.061  -5.992  22.955  1.00  0.00           C  
ATOM   4526  CD2 LEU A2103      41.439  -4.626  21.662  1.00  0.00           C  
ATOM   4527  H   LEU A2103      45.558  -3.539  21.057  1.00  0.00           H  
ATOM   4528  N   TYR A2104      43.585  -0.092  21.589  1.00  0.00           N  
ATOM   4529  CA  TYR A2104      43.915   1.262  22.023  1.00  0.00           C  
ATOM   4530  C   TYR A2104      42.926   1.737  23.055  1.00  0.00           C  
ATOM   4531  O   TYR A2104      41.742   1.418  22.968  1.00  0.00           O  
ATOM   4532  CB  TYR A2104      43.875   2.204  20.806  1.00  0.00           C  
ATOM   4533  CG  TYR A2104      44.992   1.969  19.811  1.00  0.00           C  
ATOM   4534  CD1 TYR A2104      46.309   2.232  20.170  1.00  0.00           C  
ATOM   4535  CD2 TYR A2104      44.747   1.439  18.542  1.00  0.00           C  
ATOM   4536  CE1 TYR A2104      47.377   1.965  19.300  1.00  0.00           C  
ATOM   4537  CE2 TYR A2104      45.811   1.168  17.659  1.00  0.00           C  
ATOM   4538  CZ  TYR A2104      47.121   1.435  18.057  1.00  0.00           C  
ATOM   4539  OH  TYR A2104      48.210   1.154  17.259  1.00  0.00           O  
ATOM   4540  H   TYR A2104      42.868  -0.219  20.926  1.00  0.00           H  
ATOM   4541 HH   TYR A2104      47.910   0.780  16.418  1.00  0.00           H  
ATOM   4542  N   ASP A2105      43.421   2.469  24.048  1.00  0.00           N  
ATOM   4543  CA  ASP A2105      42.596   3.045  25.110  1.00  0.00           C  
ATOM   4544  C   ASP A2105      43.000   4.519  25.214  1.00  0.00           C  
ATOM   4545  O   ASP A2105      43.869   4.981  24.459  1.00  0.00           O  
ATOM   4546  CB  ASP A2105      42.843   2.342  26.435  1.00  0.00           C  
ATOM   4547  CG  ASP A2105      41.723   2.577  27.447  1.00  0.00           C  
ATOM   4548  OD1 ASP A2105      40.650   3.093  27.052  1.00  0.00           O  
ATOM   4549  OD2 ASP A2105      41.918   2.220  28.641  1.00  0.00           O  
ATOM   4550  H   ASP A2105      44.375   2.625  24.068  1.00  0.00           H  
ATOM   4551  N   ARG A2107      42.389   5.276  26.125  1.00  0.00           N  
ATOM   4552  CA  ARG A2107      42.756   6.675  26.193  1.00  0.00           C  
ATOM   4553  C   ARG A2107      44.219   6.856  26.595  1.00  0.00           C  
ATOM   4554  O   ARG A2107      44.768   6.061  27.341  1.00  0.00           O  
ATOM   4555  CB  ARG A2107      41.792   7.482  27.047  1.00  0.00           C  
ATOM   4556  CG  ARG A2107      41.679   7.066  28.482  1.00  0.00           C  
ATOM   4557  CD  ARG A2107      40.272   6.638  28.824  1.00  0.00           C  
ATOM   4558  NE  ARG A2107      39.275   7.200  27.902  1.00  0.00           N  
ATOM   4559  CZ  ARG A2107      37.994   7.403  28.219  1.00  0.00           C  
ATOM   4560  NH1 ARG A2107      37.560   7.147  29.457  1.00  0.00           N  
ATOM   4561  NH2 ARG A2107      37.160   7.897  27.312  1.00  0.00           N  
ATOM   4562  H   ARG A2107      41.721   4.898  26.733  1.00  0.00           H  
ATOM   4563 HE   ARG A2107      39.546   7.468  27.006  1.00  0.00           H  
ATOM   4564 HH11 ARG A2107      38.196   6.778  30.144  1.00  0.00           H  
ATOM   4565 HH12 ARG A2107      36.604   7.292  29.700  1.00  0.00           H  
ATOM   4566 HH21 ARG A2107      37.495   8.166  26.416  1.00  0.00           H  
ATOM   4567 HH22 ARG A2107      36.206   8.085  27.572  1.00  0.00           H  
ATOM   4568  N   LEU A2108      44.857   7.898  26.082  1.00  0.00           N  
ATOM   4569  CA  LEU A2108      46.269   8.141  26.355  1.00  0.00           C  
ATOM   4570  C   LEU A2108      46.549   8.547  27.786  1.00  0.00           C  
ATOM   4571  O   LEU A2108      47.605   8.227  28.312  1.00  0.00           O  
ATOM   4572  CB  LEU A2108      46.828   9.212  25.424  1.00  0.00           C  
ATOM   4573  CG  LEU A2108      48.074   8.920  24.596  1.00  0.00           C  
ATOM   4574  CD1 LEU A2108      48.652  10.244  24.158  1.00  0.00           C  
ATOM   4575  CD2 LEU A2108      49.091   8.183  25.403  1.00  0.00           C  
ATOM   4576  H   LEU A2108      44.375   8.497  25.493  1.00  0.00           H  
ATOM   4577  N   PHE A2109      45.635   9.277  28.410  1.00  0.00           N  
ATOM   4578  CA  PHE A2109      45.841   9.747  29.773  1.00  0.00           C  
ATOM   4579  C   PHE A2109      44.906   9.122  30.779  1.00  0.00           C  
ATOM   4580  O   PHE A2109      43.787   8.739  30.440  1.00  0.00           O  
ATOM   4581  CB  PHE A2109      45.738  11.264  29.814  1.00  0.00           C  
ATOM   4582  CG  PHE A2109      46.814  11.926  29.050  1.00  0.00           C  
ATOM   4583  CD1 PHE A2109      48.065  12.079  29.599  1.00  0.00           C  
ATOM   4584  CD2 PHE A2109      46.606  12.312  27.752  1.00  0.00           C  
ATOM   4585  CE1 PHE A2109      49.111  12.608  28.856  1.00  0.00           C  
ATOM   4586  CE2 PHE A2109      47.644  12.845  26.993  1.00  0.00           C  
ATOM   4587  CZ  PHE A2109      48.901  12.992  27.551  1.00  0.00           C  
ATOM   4588  H   PHE A2109      44.787   9.462  27.983  1.00  0.00           H  
ATOM   4589  N   SER A2110      45.349   9.019  32.024  1.00  0.00           N  
ATOM   4590  CA  SER A2110      44.517   8.390  33.027  1.00  0.00           C  
ATOM   4591  C   SER A2110      43.717   9.378  33.840  1.00  0.00           C  
ATOM   4592  O   SER A2110      43.058   9.005  34.799  1.00  0.00           O  
ATOM   4593  CB  SER A2110      45.353   7.482  33.920  1.00  0.00           C  
ATOM   4594  OG  SER A2110      46.465   8.201  34.414  1.00  0.00           O  
ATOM   4595  H   SER A2110      46.241   9.359  32.280  1.00  0.00           H  
ATOM   4596 HG   SER A2110      46.987   7.590  34.992  1.00  0.00           H  
ATOM   4597  N   VAL A2111      43.756  10.645  33.469  1.00  0.00           N  
ATOM   4598  CA  VAL A2111      42.970  11.653  34.178  1.00  0.00           C  
ATOM   4599  C   VAL A2111      42.231  12.376  33.074  1.00  0.00           C  
ATOM   4600  O   VAL A2111      42.684  12.392  31.930  1.00  0.00           O  
ATOM   4601  CB  VAL A2111      43.854  12.623  34.946  1.00  0.00           C  
ATOM   4602  CG1 VAL A2111      44.447  11.933  36.135  1.00  0.00           C  
ATOM   4603  CG2 VAL A2111      44.990  13.106  34.050  1.00  0.00           C  
ATOM   4604  H   VAL A2111      44.335  10.904  32.721  1.00  0.00           H  
ATOM   4605  N   PRO A2112      41.100  13.004  33.394  1.00  0.00           N  
ATOM   4606  CA  PRO A2112      40.357  13.705  32.346  1.00  0.00           C  
ATOM   4607  C   PRO A2112      40.994  14.995  31.828  1.00  0.00           C  
ATOM   4608  O   PRO A2112      40.749  15.376  30.708  1.00  0.00           O  
ATOM   4609  CB  PRO A2112      39.021  13.988  33.014  1.00  0.00           C  
ATOM   4610  CG  PRO A2112      38.915  12.945  34.056  1.00  0.00           C  
ATOM   4611  CD  PRO A2112      40.300  12.929  34.619  1.00  0.00           C  
ATOM   4612  N   ASN A2113      41.738  15.710  32.652  1.00  0.00           N  
ATOM   4613  CA  ASN A2113      42.373  16.945  32.191  1.00  0.00           C  
ATOM   4614  C   ASN A2113      43.899  16.901  32.388  1.00  0.00           C  
ATOM   4615  O   ASN A2113      44.482  17.721  33.110  1.00  0.00           O  
ATOM   4616  CB  ASN A2113      41.751  18.151  32.898  1.00  0.00           C  
ATOM   4617  CG  ASN A2113      42.386  19.472  32.479  1.00  0.00           C  
ATOM   4618  OD1 ASN A2113      43.361  19.501  31.719  1.00  0.00           O  
ATOM   4619  ND2 ASN A2113      41.837  20.578  32.979  1.00  0.00           N  
ATOM   4620  H   ASN A2113      41.883  15.406  33.574  1.00  0.00           H  
ATOM   4621 HD21 ASN A2113      42.212  21.442  32.727  1.00  0.00           H  
ATOM   4622 HD22 ASN A2113      41.062  20.505  33.593  1.00  0.00           H  
ATOM   4623  N   PRO A2121      44.573  15.951  31.728  1.00  0.00           N  
ATOM   4624  CA  PRO A2121      46.025  15.860  31.867  1.00  0.00           C  
ATOM   4625  C   PRO A2121      46.691  17.207  31.628  1.00  0.00           C  
ATOM   4626  O   PRO A2121      47.845  17.412  31.991  1.00  0.00           O  
ATOM   4627  CB  PRO A2121      46.417  14.880  30.766  1.00  0.00           C  
ATOM   4628  CG  PRO A2121      45.390  15.122  29.727  1.00  0.00           C  
ATOM   4629  CD  PRO A2121      44.117  15.214  30.541  1.00  0.00           C  
ATOM   4630  N   GLY A2122      45.976  18.114  30.980  1.00  0.00           N  
ATOM   4631  CA  GLY A2122      46.538  19.421  30.723  1.00  0.00           C  
ATOM   4632  C   GLY A2122      46.845  20.132  32.018  1.00  0.00           C  
ATOM   4633  O   GLY A2122      47.966  20.592  32.256  1.00  0.00           O  
ATOM   4634  H   GLY A2122      45.078  17.918  30.674  1.00  0.00           H  
ATOM   4635  N   ALA A2123      45.852  20.159  32.892  1.00  0.00           N  
ATOM   4636  CA  ALA A2123      45.971  20.801  34.186  1.00  0.00           C  
ATOM   4637  C   ALA A2123      46.839  20.051  35.183  1.00  0.00           C  
ATOM   4638  O   ALA A2123      46.672  20.226  36.393  1.00  0.00           O  
ATOM   4639  CB  ALA A2123      44.602  21.002  34.774  1.00  0.00           C  
ATOM   4640  H   ALA A2123      45.020  19.718  32.669  1.00  0.00           H  
ATOM   4641  N   ALA A2124      47.724  19.186  34.705  1.00  0.00           N  
ATOM   4642  CA  ALA A2124      48.580  18.439  35.610  1.00  0.00           C  
ATOM   4643  C   ALA A2124      49.962  19.070  35.665  1.00  0.00           C  
ATOM   4644  O   ALA A2124      50.425  19.660  34.686  1.00  0.00           O  
ATOM   4645  CB  ALA A2124      48.659  16.986  35.182  1.00  0.00           C  
ATOM   4646  H   ALA A2124      47.821  19.043  33.742  1.00  0.00           H  
ATOM   4647  N   ASP A2126      50.625  18.922  36.812  1.00  0.00           N  
ATOM   4648  CA  ASP A2126      51.961  19.477  37.041  1.00  0.00           C  
ATOM   4649  C   ASP A2126      52.938  18.905  36.037  1.00  0.00           C  
ATOM   4650  O   ASP A2126      53.933  19.535  35.674  1.00  0.00           O  
ATOM   4651  CB  ASP A2126      52.423  19.124  38.450  1.00  0.00           C  
ATOM   4652  CG  ASP A2126      51.323  19.304  39.472  1.00  0.00           C  
ATOM   4653  OD1 ASP A2126      51.009  20.467  39.807  1.00  0.00           O  
ATOM   4654  OD2 ASP A2126      50.743  18.287  39.913  1.00  0.00           O  
ATOM   4655  H   ASP A2126      50.184  18.443  37.530  1.00  0.00           H  
ATOM   4656  N   ASP A2127      52.654  17.685  35.609  1.00  0.00           N  
ATOM   4657  CA  ASP A2127      53.480  16.982  34.638  1.00  0.00           C  
ATOM   4658  C   ASP A2127      52.555  15.998  33.959  1.00  0.00           C  
ATOM   4659  O   ASP A2127      52.337  14.905  34.463  1.00  0.00           O  
ATOM   4660  CB  ASP A2127      54.603  16.221  35.346  1.00  0.00           C  
ATOM   4661  CG  ASP A2127      55.642  15.682  34.385  1.00  0.00           C  
ATOM   4662  OD1 ASP A2127      55.370  15.631  33.162  1.00  0.00           O  
ATOM   4663  OD2 ASP A2127      56.745  15.312  34.853  1.00  0.00           O  
ATOM   4664  H   ASP A2127      51.882  17.216  35.970  1.00  0.00           H  
ATOM   4665  N   PHE A2128      52.014  16.384  32.810  1.00  0.00           N  
ATOM   4666  CA  PHE A2128      51.087  15.511  32.095  1.00  0.00           C  
ATOM   4667  C   PHE A2128      51.748  14.190  31.739  1.00  0.00           C  
ATOM   4668  O   PHE A2128      51.076  13.173  31.720  1.00  0.00           O  
ATOM   4669  CB  PHE A2128      50.512  16.200  30.844  1.00  0.00           C  
ATOM   4670  CG  PHE A2128      51.501  16.385  29.715  1.00  0.00           C  
ATOM   4671  CD1 PHE A2128      52.638  17.147  29.861  1.00  0.00           C  
ATOM   4672  CD2 PHE A2128      51.259  15.828  28.485  1.00  0.00           C  
ATOM   4673  CE1 PHE A2128      53.503  17.344  28.794  1.00  0.00           C  
ATOM   4674  CE2 PHE A2128      52.124  16.027  27.419  1.00  0.00           C  
ATOM   4675  CZ  PHE A2128      53.240  16.782  27.576  1.00  0.00           C  
ATOM   4676  H   PHE A2128      52.245  17.275  32.454  1.00  0.00           H  
ATOM   4677  N   LEU A2129      53.063  14.179  31.508  1.00  0.00           N  
ATOM   4678  CA  LEU A2129      53.706  12.917  31.148  1.00  0.00           C  
ATOM   4679  C   LEU A2129      53.538  11.857  32.223  1.00  0.00           C  
ATOM   4680  O   LEU A2129      53.162  10.713  31.938  1.00  0.00           O  
ATOM   4681  CB  LEU A2129      55.183  13.103  30.817  1.00  0.00           C  
ATOM   4682  CG  LEU A2129      55.505  13.732  29.455  1.00  0.00           C  
ATOM   4683  CD1 LEU A2129      56.946  13.445  29.086  1.00  0.00           C  
ATOM   4684  CD2 LEU A2129      54.608  13.197  28.380  1.00  0.00           C  
ATOM   4685  H   LEU A2129      53.587  14.996  31.590  1.00  0.00           H  
ATOM   4686  N   SER A2130      53.720  12.245  33.473  1.00  0.00           N  
ATOM   4687  CA  SER A2130      53.606  11.268  34.531  1.00  0.00           C  
ATOM   4688  C   SER A2130      52.189  10.751  34.686  1.00  0.00           C  
ATOM   4689  O   SER A2130      51.944   9.802  35.438  1.00  0.00           O  
ATOM   4690  CB  SER A2130      54.144  11.806  35.855  1.00  0.00           C  
ATOM   4691  OG  SER A2130      53.396  12.908  36.321  1.00  0.00           O  
ATOM   4692  H   SER A2130      53.903  13.163  33.709  1.00  0.00           H  
ATOM   4693 HG   SER A2130      53.786  13.189  37.160  1.00  0.00           H  
ATOM   4694  N   VAL A2131      51.258  11.335  33.950  1.00  0.00           N  
ATOM   4695  CA  VAL A2131      49.875  10.897  34.033  1.00  0.00           C  
ATOM   4696  C   VAL A2131      49.399  10.105  32.755  1.00  0.00           C  
ATOM   4697  O   VAL A2131      48.205   9.931  32.482  1.00  0.00           O  
ATOM   4698  CB  VAL A2131      48.980  12.088  34.412  1.00  0.00           C  
ATOM   4699  CG1 VAL A2131      48.636  12.883  33.223  1.00  0.00           C  
ATOM   4700  CG2 VAL A2131      47.762  11.622  35.078  1.00  0.00           C  
ATOM   4701  H   VAL A2131      51.509  12.066  33.359  1.00  0.00           H  
ATOM   4702  N   ILE A2150      50.357   9.609  31.979  1.00  0.00           N  
ATOM   4703  CA  ILE A2150      50.033   8.816  30.801  1.00  0.00           C  
ATOM   4704  C   ILE A2150      49.456   7.455  31.245  1.00  0.00           C  
ATOM   4705  O   ILE A2150      49.829   6.922  32.305  1.00  0.00           O  
ATOM   4706  CB  ILE A2150      51.293   8.546  29.971  1.00  0.00           C  
ATOM   4707  CG1 ILE A2150      51.759   9.831  29.289  1.00  0.00           C  
ATOM   4708  CG2 ILE A2150      51.019   7.500  28.944  1.00  0.00           C  
ATOM   4709  CD1 ILE A2150      52.858   9.664  28.304  1.00  0.00           C  
ATOM   4710  H   ILE A2150      51.305   9.757  32.223  1.00  0.00           H  
ATOM   4711  N   ASN A2151      48.550   6.893  30.449  1.00  0.00           N  
ATOM   4712  CA  ASN A2151      47.961   5.585  30.746  1.00  0.00           C  
ATOM   4713  C   ASN A2151      48.917   4.484  30.275  1.00  0.00           C  
ATOM   4714  O   ASN A2151      49.247   4.422  29.086  1.00  0.00           O  
ATOM   4715  CB  ASN A2151      46.624   5.419  30.031  1.00  0.00           C  
ATOM   4716  CG  ASN A2151      46.012   4.061  30.284  1.00  0.00           C  
ATOM   4717  OD1 ASN A2151      46.468   3.338  31.166  1.00  0.00           O  
ATOM   4718  ND2 ASN A2151      44.970   3.703  29.526  1.00  0.00           N  
ATOM   4719  H   ASN A2151      48.292   7.349  29.678  1.00  0.00           H  
ATOM   4720 HD21 ASN A2151      44.534   2.851  29.704  1.00  0.00           H  
ATOM   4721 HD22 ASN A2151      44.651   4.330  28.819  1.00  0.00           H  
ATOM   4722  N   PRO A2152      49.307   3.551  31.170  1.00  0.00           N  
ATOM   4723  CA  PRO A2152      50.223   2.578  30.565  1.00  0.00           C  
ATOM   4724  C   PRO A2152      49.517   1.555  29.713  1.00  0.00           C  
ATOM   4725  O   PRO A2152      50.166   0.822  28.960  1.00  0.00           O  
ATOM   4726  CB  PRO A2152      50.958   1.975  31.749  1.00  0.00           C  
ATOM   4727  CG  PRO A2152      50.092   2.262  32.900  1.00  0.00           C  
ATOM   4728  CD  PRO A2152      49.553   3.636  32.610  1.00  0.00           C  
ATOM   4729  N   GLU A2154      48.195   1.545  29.771  1.00  0.00           N  
ATOM   4730  CA  GLU A2154      47.447   0.648  28.930  1.00  0.00           C  
ATOM   4731  C   GLU A2154      46.786   1.351  27.737  1.00  0.00           C  
ATOM   4732  O   GLU A2154      45.699   0.950  27.303  1.00  0.00           O  
ATOM   4733  CB  GLU A2154      46.401  -0.058  29.750  1.00  0.00           C  
ATOM   4734  CG  GLU A2154      46.989  -0.875  30.844  1.00  0.00           C  
ATOM   4735  CD  GLU A2154      45.917  -1.496  31.679  1.00  0.00           C  
ATOM   4736  OE1 GLU A2154      45.246  -2.423  31.171  1.00  0.00           O  
ATOM   4737  OE2 GLU A2154      45.716  -1.027  32.824  1.00  0.00           O  
ATOM   4738  H   GLU A2154      47.733   2.146  30.369  1.00  0.00           H  
ATOM   4739  N   SER A2155      47.392   2.437  27.248  1.00  0.00           N  
ATOM   4740  CA  SER A2155      46.864   3.169  26.083  1.00  0.00           C  
ATOM   4741  C   SER A2155      46.911   2.275  24.840  1.00  0.00           C  
ATOM   4742  O   SER A2155      46.142   2.476  23.905  1.00  0.00           O  
ATOM   4743  CB  SER A2155      47.683   4.437  25.821  1.00  0.00           C  
ATOM   4744  OG  SER A2155      49.085   4.191  25.936  1.00  0.00           O  
ATOM   4745  H   SER A2155      48.242   2.735  27.638  1.00  0.00           H  
ATOM   4746 HG   SER A2155      49.576   5.003  25.792  1.00  0.00           H  
ATOM   4747  N   LEU A2156      47.825   1.300  24.835  1.00  0.00           N  
ATOM   4748  CA  LEU A2156      47.975   0.362  23.719  1.00  0.00           C  
ATOM   4749  C   LEU A2156      48.340  -1.021  24.232  1.00  0.00           C  
ATOM   4750  O   LEU A2156      49.375  -1.188  24.861  1.00  0.00           O  
ATOM   4751  CB  LEU A2156      49.083   0.825  22.759  1.00  0.00           C  
ATOM   4752  CG  LEU A2156      49.628  -0.337  21.922  1.00  0.00           C  
ATOM   4753  CD1 LEU A2156      48.559  -0.711  20.962  1.00  0.00           C  
ATOM   4754  CD2 LEU A2156      50.924  -0.022  21.186  1.00  0.00           C  
ATOM   4755  H   LEU A2156      48.428   1.216  25.602  1.00  0.00           H  
ATOM   4756  N   VAL A2167      47.500  -2.008  23.956  1.00  0.00           N  
ATOM   4757  CA  VAL A2167      47.772  -3.382  24.370  1.00  0.00           C  
ATOM   4758  C   VAL A2167      47.635  -4.312  23.153  1.00  0.00           C  
ATOM   4759  O   VAL A2167      46.553  -4.498  22.563  1.00  0.00           O  
ATOM   4760  CB  VAL A2167      46.919  -3.834  25.602  1.00  0.00           C  
ATOM   4761  CG1 VAL A2167      45.561  -3.118  25.626  1.00  0.00           C  
ATOM   4762  CG2 VAL A2167      46.734  -5.361  25.589  1.00  0.00           C  
ATOM   4763  H   VAL A2167      46.675  -1.801  23.489  1.00  0.00           H  
ATOM   4764  N   ILE A2168      48.786  -4.821  22.744  1.00  0.00           N  
ATOM   4765  CA  ILE A2168      48.906  -5.691  21.588  1.00  0.00           C  
ATOM   4766  C   ILE A2168      48.532  -7.153  21.856  1.00  0.00           C  
ATOM   4767  O   ILE A2168      48.856  -7.710  22.902  1.00  0.00           O  
ATOM   4768  CB  ILE A2168      50.323  -5.600  21.048  1.00  0.00           C  
ATOM   4769  CG1 ILE A2168      50.696  -4.136  20.862  1.00  0.00           C  
ATOM   4770  CG2 ILE A2168      50.445  -6.363  19.740  1.00  0.00           C  
ATOM   4771  CD1 ILE A2168      52.054  -3.951  20.324  1.00  0.00           C  
ATOM   4772  H   ILE A2168      49.584  -4.596  23.248  1.00  0.00           H  
ATOM   4773  N   LYS A2169      47.904  -7.781  20.873  1.00  0.00           N  
ATOM   4774  CA  LYS A2169      47.454  -9.159  20.975  1.00  0.00           C  
ATOM   4775  C   LYS A2169      47.717  -9.884  19.676  1.00  0.00           C  
ATOM   4776  O   LYS A2169      47.960  -9.268  18.657  1.00  0.00           O  
ATOM   4777  CB  LYS A2169      45.946  -9.205  21.196  1.00  0.00           C  
ATOM   4778  CG  LYS A2169      45.461  -8.588  22.470  1.00  0.00           C  
ATOM   4779  CD  LYS A2169      45.822  -9.453  23.666  1.00  0.00           C  
ATOM   4780  CE  LYS A2169      44.896  -9.191  24.871  1.00  0.00           C  
ATOM   4781  NZ  LYS A2169      45.162 -10.136  25.995  1.00  0.00           N  
ATOM   4782  H   LYS A2169      47.775  -7.311  20.024  1.00  0.00           H  
ATOM   4783  HZ1 LYS A2169      46.189 -10.183  26.162  1.00  0.00           H  
ATOM   4784  HZ2 LYS A2169      44.687  -9.796  26.851  1.00  0.00           H  
ATOM   4785  HZ3 LYS A2169      44.811 -11.084  25.752  1.00  0.00           H  
ATOM   4786  N   GLN A2170      47.719 -11.202  19.741  1.00  0.00           N  
ATOM   4787  CA  GLN A2170      47.894 -12.045  18.573  1.00  0.00           C  
ATOM   4788  C   GLN A2170      46.606 -12.857  18.617  1.00  0.00           C  
ATOM   4789  O   GLN A2170      46.263 -13.424  19.655  1.00  0.00           O  
ATOM   4790  CB  GLN A2170      49.097 -12.959  18.755  1.00  0.00           C  
ATOM   4791  CG  GLN A2170      50.361 -12.250  19.205  1.00  0.00           C  
ATOM   4792  CD  GLN A2170      50.853 -11.226  18.202  1.00  0.00           C  
ATOM   4793  OE1 GLN A2170      50.926 -11.508  17.003  1.00  0.00           O  
ATOM   4794  NE2 GLN A2170      51.182 -10.029  18.682  1.00  0.00           N  
ATOM   4795  H   GLN A2170      47.584 -11.637  20.602  1.00  0.00           H  
ATOM   4796 HE21 GLN A2170      51.469  -9.346  18.037  1.00  0.00           H  
ATOM   4797 HE22 GLN A2170      51.113  -9.861  19.640  1.00  0.00           H  
ATOM   4798  N   GLY A2171      45.835 -12.823  17.545  1.00  0.00           N  
ATOM   4799  CA  GLY A2171      44.587 -13.557  17.522  1.00  0.00           C  
ATOM   4800  C   GLY A2171      44.428 -14.186  16.164  1.00  0.00           C  
ATOM   4801  O   GLY A2171      45.406 -14.321  15.423  1.00  0.00           O  
ATOM   4802  H   GLY A2171      46.101 -12.295  16.757  1.00  0.00           H  
ATOM   4803  N   PHE A2173      43.209 -14.579  15.832  1.00  0.00           N  
ATOM   4804  CA  PHE A2173      42.948 -15.193  14.547  1.00  0.00           C  
ATOM   4805  C   PHE A2173      41.693 -14.577  13.955  1.00  0.00           C  
ATOM   4806  O   PHE A2173      40.783 -14.184  14.687  1.00  0.00           O  
ATOM   4807  CB  PHE A2173      42.751 -16.709  14.688  1.00  0.00           C  
ATOM   4808  CG  PHE A2173      43.974 -17.447  15.185  1.00  0.00           C  
ATOM   4809  CD1 PHE A2173      45.081 -17.630  14.362  1.00  0.00           C  
ATOM   4810  CD2 PHE A2173      44.023 -17.964  16.479  1.00  0.00           C  
ATOM   4811  CE1 PHE A2173      46.224 -18.309  14.832  1.00  0.00           C  
ATOM   4812  CE2 PHE A2173      45.163 -18.640  16.946  1.00  0.00           C  
ATOM   4813  CZ  PHE A2173      46.255 -18.811  16.118  1.00  0.00           C  
ATOM   4814  H   PHE A2173      42.472 -14.430  16.453  1.00  0.00           H  
ATOM   4815  N   ALA A2174      41.648 -14.492  12.626  1.00  0.00           N  
ATOM   4816  CA  ALA A2174      40.487 -13.939  11.938  1.00  0.00           C  
ATOM   4817  C   ALA A2174      40.217 -14.774  10.712  1.00  0.00           C  
ATOM   4818  O   ALA A2174      41.144 -15.417  10.174  1.00  0.00           O  
ATOM   4819  CB  ALA A2174      40.762 -12.502  11.528  1.00  0.00           C  
ATOM   4820  H   ALA A2174      42.421 -14.785  12.088  1.00  0.00           H  
ATOM   4821  N   GLU A2175      38.956 -14.803  10.289  1.00  0.00           N  
ATOM   4822  CA  GLU A2175      38.584 -15.543   9.098  1.00  0.00           C  
ATOM   4823  C   GLU A2175      39.450 -15.045   7.938  1.00  0.00           C  
ATOM   4824  O   GLU A2175      39.746 -13.858   7.850  1.00  0.00           O  
ATOM   4825  CB  GLU A2175      37.111 -15.320   8.806  1.00  0.00           C  
ATOM   4826  CG  GLU A2175      36.708 -13.895   8.562  1.00  0.00           C  
ATOM   4827  CD  GLU A2175      35.322 -13.821   7.961  1.00  0.00           C  
ATOM   4828  OE1 GLU A2175      35.190 -14.126   6.741  1.00  0.00           O  
ATOM   4829  OE2 GLU A2175      34.361 -13.502   8.700  1.00  0.00           O  
ATOM   4830  H   GLU A2175      38.277 -14.280  10.783  1.00  0.00           H  
ATOM   4831  N   PRO A2176      39.843 -15.932   7.010  1.00  0.00           N  
ATOM   4832  CA  PRO A2176      40.685 -15.600   5.850  1.00  0.00           C  
ATOM   4833  C   PRO A2176      40.249 -14.486   4.873  1.00  0.00           C  
ATOM   4834  O   PRO A2176      41.055 -14.029   4.066  1.00  0.00           O  
ATOM   4835  CB  PRO A2176      40.835 -16.945   5.146  1.00  0.00           C  
ATOM   4836  CG  PRO A2176      39.531 -17.580   5.396  1.00  0.00           C  
ATOM   4837  CD  PRO A2176      39.315 -17.302   6.868  1.00  0.00           C  
ATOM   4838  N   SER A2177      38.980 -14.079   4.907  1.00  0.00           N  
ATOM   4839  CA  SER A2177      38.538 -13.021   4.004  1.00  0.00           C  
ATOM   4840  C   SER A2177      39.219 -11.705   4.377  1.00  0.00           C  
ATOM   4841  O   SER A2177      39.475 -10.855   3.535  1.00  0.00           O  
ATOM   4842  CB  SER A2177      37.010 -12.868   4.004  1.00  0.00           C  
ATOM   4843  OG  SER A2177      36.531 -12.249   5.172  1.00  0.00           O  
ATOM   4844  H   SER A2177      38.338 -14.491   5.508  1.00  0.00           H  
ATOM   4845 HG   SER A2177      35.563 -12.166   5.078  1.00  0.00           H  
ATOM   4846  N   LEU A2178      39.601 -11.577   5.632  1.00  0.00           N  
ATOM   4847  CA  LEU A2178      40.280 -10.372   6.072  1.00  0.00           C  
ATOM   4848  C   LEU A2178      41.647 -10.308   5.415  1.00  0.00           C  
ATOM   4849  O   LEU A2178      42.404  -9.372   5.632  1.00  0.00           O  
ATOM   4850  CB  LEU A2178      40.390 -10.320   7.598  1.00  0.00           C  
ATOM   4851  CG  LEU A2178      39.223  -9.603   8.301  1.00  0.00           C  
ATOM   4852  CD1 LEU A2178      37.850  -9.999   7.750  1.00  0.00           C  
ATOM   4853  CD2 LEU A2178      39.293  -9.884   9.782  1.00  0.00           C  
ATOM   4854  H   LEU A2178      39.431 -12.316   6.267  1.00  0.00           H  
ATOM   4855  N   LYS A2179      41.935 -11.291   4.576  1.00  0.00           N  
ATOM   4856  CA  LYS A2179      43.183 -11.352   3.842  1.00  0.00           C  
ATOM   4857  C   LYS A2179      43.158 -10.195   2.844  1.00  0.00           C  
ATOM   4858  O   LYS A2179      44.208  -9.702   2.411  1.00  0.00           O  
ATOM   4859  CB  LYS A2179      43.253 -12.671   3.071  1.00  0.00           C  
ATOM   4860  CG  LYS A2179      44.601 -13.018   2.513  1.00  0.00           C  
ATOM   4861  CD  LYS A2179      45.359 -14.002   3.404  1.00  0.00           C  
ATOM   4862  CE  LYS A2179      44.682 -15.383   3.478  1.00  0.00           C  
ATOM   4863  NZ  LYS A2179      45.602 -16.451   4.007  1.00  0.00           N  
ATOM   4864  H   LYS A2179      41.323 -12.029   4.435  1.00  0.00           H  
ATOM   4865  HZ1 LYS A2179      46.101 -16.092   4.835  1.00  0.00           H  
ATOM   4866  HZ2 LYS A2179      45.052 -17.294   4.240  1.00  0.00           H  
ATOM   4867  HZ3 LYS A2179      46.301 -16.693   3.260  1.00  0.00           H  
ATOM   4868  N   ASP A2189      41.956  -9.757   2.484  1.00  0.00           N  
ATOM   4869  CA  ASP A2189      41.803  -8.686   1.512  1.00  0.00           C  
ATOM   4870  C   ASP A2189      41.398  -7.328   2.045  1.00  0.00           C  
ATOM   4871  O   ASP A2189      40.831  -6.522   1.318  1.00  0.00           O  
ATOM   4872  CB  ASP A2189      40.849  -9.113   0.403  1.00  0.00           C  
ATOM   4873  CG  ASP A2189      41.406 -10.239  -0.435  1.00  0.00           C  
ATOM   4874  OD1 ASP A2189      42.606 -10.166  -0.786  1.00  0.00           O  
ATOM   4875  OD2 ASP A2189      40.653 -11.191  -0.747  1.00  0.00           O  
ATOM   4876  H   ASP A2189      41.158 -10.170   2.861  1.00  0.00           H  
ATOM   4877  N   ALA A2228      41.659  -7.080   3.318  1.00  0.00           N  
ATOM   4878  CA  ALA A2228      41.329  -5.787   3.904  1.00  0.00           C  
ATOM   4879  C   ALA A2228      42.325  -4.721   3.394  1.00  0.00           C  
ATOM   4880  O   ALA A2228      43.528  -4.999   3.239  1.00  0.00           O  
ATOM   4881  CB  ALA A2228      41.367  -5.879   5.439  1.00  0.00           C  
ATOM   4882  H   ALA A2228      42.090  -7.748   3.878  1.00  0.00           H  
ATOM   4883  N   VAL A2229      41.816  -3.531   3.085  1.00  0.00           N  
ATOM   4884  CA  VAL A2229      42.662  -2.446   2.613  1.00  0.00           C  
ATOM   4885  C   VAL A2229      42.913  -1.470   3.746  1.00  0.00           C  
ATOM   4886  O   VAL A2229      42.084  -1.318   4.655  1.00  0.00           O  
ATOM   4887  CB  VAL A2229      42.006  -1.675   1.441  1.00  0.00           C  
ATOM   4888  CG1 VAL A2229      42.418  -2.288   0.092  1.00  0.00           C  
ATOM   4889  CG2 VAL A2229      40.475  -1.715   1.570  1.00  0.00           C  
ATOM   4890  H   VAL A2229      40.859  -3.374   3.204  1.00  0.00           H  
ATOM   4891  N   ALA A2230      44.076  -0.832   3.719  1.00  0.00           N  
ATOM   4892  CA  ALA A2230      44.408   0.158   4.746  1.00  0.00           C  
ATOM   4893  C   ALA A2230      43.242   1.160   4.866  1.00  0.00           C  
ATOM   4894  O   ALA A2230      42.776   1.729   3.875  1.00  0.00           O  
ATOM   4895  CB  ALA A2230      45.715   0.870   4.387  1.00  0.00           C  
ATOM   4896  H   ALA A2230      44.720  -1.038   3.019  1.00  0.00           H  
ATOM   4897  N   GLY A2231      42.728   1.301   6.080  1.00  0.00           N  
ATOM   4898  CA  GLY A2231      41.621   2.201   6.299  1.00  0.00           C  
ATOM   4899  C   GLY A2231      40.372   1.766   5.541  1.00  0.00           C  
ATOM   4900  O   GLY A2231      40.076   2.253   4.442  1.00  0.00           O  
ATOM   4901  H   GLY A2231      43.113   0.774   6.824  1.00  0.00           H  
ATOM   4902  N   LYS A2232      39.651   0.826   6.143  1.00  0.00           N  
ATOM   4903  CA  LYS A2232      38.394   0.276   5.629  1.00  0.00           C  
ATOM   4904  C   LYS A2232      37.901  -0.482   6.860  1.00  0.00           C  
ATOM   4905  O   LYS A2232      38.274  -1.629   7.102  1.00  0.00           O  
ATOM   4906  CB  LYS A2232      38.659  -0.685   4.472  1.00  0.00           C  
ATOM   4907  CG  LYS A2232      37.418  -1.066   3.651  1.00  0.00           C  
ATOM   4908  CD  LYS A2232      36.483  -2.025   4.409  1.00  0.00           C  
ATOM   4909  CE  LYS A2232      35.779  -3.034   3.495  1.00  0.00           C  
ATOM   4910  NZ  LYS A2232      36.706  -3.992   2.805  1.00  0.00           N  
ATOM   4911  H   LYS A2232      40.017   0.431   6.967  1.00  0.00           H  
ATOM   4912  HZ1 LYS A2232      37.374  -4.381   3.482  1.00  0.00           H  
ATOM   4913  HZ2 LYS A2232      36.146  -4.765   2.375  1.00  0.00           H  
ATOM   4914  HZ3 LYS A2232      37.236  -3.516   2.030  1.00  0.00           H  
ATOM   4915  N   ALA A2233      37.173   0.223   7.709  1.00  0.00           N  
ATOM   4916  CA  ALA A2233      36.707  -0.360   8.950  1.00  0.00           C  
ATOM   4917  C   ALA A2233      35.731  -1.500   8.820  1.00  0.00           C  
ATOM   4918  O   ALA A2233      34.741  -1.403   8.091  1.00  0.00           O  
ATOM   4919  CB  ALA A2233      36.131   0.718   9.859  1.00  0.00           C  
ATOM   4920  H   ALA A2233      36.928   1.152   7.489  1.00  0.00           H  
ATOM   4921  N   PHE A2234      36.064  -2.589   9.516  1.00  0.00           N  
ATOM   4922  CA  PHE A2234      35.237  -3.796   9.599  1.00  0.00           C  
ATOM   4923  C   PHE A2234      34.726  -3.811  11.040  1.00  0.00           C  
ATOM   4924  O   PHE A2234      35.334  -3.198  11.933  1.00  0.00           O  
ATOM   4925  CB  PHE A2234      36.077  -5.065   9.420  1.00  0.00           C  
ATOM   4926  CG  PHE A2234      36.608  -5.257   8.038  1.00  0.00           C  
ATOM   4927  CD1 PHE A2234      35.828  -5.825   7.061  1.00  0.00           C  
ATOM   4928  CD2 PHE A2234      37.898  -4.870   7.713  1.00  0.00           C  
ATOM   4929  CE1 PHE A2234      36.326  -6.006   5.775  1.00  0.00           C  
ATOM   4930  CE2 PHE A2234      38.396  -5.049   6.435  1.00  0.00           C  
ATOM   4931  CZ  PHE A2234      37.609  -5.616   5.467  1.00  0.00           C  
ATOM   4932  H   PHE A2234      36.897  -2.555  10.033  1.00  0.00           H  
ATOM   4933  N   GLN A2235      33.615  -4.500  11.263  1.00  0.00           N  
ATOM   4934  CA  GLN A2235      33.060  -4.620  12.606  1.00  0.00           C  
ATOM   4935  C   GLN A2235      33.286  -6.052  13.064  1.00  0.00           C  
ATOM   4936  O   GLN A2235      32.509  -6.914  12.667  1.00  0.00           O  
ATOM   4937  CB  GLN A2235      31.556  -4.366  12.610  1.00  0.00           C  
ATOM   4938  CG  GLN A2235      31.024  -4.023  13.977  1.00  0.00           C
[truncated: 28,359 more chars]
