# Supplementary material for: Backbone Brackets and Arginine Tweezers delineate Class I and Class II aminoacyl tRNA synthetases
Source: PLoS Comput Biol. 2018 Apr 16;14(4):e1006101. doi: 10.1371/journal.pcbi.1006101 (PMC5919687; doi:10.1371/journal.pcbi.1006101)
Supplement: S11 File — All structures of Class I aaRS with residues renumbered according to the MSA. (GZ) [file pcbi.1006101.s023.tar.gz › 1qtq_A_renum.pdb]

ATOM      1  N   THR A 226      21.557  27.098  13.227  1.00  0.00           N  
ATOM      2  CA  THR A 226      21.879  28.531  13.482  1.00  0.00           C  
ATOM      3  C   THR A 226      22.575  28.764  14.828  1.00  0.00           C  
ATOM      4  O   THR A 226      22.282  28.092  15.819  1.00  0.00           O  
ATOM      5  CB  THR A 226      20.609  29.407  13.430  1.00  0.00           C  
ATOM      6  OG1 THR A 226      20.965  30.778  13.652  1.00  0.00           O  
ATOM      7  CG2 THR A 226      19.615  28.969  14.499  1.00  0.00           C  
ATOM      8  N   ASN A 227      23.497  29.724  14.839  1.00  0.00           N  
ATOM      9  CA  ASN A 227      24.251  30.105  16.032  1.00  0.00           C  
ATOM     10  C   ASN A 227      24.405  31.627  16.047  1.00  0.00           C  
ATOM     11  O   ASN A 227      23.987  32.302  15.109  1.00  0.00           O  
ATOM     12  CB  ASN A 227      25.619  29.424  16.057  1.00  0.00           C  
ATOM     13  CG  ASN A 227      26.483  29.804  14.882  1.00  0.00           C  
ATOM     14  OD1 ASN A 227      26.818  30.971  14.696  1.00  0.00           O  
ATOM     15  ND2 ASN A 227      26.861  28.816  14.085  1.00  0.00           N  
ATOM     16  N   PHE A 228      25.043  32.167  17.079  1.00  0.00           N  
ATOM     17  CA  PHE A 228      25.186  33.612  17.177  1.00  0.00           C  
ATOM     18  C   PHE A 228      25.959  34.239  16.037  1.00  0.00           C  
ATOM     19  O   PHE A 228      25.621  35.329  15.579  1.00  0.00           O  
ATOM     20  CB  PHE A 228      25.766  34.034  18.537  1.00  0.00           C  
ATOM     21  CG  PHE A 228      27.245  33.799  18.690  1.00  0.00           C  
ATOM     22  CD1 PHE A 228      27.755  32.509  18.827  1.00  0.00           C  
ATOM     23  CD2 PHE A 228      28.127  34.877  18.743  1.00  0.00           C  
ATOM     24  CE1 PHE A 228      29.123  32.293  19.017  1.00  0.00           C  
ATOM     25  CE2 PHE A 228      29.502  34.674  18.932  1.00  0.00           C  
ATOM     26  CZ  PHE A 228      29.999  33.377  19.070  1.00  0.00           C  
ATOM     27  N   ILE A 229      26.979  33.541  15.558  1.00  0.00           N  
ATOM     28  CA  ILE A 229      27.790  34.050  14.463  1.00  0.00           C  
ATOM     29  C   ILE A 229      27.002  34.137  13.171  1.00  0.00           C  
ATOM     30  O   ILE A 229      27.161  35.091  12.417  1.00  0.00           O  
ATOM     31  CB  ILE A 229      29.040  33.205  14.255  1.00  0.00           C  
ATOM     32  CG1 ILE A 229      29.940  33.338  15.484  1.00  0.00           C  
ATOM     33  CG2 ILE A 229      29.783  33.665  13.005  1.00  0.00           C  
ATOM     34  CD1 ILE A 229      31.171  32.483  15.460  1.00  0.00           C  
ATOM     35  N   ARG A 230      26.157  33.142  12.921  1.00  0.00           N  
ATOM     36  CA  ARG A 230      25.326  33.120  11.722  1.00  0.00           C  
ATOM     37  C   ARG A 230      24.248  34.203  11.766  1.00  0.00           C  
ATOM     38  O   ARG A 230      23.856  34.739  10.728  1.00  0.00           O  
ATOM     39  CB  ARG A 230      24.691  31.743  11.535  1.00  0.00           C  
ATOM     40  CG  ARG A 230      25.673  30.698  11.044  1.00  0.00           C  
ATOM     41  CD  ARG A 230      25.031  29.326  10.972  1.00  0.00           C  
ATOM     42  NE  ARG A 230      25.972  28.318  10.488  1.00  0.00           N  
ATOM     43  CZ  ARG A 230      25.973  27.829   9.251  1.00  0.00           C  
ATOM     44  NH1 ARG A 230      25.080  28.247   8.363  1.00  0.00           N  
ATOM     45  NH2 ARG A 230      26.869  26.920   8.899  1.00  0.00           N  
ATOM     46  N   GLN A 232      23.794  34.534  12.974  1.00  0.00           N  
ATOM     47  CA  GLN A 232      22.781  35.566  13.167  1.00  0.00           C  
ATOM     48  C   GLN A 232      23.349  36.925  12.804  1.00  0.00           C  
ATOM     49  O   GLN A 232      22.658  37.756  12.227  1.00  0.00           O  
ATOM     50  CB  GLN A 232      22.290  35.574  14.610  1.00  0.00           C  
ATOM     51  CG  GLN A 232      21.547  34.306  14.994  1.00  0.00           C  
ATOM     52  CD  GLN A 232      21.070  34.306  16.433  1.00  0.00           C  
ATOM     53  OE1 GLN A 232      21.227  35.294  17.157  1.00  0.00           O  
ATOM     54  NE2 GLN A 232      20.485  33.190  16.860  1.00  0.00           N  
ATOM     55  N   ILE A 233      24.614  37.145  13.148  1.00  0.00           N  
ATOM     56  CA  ILE A 233      25.291  38.398  12.831  1.00  0.00           C  
ATOM     57  C   ILE A 233      25.439  38.495  11.314  1.00  0.00           C  
ATOM     58  O   ILE A 233      25.218  39.551  10.714  1.00  0.00           O  
ATOM     59  CB  ILE A 233      26.691  38.452  13.462  1.00  0.00           C  
ATOM     60  CG1 ILE A 233      26.574  38.408  14.985  1.00  0.00           C  
ATOM     61  CG2 ILE A 233      27.422  39.720  13.018  1.00  0.00           C  
ATOM     62  CD1 ILE A 233      27.902  38.302  15.695  1.00  0.00           C  
ATOM     63  N   ILE A 234      25.822  37.376  10.709  1.00  0.00           N  
ATOM     64  CA  ILE A 234      25.991  37.299   9.274  1.00  0.00           C  
ATOM     65  C   ILE A 234      24.669  37.653   8.599  1.00  0.00           C  
ATOM     66  O   ILE A 234      24.626  38.520   7.726  1.00  0.00           O  
ATOM     67  CB  ILE A 234      26.475  35.897   8.866  1.00  0.00           C  
ATOM     68  CG1 ILE A 234      27.912  35.710   9.357  1.00  0.00           C  
ATOM     69  CG2 ILE A 234      26.386  35.707   7.352  1.00  0.00           C  
ATOM     70  CD1 ILE A 234      28.500  34.367   9.072  1.00  0.00           C  
ATOM     71  N   ASP A 235      23.588  37.030   9.059  1.00  0.00           N  
ATOM     72  CA  ASP A 235      22.259  37.278   8.513  1.00  0.00           C  
ATOM     73  C   ASP A 235      21.866  38.741   8.642  1.00  0.00           C  
ATOM     74  O   ASP A 235      21.339  39.336   7.702  1.00  0.00           O  
ATOM     75  CB  ASP A 235      21.220  36.408   9.222  1.00  0.00           C  
ATOM     76  CG  ASP A 235      21.380  34.938   8.904  1.00  0.00           C  
ATOM     77  OD1 ASP A 235      21.683  34.606   7.738  1.00  0.00           O  
ATOM     78  OD2 ASP A 235      21.199  34.111   9.819  1.00  0.00           O  
ATOM     79  N   GLU A 236      22.133  39.312   9.810  1.00  0.00           N  
ATOM     80  CA  GLU A 236      21.807  40.704  10.076  1.00  0.00           C  
ATOM     81  C   GLU A 236      22.581  41.619   9.142  1.00  0.00           C  
ATOM     82  O   GLU A 236      22.050  42.624   8.673  1.00  0.00           O  
ATOM     83  CB  GLU A 236      22.107  41.040  11.534  1.00  0.00           C  
ATOM     84  CG  GLU A 236      21.191  40.315  12.520  1.00  0.00           C  
ATOM     85  CD  GLU A 236      21.797  40.144  13.909  1.00  0.00           C  
ATOM     86  OE1 GLU A 236      22.977  40.507  14.107  1.00  0.00           O  
ATOM     87  OE2 GLU A 236      21.091  39.622  14.802  1.00  0.00           O  
ATOM     88  N   ASP A 237      23.828  41.252   8.855  1.00  0.00           N  
ATOM     89  CA  ASP A 237      24.675  42.031   7.958  1.00  0.00           C  
ATOM     90  C   ASP A 237      24.161  41.980   6.527  1.00  0.00           C  
ATOM     91  O   ASP A 237      24.159  42.993   5.827  1.00  0.00           O  
ATOM     92  CB  ASP A 237      26.113  41.525   8.005  1.00  0.00           C  
ATOM     93  CG  ASP A 237      26.861  41.995   9.238  1.00  0.00           C  
ATOM     94  OD1 ASP A 237      26.283  42.762  10.039  1.00  0.00           O  
ATOM     95  OD2 ASP A 237      28.039  41.605   9.401  1.00  0.00           O  
ATOM     96  N   LEU A 238      23.742  40.790   6.099  1.00  0.00           N  
ATOM     97  CA  LEU A 238      23.208  40.577   4.759  1.00  0.00           C  
ATOM     98  C   LEU A 238      21.948  41.408   4.608  1.00  0.00           C  
ATOM     99  O   LEU A 238      21.748  42.088   3.601  1.00  0.00           O  
ATOM    100  CB  LEU A 238      22.880  39.098   4.564  1.00  0.00           C  
ATOM    101  CG  LEU A 238      23.876  38.250   3.768  1.00  0.00           C  
ATOM    102  CD1 LEU A 238      25.312  38.683   4.021  1.00  0.00           C  
ATOM    103  CD2 LEU A 238      23.672  36.783   4.118  1.00  0.00           C  
ATOM    104  N   ALA A 239      21.124  41.373   5.647  1.00  0.00           N  
ATOM    105  CA  ALA A 239      19.876  42.114   5.681  1.00  0.00           C  
ATOM    106  C   ALA A 239      20.130  43.618   5.612  1.00  0.00           C  
ATOM    107  O   ALA A 239      19.635  44.287   4.709  1.00  0.00           O  
ATOM    108  CB  ALA A 239      19.097  41.764   6.938  1.00  0.00           C  
ATOM    109  N   SER A 240      20.944  44.133   6.531  1.00  0.00           N  
ATOM    110  CA  SER A 240      21.251  45.560   6.579  1.00  0.00           C  
ATOM    111  C   SER A 240      22.008  46.071   5.351  1.00  0.00           C  
ATOM    112  O   SER A 240      22.121  47.283   5.146  1.00  0.00           O  
ATOM    113  CB  SER A 240      22.045  45.892   7.846  1.00  0.00           C  
ATOM    114  OG  SER A 240      23.312  45.255   7.850  1.00  0.00           O  
ATOM    115  N   GLY A 241      22.519  45.149   4.539  1.00  0.00           N  
ATOM    116  CA  GLY A 241      23.268  45.531   3.353  1.00  0.00           C  
ATOM    117  C   GLY A 241      24.718  45.905   3.633  1.00  0.00           C  
ATOM    118  O   GLY A 241      25.357  46.574   2.822  1.00  0.00           O  
ATOM    119  N   LYS A 243      25.235  45.489   4.787  1.00  0.00           N  
ATOM    120  CA  LYS A 243      26.617  45.773   5.161  1.00  0.00           C  
ATOM    121  C   LYS A 243      27.502  44.896   4.283  1.00  0.00           C  
ATOM    122  O   LYS A 243      28.626  45.264   3.940  1.00  0.00           O  
ATOM    123  CB  LYS A 243      26.842  45.456   6.643  1.00  0.00           C  
ATOM    124  CG  LYS A 243      28.244  45.769   7.182  1.00  0.00           C  
ATOM    125  CD  LYS A 243      28.380  45.272   8.626  1.00  0.00           C  
ATOM    126  CE  LYS A 243      29.763  45.518   9.232  1.00  0.00           C  
ATOM    127  NZ  LYS A 243      30.073  46.962   9.428  1.00  0.00           N  
ATOM    128  N   HIS A 244      26.971  43.737   3.911  1.00  0.00           N  
ATOM    129  CA  HIS A 244      27.677  42.797   3.054  1.00  0.00           C  
ATOM    130  C   HIS A 244      26.689  42.226   2.072  1.00  0.00           C  
ATOM    131  O   HIS A 244      25.497  42.131   2.360  1.00  0.00           O  
ATOM    132  CB  HIS A 244      28.258  41.629   3.855  1.00  0.00           C  
ATOM    133  CG  HIS A 244      29.339  42.019   4.810  1.00  0.00           C  
ATOM    134  ND1 HIS A 244      30.532  42.576   4.400  1.00  0.00           N  
ATOM    135  CD2 HIS A 244      29.407  41.935   6.158  1.00  0.00           C  
ATOM    136  CE1 HIS A 244      31.286  42.820   5.456  1.00  0.00           C  
ATOM    137  NE2 HIS A 244      30.626  42.441   6.536  1.00  0.00           N  
ATOM    138  N   THR A 245      27.200  41.814   0.921  1.00  0.00           N  
ATOM    139  CA  THR A 245      26.373  41.213  -0.107  1.00  0.00           C  
ATOM    140  C   THR A 245      26.813  39.761  -0.301  1.00  0.00           C  
ATOM    141  O   THR A 245      26.095  38.960  -0.895  1.00  0.00           O  
ATOM    142  CB  THR A 245      26.472  42.010  -1.411  1.00  0.00           C  
ATOM    143  OG1 THR A 245      27.851  42.221  -1.733  1.00  0.00           O  
ATOM    144  CG2 THR A 245      25.788  43.361  -1.249  1.00  0.00           C  
ATOM    145  N   THR A 264      27.992  39.433   0.234  1.00  0.00           N  
ATOM    146  CA  THR A 264      28.569  38.083   0.173  1.00  0.00           C  
ATOM    147  C   THR A 264      29.329  37.795   1.466  1.00  0.00           C  
ATOM    148  O   THR A 264      29.655  38.717   2.209  1.00  0.00           O  
ATOM    149  CB  THR A 264      29.596  37.932  -0.969  1.00  0.00           C  
ATOM    150  OG1 THR A 264      30.602  38.945  -0.844  1.00  0.00           O  
ATOM    151  CG2 THR A 264      28.916  38.012  -2.337  1.00  0.00           C  
ATOM    152  N   VAL A 266      29.597  36.519   1.739  1.00  0.00           N  
ATOM    153  CA  VAL A 266      30.345  36.147   2.937  1.00  0.00           C  
ATOM    154  C   VAL A 266      31.660  35.513   2.526  1.00  0.00           C  
ATOM    155  O   VAL A 266      31.719  34.699   1.595  1.00  0.00           O  
ATOM    156  CB  VAL A 266      29.575  35.183   3.874  1.00  0.00           C  
ATOM    157  CG1 VAL A 266      28.208  35.757   4.210  1.00  0.00           C  
ATOM    158  CG2 VAL A 266      29.468  33.794   3.261  1.00  0.00           C  
ATOM    159  N   HIS A 267      32.717  35.902   3.224  1.00  0.00           N  
ATOM    160  CA  HIS A 267      34.039  35.403   2.926  1.00  0.00           C  
ATOM    161  C   HIS A 267      34.732  35.149   4.252  1.00  0.00           C  
ATOM    162  O   HIS A 267      35.014  36.088   5.000  1.00  0.00           O  
ATOM    163  CB  HIS A 267      34.789  36.469   2.125  1.00  0.00           C  
ATOM    164  CG  HIS A 267      35.875  35.930   1.249  1.00  0.00           C  
ATOM    165  ND1 HIS A 267      36.837  35.054   1.703  1.00  0.00           N  
ATOM    166  CD2 HIS A 267      36.167  36.169  -0.050  1.00  0.00           C  
ATOM    167  CE1 HIS A 267      37.678  34.781   0.722  1.00  0.00           C  
ATOM    168  NE2 HIS A 267      37.293  35.445  -0.352  1.00  0.00           N  
ATOM    169  N   THR A 268      34.970  33.877   4.550  1.00  0.00           N  
ATOM    170  CA  THR A 268      35.632  33.491   5.787  1.00  0.00           C  
ATOM    171  C   THR A 268      37.001  32.897   5.492  1.00  0.00           C  
ATOM    172  O   THR A 268      37.479  32.961   4.356  1.00  0.00           O  
ATOM    173  CB  THR A 268      34.782  32.470   6.579  1.00  0.00           C  
ATOM    174  OG1 THR A 268      34.539  31.311   5.773  1.00  0.00           O  
ATOM    175  CG2 THR A 268      33.454  33.091   6.976  1.00  0.00           C  
ATOM    176  N   ARG A 269      37.656  32.379   6.531  1.00  0.00           N  
ATOM    177  CA  ARG A 269      38.964  31.752   6.385  1.00  0.00           C  
ATOM    178  C   ARG A 269      39.342  30.857   7.568  1.00  0.00           C  
ATOM    179  O   ARG A 269      38.790  30.970   8.660  1.00  0.00           O  
ATOM    180  CB  ARG A 269      40.054  32.801   6.128  1.00  0.00           C  
ATOM    181  CG  ARG A 269      40.884  33.280   7.341  1.00  0.00           C  
ATOM    182  CD  ARG A 269      40.210  34.378   8.155  1.00  0.00           C  
ATOM    183  NE  ARG A 269      39.573  33.844   9.354  1.00  0.00           N  
ATOM    184  CZ  ARG A 269      40.103  33.888  10.571  1.00  0.00           C  
ATOM    185  NH1 ARG A 269      41.277  34.455  10.773  1.00  0.00           N  
ATOM    186  NH2 ARG A 269      39.451  33.366  11.591  1.00  0.00           N  
ATOM    187  N   PHE A 270      40.205  29.887   7.294  1.00  0.00           N  
ATOM    188  CA  PHE A 270      40.711  28.991   8.312  1.00  0.00           C  
ATOM    189  C   PHE A 270      42.211  29.269   8.258  1.00  0.00           C  
ATOM    190  O   PHE A 270      42.881  28.837   7.320  1.00  0.00           O  
ATOM    191  CB  PHE A 270      40.425  27.532   7.975  1.00  0.00           C  
ATOM    192  CG  PHE A 270      41.031  26.569   8.953  1.00  0.00           C  
ATOM    193  CD1 PHE A 270      40.723  26.654  10.311  1.00  0.00           C  
ATOM    194  CD2 PHE A 270      41.961  25.622   8.539  1.00  0.00           C  
ATOM    195  CE1 PHE A 270      41.334  25.817  11.236  1.00  0.00           C  
ATOM    196  CE2 PHE A 270      42.580  24.777   9.465  1.00  0.00           C  
ATOM    197  CZ  PHE A 270      42.262  24.878  10.814  1.00  0.00           C  
ATOM    198  N   PRO A 272      42.735  30.040   9.229  1.00  0.00           N  
ATOM    199  CA  PRO A 272      44.136  30.443   9.334  1.00  0.00           C  
ATOM    200  C   PRO A 272      45.041  29.744  10.353  1.00  0.00           C  
ATOM    201  O   PRO A 272      45.638  30.407  11.207  1.00  0.00           O  
ATOM    202  CB  PRO A 272      44.024  31.909   9.670  1.00  0.00           C  
ATOM    203  CG  PRO A 272      42.907  31.885  10.692  1.00  0.00           C  
ATOM    204  CD  PRO A 272      41.920  30.817  10.185  1.00  0.00           C  
ATOM    205  N   PRO A 273      45.282  28.441  10.191  1.00  0.00           N  
ATOM    206  CA  PRO A 273      46.139  27.759  11.158  1.00  0.00           C  
ATOM    207  C   PRO A 273      47.614  28.080  10.939  1.00  0.00           C  
ATOM    208  O   PRO A 273      48.010  28.475   9.849  1.00  0.00           O  
ATOM    209  CB  PRO A 273      45.879  26.299  10.844  1.00  0.00           C  
ATOM    210  CG  PRO A 273      45.742  26.322   9.350  1.00  0.00           C  
ATOM    211  CD  PRO A 273      44.807  27.493   9.167  1.00  0.00           C  
ATOM    212  N   GLU A 274      48.414  27.915  11.992  1.00  0.00           N  
ATOM    213  CA  GLU A 274      49.858  28.118  11.901  1.00  0.00           C  
ATOM    214  C   GLU A 274      50.467  26.718  11.687  1.00  0.00           C  
ATOM    215  O   GLU A 274      50.094  25.760  12.368  1.00  0.00           O  
ATOM    216  CB  GLU A 274      50.410  28.730  13.193  1.00  0.00           C  
ATOM    217  CG  GLU A 274      51.906  29.057  13.126  1.00  0.00           C  
ATOM    218  CD  GLU A 274      52.564  29.193  14.493  1.00  0.00           C  
ATOM    219  OE1 GLU A 274      51.842  29.222  15.515  1.00  0.00           O  
ATOM    220  OE2 GLU A 274      53.813  29.263  14.542  1.00  0.00           O  
ATOM    221  N   PRO A 275      51.356  26.565  10.694  1.00  0.00           N  
ATOM    222  CA  PRO A 275      51.977  25.260  10.436  1.00  0.00           C  
ATOM    223  C   PRO A 275      53.088  24.914  11.437  1.00  0.00           C  
ATOM    224  O   PRO A 275      54.264  24.785  11.073  1.00  0.00           O  
ATOM    225  CB  PRO A 275      52.500  25.417   9.012  1.00  0.00           C  
ATOM    226  CG  PRO A 275      52.864  26.880   8.952  1.00  0.00           C  
ATOM    227  CD  PRO A 275      51.693  27.538   9.636  1.00  0.00           C  
ATOM    228  N   ASN A 276      52.701  24.770  12.702  1.00  0.00           N  
ATOM    229  CA  ASN A 276      53.637  24.441  13.776  1.00  0.00           C  
ATOM    230  C   ASN A 276      53.306  23.089  14.414  1.00  0.00           C  
ATOM    231  O   ASN A 276      53.966  22.652  15.361  1.00  0.00           O  
ATOM    232  CB  ASN A 276      53.627  25.541  14.845  1.00  0.00           C  
ATOM    233  CG  ASN A 276      52.295  25.652  15.561  1.00  0.00           C  
ATOM    234  OD1 ASN A 276      51.233  25.551  14.947  1.00  0.00           O  
ATOM    235  ND2 ASN A 276      52.347  25.850  16.871  1.00  0.00           N  
ATOM    236  N   GLY A 277      52.280  22.433  13.887  1.00  0.00           N  
ATOM    237  CA  GLY A 277      51.880  21.138  14.397  1.00  0.00           C  
ATOM    238  C   GLY A 277      50.730  20.618  13.569  1.00  0.00           C  
ATOM    239  O   GLY A 277      50.322  21.274  12.609  1.00  0.00           O  
ATOM    240  N   TYR A 279      50.229  19.434  13.906  1.00  0.00           N  
ATOM    241  CA  TYR A 279      49.103  18.866  13.176  1.00  0.00           C  
ATOM    242  C   TYR A 279      47.799  19.415  13.733  1.00  0.00           C  
ATOM    243  O   TYR A 279      47.777  20.030  14.796  1.00  0.00           O  
ATOM    244  CB  TYR A 279      49.093  17.340  13.256  1.00  0.00           C  
ATOM    245  CG  TYR A 279      50.125  16.650  12.383  1.00  0.00           C  
ATOM    246  CD1 TYR A 279      51.442  17.113  12.317  1.00  0.00           C  
ATOM    247  CD2 TYR A 279      49.795  15.500  11.660  1.00  0.00           C  
ATOM    248  CE1 TYR A 279      52.406  16.444  11.560  1.00  0.00           C  
ATOM    249  CE2 TYR A 279      50.752  14.821  10.900  1.00  0.00           C  
ATOM    250  CZ  TYR A 279      52.051  15.297  10.855  1.00  0.00           C  
ATOM    251  OH  TYR A 279      52.995  14.628  10.102  1.00  0.00           O  
ATOM    252  N   LEU A 280      46.715  19.178  13.008  1.00  0.00           N  
ATOM    253  CA  LEU A 280      45.396  19.640  13.400  1.00  0.00           C  
ATOM    254  C   LEU A 280      44.723  18.650  14.331  1.00  0.00           C  
ATOM    255  O   LEU A 280      44.941  17.442  14.214  1.00  0.00           O  
ATOM    256  CB  LEU A 280      44.530  19.812  12.153  1.00  0.00           C  
ATOM    257  CG  LEU A 280      44.542  21.169  11.456  1.00  0.00           C  
ATOM    258  CD1 LEU A 280      45.944  21.709  11.352  1.00  0.00           C  
ATOM    259  CD2 LEU A 280      43.883  21.047  10.098  1.00  0.00           C  
ATOM    260  N   HIS A 281      43.889  19.161  15.235  1.00  0.00           N  
ATOM    261  CA  HIS A 281      43.155  18.313  16.165  1.00  0.00           C  
ATOM    262  C   HIS A 281      41.658  18.526  16.025  1.00  0.00           C  
ATOM    263  O   HIS A 281      41.226  19.405  15.287  1.00  0.00           O  
ATOM    264  CB  HIS A 281      43.619  18.517  17.614  1.00  0.00           C  
ATOM    265  CG  HIS A 281      43.675  19.949  18.055  1.00  0.00           C  
ATOM    266  ND1 HIS A 281      42.589  20.797  17.996  1.00  0.00           N  
ATOM    267  CD2 HIS A 281      44.682  20.667  18.610  1.00  0.00           C  
ATOM    268  CE1 HIS A 281      42.924  21.973  18.498  1.00  0.00           C  
ATOM    269  NE2 HIS A 281      44.188  21.920  18.877  1.00  0.00           N  
ATOM    270  N   ILE A 282      40.871  17.693  16.702  1.00  0.00           N  
ATOM    271  CA  ILE A 282      39.412  17.765  16.640  1.00  0.00           C  
ATOM    272  C   ILE A 282      38.928  19.204  16.903  1.00  0.00           C  
ATOM    273  O   ILE A 282      37.872  19.608  16.418  1.00  0.00           O  
ATOM    274  CB  ILE A 282      38.768  16.734  17.633  1.00  0.00           C  
ATOM    275  CG1 ILE A 282      37.242  16.698  17.507  1.00  0.00           C  
ATOM    276  CG2 ILE A 282      39.143  17.057  19.057  1.00  0.00           C  
ATOM    277  CD1 ILE A 282      36.740  15.891  16.360  1.00  0.00           C  
ATOM    278  N   GLY A 283      39.750  19.987  17.607  1.00  0.00           N  
ATOM    279  CA  GLY A 283      39.412  21.366  17.918  1.00  0.00           C  
ATOM    280  C   GLY A 283      39.458  22.222  16.675  1.00  0.00           C  
ATOM    281  O   GLY A 283      38.567  23.031  16.437  1.00  0.00           O  
ATOM    282  N   HIS A 284      40.491  22.018  15.865  1.00  0.00           N  
ATOM    283  CA  HIS A 284      40.656  22.750  14.615  1.00  0.00           C  
ATOM    284  C   HIS A 284      39.568  22.379  13.615  1.00  0.00           C  
ATOM    285  O   HIS A 284      39.229  23.173  12.739  1.00  0.00           O  
ATOM    286  CB  HIS A 284      42.031  22.471  14.020  1.00  0.00           C  
ATOM    287  CG  HIS A 284      43.160  23.021  14.835  1.00  0.00           C  
ATOM    288  ND1 HIS A 284      44.137  22.225  15.389  1.00  0.00           N  
ATOM    289  CD2 HIS A 284      43.461  24.291  15.196  1.00  0.00           C  
ATOM    290  CE1 HIS A 284      44.993  22.980  16.054  1.00  0.00           C  
ATOM    291  NE2 HIS A 284      44.606  24.237  15.954  1.00  0.00           N  
ATOM    292  N   ALA A 285      39.004  21.183  13.766  1.00  0.00           N  
ATOM    293  CA  ALA A 285      37.936  20.714  12.885  1.00  0.00           C  
ATOM    294  C   ALA A 285      36.661  21.492  13.168  1.00  0.00           C  
ATOM    295  O   ALA A 285      35.820  21.660  12.288  1.00  0.00           O  
ATOM    296  CB  ALA A 285      37.702  19.232  13.079  1.00  0.00           C  
ATOM    297  N   LYS A 286      36.528  21.959  14.408  1.00  0.00           N  
ATOM    298  CA  LYS A 286      35.378  22.757  14.833  1.00  0.00           C  
ATOM    299  C   LYS A 286      35.469  24.067  14.054  1.00  0.00           C  
ATOM    300  O   LYS A 286      34.491  24.546  13.477  1.00  0.00           O  
ATOM    301  CB  LYS A 286      35.478  23.037  16.337  1.00  0.00           C  
ATOM    302  CG  LYS A 286      34.356  23.883  16.955  1.00  0.00           C  
ATOM    303  CD  LYS A 286      34.654  24.154  18.438  1.00  0.00           C  
ATOM    304  CE  LYS A 286      33.462  24.677  19.217  1.00  0.00           C  
ATOM    305  NZ  LYS A 286      32.997  25.971  18.687  1.00  0.00           N  
ATOM    306  N   SER A 288      36.677  24.616  14.025  1.00  0.00           N  
ATOM    307  CA  SER A 288      36.947  25.846  13.319  1.00  0.00           C  
ATOM    308  C   SER A 288      36.716  25.634  11.823  1.00  0.00           C  
ATOM    309  O   SER A 288      36.103  26.467  11.157  1.00  0.00           O  
ATOM    310  CB  SER A 288      38.386  26.268  13.584  1.00  0.00           C  
ATOM    311  OG  SER A 288      38.770  27.309  12.706  1.00  0.00           O  
ATOM    312  N   ILE A 289      37.180  24.493  11.319  1.00  0.00           N  
ATOM    313  CA  ILE A 289      37.038  24.136   9.908  1.00  0.00           C  
ATOM    314  C   ILE A 289      35.579  24.036   9.469  1.00  0.00           C  
ATOM    315  O   ILE A 289      35.203  24.558   8.421  1.00  0.00           O  
ATOM    316  CB  ILE A 289      37.761  22.810   9.596  1.00  0.00           C  
ATOM    317  CG1 ILE A 289      39.273  23.000   9.735  1.00  0.00           C  
ATOM    318  CG2 ILE A 289      37.423  22.344   8.196  1.00  0.00           C  
ATOM    319  CD1 ILE A 289      40.096  21.759   9.448  1.00  0.00           C  
ATOM    320  N   CYS A 290      34.761  23.362  10.268  1.00  0.00           N  
ATOM    321  CA  CYS A 290      33.354  23.215   9.945  1.00  0.00           C  
ATOM    322  C   CYS A 290      32.621  24.536  10.090  1.00  0.00           C  
ATOM    323  O   CYS A 290      31.616  24.769   9.425  1.00  0.00           O  
ATOM    324  CB  CYS A 290      32.705  22.172  10.849  1.00  0.00           C  
ATOM    325  SG  CYS A 290      33.400  20.528  10.685  1.00  0.00           S  
ATOM    326  N   LEU A 291      33.106  25.392  10.982  1.00  0.00           N  
ATOM    327  CA  LEU A 291      32.477  26.690  11.207  1.00  0.00           C  
ATOM    328  C   LEU A 291      32.736  27.586   9.995  1.00  0.00           C  
ATOM    329  O   LEU A 291      31.806  28.047   9.333  1.00  0.00           O  
ATOM    330  CB  LEU A 291      33.056  27.344  12.469  1.00  0.00           C  
ATOM    331  CG  LEU A 291      32.315  28.455  13.232  1.00  0.00           C  
ATOM    332  CD1 LEU A 291      33.272  29.590  13.504  1.00  0.00           C  
ATOM    333  CD2 LEU A 291      31.098  28.959  12.501  1.00  0.00           C  
ATOM    334  N   ASN A 292      34.008  27.786   9.683  1.00  0.00           N  
ATOM    335  CA  ASN A 292      34.386  28.633   8.566  1.00  0.00           C  
ATOM    336  C   ASN A 292      33.975  28.144   7.183  1.00  0.00           C  
ATOM    337  O   ASN A 292      33.285  28.864   6.464  1.00  0.00           O  
ATOM    338  CB  ASN A 292      35.870  28.941   8.633  1.00  0.00           C  
ATOM    339  CG  ASN A 292      36.203  29.878   9.772  1.00  0.00           C  
ATOM    340  OD1 ASN A 292      35.624  30.957   9.884  1.00  0.00           O  
ATOM    341  ND2 ASN A 292      37.110  29.459  10.640  1.00  0.00           N  
ATOM    342  N   PHE A 293      34.376  26.929   6.812  1.00  0.00           N  
ATOM    343  CA  PHE A 293      34.004  26.380   5.501  1.00  0.00           C  
ATOM    344  C   PHE A 293      32.516  26.105   5.464  1.00  0.00           C  
ATOM    345  O   PHE A 293      31.871  26.303   4.440  1.00  0.00           O  
ATOM    346  CB  PHE A 293      34.746  25.079   5.195  1.00  0.00           C  
ATOM    347  CG  PHE A 293      36.203  25.257   4.915  1.00  0.00           C  
ATOM    348  CD1 PHE A 293      36.649  25.492   3.621  1.00  0.00           C  
ATOM    349  CD2 PHE A 293      37.139  25.167   5.946  1.00  0.00           C  
ATOM    350  CE1 PHE A 293      38.003  25.634   3.353  1.00  0.00           C  
ATOM    351  CE2 PHE A 293      38.501  25.309   5.688  1.00  0.00           C  
ATOM    352  CZ  PHE A 293      38.933  25.544   4.385  1.00  0.00           C  
ATOM    353  N   GLY A 294      31.982  25.626   6.584  1.00  0.00           N  
ATOM    354  CA  GLY A 294      30.562  25.336   6.670  1.00  0.00           C  
ATOM    355  C   GLY A 294      29.736  26.569   6.358  1.00  0.00           C  
ATOM    356  O   GLY A 294      28.826  26.515   5.540  1.00  0.00           O  
ATOM    357  N   ILE A 295      30.080  27.690   6.987  1.00  0.00           N  
ATOM    358  CA  ILE A 295      29.371  28.946   6.764  1.00  0.00           C  
ATOM    359  C   ILE A 295      29.439  29.370   5.300  1.00  0.00           C  
ATOM    360  O   ILE A 295      28.416  29.655   4.685  1.00  0.00           O  
ATOM    361  CB  ILE A 295      29.935  30.087   7.659  1.00  0.00           C  
ATOM    362  CG1 ILE A 295      29.435  29.918   9.095  1.00  0.00           C  
ATOM    363  CG2 ILE A 295      29.538  31.454   7.115  1.00  0.00           C  
ATOM    364  CD1 ILE A 295      29.782  31.075  10.004  1.00  0.00           C  
ATOM    365  N   ALA A 296      30.649  29.384   4.751  1.00  0.00           N  
ATOM    366  CA  ALA A 296      30.879  29.778   3.368  1.00  0.00           C  
ATOM    367  C   ALA A 296      30.004  29.040   2.354  1.00  0.00           C  
ATOM    368  O   ALA A 296      29.321  29.670   1.550  1.00  0.00           O  
ATOM    369  CB  ALA A 296      32.353  29.614   3.016  1.00  0.00           C  
ATOM    370  N   GLN A 297      29.990  27.713   2.404  1.00  0.00           N  
ATOM    371  CA  GLN A 297      29.185  26.960   1.452  1.00  0.00           C  
ATOM    372  C   GLN A 297      27.677  27.112   1.660  1.00  0.00           C  
ATOM    373  O   GLN A 297      26.905  27.038   0.704  1.00  0.00           O  
ATOM    374  CB  GLN A 297      29.593  25.490   1.433  1.00  0.00           C  
ATOM    375  CG  GLN A 297      29.360  24.746   2.726  1.00  0.00           C  
ATOM    376  CD  GLN A 297      29.651  23.265   2.588  1.00  0.00           C  
ATOM    377  OE1 GLN A 297      30.673  22.869   2.016  1.00  0.00           O  
ATOM    378  NE2 GLN A 297      28.743  22.436   3.094  1.00  0.00           N  
ATOM    379  N   ASP A 298      27.258  27.343   2.901  1.00  0.00           N  
ATOM    380  CA  ASP A 298      25.839  27.519   3.195  1.00  0.00           C  
ATOM    381  C   ASP A 298      25.328  28.873   2.722  1.00  0.00           C  
ATOM    382  O   ASP A 298      24.159  29.015   2.370  1.00  0.00           O  
ATOM    383  CB  ASP A 298      25.562  27.346   4.689  1.00  0.00           C  
ATOM    384  CG  ASP A 298      25.621  25.893   5.133  1.00  0.00           C  
ATOM    385  OD1 ASP A 298      25.223  24.999   4.354  1.00  0.00           O  
ATOM    386  OD2 ASP A 298      26.056  25.642   6.272  1.00  0.00           O  
ATOM    387  N   TYR A 299      26.208  29.867   2.717  1.00  0.00           N  
ATOM    388  CA  TYR A 299      25.849  31.212   2.275  1.00  0.00           C  
ATOM    389  C   TYR A 299      26.337  31.501   0.855  1.00  0.00           C  
ATOM    390  O   TYR A 299      26.319  32.652   0.411  1.00  0.00           O  
ATOM    391  CB  TYR A 299      26.416  32.265   3.234  1.00  0.00           C  
ATOM    392  CG  TYR A 299      25.680  32.364   4.545  1.00  0.00           C  
ATOM    393  CD1 TYR A 299      26.000  31.528   5.611  1.00  0.00           C  
ATOM    394  CD2 TYR A 299      24.650  33.285   4.717  1.00  0.00           C  
ATOM    395  CE1 TYR A 299      25.308  31.603   6.817  1.00  0.00           C  
ATOM    396  CE2 TYR A 299      23.951  33.369   5.914  1.00  0.00           C  
ATOM    397  CZ  TYR A 299      24.284  32.522   6.964  1.00  0.00           C  
ATOM    398  OH  TYR A 299      23.593  32.578   8.156  1.00  0.00           O  
ATOM    399  N   LYS A 305      26.748  30.455   0.141  1.00  0.00           N  
ATOM    400  CA  LYS A 305      27.254  30.593  -1.226  1.00  0.00           C  
ATOM    401  C   LYS A 305      28.395  31.605  -1.277  1.00  0.00           C  
ATOM    402  O   LYS A 305      28.389  32.523  -2.097  1.00  0.00           O  
ATOM    403  CB  LYS A 305      26.135  31.015  -2.190  1.00  0.00           C  
ATOM    404  CG  LYS A 305      24.963  30.045  -2.260  1.00  0.00           C  
ATOM    405  CD  LYS A 305      25.397  28.664  -2.737  1.00  0.00           C  
ATOM    406  CE  LYS A 305      24.218  27.694  -2.761  1.00  0.00           C  
ATOM    407  NZ  LYS A 305      23.599  27.506  -1.414  1.00  0.00           N  
ATOM    408  N   GLY A 306      29.357  31.442  -0.373  1.00  0.00           N  
ATOM    409  CA  GLY A 306      30.497  32.334  -0.314  1.00  0.00           C  
ATOM    410  C   GLY A 306      31.807  31.580  -0.418  1.00  0.00           C  
ATOM    411  O   GLY A 306      31.824  30.389  -0.728  1.00  0.00           O  
ATOM    412  N   GLN A 307      32.903  32.274  -0.128  1.00  0.00           N  
ATOM    413  CA  GLN A 307      34.238  31.696  -0.198  1.00  0.00           C  
ATOM    414  C   GLN A 307      34.904  31.587   1.179  1.00  0.00           C  
ATOM    415  O   GLN A 307      34.608  32.356   2.097  1.00  0.00           O  
ATOM    416  CB  GLN A 307      35.129  32.565  -1.094  1.00  0.00           C  
ATOM    417  CG  GLN A 307      34.489  33.089  -2.385  1.00  0.00           C  
ATOM    418  CD  GLN A 307      34.133  31.991  -3.377  1.00  0.00           C  
ATOM    419  OE1 GLN A 307      34.818  30.970  -3.477  1.00  0.00           O  
ATOM    420  NE2 GLN A 307      33.058  32.206  -4.127  1.00  0.00           N  
ATOM    421  N   CYS A 308      35.849  30.660   1.291  1.00  0.00           N  
ATOM    422  CA  CYS A 308      36.599  30.460   2.523  1.00  0.00           C  
ATOM    423  C   CYS A 308      38.028  30.063   2.182  1.00  0.00           C  
ATOM    424  O   CYS A 308      38.257  29.043   1.539  1.00  0.00           O  
ATOM    425  CB  CYS A 308      35.952  29.384   3.386  1.00  0.00           C  
ATOM    426  SG  CYS A 308      36.881  29.060   4.883  1.00  0.00           S  
ATOM    427  N   ASN A 309      38.991  30.865   2.621  1.00  0.00           N  
ATOM    428  CA  ASN A 309      40.392  30.588   2.331  1.00  0.00           C  
ATOM    429  C   ASN A 309      41.063  29.715   3.365  1.00  0.00           C  
ATOM    430  O   ASN A 309      40.623  29.623   4.504  1.00  0.00           O  
ATOM    431  CB  ASN A 309      41.201  31.884   2.240  1.00  0.00           C  
ATOM    432  CG  ASN A 309      40.590  32.889   1.303  1.00  0.00           C  
ATOM    433  OD1 ASN A 309      39.626  32.592   0.593  1.00  0.00           O  
ATOM    434  ND2 ASN A 309      41.144  34.098   1.296  1.00  0.00           N  
ATOM    435  N   LEU A 310      42.121  29.050   2.927  1.00  0.00           N  
ATOM    436  CA  LEU A 310      42.930  28.227   3.790  1.00  0.00           C  
ATOM    437  C   LEU A 310      44.234  28.994   3.821  1.00  0.00           C  
ATOM    438  O   LEU A 310      45.037  28.920   2.890  1.00  0.00           O  
ATOM    439  CB  LEU A 310      43.165  26.845   3.193  1.00  0.00           C  
ATOM    440  CG  LEU A 310      44.209  26.047   3.981  1.00  0.00           C  
ATOM    441  CD1 LEU A 310      43.803  25.973   5.439  1.00  0.00           C  
ATOM    442  CD2 LEU A 310      44.362  24.653   3.400  1.00  0.00           C  
ATOM    443  N   ARG A 311      44.400  29.806   4.852  1.00  0.00           N  
ATOM    444  CA  ARG A 311      45.611  30.592   4.984  1.00  0.00           C  
ATOM    445  C   ARG A 311      46.521  30.035   6.060  1.00  0.00           C  
ATOM    446  O   ARG A 311      46.077  29.701   7.156  1.00  0.00           O  
ATOM    447  CB  ARG A 311      45.273  32.047   5.314  1.00  0.00           C  
ATOM    448  CG  ARG A 311      46.497  32.914   5.510  1.00  0.00           C  
ATOM    449  CD  ARG A 311      46.112  34.367   5.581  1.00  0.00           C  
ATOM    450  NE  ARG A 311      45.513  34.736   6.853  1.00  0.00           N  
ATOM    451  CZ  ARG A 311      44.348  35.362   6.983  1.00  0.00           C  
ATOM    452  NH1 ARG A 311      43.612  35.659   5.918  1.00  0.00           N  
ATOM    453  NH2 ARG A 311      43.908  35.660   8.191  1.00  0.00           N  
ATOM    454  N   PHE A 312      47.791  29.876   5.722  1.00  0.00           N  
ATOM    455  CA  PHE A 312      48.754  29.406   6.693  1.00  0.00           C  
ATOM    456  C   PHE A 312      49.375  30.662   7.305  1.00  0.00           C  
ATOM    457  O   PHE A 312      49.975  31.481   6.599  1.00  0.00           O  
ATOM    458  CB  PHE A 312      49.806  28.521   6.021  1.00  0.00           C  
ATOM    459  CG  PHE A 312      49.318  27.130   5.710  1.00  0.00           C  
ATOM    460  CD1 PHE A 312      49.183  26.184   6.724  1.00  0.00           C  
ATOM    461  CD2 PHE A 312      49.004  26.760   4.409  1.00  0.00           C  
ATOM    462  CE1 PHE A 312      48.746  24.898   6.441  1.00  0.00           C  
ATOM    463  CE2 PHE A 312      48.566  25.470   4.118  1.00  0.00           C  
ATOM    464  CZ  PHE A 312      48.437  24.539   5.135  1.00  0.00           C  
ATOM    465  N   ASP A 313      49.118  30.865   8.596  1.00  0.00           N  
ATOM    466  CA  ASP A 313      49.639  32.018   9.323  1.00  0.00           C  
ATOM    467  C   ASP A 313      51.084  31.726   9.708  1.00  0.00           C  
ATOM    468  O   ASP A 313      51.395  31.452  10.870  1.00  0.00           O  
ATOM    469  CB  ASP A 313      48.798  32.247  10.575  1.00  0.00           C  
ATOM    470  CG  ASP A 313      48.364  33.679  10.730  1.00  0.00           C  
ATOM    471  OD1 ASP A 313      49.161  34.583  10.396  1.00  0.00           O  
ATOM    472  OD2 ASP A 313      47.221  33.896  11.191  1.00  0.00           O  
ATOM    473  N   ASP A 314      51.966  31.771   8.718  1.00  0.00           N  
ATOM    474  CA  ASP A 314      53.371  31.476   8.939  1.00  0.00           C  
ATOM    475  C   ASP A 314      54.284  32.667   9.221  1.00  0.00           C  
ATOM    476  O   ASP A 314      55.217  32.939   8.465  1.00  0.00           O  
ATOM    477  CB  ASP A 314      53.916  30.621   7.786  1.00  0.00           C  
ATOM    478  CG  ASP A 314      53.668  31.231   6.409  1.00  0.00           C  
ATOM    479  OD1 ASP A 314      52.928  32.232   6.277  1.00  0.00           O  
ATOM    480  OD2 ASP A 314      54.227  30.683   5.439  1.00  0.00           O  
ATOM    481  N   THR A 315      54.063  33.323  10.355  1.00  0.00           N  
ATOM    482  CA  THR A 315      54.863  34.484  10.738  1.00  0.00           C  
ATOM    483  C   THR A 315      56.023  34.197  11.699  1.00  0.00           C  
ATOM    484  O   THR A 315      56.841  35.080  11.966  1.00  0.00           O  
ATOM    485  CB  THR A 315      53.969  35.569  11.336  1.00  0.00           C  
ATOM    486  OG1 THR A 315      53.095  34.981  12.304  1.00  0.00           O  
ATOM    487  CG2 THR A 315      53.125  36.195  10.261  1.00  0.00           C  
ATOM    488  N   ASN A 316      56.100  32.967  12.208  1.00  0.00           N  
ATOM    489  CA  ASN A 316      57.170  32.579  13.132  1.00  0.00           C  
ATOM    490  C   ASN A 316      57.889  31.361  12.546  1.00  0.00           C  
ATOM    491  O   ASN A 316      57.564  30.217  12.864  1.00  0.00           O  
ATOM    492  CB  ASN A 316      56.588  32.252  14.515  1.00  0.00           C  
ATOM    493  CG  ASN A 316      57.636  32.283  15.624  1.00  0.00           C  
ATOM    494  OD1 ASN A 316      58.839  32.344  15.360  1.00  0.00           O  
ATOM    495  ND2 ASN A 316      57.177  32.249  16.876  1.00  0.00           N  
ATOM    496  N   PRO A 317      58.918  31.602  11.721  1.00  0.00           N  
ATOM    497  CA  PRO A 317      59.694  30.541  11.074  1.00  0.00           C  
ATOM    498  C   PRO A 317      60.239  29.453  11.992  1.00  0.00           C  
ATOM    499  O   PRO A 317      60.036  28.270  11.730  1.00  0.00           O  
ATOM    500  CB  PRO A 317      60.817  31.316  10.381  1.00  0.00           C  
ATOM    501  CG  PRO A 317      60.993  32.522  11.262  1.00  0.00           C  
ATOM    502  CD  PRO A 317      59.566  32.911  11.528  1.00  0.00           C  
ATOM    503  N   VAL A 333      60.872  29.854  13.091  1.00  0.00           N  
ATOM    504  CA  VAL A 333      61.473  28.902  14.027  1.00  0.00           C  
ATOM    505  C   VAL A 333      60.523  27.856  14.615  1.00  0.00           C  
ATOM    506  O   VAL A 333      60.972  26.828  15.119  1.00  0.00           O  
ATOM    507  CB  VAL A 333      62.196  29.619  15.180  1.00  0.00           C  
ATOM    508  CG1 VAL A 333      63.310  30.486  14.647  1.00  0.00           C  
ATOM    509  CG2 VAL A 333      61.216  30.450  15.972  1.00  0.00           C  
ATOM    510  N   LYS A 421      59.219  28.112  14.547  1.00  0.00           N  
ATOM    511  CA  LYS A 421      58.237  27.177  15.082  1.00  0.00           C  
ATOM    512  C   LYS A 421      57.564  26.331  14.001  1.00  0.00           C  
ATOM    513  O   LYS A 421      57.089  25.224  14.269  1.00  0.00           O  
ATOM    514  CB  LYS A 421      57.164  27.941  15.860  1.00  0.00           C  
ATOM    515  CG  LYS A 421      57.674  28.644  17.107  1.00  0.00           C  
ATOM    516  CD  LYS A 421      58.066  27.647  18.197  1.00  0.00           C  
ATOM    517  CE  LYS A 421      58.642  28.345  19.430  1.00  0.00           C  
ATOM    518  NZ  LYS A 421      59.967  28.991  19.166  1.00  0.00           N  
ATOM    519  N   GLU A 422      57.552  26.845  12.776  1.00  0.00           N  
ATOM    520  CA  GLU A 422      56.895  26.175  11.663  1.00  0.00           C  
ATOM    521  C   GLU A 422      57.768  25.249  10.836  1.00  0.00           C  
ATOM    522  O   GLU A 422      58.990  25.303  10.909  1.00  0.00           O  
ATOM    523  CB  GLU A 422      56.244  27.225  10.774  1.00  0.00           C  
ATOM    524  CG  GLU A 422      55.195  28.047  11.509  1.00  0.00           C  
ATOM    525  CD  GLU A 422      55.230  29.522  11.152  1.00  0.00           C  
ATOM    526  OE1 GLU A 422      55.888  29.886  10.157  1.00  0.00           O  
ATOM    527  OE2 GLU A 422      54.610  30.330  11.877  1.00  0.00           O  
ATOM    528  N   ASP A 423      57.121  24.393  10.052  1.00  0.00           N  
ATOM    529  CA  ASP A 423      57.821  23.436   9.196  1.00  0.00           C  
ATOM    530  C   ASP A 423      56.940  22.997   8.026  1.00  0.00           C  
ATOM    531  O   ASP A 423      55.720  22.883   8.163  1.00  0.00           O  
ATOM    532  CB  ASP A 423      58.250  22.214  10.007  1.00  0.00           C  
ATOM    533  CG  ASP A 423      59.134  21.271   9.215  1.00  0.00           C  
ATOM    534  OD1 ASP A 423      60.333  21.583   9.049  1.00  0.00           O  
ATOM    535  OD2 ASP A 423      58.631  20.223   8.756  1.00  0.00           O  
ATOM    536  N   ILE A 424      57.575  22.700   6.894  1.00  0.00           N  
ATOM    537  CA  ILE A 424      56.868  22.294   5.681  1.00  0.00           C  
ATOM    538  C   ILE A 424      56.028  21.015   5.829  1.00  0.00           C  
ATOM    539  O   ILE A 424      54.996  20.864   5.178  1.00  0.00           O  
ATOM    540  CB  ILE A 424      57.850  22.182   4.489  1.00  0.00           C  
ATOM    541  CG1 ILE A 424      57.091  22.285   3.171  1.00  0.00           C  
ATOM    542  CG2 ILE A 424      58.651  20.898   4.562  1.00  0.00           C  
ATOM    543  CD1 ILE A 424      56.475  23.633   2.949  1.00  0.00           C  
ATOM    544  N   GLU A 425      56.451  20.121   6.718  1.00  0.00           N  
ATOM    545  CA  GLU A 425      55.739  18.870   6.970  1.00  0.00           C  
ATOM    546  C   GLU A 425      54.345  19.159   7.505  1.00  0.00           C  
ATOM    547  O   GLU A 425      53.401  18.390   7.298  1.00  0.00           O  
ATOM    548  CB  GLU A 425      56.505  18.039   8.001  1.00  0.00           C  
ATOM    549  CG  GLU A 425      55.784  16.774   8.466  1.00  0.00           C  
ATOM    550  CD  GLU A 425      56.481  16.066   9.626  1.00  0.00           C  
ATOM    551  OE1 GLU A 425      57.537  16.547  10.097  1.00  0.00           O  
ATOM    552  OE2 GLU A 425      55.958  15.023  10.074  1.00  0.00           O  
ATOM    553  N   TYR A 426      54.232  20.281   8.204  1.00  0.00           N  
ATOM    554  CA  TYR A 426      52.980  20.698   8.803  1.00  0.00           C  
ATOM    555  C   TYR A 426      51.988  21.286   7.817  1.00  0.00           C  
ATOM    556  O   TYR A 426      50.788  21.045   7.943  1.00  0.00           O  
ATOM    557  CB  TYR A 426      53.240  21.682   9.942  1.00  0.00           C  
ATOM    558  CG  TYR A 426      53.989  21.072  11.107  1.00  0.00           C  
ATOM    559  CD1 TYR A 426      53.627  19.825  11.619  1.00  0.00           C  
ATOM    560  CD2 TYR A 426      55.052  21.745  11.706  1.00  0.00           C  
ATOM    561  CE1 TYR A 426      54.298  19.266  12.701  1.00  0.00           C  
ATOM    562  CE2 TYR A 426      55.730  21.197  12.789  1.00  0.00           C  
ATOM    563  CZ  TYR A 426      55.348  19.957  13.285  1.00  0.00           C  
ATOM    564  OH  TYR A 426      55.993  19.425  14.383  1.00  0.00           O  
ATOM    565  N   VAL A 427      52.469  22.052   6.839  1.00  0.00           N  
ATOM    566  CA  VAL A 427      51.552  22.649   5.868  1.00  0.00           C  
ATOM    567  C   VAL A 427      50.852  21.539   5.081  1.00  0.00           C  
ATOM    568  O   VAL A 427      49.628  21.558   4.932  1.00  0.00           O  
ATOM    569  CB  VAL A 427      52.253  23.671   4.912  1.00  0.00           C  
ATOM    570  CG1 VAL A 427      53.364  24.419   5.648  1.00  0.00           C  
ATOM    571  CG2 VAL A 427      52.782  22.999   3.662  1.00  0.00           C  
ATOM    572  N   GLU A 429      51.623  20.521   4.696  1.00  0.00           N  
ATOM    573  CA  GLU A 429      51.112  19.385   3.935  1.00  0.00           C  
ATOM    574  C   GLU A 429      50.060  18.581   4.698  1.00  0.00           C  
ATOM    575  O   GLU A 429      49.054  18.163   4.113  1.00  0.00           O  
ATOM    576  CB  GLU A 429      52.268  18.479   3.516  1.00  0.00           C  
ATOM    577  CG  GLU A 429      53.250  19.148   2.561  1.00  0.00           C  
ATOM    578  CD  GLU A 429      54.640  18.509   2.575  1.00  0.00           C  
ATOM    579  OE1 GLU A 429      54.834  17.472   3.251  1.00  0.00           O  
ATOM    580  OE2 GLU A 429      55.552  19.058   1.916  1.00  0.00           O  
ATOM    581  N   SER A 431      50.288  18.361   5.995  1.00  0.00           N  
ATOM    582  CA  SER A 431      49.333  17.612   6.820  1.00  0.00           C  
ATOM    583  C   SER A 431      48.066  18.416   7.078  1.00  0.00           C  
ATOM    584  O   SER A 431      46.982  17.853   7.180  1.00  0.00           O  
ATOM    585  CB  SER A 431      49.960  17.165   8.145  1.00  0.00           C  
ATOM    586  OG  SER A 431      50.494  18.254   8.870  1.00  0.00           O  
ATOM    587  N   ILE A 432      48.205  19.736   7.162  1.00  0.00           N  
ATOM    588  CA  ILE A 432      47.059  20.606   7.388  1.00  0.00           C  
ATOM    589  C   ILE A 432      46.181  20.582   6.135  1.00  0.00           C  
ATOM    590  O   ILE A 432      44.960  20.460   6.226  1.00  0.00           O  
ATOM    591  CB  ILE A 432      47.505  22.057   7.739  1.00  0.00           C  
ATOM    592  CG1 ILE A 432      48.266  22.057   9.070  1.00  0.00           C  
ATOM    593  CG2 ILE A 432      46.300  22.981   7.842  1.00  0.00           C  
ATOM    594  CD1 ILE A 432      48.874  23.395   9.462  1.00  0.00           C  
ATOM    595  N   LYS A 433      46.813  20.644   4.966  1.00  0.00           N  
ATOM    596  CA  LYS A 433      46.081  20.610   3.702  1.00  0.00           C  
ATOM    597  C   LYS A 433      45.365  19.277   3.529  1.00  0.00           C  
ATOM    598  O   LYS A 433      44.217  19.229   3.084  1.00  0.00           O  
ATOM    599  CB  LYS A 433      47.025  20.833   2.516  1.00  0.00           C  
ATOM    600  CG  LYS A 433      47.139  22.275   2.058  1.00  0.00           C  
ATOM    601  CD  LYS A 433      48.160  22.407   0.943  1.00  0.00           C  
ATOM    602  CE  LYS A 433      49.553  22.102   1.459  1.00  0.00           C  
ATOM    603  NZ  LYS A 433      50.593  22.163   0.399  1.00  0.00           N  
ATOM    604  N   ASN A 434      46.047  18.195   3.891  1.00  0.00           N  
ATOM    605  CA  ASN A 434      45.480  16.856   3.775  1.00  0.00           C  
ATOM    606  C   ASN A 434      44.236  16.708   4.645  1.00  0.00           C  
ATOM    607  O   ASN A 434      43.197  16.235   4.178  1.00  0.00           O  
ATOM    608  CB  ASN A 434      46.526  15.802   4.155  1.00  0.00           C  
ATOM    609  CG  ASN A 434      46.002  14.384   4.025  1.00  0.00           C  
ATOM    610  OD1 ASN A 434      45.181  14.086   3.157  1.00  0.00           O  
ATOM    611  ND2 ASN A 434      46.471  13.501   4.897  1.00  0.00           N  
ATOM    612  N   ASP A 435      44.337  17.154   5.896  1.00  0.00           N  
ATOM    613  CA  ASP A 435      43.224  17.065   6.836  1.00  0.00           C  
ATOM    614  C   ASP A 435      41.979  17.845   6.410  1.00  0.00           C  
ATOM    615  O   ASP A 435      40.865  17.335   6.535  1.00  0.00           O  
ATOM    616  CB  ASP A 435      43.677  17.463   8.247  1.00  0.00           C  
ATOM    617  CG  ASP A 435      44.631  16.439   8.872  1.00  0.00           C  
ATOM    618  OD1 ASP A 435      44.358  15.220   8.784  1.00  0.00           O  
ATOM    619  OD2 ASP A 435      45.651  16.849   9.464  1.00  0.00           O  
ATOM    620  N   VAL A 436      42.165  19.064   5.895  1.00  0.00           N  
ATOM    621  CA  VAL A 436      41.042  19.898   5.433  1.00  0.00           C  
ATOM    622  C   VAL A 436      40.303  19.214   4.275  1.00  0.00           C  
ATOM    623  O   VAL A 436      39.070  19.155   4.262  1.00  0.00           O  
ATOM    624  CB  VAL A 436      41.516  21.316   4.984  1.00  0.00           C  
ATOM    625  CG1 VAL A 436      40.337  22.143   4.451  1.00  0.00           C  
ATOM    626  CG2 VAL A 436      42.169  22.035   6.144  1.00  0.00           C  
ATOM    627  N   GLU A 437      41.064  18.689   3.314  1.00  0.00           N  
ATOM    628  CA  GLU A 437      40.480  17.991   2.172  1.00  0.00           C  
ATOM    629  C   GLU A 437      39.795  16.717   2.635  1.00  0.00           C  
ATOM    630  O   GLU A 437      38.686  16.407   2.196  1.00  0.00           O  
ATOM    631  CB  GLU A 437      41.544  17.647   1.136  1.00  0.00           C  
ATOM    632  CG  GLU A 437      41.889  18.786   0.213  1.00  0.00           C  
ATOM    633  CD  GLU A 437      42.844  18.361  -0.878  1.00  0.00           C  
ATOM    634  OE1 GLU A 437      44.025  18.085  -0.565  1.00  0.00           O  
ATOM    635  OE2 GLU A 437      42.409  18.297  -2.048  1.00  0.00           O  
ATOM    636  N   TRP A 438      40.455  16.001   3.544  1.00  0.00           N  
ATOM    637  CA  TRP A 438      39.916  14.764   4.086  1.00  0.00           C  
ATOM    638  C   TRP A 438      38.571  15.009   4.752  1.00  0.00           C  
ATOM    639  O   TRP A 438      37.687  14.155   4.698  1.00  0.00           O  
ATOM    640  CB  TRP A 438      40.885  14.137   5.085  1.00  0.00           C  
ATOM    641  CG  TRP A 438      40.383  12.821   5.584  1.00  0.00           C  
ATOM    642  CD1 TRP A 438      40.312  11.653   4.878  1.00  0.00           C  
ATOM    643  CD2 TRP A 438      39.783  12.557   6.857  1.00  0.00           C  
ATOM    644  NE1 TRP A 438      39.689  10.683   5.626  1.00  0.00           N  
ATOM    645  CE2 TRP A 438      39.353  11.211   6.846  1.00  0.00           C  
ATOM    646  CE3 TRP A 438      39.558  13.328   8.003  1.00  0.00           C  
ATOM    647  CZ2 TRP A 438      38.712  10.619   7.936  1.00  0.00           C  
ATOM    648  CZ3 TRP A 438      38.921  12.739   9.085  1.00  0.00           C  
ATOM    649  CH2 TRP A 438      38.503  11.397   9.042  1.00  0.00           C  
ATOM    650  N   LEU A 439      38.421  16.172   5.384  1.00  0.00           N  
ATOM    651  CA  LEU A 439      37.164  16.532   6.041  1.00  0.00           C  
ATOM    652  C   LEU A 439      36.058  16.869   5.039  1.00  0.00           C  
ATOM    653  O   LEU A 439      34.882  16.949   5.398  1.00  0.00           O  
ATOM    654  CB  LEU A 439      37.371  17.694   7.014  1.00  0.00           C  
ATOM    655  CG  LEU A 439      37.825  17.305   8.422  1.00  0.00           C  
ATOM    656  CD1 LEU A 439      38.013  18.553   9.271  1.00  0.00           C  
ATOM    657  CD2 LEU A 439      36.790  16.387   9.055  1.00  0.00           C  
ATOM    658  N   GLY A 444      36.440  17.070   3.782  1.00  0.00           N  
ATOM    659  CA  GLY A 444      35.458  17.364   2.756  1.00  0.00           C  
ATOM    660  C   GLY A 444      35.149  18.827   2.526  1.00  0.00           C  
ATOM    661  O   GLY A 444      33.999  19.177   2.257  1.00  0.00           O  
ATOM    662  N   PHE A 445      36.176  19.671   2.583  1.00  0.00           N  
ATOM    663  CA  PHE A 445      36.012  21.106   2.372  1.00  0.00           C  
ATOM    664  C   PHE A 445      37.023  21.607   1.370  1.00  0.00           C  
ATOM    665  O   PHE A 445      38.181  21.191   1.373  1.00  0.00           O  
ATOM    666  CB  PHE A 445      36.196  21.881   3.677  1.00  0.00           C  
ATOM    667  CG  PHE A 445      35.214  21.519   4.735  1.00  0.00           C  
ATOM    668  CD1 PHE A 445      33.893  21.917   4.631  1.00  0.00           C  
ATOM    669  CD2 PHE A 445      35.609  20.769   5.838  1.00  0.00           C  
ATOM    670  CE1 PHE A 445      32.967  21.576   5.614  1.00  0.00           C  
ATOM    671  CE2 PHE A 445      34.696  20.421   6.826  1.00  0.00           C  
ATOM    672  CZ  PHE A 445      33.370  20.827   6.714  1.00  0.00           C  
ATOM    673  N   HIS A 457      36.590  22.526   0.524  1.00  0.00           N  
ATOM    674  CA  HIS A 457      37.481  23.092  -0.474  1.00  0.00           C  
ATOM    675  C   HIS A 457      37.673  24.576  -0.225  1.00  0.00           C  
ATOM    676  O   HIS A 457      36.734  25.280   0.136  1.00  0.00           O  
ATOM    677  CB  HIS A 457      36.917  22.848  -1.871  1.00  0.00           C  
ATOM    678  CG  HIS A 457      36.710  21.400  -2.178  1.00  0.00           C  
ATOM    679  ND1 HIS A 457      37.736  20.575  -2.586  1.00  0.00           N  
ATOM    680  CD2 HIS A 457      35.609  20.617  -2.081  1.00  0.00           C  
ATOM    681  CE1 HIS A 457      37.278  19.343  -2.721  1.00  0.00           C  
ATOM    682  NE2 HIS A 457      35.990  19.343  -2.422  1.00  0.00           N  
ATOM    683  N   TRP A 461      38.910  25.033  -0.344  1.00  0.00           N  
ATOM    684  CA  TRP A 461      39.204  26.443  -0.149  1.00  0.00           C  
ATOM    685  C   TRP A 461      39.058  27.235  -1.439  1.00  0.00           C  
ATOM    686  O   TRP A 461      39.088  26.675  -2.543  1.00  0.00           O  
ATOM    687  CB  TRP A 461      40.603  26.633   0.426  1.00  0.00           C  
ATOM    688  CG  TRP A 461      41.642  25.798  -0.230  1.00  0.00           C  
ATOM    689  CD1 TRP A 461      42.493  26.180  -1.220  1.00  0.00           C  
ATOM    690  CD2 TRP A 461      41.990  24.450   0.104  1.00  0.00           C  
ATOM    691  NE1 TRP A 461      43.362  25.159  -1.518  1.00  0.00           N  
ATOM    692  CE2 TRP A 461      43.077  24.087  -0.721  1.00  0.00           C  
ATOM    693  CE3 TRP A 461      41.497  23.521   1.031  1.00  0.00           C  
ATOM    694  CZ2 TRP A 461      43.682  22.830  -0.649  1.00  0.00           C  
ATOM    695  CZ3 TRP A 461      42.099  22.273   1.104  1.00  0.00           C  
ATOM    696  CH2 TRP A 461      43.184  21.941   0.268  1.00  0.00           C  
ATOM    697  N   SER A 463      38.899  28.545  -1.281  1.00  0.00           N  
ATOM    698  CA  SER A 463      38.743  29.457  -2.402  1.00  0.00           C  
ATOM    699  C   SER A 463      40.107  29.788  -2.990  1.00  0.00           C  
ATOM    700  O   SER A 463      41.018  30.199  -2.271  1.00  0.00           O  
ATOM    701  CB  SER A 463      38.053  30.734  -1.932  1.00  0.00           C  
ATOM    702  OG  SER A 463      37.750  31.580  -3.023  1.00  0.00           O  
ATOM    703  N   GLY A 472      40.248  29.592  -4.297  1.00  0.00           N  
ATOM    704  CA  GLY A 472      41.509  29.870  -4.961  1.00  0.00           C  
ATOM    705  C   GLY A 472      42.636  28.999  -4.442  1.00  0.00           C  
ATOM    706  O   GLY A 472      42.410  27.886  -3.963  1.00  0.00           O  
ATOM    707  N   ASN A 473      43.858  29.505  -4.559  1.00  0.00           N  
ATOM    708  CA  ASN A 473      45.040  28.789  -4.096  1.00  0.00           C  
ATOM    709  C   ASN A 473      45.189  28.881  -2.582  1.00  0.00           C  
ATOM    710  O   ASN A 473      44.503  29.669  -1.928  1.00  0.00           O  
ATOM    711  CB  ASN A 473      46.302  29.359  -4.753  1.00  0.00           C  
ATOM    712  CG  ASN A 473      46.330  29.149  -6.249  1.00  0.00           C  
ATOM    713  OD1 ASN A 473      45.971  28.080  -6.755  1.00  0.00           O  
ATOM    714  ND2 ASN A 473      46.774  30.167  -6.970  1.00  0.00           N  
ATOM    715  N   VAL A 474      46.070  28.051  -2.030  1.00  0.00           N  
ATOM    716  CA  VAL A 474      46.335  28.060  -0.599  1.00  0.00           C  
ATOM    717  C   VAL A 474      47.042  29.378  -0.330  1.00  0.00           C  
ATOM    718  O   VAL A 474      47.999  29.706  -1.022  1.00  0.00           O  
ATOM    719  CB  VAL A 474      47.266  26.906  -0.198  1.00  0.00           C  
ATOM    720  CG1 VAL A 474      47.812  27.130   1.202  1.00  0.00           C  
ATOM    721  CG2 VAL A 474      46.519  25.590  -0.259  1.00  0.00           C  
ATOM    722  N   ARG A 475      46.559  30.149   0.641  1.00  0.00           N  
ATOM    723  CA  ARG A 475      47.185  31.439   0.951  1.00  0.00           C  
ATOM    724  C   ARG A 475      48.221  31.278   2.044  1.00  0.00           C  
ATOM    725  O   ARG A 475      48.152  30.346   2.841  1.00  0.00           O  
ATOM    726  CB  ARG A 475      46.144  32.480   1.388  1.00  0.00           C  
ATOM    727  CG  ARG A 475      44.913  32.585   0.496  1.00  0.00           C  
ATOM    728  CD  ARG A 475      45.229  33.029  -0.934  1.00  0.00           C  
ATOM    729  NE  ARG A 475      44.118  32.677  -1.821  1.00  0.00           N  
ATOM    730  CZ  ARG A 475      43.051  33.441  -2.039  1.00  0.00           C  
ATOM    731  NH1 ARG A 475      42.971  34.652  -1.503  1.00  0.00           N  
ATOM    732  NH2 ARG A 475      42.088  33.019  -2.843  1.00  0.00           N  
ATOM    733  N   TYR A 476      49.185  32.190   2.069  1.00  0.00           N  
ATOM    734  CA  TYR A 476      50.251  32.182   3.062  1.00  0.00           C  
ATOM    735  C   TYR A 476      50.455  33.599   3.572  1.00  0.00           C  
ATOM    736  O   TYR A 476      50.428  34.546   2.788  1.00  0.00           O  
ATOM    737  CB  TYR A 476      51.557  31.700   2.434  1.00  0.00           C  
ATOM    738  CG  TYR A 476      51.621  30.219   2.190  1.00  0.00           C  
ATOM    739  CD1 TYR A 476      52.070  29.358   3.188  1.00  0.00           C  
ATOM    740  CD2 TYR A 476      51.234  29.671   0.966  1.00  0.00           C  
ATOM    741  CE1 TYR A 476      52.132  27.984   2.981  1.00  0.00           C  
ATOM    742  CE2 TYR A 476      51.292  28.294   0.745  1.00  0.00           C  
ATOM    743  CZ  TYR A 476      51.743  27.459   1.757  1.00  0.00           C  
ATOM    744  OH  TYR A 476      51.800  26.101   1.552  1.00  0.00           O  
ATOM    745  N   SER A 477      50.639  33.752   4.882  1.00  0.00           N  
ATOM    746  CA  SER A 477      50.876  35.077   5.446  1.00  0.00           C  
ATOM    747  C   SER A 477      52.145  35.612   4.806  1.00  0.00           C  
ATOM    748  O   SER A 477      52.251  36.805   4.532  1.00  0.00           O  
ATOM    749  CB  SER A 477      51.043  35.021   6.971  1.00  0.00           C  
ATOM    750  OG  SER A 477      49.798  34.846   7.626  1.00  0.00           O  
ATOM    751  N   SER A 478      53.076  34.710   4.505  1.00  0.00           N  
ATOM    752  CA  SER A 478      54.331  35.102   3.885  1.00  0.00           C  
ATOM    753  C   SER A 478      54.060  35.848   2.588  1.00  0.00           C  
ATOM    754  O   SER A 478      54.821  36.747   2.223  1.00  0.00           O  
ATOM    755  CB  SER A 478      55.187  33.883   3.561  1.00  0.00           C  
ATOM    756  OG  SER A 478      54.962  32.835   4.467  1.00  0.00           O  
ATOM    757  N   ASP A 479      52.978  35.461   1.899  1.00  0.00           N  
ATOM    758  CA  ASP A 479      52.587  36.079   0.625  1.00  0.00           C  
ATOM    759  C   ASP A 479      52.421  37.581   0.766  1.00  0.00           C  
ATOM    760  O   ASP A 479      52.489  38.308  -0.220  1.00  0.00           O  
ATOM    761  CB  ASP A 479      51.255  35.527   0.109  1.00  0.00           C  
ATOM    762  CG  ASP A 479      51.294  34.039  -0.210  1.00  0.00           C  
ATOM    763  OD1 ASP A 479      52.380  33.461  -0.439  1.00  0.00           O  
ATOM    764  OD2 ASP A 479      50.201  33.443  -0.240  1.00  0.00           O  
ATOM    765  N   TYR A 482      52.218  38.038   1.997  1.00  0.00           N  
ATOM    766  CA  TYR A 482      52.000  39.449   2.284  1.00  0.00           C  
ATOM    767  C   TYR A 482      53.169  40.123   2.982  1.00  0.00           C  
ATOM    768  O   TYR A 482      53.046  41.262   3.428  1.00  0.00           O  
ATOM    769  CB  TYR A 482      50.747  39.590   3.142  1.00  0.00           C  
ATOM    770  CG  TYR A 482      49.575  38.776   2.624  1.00  0.00           C  
ATOM    771  CD1 TYR A 482      49.091  38.959   1.330  1.00  0.00           C  
ATOM    772  CD2 TYR A 482      48.964  37.809   3.416  1.00  0.00           C  
ATOM    773  CE1 TYR A 482      48.029  38.201   0.836  1.00  0.00           C  
ATOM    774  CE2 TYR A 482      47.899  37.042   2.928  1.00  0.00           C  
ATOM    775  CZ  TYR A 482      47.438  37.244   1.635  1.00  0.00           C  
ATOM    776  OH  TYR A 482      46.395  36.483   1.132  1.00  0.00           O  
ATOM    777  N   PHE A 485      54.313  39.448   3.043  1.00  0.00           N  
ATOM    778  CA  PHE A 485      55.479  40.008   3.714  1.00  0.00           C  
ATOM    779  C   PHE A 485      55.928  41.373   3.204  1.00  0.00           C  
ATOM    780  O   PHE A 485      56.158  42.283   4.001  1.00  0.00           O  
ATOM    781  CB  PHE A 485      56.648  39.021   3.701  1.00  0.00           C  
ATOM    782  CG  PHE A 485      56.587  37.984   4.801  1.00  0.00           C  
ATOM    783  CD1 PHE A 485      55.554  37.994   5.739  1.00  0.00           C  
ATOM    784  CD2 PHE A 485      57.558  36.990   4.890  1.00  0.00           C  
ATOM    785  CE1 PHE A 485      55.485  37.034   6.741  1.00  0.00           C  
ATOM    786  CE2 PHE A 485      57.496  36.022   5.893  1.00  0.00           C  
ATOM    787  CZ  PHE A 485      56.455  36.046   6.820  1.00  0.00           C  
ATOM    788  N   ASP A 490      56.068  41.520   1.888  1.00  0.00           N  
ATOM    789  CA  ASP A 490      56.483  42.802   1.312  1.00  0.00           C  
ATOM    790  C   ASP A 490      55.408  43.853   1.611  1.00  0.00           C  
ATOM    791  O   ASP A 490      55.712  45.027   1.856  1.00  0.00           O  
ATOM    792  CB  ASP A 490      56.690  42.684  -0.208  1.00  0.00           C  
ATOM    793  CG  ASP A 490      57.744  41.651  -0.586  1.00  0.00           C  
ATOM    794  OD1 ASP A 490      58.948  41.985  -0.582  1.00  0.00           O  
ATOM    795  OD2 ASP A 490      57.362  40.502  -0.896  1.00  0.00           O  
ATOM    796  N   GLN A 494      54.157  43.399   1.624  1.00  0.00           N  
ATOM    797  CA  GLN A 494      52.993  44.242   1.887  1.00  0.00           C  
ATOM    798  C   GLN A 494      53.004  44.734   3.326  1.00  0.00           C  
ATOM    799  O   GLN A 494      52.792  45.918   3.594  1.00  0.00           O  
ATOM    800  CB  GLN A 494      51.711  43.440   1.659  1.00  0.00           C  
ATOM    801  CG  GLN A 494      50.623  44.183   0.915  1.00  0.00           C  
ATOM    802  CD  GLN A 494      50.976  44.403  -0.539  1.00  0.00           C  
ATOM    803  OE1 GLN A 494      51.297  45.518  -0.953  1.00  0.00           O  
ATOM    804  NE2 GLN A 494      50.939  43.332  -1.320  1.00  0.00           N  
ATOM    805  N   LEU A 495      53.223  43.801   4.248  1.00  0.00           N  
ATOM    806  CA  LEU A 495      53.257  44.102   5.666  1.00  0.00           C  
ATOM    807  C   LEU A 495      54.355  45.111   5.959  1.00  0.00           C  
ATOM    808  O   LEU A 495      54.151  46.067   6.706  1.00  0.00           O  
ATOM    809  CB  LEU A 495      53.479  42.813   6.454  1.00  0.00           C  
ATOM    810  CG  LEU A 495      52.268  41.946   6.830  1.00  0.00           C  
ATOM    811  CD1 LEU A 495      51.047  42.268   6.006  1.00  0.00           C  
ATOM    812  CD2 LEU A 495      52.637  40.479   6.699  1.00  0.00           C  
ATOM    813  N   HIS A 496      55.502  44.909   5.322  1.00  0.00           N  
ATOM    814  CA  HIS A 496      56.664  45.777   5.474  1.00  0.00           C  
ATOM    815  C   HIS A 496      56.330  47.221   5.097  1.00  0.00           C  
ATOM    816  O   HIS A 496      56.695  48.165   5.806  1.00  0.00           O  
ATOM    817  CB  HIS A 496      57.799  45.255   4.592  1.00  0.00           C  
ATOM    818  CG  HIS A 496      59.006  46.139   4.565  1.00  0.00           C  
ATOM    819  ND1 HIS A 496      59.805  46.344   5.669  1.00  0.00           N  
ATOM    820  CD2 HIS A 496      59.551  46.875   3.566  1.00  0.00           C  
ATOM    821  CE1 HIS A 496      60.788  47.168   5.352  1.00  0.00           C  
ATOM    822  NE2 HIS A 496      60.657  47.505   4.083  1.00  0.00           N  
ATOM    823  N   ALA A 498      55.640  47.373   3.968  1.00  0.00           N  
ATOM    824  CA  ALA A 498      55.228  48.672   3.455  1.00  0.00           C  
ATOM    825  C   ALA A 498      54.273  49.345   4.424  1.00  0.00           C  
ATOM    826  O   ALA A 498      54.326  50.557   4.613  1.00  0.00           O  
ATOM    827  CB  ALA A 498      54.548  48.503   2.113  1.00  0.00           C  
ATOM    828  N   TYR A 499      53.372  48.553   4.997  1.00  0.00           N  
ATOM    829  CA  TYR A 499      52.400  49.060   5.947  1.00  0.00           C  
ATOM    830  C   TYR A 499      53.073  49.505   7.245  1.00  0.00           C  
ATOM    831  O   TYR A 499      52.663  50.484   7.863  1.00  0.00           O  
ATOM    832  CB  TYR A 499      51.313  48.016   6.199  1.00  0.00           C  
ATOM    833  CG  TYR A 499      50.171  48.098   5.210  1.00  0.00           C  
ATOM    834  CD1 TYR A 499      49.610  49.333   4.869  1.00  0.00           C  
ATOM    835  CD2 TYR A 499      49.625  46.950   4.637  1.00  0.00           C  
ATOM    836  CE1 TYR A 499      48.526  49.427   3.983  1.00  0.00           C  
ATOM    837  CE2 TYR A 499      48.537  47.029   3.741  1.00  0.00           C  
ATOM    838  CZ  TYR A 499      47.995  48.276   3.422  1.00  0.00           C  
ATOM    839  OH  TYR A 499      46.934  48.381   2.542  1.00  0.00           O  
ATOM    840  N   ALA A 500      54.119  48.797   7.645  1.00  0.00           N  
ATOM    841  CA  ALA A 500      54.849  49.167   8.844  1.00  0.00           C  
ATOM    842  C   ALA A 500      55.466  50.545   8.582  1.00  0.00           C  
ATOM    843  O   ALA A 500      55.414  51.435   9.434  1.00  0.00           O  
ATOM    844  CB  ALA A 500      55.934  48.145   9.131  1.00  0.00           C  
ATOM    845  N   ILE A 501      56.011  50.719   7.377  1.00  0.00           N  
ATOM    846  CA  ILE A 501      56.630  51.978   6.966  1.00  0.00           C  
ATOM    847  C   ILE A 501      55.625  53.126   7.016  1.00  0.00           C  
ATOM    848  O   ILE A 501      55.969  54.249   7.377  1.00  0.00           O  
ATOM    849  CB  ILE A 501      57.239  51.865   5.540  1.00  0.00           C  
ATOM    850  CG1 ILE A 501      58.511  51.011   5.581  1.00  0.00           C  
ATOM    851  CG2 ILE A 501      57.532  53.248   4.952  1.00  0.00           C  
ATOM    852  CD1 ILE A 501      59.163  50.818   4.221  1.00  0.00           C  
ATOM    853  N   GLU A 502      54.377  52.836   6.670  1.00  0.00           N  
ATOM    854  CA  GLU A 502      53.338  53.851   6.699  1.00  0.00           C  
ATOM    855  C   GLU A 502      53.122  54.300   8.136  1.00  0.00           C  
ATOM    856  O   GLU A 502      53.033  55.496   8.410  1.00  0.00           O  
ATOM    857  CB  GLU A 502      52.030  53.308   6.134  1.00  0.00           C  
ATOM    858  CG  GLU A 502      50.914  54.351   6.116  1.00  0.00           C  
ATOM    859  CD  GLU A 502      49.604  53.852   5.515  1.00  0.00           C  
ATOM    860  OE1 GLU A 502      49.579  52.755   4.914  1.00  0.00           O  
ATOM    861  OE2 GLU A 502      48.588  54.572   5.643  1.00  0.00           O  
ATOM    862  N   LEU A 503      53.033  53.330   9.047  1.00  0.00           N  
ATOM    863  CA  LEU A 503      52.842  53.618  10.465  1.00  0.00           C  
ATOM    864  C   LEU A 503      53.977  54.497  10.973  1.00  0.00           C  
ATOM    865  O   LEU A 503      53.750  55.437  11.725  1.00  0.00           O  
ATOM    866  CB  LEU A 503      52.788  52.325  11.281  1.00  0.00           C  
ATOM    867  CG  LEU A 503      51.595  51.400  11.055  1.00  0.00           C  
ATOM    868  CD1 LEU A 503      51.658  50.253  12.029  1.00  0.00           C  
ATOM    869  CD2 LEU A 503      50.304  52.156  11.224  1.00  0.00           C  
ATOM    870  N   ILE A 504      55.195  54.192  10.541  1.00  0.00           N  
ATOM    871  CA  ILE A 504      56.355  54.965  10.944  1.00  0.00           C  
ATOM    872  C   ILE A 504      56.222  56.410  10.468  1.00  0.00           C  
ATOM    873  O   ILE A 504      56.377  57.340  11.255  1.00  0.00           O  
ATOM    874  CB  ILE A 504      57.649  54.330  10.413  1.00  0.00           C  
ATOM    875  CG1 ILE A 504      57.851  52.958  11.070  1.00  0.00           C  
ATOM    876  CG2 ILE A 504      58.831  55.248  10.673  1.00  0.00           C  
ATOM    877  CD1 ILE A 504      59.112  52.222  10.638  1.00  0.00           C  
ATOM    878  N   ASN A 505      55.862  56.595   9.203  1.00  0.00           N  
ATOM    879  CA  ASN A 505      55.699  57.937   8.647  1.00  0.00           C  
ATOM    880  C   ASN A 505      54.572  58.678   9.335  1.00  0.00           C  
ATOM    881  O   ASN A 505      54.522  59.912   9.333  1.00  0.00           O  
ATOM    882  CB  ASN A 505      55.404  57.867   7.149  1.00  0.00           C  
ATOM    883  CG  ASN A 505      56.591  57.380   6.345  1.00  0.00           C  
ATOM    884  OD1 ASN A 505      56.428  56.701   5.339  1.00  0.00           O  
ATOM    885  ND2 ASN A 505      57.793  57.719   6.790  1.00  0.00           N  
ATOM    886  N   LYS A 506      53.655  57.908   9.902  1.00  0.00           N  
ATOM    887  CA  LYS A 506      52.501  58.463  10.587  1.00  0.00           C  
ATOM    888  C   LYS A 506      52.815  58.647  12.070  1.00  0.00           C  
ATOM    889  O   LYS A 506      51.951  59.042  12.851  1.00  0.00           O  
ATOM    890  CB  LYS A 506      51.297  57.537  10.387  1.00  0.00           C  
ATOM    891  CG  LYS A 506      49.951  58.194  10.648  1.00  0.00           C  
ATOM    892  CD  LYS A 506      48.790  57.331  10.154  1.00  0.00           C  
ATOM    893  CE  LYS A 506      48.840  57.138   8.650  1.00  0.00           C  
ATOM    894  NZ  LYS A 506      47.593  56.505   8.152  1.00  0.00           N  
ATOM    895  N   GLY A 507      54.066  58.366  12.435  1.00  0.00           N  
ATOM    896  CA  GLY A 507      54.512  58.490  13.811  1.00  0.00           C  
ATOM    897  C   GLY A 507      53.865  57.494  14.755  1.00  0.00           C  
ATOM    898  O   GLY A 507      53.932  57.655  15.974  1.00  0.00           O  
ATOM    899  N   LEU A 508      53.258  56.452  14.196  1.00  0.00           N  
ATOM    900  CA  LEU A 508      52.582  55.439  14.991  1.00  0.00           C  
ATOM    901  C   LEU A 508      53.370  54.150  15.199  1.00  0.00           C  
ATOM    902  O   LEU A 508      52.814  53.137  15.609  1.00  0.00           O  
ATOM    903  CB  LEU A 508      51.211  55.142  14.392  1.00  0.00           C  
ATOM    904  CG  LEU A 508      50.256  56.341  14.361  1.00  0.00           C  
ATOM    905  CD1 LEU A 508      48.879  55.895  13.857  1.00  0.00           C  
ATOM    906  CD2 LEU A 508      50.145  56.948  15.758  1.00  0.00           C  
ATOM    907  N   ALA A 509      54.665  54.192  14.922  1.00  0.00           N  
ATOM    908  CA  ALA A 509      55.525  53.027  15.109  1.00  0.00           C  
ATOM    909  C   ALA A 509      56.941  53.534  15.221  1.00  0.00           C  
ATOM    910  O   ALA A 509      57.308  54.497  14.558  1.00  0.00           O  
ATOM    911  CB  ALA A 509      55.403  52.055  13.945  1.00  0.00           C  
ATOM    912  N   TYR A 510      57.743  52.874  16.046  1.00  0.00           N  
ATOM    913  CA  TYR A 510      59.125  53.290  16.250  1.00  0.00           C  
ATOM    914  C   TYR A 510      59.980  52.075  16.549  1.00  0.00           C  
ATOM    915  O   TYR A 510      59.469  51.035  16.956  1.00  0.00           O  
ATOM    916  CB  TYR A 510      59.202  54.266  17.434  1.00  0.00           C  
ATOM    917  CG  TYR A 510      58.787  53.639  18.758  1.00  0.00           C  
ATOM    918  CD1 TYR A 510      57.440  53.430  19.064  1.00  0.00           C  
ATOM    919  CD2 TYR A 510      59.748  53.183  19.666  1.00  0.00           C  
ATOM    920  CE1 TYR A 510      57.062  52.774  20.234  1.00  0.00           C  
ATOM    921  CE2 TYR A 510      59.382  52.530  20.834  1.00  0.00           C  
ATOM    922  CZ  TYR A 510      58.043  52.325  21.113  1.00  0.00           C  
ATOM    923  OH  TYR A 510      57.704  51.667  22.273  1.00  0.00           O  
ATOM    924  N   VAL A 511      61.282  52.213  16.343  1.00  0.00           N  
ATOM    925  CA  VAL A 511      62.215  51.135  16.610  1.00  0.00           C  
ATOM    926  C   VAL A 511      62.651  51.253  18.073  1.00  0.00           C  
ATOM    927  O   VAL A 511      63.137  52.304  18.507  1.00  0.00           O  
ATOM    928  CB  VAL A 511      63.437  51.209  15.667  1.00  0.00           C  
ATOM    929  CG1 VAL A 511      64.395  50.050  15.943  1.00  0.00           C  
ATOM    930  CG2 VAL A 511      62.976  51.172  14.228  1.00  0.00           C  
ATOM    931  N   ASP A 512      62.468  50.170  18.826  1.00  0.00           N  
ATOM    932  CA  ASP A 512      62.805  50.145  20.241  1.00  0.00           C  
ATOM    933  C   ASP A 512      64.053  49.322  20.527  1.00  0.00           C  
ATOM    934  O   ASP A 512      64.209  48.219  19.994  1.00  0.00           O  
ATOM    935  CB  ASP A 512      61.620  49.594  21.036  1.00  0.00           C  
ATOM    936  CG  ASP A 512      61.688  49.938  22.519  1.00  0.00           C  
ATOM    937  OD1 ASP A 512      62.654  50.597  22.956  1.00  0.00           O  
ATOM    938  OD2 ASP A 512      60.760  49.544  23.257  1.00  0.00           O  
ATOM    939  N   GLU A 513      64.921  49.872  21.384  1.00  0.00           N  
ATOM    940  CA  GLU A 513      66.178  49.235  21.799  1.00  0.00           C  
ATOM    941  C   GLU A 513      66.046  48.515  23.151  1.00  0.00           C  
ATOM    942  O   GLU A 513      67.007  47.928  23.648  1.00  0.00           O  
ATOM    943  CB  GLU A 513      67.300  50.271  21.916  1.00  0.00           C  
ATOM    944  CG  GLU A 513      67.565  51.115  20.684  1.00  0.00           C  
ATOM    945  CD  GLU A 513      68.320  50.375  19.607  1.00  0.00           C  
ATOM    946  OE1 GLU A 513      69.564  50.267  19.698  1.00  0.00           O  
ATOM    947  OE2 GLU A 513      67.664  49.907  18.657  1.00  0.00           O  
ATOM    948  N   LEU A 514      64.884  48.625  23.782  1.00  0.00           N  
ATOM    949  CA  LEU A 514      64.650  47.953  25.056  1.00  0.00           C  
ATOM    950  C   LEU A 514      64.892  46.450  24.854  1.00  0.00           C  
ATOM    951  O   LEU A 514      64.295  45.840  23.963  1.00  0.00           O  
ATOM    952  CB  LEU A 514      63.204  48.189  25.488  1.00  0.00           C  
ATOM    953  CG  LEU A 514      62.907  49.007  26.744  1.00  0.00           C  
ATOM    954  CD1 LEU A 514      63.854  50.165  26.858  1.00  0.00           C  
ATOM    955  CD2 LEU A 514      61.457  49.481  26.714  1.00  0.00           C  
ATOM    956  N   THR A 515      65.788  45.864  25.646  1.00  0.00           N  
ATOM    957  CA  THR A 515      66.087  44.435  25.530  1.00  0.00           C  
ATOM    958  C   THR A 515      64.824  43.608  25.771  1.00  0.00           C  
ATOM    959  O   THR A 515      63.804  44.134  26.236  1.00  0.00           O  
ATOM    960  CB  THR A 515      67.152  43.967  26.555  1.00  0.00           C  
ATOM    961  OG1 THR A 515      66.613  44.062  27.879  1.00  0.00           O  
ATOM    962  CG2 THR A 515      68.423  44.798  26.448  1.00  0.00           C  
ATOM    963  N   PRO A 516      64.869  42.305  25.439  1.00  0.00           N  
ATOM    964  CA  PRO A 516      63.704  41.439  25.642  1.00  0.00           C  
ATOM    965  C   PRO A 516      63.238  41.416  27.105  1.00  0.00           C  
ATOM    966  O   PRO A 516      62.054  41.251  27.377  1.00  0.00           O  
ATOM    967  CB  PRO A 516      64.216  40.079  25.174  1.00  0.00           C  
ATOM    968  CG  PRO A 516      65.149  40.455  24.067  1.00  0.00           C  
ATOM    969  CD  PRO A 516      65.923  41.589  24.697  1.00  0.00           C  
ATOM    970  N   GLU A 517      64.171  41.605  28.037  1.00  0.00           N  
ATOM    971  CA  GLU A 517      63.848  41.632  29.465  1.00  0.00           C  
ATOM    972  C   GLU A 517      63.245  42.995  29.804  1.00  0.00           C  
ATOM    973  O   GLU A 517      62.174  43.083  30.411  1.00  0.00           O  
ATOM    974  CB  GLU A 517      65.103  41.407  30.318  1.00  0.00           C  
ATOM    975  CG  GLU A 517      65.819  40.077  30.090  1.00  0.00           C  
ATOM    976  CD  GLU A 517      66.417  39.955  28.693  1.00  0.00           C  
ATOM    977  OE1 GLU A 517      67.322  40.747  28.350  1.00  0.00           O  
ATOM    978  OE2 GLU A 517      65.975  39.069  27.929  1.00  0.00           O  
ATOM    979  N   GLN A 518      63.927  44.054  29.371  1.00  0.00           N  
ATOM    980  CA  GLN A 518      63.482  45.421  29.617  1.00  0.00           C  
ATOM    981  C   GLN A 518      62.058  45.710  29.161  1.00  0.00           C  
ATOM    982  O   GLN A 518      61.306  46.377  29.871  1.00  0.00           O  
ATOM    983  CB  GLN A 518      64.423  46.421  28.949  1.00  0.00           C  
ATOM    984  CG  GLN A 518      65.796  46.522  29.569  1.00  0.00           C  
ATOM    985  CD  GLN A 518      66.607  47.650  28.968  1.00  0.00           C  
ATOM    986  OE1 GLN A 518      66.297  48.822  29.165  1.00  0.00           O  
ATOM    987  NE2 GLN A 518      67.643  47.305  28.219  1.00  0.00           N  
ATOM    988  N   ILE A 519      61.691  45.228  27.975  1.00  0.00           N  
ATOM    989  CA  ILE A 519      60.350  45.472  27.452  1.00  0.00           C  
ATOM    990  C   ILE A 519      59.260  45.020  28.423  1.00  0.00           C  
ATOM    991  O   ILE A 519      58.258  45.714  28.599  1.00  0.00           O  
ATOM    992  CB  ILE A 519      60.141  44.833  26.048  1.00  0.00           C  
ATOM    993  CG1 ILE A 519      58.763  45.210  25.497  1.00  0.00           C  
ATOM    994  CG2 ILE A 519      60.278  43.327  26.108  1.00  0.00           C  
ATOM    995  CD1 ILE A 519      58.447  44.603  24.153  1.00  0.00           C  
ATOM    996  N   ARG A 520      59.478  43.888  29.095  1.00  0.00           N  
ATOM    997  CA  ARG A 520      58.497  43.371  30.053  1.00  0.00           C  
ATOM    998  C   ARG A 520      58.456  44.263  31.288  1.00  0.00           C  
ATOM    999  O   ARG A 520      57.377  44.594  31.785  1.00  0.00           O  
ATOM   1000  CB  ARG A 520      58.822  41.930  30.453  1.00  0.00           C  
ATOM   1001  CG  ARG A 520      57.827  41.288  31.432  1.00  0.00           C  
ATOM   1002  CD  ARG A 520      58.320  39.911  31.863  1.00  0.00           C  
ATOM   1003  NE  ARG A 520      59.707  39.976  32.339  1.00  0.00           N  
ATOM   1004  CZ  ARG A 520      60.682  39.142  31.973  1.00  0.00           C  
ATOM   1005  NH1 ARG A 520      60.434  38.138  31.139  1.00  0.00           N  
ATOM   1006  NH2 ARG A 520      61.911  39.302  32.460  1.00  0.00           N  
ATOM   1007  N   GLU A 743      59.636  44.677  31.750  1.00  0.00           N  
ATOM   1008  CA  GLU A 743      59.759  45.545  32.918  1.00  0.00           C  
ATOM   1009  C   GLU A 743      59.050  46.875  32.684  1.00  0.00           C  
ATOM   1010  O   GLU A 743      58.476  47.454  33.604  1.00  0.00           O  
ATOM   1011  CB  GLU A 743      61.227  45.804  33.232  1.00  0.00           C  
ATOM   1012  CG  GLU A 743      62.047  44.547  33.395  1.00  0.00           C  
ATOM   1013  CD  GLU A 743      63.509  44.834  33.686  1.00  0.00           C  
ATOM   1014  OE1 GLU A 743      64.100  45.720  33.026  1.00  0.00           O  
ATOM   1015  OE2 GLU A 743      64.068  44.166  34.582  1.00  0.00           O  
ATOM   1016  N   TYR A 744      59.091  47.356  31.448  1.00  0.00           N  
ATOM   1017  CA  TYR A 744      58.438  48.607  31.103  1.00  0.00           C  
ATOM   1018  C   TYR A 744      56.954  48.412  30.822  1.00  0.00           C  
ATOM   1019  O   TYR A 744      56.153  49.337  30.978  1.00  0.00           O  
ATOM   1020  CB  TYR A 744      59.109  49.217  29.873  1.00  0.00           C  
ATOM   1021  CG  TYR A 744      60.276  50.132  30.181  1.00  0.00           C  
ATOM   1022  CD1 TYR A 744      61.482  49.630  30.678  1.00  0.00           C  
ATOM   1023  CD2 TYR A 744      60.175  51.507  29.960  1.00  0.00           C  
ATOM   1024  CE1 TYR A 744      62.565  50.483  30.945  1.00  0.00           C  
ATOM   1025  CE2 TYR A 744      61.249  52.371  30.223  1.00  0.00           C  
ATOM   1026  CZ  TYR A 744      62.438  51.854  30.712  1.00  0.00           C  
ATOM   1027  OH  TYR A 744      63.495  52.712  30.948  1.00  0.00           O  
ATOM   1028  N   ARG A 745      56.585  47.189  30.460  1.00  0.00           N  
ATOM   1029  CA  ARG A 745      55.207  46.874  30.100  1.00  0.00           C  
ATOM   1030  C   ARG A 745      54.137  47.113  31.155  1.00  0.00           C  
ATOM   1031  O   ARG A 745      52.977  47.353  30.820  1.00  0.00           O  
ATOM   1032  CB  ARG A 745      55.104  45.427  29.611  1.00  0.00           C  
ATOM   1033  CG  ARG A 745      54.036  45.216  28.537  1.00  0.00           C  
ATOM   1034  CD  ARG A 745      53.608  43.752  28.417  1.00  0.00           C  
ATOM   1035  NE  ARG A 745      54.725  42.805  28.363  1.00  0.00           N  
ATOM   1036  CZ  ARG A 745      55.513  42.614  27.310  1.00  0.00           C  
ATOM   1037  NH1 ARG A 745      55.335  43.321  26.202  1.00  0.00           N  
ATOM   1038  NH2 ARG A 745      56.496  41.723  27.370  1.00  0.00           N  
ATOM   1039  N   GLY A 746      54.514  47.038  32.427  1.00  0.00           N  
ATOM   1040  CA  GLY A 746      53.536  47.206  33.490  1.00  0.00           C  
ATOM   1041  C   GLY A 746      52.967  45.849  33.872  1.00  0.00           C  
ATOM   1042  O   GLY A 746      53.428  44.810  33.385  1.00  0.00           O  
ATOM   1043  N   THR A 747      51.956  45.848  34.733  1.00  0.00           N  
ATOM   1044  CA  THR A 747      51.343  44.601  35.190  1.00  0.00           C  
ATOM   1045  C   THR A 747      49.846  44.642  34.966  1.00  0.00           C  
ATOM   1046  O   THR A 747      49.319  45.621  34.434  1.00  0.00           O  
ATOM   1047  CB  THR A 747      51.589  44.363  36.704  1.00  0.00           C  
ATOM   1048  OG1 THR A 747      50.879  45.344  37.474  1.00  0.00           O  
ATOM   1049  CG2 THR A 747      53.070  44.462  37.027  1.00  0.00           C  
ATOM   1050  N   LEU A 750      49.160  43.595  35.414  1.00  0.00           N  
ATOM   1051  CA  LEU A 750      47.713  43.515  35.271  1.00  0.00           C  
ATOM   1052  C   LEU A 750      47.004  44.612  36.058  1.00  0.00           C  
ATOM   1053  O   LEU A 750      45.833  44.887  35.818  1.00  0.00           O  
ATOM   1054  CB  LEU A 750      47.205  42.149  35.733  1.00  0.00           C  
ATOM   1055  CG  LEU A 750      47.603  40.915  34.916  1.00  0.00           C  
ATOM   1056  CD1 LEU A 750      47.136  39.645  35.604  1.00  0.00           C  
ATOM   1057  CD2 LEU A 750      46.998  40.995  33.545  1.00  0.00           C  
ATOM   1058  N   THR A 751      47.722  45.255  36.976  1.00  0.00           N  
ATOM   1059  CA  THR A 751      47.137  46.309  37.802  1.00  0.00           C  
ATOM   1060  C   THR A 751      47.910  47.624  37.809  1.00  0.00           C  
ATOM   1061  O   THR A 751      47.414  48.635  38.288  1.00  0.00           O  
ATOM   1062  CB  THR A 751      46.949  45.825  39.249  1.00  0.00           C  
ATOM   1063  OG1 THR A 751      48.089  45.052  39.643  1.00  0.00           O  
ATOM   1064  CG2 THR A 751      45.700  44.970  39.364  1.00  0.00           C  
ATOM   1065  N   GLN A 752      49.108  47.619  37.243  1.00  0.00           N  
ATOM   1066  CA  GLN A 752      49.929  48.821  37.195  1.00  0.00           C  
ATOM   1067  C   GLN A 752      50.251  49.181  35.741  1.00  0.00           C  
ATOM   1068  O   GLN A 752      50.724  48.343  34.971  1.00  0.00           O  
ATOM   1069  CB  GLN A 752      51.215  48.578  37.986  1.00  0.00           C  
ATOM   1070  CG  GLN A 752      52.122  49.782  38.153  1.00  0.00           C  
ATOM   1071  CD  GLN A 752      53.387  49.443  38.931  1.00  0.00           C  
ATOM   1072  OE1 GLN A 752      53.909  48.329  38.841  1.00  0.00           O  
ATOM   1073  NE2 GLN A 752      53.881  50.404  39.705  1.00  0.00           N  
ATOM   1074  N   PRO A 753      49.987  50.432  35.342  1.00  0.00           N  
ATOM   1075  CA  PRO A 753      50.264  50.870  33.971  1.00  0.00           C  
ATOM   1076  C   PRO A 753      51.736  50.740  33.626  1.00  0.00           C  
ATOM   1077  O   PRO A 753      52.588  50.736  34.510  1.00  0.00           O  
ATOM   1078  CB  PRO A 753      49.840  52.336  33.993  1.00  0.00           C  
ATOM   1079  CG  PRO A 753      50.062  52.734  35.412  1.00  0.00           C  
ATOM   1080  CD  PRO A 753      49.484  51.555  36.149  1.00  0.00           C  
ATOM   1081  N   GLY A 754      52.028  50.601  32.340  1.00  0.00           N  
ATOM   1082  CA  GLY A 754      53.409  50.485  31.904  1.00  0.00           C  
ATOM   1083  C   GLY A 754      54.029  51.857  31.733  1.00  0.00           C  
ATOM   1084  O   GLY A 754      53.386  52.875  32.005  1.00  0.00           O  
ATOM   1085  N   LYS A 755      55.270  51.898  31.263  1.00  0.00           N  
ATOM   1086  CA  LYS A 755      55.956  53.169  31.061  1.00  0.00           C  
ATOM   1087  C   LYS A 755      56.594  53.272  29.681  1.00  0.00           C  
ATOM   1088  O   LYS A 755      57.046  52.272  29.120  1.00  0.00           O  
ATOM   1089  CB  LYS A 755      57.009  53.385  32.152  1.00  0.00           C  
ATOM   1090  CG  LYS A 755      57.937  52.206  32.366  1.00  0.00           C  
ATOM   1091  CD  LYS A 755      58.926  52.480  33.491  1.00  0.00           C  
ATOM   1092  CE  LYS A 755      59.830  51.283  33.738  1.00  0.00           C  
ATOM   1093  NZ  LYS A 755      60.810  51.585  34.810  1.00  0.00           N  
ATOM   1094  N   ASN A 756      56.644  54.494  29.153  1.00  0.00           N  
ATOM   1095  CA  ASN A 756      57.212  54.760  27.837  1.00  0.00           C  
ATOM   1096  C   ASN A 756      58.696  54.453  27.763  1.00  0.00           C  
ATOM   1097  O   ASN A 756      59.437  54.712  28.706  1.00  0.00           O  
ATOM   1098  CB  ASN A 756      57.002  56.223  27.444  1.00  0.00           C  
ATOM   1099  CG  ASN A 756      55.559  56.551  27.122  1.00  0.00           C  
ATOM   1100  OD1 ASN A 756      55.196  57.723  27.032  1.00  0.00           O  
ATOM   1101  ND2 ASN A 756      54.735  55.528  26.919  1.00  0.00           N  
ATOM   1102  N   SER A 757      59.112  53.878  26.638  1.00  0.00           N  
ATOM   1103  CA  SER A 757      60.512  53.548  26.388  1.00  0.00           C  
ATOM   1104  C   SER A 757      61.247  54.859  26.126  1.00  0.00           C  
ATOM   1105  O   SER A 757      60.641  55.823  25.658  1.00  0.00           O  
ATOM   1106  CB  SER A 757      60.617  52.657  25.146  1.00  0.00           C  
ATOM   1107  OG  SER A 757      61.961  52.537  24.708  1.00  0.00           O  
ATOM   1108  N   PRO A 758      62.550  54.925  26.449  1.00  0.00           N  
ATOM   1109  CA  PRO A 758      63.299  56.165  26.208  1.00  0.00           C  
ATOM   1110  C   PRO A 758      63.577  56.421  24.713  1.00  0.00           C  
ATOM   1111  O   PRO A 758      64.021  57.508  24.324  1.00  0.00           O  
ATOM   1112  CB  PRO A 758      64.586  55.938  26.999  1.00  0.00           C  
ATOM   1113  CG  PRO A 758      64.769  54.454  26.939  1.00  0.00           C  
ATOM   1114  CD  PRO A 758      63.374  53.940  27.172  1.00  0.00           C  
ATOM   1115  N   TYR A 759      63.264  55.427  23.884  1.00  0.00           N  
ATOM   1116  CA  TYR A 759      63.469  55.494  22.435  1.00  0.00           C  
ATOM   1117  C   TYR A 759      62.173  55.798  21.675  1.00  0.00           C  
ATOM   1118  O   TYR A 759      62.176  55.960  20.453  1.00  0.00           O  
ATOM   1119  CB  TYR A 759      64.027  54.158  21.949  1.00  0.00           C  
ATOM   1120  CG  TYR A 759      65.123  53.603  22.830  1.00  0.00           C  
ATOM   1121  CD1 TYR A 759      66.400  54.161  22.825  1.00  0.00           C  
ATOM   1122  CD2 TYR A 759      64.879  52.523  23.675  1.00  0.00           C  
ATOM   1123  CE1 TYR A 759      67.412  53.653  23.641  1.00  0.00           C  
ATOM   1124  CE2 TYR A 759      65.884  52.008  24.495  1.00  0.00           C  
ATOM   1125  CZ  TYR A 759      67.145  52.575  24.472  1.00  0.00           C  
ATOM   1126  OH  TYR A 759      68.142  52.057  25.267  1.00  0.00           O  
ATOM   1127  N   ARG A 760      61.077  55.902  22.415  1.00  0.00           N  
ATOM   1128  CA  ARG A 760      59.755  56.151  21.851  1.00  0.00           C  
ATOM   1129  C   ARG A 760      59.558  57.471  21.089  1.00  0.00           C  
ATOM   1130  O   ARG A 760      58.585  57.607  20.344  1.00  0.00           O  
ATOM   1131  CB  ARG A 760      58.707  56.038  22.969  1.00  0.00           C  
ATOM   1132  CG  ARG A 760      57.268  55.861  22.498  1.00  0.00           C  
ATOM   1133  CD  ARG A 760      56.307  55.862  23.670  1.00  0.00           C  
ATOM   1134  NE  ARG A 760      55.002  55.301  23.326  1.00  0.00           N  
ATOM   1135  CZ  ARG A 760      53.847  55.948  23.436  1.00  0.00           C  
ATOM   1136  NH1 ARG A 760      53.822  57.203  23.856  1.00  0.00           N  
ATOM   1137  NH2 ARG A 760      52.713  55.346  23.102  1.00  0.00           N  
ATOM   1138  N   ASP A 761      60.463  58.433  21.259  1.00  0.00           N  
ATOM   1139  CA  ASP A 761      60.312  59.723  20.588  1.00  0.00           C  
ATOM   1140  C   ASP A 761      61.299  60.027  19.485  1.00  0.00           C  
ATOM   1141  O   ASP A 761      61.533  61.189  19.154  1.00  0.00           O  
ATOM   1142  CB  ASP A 761      60.302  60.860  21.607  1.00  0.00           C  
ATOM   1143  CG  ASP A 761      59.026  60.893  22.423  1.00  0.00           C  
ATOM   1144  OD1 ASP A 761      57.962  60.490  21.894  1.00  0.00           O  
ATOM   1145  OD2 ASP A 761      59.084  61.332  23.592  1.00  0.00           O  
ATOM   1146  N   ARG A 762      61.878  58.981  18.914  1.00  0.00           N  
ATOM   1147  CA  ARG A 762      62.818  59.148  17.818  1.00  0.00           C  
ATOM   1148  C   ARG A 762      62.064  59.728  16.622  1.00  0.00           C  
ATOM   1149  O   ARG A 762      60.878  59.449  16.437  1.00  0.00           O  
ATOM   1150  CB  ARG A 762      63.425  57.805  17.440  1.00  0.00           C  
ATOM   1151  CG  ARG A 762      64.232  57.197  18.536  1.00  0.00           C  
ATOM   1152  CD  ARG A 762      65.326  56.353  17.955  1.00  0.00           C  
ATOM   1153  NE  ARG A 762      65.127  54.945  18.254  1.00  0.00           N  
ATOM   1154  CZ  ARG A 762      66.081  54.147  18.719  1.00  0.00           C  
ATOM   1155  NH1 ARG A 762      67.302  54.622  18.944  1.00  0.00           N  
ATOM   1156  NH2 ARG A 762      65.809  52.875  18.962  1.00  0.00           N  
ATOM   1157  N   SER A 763      62.750  60.535  15.818  1.00  0.00           N  
ATOM   1158  CA  SER A 763      62.130  61.155  14.653  1.00  0.00           C  
ATOM   1159  C   SER A 763      61.719  60.107  13.634  1.00  0.00           C  
ATOM   1160  O   SER A 763      62.209  58.971  13.661  1.00  0.00           O  
ATOM   1161  CB  SER A 763      63.106  62.120  13.990  1.00  0.00           C  
ATOM   1162  OG  SER A 763      64.189  61.408  13.408  1.00  0.00           O  
ATOM   1163  N   VAL A 764      60.831  60.503  12.726  1.00  0.00           N  
ATOM   1164  CA  VAL A 764      60.368  59.616  11.669  1.00  0.00           C  
ATOM   1165  C   VAL A 764      61.563  59.136  10.837  1.00  0.00           C  
ATOM   1166  O   VAL A 764      61.638  57.968  10.466  1.00  0.00           O  
ATOM   1167  CB  VAL A 764      59.356  60.330  10.747  1.00  0.00           C  
ATOM   1168  CG1 VAL A 764      59.043  59.473   9.524  1.00  0.00           C  
ATOM   1169  CG2 VAL A 764      58.081  60.632  11.514  1.00  0.00           C  
ATOM   1170  N   GLU A 765      62.521  60.033  10.610  1.00  0.00           N  
ATOM   1171  CA  GLU A 765      63.712  59.722   9.829  1.00  0.00           C  
ATOM   1172  C   GLU A 765      64.564  58.678  10.529  1.00  0.00           C  
ATOM   1173  O   GLU A 765      65.066  57.755   9.893  1.00  0.00           O  
ATOM   1174  CB  GLU A 765      64.548  60.982   9.586  1.00  0.00           C  
ATOM   1175  CG  GLU A 765      63.763  62.171   9.032  1.00  0.00           C  
ATOM   1176  CD  GLU A 765      63.014  62.956  10.114  1.00  0.00           C  
ATOM   1177  OE1 GLU A 765      63.631  63.857  10.727  1.00  0.00           O  
ATOM   1178  OE2 GLU A 765      61.813  62.685  10.346  1.00  0.00           O  
ATOM   1179  N   GLU A 766      64.724  58.831  11.840  1.00  0.00           N  
ATOM   1180  CA  GLU A 766      65.520  57.899  12.628  1.00  0.00           C  
ATOM   1181  C   GLU A 766      64.940  56.507  12.561  1.00  0.00           C  
ATOM   1182  O   GLU A 766      65.650  55.544  12.288  1.00  0.00           O  
ATOM   1183  CB  GLU A 766      65.574  58.330  14.089  1.00  0.00           C  
ATOM   1184  CG  GLU A 766      66.457  59.532  14.376  1.00  0.00           C  
ATOM   1185  CD  GLU A 766      66.493  59.872  15.859  1.00  0.00           C  
ATOM   1186  OE1 GLU A 766      67.175  59.147  16.619  1.00  0.00           O  
ATOM   1187  OE2 GLU A 766      65.828  60.852  16.265  1.00  0.00           O  
ATOM   1188  N   ASN A 767      63.644  56.406  12.821  1.00  0.00           N  
ATOM   1189  CA  ASN A 767      62.966  55.117  12.804  1.00  0.00           C  
ATOM   1190  C   ASN A 767      63.050  54.451  11.442  1.00  0.00           C  
ATOM   1191  O   ASN A 767      63.301  53.247  11.342  1.00  0.00           O  
ATOM   1192  CB  ASN A 767      61.506  55.273  13.221  1.00  0.00           C  
ATOM   1193  CG  ASN A 767      61.352  55.529  14.699  1.00  0.00           C  
ATOM   1194  OD1 ASN A 767      60.576  56.385  15.110  1.00  0.00           O  
ATOM   1195  ND2 ASN A 767      62.084  54.777  15.510  1.00  0.00           N  
ATOM   1196  N   LEU A 768      62.864  55.253  10.399  1.00  0.00           N  
ATOM   1197  CA  LEU A 768      62.911  54.776   9.024  1.00  0.00           C  
ATOM   1198  C   LEU A 768      64.266  54.117   8.774  1.00  0.00           C  
ATOM   1199  O   LEU A 768      64.344  52.990   8.273  1.00  0.00           O  
ATOM   1200  CB  LEU A 768      62.693  55.961   8.078  1.00  0.00           C  
ATOM   1201  CG  LEU A 768      61.602  55.973   6.993  1.00  0.00           C  
ATOM   1202  CD1 LEU A 768      60.321  55.294   7.440  1.00  0.00           C  
ATOM   1203  CD2 LEU A 768      61.318  57.416   6.596  1.00  0.00           C  
ATOM   1204  N   ALA A 769      65.328  54.798   9.195  1.00  0.00           N  
ATOM   1205  CA  ALA A 769      66.682  54.287   9.025  1.00  0.00           C  
ATOM   1206  C   ALA A 769      66.905  53.026   9.853  1.00  0.00           C  
ATOM   1207  O   ALA A 769      67.441  52.027   9.365  1.00  0.00           O  
ATOM   1208  CB  ALA A 769      67.680  55.348   9.417  1.00  0.00           C  
ATOM   1209  N   LEU A 770      66.473  53.079  11.106  1.00  0.00           N  
ATOM   1210  CA  LEU A 770      66.627  51.960  12.019  1.00  0.00           C  
ATOM   1211  C   LEU A 770      65.863  50.730  11.575  1.00  0.00           C  
ATOM   1212  O   LEU A 770      66.362  49.615  11.711  1.00  0.00           O  
ATOM   1213  CB  LEU A 770      66.197  52.371  13.421  1.00  0.00           C  
ATOM   1214  CG  LEU A 770      67.247  53.058  14.298  1.00  0.00           C  
ATOM   1215  CD1 LEU A 770      68.398  53.611  13.477  1.00  0.00           C  
ATOM   1216  CD2 LEU A 770      66.573  54.147  15.110  1.00  0.00           C  
ATOM   1217  N   PHE A 771      64.658  50.930  11.046  1.00  0.00           N  
ATOM   1218  CA  PHE A 771      63.850  49.809  10.575  1.00  0.00           C  
ATOM   1219  C   PHE A 771      64.550  49.154   9.391  1.00  0.00           C  
ATOM   1220  O   PHE A 771      64.571  47.931   9.266  1.00  0.00           O  
ATOM   1221  CB  PHE A 771      62.449  50.271  10.169  1.00  0.00           C  
ATOM   1222  CG  PHE A 771      61.489  49.136   9.887  1.00  0.00           C  
ATOM   1223  CD1 PHE A 771      61.552  47.949  10.617  1.00  0.00           C  
ATOM   1224  CD2 PHE A 771      60.516  49.257   8.897  1.00  0.00           C  
ATOM   1225  CE1 PHE A 771      60.664  46.905  10.369  1.00  0.00           C  
ATOM   1226  CE2 PHE A 771      59.620  48.212   8.641  1.00  0.00           C  
ATOM   1227  CZ  PHE A 771      59.697  47.036   9.381  1.00  0.00           C  
ATOM   1228  N   GLU A 772      65.146  49.977   8.535  1.00  0.00           N  
ATOM   1229  CA  GLU A 772      65.866  49.469   7.380  1.00  0.00           C  
ATOM   1230  C   GLU A 772      67.133  48.790   7.868  1.00  0.00           C  
ATOM   1231  O   GLU A 772      67.570  47.792   7.303  1.00  0.00           O  
ATOM   1232  CB  GLU A 772      66.191  50.607   6.409  1.00  0.00           C  
ATOM   1233  CG  GLU A 772      67.114  50.232   5.239  1.00  0.00           C  
ATOM   1234  CD  GLU A 772      66.656  49.007   4.447  1.00  0.00           C  
ATOM   1235  OE1 GLU A 772      65.431  48.775   4.306  1.00  0.00           O  
ATOM   1236  OE2 GLU A 772      67.542  48.272   3.960  1.00  0.00           O  
ATOM   1237  N   LYS A 773      67.704  49.328   8.938  1.00  0.00           N  
ATOM   1238  CA  LYS A 773      68.905  48.763   9.534  1.00  0.00           C  
ATOM   1239  C   LYS A 773      68.531  47.359   9.998  1.00  0.00           C  
ATOM   1240  O   LYS A 773      69.272  46.402   9.787  1.00  0.00           O  
ATOM   1241  CB  LYS A 773      69.315  49.616  10.732  1.00  0.00           C  
ATOM   1242  CG  LYS A 773      70.785  49.567  11.107  1.00  0.00           C  
ATOM   1243  CD  LYS A 773      71.111  48.424  12.034  1.00  0.00           C  
ATOM   1244  CE  LYS A 773      72.513  48.578  12.604  1.00  0.00           C  
ATOM   1245  NZ  LYS A 773      72.654  49.859  13.344  1.00  0.00           N  
ATOM   1246  N   MET A 791      67.355  47.254  10.610  1.00  0.00           N  
ATOM   1247  CA  MET A 791      66.833  45.985  11.104  1.00  0.00           C  
ATOM   1248  C   MET A 791      66.613  45.026   9.947  1.00  0.00           C  
ATOM   1249  O   MET A 791      67.016  43.866   9.996  1.00  0.00           O  
ATOM   1250  CB  MET A 791      65.484  46.202  11.790  1.00  0.00           C  
ATOM   1251  CG  MET A 791      65.527  46.598  13.246  1.00  0.00           C  
ATOM   1252  SD  MET A 791      63.846  46.822  13.863  1.00  0.00           S  
ATOM   1253  CE  MET A 791      63.186  45.166  13.762  1.00  0.00           C  
ATOM   1254  N   ARG A 792      65.928  45.520   8.920  1.00  0.00           N  
ATOM   1255  CA  ARG A 792      65.625  44.728   7.739  1.00  0.00           C  
ATOM   1256  C   ARG A 792      66.917  44.267   7.087  1.00  0.00           C  
ATOM   1257  O   ARG A 792      67.069  43.098   6.745  1.00  0.00           O  
ATOM   1258  CB  ARG A 792      64.815  45.559   6.747  1.00  0.00           C  
ATOM   1259  CG  ARG A 792      63.976  44.728   5.791  1.00  0.00           C  
ATOM   1260  CD  ARG A 792      64.182  45.156   4.352  1.00  0.00           C  
ATOM   1261  NE  ARG A 792      65.571  44.941   3.972  1.00  0.00           N  
ATOM   1262  CZ  ARG A 792      66.210  45.625   3.035  1.00  0.00           C  
ATOM   1263  NH1 ARG A 792      65.576  46.567   2.346  1.00  0.00           N  
ATOM   1264  NH2 ARG A 792      67.482  45.352   2.781  1.00  0.00           N  
ATOM   1265  N   ALA A 794      67.868  45.186   6.974  1.00  0.00           N  
ATOM   1266  CA  ALA A 794      69.159  44.897   6.368  1.00  0.00           C  
ATOM   1267  C   ALA A 794      69.992  43.926   7.205  1.00  0.00           C  
ATOM   1268  O   ALA A 794      71.088  43.535   6.802  1.00  0.00           O  
ATOM   1269  CB  ALA A 794      69.917  46.190   6.142  1.00  0.00           C  
ATOM   1270  N   GLY A 795      69.469  43.545   8.370  1.00  0.00           N  
ATOM   1271  CA  GLY A 795      70.173  42.620   9.246  1.00  0.00           C  
ATOM   1272  C   GLY A 795      71.351  43.223   9.994  1.00  0.00           C  
ATOM   1273  O   GLY A 795      72.292  42.509  10.362  1.00  0.00           O  
ATOM   1274  N   GLY A 826      71.296  44.533  10.228  1.00  0.00           N  
ATOM   1275  CA  GLY A 826      72.363  45.220  10.933  1.00  0.00           C  
ATOM   1276  C   GLY A 826      72.365  45.009  12.440  1.00  0.00           C  
ATOM   1277  O   GLY A 826      73.386  45.248  13.091  1.00  0.00           O  
ATOM   1278  N   PHE A 827      71.215  44.617  12.994  1.00  0.00           N  
ATOM   1279  CA  PHE A 827      71.058  44.353  14.428  1.00  0.00           C  
ATOM   1280  C   PHE A 827      71.029  42.851  14.663  1.00  0.00           C  
ATOM   1281  O   PHE A 827      70.615  42.092  13.789  1.00  0.00           O  
ATOM   1282  CB  PHE A 827      69.733  44.922  14.948  1.00  0.00           C  
ATOM   1283  CG  PHE A 827      69.717  46.417  15.100  1.00  0.00           C  
ATOM   1284  CD1 PHE A 827      70.596  47.051  15.968  1.00  0.00           C  
ATOM   1285  CD2 PHE A 827      68.800  47.190  14.392  1.00  0.00           C  
ATOM   1286  CE1 PHE A 827      70.563  48.430  16.129  1.00  0.00           C  
ATOM   1287  CE2 PHE A 827      68.757  48.575  14.545  1.00  0.00           C  
ATOM   1288  CZ  PHE A 827      69.640  49.196  15.415  1.00  0.00           C  
ATOM   1289  N   GLU A 829      71.460  42.423  15.843  1.00  0.00           N  
ATOM   1290  CA  GLU A 829      71.442  41.003  16.197  1.00  0.00           C  
ATOM   1291  C   GLU A 829      70.043  40.675  16.722  1.00  0.00           C  
ATOM   1292  O   GLU A 829      69.267  41.584  17.020  1.00  0.00           O  
ATOM   1293  CB  GLU A 829      72.476  40.716  17.280  1.00  0.00           C  
ATOM   1294  CG  GLU A 829      73.894  41.087  16.901  1.00  0.00           C  
ATOM   1295  CD  GLU A 829      74.815  41.118  18.107  1.00  0.00           C  
ATOM   1296  OE1 GLU A 829      74.744  42.098  18.879  1.00  0.00           O  
ATOM   1297  OE2 GLU A 829      75.600  40.164  18.292  1.00  0.00           O  
ATOM   1298  N   GLU A 830      69.725  39.389  16.860  1.00  0.00           N  
ATOM   1299  CA  GLU A 830      68.403  38.991  17.346  1.00  0.00           C  
ATOM   1300  C   GLU A 830      68.122  39.563  18.734  1.00  0.00           C  
ATOM   1301  O   GLU A 830      68.947  39.446  19.637  1.00  0.00           O  
ATOM   1302  CB  GLU A 830      68.264  37.463  17.354  1.00  0.00           C  
ATOM   1303  CG  GLU A 830      68.317  36.837  15.961  1.00  0.00           C  
ATOM   1304  CD  GLU A 830      68.069  35.334  15.956  1.00  0.00           C  
ATOM   1305  OE1 GLU A 830      66.997  34.893  16.422  1.00  0.00           O  
ATOM   1306  OE2 GLU A 830      68.939  34.590  15.461  1.00  0.00           O  
ATOM   1307  N   GLY A 831      66.981  40.235  18.875  1.00  0.00           N  
ATOM   1308  CA  GLY A 831      66.604  40.820  20.154  1.00  0.00           C  
ATOM   1309  C   GLY A 831      67.196  42.190  20.449  1.00  0.00           C  
ATOM   1310  O   GLY A 831      66.805  42.839  21.427  1.00  0.00           O  
ATOM   1311  N   LYS A 832      68.113  42.639  19.593  1.00  0.00           N  
ATOM   1312  CA  LYS A 832      68.778  43.928  19.759  1.00  0.00           C  
ATOM   1313  C   LYS A 832      67.919  45.141  19.436  1.00  0.00           C  
ATOM   1314  O   LYS A 832      68.276  46.267  19.786  1.00  0.00           O  
ATOM   1315  CB  LYS A 832      70.055  43.975  18.924  1.00  0.00           C  
ATOM   1316  CG  LYS A 832      71.318  44.107  19.747  1.00  0.00           C  
ATOM   1317  CD  LYS A 832      71.440  42.974  20.751  1.00  0.00           C  
ATOM   1318  CE  LYS A 832      72.635  43.187  21.664  1.00  0.00           C  
ATOM   1319  NZ  LYS A 832      72.728  42.139  22.718  1.00  0.00           N  
ATOM   1320  N   ALA A 833      66.800  44.909  18.756  1.00  0.00           N  
ATOM   1321  CA  ALA A 833      65.869  45.972  18.380  1.00  0.00           C  
ATOM   1322  C   ALA A 833      64.595  45.364  17.819  1.00  0.00           C  
ATOM   1323  O   ALA A 833      64.589  44.213  17.371  1.00  0.00           O  
ATOM   1324  CB  ALA A 833      66.501  46.887  17.340  1.00  0.00           C  
ATOM   1325  N   CYS A 834      63.522  46.144  17.834  1.00  0.00           N  
ATOM   1326  CA  CYS A 834      62.245  45.688  17.305  1.00  0.00           C  
ATOM   1327  C   CYS A 834      61.400  46.893  16.921  1.00  0.00           C  
ATOM   1328  O   CYS A 834      61.683  48.022  17.327  1.00  0.00           O  
ATOM   1329  CB  CYS A 834      61.500  44.845  18.340  1.00  0.00           C  
ATOM   1330  SG  CYS A 834      60.898  45.799  19.742  1.00  0.00           S  
ATOM   1331  N   LEU A 835      60.396  46.661  16.086  1.00  0.00           N  
ATOM   1332  CA  LEU A 835      59.519  47.738  15.675  1.00  0.00           C  
ATOM   1333  C   LEU A 835      58.271  47.591  16.518  1.00  0.00           C  
ATOM   1334  O   LEU A 835      57.675  46.511  16.576  1.00  0.00           O  
ATOM   1335  CB  LEU A 835      59.166  47.639  14.191  1.00  0.00           C  
ATOM   1336  CG  LEU A 835      58.355  48.828  13.672  1.00  0.00           C  
ATOM   1337  CD1 LEU A 835      59.248  50.061  13.557  1.00  0.00           C  
ATOM   1338  CD2 LEU A 835      57.759  48.487  12.334  1.00  0.00           C  
ATOM   1339  N   ARG A 836      57.915  48.660  17.220  1.00  0.00           N  
ATOM   1340  CA  ARG A 836      56.741  48.644  18.069  1.00  0.00           C  
ATOM   1341  C   ARG A 836      55.784  49.734  17.650  1.00  0.00           C  
ATOM   1342  O   ARG A 836      56.184  50.760  17.092  1.00  0.00           O  
ATOM   1343  CB  ARG A 836      57.119  48.855  19.544  1.00  0.00           C  
ATOM   1344  CG  ARG A 836      58.083  47.828  20.123  1.00  0.00           C  
ATOM   1345  CD  ARG A 836      57.648  47.380  21.515  1.00  0.00           C  
ATOM   1346  NE  ARG A 836      57.956  48.346  22.566  1.00  0.00           N  
ATOM   1347  CZ  ARG A 836      57.400  48.349  23.776  1.00  0.00           C  
ATOM   1348  NH1 ARG A 836      56.472  47.461  24.098  1.00  0.00           N  
ATOM   1349  NH2 ARG A 836      57.755  49.263  24.663  1.00  0.00           N  
ATOM   1350  N   ALA A 837      54.508  49.486  17.903  1.00  0.00           N  
ATOM   1351  CA  ALA A 837      53.481  50.455  17.598  1.00  0.00           C  
ATOM   1352  C   ALA A 837      53.459  51.472  18.740  1.00  0.00           C  
ATOM   1353  O   ALA A 837      53.676  51.128  19.905  1.00  0.00           O  
ATOM   1354  CB  ALA A 837      52.133  49.772  17.479  1.00  0.00           C  
ATOM   1355  N   LYS A 838      53.236  52.732  18.395  1.00  0.00           N  
ATOM   1356  CA  LYS A 838      53.168  53.783  19.386  1.00  0.00           C  
ATOM   1357  C   LYS A 838      51.699  54.008  19.729  1.00  0.00           C  
ATOM   1358  O   LYS A 838      51.002  54.741  19.033  1.00  0.00           O  
ATOM   1359  CB  LYS A 838      53.795  55.058  18.827  1.00  0.00           C  
ATOM   1360  CG  LYS A 838      53.950  56.177  19.843  1.00  0.00           C  
ATOM   1361  CD  LYS A 838      54.709  57.359  19.258  1.00  0.00           C  
ATOM   1362  CE  LYS A 838      56.050  56.928  18.706  1.00  0.00           C  
ATOM   1363  NZ  LYS A 838      56.773  58.073  18.112  1.00  0.00           N  
ATOM   1364  N   ILE A 839      51.222  53.351  20.785  1.00  0.00           N  
ATOM   1365  CA  ILE A 839      49.826  53.491  21.200  1.00  0.00           C  
ATOM   1366  C   ILE A 839      49.669  54.102  22.605  1.00  0.00           C  
ATOM   1367  O   ILE A 839      49.787  55.317  22.772  1.00  0.00           O  
ATOM   1368  CB  ILE A 839      49.073  52.138  21.121  1.00  0.00           C  
ATOM   1369  CG1 ILE A 839      49.429  51.409  19.817  1.00  0.00           C  
ATOM   1370  CG2 ILE A 839      47.572  52.380  21.188  1.00  0.00           C  
ATOM   1371  CD1 ILE A 839      48.712  50.085  19.603  1.00  0.00           C  
ATOM   1372  N   ASP A 840      49.422  53.266  23.613  1.00  0.00           N  
ATOM   1373  CA  ASP A 840      49.238  53.753  24.980  1.00  0.00           C  
ATOM   1374  C   ASP A 840      49.770  52.783  26.033  1.00  0.00           C  
ATOM   1375  O   ASP A 840      49.164  51.745  26.297  1.00  0.00           O  
ATOM   1376  CB  ASP A 840      47.754  54.036  25.236  1.00  0.00           C  
ATOM   1377  CG  ASP A 840      47.496  54.677  26.594  1.00  0.00           C  
ATOM   1378  OD1 ASP A 840      48.440  55.243  27.196  1.00  0.00           O  
ATOM   1379  OD2 ASP A 840      46.334  54.619  27.055  1.00  0.00           O  
ATOM   1380  N   MET A 869      50.882  53.155  26.662  1.00  0.00           N  
ATOM   1381  CA  MET A 869      51.508  52.332  27.693  1.00  0.00           C  
ATOM   1382  C   MET A 869      50.720  52.284  29.008  1.00  0.00           C  
ATOM   1383  O   MET A 869      51.053  51.520  29.919  1.00  0.00           O  
ATOM   1384  CB  MET A 869      52.935  52.813  27.947  1.00  0.00           C  
ATOM   1385  CG  MET A 869      53.899  52.444  26.844  1.00  0.00           C  
ATOM   1386  SD  MET A 869      53.927  50.667  26.600  1.00  0.00           S  
ATOM   1387  CE  MET A 869      55.302  50.183  27.605  1.00  0.00           C  
ATOM   1388  N   ALA A 870      49.676  53.101  29.097  1.00  0.00           N  
ATOM   1389  CA  ALA A 870      48.827  53.150  30.281  1.00  0.00           C  
ATOM   1390  C   ALA A 870      47.423  52.619  29.964  1.00  0.00           C  
ATOM   1391  O   ALA A 870      46.450  52.939  30.654  1.00  0.00           O  
ATOM   1392  CB  ALA A 870      48.751  54.577  30.802  1.00  0.00           C  
ATOM   1393  N   SER A 872      47.326  51.802  28.919  1.00  0.00           N  
ATOM   1394  CA  SER A 872      46.054  51.234  28.506  1.00  0.00           C  
ATOM   1395  C   SER A 872      45.699  50.012  29.332  1.00  0.00           C  
ATOM   1396  O   SER A 872      46.566  49.208  29.663  1.00  0.00           O  
ATOM   1397  CB  SER A 872      46.107  50.834  27.031  1.00  0.00           C  
ATOM   1398  OG  SER A 872      44.859  50.314  26.596  1.00  0.00           O  
ATOM   1399  N   PRO A 873      44.424  49.891  29.727  1.00  0.00           N  
ATOM   1400  CA  PRO A 873      43.993  48.736  30.512  1.00  0.00           C  
ATOM   1401  C   PRO A 873      44.229  47.453  29.719  1.00  0.00           C  
ATOM   1402  O   PRO A 873      44.518  46.411  30.303  1.00  0.00           O  
ATOM   1403  CB  PRO A 873      42.505  49.011  30.750  1.00  0.00           C  
ATOM   1404  CG  PRO A 873      42.133  50.018  29.703  1.00  0.00           C  
ATOM   1405  CD  PRO A 873      43.346  50.887  29.636  1.00  0.00           C  
ATOM   1406  N   PHE A 874      44.120  47.544  28.391  1.00  0.00           N  
ATOM   1407  CA  PHE A 874      44.361  46.400  27.501  1.00  0.00           C  
ATOM   1408  C   PHE A 874      45.868  46.279  27.428  1.00  0.00           C  
ATOM   1409  O   PHE A 874      46.535  47.189  26.941  1.00  0.00           O  
ATOM   1410  CB  PHE A 874      43.838  46.668  26.085  1.00  0.00           C  
ATOM   1411  CG  PHE A 874      42.344  46.647  25.965  1.00  0.00           C  
ATOM   1412  CD1 PHE A 874      41.649  45.443  25.982  1.00  0.00           C  
ATOM   1413  CD2 PHE A 874      41.632  47.832  25.806  1.00  0.00           C  
ATOM   1414  CE1 PHE A 874      40.271  45.416  25.840  1.00  0.00           C  
ATOM   1415  CE2 PHE A 874      40.249  47.817  25.663  1.00  0.00           C  
ATOM   1416  CZ  PHE A 874      39.566  46.605  25.680  1.00  0.00           C  
ATOM   1417  N   ILE A1082      46.411  45.168  27.907  1.00  0.00           N  
ATOM   1418  CA  ILE A1082      47.859  44.990  27.901  1.00  0.00           C  
ATOM   1419  C   ILE A1082      48.405  44.835  26.494  1.00  0.00           C  
ATOM   1420  O   ILE A1082      49.566  45.149  26.223  1.00  0.00           O  
ATOM   1421  CB  ILE A1082      48.275  43.798  28.783  1.00  0.00           C  
ATOM   1422  CG1 ILE A1082      47.720  43.999  30.196  1.00  0.00           C  
ATOM   1423  CG2 ILE A1082      49.801  43.672  28.843  1.00  0.00           C  
ATOM   1424  CD1 ILE A1082      48.225  42.993  31.180  1.00  0.00           C  
ATOM   1425  N   VAL A1083      47.545  44.382  25.593  1.00  0.00           N  
ATOM   1426  CA  VAL A1083      47.927  44.192  24.208  1.00  0.00           C  
ATOM   1427  C   VAL A1083      48.231  45.539  23.527  1.00  0.00           C  
ATOM   1428  O   VAL A1083      49.116  45.615  22.679  1.00  0.00           O  
ATOM   1429  CB  VAL A1083      46.819  43.416  23.438  1.00  0.00           C  
ATOM   1430  CG1 VAL A1083      45.588  44.284  23.230  1.00  0.00           C  
ATOM   1431  CG2 VAL A1083      47.351  42.886  22.125  1.00  0.00           C  
ATOM   1432  N   MET A1084      47.542  46.600  23.951  1.00  0.00           N  
ATOM   1433  CA  MET A1084      47.717  47.935  23.375  1.00  0.00           C  
ATOM   1434  C   MET A1084      48.879  48.738  23.916  1.00  0.00           C  
ATOM   1435  O   MET A1084      49.054  49.895  23.546  1.00  0.00           O  
ATOM   1436  CB  MET A1084      46.446  48.751  23.549  1.00  0.00           C  
ATOM   1437  CG  MET A1084      45.250  48.144  22.857  1.00  0.00           C  
ATOM   1438  SD  MET A1084      45.433  48.145  21.064  1.00  0.00           S  
ATOM   1439  CE  MET A1084      44.203  49.342  20.643  1.00  0.00           C  
ATOM   1440  N   ARG A1085      49.685  48.135  24.778  1.00  0.00           N  
ATOM   1441  CA  ARG A1085      50.819  48.843  25.348  1.00  0.00           C  
ATOM   1442  C   ARG A1085      52.048  48.693  24.471  1.00  0.00           C  
ATOM   1443  O   ARG A1085      52.969  47.925  24.772  1.00  0.00           O  
ATOM   1444  CB  ARG A1085      51.077  48.379  26.786  1.00  0.00           C  
ATOM   1445  CG  ARG A1085      49.825  48.459  27.647  1.00  0.00           C  
ATOM   1446  CD  ARG A1085      50.112  48.995  29.016  1.00  0.00           C  
ATOM   1447  NE  ARG A1085      50.325  47.949  29.999  1.00  0.00           N  
ATOM   1448  CZ  ARG A1085      49.517  47.741  31.029  1.00  0.00           C  
ATOM   1449  NH1 ARG A1085      48.446  48.504  31.183  1.00  0.00           N  
ATOM   1450  NH2 ARG A1085      49.773  46.771  31.895  1.00  0.00           N  
ATOM   1451  N   ASP A1087      52.046  49.460  23.380  1.00  0.00           N  
ATOM   1452  CA  ASP A1087      53.130  49.465  22.400  1.00  0.00           C  
ATOM   1453  C   ASP A1087      53.551  48.066  21.939  1.00  0.00           C  
ATOM   1454  O   ASP A1087      54.713  47.683  22.067  1.00  0.00           O  
ATOM   1455  CB  ASP A1087      54.335  50.236  22.938  1.00  0.00           C  
ATOM   1456  CG  ASP A1087      54.114  51.732  22.955  1.00  0.00           C  
ATOM   1457  OD1 ASP A1087      52.952  52.190  22.958  1.00  0.00           O  
ATOM   1458  OD2 ASP A1087      55.121  52.459  22.965  1.00  0.00           O  
ATOM   1459  N   PRO A1088      52.613  47.305  21.354  1.00  0.00           N  
ATOM   1460  CA  PRO A1088      52.882  45.950  20.867  1.00  0.00           C  
ATOM   1461  C   PRO A1088      53.926  45.893  19.758  1.00  0.00           C  
ATOM   1462  O   PRO A1088      53.995  46.768  18.881  1.00  0.00           O  
ATOM   1463  CB  PRO A1088      51.513  45.488  20.370  1.00  0.00           C  
ATOM   1464  CG  PRO A1088      50.868  46.761  19.919  1.00  0.00           C  
ATOM   1465  CD  PRO A1088      51.235  47.717  21.024  1.00  0.00           C  
ATOM   1466  N   VAL A1089      54.754  44.862  19.826  1.00  0.00           N  
ATOM   1467  CA  VAL A1089      55.796  44.652  18.849  1.00  0.00           C  
ATOM   1468  C   VAL A1089      55.158  44.298  17.516  1.00  0.00           C  
ATOM   1469  O   VAL A1089      54.236  43.485  17.447  1.00  0.00           O  
ATOM   1470  CB  VAL A1089      56.745  43.525  19.302  1.00  0.00           C  
ATOM   1471  CG1 VAL A1089      57.804  43.251  18.248  1.00  0.00           C  
ATOM   1472  CG2 VAL A1089      57.410  43.913  20.599  1.00  0.00           C  
ATOM   1473  N   LEU A1090      55.620  44.967  16.468  1.00  0.00           N  
ATOM   1474  CA  LEU A1090      55.135  44.732  15.119  1.00  0.00           C  
ATOM   1475  C   LEU A1090      56.075  43.763  14.421  1.00  0.00           C  
ATOM   1476  O   LEU A1090      55.626  42.838  13.750  1.00  0.00           O  
ATOM   1477  CB  LEU A1090      55.098  46.050  14.353  1.00  0.00           C  
ATOM   1478  CG  LEU A1090      53.841  46.926  14.407  1.00  0.00           C  
ATOM   1479  CD1 LEU A1090      53.024  46.662  15.656  1.00  0.00           C  
ATOM   1480  CD2 LEU A1090      54.233  48.397  14.286  1.00  0.00           C  
ATOM   1481  N   TYR A1091      57.379  43.969  14.615  1.00  0.00           N  
ATOM   1482  CA  TYR A1091      58.420  43.144  13.997  1.00  0.00           C  
ATOM   1483  C   TYR A1091      59.540  42.802  14.963  1.00  0.00           C  
ATOM   1484  O   TYR A1091      59.923  43.616  15.801  1.00  0.00           O  
ATOM   1485  CB  TYR A1091      59.070  43.884  12.813  1.00  0.00           C  
ATOM   1486  CG  TYR A1091      58.352  43.765  11.485  1.00  0.00           C  
ATOM   1487  CD1 TYR A1091      57.288  44.608  11.168  1.00  0.00           C  
ATOM   1488  CD2 TYR A1091      58.754  42.821  10.529  1.00  0.00           C  
ATOM   1489  CE1 TYR A1091      56.637  44.517   9.927  1.00  0.00           C  
ATOM   1490  CE2 TYR A1091      58.111  42.723   9.285  1.00  0.00           C  
ATOM   1491  CZ  TYR A1091      57.056  43.572   8.995  1.00  0.00           C  
ATOM   1492  OH  TYR A1091      56.419  43.478   7.783  1.00  0.00           O  
ATOM   1493  N   ARG A1093      60.096  41.608  14.790  1.00  0.00           N  
ATOM   1494  CA  ARG A1093      61.221  41.140  15.588  1.00  0.00           C  
ATOM   1495  C   ARG A1093      62.227  40.448  14.672  1.00  0.00           C  
ATOM   1496  O   ARG A1093      61.854  39.875  13.654  1.00  0.00           O  
ATOM   1497  CB  ARG A1093      60.774  40.221  16.740  1.00  0.00           C  
ATOM   1498  CG  ARG A1093      59.511  39.390  16.518  1.00  0.00           C  
ATOM   1499  CD  ARG A1093      59.755  38.142  15.706  1.00  0.00           C  
ATOM   1500  NE  ARG A1093      58.790  37.091  16.031  1.00  0.00           N  
ATOM   1501  CZ  ARG A1093      57.699  36.815  15.323  1.00  0.00           C  
ATOM   1502  NH1 ARG A1093      57.405  37.529  14.246  1.00  0.00           N  
ATOM   1503  NH2 ARG A1093      56.894  35.828  15.701  1.00  0.00           N  
ATOM   1504  N   ILE A1094      63.503  40.525  15.035  1.00  0.00           N  
ATOM   1505  CA  ILE A1094      64.591  39.939  14.258  1.00  0.00           C  
ATOM   1506  C   ILE A1094      64.822  38.450  14.535  1.00  0.00           C  
ATOM   1507  O   ILE A1094      65.050  38.048  15.679  1.00  0.00           O  
ATOM   1508  CB  ILE A1094      65.904  40.710  14.524  1.00  0.00           C  
ATOM   1509  CG1 ILE A1094      65.667  42.221  14.360  1.00  0.00           C  
ATOM   1510  CG2 ILE A1094      66.997  40.225  13.589  1.00  0.00           C  
ATOM   1511  CD1 ILE A1094      66.754  43.101  14.962  1.00  0.00           C  
ATOM   1512  N   LYS A1099      64.773  37.648  13.472  1.00  0.00           N  
ATOM   1513  CA  LYS A1099      64.982  36.202  13.534  1.00  0.00           C  
ATOM   1514  C   LYS A1099      65.811  35.788  12.315  1.00  0.00           C  
ATOM   1515  O   LYS A1099      65.309  35.780  11.187  1.00  0.00           O  
ATOM   1516  CB  LYS A1099      63.647  35.451  13.466  1.00  0.00           C  
ATOM   1517  CG  LYS A1099      62.628  35.732  14.562  1.00  0.00           C  
ATOM   1518  CD  LYS A1099      62.903  34.914  15.806  1.00  0.00           C  
ATOM   1519  CE  LYS A1099      61.757  35.014  16.800  1.00  0.00           C  
ATOM   1520  NZ  LYS A1099      60.545  34.337  16.294  1.00  0.00           N  
ATOM   1521  N   PHE A1165      67.085  35.482  12.525  1.00  0.00           N  
ATOM   1522  CA  PHE A1165      67.930  35.048  11.422  1.00  0.00           C  
ATOM   1523  C   PHE A1165      67.736  33.556  11.230  1.00  0.00           C  
ATOM   1524  O   PHE A1165      68.648  32.762  11.452  1.00  0.00           O  
ATOM   1525  CB  PHE A1165      69.398  35.343  11.697  1.00  0.00           C  
ATOM   1526  CG  PHE A1165      69.728  36.795  11.674  1.00  0.00           C  
ATOM   1527  CD1 PHE A1165      69.982  37.439  10.472  1.00  0.00           C  
ATOM   1528  CD2 PHE A1165      69.812  37.517  12.853  1.00  0.00           C  
ATOM   1529  CE1 PHE A1165      70.312  38.790  10.445  1.00  0.00           C  
ATOM   1530  CE2 PHE A1165      70.141  38.865  12.839  1.00  0.00           C  
ATOM   1531  CZ  PHE A1165      70.396  39.504  11.631  1.00  0.00           C  
ATOM   1532  N   ALA A1166      66.525  33.181  10.847  1.00  0.00           N  
ATOM   1533  CA  ALA A1166      66.200  31.789  10.619  1.00  0.00           C  
ATOM   1534  C   ALA A1166      65.551  31.655   9.254  1.00  0.00           C  
ATOM   1535  O   ALA A1166      64.785  32.527   8.831  1.00  0.00           O  
ATOM   1536  CB  ALA A1166      65.264  31.289  11.695  1.00  0.00           C  
ATOM   1537  N   GLU A1168      65.872  30.565   8.564  1.00  0.00           N  
ATOM   1538  CA  GLU A1168      65.320  30.304   7.246  1.00  0.00           C  
ATOM   1539  C   GLU A1168      63.827  30.037   7.355  1.00  0.00           C  
ATOM   1540  O   GLU A1168      63.388  29.282   8.225  1.00  0.00           O  
ATOM   1541  CB  GLU A1168      66.013  29.098   6.605  1.00  0.00           C  
ATOM   1542  CG  GLU A1168      65.536  28.778   5.184  1.00  0.00           C  
ATOM   1543  CD  GLU A1168      66.207  27.547   4.596  1.00  0.00           C  
ATOM   1544  OE1 GLU A1168      67.408  27.623   4.250  1.00  0.00           O  
ATOM   1545  OE2 GLU A1168      65.530  26.502   4.475  1.00  0.00           O  
ATOM   1546  N   HIS A1169      63.054  30.677   6.481  1.00  0.00           N  
ATOM   1547  CA  HIS A1169      61.609  30.513   6.457  1.00  0.00           C  
ATOM   1548  C   HIS A1169      61.253  29.443   5.426  1.00  0.00           C  
ATOM   1549  O   HIS A1169      61.814  29.426   4.330  1.00  0.00           O  
ATOM   1550  CB  HIS A1169      60.945  31.840   6.107  1.00  0.00           C  
ATOM   1551  CG  HIS A1169      59.461  31.829   6.275  1.00  0.00           C  
ATOM   1552  ND1 HIS A1169      58.625  31.099   5.459  1.00  0.00           N  
ATOM   1553  CD2 HIS A1169      58.663  32.447   7.177  1.00  0.00           C  
ATOM   1554  CE1 HIS A1169      57.375  31.267   5.850  1.00  0.00           C  
ATOM   1555  NE2 HIS A1169      57.370  32.081   6.891  1.00  0.00           N  
ATOM   1556  N   HIS A1170      60.307  28.569   5.769  1.00  0.00           N  
ATOM   1557  CA  HIS A1170      59.912  27.479   4.879  1.00  0.00           C  
ATOM   1558  C   HIS A1170      59.297  27.898   3.549  1.00  0.00           C  
ATOM   1559  O   HIS A1170      59.144  27.072   2.644  1.00  0.00           O  
ATOM   1560  CB  HIS A1170      59.000  26.477   5.600  1.00  0.00           C  
ATOM   1561  CG  HIS A1170      57.767  27.088   6.193  1.00  0.00           C  
ATOM   1562  ND1 HIS A1170      56.526  26.977   5.606  1.00  0.00           N  
ATOM   1563  CD2 HIS A1170      57.582  27.803   7.329  1.00  0.00           C  
ATOM   1564  CE1 HIS A1170      55.629  27.596   6.352  1.00  0.00           C  
ATOM   1565  NE2 HIS A1170      56.244  28.106   7.403  1.00  0.00           N  
ATOM   1566  N   GLN A1171      58.952  29.175   3.424  1.00  0.00           N  
ATOM   1567  CA  GLN A1171      58.367  29.672   2.184  1.00  0.00           C  
ATOM   1568  C   GLN A1171      59.258  30.715   1.527  1.00  0.00           C  
ATOM   1569  O   GLN A1171      59.505  30.655   0.326  1.00  0.00           O  
ATOM   1570  CB  GLN A1171      56.981  30.273   2.428  1.00  0.00           C  
ATOM   1571  CG  GLN A1171      55.984  29.337   3.069  1.00  0.00           C  
ATOM   1572  CD  GLN A1171      55.700  28.112   2.226  1.00  0.00           C  
ATOM   1573  OE1 GLN A1171      55.231  28.222   1.098  1.00  0.00           O  
ATOM   1574  NE2 GLN A1171      55.983  26.934   2.774  1.00  0.00           N  
ATOM   1575  N   THR A1177      59.766  31.653   2.321  1.00  0.00           N  
ATOM   1576  CA  THR A1177      60.604  32.724   1.794  1.00  0.00           C  
ATOM   1577  C   THR A1177      62.103  32.488   1.917  1.00  0.00           C  
ATOM   1578  O   THR A1177      62.909  33.392   1.650  1.00  0.00           O  
ATOM   1579  CB  THR A1177      60.251  34.079   2.447  1.00  0.00           C  
ATOM   1580  OG1 THR A1177      60.335  33.973   3.873  1.00  0.00           O  
ATOM   1581  CG2 THR A1177      58.848  34.496   2.072  1.00  0.00           C  
ATOM   1582  N   GLY A1178      62.478  31.273   2.298  1.00  0.00           N  
ATOM   1583  CA  GLY A1178      63.887  30.961   2.446  1.00  0.00           C  
ATOM   1584  C   GLY A1178      64.576  31.919   3.400  1.00  0.00           C  
ATOM   1585  O   GLY A1178      64.073  32.193   4.489  1.00  0.00           O  
ATOM   1586  N   ASN A1191      65.719  32.447   2.976  1.00  0.00           N  
ATOM   1587  CA  ASN A1191      66.487  33.383   3.786  1.00  0.00           C  
ATOM   1588  C   ASN A1191      66.388  34.805   3.257  1.00  0.00           C  
ATOM   1589  O   ASN A1191      67.324  35.588   3.401  1.00  0.00           O  
ATOM   1590  CB  ASN A1191      67.957  32.958   3.844  1.00  0.00           C  
ATOM   1591  CG  ASN A1191      68.155  31.660   4.594  1.00  0.00           C  
ATOM   1592  OD1 ASN A1191      67.900  31.583   5.796  1.00  0.00           O  
ATOM   1593  ND2 ASN A1191      68.599  30.625   3.888  1.00  0.00           N  
ATOM   1594  N   LYS A1192      65.256  35.136   2.643  1.00  0.00           N  
ATOM   1595  CA  LYS A1192      65.051  36.475   2.101  1.00  0.00           C  
ATOM   1596  C   LYS A1192      64.823  37.477   3.236  1.00  0.00           C  
ATOM   1597  O   LYS A1192      65.208  38.638   3.126  1.00  0.00           O  
ATOM   1598  CB  LYS A1192      63.862  36.473   1.138  1.00  0.00           C  
ATOM   1599  CG  LYS A1192      63.530  37.817   0.498  1.00  0.00           C  
ATOM   1600  CD  LYS A1192      62.197  37.731  -0.260  1.00  0.00           C  
ATOM   1601  CE  LYS A1192      61.837  39.020  -1.024  1.00  0.00           C  
ATOM   1602  NZ  LYS A1192      61.575  40.216  -0.165  1.00  0.00           N  
ATOM   1603  N   TRP A1193      64.230  37.018   4.337  1.00  0.00           N  
ATOM   1604  CA  TRP A1193      63.949  37.886   5.481  1.00  0.00           C  
ATOM   1605  C   TRP A1193      64.667  37.506   6.779  1.00  0.00           C  
ATOM   1606  O   TRP A1193      64.882  36.325   7.079  1.00  0.00           O  
ATOM   1607  CB  TRP A1193      62.444  37.937   5.767  1.00  0.00           C  
ATOM   1608  CG  TRP A1193      61.589  38.466   4.649  1.00  0.00           C  
ATOM   1609  CD1 TRP A1193      61.007  37.738   3.657  1.00  0.00           C  
ATOM   1610  CD2 TRP A1193      61.173  39.826   4.444  1.00  0.00           C  
ATOM   1611  NE1 TRP A1193      60.252  38.552   2.850  1.00  0.00           N  
ATOM   1612  CE2 TRP A1193      60.338  39.842   3.307  1.00  0.00           C  
ATOM   1613  CE3 TRP A1193      61.428  41.037   5.109  1.00  0.00           C  
ATOM   1614  CZ2 TRP A1193      59.746  41.016   2.820  1.00  0.00           C  
ATOM   1615  CZ3 TRP A1193      60.836  42.210   4.623  1.00  0.00           C  
ATOM   1616  CH2 TRP A1193      60.009  42.186   3.489  1.00  0.00           C  
ATOM   1617  N   CYS A1194      65.029  38.535   7.541  1.00  0.00           N  
ATOM   1618  CA  CYS A1194      65.685  38.373   8.832  1.00  0.00           C  
ATOM   1619  C   CYS A1194      64.780  38.997   9.894  1.00  0.00           C  
ATOM   1620  O   CYS A1194      65.026  38.840  11.080  1.00  0.00           O  
ATOM   1621  CB  CYS A1194      67.081  39.010   8.853  1.00  0.00           C  
ATOM   1622  SG  CYS A1194      67.144  40.819   8.889  1.00  0.00           S  
ATOM   1623  N   ILE A1195      63.763  39.743   9.454  1.00  0.00           N  
ATOM   1624  CA  ILE A1195      62.781  40.349  10.360  1.00  0.00           C  
ATOM   1625  C   ILE A1195      61.417  39.778   9.979  1.00  0.00           C  
ATOM   1626  O   ILE A1195      61.107  39.648   8.794  1.00  0.00           O  
ATOM   1627  CB  ILE A1195      62.703  41.902  10.264  1.00  0.00           C  
ATOM   1628  CG1 ILE A1195      62.309  42.349   8.854  1.00  0.00           C  
ATOM   1629  CG2 ILE A1195      63.998  42.534  10.713  1.00  0.00           C  
ATOM   1630  CD1 ILE A1195      61.854  43.793   8.794  1.00  0.00           C  
ATOM   1631  N   TYR A1196      60.611  39.422  10.977  1.00  0.00           N  
ATOM   1632  CA  TYR A1196      59.290  38.856  10.720  1.00  0.00           C  
ATOM   1633  C   TYR A1196      58.200  39.604  11.485  1.00  0.00           C  
ATOM   1634  O   TYR A1196      58.436  40.112  12.583  1.00  0.00           O  
ATOM   1635  CB  TYR A1196      59.278  37.358  11.069  1.00  0.00           C  
ATOM   1636  CG  TYR A1196      60.259  36.535  10.252  1.00  0.00           C  
ATOM   1637  CD1 TYR A1196      61.583  36.378  10.663  1.00  0.00           C  
ATOM   1638  CD2 TYR A1196      59.873  35.944   9.052  1.00  0.00           C  
ATOM   1639  CE1 TYR A1196      62.503  35.654   9.894  1.00  0.00           C  
ATOM   1640  CE2 TYR A1196      60.785  35.218   8.274  1.00  0.00           C  
ATOM   1641  CZ  TYR A1196      62.095  35.077   8.701  1.00  0.00           C  
ATOM   1642  OH  TYR A1196      62.995  34.355   7.944  1.00  0.00           O  
ATOM   1643  N   PRO A1198      57.005  39.729  10.881  1.00  0.00           N  
ATOM   1644  CA  PRO A1198      55.862  40.418  11.485  1.00  0.00           C  
ATOM   1645  C   PRO A1198      55.182  39.591  12.572  1.00  0.00           C  
ATOM   1646  O   PRO A1198      55.181  38.361  12.528  1.00  0.00           O  
ATOM   1647  CB  PRO A1198      54.940  40.648  10.289  1.00  0.00           C  
ATOM   1648  CG  PRO A1198      55.181  39.441   9.467  1.00  0.00           C  
ATOM   1649  CD  PRO A1198      56.684  39.301   9.507  1.00  0.00           C  
ATOM   1650  N   MET A1199      54.611  40.279  13.552  1.00  0.00           N  
ATOM   1651  CA  MET A1199      53.936  39.616  14.653  1.00  0.00           C  
ATOM   1652  C   MET A1199      52.499  39.261  14.283  1.00  0.00           C  
ATOM   1653  O   MET A1199      51.893  39.892  13.413  1.00  0.00           O  
ATOM   1654  CB  MET A1199      53.974  40.504  15.898  1.00  0.00           C  
ATOM   1655  CG  MET A1199      55.369  40.709  16.472  1.00  0.00           C  
ATOM   1656  SD  MET A1199      56.009  39.184  17.196  1.00  0.00           S  
ATOM   1657  CE  MET A1199      55.038  39.124  18.653  1.00  0.00           C  
ATOM   1658  N   TYR A1200      51.957  38.254  14.958  1.00  0.00           N  
ATOM   1659  CA  TYR A1200      50.604  37.803  14.692  1.00  0.00           C  
ATOM   1660  C   TYR A1200      49.592  38.935  14.561  1.00  0.00           C  
ATOM   1661  O   TYR A1200      48.921  39.037  13.544  1.00  0.00           O  
ATOM   1662  CB  TYR A1200      50.144  36.790  15.757  1.00  0.00           C  
ATOM   1663  CG  TYR A1200      48.642  36.597  15.796  1.00  0.00           C  
ATOM   1664  CD1 TYR A1200      48.003  35.737  14.905  1.00  0.00           C  
ATOM   1665  CD2 TYR A1200      47.849  37.356  16.658  1.00  0.00           C  
ATOM   1666  CE1 TYR A1200      46.609  35.656  14.865  1.00  0.00           C  
ATOM   1667  CE2 TYR A1200      46.462  37.281  16.627  1.00  0.00           C  
ATOM   1668  CZ  TYR A1200      45.848  36.437  15.729  1.00  0.00           C  
ATOM   1669  OH  TYR A1200      44.471  36.394  15.677  1.00  0.00           O  
ATOM   1670  N   ASP A1201      49.508  39.797  15.570  1.00  0.00           N  
ATOM   1671  CA  ASP A1201      48.539  40.893  15.566  1.00  0.00           C  
ATOM   1672  C   ASP A1201      48.664  41.911  14.436  1.00  0.00           C  
ATOM   1673  O   ASP A1201      47.665  42.504  14.020  1.00  0.00           O  
ATOM   1674  CB  ASP A1201      48.522  41.609  16.920  1.00  0.00           C  
ATOM   1675  CG  ASP A1201      47.918  40.758  18.028  1.00  0.00           C  
ATOM   1676  OD1 ASP A1201      46.676  40.718  18.155  1.00  0.00           O  
ATOM   1677  OD2 ASP A1201      48.689  40.129  18.777  1.00  0.00           O  
ATOM   1678  N   PHE A1202      49.882  42.132  13.955  1.00  0.00           N  
ATOM   1679  CA  PHE A1202      50.088  43.069  12.859  1.00  0.00           C  
ATOM   1680  C   PHE A1202      49.731  42.395  11.535  1.00  0.00           C  
ATOM   1681  O   PHE A1202      49.108  42.995  10.660  1.00  0.00           O  
ATOM   1682  CB  PHE A1202      51.542  43.531  12.823  1.00  0.00           C  
ATOM   1683  CG  PHE A1202      51.844  44.505  11.714  1.00  0.00           C  
ATOM   1684  CD1 PHE A1202      51.173  45.726  11.637  1.00  0.00           C  
ATOM   1685  CD2 PHE A1202      52.805  44.204  10.750  1.00  0.00           C  
ATOM   1686  CE1 PHE A1202      51.454  46.638  10.616  1.00  0.00           C  
ATOM   1687  CE2 PHE A1202      53.094  45.107   9.725  1.00  0.00           C  
ATOM   1688  CZ  PHE A1202      52.417  46.326   9.657  1.00  0.00           C  
ATOM   1689  N   THR A1203      50.106  41.125  11.425  1.00  0.00           N  
ATOM   1690  CA  THR A1203      49.871  40.322  10.231  1.00  0.00           C  
ATOM   1691  C   THR A1203      48.423  39.951   9.964  1.00  0.00           C  
ATOM   1692  O   THR A1203      47.866  40.264   8.913  1.00  0.00           O  
ATOM   1693  CB  THR A1203      50.648  39.001  10.323  1.00  0.00           C  
ATOM   1694  OG1 THR A1203      52.044  39.277  10.447  1.00  0.00           O  
ATOM   1695  CG2 THR A1203      50.416  38.148   9.092  1.00  0.00           C  
ATOM   1696  N   HIS A1204      47.826  39.280  10.938  1.00  0.00           N  
ATOM   1697  CA  HIS A1204      46.471  38.772  10.825  1.00  0.00           C  
ATOM   1698  C   HIS A1204      45.350  39.656  10.303  1.00  0.00           C  
ATOM   1699  O   HIS A1204      44.510  39.198   9.517  1.00  0.00           O  
ATOM   1700  CB  HIS A1204      46.042  38.111  12.128  1.00  0.00           C  
ATOM   1701  CG  HIS A1204      45.012  37.054  11.919  1.00  0.00           C  
ATOM   1702  ND1 HIS A1204      45.344  35.739  11.670  1.00  0.00           N  
ATOM   1703  CD2 HIS A1204      43.670  37.136  11.785  1.00  0.00           C  
ATOM   1704  CE1 HIS A1204      44.251  35.059  11.380  1.00  0.00           C  
ATOM   1705  NE2 HIS A1204      43.218  35.886  11.442  1.00  0.00           N  
ATOM   1706  N   CYS A1205      45.290  40.893  10.775  1.00  0.00           N  
ATOM   1707  CA  CYS A1205      44.241  41.791  10.335  1.00  0.00           C  
ATOM   1708  C   CYS A1205      44.489  42.265   8.910  1.00  0.00           C  
ATOM   1709  O   CYS A1205      43.552  42.379   8.116  1.00  0.00           O  
ATOM   1710  CB  CYS A1205      44.084  42.977  11.298  1.00  0.00           C  
ATOM   1711  SG  CYS A1205      45.525  44.021  11.526  1.00  0.00           S  
ATOM   1712  N   ILE A1206      45.754  42.511   8.578  1.00  0.00           N  
ATOM   1713  CA  ILE A1206      46.092  42.959   7.237  1.00  0.00           C  
ATOM   1714  C   ILE A1206      45.900  41.819   6.225  1.00  0.00           C  
ATOM   1715  O   ILE A1206      45.463  42.056   5.096  1.00  0.00           O  
ATOM   1716  CB  ILE A1206      47.511  43.540   7.183  1.00  0.00           C  
ATOM   1717  CG1 ILE A1206      47.596  44.765   8.103  1.00  0.00           C  
ATOM   1718  CG2 ILE A1206      47.854  43.943   5.766  1.00  0.00           C  
ATOM   1719  CD1 ILE A1206      48.960  45.427   8.155  1.00  0.00           C  
ATOM   1720  N   SER A1207      46.179  40.585   6.647  1.00  0.00           N  
ATOM   1721  CA  SER A1207      45.998  39.415   5.785  1.00  0.00           C  
ATOM   1722  C   SER A1207      44.526  39.291   5.436  1.00  0.00           C  
ATOM   1723  O   SER A1207      44.166  39.124   4.280  1.00  0.00           O  
ATOM   1724  CB  SER A1207      46.455  38.151   6.499  1.00  0.00           C  
ATOM   1725  OG  SER A1207      47.846  38.204   6.757  1.00  0.00           O  
ATOM   1726  N   ASP A1208      43.680  39.398   6.451  1.00  0.00           N  
ATOM   1727  CA  ASP A1208      42.240  39.330   6.277  1.00  0.00           C  
ATOM   1728  C   ASP A1208      41.728  40.439   5.365  1.00  0.00           C  
ATOM   1729  O   ASP A1208      40.871  40.209   4.511  1.00  0.00           O  
ATOM   1730  CB  ASP A1208      41.545  39.447   7.635  1.00  0.00           C  
ATOM   1731  CG  ASP A1208      41.481  38.127   8.382  1.00  0.00           C  
ATOM   1732  OD1 ASP A1208      41.748  37.063   7.785  1.00  0.00           O  
ATOM   1733  OD2 ASP A1208      41.137  38.156   9.575  1.00  0.00           O  
ATOM   1734  N   ALA A1209      42.239  41.648   5.571  1.00  0.00           N  
ATOM   1735  CA  ALA A1209      41.820  42.793   4.773  1.00  0.00           C  
ATOM   1736  C   ALA A1209      42.178  42.584   3.306  1.00  0.00           C  
ATOM   1737  O   ALA A1209      41.330  42.697   2.425  1.00  0.00           O  
ATOM   1738  CB  ALA A1209      42.453  44.067   5.304  1.00  0.00           C  
ATOM   1739  N   LEU A1210      43.427  42.218   3.055  1.00  0.00           N  
ATOM   1740  CA  LEU A1210      43.881  41.983   1.696  1.00  0.00           C  
ATOM   1741  C   LEU A1210      43.062  40.897   0.993  1.00  0.00           C  
ATOM   1742  O   LEU A1210      42.691  41.046  -0.174  1.00  0.00           O  
ATOM   1743  CB  LEU A1210      45.363  41.636   1.701  1.00  0.00           C  
ATOM   1744  CG  LEU A1210      46.257  42.807   2.118  1.00  0.00           C  
ATOM   1745  CD1 LEU A1210      47.682  42.343   2.188  1.00  0.00           C  
ATOM   1746  CD2 LEU A1210      46.127  43.968   1.133  1.00  0.00           C  
ATOM   1747  N   GLU A1211      42.726  39.840   1.727  1.00  0.00           N  
ATOM   1748  CA  GLU A1211      41.947  38.742   1.175  1.00  0.00           C  
ATOM   1749  C   GLU A1211      40.480  39.067   1.095  1.00  0.00           C  
ATOM   1750  O   GLU A1211      39.691  38.277   0.574  1.00  0.00           O  
ATOM   1751  CB  GLU A1211      42.132  37.481   2.004  1.00  0.00           C  
ATOM   1752  CG  GLU A1211      43.542  36.957   1.956  1.00  0.00           C  
ATOM   1753  CD  GLU A1211      43.767  35.730   2.820  1.00  0.00           C  
ATOM   1754  OE1 GLU A1211      42.799  35.172   3.393  1.00  0.00           O  
ATOM   1755  OE2 GLU A1211      44.940  35.323   2.913  1.00  0.00           O  
ATOM   1756  N   GLY A1291      40.104  40.217   1.639  1.00  0.00           N  
ATOM   1757  CA  GLY A1291      38.710  40.611   1.606  1.00  0.00           C  
ATOM   1758  C   GLY A1291      37.781  39.792   2.481  1.00  0.00           C  
ATOM   1759  O   GLY A1291      36.621  39.571   2.117  1.00  0.00           O  
ATOM   1760  N   ILE A1292      38.274  39.352   3.639  1.00  0.00           N  
ATOM   1761  CA  ILE A1292      37.446  38.582   4.562  1.00  0.00           C  
ATOM   1762  C   ILE A1292      36.368  39.497   5.135  1.00  0.00           C  
ATOM   1763  O   ILE A1292      36.598  40.690   5.363  1.00  0.00           O  
ATOM   1764  CB  ILE A1292      38.277  37.981   5.714  1.00  0.00           C  
ATOM   1765  CG1 ILE A1292      39.362  37.048   5.162  1.00  0.00           C  
ATOM   1766  CG2 ILE A1292      37.370  37.263   6.698  1.00  0.00           C  
ATOM   1767  CD1 ILE A1292      38.853  35.993   4.220  1.00  0.00           C  
ATOM   1768  N   THR A1293      35.171  38.952   5.301  1.00  0.00           N  
ATOM   1769  CA  THR A1293      34.065  39.726   5.841  1.00  0.00           C  
ATOM   1770  C   THR A1293      33.926  39.465   7.336  1.00  0.00           C  
ATOM   1771  O   THR A1293      33.678  40.383   8.117  1.00  0.00           O  
ATOM   1772  CB  THR A1293      32.735  39.365   5.143  1.00  0.00           C  
ATOM   1773  OG1 THR A1293      32.501  37.954   5.254  1.00  0.00           O  
ATOM   1774  CG2 THR A1293      32.780  39.755   3.677  1.00  0.00           C  
ATOM   1775  N   HIS A1294      34.099  38.204   7.722  1.00  0.00           N  
ATOM   1776  CA  HIS A1294      33.974  37.793   9.115  1.00  0.00           C  
ATOM   1777  C   HIS A1294      35.136  36.899   9.520  1.00  0.00           C  
ATOM   1778  O   HIS A1294      35.226  35.748   9.094  1.00  0.00           O  
ATOM   1779  CB  HIS A1294      32.660  37.038   9.321  1.00  0.00           C  
ATOM   1780  CG  HIS A1294      31.456  37.761   8.800  1.00  0.00           C  
ATOM   1781  ND1 HIS A1294      30.847  38.787   9.490  1.00  0.00           N  
ATOM   1782  CD2 HIS A1294      30.737  37.597   7.663  1.00  0.00           C  
ATOM   1783  CE1 HIS A1294      29.805  39.221   8.806  1.00  0.00           C  
ATOM   1784  NE2 HIS A1294      29.716  38.516   7.693  1.00  0.00           N  
ATOM   1785  N   SER A1295      36.042  37.451  10.317  1.00  0.00           N  
ATOM   1786  CA  SER A1295      37.194  36.707  10.789  1.00  0.00           C  
ATOM   1787  C   SER A1295      36.746  36.018  12.071  1.00  0.00           C  
ATOM   1788  O   SER A1295      36.483  36.679  13.075  1.00  0.00           O  
ATOM   1789  CB  SER A1295      38.348  37.669  11.053  1.00  0.00           C  
ATOM   1790  OG  SER A1295      39.532  36.963  11.355  1.00  0.00           O  
ATOM   1791  N   LEU A1296      36.597  34.695  12.001  1.00  0.00           N  
ATOM   1792  CA  LEU A1296      36.141  33.874  13.124  1.00  0.00           C  
ATOM   1793  C   LEU A1296      37.269  33.155  13.854  1.00  0.00           C  
ATOM   1794  O   LEU A1296      37.915  32.278  13.294  1.00  0.00           O  
ATOM   1795  CB  LEU A1296      35.128  32.850  12.619  1.00  0.00           C  
ATOM   1796  CG  LEU A1296      34.028  33.464  11.751  1.00  0.00           C  
ATOM   1797  CD1 LEU A1296      33.080  32.378  11.279  1.00  0.00           C  
ATOM   1798  CD2 LEU A1296      33.283  34.552  12.518  1.00  0.00           C  
ATOM   1799  N   CYS A1297      37.478  33.515  15.117  1.00  0.00           N  
ATOM   1800  CA  CYS A1297      38.530  32.926  15.944  1.00  0.00           C  
ATOM   1801  C   CYS A1297      37.968  32.543  17.312  1.00  0.00           C  
ATOM   1802  O   CYS A1297      36.774  32.714  17.578  1.00  0.00           O  
ATOM   1803  CB  CYS A1297      39.656  33.938  16.141  1.00  0.00           C  
ATOM   1804  SG  CYS A1297      39.105  35.434  16.996  1.00  0.00           S  
ATOM   1805  N   THR A1298      38.831  32.037  18.186  1.00  0.00           N  
ATOM   1806  CA  THR A1298      38.389  31.645  19.513  1.00  0.00           C  
ATOM   1807  C   THR A1298      38.458  32.789  20.520  1.00  0.00           C  
ATOM   1808  O   THR A1298      39.027  33.846  20.249  1.00  0.00           O  
ATOM   1809  CB  THR A1298      39.128  30.393  20.016  1.00  0.00           C  
ATOM   1810  OG1 THR A1298      40.492  30.440  19.594  1.00  0.00           O  
ATOM   1811  CG2 THR A1298      38.501  29.160  19.446  1.00  0.00           C  
ATOM   1812  N   LEU A1299      37.861  32.566  21.683  1.00  0.00           N  
ATOM   1813  CA  LEU A1299      37.794  33.568  22.732  1.00  0.00           C  
ATOM   1814  C   LEU A1299      39.086  34.278  23.174  1.00  0.00           C  
ATOM   1815  O   LEU A1299      39.076  35.496  23.353  1.00  0.00           O  
ATOM   1816  CB  LEU A1299      37.050  32.982  23.928  1.00  0.00           C  
ATOM   1817  CG  LEU A1299      35.567  33.304  24.164  1.00  0.00           C  
ATOM   1818  CD1 LEU A1299      34.801  33.594  22.900  1.00  0.00           C  
ATOM   1819  CD2 LEU A1299      34.940  32.147  24.901  1.00  0.00           C  
ATOM   1820  N   GLU A1300      40.202  33.558  23.294  1.00  0.00           N  
ATOM   1821  CA  GLU A1300      41.462  34.180  23.742  1.00  0.00           C  
ATOM   1822  C   GLU A1300      41.998  35.334  22.904  1.00  0.00           C  
ATOM   1823  O   GLU A1300      43.080  35.858  23.195  1.00  0.00           O  
ATOM   1824  CB  GLU A1300      42.589  33.150  23.923  1.00  0.00           C  
ATOM   1825  CG  GLU A1300      42.246  31.700  23.627  1.00  0.00           C  
ATOM   1826  CD  GLU A1300      42.227  31.383  22.156  1.00  0.00           C  
ATOM   1827  OE1 GLU A1300      41.442  32.024  21.437  1.00  0.00           O  
ATOM   1828  OE2 GLU A1300      42.998  30.498  21.718  1.00  0.00           O  
ATOM   1829  N   PHE A1301      41.271  35.704  21.851  1.00  0.00           N  
ATOM   1830  CA  PHE A1301      41.682  36.800  20.974  1.00  0.00           C  
ATOM   1831  C   PHE A1301      40.778  38.010  21.112  1.00  0.00           C  
ATOM   1832  O   PHE A1301      40.922  38.975  20.365  1.00  0.00           O  
ATOM   1833  CB  PHE A1301      41.706  36.356  19.506  1.00  0.00           C  
ATOM   1834  CG  PHE A1301      42.777  35.352  19.192  1.00  0.00           C  
ATOM   1835  CD1 PHE A1301      44.099  35.750  19.040  1.00  0.00           C  
ATOM   1836  CD2 PHE A1301      42.463  34.002  19.066  1.00  0.00           C  
ATOM   1837  CE1 PHE A1301      45.101  34.813  18.769  1.00  0.00           C  
ATOM   1838  CE2 PHE A1301      43.456  33.056  18.794  1.00  0.00           C  
ATOM   1839  CZ  PHE A1301      44.778  33.463  18.646  1.00  0.00           C  
ATOM   1840  N   GLN A1302      39.847  37.957  22.064  1.00  0.00           N  
ATOM   1841  CA  GLN A1302      38.923  39.062  22.292  1.00  0.00           C  
ATOM   1842  C   GLN A1302      39.658  40.359  22.616  1.00  0.00           C  
ATOM   1843  O   GLN A1302      39.299  41.423  22.116  1.00  0.00           O  
ATOM   1844  CB  GLN A1302      37.914  38.709  23.390  1.00  0.00           C  
ATOM   1845  CG  GLN A1302      36.895  37.642  22.970  1.00  0.00           C  
ATOM   1846  CD  GLN A1302      35.768  37.438  23.978  1.00  0.00           C  
ATOM   1847  OE1 GLN A1302      34.614  37.795  23.726  1.00  0.00           O  
ATOM   1848  NE2 GLN A1302      36.092  36.838  25.111  1.00  0.00           N  
ATOM   1849  N   ASP A1303      40.723  40.266  23.405  1.00  0.00           N  
ATOM   1850  CA  ASP A1303      41.496  41.449  23.751  1.00  0.00           C  
ATOM   1851  C   ASP A1303      42.177  41.957  22.505  1.00  0.00           C  
ATOM   1852  O   ASP A1303      42.204  43.163  22.248  1.00  0.00           O  
ATOM   1853  CB  ASP A1303      42.561  41.131  24.806  1.00  0.00           C  
ATOM   1854  CG  ASP A1303      42.012  41.153  26.235  1.00  0.00           C  
ATOM   1855  OD1 ASP A1303      40.928  41.729  26.471  1.00  0.00           O  
ATOM   1856  OD2 ASP A1303      42.681  40.599  27.128  1.00  0.00           O  
ATOM   1857  N   ASN A1304      42.693  41.009  21.724  1.00  0.00           N  
ATOM   1858  CA  ASN A1304      43.410  41.271  20.473  1.00  0.00           C  
ATOM   1859  C   ASN A1304      42.632  42.063  19.428  1.00  0.00           C  
ATOM   1860  O   ASN A1304      43.223  42.753  18.611  1.00  0.00           O  
ATOM   1861  CB  ASN A1304      43.869  39.952  19.859  1.00  0.00           C  
ATOM   1862  CG  ASN A1304      44.802  39.188  20.766  1.00  0.00           C  
ATOM   1863  OD1 ASN A1304      45.987  39.040  20.466  1.00  0.00           O  
ATOM   1864  ND2 ASN A1304      44.279  38.716  21.896  1.00  0.00           N  
ATOM   1865  N   ARG A1306      41.311  41.954  19.451  1.00  0.00           N  
ATOM   1866  CA  ARG A1306      40.467  42.674  18.514  1.00  0.00           C  
ATOM   1867  C   ARG A1306      40.782  44.174  18.566  1.00  0.00           C  
ATOM   1868  O   ARG A1306      40.743  44.866  17.548  1.00  0.00           O  
ATOM   1869  CB  ARG A1306      38.994  42.419  18.846  1.00  0.00           C  
ATOM   1870  CG  ARG A1306      38.023  42.944  17.812  1.00  0.00           C  
ATOM   1871  CD  ARG A1306      36.590  42.502  18.089  1.00  0.00           C  
ATOM   1872  NE  ARG A1306      35.980  43.204  19.218  1.00  0.00           N  
ATOM   1873  CZ  ARG A1306      35.649  42.631  20.373  1.00  0.00           C  
ATOM   1874  NH1 ARG A1306      35.884  41.339  20.585  1.00  0.00           N  
ATOM   1875  NH2 ARG A1306      35.098  43.362  21.328  1.00  0.00           N  
ATOM   1876  N   ARG A1310      41.148  44.663  19.747  1.00  0.00           N  
ATOM   1877  CA  ARG A1310      41.466  46.074  19.925  1.00  0.00           C  
ATOM   1878  C   ARG A1310      42.633  46.515  19.056  1.00  0.00           C  
ATOM   1879  O   ARG A1310      42.606  47.596  18.470  1.00  0.00           O  
ATOM   1880  CB  ARG A1310      41.746  46.371  21.395  1.00  0.00           C  
ATOM   1881  CG  ARG A1310      40.487  46.597  22.216  1.00  0.00           C  
ATOM   1882  CD  ARG A1310      39.615  45.364  22.278  1.00  0.00           C  
ATOM   1883  NE  ARG A1310      38.301  45.667  22.841  1.00  0.00           N  
ATOM   1884  CZ  ARG A1310      37.512  44.774  23.431  1.00  0.00           C  
ATOM   1885  NH1 ARG A1310      37.912  43.515  23.579  1.00  0.00           N  
ATOM   1886  NH2 ARG A1310      36.328  45.146  23.902  1.00  0.00           N  
ATOM   1887  N   LEU A1312      43.638  45.651  18.958  1.00  0.00           N  
ATOM   1888  CA  LEU A1312      44.833  45.898  18.155  1.00  0.00           C  
ATOM   1889  C   LEU A1312      44.535  45.670  16.678  1.00  0.00           C  
ATOM   1890  O   LEU A1312      45.025  46.401  15.813  1.00  0.00           O  
ATOM   1891  CB  LEU A1312      45.955  44.967  18.607  1.00  0.00           C  
ATOM   1892  CG  LEU A1312      47.291  45.148  17.900  1.00  0.00           C  
ATOM   1893  CD1 LEU A1312      47.643  46.642  17.775  1.00  0.00           C  
ATOM   1894  CD2 LEU A1312      48.347  44.396  18.685  1.00  0.00           C  
ATOM   1895  N   TYR A1314      43.737  44.638  16.419  1.00  0.00           N  
ATOM   1896  CA  TYR A1314      43.294  44.251  15.084  1.00  0.00           C  
ATOM   1897  C   TYR A1314      42.676  45.491  14.443  1.00  0.00           C  
ATOM   1898  O   TYR A1314      43.102  45.930  13.377  1.00  0.00           O  
ATOM   1899  CB  TYR A1314      42.235  43.147  15.225  1.00  0.00           C  
ATOM   1900  CG  TYR A1314      41.686  42.547  13.946  1.00  0.00           C  
ATOM   1901  CD1 TYR A1314      40.791  43.253  13.140  1.00  0.00           C  
ATOM   1902  CD2 TYR A1314      42.014  41.243  13.577  1.00  0.00           C  
ATOM   1903  CE1 TYR A1314      40.232  42.673  12.002  1.00  0.00           C  
ATOM   1904  CE2 TYR A1314      41.460  40.653  12.446  1.00  0.00           C  
ATOM   1905  CZ  TYR A1314      40.571  41.373  11.664  1.00  0.00           C  
ATOM   1906  OH  TYR A1314      40.017  40.787  10.551  1.00  0.00           O  
ATOM   1907  N   ASP A1316      41.711  46.081  15.144  1.00  0.00           N  
ATOM   1908  CA  ASP A1316      41.024  47.277  14.672  1.00  0.00           C  
ATOM   1909  C   ASP A1316      41.924  48.503  14.632  1.00  0.00           C  
ATOM   1910  O   ASP A1316      41.781  49.356  13.755  1.00  0.00           O  
ATOM   1911  CB  ASP A1316      39.808  47.565  15.543  1.00  0.00           C  
ATOM   1912  CG  ASP A1316      38.720  46.522  15.387  1.00  0.00           C  
ATOM   1913  OD1 ASP A1316      38.658  45.869  14.324  1.00  0.00           O  
ATOM   1914  OD2 ASP A1316      37.920  46.353  16.329  1.00  0.00           O  
ATOM   1915  N   TRP A1317      42.850  48.593  15.580  1.00  0.00           N  
ATOM   1916  CA  TRP A1317      43.754  49.724  15.621  1.00  0.00           C  
ATOM   1917  C   TRP A1317      44.600  49.744  14.351  1.00  0.00           C  
ATOM   1918  O   TRP A1317      44.684  50.765  13.672  1.00  0.00           O  
ATOM   1919  CB  TRP A1317      44.650  49.647  16.859  1.00  0.00           C  
ATOM   1920  CG  TRP A1317      45.598  50.797  16.960  1.00  0.00           C  
ATOM   1921  CD1 TRP A1317      45.360  52.006  17.545  1.00  0.00           C  
ATOM   1922  CD2 TRP A1317      46.919  50.868  16.412  1.00  0.00           C  
ATOM   1923  NE1 TRP A1317      46.450  52.830  17.390  1.00  0.00           N  
ATOM   1924  CE2 TRP A1317      47.422  52.156  16.696  1.00  0.00           C  
ATOM   1925  CE3 TRP A1317      47.728  49.968  15.701  1.00  0.00           C  
ATOM   1926  CZ2 TRP A1317      48.696  52.573  16.292  1.00  0.00           C  
ATOM   1927  CZ3 TRP A1317      48.999  50.382  15.299  1.00  0.00           C  
ATOM   1928  CH2 TRP A1317      49.469  51.674  15.598  1.00  0.00           C  
ATOM   1929  N   VAL A1318      45.203  48.603  14.028  1.00  0.00           N  
ATOM   1930  CA  VAL A1318      46.048  48.479  12.847  1.00  0.00           C  
ATOM   1931  C   VAL A1318      45.330  48.890  11.566  1.00  0.00           C  
ATOM   1932  O   VAL A1318      45.809  49.743  10.824  1.00  0.00           O  
ATOM   1933  CB  VAL A1318      46.566  47.041  12.682  1.00  0.00           C  
ATOM   1934  CG1 VAL A1318      47.339  46.907  11.385  1.00  0.00           C  
ATOM   1935  CG2 VAL A1318      47.459  46.682  13.842  1.00  0.00           C  
ATOM   1936  N   LEU A1319      44.177  48.289  11.313  1.00  0.00           N  
ATOM   1937  CA  LEU A1319      43.421  48.600  10.111  1.00  0.00           C  
ATOM   1938  C   LEU A1319      42.949  50.052  10.092  1.00  0.00           C  
ATOM   1939  O   LEU A1319      42.983  50.708   9.051  1.00  0.00           O  
ATOM   1940  CB  LEU A1319      42.241  47.638   9.968  1.00  0.00           C  
ATOM   1941  CG  LEU A1319      42.621  46.155   9.844  1.00  0.00           C  
ATOM   1942  CD1 LEU A1319      41.382  45.336   9.566  1.00  0.00           C  
ATOM   1943  CD2 LEU A1319      43.613  45.960   8.725  1.00  0.00           C  
ATOM   1944  N   ASP A1321      42.548  50.565  11.252  1.00  0.00           N  
ATOM   1945  CA  ASP A1321      42.085  51.947  11.351  1.00  0.00           C  
ATOM   1946  C   ASP A1321      43.193  52.965  11.131  1.00  0.00           C  
ATOM   1947  O   ASP A1321      42.921  54.145  10.933  1.00  0.00           O  
ATOM   1948  CB  ASP A1321      41.452  52.210  12.720  1.00  0.00           C  
ATOM   1949  CG  ASP A1321      40.046  51.652  12.836  1.00  0.00           C  
ATOM   1950  OD1 ASP A1321      39.369  51.469  11.797  1.00  0.00           O  
ATOM   1951  OD2 ASP A1321      39.606  51.410  13.980  1.00  0.00           O  
ATOM   1952  N   ASN A1322      44.441  52.513  11.162  1.00  0.00           N  
ATOM   1953  CA  ASN A1322      45.557  53.427  10.997  1.00  0.00           C  
ATOM   1954  C   ASN A1322      46.382  53.280   9.725  1.00  0.00           C  
ATOM   1955  O   ASN A1322      47.391  53.953   9.552  1.00  0.00           O  
ATOM   1956  CB  ASN A1322      46.438  53.389  12.239  1.00  0.00           C  
ATOM   1957  CG  ASN A1322      45.748  53.996  13.447  1.00  0.00           C  
ATOM   1958  OD1 ASN A1322      45.574  55.212  13.526  1.00  0.00           O  
ATOM   1959  ND2 ASN A1322      45.321  53.150  14.378  1.00  0.00           N  
ATOM   1960  N   ILE A1323      45.953  52.396   8.835  1.00  0.00           N  
ATOM   1961  CA  ILE A1323      46.651  52.211   7.571  1.00  0.00           C  
ATOM   1962  C   ILE A1323      45.670  52.509   6.444  1.00  0.00           C  
ATOM   1963  O   ILE A1323      44.459  52.610   6.670  1.00  0.00           O  
ATOM   1964  CB  ILE A1323      47.216  50.776   7.415  1.00  0.00           C  
ATOM   1965  CG1 ILE A1323      46.100  49.734   7.538  1.00  0.00           C  
ATOM   1966  CG2 ILE A1323      48.334  50.535   8.426  1.00  0.00           C  
ATOM   1967  CD1 ILE A1323      46.587  48.305   7.418  1.00  0.00           C  
ATOM   1968  N   THR A1324      46.194  52.701   5.242  1.00  0.00           N  
ATOM   1969  CA  THR A1324      45.338  52.966   4.096  1.00  0.00           C  
ATOM   1970  C   THR A1324      44.978  51.620   3.479  1.00  0.00           C  
ATOM   1971  O   THR A1324      45.746  51.061   2.696  1.00  0.00           O  
ATOM   1972  CB  THR A1324      46.042  53.857   3.052  1.00  0.00           C  
ATOM   1973  OG1 THR A1324      46.595  55.001   3.710  1.00  0.00           O  
ATOM   1974  CG2 THR A1324      45.047  54.343   2.009  1.00  0.00           C  
ATOM   1975  N   ILE A1342      43.844  51.077   3.912  1.00  0.00           N  
ATOM   1976  CA  ILE A1342      43.347  49.795   3.430  1.00  0.00           C  
ATOM   1977  C   ILE A1342      41.838  50.007   3.265  1.00  0.00           C  
ATOM   1978  O   ILE A1342      41.178  50.516   4.169  1.00  0.00           O  
ATOM   1979  CB  ILE A1342      43.726  48.650   4.419  1.00  0.00           C  
ATOM   1980  CG1 ILE A1342      43.483  47.285   3.781  1.00  0.00           C  
ATOM   1981  CG2 ILE A1342      42.964  48.779   5.722  1.00  0.00           C  
ATOM   1982  CD1 ILE A1342      44.595  46.300   4.042  1.00  0.00           C  
ATOM   1983  N   PRO A1343      41.286  49.665   2.084  1.00  0.00           N  
ATOM   1984  CA  PRO A1343      39.871  49.811   1.726  1.00  0.00           C  
ATOM   1985  C   PRO A1343      38.797  49.013   2.450  1.00  0.00           C  
ATOM   1986  O   PRO A1343      37.617  49.358   2.366  1.00  0.00           O  
ATOM   1987  CB  PRO A1343      39.878  49.509   0.237  1.00  0.00           C  
ATOM   1988  CG  PRO A1343      40.919  48.473   0.135  1.00  0.00           C  
ATOM   1989  CD  PRO A1343      42.024  49.035   0.978  1.00  0.00           C  
ATOM   1990  N   VAL A1344      39.170  47.939   3.133  1.00  0.00           N  
ATOM   1991  CA  VAL A1344      38.165  47.147   3.835  1.00  0.00           C  
ATOM   1992  C   VAL A1344      38.518  46.950   5.294  1.00  0.00           C  
ATOM   1993  O   VAL A1344      39.680  47.063   5.678  1.00  0.00           O  
ATOM   1994  CB  VAL A1344      37.971  45.768   3.183  1.00  0.00           C  
ATOM   1995  CG1 VAL A1344      37.448  45.927   1.770  1.00  0.00           C  
ATOM   1996  CG2 VAL A1344      39.274  45.004   3.194  1.00  0.00           C  
ATOM   1997  N   HIS A1345      37.508  46.634   6.098  1.00  0.00           N  
ATOM   1998  CA  HIS A1345      37.707  46.412   7.521  1.00  0.00           C  
ATOM   1999  C   HIS A1345      36.895  45.205   7.970  1.00  0.00           C  
ATOM   2000  O   HIS A1345      35.729  45.337   8.329  1.00  0.00           O  
ATOM   2001  CB  HIS A1345      37.279  47.650   8.310  1.00  0.00           C  
ATOM   2002  CG  HIS A1345      37.759  47.650   9.726  1.00  0.00           C  
ATOM   2003  ND1 HIS A1345      38.364  48.745  10.305  1.00  0.00           N  
ATOM   2004  CD2 HIS A1345      37.778  46.670  10.659  1.00  0.00           C  
ATOM   2005  CE1 HIS A1345      38.740  48.434  11.533  1.00  0.00           C  
ATOM   2006  NE2 HIS A1345      38.396  47.182  11.773  1.00  0.00           N  
ATOM   2007  N   PRO A1347      37.500  44.008   7.943  1.00  0.00           N  
ATOM   2008  CA  PRO A1347      36.825  42.768   8.352  1.00  0.00           C  
ATOM   2009  C   PRO A1347      36.560  42.827   9.848  1.00  0.00           C  
ATOM   2010  O   PRO A1347      37.338  43.424  10.588  1.00  0.00           O  
ATOM   2011  CB  PRO A1347      37.865  41.690   8.047  1.00  0.00           C  
ATOM   2012  CG  PRO A1347      38.752  42.329   7.020  1.00  0.00           C  
ATOM   2013  CD  PRO A1347      38.877  43.733   7.515  1.00  0.00           C  
ATOM   2014  N   ARG A1348      35.475  42.206  10.294  1.00  0.00           N  
ATOM   2015  CA  ARG A1348      35.137  42.212  11.712  1.00  0.00           C  
ATOM   2016  C   ARG A1348      35.373  40.864  12.365  1.00  0.00           C  
ATOM   2017  O   ARG A1348      34.902  39.839  11.874  1.00  0.00           O  
ATOM   2018  CB  ARG A1348      33.686  42.647  11.905  1.00  0.00           C  
ATOM   2019  CG  ARG A1348      33.454  44.104  11.576  1.00  0.00           C  
ATOM   2020  CD  ARG A1348      34.279  44.989  12.485  1.00  0.00           C  
ATOM   2021  NE  ARG A1348      34.270  46.385  12.068  1.00  0.00           N  
ATOM   2022  CZ  ARG A1348      35.116  47.303  12.528  1.00  0.00           C  
ATOM   2023  NH1 ARG A1348      36.034  46.969  13.421  1.00  0.00           N  
ATOM   2024  NH2 ARG A1348      35.050  48.555  12.095  1.00  0.00           N  
ATOM   2025  N   GLN A1349      36.105  40.876  13.477  1.00  0.00           N  
ATOM   2026  CA  GLN A1349      36.429  39.654  14.214  1.00  0.00           C  
ATOM   2027  C   GLN A1349      35.362  39.256  15.220  1.00  0.00           C  
ATOM   2028  O   GLN A1349      34.840  40.089  15.959  1.00  0.00           O  
ATOM   2029  CB  GLN A1349      37.766  39.807  14.933  1.00  0.00           C  
ATOM   2030  CG  GLN A1349      38.173  38.595  15.739  1.00  0.00           C  
ATOM   2031  CD  GLN A1349      39.444  38.834  16.527  1.00  0.00           C  
ATOM   2032  OE1 GLN A1349      40.545  38.819  15.973  1.00  0.00           O  
ATOM   2033  NE2 GLN A1349      39.300  39.071  17.829  1.00  0.00           N  
ATOM   2034  N   TYR A1350      35.059  37.967  15.254  1.00  0.00           N  
ATOM   2035  CA  TYR A1350      34.059  37.437  16.167  1.00  0.00           C  
ATOM   2036  C   TYR A1350      34.655  36.209  16.819  1.00  0.00           C  
ATOM   2037  O   TYR A1350      35.276  35.387  16.154  1.00  0.00           O  
ATOM   2038  CB  TYR A1350      32.784  37.114  15.410  1.00  0.00           C  
ATOM   2039  CG  TYR A1350      32.131  38.357  14.853  1.00  0.00           C  
ATOM   2040  CD1 TYR A1350      31.464  39.249  15.693  1.00  0.00           C  
ATOM   2041  CD2 TYR A1350      32.208  38.664  13.495  1.00  0.00           C  
ATOM   2042  CE1 TYR A1350      30.891  40.419  15.194  1.00  0.00           C  
ATOM   2043  CE2 TYR A1350      31.637  39.834  12.987  1.00  0.00           C  
ATOM   2044  CZ  TYR A1350      30.982  40.703  13.842  1.00  0.00           C  
ATOM   2045  OH  TYR A1350      30.418  41.850  13.343  1.00  0.00           O  
ATOM   2046  N   GLU A1351      34.479  36.097  18.129  1.00  0.00           N  
ATOM   2047  CA  GLU A1351      35.070  35.000  18.878  1.00  0.00           C  
ATOM   2048  C   GLU A1351      34.094  33.993  19.454  1.00  0.00           C  
ATOM   2049  O   GLU A1351      33.061  34.358  20.013  1.00  0.00           O  
ATOM   2050  CB  GLU A1351      35.956  35.567  19.987  1.00  0.00           C  
ATOM   2051  CG  GLU A1351      36.930  36.666  19.523  1.00  0.00           C  
ATOM   2052  CD  GLU A1351      36.309  38.064  19.469  1.00  0.00           C  
ATOM   2053  OE1 GLU A1351      35.082  38.216  19.671  1.00  0.00           O  
ATOM   2054  OE2 GLU A1351      37.068  39.025  19.229  1.00  0.00           O  
ATOM   2055  N   PHE A1352      34.433  32.717  19.302  1.00  0.00           N  
ATOM   2056  CA  PHE A1352      33.613  31.626  19.810  1.00  0.00           C  
ATOM   2057  C   PHE A1352      34.494  30.780  20.710  1.00  0.00           C  
ATOM   2058  O   PHE A1352      35.713  30.748  20.537  1.00  0.00           O  
ATOM   2059  CB  PHE A1352      33.056  30.782  18.659  1.00  0.00           C  
ATOM   2060  CG  PHE A1352      34.112  30.089  17.849  1.00  0.00           C  
ATOM   2061  CD1 PHE A1352      34.787  30.766  16.848  1.00  0.00           C  
ATOM   2062  CD2 PHE A1352      34.453  28.768  18.112  1.00  0.00           C  
ATOM   2063  CE1 PHE A1352      35.791  30.141  16.123  1.00  0.00           C  
ATOM   2064  CE2 PHE A1352      35.460  28.132  17.388  1.00  0.00           C  
ATOM   2065  CZ  PHE A1352      36.129  28.821  16.395  1.00  0.00           C  
ATOM   2066  N   SER A1356      33.884  30.088  21.664  1.00  0.00           N  
ATOM   2067  CA  SER A1356      34.660  29.274  22.594  1.00  0.00           C  
ATOM   2068  C   SER A1356      35.280  28.063  21.930  1.00  0.00           C  
ATOM   2069  O   SER A1356      34.681  27.448  21.045  1.00  0.00           O  
ATOM   2070  CB  SER A1356      33.799  28.820  23.766  1.00  0.00           C  
ATOM   2071  OG  SER A1356      32.726  28.017  23.317  1.00  0.00           O  
ATOM   2072  N   ARG A1360      36.484  27.723  22.372  1.00  0.00           N  
ATOM   2073  CA  ARG A1360      37.199  26.575  21.844  1.00  0.00           C  
ATOM   2074  C   ARG A1360      36.676  25.268  22.417  1.00  0.00           C  
ATOM   2075  O   ARG A1360      35.956  25.252  23.415  1.00  0.00           O  
ATOM   2076  CB  ARG A1360      38.706  26.714  22.082  1.00  0.00           C  
ATOM   2077  CG  ARG A1360      39.115  27.015  23.499  1.00  0.00           C  
ATOM   2078  CD  ARG A1360      40.590  27.324  23.562  1.00  0.00           C  
ATOM   2079  NE  ARG A1360      41.371  26.161  23.171  1.00  0.00           N  
ATOM   2080  CZ  ARG A1360      42.385  26.201  22.314  1.00  0.00           C  
ATOM   2081  NH1 ARG A1360      42.748  27.355  21.764  1.00  0.00           N  
ATOM   2082  NH2 ARG A1360      43.040  25.085  22.012  1.00  0.00           N  
ATOM   2083  N   LEU A1361      37.000  24.178  21.735  1.00  0.00           N  
ATOM   2084  CA  LEU A1361      36.574  22.851  22.144  1.00  0.00           C  
ATOM   2085  C   LEU A1361      37.566  22.196  23.087  1.00  0.00           C  
ATOM   2086  O   LEU A1361      38.786  22.362  22.961  1.00  0.00           O  
ATOM   2087  CB  LEU A1361      36.396  21.958  20.913  1.00  0.00           C  
ATOM   2088  CG  LEU A1361      36.253  20.452  21.127  1.00  0.00           C  
ATOM   2089  CD1 LEU A1361      34.896  20.136  21.741  1.00  0.00           C  
ATOM   2090  CD2 LEU A1361      36.403  19.741  19.805  1.00  0.00           C  
ATOM   2091  N   ASN A1365      37.023  21.466  24.050  1.00  0.00           N  
ATOM   2092  CA  ASN A1365      37.832  20.725  25.003  1.00  0.00           C  
ATOM   2093  C   ASN A1365      37.183  19.369  25.133  1.00  0.00           C  
ATOM   2094  O   ASN A1365      35.962  19.267  25.221  1.00  0.00           O  
ATOM   2095  CB  ASN A1365      37.892  21.435  26.351  1.00  0.00           C  
ATOM   2096  CG  ASN A1365      38.745  22.676  26.304  1.00  0.00           C  
ATOM   2097  OD1 ASN A1365      39.966  22.600  26.122  1.00  0.00           O  
ATOM   2098  ND2 ASN A1365      38.108  23.834  26.439  1.00  0.00           N  
ATOM   2099  N   LEU A1366      37.997  18.328  25.037  1.00  0.00           N  
ATOM   2100  CA  LEU A1366      37.494  16.972  25.135  1.00  0.00           C  
ATOM   2101  C   LEU A1366      37.986  16.305  26.396  1.00  0.00           C  
ATOM   2102  O   LEU A1366      39.170  16.380  26.740  1.00  0.00           O  
ATOM   2103  CB  LEU A1366      37.903  16.143  23.918  1.00  0.00           C  
ATOM   2104  CG  LEU A1366      36.782  15.718  22.971  1.00  0.00           C  
ATOM   2105  CD1 LEU A1366      37.374  14.835  21.902  1.00  0.00           C  
ATOM   2106  CD2 LEU A1366      35.697  14.969  23.718  1.00  0.00           C  
ATOM   2107  N   GLU A1368      37.052  15.635  27.060  1.00  0.00           N  
ATOM   2108  CA  GLU A1368      37.293  14.917  28.300  1.00  0.00           C  
ATOM   2109  C   GLU A1368      38.323  13.814  28.070  1.00  0.00           C  
ATOM   2110  O   GLU A1368      38.269  13.116  27.060  1.00  0.00           O  
ATOM   2111  CB  GLU A1368      35.974  14.303  28.756  1.00  0.00           C  
ATOM   2112  CG  GLU A1368      35.688  14.389  30.233  1.00  0.00           C  
ATOM   2113  CD  GLU A1368      34.275  13.937  30.545  1.00  0.00           C  
ATOM   2114  OE1 GLU A1368      33.960  12.750  30.299  1.00  0.00           O  
ATOM   2115  OE2 GLU A1368      33.469  14.773  31.010  1.00  0.00           O  
ATOM   2116  N   TYR A1369      39.273  13.694  28.994  1.00  0.00           N  
ATOM   2117  CA  TYR A1369      40.332  12.686  28.952  1.00  0.00           C  
ATOM   2118  C   TYR A1369      41.465  12.909  27.969  1.00  0.00           C  
ATOM   2119  O   TYR A1369      42.357  12.071  27.850  1.00  0.00           O  
ATOM   2120  CB  TYR A1369      39.758  11.275  28.790  1.00  0.00           C  
ATOM   2121  CG  TYR A1369      39.008  10.805  30.011  1.00  0.00           C  
ATOM   2122  CD1 TYR A1369      39.689  10.391  31.156  1.00  0.00           C  
ATOM   2123  CD2 TYR A1369      37.618  10.849  30.052  1.00  0.00           C  
ATOM   2124  CE1 TYR A1369      39.000  10.044  32.320  1.00  0.00           C  
ATOM   2125  CE2 TYR A1369      36.920  10.506  31.205  1.00  0.00           C  
ATOM   2126  CZ  TYR A1369      37.616  10.108  32.338  1.00  0.00           C  
ATOM   2127  OH  TYR A1369      36.929   9.806  33.496  1.00  0.00           O  
ATOM   2128  N   THR A1370      41.458  14.039  27.279  1.00  0.00           N  
ATOM   2129  CA  THR A1370      42.534  14.320  26.341  1.00  0.00           C  
ATOM   2130  C   THR A1370      42.905  15.800  26.400  1.00  0.00           C  
ATOM   2131  O   THR A1370      42.141  16.613  26.915  1.00  0.00           O  
ATOM   2132  CB  THR A1370      42.163  13.874  24.892  1.00  0.00           C  
ATOM   2133  OG1 THR A1370      43.320  13.960  24.053  1.00  0.00           O  
ATOM   2134  CG2 THR A1370      41.061  14.732  24.316  1.00  0.00           C  
ATOM   2135  N   VAL A1373      44.119  16.121  25.963  1.00  0.00           N  
ATOM   2136  CA  VAL A1373      44.609  17.497  25.942  1.00  0.00           C  
ATOM   2137  C   VAL A1373      44.381  18.062  24.540  1.00  0.00           C  
ATOM   2138  O   VAL A1373      44.423  17.320  23.559  1.00  0.00           O  
ATOM   2139  CB  VAL A1373      46.102  17.557  26.301  1.00  0.00           C  
ATOM   2140  CG1 VAL A1373      46.319  17.020  27.706  1.00  0.00           C  
ATOM   2141  CG2 VAL A1373      46.918  16.763  25.307  1.00  0.00           C  
ATOM   2142  N   MET A1412      44.105  19.362  24.453  1.00  0.00           N  
ATOM   2143  CA  MET A1412      43.834  19.994  23.162  1.00  0.00           C  
ATOM   2144  C   MET A1412      44.767  21.117  22.701  1.00  0.00           C  
ATOM   2145  O   MET A1412      44.334  22.025  22.021  1.00  0.00           O  
ATOM   2146  CB  MET A1412      42.405  20.519  23.161  1.00  0.00           C  
ATOM   2147  CG  MET A1412      41.745  20.595  21.797  1.00  0.00           C  
ATOM   2148  SD  MET A1412      41.625  18.962  21.016  1.00  0.00           S  
ATOM   2149  CE  MET A1412      40.352  18.203  21.974  1.00  0.00           C  
ATOM   2150  N   SER A1415      46.031  21.082  23.085  1.00  0.00           N  
ATOM   2151  CA  SER A1415      46.981  22.125  22.688  1.00  0.00           C  
ATOM   2152  C   SER A1415      48.098  21.488  21.880  1.00  0.00           C  
ATOM   2153  O   SER A1415      48.536  20.374  22.175  1.00  0.00           O  
ATOM   2154  CB  SER A1415      47.574  22.867  23.898  1.00  0.00           C  
ATOM   2155  OG  SER A1415      48.646  22.132  24.460  1.00  0.00           O  
ATOM   2156  N   LYS A1416      48.493  22.156  20.802  1.00  0.00           N  
ATOM   2157  CA  LYS A1416      49.552  21.631  19.959  1.00  0.00           C  
ATOM   2158  C   LYS A1416      50.793  21.450  20.814  1.00  0.00           C  
ATOM   2159  O   LYS A1416      51.561  20.515  20.611  1.00  0.00           O  
ATOM   2160  CB  LYS A1416      49.862  22.569  18.787  1.00  0.00           C  
ATOM   2161  CG  LYS A1416      48.810  22.643  17.690  1.00  0.00           C  
ATOM   2162  CD  LYS A1416      49.484  22.898  16.346  1.00  0.00           C  
ATOM   2163  CE  LYS A1416      48.603  23.687  15.397  1.00  0.00           C  
ATOM   2164  NZ  LYS A1416      48.495  25.112  15.829  1.00  0.00           N  
ATOM   2165  N   ARG A1417      50.957  22.336  21.794  1.00  0.00           N  
ATOM   2166  CA  ARG A1417      52.099  22.305  22.702  1.00  0.00           C  
ATOM   2167  C   ARG A1417      52.168  20.986  23.470  1.00  0.00           C  
ATOM   2168  O   ARG A1417      53.229  20.359  23.538  1.00  0.00           O  
ATOM   2169  CB  ARG A1417      52.033  23.499  23.672  1.00  0.00           C  
ATOM   2170  CG  ARG A1417      53.212  23.613  24.646  1.00  0.00           C  
ATOM   2171  CD  ARG A1417      52.980  22.806  25.929  1.00  0.00           C  
ATOM   2172  NE  ARG A1417      54.214  22.541  26.674  1.00  0.00           N  
ATOM   2173  CZ  ARG A1417      54.293  21.764  27.757  1.00  0.00           C  
ATOM   2174  NH1 ARG A1417      53.206  21.174  28.247  1.00  0.00           N  
ATOM   2175  NH2 ARG A1417      55.462  21.584  28.360  1.00  0.00           N  
ATOM   2176  N   LYS A1418      51.042  20.568  24.046  1.00  0.00           N  
ATOM   2177  CA  LYS A1418      51.016  19.325  24.799  1.00  0.00           C  
ATOM   2178  C   LYS A1418      51.075  18.117  23.883  1.00  0.00           C  
ATOM   2179  O   LYS A1418      51.823  17.171  24.140  1.00  0.00           O  
ATOM   2180  CB  LYS A1418      49.792  19.256  25.715  1.00  0.00           C  
ATOM   2181  CG  LYS A1418      49.891  20.173  26.927  1.00  0.00           C  
ATOM   2182  CD  LYS A1418      48.936  19.772  28.037  1.00  0.00           C  
ATOM   2183  CE  LYS A1418      49.133  20.667  29.251  1.00  0.00           C  
ATOM   2184  NZ  LYS A1418      48.867  22.110  28.953  1.00  0.00           N  
ATOM   2185  N   LEU A1419      50.299  18.160  22.806  1.00  0.00           N  
ATOM   2186  CA  LEU A1419      50.273  17.071  21.836  1.00  0.00           C  
ATOM   2187  C   LEU A1419      51.655  16.848  21.228  1.00  0.00           C  
ATOM   2188  O   LEU A1419      52.060  15.717  20.977  1.00  0.00           O  
ATOM   2189  CB  LEU A1419      49.253  17.373  20.740  1.00  0.00           C  
ATOM   2190  CG  LEU A1419      47.812  17.304  21.232  1.00  0.00           C  
ATOM   2191  CD1 LEU A1419      46.862  17.839  20.190  1.00  0.00           C  
ATOM   2192  CD2 LEU A1419      47.478  15.868  21.583  1.00  0.00           C  
ATOM   2193  N   ASN A1420      52.387  17.935  21.015  1.00  0.00           N  
ATOM   2194  CA  ASN A1420      53.723  17.849  20.443  1.00  0.00           C  
ATOM   2195  C   ASN A1420      54.672  17.163  21.429  1.00  0.00           C  
ATOM   2196  O   ASN A1420      55.581  16.429  21.029  1.00  0.00           O  
ATOM   2197  CB  ASN A1420      54.241  19.251  20.097  1.00  0.00           C  
ATOM   2198  CG  ASN A1420      55.452  19.222  19.179  1.00  0.00           C  
ATOM   2199  OD1 ASN A1420      55.939  18.157  18.803  1.00  0.00           O  
ATOM   2200  ND2 ASN A1420      55.938  20.397  18.807  1.00  0.00           N  
ATOM   2201  N   LEU A1421      54.434  17.376  22.721  1.00  0.00           N  
ATOM   2202  CA  LEU A1421      55.278  16.788  23.749  1.00  0.00           C  
ATOM   2203  C   LEU A1421      55.109  15.272  23.806  1.00  0.00           C  
ATOM   2204  O   LEU A1421      56.073  14.549  24.065  1.00  0.00           O  
ATOM   2205  CB  LEU A1421      54.992  17.427  25.109  1.00  0.00           C  
ATOM   2206  CG  LEU A1421      55.995  17.108  26.224  1.00  0.00           C  
ATOM   2207  CD1 LEU A1421      57.404  17.518  25.808  1.00  0.00           C  
ATOM   2208  CD2 LEU A1421      55.586  17.809  27.513  1.00  0.00           C  
ATOM   2209  N   LEU A1422      53.893  14.797  23.542  1.00  0.00           N  
ATOM   2210  CA  LEU A1422      53.604  13.364  23.539  1.00  0.00           C  
ATOM   2211  C   LEU A1422      54.358  12.686  22.391  1.00  0.00           C  
ATOM   2212  O   LEU A1422      54.855  11.561  22.525  1.00  0.00           O  
ATOM   2213  CB  LEU A1422      52.103  13.130  23.374  1.00  0.00           C  
ATOM   2214  CG  LEU A1422      51.188  13.560  24.523  1.00  0.00           C  
ATOM   2215  CD1 LEU A1422      49.727  13.571  24.079  1.00  0.00           C  
ATOM   2216  CD2 LEU A1422      51.380  12.613  25.693  1.00  0.00           C  
ATOM   2217  N   VAL A1423      54.445  13.399  21.270  1.00  0.00           N  
ATOM   2218  CA  VAL A1423      55.126  12.926  20.067  1.00  0.00           C  
ATOM   2219  C   VAL A1423      56.638  12.969  20.239  1.00  0.00           C  
ATOM   2220  O   VAL A1423      57.333  11.992  19.957  1.00  0.00           O  
ATOM   2221  CB  VAL A1423      54.755  13.807  18.846  1.00  0.00           C  
ATOM   2222  CG1 VAL A1423      55.492  13.337  17.596  1.00  0.00           C  
ATOM   2223  CG2 VAL A1423      53.254  13.790  18.627  1.00  0.00           C  
ATOM   2224  N   THR A1424      57.133  14.118  20.690  1.00  0.00           N  
ATOM   2225  CA  THR A1424      58.562  14.334  20.891  1.00  0.00           C  
ATOM   2226  C   THR A1424      59.177  13.374  21.906  1.00  0.00           C  
ATOM   2227  O   THR A1424      60.306  12.928  21.730  1.00  0.00           O  
ATOM   2228  CB  THR A1424      58.837  15.775  21.327  1.00  0.00           C  
ATOM   2229  OG1 THR A1424      58.154  16.666  20.442  1.00  0.00           O  
ATOM   2230  CG2 THR A1424      60.318  16.072  21.263  1.00  0.00           C  
ATOM   2231  N   ASP A1425      58.427  13.065  22.961  1.00  0.00           N  
ATOM   2232  CA  ASP A1425      58.887  12.156  24.005  1.00  0.00           C  
ATOM   2233  C   ASP A1425      58.580  10.698  23.695  1.00  0.00           C  
ATOM   2234  O   ASP A1425      58.828   9.818  24.515  1.00  0.00           O  
ATOM   2235  CB  ASP A1425      58.272  12.536  25.353  1.00  0.00           C  
ATOM   2236  CG  ASP A1425      58.838  13.836  25.920  1.00  0.00           C  
ATOM   2237  OD1 ASP A1425      59.872  14.334  25.417  1.00  0.00           O  
ATOM   2238  OD2 ASP A1425      58.245  14.352  26.892  1.00  0.00           O  
ATOM   2239  N   LYS A1427      58.014  10.458  22.519  1.00  0.00           N  
ATOM   2240  CA  LYS A1427      57.674   9.118  22.057  1.00  0.00           C  
ATOM   2241  C   LYS A1427      56.725   8.338  22.965  1.00  0.00           C  
ATOM   2242  O   LYS A1427      56.848   7.119  23.100  1.00  0.00           O  
ATOM   2243  CB  LYS A1427      58.948   8.307  21.788  1.00  0.00           C  
ATOM   2244  CG  LYS A1427      59.895   8.930  20.758  1.00  0.00           C  
ATOM   2245  CD  LYS A1427      59.194   9.190  19.423  1.00  0.00           C  
ATOM   2246  CE  LYS A1427      58.787   7.897  18.713  1.00  0.00           C  
ATOM   2247  NZ  LYS A1427      59.968   7.075  18.311  1.00  0.00           N  
ATOM   2248  N   HIS A1428      55.780   9.040  23.589  1.00  0.00           N  
ATOM   2249  CA  HIS A1428      54.802   8.381  24.454  1.00  0.00           C  
ATOM   2250  C   HIS A1428      53.654   7.838  23.604  1.00  0.00           C  
ATOM   2251  O   HIS A1428      52.847   7.032  24.071  1.00  0.00           O  
ATOM   2252  CB  HIS A1428      54.320   9.323  25.563  1.00  0.00           C  
ATOM   2253  CG  HIS A1428      55.393   9.677  26.545  1.00  0.00           C  
ATOM   2254  ND1 HIS A1428      55.620  10.967  26.975  1.00  0.00           N  
ATOM   2255  CD2 HIS A1428      56.339   8.912  27.142  1.00  0.00           C  
ATOM   2256  CE1 HIS A1428      56.661  10.982  27.790  1.00  0.00           C  
ATOM   2257  NE2 HIS A1428      57.116   9.749  27.908  1.00  0.00           N  
ATOM   2258  N   VAL A1433      53.613   8.288  22.347  1.00  0.00           N  
ATOM   2259  CA  VAL A1433      52.638   7.857  21.335  1.00  0.00           C  
ATOM   2260  C   VAL A1433      53.453   7.608  20.060  1.00  0.00           C  
ATOM   2261  O   VAL A1433      54.529   8.187  19.886  1.00  0.00           O  
ATOM   2262  CB  VAL A1433      51.540   8.929  21.034  1.00  0.00           C  
ATOM   2263  CG1 VAL A1433      50.605   9.091  22.216  1.00  0.00           C  
ATOM   2264  CG2 VAL A1433      52.167  10.264  20.670  1.00  0.00           C  
ATOM   2265  N   GLU A1434      52.954   6.749  19.177  1.00  0.00           N  
ATOM   2266  CA  GLU A1434      53.659   6.433  17.934  1.00  0.00           C  
ATOM   2267  C   GLU A1434      54.028   7.696  17.146  1.00  0.00           C  
ATOM   2268  O   GLU A1434      55.156   7.825  16.667  1.00  0.00           O  
ATOM   2269  CB  GLU A1434      52.833   5.456  17.086  1.00  0.00           C  
ATOM   2270  CG  GLU A1434      52.605   4.099  17.777  1.00  0.00           C  
ATOM   2271  CD  GLU A1434      51.625   3.195  17.037  1.00  0.00           C  
ATOM   2272  OE1 GLU A1434      51.950   2.775  15.906  1.00  0.00           O  
ATOM   2273  OE2 GLU A1434      50.537   2.896  17.589  1.00  0.00           O  
ATOM   2274  N   GLY A1435      53.097   8.644  17.078  1.00  0.00           N  
ATOM   2275  CA  GLY A1435      53.330   9.897  16.375  1.00  0.00           C  
ATOM   2276  C   GLY A1435      52.075  10.754  16.355  1.00  0.00           C  
ATOM   2277  O   GLY A1435      51.067  10.384  16.959  1.00  0.00           O  
ATOM   2278  N   TRP A1440      52.114  11.885  15.650  1.00  0.00           N  
ATOM   2279  CA  TRP A1440      50.949  12.777  15.568  1.00  0.00           C  
ATOM   2280  C   TRP A1440      49.685  12.040  15.116  1.00  0.00           C  
ATOM   2281  O   TRP A1440      48.584  12.333  15.584  1.00  0.00           O  
ATOM   2282  CB  TRP A1440      51.217  13.940  14.607  1.00  0.00           C  
ATOM   2283  CG  TRP A1440      52.119  15.041  15.122  1.00  0.00           C  
ATOM   2284  CD1 TRP A1440      53.455  15.185  14.883  1.00  0.00           C  
ATOM   2285  CD2 TRP A1440      51.723  16.199  15.873  1.00  0.00           C  
ATOM   2286  NE1 TRP A1440      53.914  16.363  15.422  1.00  0.00           N  
ATOM   2287  CE2 TRP A1440      52.874  17.004  16.036  1.00  0.00           C  
ATOM   2288  CE3 TRP A1440      50.508  16.636  16.414  1.00  0.00           C  
ATOM   2289  CZ2 TRP A1440      52.843  18.225  16.719  1.00  0.00           C  
ATOM   2290  CZ3 TRP A1440      50.477  17.849  17.092  1.00  0.00           C  
ATOM   2291  CH2 TRP A1440      51.640  18.629  17.238  1.00  0.00           C  
ATOM   2292  N   ASP A1441      49.854  11.080  14.211  1.00  0.00           N  
ATOM   2293  CA  ASP A1441      48.732  10.301  13.689  1.00  0.00           C  
ATOM   2294  C   ASP A1441      48.370   9.050  14.500  1.00  0.00           C  
ATOM   2295  O   ASP A1441      47.587   8.210  14.044  1.00  0.00           O  
ATOM   2296  CB  ASP A1441      48.969   9.940  12.218  1.00  0.00           C  
ATOM   2297  CG  ASP A1441      50.288   9.234  11.993  1.00  0.00           C  
ATOM   2298  OD1 ASP A1441      51.352   9.844  12.252  1.00  0.00           O  
ATOM   2299  OD2 ASP A1441      50.258   8.067  11.545  1.00  0.00           O  
ATOM   2300  N   ASP A1442      48.932   8.930  15.701  1.00  0.00           N  
ATOM   2301  CA  ASP A1442      48.636   7.799  16.583  1.00  0.00           C  
ATOM   2302  C   ASP A1442      47.119   7.746  16.827  1.00  0.00           C  
ATOM   2303  O   ASP A1442      46.478   8.780  17.039  1.00  0.00           O  
ATOM   2304  CB  ASP A1442      49.381   7.969  17.919  1.00  0.00           C  
ATOM   2305  CG  ASP A1442      49.272   6.744  18.829  1.00  0.00           C  
ATOM   2306  OD1 ASP A1442      48.153   6.380  19.248  1.00  0.00           O  
ATOM   2307  OD2 ASP A1442      50.319   6.155  19.149  1.00  0.00           O  
ATOM   2308  N   PRO A1450      46.525   6.538  16.786  1.00  0.00           N  
ATOM   2309  CA  PRO A1450      45.085   6.354  17.001  1.00  0.00           C  
ATOM   2310  C   PRO A1450      44.530   6.806  18.361  1.00  0.00           C  
ATOM   2311  O   PRO A1450      43.317   6.808  18.559  1.00  0.00           O  
ATOM   2312  CB  PRO A1450      44.900   4.850  16.778  1.00  0.00           C  
ATOM   2313  CG  PRO A1450      45.961   4.524  15.792  1.00  0.00           C  
ATOM   2314  CD  PRO A1450      47.142   5.277  16.336  1.00  0.00           C  
ATOM   2315  N   ARG A1452      45.399   7.163  19.304  1.00  0.00           N  
ATOM   2316  CA  ARG A1452      44.943   7.632  20.622  1.00  0.00           C  
ATOM   2317  C   ARG A1452      44.877   9.162  20.625  1.00  0.00           C  
ATOM   2318  O   ARG A1452      44.235   9.775  21.484  1.00  0.00           O  
ATOM   2319  CB  ARG A1452      45.915   7.219  21.719  1.00  0.00           C  
ATOM   2320  CG  ARG A1452      46.377   5.783  21.711  1.00  0.00           C  
ATOM   2321  CD  ARG A1452      47.508   5.664  22.716  1.00  0.00           C  
ATOM   2322  NE  ARG A1452      48.262   4.422  22.614  1.00  0.00           N  
ATOM   2323  CZ  ARG A1452      49.541   4.348  22.257  1.00  0.00           C  
ATOM   2324  NH1 ARG A1452      50.223   5.441  21.955  1.00  0.00           N  
ATOM   2325  NH2 ARG A1452      50.154   3.178  22.236  1.00  0.00           N  
ATOM   2326  N   MET A1455      45.618   9.764  19.700  1.00  0.00           N  
ATOM   2327  CA  MET A1455      45.679  11.208  19.558  1.00  0.00           C  
ATOM   2328  C   MET A1455      44.354  11.799  19.103  1.00  0.00           C  
ATOM   2329  O   MET A1455      43.651  11.206  18.288  1.00  0.00           O  
ATOM   2330  CB  MET A1455      46.776  11.578  18.569  1.00  0.00           C  
ATOM   2331  CG  MET A1455      48.165  11.266  19.076  1.00  0.00           C  
ATOM   2332  SD  MET A1455      48.590  12.351  20.442  1.00  0.00           S  
ATOM   2333  CE  MET A1455      49.778  13.441  19.632  1.00  0.00           C  
ATOM   2334  N   PRO A1456      43.982  12.965  19.659  1.00  0.00           N  
ATOM   2335  CA  PRO A1456      42.738  13.648  19.310  1.00  0.00           C  
ATOM   2336  C   PRO A1456      42.927  14.462  18.031  1.00  0.00           C  
ATOM   2337  O   PRO A1456      42.141  15.350  17.728  1.00  0.00           O  
ATOM   2338  CB  PRO A1456      42.502  14.536  20.523  1.00  0.00           C  
ATOM   2339  CG  PRO A1456      43.868  14.953  20.868  1.00  0.00           C  
ATOM   2340  CD  PRO A1456      44.660  13.668  20.763  1.00  0.00           C  
ATOM   2341  N   THR A1457      43.997  14.158  17.301  1.00  0.00           N  
ATOM   2342  CA  THR A1457      44.309  14.819  16.041  1.00  0.00           C  
ATOM   2343  C   THR A1457      43.399  14.284  14.937  1.00  0.00           C  
ATOM   2344  O   THR A1457      42.853  13.184  15.060  1.00  0.00           O  
ATOM   2345  CB  THR A1457      45.764  14.559  15.644  1.00  0.00           C  
ATOM   2346  OG1 THR A1457      46.052  13.163  15.768  1.00  0.00           O  
ATOM   2347  CG2 THR A1457      46.704  15.336  16.538  1.00  0.00           C  
ATOM   2348  N   ILE A1458      43.225  15.060  13.865  1.00  0.00           N  
ATOM   2349  CA  ILE A1458      42.376  14.630  12.748  1.00  0.00           C  
ATOM   2350  C   ILE A1458      42.972  13.362  12.130  1.00  0.00           C  
ATOM   2351  O   ILE A1458      42.299  12.341  12.017  1.00  0.00           O  
ATOM   2352  CB  ILE A1458      42.274  15.705  11.634  1.00  0.00           C  
ATOM   2353  CG1 ILE A1458      41.926  17.071  12.223  1.00  0.00           C  
ATOM   2354  CG2 ILE A1458      41.204  15.304  10.619  1.00  0.00           C  
ATOM   2355  CD1 ILE A1458      40.532  17.165  12.742  1.00  0.00           C  
ATOM   2356  N   SER A1459      44.256  13.426  11.789  1.00  0.00           N  
ATOM   2357  CA  SER A1459      44.950  12.300  11.190  1.00  0.00           C  
ATOM   2358  C   SER A1459      44.911  11.086  12.106  1.00  0.00           C  
ATOM   2359  O   SER A1459      44.808   9.950  11.644  1.00  0.00           O  
ATOM   2360  CB  SER A1459      46.395  12.683  10.865  1.00  0.00           C  
ATOM   2361  OG  SER A1459      47.083  13.119  12.021  1.00  0.00           O  
ATOM   2362  N   GLY A1460      44.976  11.344  13.409  1.00  0.00           N  
ATOM   2363  CA  GLY A1460      44.939  10.278  14.397  1.00  0.00           C  
ATOM   2364  C   GLY A1460      43.565   9.647  14.455  1.00  0.00           C  
ATOM   2365  O   GLY A1460      43.437   8.427  14.521  1.00  0.00           O  
ATOM   2366  N   LEU A1461      42.536  10.488  14.458  1.00  0.00           N  
ATOM   2367  CA  LEU A1461      41.161  10.017  14.475  1.00  0.00           C  
ATOM   2368  C   LEU A1461      40.902   9.254  13.168  1.00  0.00           C  
ATOM   2369  O   LEU A1461      40.177   8.251  13.152  1.00  0.00           O  
ATOM   2370  CB  LEU A1461      40.205  11.205  14.590  1.00  0.00           C  
ATOM   2371  CG  LEU A1461      40.066  11.882  15.956  1.00  0.00           C  
ATOM   2372  CD1 LEU A1461      39.332  13.204  15.820  1.00  0.00           C  
ATOM   2373  CD2 LEU A1461      39.321  10.965  16.902  1.00  0.00           C  
ATOM   2374  N   ARG A1462      41.517   9.735  12.084  1.00  0.00           N  
ATOM   2375  CA  ARG A1462      41.395   9.118  10.764  1.00  0.00           C  
ATOM   2376  C   ARG A1462      41.971   7.710  10.809  1.00  0.00           C  
ATOM   2377  O   ARG A1462      41.298   6.743  10.458  1.00  0.00           O  
ATOM   2378  CB  ARG A1462      42.124   9.956   9.700  1.00  0.00           C  
ATOM   2379  CG  ARG A1462      42.257   9.281   8.327  1.00  0.00           C  
ATOM   2380  CD  ARG A1462      42.769  10.233   7.245  1.00  0.00           C  
ATOM   2381  NE  ARG A1462      44.043  10.868   7.584  1.00  0.00           N  
ATOM   2382  CZ  ARG A1462      44.340  12.145   7.335  1.00  0.00           C  
ATOM   2383  NH1 ARG A1462      43.449  12.939   6.756  1.00  0.00           N  
ATOM   2384  NH2 ARG A1462      45.526  12.636   7.676  1.00  0.00           N  
ATOM   2385  N   ARG A1463      43.210   7.602  11.276  1.00  0.00           N  
ATOM   2386  CA  ARG A1463      43.882   6.314  11.382  1.00  0.00           C  
ATOM   2387  C   ARG A1463      43.167   5.409  12.392  1.00  0.00           C  
ATOM   2388  O   ARG A1463      43.225   4.183  12.287  1.00  0.00           O  
ATOM   2389  CB  ARG A1463      45.345   6.522  11.769  1.00  0.00           C  
ATOM   2390  CG  ARG A1463      46.133   5.242  11.921  1.00  0.00           C  
ATOM   2391  CD  ARG A1463      47.603   5.516  12.147  1.00  0.00           C  
ATOM   2392  NE  ARG A1463      48.198   4.461  12.958  1.00  0.00           N  
ATOM   2393  CZ  ARG A1463      49.368   4.557  13.582  1.00  0.00           C  
ATOM   2394  NH1 ARG A1463      50.102   5.660  13.475  1.00  0.00           N  
ATOM   2395  NH2 ARG A1463      49.812   3.536  14.304  1.00  0.00           N  
ATOM   2396  N   ARG A1464      42.468   6.035  13.339  1.00  0.00           N  
ATOM   2397  CA  ARG A1464      41.708   5.342  14.382  1.00  0.00           C  
ATOM   2398  C   ARG A1464      40.458   4.678  13.800  1.00  0.00           C  
ATOM   2399  O   ARG A1464      39.919   3.730  14.381  1.00  0.00           O  
ATOM   2400  CB  ARG A1464      41.314   6.345  15.478  1.00  0.00           C  
ATOM   2401  CG  ARG A1464      40.353   5.832  16.548  1.00  0.00           C  
ATOM   2402  CD  ARG A1464      40.991   4.778  17.429  1.00  0.00           C  
ATOM   2403  NE  ARG A1464      40.122   4.400  18.543  1.00  0.00           N  
ATOM   2404  CZ  ARG A1464      40.277   4.814  19.801  1.00  0.00           C  
ATOM   2405  NH1 ARG A1464      41.284   5.612  20.126  1.00  0.00           N  
ATOM   2406  NH2 ARG A1464      39.431   4.413  20.743  1.00  0.00           N  
ATOM   2407  N   GLY A1465      39.988   5.199  12.668  1.00  0.00           N  
ATOM   2408  CA  GLY A1465      38.810   4.644  12.019  1.00  0.00           C  
ATOM   2409  C   GLY A1465      37.618   5.578  11.948  1.00  0.00           C  
ATOM   2410  O   GLY A1465      36.549   5.179  11.493  1.00  0.00           O  
ATOM   2411  N   TYR A1467      37.787   6.806  12.429  1.00  0.00           N  
ATOM   2412  CA  TYR A1467      36.719   7.805  12.400  1.00  0.00           C  
ATOM   2413  C   TYR A1467      36.490   8.314  10.977  1.00  0.00           C  
ATOM   2414  O   TYR A1467      37.443   8.551  10.225  1.00  0.00           O  
ATOM   2415  CB  TYR A1467      37.061   9.000  13.307  1.00  0.00           C  
ATOM   2416  CG  TYR A1467      36.533   8.887  14.720  1.00  0.00           C  
ATOM   2417  CD1 TYR A1467      37.192   8.112  15.674  1.00  0.00           C  
ATOM   2418  CD2 TYR A1467      35.353   9.523  15.093  1.00  0.00           C  
ATOM   2419  CE1 TYR A1467      36.684   7.968  16.957  1.00  0.00           C  
ATOM   2420  CE2 TYR A1467      34.841   9.384  16.371  1.00  0.00           C  
ATOM   2421  CZ  TYR A1467      35.513   8.602  17.294  1.00  0.00           C  
ATOM   2422  OH  TYR A1467      35.006   8.432  18.553  1.00  0.00           O  
ATOM   2423  N   THR A1506      35.223   8.493  10.617  1.00  0.00           N  
ATOM   2424  CA  THR A1506      34.873   8.990   9.291  1.00  0.00           C  
ATOM   2425  C   THR A1506      34.797  10.509   9.321  1.00  0.00           C  
ATOM   2426  O   THR A1506      34.401  11.091  10.332  1.00  0.00           O  
ATOM   2427  CB  THR A1506      33.498   8.478   8.848  1.00  0.00           C  
ATOM   2428  OG1 THR A1506      32.489   9.027   9.705  1.00  0.00           O  
ATOM   2429  CG2 THR A1506      33.448   6.958   8.899  1.00  0.00           C  
ATOM   2430  N   ALA A1507      35.150  11.148   8.209  1.00  0.00           N  
ATOM   2431  CA  ALA A1507      35.091  12.605   8.120  1.00  0.00           C  
ATOM   2432  C   ALA A1507      33.675  13.071   8.459  1.00  0.00           C  
ATOM   2433  O   ALA A1507      33.482  14.075   9.143  1.00  0.00           O  
ATOM   2434  CB  ALA A1507      35.479  13.062   6.723  1.00  0.00           C  
ATOM   2435  N   ALA A1508      32.695  12.278   8.041  1.00  0.00           N  
ATOM   2436  CA  ALA A1508      31.291  12.578   8.279  1.00  0.00           C  
ATOM   2437  C   ALA A1508      30.966  12.603   9.754  1.00  0.00           C  
ATOM   2438  O   ALA A1508      30.317  13.537  10.223  1.00  0.00           O  
ATOM   2439  CB  ALA A1508      30.404  11.566   7.571  1.00  0.00           C  
ATOM   2440  N   SER A1509      31.412  11.578  10.481  1.00  0.00           N  
ATOM   2441  CA  SER A1509      31.152  11.492  11.917  1.00  0.00           C  
ATOM   2442  C   SER A1509      31.699  12.723  12.624  1.00  0.00           C  
ATOM   2443  O   SER A1509      31.061  13.262  13.524  1.00  0.00           O  
ATOM   2444  CB  SER A1509      31.784  10.236  12.510  1.00  0.00           C  
ATOM   2445  OG  SER A1509      33.196  10.293  12.430  1.00  0.00           O  
ATOM   2446  N   ILE A1510      32.871  13.177  12.187  1.00  0.00           N  
ATOM   2447  CA  ILE A1510      33.501  14.358  12.766  1.00  0.00           C  
ATOM   2448  C   ILE A1510      32.692  15.630  12.482  1.00  0.00           C  
ATOM   2449  O   ILE A1510      32.494  16.453  13.375  1.00  0.00           O  
ATOM   2450  CB  ILE A1510      34.953  14.508  12.280  1.00  0.00           C  
ATOM   2451  CG1 ILE A1510      35.796  13.362  12.851  1.00  0.00           C  
ATOM   2452  CG2 ILE A1510      35.521  15.864  12.691  1.00  0.00           C  
ATOM   2453  CD1 ILE A1510      37.228  13.344  12.372  1.00  0.00           C  
ATOM   2454  N   ARG A1511      32.185  15.770  11.260  1.00  0.00           N  
ATOM   2455  CA  ARG A1511      31.384  16.938  10.917  1.00  0.00           C  
ATOM   2456  C   ARG A1511      30.083  16.958  11.716  1.00  0.00           C  
ATOM   2457  O   ARG A1511      29.531  18.023  12.000  1.00  0.00           O  
ATOM   2458  CB  ARG A1511      31.086  16.960   9.420  1.00  0.00           C  
ATOM   2459  CG  ARG A1511      32.315  17.207   8.566  1.00  0.00           C  
ATOM   2460  CD  ARG A1511      31.949  17.448   7.110  1.00  0.00           C  
ATOM   2461  NE  ARG A1511      32.114  16.255   6.285  1.00  0.00           N  
ATOM   2462  CZ  ARG A1511      31.130  15.421   5.968  1.00  0.00           C  
ATOM   2463  NH1 ARG A1511      29.897  15.636   6.413  1.00  0.00           N  
ATOM   2464  NH2 ARG A1511      31.380  14.367   5.210  1.00  0.00           N  
ATOM   2465  N   GLU A1516      29.606  15.770  12.079  1.00  0.00           N  
ATOM   2466  CA  GLU A1516      28.380  15.621  12.859  1.00  0.00           C  
ATOM   2467  C   GLU A1516      28.660  16.050  14.291  1.00  0.00           C  
ATOM   2468  O   GLU A1516      27.832  16.702  14.929  1.00  0.00           O  
ATOM   2469  CB  GLU A1516      27.904  14.159  12.822  1.00  0.00           C  
ATOM   2470  CG  GLU A1516      26.719  13.815  13.737  1.00  0.00           C  
ATOM   2471  CD  GLU A1516      25.427  14.545  13.386  1.00  0.00           C  
ATOM   2472  OE1 GLU A1516      25.364  15.195  12.321  1.00  0.00           O  
ATOM   2473  OE2 GLU A1516      24.462  14.464  14.182  1.00  0.00           O  
ATOM   2474  N   PHE A1517      29.843  15.690  14.778  1.00  0.00           N  
ATOM   2475  CA  PHE A1517      30.249  16.033  16.130  1.00  0.00           C  
ATOM   2476  C   PHE A1517      30.286  17.545  16.269  1.00  0.00           C  
ATOM   2477  O   PHE A1517      29.749  18.110  17.225  1.00  0.00           O  
ATOM   2478  CB  PHE A1517      31.625  15.452  16.427  1.00  0.00           C  
ATOM   2479  CG  PHE A1517      32.156  15.815  17.778  1.00  0.00           C  
ATOM   2480  CD1 PHE A1517      31.470  15.450  18.930  1.00  0.00           C  
ATOM   2481  CD2 PHE A1517      33.356  16.506  17.904  1.00  0.00           C  
ATOM   2482  CE1 PHE A1517      31.973  15.765  20.187  1.00  0.00           C  
ATOM   2483  CE2 PHE A1517      33.866  16.823  19.159  1.00  0.00           C  
ATOM   2484  CZ  PHE A1517      33.174  16.452  20.300  1.00  0.00           C  
ATOM   2485  N   CYS A1518      30.922  18.192  15.298  1.00  0.00           N  
ATOM   2486  CA  CYS A1518      31.026  19.642  15.278  1.00  0.00           C  
ATOM   2487  C   CYS A1518      29.629  20.246  15.236  1.00  0.00           C  
ATOM   2488  O   CYS A1518      29.339  21.220  15.932  1.00  0.00           O  
ATOM   2489  CB  CYS A1518      31.848  20.099  14.072  1.00  0.00           C  
ATOM   2490  SG  CYS A1518      33.608  19.704  14.202  1.00  0.00           S  
ATOM   2491  N   LYS A1527      28.755  19.626  14.449  1.00  0.00           N  
ATOM   2492  CA  LYS A1527      27.379  20.075  14.316  1.00  0.00           C  
ATOM   2493  C   LYS A1527      26.675  19.992  15.669  1.00  0.00           C  
ATOM   2494  O   LYS A1527      26.038  20.957  16.101  1.00  0.00           O  
ATOM   2495  CB  LYS A1527      26.650  19.213  13.281  1.00  0.00           C  
ATOM   2496  CG  LYS A1527      25.175  19.544  13.096  1.00  0.00           C  
ATOM   2497  CD  LYS A1527      24.592  18.835  11.877  1.00  0.00           C  
ATOM   2498  CE  LYS A1527      23.127  19.213  11.655  1.00  0.00           C  
ATOM   2499  NZ  LYS A1527      22.569  18.620  10.399  1.00  0.00           N  
ATOM   2500  N   ARG A1528      26.842  18.857  16.349  1.00  0.00           N  
ATOM   2501  CA  ARG A1528      26.217  18.619  17.653  1.00  0.00           C  
ATOM   2502  C   ARG A1528      26.731  19.487  18.801  1.00  0.00           C  
ATOM   2503  O   ARG A1528      25.944  19.977  19.609  1.00  0.00           O  
ATOM   2504  CB  ARG A1528      26.353  17.150  18.053  1.00  0.00           C  
ATOM   2505  CG  ARG A1528      25.544  16.189  17.220  1.00  0.00           C  
ATOM   2506  CD  ARG A1528      25.736  14.773  17.708  1.00  0.00           C  
ATOM   2507  NE  ARG A1528      25.031  13.821  16.857  1.00  0.00           N  
ATOM   2508  CZ  ARG A1528      25.053  12.506  17.030  1.00  0.00           C  
ATOM   2509  NH1 ARG A1528      25.739  11.977  18.036  1.00  0.00           N  
ATOM   2510  NH2 ARG A1528      24.382  11.720  16.201  1.00  0.00           N  
ATOM   2511  N   ILE A1549      28.047  19.662  18.891  1.00  0.00           N  
ATOM   2512  CA  ILE A1549      28.617  20.457  19.970  1.00  0.00           C  
ATOM   2513  C   ILE A1549      28.206  21.927  19.948  1.00  0.00           C  
ATOM   2514  O   ILE A1549      28.128  22.568  20.998  1.00  0.00           O  
ATOM   2515  CB  ILE A1549      30.145  20.325  20.020  1.00  0.00           C  
ATOM   2516  CG1 ILE A1549      30.780  20.853  18.738  1.00  0.00           C  
ATOM   2517  CG2 ILE A1549      30.523  18.872  20.223  1.00  0.00           C  
ATOM   2518  CD1 ILE A1549      32.298  20.861  18.776  1.00  0.00           C  
ATOM   2519  N   GLY A1563      27.908  22.446  18.759  1.00  0.00           N  
ATOM   2520  CA  GLY A1563      27.488  23.834  18.644  1.00  0.00           C  
ATOM   2521  C   GLY A1563      28.592  24.884  18.591  1.00  0.00           C  
ATOM   2522  O   GLY A1563      29.782  24.578  18.636  1.00  0.00           O  
ATOM   2523  N   VAL A1569      28.179  26.142  18.488  1.00  0.00           N  
ATOM   2524  CA  VAL A1569      29.098  27.268  18.421  1.00  0.00           C  
ATOM   2525  C   VAL A1569      28.541  28.374  19.304  1.00  0.00           C  
ATOM   2526  O   VAL A1569      27.541  28.998  18.953  1.00  0.00           O  
ATOM   2527  CB  VAL A1569      29.231  27.787  16.966  1.00  0.00           C  
ATOM   2528  CG1 VAL A1569      30.046  29.070  16.926  1.00  0.00           C  
ATOM   2529  CG2 VAL A1569      29.892  26.728  16.093  1.00  0.00           C  
ATOM   2530  N   THR A1594      29.181  28.595  20.454  1.00  0.00           N  
ATOM   2531  CA  THR A1594      28.756  29.618  21.417  1.00  0.00           C  
ATOM   2532  C   THR A1594      29.979  30.297  22.025  1.00  0.00           C  
ATOM   2533  O   THR A1594      31.106  30.122  21.548  1.00  0.00           O  
ATOM   2534  CB  THR A1594      27.949  29.002  22.595  1.00  0.00           C  
ATOM   2535  OG1 THR A1594      28.846  28.355  23.505  1.00  0.00           O  
ATOM   2536  CG2 THR A1594      26.952  27.977  22.098  1.00  0.00           C  
ATOM   2537  N   LYS A1596      29.748  31.073  23.083  1.00  0.00           N  
ATOM   2538  CA  LYS A1596      30.836  31.748  23.774  1.00  0.00           C  
ATOM   2539  C   LYS A1596      31.076  31.167  25.165  1.00  0.00           C  
ATOM   2540  O   LYS A1596      31.937  31.637  25.909  1.00  0.00           O  
ATOM   2541  CB  LYS A1596      30.583  33.249  23.848  1.00  0.00           C  
ATOM   2542  CG  LYS A1596      30.639  33.922  22.489  1.00  0.00           C  
ATOM   2543  CD  LYS A1596      30.395  35.414  22.584  1.00  0.00           C  
ATOM   2544  CE  LYS A1596      31.594  36.126  23.153  1.00  0.00           C  
ATOM   2545  NZ  LYS A1596      31.342  37.586  23.220  1.00  0.00           N  
ATOM   2546  N   GLN A1601      30.340  30.112  25.492  1.00  0.00           N  
ATOM   2547  CA  GLN A1601      30.482  29.459  26.781  1.00  0.00           C  
ATOM   2548  C   GLN A1601      31.631  28.461  26.751  1.00  0.00           C  
ATOM   2549  O   GLN A1601      31.777  27.712  25.783  1.00  0.00           O  
ATOM   2550  CB  GLN A1601      29.189  28.730  27.145  1.00  0.00           C  
ATOM   2551  CG  GLN A1601      28.033  29.644  27.453  1.00  0.00           C  
ATOM   2552  CD  GLN A1601      26.886  28.910  28.102  1.00  0.00           C  
ATOM   2553  OE1 GLN A1601      26.163  28.154  27.448  1.00  0.00           O  
ATOM   2554  NE2 GLN A1601      26.713  29.121  29.401  1.00  0.00           N  
ATOM   2555  N   ASP A1602      32.461  28.467  27.793  1.00  0.00           N  
ATOM   2556  CA  ASP A1602      33.570  27.519  27.877  1.00  0.00           C  
ATOM   2557  C   ASP A1602      32.924  26.146  27.994  1.00  0.00           C  
ATOM   2558  O   ASP A1602      31.822  26.022  28.517  1.00  0.00           O  
ATOM   2559  CB  ASP A1602      34.458  27.825  29.087  1.00  0.00           C  
ATOM   2560  CG  ASP A1602      35.170  29.169  28.959  1.00  0.00           C  
ATOM   2561  OD1 ASP A1602      35.968  29.329  28.008  1.00  0.00           O  
ATOM   2562  OD2 ASP A1602      34.922  30.072  29.792  1.00  0.00           O  
ATOM   2563  N   ASN A1603      33.584  25.111  27.502  1.00  0.00           N  
ATOM   2564  CA  ASN A1603      32.964  23.802  27.550  1.00  0.00           C  
ATOM   2565  C   ASN A1603      33.931  22.638  27.466  1.00  0.00           C  
ATOM   2566  O   ASN A1603      35.029  22.748  26.924  1.00  0.00           O  
ATOM   2567  CB  ASN A1603      32.000  23.681  26.382  1.00  0.00           C  
ATOM   2568  CG  ASN A1603      32.719  23.764  25.048  1.00  0.00           C  
ATOM   2569  OD1 ASN A1603      33.311  22.788  24.589  1.00  0.00           O  
ATOM   2570  ND2 ASN A1603      32.734  24.954  24.455  1.00  0.00           N  
ATOM   2571  N   THR A1604      33.469  21.496  27.947  1.00  0.00           N  
ATOM   2572  CA  THR A1604      34.246  20.279  27.896  1.00  0.00           C  
ATOM   2573  C   THR A1604      33.261  19.181  27.532  1.00  0.00           C  
ATOM   2574  O   THR A1604      32.335  18.881  28.284  1.00  0.00           O  
ATOM   2575  CB  THR A1604      34.948  19.993  29.227  1.00  0.00           C  
ATOM   2576  OG1 THR A1604      35.840  21.077  29.526  1.00  0.00           O  
ATOM   2577  CG2 THR A1604      35.754  18.698  29.142  1.00  0.00           C  
ATOM   2578  N   ILE A1613      33.404  18.682  26.312  1.00  0.00           N  
ATOM   2579  CA  ILE A1613      32.544  17.632  25.798  1.00  0.00           C  
ATOM   2580  C   ILE A1613      33.003  16.275  26.326  1.00  0.00           C  
ATOM   2581  O   ILE A1613      34.199  16.034  26.493  1.00  0.00           O  
ATOM   2582  CB  ILE A1613      32.520  17.652  24.227  1.00  0.00           C  
ATOM   2583  CG1 ILE A1613      31.472  18.648  23.719  1.00  0.00           C  
ATOM   2584  CG2 ILE A1613      32.219  16.272  23.653  1.00  0.00           C  
ATOM   2585  CD1 ILE A1613      31.769  20.081  24.033  1.00  0.00           C  
ATOM   2586  N   GLU A1614      32.039  15.409  26.617  1.00  0.00           N  
ATOM   2587  CA  GLU A1614      32.329  14.072  27.115  1.00  0.00           C  
ATOM   2588  C   GLU A1614      32.670  13.133  25.969  1.00  0.00           C  
ATOM   2589  O   GLU A1614      32.185  13.315  24.852  1.00  0.00           O  
ATOM   2590  CB  GLU A1614      31.126  13.532  27.874  1.00  0.00           C  
ATOM   2591  CG  GLU A1614      30.714  14.420  29.025  1.00  0.00           C  
ATOM   2592  CD  GLU A1614      29.541  13.869  29.794  1.00  0.00           C  
ATOM   2593  OE1 GLU A1614      28.509  13.562  29.157  1.00  0.00           O  
ATOM   2594  OE2 GLU A1614      29.647  13.749  31.035  1.00  0.00           O  
ATOM   2595  N   MET A1615      33.491  12.124  26.249  1.00  0.00           N  
ATOM   2596  CA  MET A1615      33.883  11.155  25.228  1.00  0.00           C  
ATOM   2597  C   MET A1615      32.685  10.457  24.583  1.00  0.00           C  
ATOM   2598  O   MET A1615      32.709  10.150  23.390  1.00  0.00           O  
ATOM   2599  CB  MET A1615      34.839  10.109  25.809  1.00  0.00           C  
ATOM   2600  CG  MET A1615      36.306  10.483  25.696  1.00  0.00           C  
ATOM   2601  SD  MET A1615      36.771  10.807  23.974  1.00  0.00           S  
ATOM   2602  CE  MET A1615      38.102  12.009  24.188  1.00  0.00           C  
ATOM   2603  N   ALA A1616      31.625  10.255  25.362  1.00  0.00           N  
ATOM   2604  CA  ALA A1616      30.423   9.587  24.880  1.00  0.00           C  
ATOM   2605  C   ALA A1616      29.741  10.281  23.704  1.00  0.00           C  
ATOM   2606  O   ALA A1616      29.036   9.635  22.926  1.00  0.00           O  
ATOM   2607  CB  ALA A1616      29.445   9.398  26.018  1.00  0.00           C  
ATOM   2608  N   SER A1617      29.944  11.591  23.578  1.00  0.00           N  
ATOM   2609  CA  SER A1617      29.344  12.364  22.492  1.00  0.00           C  
ATOM   2610  C   SER A1617      30.014  12.069  21.152  1.00  0.00           C  
ATOM   2611  O   SER A1617      29.339  11.905  20.137  1.00  0.00           O  
ATOM   2612  CB  SER A1617      29.431  13.856  22.797  1.00  0.00           C  
ATOM   2613  OG  SER A1617      28.707  14.604  21.840  1.00  0.00           O  
ATOM   2614  N   LEU A1619      31.343  12.021  21.153  1.00  0.00           N  
ATOM   2615  CA  LEU A1619      32.107  11.734  19.943  1.00  0.00           C  
ATOM   2616  C   LEU A1619      31.832  10.284  19.542  1.00  0.00           C  
ATOM   2617  O   LEU A1619      31.638   9.971  18.368  1.00  0.00           O  
ATOM   2618  CB  LEU A1619      33.612  11.903  20.203  1.00  0.00           C  
ATOM   2619  CG  LEU A1619      34.501  12.631  19.184  1.00  0.00           C  
ATOM   2620  CD1 LEU A1619      35.951  12.230  19.395  1.00  0.00           C  
ATOM   2621  CD2 LEU A1619      34.090  12.323  17.760  1.00  0.00           C  
ATOM   2622  N   GLU A1620      31.821   9.408  20.541  1.00  0.00           N  
ATOM   2623  CA  GLU A1620      31.579   7.988  20.331  1.00  0.00           C  
ATOM   2624  C   GLU A1620      30.211   7.750  19.701  1.00  0.00           C  
ATOM   2625  O   GLU A1620      30.068   6.906  18.818  1.00  0.00           O  
ATOM   2626  CB  GLU A1620      31.714   7.228  21.656  1.00  0.00           C  
ATOM   2627  CG  GLU A1620      33.137   7.247  22.233  1.00  0.00           C  
ATOM   2628  CD  GLU A1620      33.250   6.653  23.640  1.00  0.00           C  
ATOM   2629  OE1 GLU A1620      32.209   6.331  24.260  1.00  0.00           O  
ATOM   2630  OE2 GLU A1620      34.394   6.517  24.131  1.00  0.00           O  
ATOM   2631  N   SER A1621      29.217   8.516  20.134  1.00  0.00           N  
ATOM   2632  CA  SER A1621      27.871   8.385  19.592  1.00  0.00           C  
ATOM   2633  C   SER A1621      27.848   8.691  18.091  1.00  0.00           C  
ATOM   2634  O   SER A1621      27.196   7.992  17.309  1.00  0.00           O  
ATOM   2635  CB  SER A1621      26.919   9.318  20.337  1.00  0.00           C  
ATOM   2636  OG  SER A1621      25.614   9.257  19.799  1.00  0.00           O  
ATOM   2637  N   CYS A1622      28.600   9.708  17.687  1.00  0.00           N  
ATOM   2638  CA  CYS A1622      28.655  10.109  16.286  1.00  0.00           C  
ATOM   2639  C   CYS A1622      29.206   9.016  15.379  1.00  0.00           C  
ATOM   2640  O   CYS A1622      28.579   8.658  14.381  1.00  0.00           O  
ATOM   2641  CB  CYS A1622      29.479  11.390  16.129  1.00  0.00           C  
ATOM   2642  SG  CYS A1622      28.797  12.805  17.016  1.00  0.00           S  
ATOM   2643  N   ILE A1632      30.371   8.481  15.729  1.00  0.00           N  
ATOM   2644  CA  ILE A1632      30.985   7.434  14.924  1.00  0.00           C  
ATOM   2645  C   ILE A1632      30.180   6.140  14.991  1.00  0.00           C  
ATOM   2646  O   ILE A1632      30.161   5.376  14.027  1.00  0.00           O  
ATOM   2647  CB  ILE A1632      32.466   7.195  15.321  1.00  0.00           C  
ATOM   2648  CG1 ILE A1632      33.166   6.307  14.287  1.00  0.00           C  
ATOM   2649  CG2 ILE A1632      32.567   6.600  16.721  1.00  0.00           C  
ATOM   2650  CD1 ILE A1632      33.269   6.919  12.898  1.00  0.00           C  
ATOM   2651  N   ARG A1635      29.498   5.905  16.114  1.00  0.00           N  
ATOM   2652  CA  ARG A1635      28.678   4.704  16.268  1.00  0.00           C  
ATOM   2653  C   ARG A1635      27.476   4.789  15.346  1.00  0.00           C  
ATOM   2654  O   ARG A1635      27.153   3.830  14.651  1.00  0.00           O  
ATOM   2655  CB  ARG A1635      28.205   4.519  17.714  1.00  0.00           C  
ATOM   2656  CG  ARG A1635      29.235   3.880  18.632  1.00  0.00           C  
ATOM   2657  CD  ARG A1635      28.611   3.470  19.956  1.00  0.00           C  
ATOM   2658  NE  ARG A1635      29.605   2.946  20.889  1.00  0.00           N  
ATOM   2659  CZ  ARG A1635      29.926   3.520  22.045  1.00  0.00           C  
ATOM   2660  NH1 ARG A1635      29.324   4.637  22.431  1.00  0.00           N  
ATOM   2661  NH2 ARG A1635      30.847   2.974  22.826  1.00  0.00           N  
ATOM   2662  N   GLU A1636      26.837   5.955  15.330  1.00  0.00           N  
ATOM   2663  CA  GLU A1636      25.674   6.191  14.483  1.00  0.00           C  
ATOM   2664  C   GLU A1636      25.998   5.888  13.017  1.00  0.00           C  
ATOM   2665  O   GLU A1636      25.303   5.108  12.360  1.00  0.00           O  
ATOM   2666  CB  GLU A1636      25.218   7.644  14.623  1.00  0.00           C  
ATOM   2667  CG  GLU A1636      24.071   8.034  13.706  1.00  0.00           C  
ATOM   2668  CD  GLU A1636      23.740   9.513  13.783  1.00  0.00           C  
ATOM   2669  OE1 GLU A1636      24.601  10.342  13.413  1.00  0.00           O  
ATOM   2670  OE2 GLU A1636      22.614   9.845  14.210  1.00  0.00           O  
ATOM   2671  N   ASP A1637      27.074   6.491  12.526  1.00  0.00           N  
ATOM   2672  CA  ASP A1637      27.501   6.305  11.151  1.00  0.00           C  
ATOM   2673  C   ASP A1637      27.785   4.842  10.863  1.00  0.00           C  
ATOM   2674  O   ASP A1637      27.089   4.214  10.068  1.00  0.00           O  
ATOM   2675  CB  ASP A1637      28.752   7.150  10.868  1.00  0.00           C  
ATOM   2676  CG  ASP A1637      29.257   7.017   9.429  1.00  0.00           C  
ATOM   2677  OD1 ASP A1637      28.618   6.337   8.598  1.00  0.00           O  
ATOM   2678  OD2 ASP A1637      30.310   7.608   9.122  1.00  0.00           O  
ATOM   2679  N   LEU A1638      28.815   4.312  11.514  1.00  0.00           N  
ATOM   2680  CA  LEU A1638      29.233   2.928  11.328  1.00  0.00           C  
ATOM   2681  C   LEU A1638      28.155   1.875  11.550  1.00  0.00           C  
ATOM   2682  O   LEU A1638      28.116   0.875  10.835  1.00  0.00           O  
ATOM   2683  CB  LEU A1638      30.455   2.634  12.186  1.00  0.00           C  
ATOM   2684  CG  LEU A1638      31.814   2.872  11.532  1.00  0.00           C  
ATOM   2685  CD1 LEU A1638      31.794   4.092  10.631  1.00  0.00           C  
ATOM   2686  CD2 LEU A1638      32.864   3.009  12.617  1.00  0.00           C  
ATOM   2687  N   ASN A1639      27.279   2.095  12.525  1.00  0.00           N  
ATOM   2688  CA  ASN A1639      26.196   1.154  12.798  1.00  0.00           C  
ATOM   2689  C   ASN A1639      25.332   0.979  11.553  1.00  0.00           C  
ATOM   2690  O   ASN A1639      24.857  -0.116  11.251  1.00  0.00           O  
ATOM   2691  CB  ASN A1639      25.327   1.674  13.947  1.00  0.00           C  
ATOM   2692  CG  ASN A1639      23.928   1.088  13.936  1.00  0.00           C  
ATOM   2693  OD1 ASN A1639      23.729  -0.084  14.260  1.00  0.00           O  
ATOM   2694  ND2 ASN A1639      22.950   1.901  13.537  1.00  0.00           N  
ATOM   2695  N   GLU A1640      25.151   2.080  10.836  1.00  0.00           N  
ATOM   2696  CA  GLU A1640      24.337   2.113   9.637  1.00  0.00           C  
ATOM   2697  C   GLU A1640      25.031   1.614   8.372  1.00  0.00           C  
ATOM   2698  O   GLU A1640      24.387   1.018   7.510  1.00  0.00           O  
ATOM   2699  CB  GLU A1640      23.837   3.543   9.421  1.00  0.00           C  
ATOM   2700  CG  GLU A1640      22.333   3.689   9.453  1.00  0.00           C  
ATOM   2701  CD  GLU A1640      21.668   2.956   8.308  1.00  0.00           C  
ATOM   2702  OE1 GLU A1640      22.146   3.089   7.158  1.00  0.00           O  
ATOM   2703  OE2 GLU A1640      20.676   2.240   8.558  1.00  0.00           O  
ATOM   2704  N   ASN A1641      26.346   1.806   8.283  1.00  0.00           N  
ATOM   2705  CA  ASN A1641      27.091   1.424   7.081  1.00  0.00           C  
ATOM   2706  C   ASN A1641      28.082   0.264   7.151  1.00  0.00           C  
ATOM   2707  O   ASN A1641      28.224  -0.490   6.187  1.00  0.00           O  
ATOM   2708  CB  ASN A1641      27.801   2.656   6.508  1.00  0.00           C  
ATOM   2709  CG  ASN A1641      26.839   3.795   6.192  1.00  0.00           C  
ATOM   2710  OD1 ASN A1641      25.661   3.575   5.909  1.00  0.00           O  
ATOM   2711  ND2 ASN A1641      27.341   5.020   6.246  1.00  0.00           N  
ATOM   2712  N   ALA A1642      28.784   0.134   8.269  1.00  0.00           N  
ATOM   2713  CA  ALA A1642      29.778  -0.926   8.427  1.00  0.00           C  
ATOM   2714  C   ALA A1642      29.199  -2.339   8.449  1.00  0.00           C  
ATOM   2715  O   ALA A1642      28.351  -2.661   9.278  1.00  0.00           O  
ATOM   2716  CB  ALA A1642      30.603  -0.686   9.680  1.00  0.00           C  
ATOM   2717  N   PRO A1662      29.651  -3.198   7.522  1.00  0.00           N  
ATOM   2718  CA  PRO A1662      29.202  -4.589   7.416  1.00  0.00           C  
ATOM   2719  C   PRO A1662      29.745  -5.415   8.578  1.00  0.00           C  
ATOM   2720  O   PRO A1662      30.918  -5.287   8.954  1.00  0.00           O  
ATOM   2721  CB  PRO A1662      29.806  -5.036   6.088  1.00  0.00           C  
ATOM   2722  CG  PRO A1662      31.074  -4.238   6.018  1.00  0.00           C  
ATOM   2723  CD  PRO A1662      30.609  -2.875   6.450  1.00  0.00           C  
ATOM   2724  N   ARG A1663      28.880  -6.256   9.142  1.00  0.00           N  
ATOM   2725  CA  ARG A1663      29.239  -7.101  10.276  1.00  0.00           C  
ATOM   2726  C   ARG A1663      30.141  -8.266   9.905  1.00  0.00           C  
ATOM   2727  O   ARG A1663      30.255  -8.647   8.736  1.00  0.00           O  
ATOM   2728  CB  ARG A1663      27.981  -7.622  10.976  1.00  0.00           C  
ATOM   2729  CG  ARG A1663      27.171  -6.572  11.740  1.00  0.00           C  
ATOM   2730  CD  ARG A1663      26.500  -5.563  10.811  1.00  0.00           C  
ATOM   2731  NE  ARG A1663      26.847  -4.176  11.129  1.00  0.00           N  
ATOM   2732  CZ  ARG A1663      26.055  -3.321  11.772  1.00  0.00           C  
ATOM   2733  NH1 ARG A1663      24.856  -3.695  12.193  1.00  0.00           N  
ATOM   2734  NH2 ARG A1663      26.467  -2.084  12.005  1.00  0.00           N  
ATOM   2735  N   ALA A1664      30.799  -8.837  10.922  1.00  0.00           N  
ATOM   2736  CA  ALA A1664      31.711  -9.966  10.713  1.00  0.00           C  
ATOM   2737  C   ALA A1664      32.001 -10.766  11.992  1.00  0.00           C  
ATOM   2738  O   ALA A1664      31.395 -10.524  13.054  1.00  0.00           O  
ATOM   2739  CB  ALA A1664      33.015  -9.486  10.095  1.00  0.00           C  
ATOM   2740  N   MET A1665      32.969 -11.687  11.897  1.00  0.00           N  
ATOM   2741  CA  MET A1665      33.347 -12.531  13.031  1.00  0.00           C  
ATOM   2742  C   MET A1665      34.835 -12.402  13.343  1.00  0.00           C  
ATOM   2743  O   MET A1665      35.690 -12.484  12.442  1.00  0.00           O  
ATOM   2744  CB  MET A1665      33.056 -14.003  12.719  1.00  0.00           C  
ATOM   2745  CG  MET A1665      31.645 -14.265  12.243  1.00  0.00           C  
ATOM   2746  SD  MET A1665      30.388 -13.811  13.438  1.00  0.00           S  
ATOM   2747  CE  MET A1665      30.087 -15.383  14.176  1.00  0.00           C  
ATOM   2748  N   ALA A1666      35.138 -12.216  14.623  1.00  0.00           N  
ATOM   2749  CA  ALA A1666      36.514 -12.092  15.081  1.00  0.00           C  
ATOM   2750  C   ALA A1666      36.552 -12.409  16.567  1.00  0.00           C  
ATOM   2751  O   ALA A1666      35.615 -12.103  17.305  1.00  0.00           O  
ATOM   2752  CB  ALA A1666      37.039 -10.704  14.825  1.00  0.00           C  
ATOM   2753  N   VAL A1667      37.631 -13.050  17.000  1.00  0.00           N  
ATOM   2754  CA  VAL A1667      37.783 -13.418  18.403  1.00  0.00           C  
ATOM   2755  C   VAL A1667      39.039 -12.793  18.996  1.00  0.00           C  
ATOM   2756  O   VAL A1667      40.146 -13.021  18.497  1.00  0.00           O  
ATOM   2757  CB  VAL A1667      37.831 -14.960  18.574  1.00  0.00           C  
ATOM   2758  CG1 VAL A1667      37.958 -15.329  20.047  1.00  0.00           C  
ATOM   2759  CG2 VAL A1667      36.577 -15.594  17.973  1.00  0.00           C  
ATOM   2760  N   ILE A1668      38.855 -12.006  20.058  1.00  0.00           N  
ATOM   2761  CA  ILE A1668      39.961 -11.332  20.741  1.00  0.00           C  
ATOM   2762  C   ILE A1668      40.709 -12.278  21.697  1.00  0.00           C  
ATOM   2763  O   ILE A1668      41.941 -12.392  21.623  1.00  0.00           O  
ATOM   2764  CB  ILE A1668      39.479 -10.044  21.477  1.00  0.00           C  
ATOM   2765  CG1 ILE A1668      39.216  -8.912  20.472  1.00  0.00           C  
ATOM   2766  CG2 ILE A1668      40.528  -9.568  22.473  1.00  0.00           C  
ATOM   2767  CD1 ILE A1668      38.056  -9.139  19.524  1.00  0.00           C  
ATOM   2768  N   ASP A1669      39.973 -12.937  22.595  1.00  0.00           N  
ATOM   2769  CA  ASP A1669      40.574 -13.898  23.528  1.00  0.00           C  
ATOM   2770  C   ASP A1669      40.120 -15.303  23.149  1.00  0.00           C  
ATOM   2771  O   ASP A1669      39.136 -15.818  23.681  1.00  0.00           O  
ATOM   2772  CB  ASP A1669      40.203 -13.583  24.981  1.00  0.00           C  
ATOM   2773  CG  ASP A1669      41.230 -12.700  25.665  1.00  0.00           C  
ATOM   2774  OD1 ASP A1669      42.403 -13.120  25.774  1.00  0.00           O  
ATOM   2775  OD2 ASP A1669      40.867 -11.581  26.088  1.00  0.00           O  
ATOM   2776  N   PRO A1670      40.841 -15.943  22.216  1.00  0.00           N  
ATOM   2777  CA  PRO A1670      40.504 -17.288  21.758  1.00  0.00           C  
ATOM   2778  C   PRO A1670      40.841 -18.469  22.668  1.00  0.00           C  
ATOM   2779  O   PRO A1670      41.904 -18.531  23.299  1.00  0.00           O  
ATOM   2780  CB  PRO A1670      41.250 -17.378  20.428  1.00  0.00           C  
ATOM   2781  CG  PRO A1670      42.495 -16.612  20.700  1.00  0.00           C  
ATOM   2782  CD  PRO A1670      41.988 -15.405  21.457  1.00  0.00           C  
ATOM   2783  N   VAL A1671      39.888 -19.386  22.741  1.00  0.00           N  
ATOM   2784  CA  VAL A1671      40.030 -20.623  23.485  1.00  0.00           C  
ATOM   2785  C   VAL A1671      39.344 -21.639  22.579  1.00  0.00           C  
ATOM   2786  O   VAL A1671      38.217 -21.417  22.118  1.00  0.00           O  
ATOM   2787  CB  VAL A1671      39.375 -20.565  24.888  1.00  0.00           C  
ATOM   2788  CG1 VAL A1671      37.887 -20.278  24.790  1.00  0.00           C  
ATOM   2789  CG2 VAL A1671      39.645 -21.865  25.636  1.00  0.00           C  
ATOM   2790  N   LYS A1672      40.051 -22.712  22.250  1.00  0.00           N  
ATOM   2791  CA  LYS A1672      39.482 -23.711  21.356  1.00  0.00           C  
ATOM   2792  C   LYS A1672      38.267 -24.444  21.913  1.00  0.00           C  
ATOM   2793  O   LYS A1672      38.240 -24.840  23.075  1.00  0.00           O  
ATOM   2794  CB  LYS A1672      40.553 -24.703  20.884  1.00  0.00           C  
ATOM   2795  CG  LYS A1672      40.060 -25.665  19.803  1.00  0.00           C  
ATOM   2796  CD  LYS A1672      41.199 -26.299  19.023  1.00  0.00           C  
ATOM   2797  CE  LYS A1672      41.814 -25.312  18.049  1.00  0.00           C  
ATOM   2798  NZ  LYS A1672      42.901 -25.942  17.250  1.00  0.00           N  
ATOM   2799  N   LEU A1673      37.237 -24.550  21.081  1.00  0.00           N  
ATOM   2800  CA  LEU A1673      36.008 -25.243  21.439  1.00  0.00           C  
ATOM   2801  C   LEU A1673      35.743 -26.274  20.348  1.00  0.00           C  
ATOM   2802  O   LEU A1673      35.189 -25.953  19.293  1.00  0.00           O  
ATOM   2803  CB  LEU A1673      34.838 -24.261  21.547  1.00  0.00           C  
ATOM   2804  CG  LEU A1673      33.493 -24.817  22.028  1.00  0.00           C  
ATOM   2805  CD1 LEU A1673      32.670 -23.702  22.633  1.00  0.00           C  
ATOM   2806  CD2 LEU A1673      32.726 -25.495  20.903  1.00  0.00           C  
ATOM   2807  N   VAL A1684      36.173 -27.506  20.597  1.00  0.00           N  
ATOM   2808  CA  VAL A1684      35.988 -28.585  19.637  1.00  0.00           C  
ATOM   2809  C   VAL A1684      34.697 -29.358  19.851  1.00  0.00           C  
ATOM   2810  O   VAL A1684      34.448 -29.887  20.935  1.00  0.00           O  
ATOM   2811  CB  VAL A1684      37.184 -29.578  19.638  1.00  0.00           C  
ATOM   2812  CG1 VAL A1684      38.427 -28.907  19.085  1.00  0.00           C  
ATOM   2813  CG2 VAL A1684      37.453 -30.094  21.039  1.00  0.00           C  
ATOM   2814  N   ILE A1685      33.857 -29.372  18.821  1.00  0.00           N  
ATOM   2815  CA  ILE A1685      32.598 -30.102  18.862  1.00  0.00           C  
ATOM   2816  C   ILE A1685      32.938 -31.561  18.541  1.00  0.00           C  
ATOM   2817  O   ILE A1685      33.319 -31.882  17.411  1.00  0.00           O  
ATOM   2818  CB  ILE A1685      31.599 -29.582  17.802  1.00  0.00           C  
ATOM   2819  CG1 ILE A1685      31.403 -28.072  17.942  1.00  0.00           C  
ATOM   2820  CG2 ILE A1685      30.262 -30.293  17.952  1.00  0.00           C  
ATOM   2821  CD1 ILE A1685      30.539 -27.473  16.849  1.00  0.00           C  
ATOM   2822  N   GLU A1688      32.845 -32.426  19.552  1.00  0.00           N  
ATOM   2823  CA  GLU A1688      33.143 -33.853  19.397  1.00  0.00           C  
ATOM   2824  C   GLU A1688      32.034 -34.580  18.628  1.00  0.00           C  
ATOM   2825  O   GLU A1688      32.237 -35.675  18.099  1.00  0.00           O  
ATOM   2826  CB  GLU A1688      33.345 -34.507  20.773  1.00  0.00           C  
ATOM   2827  CG  GLU A1688      34.492 -33.912  21.586  1.00  0.00           C  
ATOM   2828  CD  GLU A1688      34.713 -34.610  22.922  1.00  0.00           C  
ATOM   2829  OE1 GLU A1688      33.833 -34.518  23.808  1.00  0.00           O  
ATOM   2830  OE2 GLU A1688      35.783 -35.234  23.092  1.00  0.00           O  
ATOM   2831  N   ASN A1689      30.878 -33.931  18.546  1.00  0.00           N  
ATOM   2832  CA  ASN A1689      29.695 -34.450  17.872  1.00  0.00           C  
ATOM   2833  C   ASN A1689      29.711 -34.187  16.353  1.00  0.00           C  
ATOM   2834  O   ASN A1689      28.799 -34.590  15.629  1.00  0.00           O  
ATOM   2835  CB  ASN A1689      28.479 -33.775  18.511  1.00  0.00           C  
ATOM   2836  CG  ASN A1689      27.175 -34.339  18.031  1.00  0.00           C  
ATOM   2837  OD1 ASN A1689      26.556 -33.800  17.116  1.00  0.00           O  
ATOM   2838  ND2 ASN A1689      26.735 -35.426  18.653  1.00  0.00           N  
ATOM   2839  N   TYR A1690      30.775 -33.550  15.872  1.00  0.00           N  
ATOM   2840  CA  TYR A1690      30.895 -33.192  14.461  1.00  0.00           C  
ATOM   2841  C   TYR A1690      31.677 -34.163  13.574  1.00  0.00           C  
ATOM   2842  O   TYR A1690      32.834 -34.483  13.857  1.00  0.00           O  
ATOM   2843  CB  TYR A1690      31.521 -31.795  14.352  1.00  0.00           C  
ATOM   2844  CG  TYR A1690      31.117 -31.028  13.114  1.00  0.00           C  
ATOM   2845  CD1 TYR A1690      29.875 -30.398  13.041  1.00  0.00           C  
ATOM   2846  CD2 TYR A1690      31.966 -30.944  12.007  1.00  0.00           C  
ATOM   2847  CE1 TYR A1690      29.484 -29.706  11.899  1.00  0.00           C  
ATOM   2848  CE2 TYR A1690      31.589 -30.255  10.857  1.00  0.00           C  
ATOM   2849  CZ  TYR A1690      30.349 -29.642  10.809  1.00  0.00           C  
ATOM   2850  OH  TYR A1690      29.983 -28.980   9.662  1.00  0.00           O  
ATOM   2851  N   GLN A1691      31.055 -34.595  12.478  1.00  0.00           N  
ATOM   2852  CA  GLN A1691      31.720 -35.496  11.537  1.00  0.00           C  
ATOM   2853  C   GLN A1691      32.090 -34.729  10.258  1.00  0.00           C  
ATOM   2854  O   GLN A1691      31.369 -33.814   9.839  1.00  0.00           O  
ATOM   2855  CB  GLN A1691      30.843 -36.729  11.225  1.00  0.00           C  
ATOM   2856  CG  GLN A1691      30.159 -36.748   9.849  1.00  0.00           C  
ATOM   2857  CD  GLN A1691      28.660 -36.502   9.918  1.00  0.00           C  
ATOM   2858  OE1 GLN A1691      28.095 -36.308  10.998  1.00  0.00           O  
ATOM   2859  NE2 GLN A1691      28.008 -36.517   8.760  1.00  0.00           N  
ATOM   2860  N   GLY A1694      33.239 -35.070   9.677  1.00  0.00           N  
ATOM   2861  CA  GLY A1694      33.678 -34.417   8.454  1.00  0.00           C  
ATOM   2862  C   GLY A1694      34.787 -33.390   8.609  1.00  0.00           C  
ATOM   2863  O   GLY A1694      35.469 -33.333   9.635  1.00  0.00           O  
ATOM   2864  N   GLU A1695      34.965 -32.574   7.573  1.00  0.00           N  
ATOM   2865  CA  GLU A1695      35.995 -31.539   7.556  1.00  0.00           C  
ATOM   2866  C   GLU A1695      35.438 -30.125   7.705  1.00  0.00           C  
ATOM   2867  O   GLU A1695      36.154 -29.211   8.113  1.00  0.00           O  
ATOM   2868  CB  GLU A1695      36.812 -31.630   6.265  1.00  0.00           C  
ATOM   2869  CG  GLU A1695      37.655 -32.893   6.134  1.00  0.00           C  
ATOM   2870  CD  GLU A1695      38.765 -32.970   7.171  1.00  0.00           C  
ATOM   2871  OE1 GLU A1695      39.600 -32.041   7.223  1.00  0.00           O  
ATOM   2872  OE2 GLU A1695      38.808 -33.963   7.929  1.00  0.00           O  
ATOM   2873  N   GLY A1698      34.176 -29.938   7.334  1.00  0.00           N  
ATOM   2874  CA  GLY A1698      33.574 -28.624   7.451  1.00  0.00           C  
ATOM   2875  C   GLY A1698      32.475 -28.365   6.445  1.00  0.00           C  
ATOM   2876  O   GLY A1698      32.235 -29.169   5.548  1.00  0.00           O  
ATOM   2877  N   GLU A1708      31.815 -27.223   6.599  1.00  0.00           N  
ATOM   2878  CA  GLU A1708      30.728 -26.811   5.719  1.00  0.00           C  
ATOM   2879  C   GLU A1708      30.748 -25.286   5.575  1.00  0.00           C  
ATOM   2880  O   GLU A1708      31.655 -24.628   6.079  1.00  0.00           O  
ATOM   2881  CB  GLU A1708      29.389 -27.284   6.285  1.00  0.00           C  
ATOM   2882  CG  GLU A1708      29.129 -26.828   7.704  1.00  0.00           C  
ATOM   2883  CD  GLU A1708      27.763 -27.237   8.208  1.00  0.00           C  
ATOM   2884  OE1 GLU A1708      27.635 -28.350   8.763  1.00  0.00           O  
ATOM   2885  OE2 GLU A1708      26.812 -26.439   8.058  1.00  0.00           O  
ATOM   2886  N   MET A1716      29.749 -24.725   4.902  1.00  0.00           N  
ATOM   2887  CA  MET A1716      29.687 -23.282   4.688  1.00  0.00           C  
ATOM   2888  C   MET A1716      28.315 -22.738   5.093  1.00  0.00           C  
ATOM   2889  O   MET A1716      27.286 -23.185   4.585  1.00  0.00           O  
ATOM   2890  CB  MET A1716      29.948 -22.983   3.208  1.00  0.00           C  
ATOM   2891  CG  MET A1716      30.908 -21.837   2.921  1.00  0.00           C  
ATOM   2892  SD  MET A1716      32.667 -22.248   3.031  1.00  0.00           S  
ATOM   2893  CE  MET A1716      32.817 -23.578   1.844  1.00  0.00           C  
ATOM   2894  N   VAL A1717      28.298 -21.775   6.009  1.00  0.00           N  
ATOM   2895  CA  VAL A1717      27.037 -21.187   6.456  1.00  0.00           C  
ATOM   2896  C   VAL A1717      26.789 -19.785   5.880  1.00  0.00           C  
ATOM   2897  O   VAL A1717      27.720 -19.100   5.454  1.00  0.00           O  
ATOM   2898  CB  VAL A1717      26.945 -21.156   8.005  1.00  0.00           C  
ATOM   2899  CG1 VAL A1717      26.985 -22.573   8.568  1.00  0.00           C  
ATOM   2900  CG2 VAL A1717      28.074 -20.325   8.585  1.00  0.00           C  
ATOM   2901  N   THR A1718      25.521 -19.381   5.859  1.00  0.00           N  
ATOM   2902  CA  THR A1718      25.118 -18.075   5.341  1.00  0.00           C  
ATOM   2903  C   THR A1718      25.057 -17.027   6.441  1.00  0.00           C  
ATOM   2904  O   THR A1718      24.424 -17.240   7.480  1.00  0.00           O  
ATOM   2905  CB  THR A1718      23.728 -18.145   4.691  1.00  0.00           C  
ATOM   2906  OG1 THR A1718      23.755 -19.093   3.619  1.00  0.00           O  
ATOM   2907  CG2 THR A1718      23.310 -16.775   4.154  1.00  0.00           C  
ATOM   2908  N   MET A1719      25.670 -15.875   6.183  1.00  0.00           N  
ATOM   2909  CA  MET A1719      25.684 -14.781   7.149  1.00  0.00           C  
ATOM   2910  C   MET A1719      25.386 -13.431   6.495  1.00  0.00           C  
ATOM   2911  O   MET A1719      26.045 -13.051   5.527  1.00  0.00           O  
ATOM   2912  CB  MET A1719      27.039 -14.718   7.863  1.00  0.00           C  
ATOM   2913  CG  MET A1719      27.265 -15.812   8.897  1.00  0.00           C  
ATOM   2914  SD  MET A1719      28.755 -15.535   9.881  1.00  0.00           S  
ATOM   2915  CE  MET A1719      29.148 -17.184  10.425  1.00  0.00           C  
ATOM   2916  N   PRO A1720      24.389 -12.687   7.022  1.00  0.00           N  
ATOM   2917  CA  PRO A1720      24.018 -11.374   6.480  1.00  0.00           C  
ATOM   2918  C   PRO A1720      25.148 -10.370   6.670  1.00  0.00           C  
ATOM   2919  O   PRO A1720      25.803 -10.354   7.717  1.00  0.00           O  
ATOM   2920  CB  PRO A1720      22.818 -10.971   7.339  1.00  0.00           C  
ATOM   2921  CG  PRO A1720      22.258 -12.271   7.801  1.00  0.00           C  
ATOM   2922  CD  PRO A1720      23.494 -13.056   8.131  1.00  0.00           C  
ATOM   2923  N   ASN A1721      25.396  -9.552   5.651  1.00  0.00           N  
ATOM   2924  CA  ASN A1721      26.434  -8.536   5.751  1.00  0.00           C  
ATOM   2925  C   ASN A1721      25.937  -7.417   6.654  1.00  0.00           C  
ATOM   2926  O   ASN A1721      26.691  -6.523   7.047  1.00  0.00           O  
ATOM   2927  CB  ASN A1721      26.829  -8.016   4.375  1.00  0.00           C  
ATOM   2928  CG  ASN A1721      27.770  -8.959   3.655  1.00  0.00           C  
ATOM   2929  OD1 ASN A1721      28.617  -9.605   4.275  1.00  0.00           O  
ATOM   2930  ND2 ASN A1721      27.623  -9.049   2.341  1.00  0.00           N  
ATOM   2931  N   HIS A1722      24.651  -7.496   6.978  1.00  0.00           N  
ATOM   2932  CA  HIS A1722      23.994  -6.568   7.877  1.00  0.00           C  
ATOM   2933  C   HIS A1722      22.652  -7.199   8.204  1.00  0.00           C  
ATOM   2934  O   HIS A1722      21.854  -7.485   7.307  1.00  0.00           O  
ATOM   2935  CB  HIS A1722      23.811  -5.190   7.245  1.00  0.00           C  
ATOM   2936  CG  HIS A1722      23.564  -4.099   8.245  1.00  0.00           C  
ATOM   2937  ND1 HIS A1722      24.353  -2.972   8.327  1.00  0.00           N  
ATOM   2938  CD2 HIS A1722      22.610  -3.960   9.197  1.00  0.00           C  
ATOM   2939  CE1 HIS A1722      23.895  -2.184   9.283  1.00  0.00           C  
ATOM   2940  NE2 HIS A1722      22.838  -2.760   9.826  1.00  0.00           N  
ATOM   2941  N   PRO A1723      22.448  -7.543   9.484  1.00  0.00           N  
ATOM   2942  CA  PRO A1723      21.227  -8.161   9.999  1.00  0.00           C  
ATOM   2943  C   PRO A1723      19.982  -7.313   9.781  1.00  0.00           C  
ATOM   2944  O   PRO A1723      18.923  -7.838   9.443  1.00  0.00           O  
ATOM   2945  CB  PRO A1723      21.540  -8.322  11.482  1.00  0.00           C  
ATOM   2946  CG  PRO A1723      22.999  -8.601  11.467  1.00  0.00           C  
ATOM   2947  CD  PRO A1723      23.494  -7.542  10.520  1.00  0.00           C  
ATOM   2948  N   ASN A1724      20.109  -6.002   9.963  1.00  0.00           N  
ATOM   2949  CA  ASN A1724      18.968  -5.106   9.787  1.00  0.00           C  
ATOM   2950  C   ASN A1724      18.887  -4.526   8.381  1.00  0.00           C  
ATOM   2951  O   ASN A1724      17.990  -3.742   8.077  1.00  0.00           O  
ATOM   2952  CB  ASN A1724      19.001  -3.978  10.825  1.00  0.00           C  
ATOM   2953  CG  ASN A1724      18.718  -4.469  12.241  1.00  0.00           C  
ATOM   2954  OD1 ASN A1724      19.023  -5.610  12.596  1.00  0.00           O  
ATOM   2955  ND2 ASN A1724      18.141  -3.600  13.059  1.00  0.00           N  
ATOM   2956  N   LYS A1725      19.823  -4.920   7.524  1.00  0.00           N  
ATOM   2957  CA  LYS A1725      19.852  -4.436   6.150  1.00  0.00           C  
ATOM   2958  C   LYS A1725      20.245  -5.542   5.167  1.00  0.00           C  
ATOM   2959  O   LYS A1725      21.403  -5.645   4.744  1.00  0.00           O  
ATOM   2960  CB  LYS A1725      20.802  -3.239   6.022  1.00  0.00           C  
ATOM   2961  CG  LYS A1725      20.332  -1.964   6.727  1.00  0.00           C  
ATOM   2962  CD  LYS A1725      21.396  -0.879   6.662  1.00  0.00           C  
ATOM   2963  CE  LYS A1725      21.815  -0.592   5.228  1.00  0.00           C  
ATOM   2964  NZ  LYS A1725      22.983   0.327   5.170  1.00  0.00           N  
ATOM   2965  N   PRO A1726      19.273  -6.392   4.795  1.00  0.00           N  
ATOM   2966  CA  PRO A1726      19.469  -7.507   3.861  1.00  0.00           C  
ATOM   2967  C   PRO A1726      19.908  -7.069   2.459  1.00  0.00           C  
ATOM   2968  O   PRO A1726      20.412  -7.882   1.677  1.00  0.00           O  
ATOM   2969  CB  PRO A1726      18.092  -8.172   3.837  1.00  0.00           C  
ATOM   2970  CG  PRO A1726      17.152  -7.034   4.134  1.00  0.00           C  
ATOM   2971  CD  PRO A1726      17.873  -6.341   5.257  1.00  0.00           C  
ATOM   2972  N   GLU A1727      19.717  -5.787   2.149  1.00  0.00           N  
ATOM   2973  CA  GLU A1727      20.102  -5.247   0.848  1.00  0.00           C  
ATOM   2974  C   GLU A1727      21.618  -5.157   0.716  1.00  0.00           C  
ATOM   2975  O   GLU A1727      22.138  -4.948  -0.382  1.00  0.00           O  
ATOM   2976  CB  GLU A1727      19.481  -3.869   0.611  1.00  0.00           C  
ATOM   2977  CG  GLU A1727      19.934  -2.797   1.587  1.00  0.00           C  
ATOM   2978  CD  GLU A1727      18.936  -2.553   2.697  1.00  0.00           C  
ATOM   2979  OE1 GLU A1727      18.153  -3.472   3.026  1.00  0.00           O  
ATOM   2980  OE2 GLU A1727      18.932  -1.429   3.238  1.00  0.00           O  
ATOM   2981  N   MET A1728      22.320  -5.277   1.840  1.00  0.00           N  
ATOM   2982  CA  MET A1728      23.776  -5.233   1.827  1.00  0.00           C  
ATOM   2983  C   MET A1728      24.347  -6.587   1.415  1.00  0.00           C  
ATOM   2984  O   MET A1728      25.540  -6.707   1.134  1.00  0.00           O  
ATOM   2985  CB  MET A1728      24.331  -4.787   3.182  1.00  0.00           C  
ATOM   2986  CG  MET A1728      24.214  -3.285   3.417  1.00  0.00           C  
ATOM   2987  SD  MET A1728      25.147  -2.714   4.850  1.00  0.00           S  
ATOM   2988  CE  MET A1728      26.823  -2.826   4.238  1.00  0.00           C  
ATOM   2989  N   GLY A1729      23.479  -7.595   1.364  1.00  0.00           N  
ATOM   2990  CA  GLY A1729      23.894  -8.923   0.953  1.00  0.00           C  
ATOM   2991  C   GLY A1729      24.239  -9.909   2.049  1.00  0.00           C  
ATOM   2992  O   GLY A1729      24.018  -9.654   3.238  1.00  0.00           O  
ATOM   2993  N   SER A1730      24.777 -11.050   1.616  1.00  0.00           N  
ATOM   2994  CA  SER A1730      25.187 -12.143   2.495  1.00  0.00           C  
ATOM   2995  C   SER A1730      26.482 -12.768   1.989  1.00  0.00           C  
ATOM   2996  O   SER A1730      26.820 -12.646   0.812  1.00  0.00           O  
ATOM   2997  CB  SER A1730      24.104 -13.223   2.550  1.00  0.00           C  
ATOM   2998  OG  SER A1730      22.935 -12.745   3.190  1.00  0.00           O  
ATOM   2999  N   ARG A1731      27.204 -13.431   2.887  1.00  0.00           N  
ATOM   3000  CA  ARG A1731      28.464 -14.093   2.547  1.00  0.00           C  
ATOM   3001  C   ARG A1731      28.437 -15.552   3.005  1.00  0.00           C  
ATOM   3002  O   ARG A1731      27.567 -15.953   3.790  1.00  0.00           O  
ATOM   3003  CB  ARG A1731      29.653 -13.357   3.183  1.00  0.00           C  
ATOM   3004  CG  ARG A1731      29.621 -13.315   4.705  1.00  0.00           C  
ATOM   3005  CD  ARG A1731      30.730 -12.448   5.285  1.00  0.00           C  
ATOM   3006  NE  ARG A1731      30.763 -12.548   6.742  1.00  0.00           N  
ATOM   3007  CZ  ARG A1731      29.830 -12.060   7.556  1.00  0.00           C  
ATOM   3008  NH1 ARG A1731      28.783 -11.398   7.071  1.00  0.00           N  
ATOM   3009  NH2 ARG A1731      29.956 -12.215   8.868  1.00  0.00           N  
ATOM   3010  N   GLN A1732      29.396 -16.335   2.518  1.00  0.00           N  
ATOM   3011  CA  GLN A1732      29.480 -17.755   2.856  1.00  0.00           C  
ATOM   3012  C   GLN A1732      30.675 -18.033   3.779  1.00  0.00           C  
ATOM   3013  O   GLN A1732      31.809 -18.171   3.317  1.00  0.00           O  
ATOM   3014  CB  GLN A1732      29.580 -18.578   1.559  1.00  0.00           C  
ATOM   3015  CG  GLN A1732      28.706 -19.837   1.502  1.00  0.00           C  
ATOM   3016  CD  GLN A1732      27.208 -19.556   1.482  1.00  0.00           C  
ATOM   3017  OE1 GLN A1732      26.769 -18.406   1.407  1.00  0.00           O  
ATOM   3018  NE2 GLN A1732      26.414 -20.619   1.547  1.00  0.00           N  
ATOM   3019  N   VAL A1733      30.411 -18.122   5.082  1.00  0.00           N  
ATOM   3020  CA  VAL A1733      31.466 -18.362   6.072  1.00  0.00           C  
ATOM   3021  C   VAL A1733      31.564 -19.827   6.519  1.00  0.00           C  
ATOM   3022  O   VAL A1733      30.569 -20.436   6.925  1.00  0.00           O  
ATOM   3023  CB  VAL A1733      31.285 -17.451   7.316  1.00  0.00           C  
ATOM   3024  CG1 VAL A1733      32.490 -17.567   8.250  1.00  0.00           C  
ATOM   3025  CG2 VAL A1733      31.085 -16.005   6.887  1.00  0.00           C  
ATOM   3026  N   PRO A1734      32.781 -20.402   6.464  1.00  0.00           N  
ATOM   3027  CA  PRO A1734      33.061 -21.792   6.847  1.00  0.00           C  
ATOM   3028  C   PRO A1734      32.877 -22.170   8.317  1.00  0.00           C  
ATOM   3029  O   PRO A1734      33.359 -21.483   9.222  1.00  0.00           O  
ATOM   3030  CB  PRO A1734      34.509 -21.990   6.387  1.00  0.00           C  
ATOM   3031  CG  PRO A1734      35.089 -20.623   6.478  1.00  0.00           C  
ATOM   3032  CD  PRO A1734      33.992 -19.768   5.909  1.00  0.00           C  
ATOM   3033  N   PHE A1735      32.180 -23.286   8.526  1.00  0.00           N  
ATOM   3034  CA  PHE A1735      31.906 -23.836   9.852  1.00  0.00           C  
ATOM   3035  C   PHE A1735      32.631 -25.183  10.000  1.00  0.00           C  
ATOM   3036  O   PHE A1735      32.907 -25.854   9.005  1.00  0.00           O  
ATOM   3037  CB  PHE A1735      30.394 -24.032  10.031  1.00  0.00           C  
ATOM   3038  CG  PHE A1735      30.005 -24.549  11.390  1.00  0.00           C  
ATOM   3039  CD1 PHE A1735      29.949 -25.918  11.642  1.00  0.00           C  
ATOM   3040  CD2 PHE A1735      29.707 -23.668  12.423  1.00  0.00           C  
ATOM   3041  CE1 PHE A1735      29.606 -26.399  12.902  1.00  0.00           C  
ATOM   3042  CE2 PHE A1735      29.362 -24.140  13.686  1.00  0.00           C  
ATOM   3043  CZ  PHE A1735      29.312 -25.508  13.925  1.00  0.00           C  
ATOM   3044  N   SER A1736      32.936 -25.577  11.236  1.00  0.00           N  
ATOM   3045  CA  SER A1736      33.618 -26.848  11.479  1.00  0.00           C  
ATOM   3046  C   SER A1736      33.479 -27.362  12.913  1.00  0.00           C  
ATOM   3047  O   SER A1736      32.729 -26.805  13.721  1.00  0.00           O  
ATOM   3048  CB  SER A1736      35.102 -26.747  11.097  1.00  0.00           C  
ATOM   3049  OG  SER A1736      35.786 -25.809  11.906  1.00  0.00           O  
ATOM   3050  N   GLY A1737      34.173 -28.465  13.193  1.00  0.00           N  
ATOM   3051  CA  GLY A1737      34.150 -29.076  14.512  1.00  0.00           C  
ATOM   3052  C   GLY A1737      35.132 -28.409  15.452  1.00  0.00           C  
ATOM   3053  O   GLY A1737      34.985 -28.489  16.667  1.00  0.00           O  
ATOM   3054  N   GLU A1738      36.161 -27.787  14.886  1.00  0.00           N  
ATOM   3055  CA  GLU A1738      37.160 -27.080  15.672  1.00  0.00           C  
ATOM   3056  C   GLU A1738      37.033 -25.586  15.404  1.00  0.00           C  
ATOM   3057  O   GLU A1738      37.471 -25.094  14.361  1.00  0.00           O  
ATOM   3058  CB  GLU A1738      38.571 -27.543  15.313  1.00  0.00           C  
ATOM   3059  CG  GLU A1738      38.861 -28.999  15.626  1.00  0.00           C  
ATOM   3060  CD  GLU A1738      40.351 -29.296  15.679  1.00  0.00           C  
ATOM   3061  OE1 GLU A1738      41.132 -28.610  14.982  1.00  0.00           O  
ATOM   3062  OE2 GLU A1738      40.743 -30.215  16.428  1.00  0.00           O  
ATOM   3063  N   ILE A1739      36.411 -24.874  16.339  1.00  0.00           N  
ATOM   3064  CA  ILE A1739      36.218 -23.434  16.207  1.00  0.00           C  
ATOM   3065  C   ILE A1739      36.892 -22.655  17.333  1.00  0.00           C  
ATOM   3066  O   ILE A1739      37.423 -23.233  18.281  1.00  0.00           O  
ATOM   3067  CB  ILE A1739      34.722 -23.065  16.193  1.00  0.00           C  
ATOM   3068  CG1 ILE A1739      34.051 -23.539  17.485  1.00  0.00           C  
ATOM   3069  CG2 ILE A1739      34.045 -23.663  14.978  1.00  0.00           C  
ATOM   3070  CD1 ILE A1739      32.581 -23.208  17.582  1.00  0.00           C  
ATOM   3071  N   TRP A1740      36.880 -21.333  17.199  1.00  0.00           N  
ATOM   3072  CA  TRP A1740      37.454 -20.429  18.190  1.00  0.00           C  
ATOM   3073  C   TRP A1740      36.323 -19.586  18.762  1.00  0.00           C  
ATOM   3074  O   TRP A1740      35.406 -19.199  18.030  1.00  0.00           O  
ATOM   3075  CB  TRP A1740      38.450 -19.476  17.535  1.00  0.00           C  
ATOM   3076  CG  TRP A1740      39.758 -20.065  17.161  1.00  0.00           C  
ATOM   3077  CD1 TRP A1740      40.316 -20.091  15.916  1.00  0.00           C  
ATOM   3078  CD2 TRP A1740      40.733 -20.613  18.050  1.00  0.00           C  
ATOM   3079  NE1 TRP A1740      41.589 -20.605  15.976  1.00  0.00           N  
ATOM   3080  CE2 TRP A1740      41.872 -20.933  17.276  1.00  0.00           C  
ATOM   3081  CE3 TRP A1740      40.763 -20.858  19.431  1.00  0.00           C  
ATOM   3082  CZ2 TRP A1740      43.031 -21.486  17.838  1.00  0.00           C  
ATOM   3083  CZ3 TRP A1740      41.918 -21.409  19.992  1.00  0.00           C  
ATOM   3084  CH2 TRP A1740      43.035 -21.714  19.194  1.00  0.00           C  
ATOM   3085  N   ILE A1741      36.367 -19.341  20.070  1.00  0.00           N  
ATOM   3086  CA  ILE A1741      35.370 -18.497  20.733  1.00  0.00           C  
ATOM   3087  C   ILE A1741      36.082 -17.593  21.735  1.00  0.00           C  
ATOM   3088  O   ILE A1741      37.257 -17.813  22.055  1.00  0.00           O  
ATOM   3089  CB  ILE A1741      34.260 -19.304  21.466  1.00  0.00           C  
ATOM   3090  CG1 ILE A1741      34.837 -20.078  22.653  1.00  0.00           C  
ATOM   3091  CG2 ILE A1741      33.555 -20.232  20.499  1.00  0.00           C  
ATOM   3092  CD1 ILE A1741      33.784 -20.542  23.641  1.00  0.00           C  
ATOM   3093  N   ASP A1742      35.393 -16.544  22.177  1.00  0.00           N  
ATOM   3094  CA  ASP A1742      35.972 -15.622  23.150  1.00  0.00           C  
ATOM   3095  C   ASP A1742      35.866 -16.217  24.561  1.00  0.00           C  
ATOM   3096  O   ASP A1742      34.804 -16.696  24.964  1.00  0.00           O  
ATOM   3097  CB  ASP A1742      35.266 -14.258  23.091  1.00  0.00           C  
ATOM   3098  CG  ASP A1742      36.043 -13.144  23.806  1.00  0.00           C  
ATOM   3099  OD1 ASP A1742      36.992 -13.426  24.568  1.00  0.00           O  
ATOM   3100  OD2 ASP A1742      35.696 -11.963  23.602  1.00  0.00           O  
ATOM   3101  N   ARG A1743      36.973 -16.163  25.303  1.00  0.00           N  
ATOM   3102  CA  ARG A1743      37.046 -16.682  26.671  1.00  0.00           C  
ATOM   3103  C   ARG A1743      35.999 -16.058  27.598  1.00  0.00           C  
ATOM   3104  O   ARG A1743      35.614 -16.649  28.605  1.00  0.00           O  
ATOM   3105  CB  ARG A1743      38.457 -16.481  27.242  1.00  0.00           C  
ATOM   3106  CG  ARG A1743      39.539 -17.272  26.505  1.00  0.00           C  
ATOM   3107  CD  ARG A1743      40.930 -17.065  27.102  1.00  0.00           C  
ATOM   3108  NE  ARG A1743      41.924 -17.973  26.523  1.00  0.00           N  
ATOM   3109  CZ  ARG A1743      42.041 -19.264  26.832  1.00  0.00           C  
ATOM   3110  NH1 ARG A1743      41.223 -19.824  27.717  1.00  0.00           N  
ATOM   3111  NH2 ARG A1743      42.977 -20.005  26.250  1.00  0.00           N  
ATOM   3112  N   ALA A1744      35.522 -14.874  27.232  1.00  0.00           N  
ATOM   3113  CA  ALA A1744      34.513 -14.175  28.013  1.00  0.00           C  
ATOM   3114  C   ALA A1744      33.127 -14.752  27.743  1.00  0.00           C  
ATOM   3115  O   ALA A1744      32.161 -14.404  28.423  1.00  0.00           O  
ATOM   3116  CB  ALA A1744      34.537 -12.693  27.677  1.00  0.00           C  
ATOM   3117  N   ASP A1745      33.035 -15.630  26.745  1.00  0.00           N  
ATOM   3118  CA  ASP A1745      31.766 -16.249  26.373  1.00  0.00           C  
ATOM   3119  C   ASP A1745      31.491 -17.537  27.142  1.00  0.00           C  
ATOM   3120  O   ASP A1745      30.333 -17.883  27.381  1.00  0.00           O  
ATOM   3121  CB  ASP A1745      31.721 -16.527  24.866  1.00  0.00           C  
ATOM   3122  CG  ASP A1745      31.898 -15.269  24.024  1.00  0.00           C  
ATOM   3123  OD1 ASP A1745      31.723 -14.150  24.553  1.00  0.00           O  
ATOM   3124  OD2 ASP A1745      32.210 -15.407  22.820  1.00  0.00           O  
ATOM   3125  N   PHE A1746      32.553 -18.256  27.504  1.00  0.00           N  
ATOM   3126  CA  PHE A1746      32.409 -19.502  28.257  1.00  0.00           C  
ATOM   3127  C   PHE A1746      32.613 -19.292  29.750  1.00  0.00           C  
ATOM   3128  O   PHE A1746      33.576 -18.653  30.177  1.00  0.00           O  
ATOM   3129  CB  PHE A1746      33.387 -20.574  27.761  1.00  0.00           C  
ATOM   3130  CG  PHE A1746      33.301 -21.873  28.529  1.00  0.00           C  
ATOM   3131  CD1 PHE A1746      32.262 -22.772  28.294  1.00  0.00           C  
ATOM   3132  CD2 PHE A1746      34.246 -22.184  29.506  1.00  0.00           C  
ATOM   3133  CE1 PHE A1746      32.164 -23.962  29.020  1.00  0.00           C  
ATOM   3134  CE2 PHE A1746      34.158 -23.370  30.238  1.00  0.00           C  
ATOM   3135  CZ  PHE A1746      33.114 -24.261  29.994  1.00  0.00           C  
ATOM   3136  N   ARG A1747      31.726 -19.884  30.540  1.00  0.00           N  
ATOM   3137  CA  ARG A1747      31.798 -19.776  31.988  1.00  0.00           C  
ATOM   3138  C   ARG A1747      31.093 -20.984  32.583  1.00  0.00           C  
ATOM   3139  O   ARG A1747      29.961 -21.302  32.206  1.00  0.00           O  
ATOM   3140  CB  ARG A1747      31.107 -18.490  32.451  1.00  0.00           C  
ATOM   3141  CG  ARG A1747      31.528 -17.994  33.825  1.00  0.00           C  
ATOM   3142  CD  ARG A1747      32.278 -16.665  33.722  1.00  0.00           C  
ATOM   3143  NE  ARG A1747      31.420 -15.555  33.296  1.00  0.00           N  
ATOM   3144  CZ  ARG A1747      31.860 -14.441  32.710  1.00  0.00           C  
ATOM   3145  NH1 ARG A1747      33.156 -14.275  32.465  1.00  0.00           N  
ATOM   3146  NH2 ARG A1747      31.006 -13.476  32.385  1.00  0.00           N  
ATOM   3147  N   GLU A1748      31.779 -21.675  33.487  1.00  0.00           N  
ATOM   3148  CA  GLU A1748      31.210 -22.846  34.145  1.00  0.00           C  
ATOM   3149  C   GLU A1748      30.286 -22.406  35.271  1.00  0.00           C  
ATOM   3150  O   GLU A1748      29.658 -23.242  35.912  1.00  0.00           O  
ATOM   3151  CB  GLU A1748      32.313 -23.702  34.782  1.00  0.00           C  
ATOM   3152  CG  GLU A1748      33.501 -24.028  33.899  1.00  0.00           C  
ATOM   3153  CD  GLU A1748      34.653 -24.629  34.693  1.00  0.00           C  
ATOM   3154  OE1 GLU A1748      34.684 -25.865  34.865  1.00  0.00           O  
ATOM   3155  OE2 GLU A1748      35.525 -23.860  35.153  1.00  0.00           O  
ATOM   3156  N   GLU A1749      30.185 -21.099  35.508  1.00  0.00           N  
ATOM   3157  CA  GLU A1749      29.373 -20.624  36.625  1.00  0.00           C  
ATOM   3158  C   GLU A1749      28.445 -19.409  36.523  1.00  0.00           C  
ATOM   3159  O   GLU A1749      28.616 -18.523  35.674  1.00  0.00           O  
ATOM   3160  CB  GLU A1749      30.286 -20.351  37.834  1.00  0.00           C  
ATOM   3161  CG  GLU A1749      31.552 -21.213  37.974  1.00  0.00           C  
ATOM   3162  CD  GLU A1749      32.721 -20.752  37.093  1.00  0.00           C  
ATOM   3163  OE1 GLU A1749      32.641 -19.663  36.482  1.00  0.00           O  
ATOM   3164  OE2 GLU A1749      33.730 -21.488  37.020  1.00  0.00           O  
ATOM   3165  N   ALA A1750      27.494 -19.411  37.463  1.00  0.00           N  
ATOM   3166  CA  ALA A1750      26.523 -18.359  37.749  1.00  0.00           C  
ATOM   3167  C   ALA A1750      25.460 -17.708  36.856  1.00  0.00           C  
ATOM   3168  O   ALA A1750      25.102 -18.193  35.802  1.00  0.00           O  
ATOM   3169  CB  ALA A1750      27.259 -17.257  38.501  1.00  0.00           C  
ATOM   3170  N   ASN A1751      24.879 -16.673  37.476  1.00  0.00           N  
ATOM   3171  CA  ASN A1751      23.830 -15.729  37.073  1.00  0.00           C  
ATOM   3172  C   ASN A1751      22.914 -16.040  35.890  1.00  0.00           C  
ATOM   3173  O   ASN A1751      23.325 -16.097  34.737  1.00  0.00           O  
ATOM   3174  CB  ASN A1751      24.361 -14.271  36.951  1.00  0.00           C  
ATOM   3175  CG  ASN A1751      25.891 -14.202  36.899  1.00  0.00           C  
ATOM   3176  OD1 ASN A1751      26.552 -13.753  37.850  1.00  0.00           O  
ATOM   3177  ND2 ASN A1751      26.460 -14.686  35.805  1.00  0.00           N  
ATOM   3178  N   LYS A1752      21.637 -16.080  36.213  1.00  0.00           N  
ATOM   3179  CA  LYS A1752      20.583 -16.317  35.262  1.00  0.00           C  
ATOM   3180  C   LYS A1752      20.577 -15.298  34.114  1.00  0.00           C  
ATOM   3181  O   LYS A1752      19.991 -15.543  33.059  1.00  0.00           O  
ATOM   3182  CB  LYS A1752      19.253 -16.244  36.035  1.00  0.00           C  
ATOM   3183  CG  LYS A1752      19.282 -17.222  37.212  1.00  0.00           C  
ATOM   3184  CD  LYS A1752      18.424 -16.731  38.372  1.00  0.00           C  
ATOM   3185  CE  LYS A1752      18.635 -17.645  39.588  1.00  0.00           C  
ATOM   3186  NZ  LYS A1752      17.713 -17.313  40.717  1.00  0.00           N  
ATOM   3187  N   GLN A1753      21.181 -14.135  34.350  1.00  0.00           N  
ATOM   3188  CA  GLN A1753      21.287 -13.076  33.347  1.00  0.00           C  
ATOM   3189  C   GLN A1753      22.334 -13.416  32.270  1.00  0.00           C  
ATOM   3190  O   GLN A1753      22.185 -13.083  31.085  1.00  0.00           O  
ATOM   3191  CB  GLN A1753      21.641 -11.753  34.015  1.00  0.00           C  
ATOM   3192  CG  GLN A1753      20.584 -11.260  34.970  1.00  0.00           C  
ATOM   3193  CD  GLN A1753      20.778  -9.812  35.320  1.00  0.00           C  
ATOM   3194  OE1 GLN A1753      20.029  -8.947  34.862  1.00  0.00           O  
ATOM   3195  NE2 GLN A1753      21.811  -9.527  36.101  1.00  0.00           N  
ATOM   3196  N   TYR A1754      23.392 -14.094  32.703  1.00  0.00           N  
ATOM   3197  CA  TYR A1754      24.474 -14.523  31.819  1.00  0.00           C  
ATOM   3198  C   TYR A1754      23.881 -15.354  30.680  1.00  0.00           C  
ATOM   3199  O   TYR A1754      23.522 -16.518  30.864  1.00  0.00           O  
ATOM   3200  CB  TYR A1754      25.483 -15.366  32.604  1.00  0.00           C  
ATOM   3201  CG  TYR A1754      26.736 -15.699  31.842  1.00  0.00           C  
ATOM   3202  CD1 TYR A1754      27.741 -14.752  31.683  1.00  0.00           C  
ATOM   3203  CD2 TYR A1754      26.929 -16.968  31.294  1.00  0.00           C  
ATOM   3204  CE1 TYR A1754      28.909 -15.055  31.001  1.00  0.00           C  
ATOM   3205  CE2 TYR A1754      28.100 -17.283  30.607  1.00  0.00           C  
ATOM   3206  CZ  TYR A1754      29.084 -16.318  30.467  1.00  0.00           C  
ATOM   3207  OH  TYR A1754      30.247 -16.604  29.801  1.00  0.00           O  
ATOM   3208  N   LYS A1755      23.774 -14.743  29.506  1.00  0.00           N  
ATOM   3209  CA  LYS A1755      23.198 -15.408  28.343  1.00  0.00           C  
ATOM   3210  C   LYS A1755      24.168 -16.257  27.514  1.00  0.00           C  
ATOM   3211  O   LYS A1755      23.742 -17.044  26.661  1.00  0.00           O  
ATOM   3212  CB  LYS A1755      22.492 -14.375  27.460  1.00  0.00           C  
ATOM   3213  CG  LYS A1755      23.224 -13.042  27.354  1.00  0.00           C  
ATOM   3214  CD  LYS A1755      22.541 -12.096  26.371  1.00  0.00           C  
ATOM   3215  CE  LYS A1755      22.565 -12.662  24.963  1.00  0.00           C  
ATOM   3216  NZ  LYS A1755      23.958 -13.045  24.575  1.00  0.00           N  
ATOM   3217  N   ARG A1756      25.462 -16.137  27.795  1.00  0.00           N  
ATOM   3218  CA  ARG A1756      26.466 -16.889  27.055  1.00  0.00           C  
ATOM   3219  C   ARG A1756      26.658 -18.343  27.511  1.00  0.00           C  
ATOM   3220  O   ARG A1756      25.936 -18.827  28.383  1.00  0.00           O  
ATOM   3221  CB  ARG A1756      27.773 -16.102  27.021  1.00  0.00           C  
ATOM   3222  CG  ARG A1756      27.639 -14.813  26.217  1.00  0.00           C  
ATOM   3223  CD  ARG A1756      28.819 -13.894  26.409  1.00  0.00           C  
ATOM   3224  NE  ARG A1756      28.906 -13.422  27.784  1.00  0.00           N  
ATOM   3225  CZ  ARG A1756      29.783 -12.521  28.211  1.00  0.00           C  
ATOM   3226  NH1 ARG A1756      30.648 -11.973  27.365  1.00  0.00           N  
ATOM   3227  NH2 ARG A1756      29.790 -12.158  29.485  1.00  0.00           N  
ATOM   3228  N   LEU A1757      27.607 -19.042  26.887  1.00  0.00           N  
ATOM   3229  CA  LEU A1757      27.876 -20.454  27.177  1.00  0.00           C  
ATOM   3230  C   LEU A1757      28.228 -20.836  28.614  1.00  0.00           C  
ATOM   3231  O   LEU A1757      29.246 -20.402  29.159  1.00  0.00           O  
ATOM   3232  CB  LEU A1757      28.945 -21.000  26.218  1.00  0.00           C  
ATOM   3233  CG  LEU A1757      29.174 -22.518  26.219  1.00  0.00           C  
ATOM   3234  CD1 LEU A1757      27.901 -23.244  25.811  1.00  0.00           C  
ATOM   3235  CD2 LEU A1757      30.309 -22.884  25.280  1.00  0.00           C  
ATOM   3236  N   VAL A1759      27.375 -21.675  29.203  1.00  0.00           N  
ATOM   3237  CA  VAL A1759      27.554 -22.179  30.568  1.00  0.00           C  
ATOM   3238  C   VAL A1759      27.954 -23.666  30.488  1.00  0.00           C  
ATOM   3239  O   VAL A1759      27.574 -24.358  29.538  1.00  0.00           O  
ATOM   3240  CB  VAL A1759      26.245 -22.052  31.395  1.00  0.00           C  
ATOM   3241  CG1 VAL A1759      26.517 -22.356  32.857  1.00  0.00           C  
ATOM   3242  CG2 VAL A1759      25.647 -20.665  31.240  1.00  0.00           C  
ATOM   3243  N   LEU A1760      28.687 -24.160  31.488  1.00  0.00           N  
ATOM   3244  CA  LEU A1760      29.139 -25.562  31.510  1.00  0.00           C  
ATOM   3245  C   LEU A1760      28.025 -26.621  31.494  1.00  0.00           C  
ATOM   3246  O   LEU A1760      28.283 -27.803  31.255  1.00  0.00           O  
ATOM   3247  CB  LEU A1760      30.075 -25.803  32.705  1.00  0.00           C  
ATOM   3248  CG  LEU A1760      30.751 -27.174  32.869  1.00  0.00           C  
ATOM   3249  CD1 LEU A1760      31.684 -27.475  31.697  1.00  0.00           C  
ATOM   3250  CD2 LEU A1760      31.518 -27.215  34.182  1.00  0.00           C  
ATOM   3251  N   GLY A1761      26.790 -26.196  31.726  1.00  0.00           N  
ATOM   3252  CA  GLY A1761      25.685 -27.135  31.728  1.00  0.00           C  
ATOM   3253  C   GLY A1761      24.529 -26.664  30.876  1.00  0.00           C  
ATOM   3254  O   GLY A1761      23.407 -27.140  31.024  1.00  0.00           O  
ATOM   3255  N   LYS A1762      24.802 -25.730  29.975  1.00  0.00           N  
ATOM   3256  CA  LYS A1762      23.760 -25.188  29.112  1.00  0.00           C  
ATOM   3257  C   LYS A1762      24.188 -25.143  27.636  1.00  0.00           C  
ATOM   3258  O   LYS A1762      25.305 -25.533  27.280  1.00  0.00           O  
ATOM   3259  CB  LYS A1762      23.379 -23.784  29.618  1.00  0.00           C  
ATOM   3260  CG  LYS A1762      22.166 -23.137  28.964  1.00  0.00           C  
ATOM   3261  CD  LYS A1762      20.893 -23.908  29.258  1.00  0.00           C  
ATOM   3262  CE  LYS A1762      19.695 -23.274  28.567  1.00  0.00           C  
ATOM   3263  NZ  LYS A1762      18.407 -23.929  28.934  1.00  0.00           N  
ATOM   3264  N   GLU A1763      23.280 -24.662  26.791  1.00  0.00           N  
ATOM   3265  CA  GLU A1763      23.513 -24.533  25.358  1.00  0.00           C  
ATOM   3266  C   GLU A1763      23.421 -23.065  24.925  1.00  0.00           C  
ATOM   3267  O   GLU A1763      22.777 -22.248  25.595  1.00  0.00           O  
ATOM   3268  CB  GLU A1763      22.507 -25.401  24.584  1.00  0.00           C  
ATOM   3269  CG  GLU A1763      21.048 -25.296  25.050  1.00  0.00           C  
ATOM   3270  CD  GLU A1763      20.260 -24.194  24.349  1.00  0.00           C  
ATOM   3271  OE1 GLU A1763      19.724 -24.462  23.253  1.00  0.00           O  
ATOM   3272  OE2 GLU A1763      20.159 -23.071  24.898  1.00  0.00           O  
ATOM   3273  N   VAL A1764      24.120 -22.720  23.844  1.00  0.00           N  
ATOM   3274  CA  VAL A1764      24.097 -21.356  23.309  1.00  0.00           C  
ATOM   3275  C   VAL A1764      24.154 -21.336  21.792  1.00  0.00           C  
ATOM   3276  O   VAL A1764      24.904 -22.090  21.173  1.00  0.00           O  
ATOM   3277  CB  VAL A1764      25.248 -20.475  23.847  1.00  0.00           C  
ATOM   3278  CG1 VAL A1764      25.089 -20.260  25.333  1.00  0.00           C  
ATOM   3279  CG2 VAL A1764      26.596 -21.086  23.509  1.00  0.00           C  
ATOM   3280  N   ARG A1765      23.361 -20.446  21.207  1.00  0.00           N  
ATOM   3281  CA  ARG A1765      23.290 -20.293  19.760  1.00  0.00           C  
ATOM   3282  C   ARG A1765      24.524 -19.589  19.205  1.00  0.00           C  
ATOM   3283  O   ARG A1765      24.905 -18.517  19.676  1.00  0.00           O  
ATOM   3284  CB  ARG A1765      22.023 -19.509  19.375  1.00  0.00           C  
ATOM   3285  CG  ARG A1765      21.775 -19.342  17.872  1.00  0.00           C  
ATOM   3286  CD  ARG A1765      21.684 -20.687  17.159  1.00  0.00           C  
ATOM   3287  NE  ARG A1765      20.664 -20.705  16.111  1.00  0.00           N  
ATOM   3288  CZ  ARG A1765      19.363 -20.881  16.333  1.00  0.00           C  
ATOM   3289  NH1 ARG A1765      18.910 -21.047  17.569  1.00  0.00           N  
ATOM   3290  NH2 ARG A1765      18.508 -20.888  15.319  1.00  0.00           N  
ATOM   3291  N   LEU A1795      25.193 -20.246  18.262  1.00  0.00           N  
ATOM   3292  CA  LEU A1795      26.354 -19.665  17.604  1.00  0.00           C  
ATOM   3293  C   LEU A1795      25.772 -18.761  16.521  1.00  0.00           C  
ATOM   3294  O   LEU A1795      24.807 -19.132  15.848  1.00  0.00           O  
ATOM   3295  CB  LEU A1795      27.231 -20.754  16.986  1.00  0.00           C  
ATOM   3296  CG  LEU A1795      28.003 -21.641  17.967  1.00  0.00           C  
ATOM   3297  CD1 LEU A1795      28.765 -22.719  17.213  1.00  0.00           C  
ATOM   3298  CD2 LEU A1795      28.962 -20.791  18.775  1.00  0.00           C  
ATOM   3299  N   ARG A1796      26.332 -17.562  16.390  1.00  0.00           N  
ATOM   3300  CA  ARG A1796      25.858 -16.578  15.421  1.00  0.00           C  
ATOM   3301  C   ARG A1796      25.704 -17.144  14.002  1.00  0.00           C  
ATOM   3302  O   ARG A1796      26.678 -17.593  13.390  1.00  0.00           O  
ATOM   3303  CB  ARG A1796      26.781 -15.351  15.438  1.00  0.00           C  
ATOM   3304  CG  ARG A1796      26.061 -14.008  15.486  1.00  0.00           C  
ATOM   3305  CD  ARG A1796      25.454 -13.669  14.141  1.00  0.00           C  
ATOM   3306  NE  ARG A1796      24.654 -12.450  14.171  1.00  0.00           N  
ATOM   3307  CZ  ARG A1796      23.414 -12.385  14.640  1.00  0.00           C  
ATOM   3308  NH1 ARG A1796      22.835 -13.470  15.132  1.00  0.00           N  
ATOM   3309  NH2 ARG A1796      22.759 -11.231  14.622  1.00  0.00           N  
ATOM   3310  N   ASN A1797      24.458 -17.138  13.516  1.00  0.00           N  
ATOM   3311  CA  ASN A1797      24.079 -17.636  12.184  1.00  0.00           C  
ATOM   3312  C   ASN A1797      24.428 -19.106  11.945  1.00  0.00           C  
ATOM   3313  O   ASN A1797      24.533 -19.549  10.795  1.00  0.00           O  
ATOM   3314  CB  ASN A1797      24.693 -16.768  11.078  1.00  0.00           C  
ATOM   3315  CG  ASN A1797      24.155 -15.352  11.078  1.00  0.00           C  
ATOM   3316  OD1 ASN A1797      24.904 -14.397  10.873  1.00  0.00           O  
ATOM   3317  ND2 ASN A1797      22.851 -15.207  11.303  1.00  0.00           N  
ATOM   3318  N   ALA A1805      24.560 -19.863  13.033  1.00  0.00           N  
ATOM   3319  CA  ALA A1805      24.913 -21.280  12.957  1.00  0.00           C  
ATOM   3320  C   ALA A1805      24.092 -22.171  13.896  1.00  0.00           C  
ATOM   3321  O   ALA A1805      22.961 -21.837  14.262  1.00  0.00           O  
ATOM   3322  CB  ALA A1805      26.416 -21.463  13.217  1.00  0.00           C  
ATOM   3323  N   TYR A1810      24.683 -23.303  14.276  1.00  0.00           N  
ATOM   3324  CA  TYR A1810      24.046 -24.296  15.145  1.00  0.00           C  
ATOM   3325  C   TYR A1810      24.099 -23.955  16.633  1.00  0.00           C  
ATOM   3326  O   TYR A1810      24.803 -23.035  17.049  1.00  0.00           O  
ATOM   3327  CB  TYR A1810      24.698 -25.674  14.938  1.00  0.00           C  
ATOM   3328  CG  TYR A1810      24.700 -26.196  13.510  1.00  0.00           C  
ATOM   3329  CD1 TYR A1810      23.521 -26.619  12.894  1.00  0.00           C  
ATOM   3330  CD2 TYR A1810      25.893 -26.300  12.789  1.00  0.00           C  
ATOM   3331  CE1 TYR A1810      23.532 -27.134  11.599  1.00  0.00           C  
ATOM   3332  CE2 TYR A1810      25.912 -26.813  11.494  1.00  0.00           C  
ATOM   3333  CZ  TYR A1810      24.729 -27.229  10.907  1.00  0.00           C  
ATOM   3334  OH  TYR A1810      24.747 -27.752   9.637  1.00  0.00           O  
ATOM   3335  N   VAL A1811      23.359 -24.727  17.426  1.00  0.00           N  
ATOM   3336  CA  VAL A1811      23.312 -24.552  18.874  1.00  0.00           C  
ATOM   3337  C   VAL A1811      24.221 -25.573  19.559  1.00  0.00           C  
ATOM   3338  O   VAL A1811      23.926 -26.768  19.571  1.00  0.00           O  
ATOM   3339  CB  VAL A1811      21.881 -24.735  19.418  1.00  0.00           C  
ATOM   3340  CG1 VAL A1811      21.868 -24.582  20.927  1.00  0.00           C  
ATOM   3341  CG2 VAL A1811      20.947 -23.735  18.785  1.00  0.00           C  
ATOM   3342  N   ILE A1989      25.330 -25.103  20.121  1.00  0.00           N  
ATOM   3343  CA  ILE A1989      26.261 -25.986  20.817  1.00  0.00           C  
ATOM   3344  C   ILE A1989      25.803 -26.246  22.252  1.00  0.00           C  
ATOM   3345  O   ILE A1989      24.758 -25.750  22.680  1.00  0.00           O  
ATOM   3346  CB  ILE A1989      27.705 -25.407  20.844  1.00  0.00           C  
ATOM   3347  CG1 ILE A1989      27.693 -23.945  21.305  1.00  0.00           C  
ATOM   3348  CG2 ILE A1989      28.370 -25.564  19.483  1.00  0.00           C  
ATOM   3349  CD1 ILE A1989      29.075 -23.336  21.447  1.00  0.00           C  
ATOM   3350  N   LYS A1990      26.589 -27.037  22.978  1.00  0.00           N  
ATOM   3351  CA  LYS A1990      26.305 -27.373  24.371  1.00  0.00           C  
ATOM   3352  C   LYS A1990      27.548 -27.993  25.003  1.00  0.00           C  
ATOM   3353  O   LYS A1990      27.900 -29.140  24.715  1.00  0.00           O  
ATOM   3354  CB  LYS A1990      25.132 -28.351  24.467  1.00  0.00           C  
ATOM   3355  CG  LYS A1990      24.660 -28.628  25.887  1.00  0.00           C  
ATOM   3356  CD  LYS A1990      24.511 -30.121  26.125  1.00  0.00           C  
ATOM   3357  CE  LYS A1990      23.589 -30.762  25.097  1.00  0.00           C  
ATOM   3358  NZ  LYS A1990      23.610 -32.250  25.183  1.00  0.00           N  
ATOM   3359  N   ALA A1991      28.230 -27.207  25.832  1.00  0.00           N  
ATOM   3360  CA  ALA A1991      29.437 -27.661  26.518  1.00  0.00           C  
ATOM   3361  C   ALA A1991      29.070 -28.734  27.532  1.00  0.00           C  
ATOM   3362  O   ALA A1991      28.080 -28.608  28.261  1.00  0.00           O  
ATOM   3363  CB  ALA A1991      30.132 -26.493  27.212  1.00  0.00           C  
ATOM   3364  N   GLU A1992      29.861 -29.799  27.560  1.00  0.00           N  
ATOM   3365  CA  GLU A1992      29.612 -30.899  28.476  1.00  0.00           C  
ATOM   3366  C   GLU A1992      30.895 -31.339  29.148  1.00  0.00           C  
ATOM   3367  O   GLU A1992      30.869 -32.101  30.115  1.00  0.00           O  
ATOM   3368  CB  GLU A1992      28.980 -32.077  27.731  1.00  0.00           C  
ATOM   3369  CG  GLU A1992      27.597 -31.774  27.168  1.00  0.00           C  
ATOM   3370  CD  GLU A1992      27.002 -32.936  26.396  1.00  0.00           C  
ATOM   3371  OE1 GLU A1992      27.687 -33.463  25.494  1.00  0.00           O  
ATOM   3372  OE2 GLU A1992      25.846 -33.318  26.687  1.00  0.00           O  
ATOM   3373  N   ARG A1993      32.015 -30.834  28.649  1.00  0.00           N  
ATOM   3374  CA  ARG A1993      33.306 -31.193  29.203  1.00  0.00           C  
ATOM   3375  C   ARG A1993      34.312 -30.094  28.887  1.00  0.00           C  
ATOM   3376  O   ARG A1993      34.323 -29.552  27.782  1.00  0.00           O  
ATOM   3377  CB  ARG A1993      33.763 -32.538  28.616  1.00  0.00           C  
ATOM   3378  CG  ARG A1993      34.829 -33.252  29.431  1.00  0.00           C  
ATOM   3379  CD  ARG A1993      36.171 -33.274  28.725  1.00  0.00           C  
ATOM   3380  NE  ARG A1993      36.168 -34.150  27.555  1.00  0.00           N  
ATOM   3381  CZ  ARG A1993      37.268 -34.569  26.935  1.00  0.00           C  
ATOM   3382  NH1 ARG A1993      38.464 -34.179  27.359  1.00  0.00           N  
ATOM   3383  NH2 ARG A1993      37.177 -35.368  25.880  1.00  0.00           N  
ATOM   3384  N   VAL A1994      35.121 -29.740  29.881  1.00  0.00           N  
ATOM   3385  CA  VAL A1994      36.143 -28.709  29.723  1.00  0.00           C  
ATOM   3386  C   VAL A1994      37.516 -29.307  30.047  1.00  0.00           C  
ATOM   3387  O   VAL A1994      37.607 -30.367  30.664  1.00  0.00           O  
ATOM   3388  CB  VAL A1994      35.850 -27.480  30.631  1.00  0.00           C  
ATOM   3389  CG1 VAL A1994      35.988 -27.854  32.102  1.00  0.00           C  
ATOM   3390  CG2 VAL A1994      36.756 -26.317  30.274  1.00  0.00           C  
ATOM   3391  N   GLU A1995      38.580 -28.624  29.637  1.00  0.00           N  
ATOM   3392  CA  GLU A1995      39.936 -29.108  29.866  1.00  0.00           C  
ATOM   3393  C   GLU A1995      40.842 -27.961  30.303  1.00  0.00           C  
ATOM   3394  O   GLU A1995      41.144 -27.060  29.519  1.00  0.00           O  
ATOM   3395  CB  GLU A1995      40.463 -29.753  28.575  1.00  0.00           C  
ATOM   3396  CG  GLU A1995      41.799 -30.486  28.683  1.00  0.00           C  
ATOM   3397  CD  GLU A1995      42.214 -31.140  27.365  1.00  0.00           C  
ATOM   3398  OE1 GLU A1995      41.785 -32.288  27.099  1.00  0.00           O  
ATOM   3399  OE2 GLU A1995      42.968 -30.505  26.592  1.00  0.00           O  
ATOM   3400  N   LYS A2012      41.243 -27.979  31.571  1.00  0.00           N  
ATOM   3401  CA  LYS A2012      42.122 -26.946  32.120  1.00  0.00           C  
ATOM   3402  C   LYS A2012      43.599 -27.357  32.075  1.00  0.00           C  
ATOM   3403  O   LYS A2012      43.966 -28.320  31.380  1.00  0.00           O  
ATOM   3404  CB  LYS A2012      41.717 -26.624  33.563  1.00  0.00           C  
ATOM   3405  CG  LYS A2012      40.332 -25.997  33.735  1.00  0.00           C  
ATOM   3406  CD  LYS A2012      40.078 -25.644  35.197  1.00  0.00           C  
ATOM   3407  CE  LYS A2012      38.764 -24.904  35.379  1.00  0.00           C  
ATOM   3408  NZ  LYS A2012      37.594 -25.734  34.989  1.00  0.00           N  
ATOM   3409  N   ASP A2013      44.438 -26.664  32.849  1.00  0.00           N  
ATOM   3410  CA  ASP A2013      45.867 -26.985  32.867  1.00  0.00           C  
ATOM   3411  C   ASP A2013      46.458 -26.898  34.308  1.00  0.00           C  
ATOM   3412  O   ASP A2013      45.724 -26.974  35.312  1.00  0.00           O  
ATOM   3413  CB  ASP A2013      46.653 -26.113  31.849  1.00  0.00           C  
ATOM   3414  CG  ASP A2013      46.999 -24.726  32.401  1.00  0.00           C  
ATOM   3415  OD1 ASP A2013      46.154 -24.201  33.144  1.00  0.00           O  
ATOM   3416  OD2 ASP A2013      48.107 -24.182  32.136  1.00  0.00           O  
ATOM   3417  N   ALA A2014      47.787 -26.825  34.390  1.00  0.00           N  
ATOM   3418  CA  ALA A2014      48.522 -26.748  35.648  1.00  0.00           C  
ATOM   3419  C   ALA A2014      48.212 -25.485  36.485  1.00  0.00           C  
ATOM   3420  O   ALA A2014      48.227 -25.537  37.721  1.00  0.00           O  
ATOM   3421  CB  ALA A2014      50.018 -26.842  35.374  1.00  0.00           C  
ATOM   3422  N   GLU A2015      48.008 -24.346  35.828  1.00  0.00           N  
ATOM   3423  CA  GLU A2015      47.684 -23.131  36.555  1.00  0.00           C  
ATOM   3424  C   GLU A2015      46.154 -23.018  36.637  1.00  0.00           C  
ATOM   3425  O   GLU A2015      45.625 -22.096  37.247  1.00  0.00           O  
ATOM   3426  CB  GLU A2015      48.308 -21.892  35.896  1.00  0.00           C  
ATOM   3427  CG  GLU A2015      48.268 -20.644  36.782  1.00  0.00           C  
ATOM   3428  CD  GLU A2015      49.024 -19.462  36.202  1.00  0.00           C  
ATOM   3429  OE1 GLU A2015      50.213 -19.621  35.840  1.00  0.00           O  
ATOM   3430  OE2 GLU A2015      48.428 -18.361  36.134  1.00  0.00           O  
ATOM   3431  N   GLY A2016      45.457 -23.994  36.062  1.00  0.00           N  
ATOM   3432  CA  GLY A2016      44.010 -23.986  36.091  1.00  0.00           C  
ATOM   3433  C   GLY A2016      43.306 -23.383  34.882  1.00  0.00           C  
ATOM   3434  O   GLY A2016      42.060 -23.372  34.838  1.00  0.00           O  
ATOM   3435  N   ASN A2017      44.084 -22.766  33.986  1.00  0.00           N  
ATOM   3436  CA  ASN A2017      43.567 -22.161  32.757  1.00  0.00           C  
ATOM   3437  C   ASN A2017      43.017 -23.190  31.750  1.00  0.00           C  
ATOM   3438  O   ASN A2017      43.683 -24.191  31.416  1.00  0.00           O  
ATOM   3439  CB  ASN A2017      44.660 -21.358  32.060  1.00  0.00           C  
ATOM   3440  CG  ASN A2017      45.484 -20.533  33.025  1.00  0.00           C  
ATOM   3441  OD1 ASN A2017      46.658 -20.818  33.256  1.00  0.00           O  
ATOM   3442  ND2 ASN A2017      44.867 -19.504  33.605  1.00  0.00           N  
ATOM   3443  N   ILE A2018      41.819 -22.909  31.239  1.00  0.00           N  
ATOM   3444  CA  ILE A2018      41.170 -23.766  30.261  1.00  0.00           C  
ATOM   3445  C   ILE A2018      41.868 -23.660  28.898  1.00  0.00           C  
ATOM   3446  O   ILE A2018      42.172 -22.558  28.425  1.00  0.00           O  
ATOM   3447  CB  ILE A2018      39.716 -23.356  30.083  1.00  0.00           C  
ATOM   3448  CG1 ILE A2018      38.988 -23.400  31.421  1.00  0.00           C  
ATOM   3449  CG2 ILE A2018      39.054 -24.271  29.080  1.00  0.00           C  
ATOM   3450  CD1 ILE A2018      37.587 -22.854  31.362  1.00  0.00           C  
ATOM   3451  N   THR A2019      42.135 -24.807  28.280  1.00  0.00           N  
ATOM   3452  CA  THR A2019      42.773 -24.830  26.966  1.00  0.00           C  
ATOM   3453  C   THR A2019      41.741 -25.091  25.875  1.00  0.00           C  
ATOM   3454  O   THR A2019      41.835 -24.532  24.778  1.00  0.00           O  
ATOM   3455  CB  THR A2019      43.878 -25.902  26.870  1.00  0.00           C  
ATOM   3456  OG1 THR A2019      43.321 -27.199  27.120  1.00  0.00           O  
ATOM   3457  CG2 THR A2019      44.988 -25.621  27.870  1.00  0.00           C  
ATOM   3458  N   THR A2020      40.742 -25.912  26.194  1.00  0.00           N  
ATOM   3459  CA  THR A2020      39.700 -26.253  25.233  1.00  0.00           C  
ATOM   3460  C   THR A2020      38.371 -26.679  25.865  1.00  0.00           C  
ATOM   3461  O   THR A2020      38.345 -27.299  26.927  1.00  0.00           O  
ATOM   3462  CB  THR A2020      40.196 -27.345  24.240  1.00  0.00           C  
ATOM   3463  OG1 THR A2020      39.094 -27.837  23.465  1.00  0.00           O  
ATOM   3464  CG2 THR A2020      40.868 -28.494  24.978  1.00  0.00           C  
ATOM   3465  N   ILE A2021      37.273 -26.328  25.199  1.00  0.00           N  
ATOM   3466  CA  ILE A2021      35.928 -26.661  25.664  1.00  0.00           C  
ATOM   3467  C   ILE A2021      35.240 -27.613  24.685  1.00  0.00           C  
ATOM   3468  O   ILE A2021      34.853 -27.213  23.585  1.00  0.00           O  
ATOM   3469  CB  ILE A2021      35.040 -25.399  25.821  1.00  0.00           C  
ATOM   3470  CG1 ILE A2021      35.684 -24.403  26.786  1.00  0.00           C  
ATOM   3471  CG2 ILE A2021      33.657 -25.783  26.329  1.00  0.00           C  
ATOM   3472  CD1 ILE A2021      36.740 -23.524  26.159  1.00  0.00           C  
ATOM   3473  N   PHE A2022      35.078 -28.866  25.106  1.00  0.00           N  
ATOM   3474  CA  PHE A2022      34.440 -29.906  24.294  1.00  0.00           C  
ATOM   3475  C   PHE A2022      32.919 -29.781  24.363  1.00  0.00           C  
ATOM   3476  O   PHE A2022      32.330 -29.838  25.450  1.00  0.00           O  
ATOM   3477  CB  PHE A2022      34.881 -31.291  24.776  1.00  0.00           C  
ATOM   3478  CG  PHE A2022      36.374 -31.459  24.846  1.00  0.00           C  
ATOM   3479  CD1 PHE A2022      37.075 -31.069  25.983  1.00  0.00           C  
ATOM   3480  CD2 PHE A2022      37.084 -31.999  23.777  1.00  0.00           C  
ATOM   3481  CE1 PHE A2022      38.462 -31.214  26.055  1.00  0.00           C  
ATOM   3482  CE2 PHE A2022      38.476 -32.149  23.839  1.00  0.00           C  
ATOM   3483  CZ  PHE A2022      39.163 -31.756  24.981  1.00  0.00           C  
ATOM   3484  N   CYS A2023      32.291 -29.632  23.198  1.00  0.00           N  
ATOM   3485  CA  CYS A2023      30.842 -29.470  23.116  1.00  0.00           C  
ATOM   3486  C   CYS A2023      30.167 -30.434  22.141  1.00  0.00           C  
ATOM   3487  O   CYS A2023      30.804 -31.335  21.593  1.00  0.00           O  
ATOM   3488  CB  CYS A2023      30.510 -28.030  22.712  1.00  0.00           C  
ATOM   3489  SG  CYS A2023      31.312 -26.757  23.717  1.00  0.00           S  
ATOM   3490  N   THR A2024      28.863 -30.233  21.949  1.00  0.00           N  
ATOM   3491  CA  THR A2024      28.049 -31.043  21.041  1.00  0.00           C  
ATOM   3492  C   THR A2024      27.014 -30.165  20.337  1.00  0.00           C  
ATOM   3493  O   THR A2024      26.257 -29.436  20.986  1.00  0.00           O  
ATOM   3494  CB  THR A2024      27.309 -32.189  21.781  1.00  0.00           C  
ATOM   3495  OG1 THR A2024      26.737 -31.692  22.998  1.00  0.00           O  
ATOM   3496  CG2 THR A2024      28.259 -33.346  22.079  1.00  0.00           C  
ATOM   3497  N   TYR A2025      26.981 -30.246  19.008  1.00  0.00           N  
ATOM   3498  CA  TYR A2025      26.052 -29.452  18.204  1.00  0.00           C  
ATOM   3499  C   TYR A2025      24.775 -30.212  17.826  1.00  0.00           C  
ATOM   3500  O   TYR A2025      24.782 -31.442  17.725  1.00  0.00           O  
ATOM   3501  CB  TYR A2025      26.761 -28.930  16.937  1.00  0.00           C  
ATOM   3502  CG  TYR A2025      26.777 -29.879  15.743  1.00  0.00           C  
ATOM   3503  CD1 TYR A2025      27.340 -31.156  15.833  1.00  0.00           C  
ATOM   3504  CD2 TYR A2025      26.223 -29.493  14.519  1.00  0.00           C  
ATOM   3505  CE1 TYR A2025      27.346 -32.027  14.731  1.00  0.00           C  
ATOM   3506  CE2 TYR A2025      26.226 -30.354  13.412  1.00  0.00           C  
ATOM   3507  CZ  TYR A2025      26.788 -31.618  13.527  1.00  0.00           C  
ATOM   3508  OH  TYR A2025      26.794 -32.471  12.441  1.00  0.00           O  
ATOM   3509  N   ASP A2026      23.684 -29.474  17.622  1.00  0.00           N  
ATOM   3510  CA  ASP A2026      22.407 -30.068  17.232  1.00  0.00           C  
ATOM   3511  C   ASP A2026      22.385 -30.229  15.716  1.00  0.00           C  
ATOM   3512  O   ASP A2026      22.846 -29.350  14.989  1.00  0.00           O  
ATOM   3513  CB  ASP A2026      21.238 -29.186  17.686  1.00  0.00           C  
ATOM   3514  CG  ASP A2026      19.875 -29.783  17.342  1.00  0.00           C  
ATOM   3515  OD1 ASP A2026      19.479 -29.756  16.154  1.00  0.00           O  
ATOM   3516  OD2 ASP A2026      19.188 -30.263  18.268  1.00  0.00           O  
ATOM   3517  N   ALA A2027      21.825 -31.344  15.254  1.00  0.00           N  
ATOM   3518  CA  ALA A2027      21.734 -31.660  13.829  1.00  0.00           C  
ATOM   3519  C   ALA A2027      21.199 -30.502  12.996  1.00  0.00           C  
ATOM   3520  O   ALA A2027      21.843 -30.081  12.032  1.00  0.00           O  
ATOM   3521  CB  ALA A2027      20.871 -32.907  13.616  1.00  0.00           C  
ATOM   3522  N   ASP A2039      20.020 -30.001  13.359  1.00  0.00           N  
ATOM   3523  CA  ASP A2039      19.419 -28.884  12.640  1.00  0.00           C  
ATOM   3524  C   ASP A2039      18.848 -27.859  13.603  1.00  0.00           C  
ATOM   3525  O   ASP A2039      17.766 -28.045  14.164  1.00  0.00           O  
ATOM   3526  CB  ASP A2039      18.326 -29.358  11.679  1.00  0.00           C  
ATOM   3527  CG  ASP A2039      17.838 -28.244  10.759  1.00  0.00           C  
ATOM   3528  OD1 ASP A2039      18.546 -27.927   9.777  1.00  0.00           O  
ATOM   3529  OD2 ASP A2039      16.756 -27.673  11.025  1.00  0.00           O  
ATOM   3530  N   THR A2040      19.592 -26.776  13.785  1.00  0.00           N  
ATOM   3531  CA  THR A2040      19.191 -25.693  14.671  1.00  0.00           C  
ATOM   3532  C   THR A2040      19.655 -24.373  14.080  1.00  0.00           C  
ATOM   3533  O   THR A2040      20.361 -23.592  14.722  1.00  0.00           O  
ATOM   3534  CB  THR A2040      19.785 -25.866  16.084  1.00  0.00           C  
ATOM   3535  OG1 THR A2040      20.998 -26.629  16.010  1.00  0.00           O  
ATOM   3536  CG2 THR A2040      18.779 -26.541  17.013  1.00  0.00           C  
ATOM   3537  N   LEU A2041      19.263 -24.143  12.834  1.00  0.00           N  
ATOM   3538  CA  LEU A2041      19.625 -22.924  12.129  1.00  0.00           C  
ATOM   3539  C   LEU A2041      18.475 -22.483  11.222  1.00  0.00           C  
ATOM   3540  O   LEU A2041      18.728 -21.780  10.220  1.00  0.00           O  
ATOM   3541  CB  LEU A2041      20.933 -23.127  11.341  1.00  0.00           C  
ATOM   3542  CG  LEU A2041      21.059 -24.206  10.261  1.00  0.00           C  
ATOM   3543  CD1 LEU A2041      22.434 -24.115   9.622  1.00  0.00           C  
ATOM   3544  CD2 LEU A2041      20.836 -25.586  10.840  1.00  0.00           C  
ATOM   3545  N   GLY A2086      20.750 -17.087  24.360  1.00  0.00           N  
ATOM   3546  CA  GLY A2086      22.065 -16.381  24.232  1.00  0.00           C  
ATOM   3547  C   GLY A2086      22.847 -16.690  22.964  1.00  0.00           C  
ATOM   3548  O   GLY A2086      22.965 -17.853  22.569  1.00  0.00           O  
ATOM   3549  N   VAL A2087      23.413 -15.649  22.348  1.00  0.00           N  
ATOM   3550  CA  VAL A2087      24.193 -15.783  21.110  1.00  0.00           C  
ATOM   3551  C   VAL A2087      25.657 -15.377  21.288  1.00  0.00           C  
ATOM   3552  O   VAL A2087      25.965 -14.455  22.041  1.00  0.00           O  
ATOM   3553  CB  VAL A2087      23.598 -14.909  19.967  1.00  0.00           C  
ATOM   3554  CG1 VAL A2087      24.339 -15.165  18.654  1.00  0.00           C  
ATOM   3555  CG2 VAL A2087      22.105 -15.175  19.804  1.00  0.00           C  
ATOM   3556  N   ILE A2088      26.557 -16.078  20.602  1.00  0.00           N  
ATOM   3557  CA  ILE A2088      27.984 -15.765  20.666  1.00  0.00           C  
ATOM   3558  C   ILE A2088      28.654 -15.898  19.295  1.00  0.00           C  
ATOM   3559  O   ILE A2088      28.222 -16.685  18.452  1.00  0.00           O  
ATOM   3560  CB  ILE A2088      28.749 -16.638  21.703  1.00  0.00           C  
ATOM   3561  CG1 ILE A2088      28.744 -18.111  21.295  1.00  0.00           C  
ATOM   3562  CG2 ILE A2088      28.144 -16.466  23.092  1.00  0.00           C  
ATOM   3563  CD1 ILE A2088      29.719 -18.956  22.089  1.00  0.00           C  
ATOM   3564  N   HIS A2089      29.685 -15.094  19.067  1.00  0.00           N  
ATOM   3565  CA  HIS A2089      30.412 -15.120  17.804  1.00  0.00           C  
ATOM   3566  C   HIS A2089      31.503 -16.187  17.859  1.00  0.00           C  
ATOM   3567  O   HIS A2089      31.857 -16.649  18.946  1.00  0.00           O  
ATOM   3568  CB  HIS A2089      31.001 -13.736  17.494  1.00  0.00           C  
ATOM   3569  CG  HIS A2089      31.843 -13.175  18.598  1.00  0.00           C  
ATOM   3570  ND1 HIS A2089      33.219 -13.114  18.526  1.00  0.00           N  
ATOM   3571  CD2 HIS A2089      31.506 -12.669  19.809  1.00  0.00           C  
ATOM   3572  CE1 HIS A2089      33.693 -12.599  19.647  1.00  0.00           C  
ATOM   3573  NE2 HIS A2089      32.675 -12.320  20.442  1.00  0.00           N  
ATOM   3574  N   TRP A2090      32.047 -16.552  16.696  1.00  0.00           N  
ATOM   3575  CA  TRP A2090      33.076 -17.595  16.603  1.00  0.00           C  
ATOM   3576  C   TRP A2090      33.841 -17.559  15.270  1.00  0.00           C  
ATOM   3577  O   TRP A2090      33.437 -16.868  14.330  1.00  0.00           O  
ATOM   3578  CB  TRP A2090      32.399 -18.963  16.730  1.00  0.00           C  
ATOM   3579  CG  TRP A2090      31.386 -19.180  15.640  1.00  0.00           C  
ATOM   3580  CD1 TRP A2090      30.072 -18.806  15.655  1.00  0.00           C  
ATOM   3581  CD2 TRP A2090      31.629 -19.738  14.338  1.00  0.00           C  
ATOM   3582  NE1 TRP A2090      29.484 -19.083  14.442  1.00  0.00           N  
ATOM   3583  CE2 TRP A2090      30.416 -19.656  13.616  1.00  0.00           C  
ATOM   3584  CE3 TRP A2090      32.757 -20.292  13.709  1.00  0.00           C  
ATOM   3585  CZ2 TRP A2090      30.298 -20.106  12.294  1.00  0.00           C  
ATOM   3586  CZ3 TRP A2090      32.642 -20.737  12.394  1.00  0.00           C  
ATOM   3587  CH2 TRP A2090      31.419 -20.640  11.702  1.00  0.00           C  
ATOM   3588  N   VAL A2091      34.912 -18.352  15.185  1.00  0.00           N  
ATOM   3589  CA  VAL A2091      35.736 -18.460  13.972  1.00  0.00           C  
ATOM   3590  C   VAL A2091      36.268 -19.899  13.816  1.00  0.00           C  
ATOM   3591  O   VAL A2091      36.796 -20.469  14.770  1.00  0.00           O  
ATOM   3592  CB  VAL A2091      36.947 -17.468  14.001  1.00  0.00           C  
ATOM   3593  CG1 VAL A2091      37.897 -17.754  12.840  1.00  0.00           C  
ATOM   3594  CG2 VAL A2091      36.465 -16.020  13.916  1.00  0.00           C  
ATOM   3595  N   SER A2092      36.101 -20.491  12.629  1.00  0.00           N  
ATOM   3596  CA  SER A2092      36.594 -21.850  12.365  1.00  0.00           C  
ATOM   3597  C   SER A2092      38.120 -21.897  12.474  1.00  0.00           C  
ATOM   3598  O   SER A2092      38.827 -21.208  11.732  1.00  0.00           O  
ATOM   3599  CB  SER A2092      36.169 -22.320  10.970  1.00  0.00           C  
ATOM   3600  OG  SER A2092      36.921 -23.454  10.557  1.00  0.00           O  
ATOM   3601  N   ALA A2093      38.622 -22.727  13.385  1.00  0.00           N  
ATOM   3602  CA  ALA A2093      40.062 -22.857  13.603  1.00  0.00           C  
ATOM   3603  C   ALA A2093      40.828 -23.179  12.323  1.00  0.00           C  
ATOM   3604  O   ALA A2093      41.923 -22.655  12.100  1.00  0.00           O  
ATOM   3605  CB  ALA A2093      40.345 -23.906  14.670  1.00  0.00           C  
ATOM   3606  N   ALA A2094      40.245 -24.038  11.488  1.00  0.00           N  
ATOM   3607  CA  ALA A2094      40.860 -24.427  10.222  1.00  0.00           C  
ATOM   3608  C   ALA A2094      40.911 -23.221   9.281  1.00  0.00           C  
ATOM   3609  O   ALA A2094      41.975 -22.848   8.788  1.00  0.00           O  
ATOM   3610  CB  ALA A2094      40.075 -25.570   9.586  1.00  0.00           C  
ATOM   3611  N   HIS A2095      39.758 -22.593   9.074  1.00  0.00           N  
ATOM   3612  CA  HIS A2095      39.659 -21.424   8.208  1.00  0.00           C  
ATOM   3613  C   HIS A2095      39.745 -20.161   9.061  1.00  0.00           C  
ATOM   3614  O   HIS A2095      38.799 -19.372   9.122  1.00  0.00           O  
ATOM   3615  CB  HIS A2095      38.328 -21.449   7.460  1.00  0.00           C  
ATOM   3616  CG  HIS A2095      37.979 -22.789   6.894  1.00  0.00           C  
ATOM   3617  ND1 HIS A2095      37.314 -23.754   7.621  1.00  0.00           N  
ATOM   3618  CD2 HIS A2095      38.200 -23.324   5.670  1.00  0.00           C  
ATOM   3619  CE1 HIS A2095      37.139 -24.825   6.869  1.00  0.00           C  
ATOM   3620  NE2 HIS A2095      37.668 -24.591   5.680  1.00  0.00           N  
ATOM   3621  N   ALA A2096      40.867 -19.990   9.749  1.00  0.00           N  
ATOM   3622  CA  ALA A2096      41.059 -18.828  10.608  1.00  0.00           C  
ATOM   3623  C   ALA A2096      42.223 -17.957  10.151  1.00  0.00           C  
ATOM   3624  O   ALA A2096      43.306 -18.454   9.827  1.00  0.00           O  
ATOM   3625  CB  ALA A2096      41.265 -19.270  12.050  1.00  0.00           C  
ATOM   3626  N   LEU A2097      41.992 -16.650  10.137  1.00  0.00           N  
ATOM   3627  CA  LEU A2097      43.011 -15.693   9.735  1.00  0.00           C  
ATOM   3628  C   LEU A2097      43.718 -15.079  10.946  1.00  0.00           C  
ATOM   3629  O   LEU A2097      43.080 -14.458  11.801  1.00  0.00           O  
ATOM   3630  CB  LEU A2097      42.381 -14.588   8.877  1.00  0.00           C  
ATOM   3631  CG  LEU A2097      43.251 -13.384   8.485  1.00  0.00           C  
ATOM   3632  CD1 LEU A2097      44.463 -13.825   7.668  1.00  0.00           C  
ATOM   3633  CD2 LEU A2097      42.412 -12.380   7.710  1.00  0.00           C  
ATOM   3634  N   PRO A2098      45.040 -15.290  11.058  1.00  0.00           N  
ATOM   3635  CA  PRO A2098      45.831 -14.745  12.169  1.00  0.00           C  
ATOM   3636  C   PRO A2098      45.768 -13.219  12.118  1.00  0.00           C  
ATOM   3637  O   PRO A2098      46.352 -12.589  11.232  1.00  0.00           O  
ATOM   3638  CB  PRO A2098      47.237 -15.258  11.863  1.00  0.00           C  
ATOM   3639  CG  PRO A2098      46.972 -16.562  11.180  1.00  0.00           C  
ATOM   3640  CD  PRO A2098      45.859 -16.195  10.232  1.00  0.00           C  
ATOM   3641  N   VAL A2099      45.048 -12.635  13.070  1.00  0.00           N  
ATOM   3642  CA  VAL A2099      44.863 -11.190  13.115  1.00  0.00           C  
ATOM   3643  C   VAL A2099      45.355 -10.541  14.401  1.00  0.00           C  
ATOM   3644  O   VAL A2099      45.128 -11.061  15.493  1.00  0.00           O  
ATOM   3645  CB  VAL A2099      43.359 -10.837  12.942  1.00  0.00           C  
ATOM   3646  CG1 VAL A2099      43.113  -9.357  13.212  1.00  0.00           C  
ATOM   3647  CG2 VAL A2099      42.890 -11.198  11.541  1.00  0.00           C  
ATOM   3648  N   GLU A2100      46.051  -9.416  14.259  1.00  0.00           N  
ATOM   3649  CA  GLU A2100      46.510  -8.673  15.421  1.00  0.00           C  
ATOM   3650  C   GLU A2100      45.434  -7.632  15.681  1.00  0.00           C  
ATOM   3651  O   GLU A2100      45.060  -6.879  14.783  1.00  0.00           O  
ATOM   3652  CB  GLU A2100      47.852  -7.976  15.180  1.00  0.00           C  
ATOM   3653  CG  GLU A2100      48.331  -7.208  16.420  1.00  0.00           C  
ATOM   3654  CD  GLU A2100      49.696  -6.561  16.263  1.00  0.00           C  
ATOM   3655  OE1 GLU A2100      50.690  -7.297  16.076  1.00  0.00           O  
ATOM   3656  OE2 GLU A2100      49.779  -5.315  16.358  1.00  0.00           O  
ATOM   3657  N   ILE A2101      44.896  -7.637  16.894  1.00  0.00           N  
ATOM   3658  CA  ILE A2101      43.855  -6.694  17.274  1.00  0.00           C  
ATOM   3659  C   ILE A2101      44.376  -5.700  18.298  1.00  0.00           C  
ATOM   3660  O   ILE A2101      44.911  -6.080  19.341  1.00  0.00           O  
ATOM   3661  CB  ILE A2101      42.637  -7.419  17.851  1.00  0.00           C  
ATOM   3662  CG1 ILE A2101      42.104  -8.415  16.824  1.00  0.00           C  
ATOM   3663  CG2 ILE A2101      41.563  -6.416  18.231  1.00  0.00           C  
ATOM   3664  CD1 ILE A2101      40.949  -9.225  17.316  1.00  0.00           C  
ATOM   3665  N   ARG A2102      44.226  -4.421  17.979  1.00  0.00           N  
ATOM   3666  CA  ARG A2102      44.671  -3.351  18.857  1.00  0.00           C  
ATOM   3667  C   ARG A2102      43.478  -2.655  19.517  1.00  0.00           C  
ATOM   3668  O   ARG A2102      42.659  -2.021  18.843  1.00  0.00           O  
ATOM   3669  CB  ARG A2102      45.526  -2.356  18.072  1.00  0.00           C  
ATOM   3670  CG  ARG A2102      46.847  -2.931  17.605  1.00  0.00           C  
ATOM   3671  CD  ARG A2102      47.704  -1.870  16.965  1.00  0.00           C  
ATOM   3672  NE  ARG A2102      49.087  -2.311  16.832  1.00  0.00           N  
ATOM   3673  CZ  ARG A2102      50.133  -1.493  16.827  1.00  0.00           C  
ATOM   3674  NH1 ARG A2102      49.959  -0.178  16.947  1.00  0.00           N  
ATOM   3675  NH2 ARG A2102      51.356  -1.989  16.700  1.00  0.00           N  
ATOM   3676  N   LEU A2103      43.368  -2.818  20.833  1.00  0.00           N  
ATOM   3677  CA  LEU A2103      42.285  -2.223  21.609  1.00  0.00           C  
ATOM   3678  C   LEU A2103      42.767  -0.921  22.242  1.00  0.00           C  
ATOM   3679  O   LEU A2103      43.677  -0.915  23.079  1.00  0.00           O  
ATOM   3680  CB  LEU A2103      41.820  -3.200  22.688  1.00  0.00           C  
ATOM   3681  CG  LEU A2103      41.536  -4.632  22.223  1.00  0.00           C  
ATOM   3682  CD1 LEU A2103      41.366  -5.563  23.410  1.00  0.00           C  
ATOM   3683  CD2 LEU A2103      40.301  -4.648  21.349  1.00  0.00           C  
ATOM   3684  N   TYR A2104      42.160   0.183  21.825  1.00  0.00           N  
ATOM   3685  CA  TYR A2104      42.530   1.493  22.338  1.00  0.00           C  
ATOM   3686  C   TYR A2104      41.600   1.957  23.443  1.00  0.00           C  
ATOM   3687  O   TYR A2104      40.510   1.423  23.622  1.00  0.00           O  
ATOM   3688  CB  TYR A2104      42.531   2.526  21.203  1.00  0.00           C  
ATOM   3689  CG  TYR A2104      43.569   2.260  20.135  1.00  0.00           C  
ATOM   3690  CD1 TYR A2104      44.904   2.616  20.334  1.00  0.00           C  
ATOM   3691  CD2 TYR A2104      43.227   1.631  18.935  1.00  0.00           C  
ATOM   3692  CE1 TYR A2104      45.884   2.348  19.364  1.00  0.00           C  
ATOM   3693  CE2 TYR A2104      44.200   1.356  17.956  1.00  0.00           C  
ATOM   3694  CZ  TYR A2104      45.527   1.719  18.181  1.00  0.00           C  
ATOM   3695  OH  TYR A2104      46.501   1.457  17.237  1.00  0.00           O  
ATOM   3696  N   ASP A2105      42.061   2.934  24.209  1.00  0.00           N  
ATOM   3697  CA  ASP A2105      41.255   3.505  25.281  1.00  0.00           C  
ATOM   3698  C   ASP A2105      41.720   4.942  25.538  1.00  0.00           C  
ATOM   3699  O   ASP A2105      42.684   5.409  24.914  1.00  0.00           O  
ATOM   3700  CB  ASP A2105      41.382   2.660  26.554  1.00  0.00           C  
ATOM   3701  CG  ASP A2105      40.287   2.952  27.569  1.00  0.00           C  
ATOM   3702  OD1 ASP A2105      39.187   3.405  27.176  1.00  0.00           O  
ATOM   3703  OD2 ASP A2105      40.528   2.712  28.769  1.00  0.00           O  
ATOM   3704  N   ARG A2107      41.003   5.649  26.415  1.00  0.00           N  
ATOM   3705  CA  ARG A2107      41.342   7.026  26.761  1.00  0.00           C  
ATOM   3706  C   ARG A2107      42.832   7.153  27.070  1.00  0.00           C  
ATOM   3707  O   ARG A2107      43.407   6.360  27.817  1.00  0.00           O  
ATOM   3708  CB  ARG A2107      40.483   7.530  27.927  1.00  0.00           C  
ATOM   3709  CG  ARG A2107      40.416   6.613  29.139  1.00  0.00           C  
ATOM   3710  CD  ARG A2107      39.262   7.016  30.044  1.00  0.00           C  
ATOM   3711  NE  ARG A2107      38.051   7.273  29.262  1.00  0.00           N  
ATOM   3712  CZ  ARG A2107      36.815   7.320  29.757  1.00  0.00           C  
ATOM   3713  NH1 ARG A2107      36.593   7.112  31.052  1.00  0.00           N  
ATOM   3714  NH2 ARG A2107      35.792   7.571  28.946  1.00  0.00           N  
ATOM   3715  N   LEU A2108      43.464   8.124  26.426  1.00  0.00           N  
ATOM   3716  CA  LEU A2108      44.888   8.336  26.589  1.00  0.00           C  
ATOM   3717  C   LEU A2108      45.261   8.694  28.015  1.00  0.00           C  
ATOM   3718  O   LEU A2108      46.350   8.363  28.479  1.00  0.00           O  
ATOM   3719  CB  LEU A2108      45.361   9.445  25.650  1.00  0.00           C  
ATOM   3720  CG  LEU A2108      46.653   9.220  24.854  1.00  0.00           C  
ATOM   3721  CD1 LEU A2108      47.101  10.532  24.233  1.00  0.00           C  
ATOM   3722  CD2 LEU A2108      47.753   8.665  25.733  1.00  0.00           C  
ATOM   3723  N   PHE A2109      44.358   9.373  28.709  1.00  0.00           N  
ATOM   3724  CA  PHE A2109      44.642   9.788  30.067  1.00  0.00           C  
ATOM   3725  C   PHE A2109      43.720   9.208  31.106  1.00  0.00           C  
ATOM   3726  O   PHE A2109      42.560   8.917  30.844  1.00  0.00           O  
ATOM   3727  CB  PHE A2109      44.677  11.313  30.163  1.00  0.00           C  
ATOM   3728  CG  PHE A2109      45.745  11.943  29.311  1.00  0.00           C  
ATOM   3729  CD1 PHE A2109      47.063  11.986  29.750  1.00  0.00           C  
ATOM   3730  CD2 PHE A2109      45.436  12.471  28.059  1.00  0.00           C  
ATOM   3731  CE1 PHE A2109      48.062  12.542  28.957  1.00  0.00           C  
ATOM   3732  CE2 PHE A2109      46.429  13.031  27.257  1.00  0.00           C  
ATOM   3733  CZ  PHE A2109      47.745  13.065  27.707  1.00  0.00           C  
ATOM   3734  N   SER A2110      44.275   9.046  32.296  1.00  0.00           N  
ATOM   3735  CA  SER A2110      43.576   8.490  33.434  1.00  0.00           C  
ATOM   3736  C   SER A2110      42.552   9.452  34.039  1.00  0.00           C  
ATOM   3737  O   SER A2110      41.581   9.021  34.655  1.00  0.00           O  
ATOM   3738  CB  SER A2110      44.613   8.088  34.479  1.00  0.00           C  
ATOM   3739  OG  SER A2110      43.992   7.547  35.622  1.00  0.00           O  
ATOM   3740  N   VAL A2111      42.765  10.752  33.853  1.00  0.00           N  
ATOM   3741  CA  VAL A2111      41.865  11.767  34.401  1.00  0.00           C  
ATOM   3742  C   VAL A2111      41.117  12.561  33.329  1.00  0.00           C  
ATOM   3743  O   VAL A2111      41.628  12.757  32.227  1.00  0.00           O  
ATOM   3744  CB  VAL A2111      42.628  12.735  35.325  1.00  0.00           C  
ATOM   3745  CG1 VAL A2111      43.197  11.971  36.503  1.00  0.00           C  
ATOM   3746  CG2 VAL A2111      43.742  13.440  34.562  1.00  0.00           C  
ATOM   3747  N   PRO A2112      39.892  13.028  33.646  1.00  0.00           N  
ATOM   3748  CA  PRO A2112      39.024  13.804  32.750  1.00  0.00           C  
ATOM   3749  C   PRO A2112      39.663  15.074  32.191  1.00  0.00           C  
ATOM   3750  O   PRO A2112      39.465  15.410  31.020  1.00  0.00           O  
ATOM   3751  CB  PRO A2112      37.827  14.133  33.639  1.00  0.00           C  
ATOM   3752  CG  PRO A2112      37.768  12.964  34.558  1.00  0.00           C  
ATOM   3753  CD  PRO A2112      39.215  12.794  34.933  1.00  0.00           C  
ATOM   3754  N   ASN A2113      40.420  15.780  33.028  1.00  0.00           N  
ATOM   3755  CA  ASN A2113      41.084  17.004  32.604  1.00  0.00           C  
ATOM   3756  C   ASN A2113      42.598  16.906  32.801  1.00  0.00           C  
ATOM   3757  O   ASN A2113      43.160  17.503  33.719  1.00  0.00           O  
ATOM   3758  CB  ASN A2113      40.510  18.209  33.360  1.00  0.00           C  
ATOM   3759  CG  ASN A2113      41.037  19.543  32.838  1.00  0.00           C  
ATOM   3760  OD1 ASN A2113      41.819  19.598  31.882  1.00  0.00           O  
ATOM   3761  ND2 ASN A2113      40.610  20.627  33.472  1.00  0.00           N  
ATOM   3762  N   PRO A2121      43.279  16.150  31.926  1.00  0.00           N  
ATOM   3763  CA  PRO A2121      44.733  15.990  32.025  1.00  0.00           C  
ATOM   3764  C   PRO A2121      45.521  17.294  31.895  1.00  0.00           C  
ATOM   3765  O   PRO A2121      46.593  17.436  32.475  1.00  0.00           O  
ATOM   3766  CB  PRO A2121      45.042  15.024  30.883  1.00  0.00           C  
ATOM   3767  CG  PRO A2121      43.937  15.265  29.908  1.00  0.00           C  
ATOM   3768  CD  PRO A2121      42.746  15.370  30.797  1.00  0.00           C  
ATOM   3769  N   GLY A2122      44.971  18.253  31.157  1.00  0.00           N  
ATOM   3770  CA  GLY A2122      45.642  19.526  30.970  1.00  0.00           C  
ATOM   3771  C   GLY A2122      45.779  20.309  32.260  1.00  0.00           C  
ATOM   3772  O   GLY A2122      46.618  21.202  32.360  1.00  0.00           O  
ATOM   3773  N   ALA A2123      44.944  19.977  33.241  1.00  0.00           N  
ATOM   3774  CA  ALA A2123      44.959  20.638  34.540  1.00  0.00           C  
ATOM   3775  C   ALA A2123      45.921  19.967  35.517  1.00  0.00           C  
ATOM   3776  O   ALA A2123      46.115  20.447  36.630  1.00  0.00           O  
ATOM   3777  CB  ALA A2123      43.557  20.669  35.125  1.00  0.00           C  
ATOM   3778  N   ALA A2124      46.501  18.842  35.116  1.00  0.00           N  
ATOM   3779  CA  ALA A2124      47.442  18.140  35.978  1.00  0.00           C  
ATOM   3780  C   ALA A2124      48.766  18.886  35.988  1.00  0.00           C  
ATOM   3781  O   ALA A2124      49.125  19.535  35.004  1.00  0.00           O  
ATOM   3782  CB  ALA A2124      47.641  16.717  35.496  1.00  0.00           C  
ATOM   3783  N   ASP A2126      49.482  18.799  37.105  1.00  0.00           N  
ATOM   3784  CA  ASP A2126      50.771  19.469  37.249  1.00  0.00           C  
ATOM   3785  C   ASP A2126      51.790  18.923  36.256  1.00  0.00           C  
ATOM   3786  O   ASP A2126      52.614  19.665  35.727  1.00  0.00           O  
ATOM   3787  CB  ASP A2126      51.279  19.327  38.682  1.00  0.00           C  
ATOM   3788  CG  ASP A2126      50.343  19.968  39.693  1.00  0.00           C  
ATOM   3789  OD1 ASP A2126      50.171  21.207  39.642  1.00  0.00           O  
ATOM   3790  OD2 ASP A2126      49.771  19.232  40.526  1.00  0.00           O  
ATOM   3791  N   ASP A2127      51.713  17.620  36.004  1.00  0.00           N  
ATOM   3792  CA  ASP A2127      52.585  16.936  35.054  1.00  0.00           C  
ATOM   3793  C   ASP A2127      51.635  16.010  34.309  1.00  0.00           C  
ATOM   3794  O   ASP A2127      51.496  14.839  34.662  1.00  0.00           O  
ATOM   3795  CB  ASP A2127      53.657  16.127  35.803  1.00  0.00           C  
ATOM   3796  CG  ASP A2127      54.643  15.418  34.865  1.00  0.00           C  
ATOM   3797  OD1 ASP A2127      54.566  15.613  33.629  1.00  0.00           O  
ATOM   3798  OD2 ASP A2127      55.501  14.659  35.376  1.00  0.00           O  
ATOM   3799  N   PHE A2128      50.974  16.546  33.286  1.00  0.00           N  
ATOM   3800  CA  PHE A2128      49.992  15.780  32.522  1.00  0.00           C  
ATOM   3801  C   PHE A2128      50.492  14.435  32.012  1.00  0.00           C  
ATOM   3802  O   PHE A2128      49.720  13.496  31.888  1.00  0.00           O  
ATOM   3803  CB  PHE A2128      49.400  16.622  31.380  1.00  0.00           C  
ATOM   3804  CG  PHE A2128      50.264  16.690  30.160  1.00  0.00           C  
ATOM   3805  CD1 PHE A2128      51.480  17.358  30.192  1.00  0.00           C  
ATOM   3806  CD2 PHE A2128      49.880  16.047  28.989  1.00  0.00           C  
ATOM   3807  CE1 PHE A2128      52.304  17.383  29.079  1.00  0.00           C  
ATOM   3808  CE2 PHE A2128      50.696  16.067  27.876  1.00  0.00           C  
ATOM   3809  CZ  PHE A2128      51.913  16.735  27.919  1.00  0.00           C  
ATOM   3810  N   LEU A2129      51.789  14.335  31.755  1.00  0.00           N  
ATOM   3811  CA  LEU A2129      52.371  13.091  31.272  1.00  0.00           C  
ATOM   3812  C   LEU A2129      52.237  11.966  32.292  1.00  0.00           C  
ATOM   3813  O   LEU A2129      51.921  10.833  31.939  1.00  0.00           O  
ATOM   3814  CB  LEU A2129      53.854  13.281  30.942  1.00  0.00           C  
ATOM   3815  CG  LEU A2129      54.237  14.103  29.713  1.00  0.00           C  
ATOM   3816  CD1 LEU A2129      55.754  14.125  29.572  1.00  0.00           C  
ATOM   3817  CD2 LEU A2129      53.593  13.513  28.462  1.00  0.00           C  
ATOM   3818  N   SER A2130      52.473  12.284  33.560  1.00  0.00           N  
ATOM   3819  CA  SER A2130      52.405  11.286  34.624  1.00  0.00           C  
ATOM   3820  C   SER A2130      51.019  10.695  34.812  1.00  0.00           C  
ATOM   3821  O   SER A2130      50.857   9.700  35.515  1.00  0.00           O  
ATOM   3822  CB  SER A2130      52.899  11.870  35.954  1.00  0.00           C  
ATOM   3823  OG  SER A2130      51.972  12.802  36.488  1.00  0.00           O  
ATOM   3824  N   VAL A2131      50.021  11.295  34.178  1.00  0.00           N  
ATOM   3825  CA  VAL A2131      48.662  10.794  34.307  1.00  0.00           C  
ATOM   3826  C   VAL A2131      48.152  10.049  33.048  1.00  0.00           C  
ATOM   3827  O   VAL A2131      46.943   9.854  32.856  1.00  0.00           O  
ATOM   3828  CB  VAL A2131      47.706  11.925  34.759  1.00  0.00           C  
ATOM   3829  CG1 VAL A2131      47.398  12.872  33.614  1.00  0.00           C  
ATOM   3830  CG2 VAL A2131      46.453  11.341  35.361  1.00  0.00           C  
ATOM   3831  N   ILE A2150      49.095   9.613  32.211  1.00  0.00           N  
ATOM   3832  CA  ILE A2150      48.782   8.864  30.995  1.00  0.00           C  
ATOM   3833  C   ILE A2150      48.265   7.477  31.385  1.00  0.00           C  
ATOM   3834  O   ILE A2150      48.740   6.880  32.353  1.00  0.00           O  
ATOM   3835  CB  ILE A2150      50.040   8.701  30.109  1.00  0.00           C  
ATOM   3836  CG1 ILE A2150      50.305   9.985  29.332  1.00  0.00           C  
ATOM   3837  CG2 ILE A2150      49.897   7.513  29.155  1.00  0.00           C  
ATOM   3838  CD1 ILE A2150      51.542   9.911  28.457  1.00  0.00           C  
ATOM   3839  N   ASN A2151      47.281   6.978  30.643  1.00  0.00           N  
ATOM   3840  CA  ASN A2151      46.714   5.666  30.911  1.00  0.00           C  
ATOM   3841  C   ASN A2151      47.680   4.617  30.350  1.00  0.00           C  
ATOM   3842  O   ASN A2151      48.043   4.664  29.171  1.00  0.00           O  
ATOM   3843  CB  ASN A2151      45.333   5.558  30.255  1.00  0.00           C  
ATOM   3844  CG  ASN A2151      44.641   4.233  30.538  1.00  0.00           C  
ATOM   3845  OD1 ASN A2151      45.179   3.365  31.230  1.00  0.00           O  
ATOM   3846  ND2 ASN A2151      43.438   4.069  29.992  1.00  0.00           N  
ATOM   3847  N   PRO A2152      48.165   3.699  31.207  1.00  0.00           N  
ATOM   3848  CA  PRO A2152      49.094   2.664  30.746  1.00  0.00           C  
ATOM   3849  C   PRO A2152      48.388   1.639  29.863  1.00  0.00           C  
ATOM   3850  O   PRO A2152      49.025   0.954  29.062  1.00  0.00           O  
ATOM   3851  CB  PRO A2152      49.591   2.054  32.053  1.00  0.00           C  
ATOM   3852  CG  PRO A2152      48.407   2.178  32.938  1.00  0.00           C  
ATOM   3853  CD  PRO A2152      47.937   3.579  32.658  1.00  0.00           C  
ATOM   3854  N   GLU A2154      47.068   1.555  30.004  1.00  0.00           N  
ATOM   3855  CA  GLU A2154      46.273   0.632  29.206  1.00  0.00           C  
ATOM   3856  C   GLU A2154      45.574   1.340  28.044  1.00  0.00           C  
ATOM   3857  O   GLU A2154      44.531   0.876  27.574  1.00  0.00           O  
ATOM   3858  CB  GLU A2154      45.239  -0.080  30.078  1.00  0.00           C  
ATOM   3859  CG  GLU A2154      45.845  -0.927  31.181  1.00  0.00           C  
ATOM   3860  CD  GLU A2154      44.819  -1.803  31.867  1.00  0.00           C  
ATOM   3861  OE1 GLU A2154      43.673  -1.339  32.075  1.00  0.00           O  
ATOM   3862  OE2 GLU A2154      45.157  -2.960  32.193  1.00  0.00           O  
ATOM   3863  N   SER A2155      46.149   2.452  27.577  1.00  0.00           N  
ATOM   3864  CA  SER A2155      45.566   3.203  26.464  1.00  0.00           C  
ATOM   3865  C   SER A2155      45.617   2.357  25.193  1.00  0.00           C  
ATOM   3866  O   SER A2155      44.790   2.518  24.292  1.00  0.00           O  
ATOM   3867  CB  SER A2155      46.277   4.547  26.261  1.00  0.00           C  
ATOM   3868  OG  SER A2155      47.662   4.384  26.013  1.00  0.00           O  
ATOM   3869  N   LEU A2156      46.596   1.455  25.142  1.00  0.00           N  
ATOM   3870  CA  LEU A2156      46.763   0.531  24.029  1.00  0.00           C  
ATOM   3871  C   LEU A2156      47.021  -0.854  24.598  1.00  0.00           C  
ATOM   3872  O   LEU A2156      47.889  -1.036  25.453  1.00  0.00           O  
ATOM   3873  CB  LEU A2156      47.928   0.930  23.116  1.00  0.00           C  
ATOM   3874  CG  LEU A2156      48.365  -0.155  22.108  1.00  0.00           C  
ATOM   3875  CD1 LEU A2156      47.225  -0.566  21.203  1.00  0.00           C  
ATOM   3876  CD2 LEU A2156      49.524   0.321  21.273  1.00  0.00           C  
ATOM   3877  N   VAL A2167      46.241  -1.820  24.132  1.00  0.00           N  
ATOM   3878  CA  VAL A2167      46.382  -3.203  24.562  1.00  0.00           C  
ATOM   3879  C   VAL A2167      46.294  -4.097  23.330  1.00  0.00           C  
ATOM   3880  O   VAL A2167      45.206  -4.387  22.834  1.00  0.00           O  
ATOM   3881  CB  VAL A2167      45.324  -3.576  25.640  1.00  0.00           C  
ATOM   3882  CG1 VAL A2167      43.992  -2.925  25.329  1.00  0.00           C  
ATOM   3883  CG2 VAL A2167      45.175  -5.084  25.757  1.00  0.00           C  
ATOM   3884  N   ILE A2168      47.460  -4.480  22.812  1.00  0.00           N  
ATOM   3885  CA  ILE A2168      47.555  -5.327  21.625  1.00  0.00           C  
ATOM   3886  C   ILE A2168      47.249  -6.792  21.908  1.00  0.00           C  
ATOM   3887  O   ILE A2168      47.972  -7.455  22.643  1.00  0.00           O  
ATOM   3888  CB  ILE A2168      48.955  -5.259  20.988  1.00  0.00           C  
ATOM   3889  CG1 ILE A2168      49.309  -3.823  20.610  1.00  0.00           C  
ATOM   3890  CG2 ILE A2168      48.992  -6.117  19.740  1.00  0.00           C  
ATOM   3891  CD1 ILE A2168      50.676  -3.695  19.970  1.00  0.00           C  
ATOM   3892  N   LYS A2169      46.172  -7.287  21.312  1.00  0.00           N  
ATOM   3893  CA  LYS A2169      45.769  -8.677  21.473  1.00  0.00           C  
ATOM   3894  C   LYS A2169      45.989  -9.416  20.160  1.00  0.00           C  
ATOM   3895  O   LYS A2169      46.093  -8.804  19.097  1.00  0.00           O  
ATOM   3896  CB  LYS A2169      44.291  -8.771  21.860  1.00  0.00           C  
ATOM   3897  CG  LYS A2169      43.961  -8.255  23.245  1.00  0.00           C  
ATOM   3898  CD  LYS A2169      44.665  -9.066  24.313  1.00  0.00           C  
ATOM   3899  CE  LYS A2169      44.189  -8.670  25.696  1.00  0.00           C  
ATOM   3900  NZ  LYS A2169      44.948  -9.383  26.758  1.00  0.00           N  
ATOM   3901  N   GLN A2170      46.093 -10.735  20.249  1.00  0.00           N  
ATOM   3902  CA  GLN A2170      46.276 -11.577  19.075  1.00  0.00           C  
ATOM   3903  C   GLN A2170      45.071 -12.506  18.997  1.00  0.00           C  
ATOM   3904  O   GLN A2170      44.824 -13.293  19.915  1.00  0.00           O  
ATOM   3905  CB  GLN A2170      47.574 -12.381  19.189  1.00  0.00           C  
ATOM   3906  CG  GLN A2170      48.841 -11.531  19.198  1.00  0.00           C  
ATOM   3907  CD  GLN A2170      49.065 -10.775  17.898  1.00  0.00           C  
ATOM   3908  OE1 GLN A2170      48.267 -10.862  16.966  1.00  0.00           O  
ATOM   3909  NE2 GLN A2170      50.162 -10.034  17.829  1.00  0.00           N  
ATOM   3910  N   GLY A2171      44.294 -12.376  17.926  1.00  0.00           N  
ATOM   3911  CA  GLY A2171      43.112 -13.204  17.772  1.00  0.00           C  
ATOM   3912  C   GLY A2171      42.961 -13.833  16.404  1.00  0.00           C  
ATOM   3913  O   GLY A2171      43.904 -13.866  15.610  1.00  0.00           O  
ATOM   3914  N   PHE A2173      41.763 -14.343  16.136  1.00  0.00           N  
ATOM   3915  CA  PHE A2173      41.464 -14.987  14.863  1.00  0.00           C  
ATOM   3916  C   PHE A2173      40.200 -14.425  14.238  1.00  0.00           C  
ATOM   3917  O   PHE A2173      39.224 -14.148  14.935  1.00  0.00           O  
ATOM   3918  CB  PHE A2173      41.321 -16.503  15.053  1.00  0.00           C  
ATOM   3919  CG  PHE A2173      42.598 -17.181  15.459  1.00  0.00           C  
ATOM   3920  CD1 PHE A2173      43.577 -17.472  14.510  1.00  0.00           C  
ATOM   3921  CD2 PHE A2173      42.846 -17.490  16.796  1.00  0.00           C  
ATOM   3922  CE1 PHE A2173      44.791 -18.058  14.888  1.00  0.00           C  
ATOM   3923  CE2 PHE A2173      44.056 -18.076  17.186  1.00  0.00           C  
ATOM   3924  CZ  PHE A2173      45.031 -18.359  16.231  1.00  0.00           C  
ATOM   3925  N   ALA A2174      40.226 -14.261  12.919  1.00  0.00           N  
ATOM   3926  CA  ALA A2174      39.076 -13.736  12.188  1.00  0.00           C  
ATOM   3927  C   ALA A2174      38.689 -14.642  11.019  1.00  0.00           C  
ATOM   3928  O   ALA A2174      39.507 -15.430  10.534  1.00  0.00           O  
ATOM   3929  CB  ALA A2174      39.372 -12.321  11.684  1.00  0.00           C  
ATOM   3930  N   GLU A2175      37.429 -14.544  10.594  1.00  0.00           N  
ATOM   3931  CA  GLU A2175      36.929 -15.323   9.465  1.00  0.00           C  
ATOM   3932  C   GLU A2175      37.728 -14.903   8.221  1.00  0.00           C  
ATOM   3933  O   GLU A2175      38.097 -13.730   8.080  1.00  0.00           O  
ATOM   3934  CB  GLU A2175      35.428 -15.070   9.259  1.00  0.00           C  
ATOM   3935  CG  GLU A2175      35.067 -13.617   8.979  1.00  0.00           C  
ATOM   3936  CD  GLU A2175      33.609 -13.431   8.582  1.00  0.00           C  
ATOM   3937  OE1 GLU A2175      32.731 -13.422   9.470  1.00  0.00           O  
ATOM   3938  OE2 GLU A2175      33.340 -13.287   7.371  1.00  0.00           O  
ATOM   3939  N   PRO A2176      37.987 -15.850   7.296  1.00  0.00           N  
ATOM   3940  CA  PRO A2176      38.745 -15.623   6.055  1.00  0.00           C  
ATOM   3941  C   PRO A2176      38.338 -14.432   5.169  1.00  0.00           C  
ATOM   3942  O   PRO A2176      39.132 -13.977   4.342  1.00  0.00           O  
ATOM   3943  CB  PRO A2176      38.619 -16.968   5.326  1.00  0.00           C  
ATOM   3944  CG  PRO A2176      37.333 -17.528   5.847  1.00  0.00           C  
ATOM   3945  CD  PRO A2176      37.427 -17.212   7.313  1.00  0.00           C  
ATOM   3946  N   SER A2177      37.118 -13.927   5.356  1.00  0.00           N  
ATOM   3947  CA  SER A2177      36.605 -12.784   4.594  1.00  0.00           C  
ATOM   3948  C   SER A2177      37.496 -11.546   4.726  1.00  0.00           C  
ATOM   3949  O   SER A2177      37.832 -10.902   3.729  1.00  0.00           O  
ATOM   3950  CB  SER A2177      35.189 -12.451   5.063  1.00  0.00           C  
ATOM   3951  OG  SER A2177      34.809 -11.140   4.687  1.00  0.00           O  
ATOM   3952  N   LEU A2178      37.885 -11.238   5.962  1.00  0.00           N  
ATOM   3953  CA  LEU A2178      38.736 -10.092   6.263  1.00  0.00           C  
ATOM   3954  C   LEU A2178      40.081 -10.147   5.550  1.00  0.00           C  
ATOM   3955  O   LEU A2178      40.887  -9.221   5.655  1.00  0.00           O  
ATOM   3956  CB  LEU A2178      38.961  -9.974   7.770  1.00  0.00           C  
ATOM   3957  CG  LEU A2178      37.810  -9.445   8.625  1.00  0.00           C  
ATOM   3958  CD1 LEU A2178      37.349  -8.120   8.061  1.00  0.00           C  
ATOM   3959  CD2 LEU A2178      36.659 -10.424   8.667  1.00  0.00           C  
ATOM   3960  N   LYS A2179      40.336 -11.251   4.857  1.00  0.00           N  
ATOM   3961  CA  LYS A2179      41.571 -11.418   4.106  1.00  0.00           C  
ATOM   3962  C   LYS A2179      41.597 -10.314   3.060  1.00  0.00           C  
ATOM   3963  O   LYS A2179      42.613  -9.652   2.862  1.00  0.00           O  
ATOM   3964  CB  LYS A2179      41.579 -12.790   3.419  1.00  0.00           C  
ATOM   3965  CG  LYS A2179      42.697 -13.009   2.407  1.00  0.00           C  
ATOM   3966  CD  LYS A2179      44.061 -13.094   3.072  1.00  0.00           C  
ATOM   3967  CE  LYS A2179      44.194 -14.347   3.929  1.00  0.00           C  
ATOM   3968  NZ  LYS A2179      45.518 -14.406   4.613  1.00  0.00           N  
ATOM   3969  N   ASP A2189      40.442 -10.085   2.445  1.00  0.00           N  
ATOM   3970  CA  ASP A2189      40.304  -9.073   1.408  1.00  0.00           C  
ATOM   3971  C   ASP A2189      39.947  -7.689   1.959  1.00  0.00           C  
ATOM   3972  O   ASP A2189      39.572  -6.793   1.201  1.00  0.00           O  
ATOM   3973  CB  ASP A2189      39.268  -9.532   0.371  1.00  0.00           C  
ATOM   3974  CG  ASP A2189      39.618 -10.883  -0.253  1.00  0.00           C  
ATOM   3975  OD1 ASP A2189      40.719 -11.013  -0.832  1.00  0.00           O  
ATOM   3976  OD2 ASP A2189      38.793 -11.817  -0.161  1.00  0.00           O  
ATOM   3977  N   ALA A2228      40.077  -7.514   3.273  1.00  0.00           N  
ATOM   3978  CA  ALA A2228      39.778  -6.234   3.910  1.00  0.00           C  
ATOM   3979  C   ALA A2228      40.821  -5.181   3.533  1.00  0.00           C  
ATOM   3980  O   ALA A2228      42.023  -5.458   3.539  1.00  0.00           O  
ATOM   3981  CB  ALA A2228      39.727  -6.398   5.418  1.00  0.00           C  
ATOM   3982  N   VAL A2229      40.353  -3.984   3.185  1.00  0.00           N  
ATOM   3983  CA  VAL A2229      41.242  -2.883   2.807  1.00  0.00           C  
ATOM   3984  C   VAL A2229      41.241  -1.781   3.864  1.00  0.00           C  
ATOM   3985  O   VAL A2229      40.283  -1.645   4.634  1.00  0.00           O  
ATOM   3986  CB  VAL A2229      40.841  -2.257   1.444  1.00  0.00           C  
ATOM   3987  CG1 VAL A2229      41.087  -3.238   0.308  1.00  0.00           C  
ATOM   3988  CG2 VAL A2229      39.378  -1.833   1.464  1.00  0.00           C  
ATOM   3989  N   ALA A2230      42.334  -1.019   3.913  1.00  0.00           N  
ATOM   3990  CA  ALA A2230      42.465   0.089   4.856  1.00  0.00           C  
ATOM   3991  C   ALA A2230      41.520   1.189   4.391  1.00  0.00           C  
ATOM   3992  O   ALA A2230      41.463   1.509   3.199  1.00  0.00           O  
ATOM   3993  CB  ALA A2230      43.898   0.598   4.886  1.00  0.00           C  
ATOM   3994  N   GLY A2231      40.743   1.726   5.326  1.00  0.00           N  
ATOM   3995  CA  GLY A2231      39.799   2.771   4.984  1.00  0.00           C  
ATOM   3996  C   GLY A2231      38.370   2.371   5.286  1.00  0.00           C  
ATOM   3997  O   GLY A2231      37.536   3.229   5.575  1.00  0.00           O  
ATOM   3998  N   LYS A2232      38.062   1.084   5.165  1.00  0.00           N  
ATOM   3999  CA  LYS A2232      36.715   0.631   5.466  1.00  0.00           C  
ATOM   4000  C   LYS A2232      36.650  -0.016   6.832  1.00  0.00           C  
ATOM   4001  O   LYS A2232      37.524  -0.800   7.213  1.00  0.00           O  
ATOM   4002  CB  LYS A2232      36.181  -0.340   4.409  1.00  0.00           C  
ATOM   4003  CG  LYS A2232      34.748  -0.796   4.703  1.00  0.00           C  
ATOM   4004  CD  LYS A2232      34.060  -1.477   3.529  1.00  0.00           C  
ATOM   4005  CE  LYS A2232      32.593  -1.756   3.865  1.00  0.00           C  
ATOM   4006  NZ  LYS A2232      31.803  -0.528   4.227  1.00  0.00           N  
ATOM   4007  N   ALA A2233      35.592   0.317   7.553  1.00  0.00           N  
ATOM   4008  CA  ALA A2233      35.366  -0.227   8.873  1.00  0.00           C  
ATOM   4009  C   ALA A2233      34.330  -1.352   8.820  1.00  0.00           C  
ATOM   4010  O   ALA A2233      33.280  -1.224   8.184  1.00  0.00           O  
ATOM   4011  CB  ALA A2233      34.910   0.871   9.816  1.00  0.00           C  
ATOM   4012  N   PHE A2234      34.672  -2.477   9.440  1.00  0.00           N  
ATOM   4013  CA  PHE A2234      33.792  -3.638   9.524  1.00  0.00           C  
ATOM   4014  C   PHE A2234      33.335  -3.654  10.981  1.00  0.00           C  
ATOM   4015  O   PHE A2234      34.080  -3.227  11.869  1.00  0.00           O  
ATOM   4016  CB  PHE A2234      34.570  -4.936   9.233  1.00  0.00           C  
ATOM   4017  CG  PHE A2234      35.203  -4.989   7.863  1.00  0.00           C  
ATOM   4018  CD1 PHE A2234      36.439  -4.392   7.627  1.00  0.00           C  
ATOM   4019  CD2 PHE A2234      34.569  -5.650   6.812  1.00  0.00           C  
ATOM   4020  CE1 PHE A2234      37.036  -4.452   6.362  1.00  0.00           C  
ATOM   4021  CE2 PHE A2234      35.157  -5.715   5.546  1.00  0.00           C  
ATOM   4022  CZ  PHE A2234      36.393  -5.114   5.321  1.00  0.00           C  
ATOM   4023  N   GLN A2235      32.103  -4.077  11.236  1.00  0.00           N  
ATOM   4024  CA  GLN A2235      31.648  -4.148  12.617  1.00  0.00           C  
ATOM   4025  C   GLN A2235      31.795  -5.572  13.110  1.00  0.00           C  
ATOM   4026  O   GLN A2235      31.007  -6.437  12.737  1.00  0.00           O  
ATOM   4027  CB  GLN A2235      30.187  -3.743  12.768  1.00  0.00           C  
ATOM   4028  CG  GLN A2235      29.780  -3.660  14.233  1.00  0.00           C  
ATOM   4029  CD  GLN A2235      28.495  -4.375  14.542  1.00  0.00           C  
ATOM   4030  OE1 GLN A2235      28.458  -5.605  14.600  1.00  0.00           O  
ATOM   4031  NE2 GLN A2235      27.433  -3.613  14.773  1.00  0.00           N  
ATOM   4032  N   PHE A2236      32.817  -5.836  13.914  1.00  0.00           N  
ATOM   4033  CA  PHE A2236      32.992  -7.179  14.444  1.00  0.00           C  
ATOM   4034  C   PHE A2236      31.833  -7.453  15.398  1.00  0.00           C  
ATOM   4035  O   PHE A2236      31.542  -6.654  16.290  1.00  0.00           O  
ATOM   4036  CB  PHE A2236      34.348  -7.327  15.133  1.00  0.00           C  
ATOM   4037  CG  PHE A2236      35.519  -7.302  14.182  1.00  0.00           C  
ATOM   4038  CD1 PHE A2236      35.321  -7.218  12.804  1.00  0.00           C  
ATOM   4039  CD2 PHE A2236      36.821  -7.352  14.663  1.00  0.00           C  
ATOM   4040  CE1 PHE A2236      36.406  -7.181  11.924  1.00  0.00           C  
ATOM   4041  CE2 PHE A2236      37.918  -7.316  13.791  1.00  0.00           C  
ATOM   4042  CZ  PHE A2236      37.710  -7.230  12.420  1.00  0.00           C  
ATOM   4043  N   GLU A2237      31.137  -8.559  15.152  1.00  0.00           N  
ATOM   4044  CA  GLU A2237      29.977  -8.956  15.936  1.00  0.00           C  
ATOM   4045  C   GLU A2237      30.249  -9.016  17.438  1.00  0.00           C  
ATOM   4046  O   GLU A2237      31.216  -9.633  17.881  1.00  0.00           O  
ATOM   4047  CB  GLU A2237      29.469 -10.317  15.448  1.00  0.00           C  
ATOM   4048  CG  GLU A2237      27.944 -10.516  15.507  1.00  0.00           C  
ATOM   4049  CD  GLU A2237      27.217 -10.046  14.247  1.00  0.00           C  
ATOM   4050  OE1 GLU A2237      27.880  -9.788  13.219  1.00  0.00           O  
ATOM   4051  OE2 GLU A2237      25.971  -9.952  14.285  1.00  0.00           O  
ATOM   4052  N   ARG A2238      29.392  -8.339  18.199  1.00  0.00           N  
ATOM   4053  CA  ARG A2238      29.451  -8.285  19.659  1.00  0.00           C  
ATOM   4054  C   ARG A2238      30.741  -7.735  20.277  1.00  0.00           C  
ATOM   4055  O   ARG A2238      30.991  -7.935  21.470  1.00  0.00           O  
ATOM   4056  CB  ARG A2238      29.141  -9.664  20.258  1.00  0.00           C  
ATOM   4057  CG  ARG A2238      27.874 -10.338  19.731  1.00  0.00           C  
ATOM   4058  CD  ARG A2238      27.375 -11.426  20.681  1.00  0.00           C  
ATOM   4059  NE  ARG A2238      28.471 -12.124  21.347  1.00  0.00           N  
ATOM   4060  CZ  ARG A2238      28.525 -12.356  22.658  1.00  0.00           C  
ATOM   4061  NH1 ARG A2238      27.526 -11.973  23.448  1.00  0.00           N  
ATOM   4062  NH2 ARG A2238      29.568 -12.992  23.176  1.00  0.00           N  
ATOM   4063  N   GLU A2239      31.544  -7.022  19.493  1.00  0.00           N  
ATOM   4064  CA  GLU A2239      32.794  -6.468  20.010  1.00  0.00           C  
ATOM   4065  C   GLU A2239      32.975  -4.971  19.753  1.00  0.00           C  
ATOM   4066  O   GLU A2239      33.429  -4.240  20.636  1.00  0.00           O  
ATOM   4067  CB  GLU A2239      33.999  -7.240  19.458  1.00  0.00           C  
ATOM   4068  CG  GLU A2239      34.136  -8.670  19.970  1.00  0.00           C  
ATOM   4069  CD  GLU A2239      34.503  -8.747  21.444  1.00  0.00           C  
ATOM   4070  OE1 GLU A2239      35.711  -8.749  21.756  1.00  0.00           O  
ATOM   4071  OE2 GLU A2239      33.588  -8.820  22.291  1.00  0.00           O  
ATOM   4072  N   GLY A2240      32.634  -4.523  18.546  1.00  0.00           N  
ATOM   4073  CA  GLY A2240      32.778  -3.118  18.206  1.00  0.00           C  
ATOM   4074  C   GLY A2240      33.038  -2.900  16.730  1.00  0.00           C  
ATOM   4075  O   GLY A2240      32.759  -3.776  15.911  1.00  0.00           O  
ATOM   4076  N   TYR A2241      33.555  -1.722  16.388  1.00  0.00           N  
ATOM   4077  CA  TYR A2241      33.862  -1.392  14.999  1.00  0.00           C  
ATOM   4078  C   TYR A2241      35.371  -1.352  14.848  1.00  0.00           C  
ATOM   4079  O   TYR A2241      36.080  -0.802  15.699  1.00  0.00           O  
ATOM   4080  CB  TYR A2241      33.227  -0.063  14.600  1.00  0.00           C  
ATOM   4081  CG  TYR A2241      31.733  -0.023  14.842  1.00  0.00           C  
ATOM   4082  CD1 TYR A2241      30.832  -0.510  13.893  1.00  0.00           C  
ATOM   4083  CD2 TYR A2241      31.221   0.485  16.033  1.00  0.00           C  
ATOM   4084  CE1 TYR A2241      29.446  -0.492  14.132  1.00  0.00           C  
ATOM   4085  CE2 TYR A2241      29.847   0.508  16.282  1.00  0.00           C  
ATOM   4086  CZ  TYR A2241      28.967   0.019  15.331  1.00  0.00           C  
ATOM   4087  OH  TYR A2241      27.615   0.038  15.595  1.00  0.00           O  
ATOM   4088  N   PHE A2242      35.856  -2.005  13.796  1.00  0.00           N  
ATOM   4089  CA  PHE A2242      37.287  -2.104  13.539  1.00  0.00           C  
ATOM   4090  C   PHE A2242      37.626  -1.711  12.115  1.00  0.00           C  
ATOM   4091  O   PHE A2242      36.740  -1.523  11.293  1.00  0.00           O  
ATOM   4092  CB  PHE A2242      37.764  -3.542  13.802  1.00  0.00           C  
ATOM   4093  CG  PHE A2242      37.594  -3.996  15.232  1.00  0.00           C  
ATOM   4094  CD1 PHE A2242      36.327  -4.209  15.772  1.00  0.00           C  
ATOM   4095  CD2 PHE A2242      38.704  -4.195  16.041  1.00  0.00           C  
ATOM   4096  CE1 PHE A2242      36.166  -4.610  17.102  1.00  0.00           C  
ATOM   4097  CE2 PHE A2242      38.557  -4.597  17.371  1.00  0.00           C  
ATOM   4098  CZ  PHE A2242      37.283  -4.803  17.902  1.00  0.00           C  
ATOM   4099  N   CYS A2243      38.916  -1.584  11.835  1.00  0.00           N  
ATOM   4100  CA  CYS A2243      39.371  -1.216  10.506  1.00  0.00           C  
ATOM   4101  C   CYS A2243      40.854  -1.550  10.367  1.00  0.00           C  
ATOM   4102  O   CYS A2243      41.576  -1.656  11.356  1.00  0.00           O  
ATOM   4103  CB  CYS A2243      39.116   0.277  10.240  1.00  0.00           C  
ATOM   4104  SG  CYS A2243      40.231   1.409  11.095  1.00  0.00           S  
ATOM   4105  N   LEU A2244      41.295  -1.747   9.132  1.00  0.00           N  
ATOM   4106  CA  LEU A2244      42.683  -2.084   8.862  1.00  0.00           C  
ATOM   4107  C   LEU A2244      43.592  -0.859   9.035  1.00  0.00           C  
ATOM   4108  O   LEU A2244      43.242   0.084   9.745  1.00  0.00           O  
ATOM   4109  CB  LEU A2244      42.796  -2.659   7.447  1.00  0.00           C  
ATOM   4110  CG  LEU A2244      43.980  -3.583   7.170  1.00  0.00           C  
ATOM   4111  CD1 LEU A2244      43.791  -4.898   7.892  1.00  0.00           C  
ATOM   4112  CD2 LEU A2244      44.110  -3.818   5.684  1.00  0.00           C  
ATOM   4113  N   ASP A2245      44.725  -0.875   8.335  1.00  0.00           N  
ATOM   4114  CA  ASP A2245      45.756   0.170   8.351  1.00  0.00           C  
ATOM   4115  C   ASP A2245      46.714  -0.025   9.510  1.00  0.00           C  
ATOM   4116  O   ASP A2245      47.671  -0.799   9.403  1.00  0.00           O  
ATOM   4117  CB  ASP A2245      45.182   1.601   8.376  1.00  0.00           C  
ATOM   4118  CG  ASP A2245      46.282   2.673   8.403  1.00  0.00           C  
ATOM   4119  OD1 ASP A2245      47.005   2.821   7.394  1.00  0.00           O  
ATOM   4120  OD2 ASP A2245      46.444   3.348   9.442  1.00  0.00           O  
ATOM   4121  N   SER A2246      46.467   0.704  10.598  1.00  0.00           N  
ATOM   4122  CA  SER A2246      47.289   0.652  11.800  1.00  0.00           C  
ATOM   4123  C   SER A2246      48.723   1.093  11.508  1.00  0.00           C  
ATOM   4124  O   SER A2246      49.500   1.303  12.441  1.00  0.00           O  
ATOM   4125  CB  SER A2246      47.307  -0.770  12.362  1.00  0.00           C  
ATOM   4126  OG  SER A2246      46.096  -1.446  12.070  1.00  0.00           O  
ATOM   4127  N   ARG A2247      49.053   1.237  10.218  1.00  0.00           N  
ATOM   4128  CA  ARG A2247      50.391   1.612   9.746  1.00  0.00           C  
ATOM   4129  C   ARG A2247      51.335   0.414   9.960  1.00  0.00           C  
ATOM   4130  O   ARG A2247      52.542   0.509   9.734  1.00  0.00           O  
ATOM   4131  CB  ARG A2247      50.900   2.864  10.496  1.00  0.00           C  
ATOM   4132  CG  ARG A2247      52.198   3.494   9.973  1.00  0.00           C  
ATOM   4133  CD  ARG A2247      51.967   4.368   8.746  1.00  0.00           C  
ATOM   4134  NE  ARG A2247      51.295   3.637   7.673  1.00  0.00           N  
ATOM   4135  CZ  ARG A2247      50.989   4.148   6.485  1.00  0.00           C  
ATOM   4136  NH1 ARG A2247      51.299   5.404   6.195  1.00  0.00           N  
ATOM   4137  NH2 ARG A2247      50.341   3.409   5.594  1.00  0.00           N  
ATOM   4138  N   HIS A2248      50.755  -0.724  10.344  1.00  0.00           N  
ATOM   4139  CA  HIS A2248      51.508  -1.947  10.623  1.00  0.00           C  
ATOM   4140  C   HIS A2248      50.996  -3.186   9.887  1.00  0.00           C  
ATOM   4141  O   HIS A2248      51.743  -4.150   9.702  1.00  0.00           O  
ATOM   4142  CB  HIS A2248      51.483  -2.252  12.130  1.00  0.00           C  
ATOM   4143  CG  HIS A2248      52.131  -1.204  12.982  1.00  0.00           C  
ATOM   4144  ND1 HIS A2248      53.492  -0.987  12.993  1.00  0.00           N  
ATOM   4145  CD2 HIS A2248      51.606  -0.330  13.872  1.00  0.00           C  
ATOM   4146  CE1 HIS A2248      53.779  -0.027  13.851  1.00  0.00           C  
ATOM   4147  NE2 HIS A2248      52.648   0.391  14.400  1.00  0.00           N  
ATOM   4148  N   SER A2249      49.718  -3.182   9.515  1.00  0.00           N  
ATOM   4149  CA  SER A2249      49.115  -4.326   8.832  1.00  0.00           C  
ATOM   4150  C   SER A2249      49.817  -4.720   7.534  1.00  0.00           C  
ATOM   4151  O   SER A2249      49.906  -3.924   6.598  1.00  0.00           O  
ATOM   4152  CB  SER A2249      47.631  -4.069   8.573  1.00  0.00           C  
ATOM   4153  OG  SER A2249      47.446  -2.871   7.848  1.00  0.00           O  
ATOM   4154  N   THR A2250      50.350  -5.942   7.509  1.00  0.00           N  
ATOM   4155  CA  THR A2250      51.040  -6.476   6.333  1.00  0.00           C  
ATOM   4156  C   THR A2250      50.145  -7.502   5.639  1.00  0.00           C  
ATOM   4157  O   THR A2250      48.939  -7.563   5.893  1.00  0.00           O  
ATOM   4158  CB  THR A2250      52.386  -7.166   6.709  1.00  0.00           C  
ATOM   4159  OG1 THR A2250      52.139  -8.285   7.572  1.00  0.00           O  
ATOM   4160  CG2 THR A2250      53.320  -6.192   7.403  1.00  0.00           C  
ATOM   4161  N   ALA A2251      50.743  -8.297   4.754  1.00  0.00           N  
ATOM   4162  CA  ALA A2251      50.017  -9.335   4.033  1.00  0.00           C  
ATOM   4163  C   ALA A2251      49.879 -10.575   4.919  1.00  0.00           C  
ATOM   4164  O   ALA A2251      48.843 -11.241   4.905  1.00  0.00           O  
ATOM   4165  CB  ALA A2251      50.737  -9.678   2.731  1.00  0.00           C  
ATOM   4166  N   GLU A2252      50.919 -10.871   5.698  1.00  0.00           N  
ATOM   4167  CA  GLU A2252      50.904 -12.026   6.598  1.00  0.00           C  
ATOM   4168  C   GLU A2252      50.073 -11.733   7.843  1.00  0.00           C  
ATOM   4169  O   GLU A2252      49.114 -12.451   8.141  1.00  0.00           O  
ATOM   4170  CB  GLU A2252      52.321 -12.424   7.042  1.00  0.00           C  
ATOM   4171  CG  GLU A2252      53.304 -12.704   5.924  1.00  0.00           C  
ATOM   4172  CD  GLU A2252      53.823 -11.432   5.285  1.00  0.00           C  
ATOM   4173  OE1 GLU A2252      54.550 -10.675   5.966  1.00  0.00           O  
ATOM   4174  OE2 GLU A2252      53.494 -11.185   4.105  1.00  0.00           O  
ATOM   4175  N   LYS A2253      50.441 -10.673   8.561  1.00  0.00           N  
ATOM   4176  CA  LYS A2253      49.741 -10.303   9.785  1.00  0.00           C  
ATOM   4177  C   LYS A2253      48.965  -8.994   9.685  1.00  0.00           C  
ATOM   4178  O   LYS A2253      49.527  -7.906   9.831  1.00  0.00           O  
ATOM   4179  CB  LYS A2253      50.724 -10.234  10.957  1.00  0.00           C  
ATOM   4180  CG  LYS A2253      50.071 -10.264  12.339  1.00  0.00           C  
ATOM   4181  CD  LYS A2253      49.444 -11.625  12.634  1.00  0.00           C  
ATOM   4182  CE  LYS A2253      49.009 -11.733  14.092  1.00  0.00           C  
ATOM   4183  NZ  LYS A2253      48.415 -13.062  14.436  1.00  0.00           N  
ATOM   4184  N   PRO A2254      47.659  -9.085   9.405  1.00  0.00           N  
ATOM   4185  CA  PRO A2254      46.809  -7.900   9.293  1.00  0.00           C  
ATOM   4186  C   PRO A2254      46.568  -7.322  10.687  1.00  0.00           C  
ATOM   4187  O   PRO A2254      46.309  -8.061  11.643  1.00  0.00           O  
ATOM   4188  CB  PRO A2254      45.508  -8.468   8.714  1.00  0.00           C  
ATOM   4189  CG  PRO A2254      45.943  -9.714   8.014  1.00  0.00           C  
ATOM   4190  CD  PRO A2254      46.925 -10.288   8.987  1.00  0.00           C  
ATOM   4191  N   VAL A2255      46.689  -6.007  10.808  1.00  0.00           N  
ATOM   4192  CA  VAL A2255      46.464  -5.343  12.087  1.00  0.00           C  
ATOM   4193  C   VAL A2255      45.153  -4.549  12.022  1.00  0.00           C  
ATOM   4194  O   VAL A2255      44.886  -3.849  11.039  1.00  0.00           O  
ATOM   4195  CB  VAL A2255      47.646  -4.406  12.460  1.00  0.00           C  
ATOM   4196  CG1 VAL A2255      47.487  -3.896  13.879  1.00  0.00           C  
ATOM   4197  CG2 VAL A2255      48.970  -5.137  12.320  1.00  0.00           C  
ATOM   4198  N   PHE A2256      44.327  -4.694  13.057  1.00  0.00           N  
ATOM   4199  CA  PHE A2256      43.039  -4.006  13.139  1.00  0.00           C  
ATOM   4200  C   PHE A2256      42.892  -3.104  14.362  1.00  0.00           C  
ATOM   4201  O   PHE A2256      43.099  -3.542  15.494  1.00  0.00           O  
ATOM   4202  CB  PHE A2256      41.897  -5.018  13.142  1.00  0.00           C  
ATOM   4203  CG  PHE A2256      41.614  -5.612  11.802  1.00  0.00           C  
ATOM   4204  CD1 PHE A2256      42.423  -6.620  11.286  1.00  0.00           C  
ATOM   4205  CD2 PHE A2256      40.525  -5.176  11.058  1.00  0.00           C  
ATOM   4206  CE1 PHE A2256      42.149  -7.188  10.043  1.00  0.00           C  
ATOM   4207  CE2 PHE A2256      40.241  -5.736   9.814  1.00  0.00           C  
ATOM   4208  CZ  PHE A2256      41.054  -6.745   9.306  1.00  0.00           C  
ATOM   4209  N   ASN A2257      42.517  -1.848  14.123  1.00  0.00           N  
ATOM   4210  CA  ASN A2257      42.309  -0.873  15.191  1.00  0.00           C  
ATOM   4211  C   ASN A2257      40.842  -0.936  15.615  1.00  0.00           C  
ATOM   4212  O   ASN A2257      39.964  -1.042  14.756  1.00  0.00           O  
ATOM   4213  CB  ASN A2257      42.594   0.555  14.686  1.00  0.00           C  
ATOM   4214  CG  ASN A2257      44.044   0.771  14.274  1.00  0.00           C  
ATOM   4215  OD1 ASN A2257      44.932   0.024  14.669  1.00  0.00           O  
ATOM   4216  ND2 ASN A2257      44.288   1.815  13.488  1.00  0.00           N  
ATOM   4217  N   ARG A2258      40.566  -0.920  16.919  1.00  0.00           N  
ATOM   4218  CA  ARG A2258      39.174  -0.911  17.369  1.00  0.00           C  
ATOM   4219  C   ARG A2258      38.764   0.549  17.414  1.00  0.00           C  
ATOM   4220  O   ARG A2258      39.129   1.276  18.338  1.00  0.00           O  
ATOM   4221  CB  ARG A2258      38.996  -1.518  18.760  1.00  0.00           C  
ATOM   4222  CG  ARG A2258      37.538  -1.478  19.228  1.00  0.00           C  
ATOM   4223  CD  ARG A2258      37.345  -2.013  20.638  1.00  0.00           C  
ATOM   4224  NE  ARG A2258      38.029  -1.202  21.642  1.00  0.00           N  
ATOM   4225  CZ  ARG A2258      38.334  -1.625  22.866  1.00  0.00           C  
ATOM   4226  NH1 ARG A2258      38.012  -2.850  23.248  1.00  0.00           N  
ATOM   4227  NH2 ARG A2258      38.961  -0.823  23.715  1.00  0.00           N  
ATOM   4228  N   THR A2259      38.050   0.991  16.387  1.00  0.00           N  
ATOM   4229  CA  THR A2259      37.607   2.373  16.324  1.00  0.00           C  
ATOM   4230  C   THR A2259      36.858   2.716  17.601  1.00  0.00           C  
ATOM   4231  O   THR A2259      37.128   3.732  18.228  1.00  0.00           O  
ATOM   4232  CB  THR A2259      36.715   2.612  15.097  1.00  0.00           C  
ATOM   4233  OG1 THR A2259      37.450   2.275  13.913  1.00  0.00           O  
ATOM   4234  CG2 THR A2259      36.279   4.074  15.026  1.00  0.00           C  
ATOM   4235  N   VAL A2260      35.968   1.825  18.016  1.00  0.00           N  
ATOM   4236  CA  VAL A2260      35.185   2.029  19.222  1.00  0.00           C  
ATOM   4237  C   VAL A2260      34.286   0.823  19.466  1.00  0.00           C  
ATOM   4238  O   VAL A2260      33.713   0.268  18.531  1.00  0.00           O  
ATOM   4239  CB  VAL A2260      34.316   3.316  19.120  1.00  0.00           C  
ATOM   4240  CG1 VAL A2260      33.380   3.238  17.927  1.00  0.00           C  
ATOM   4241  CG2 VAL A2260      33.523   3.532  20.403  1.00  0.00           C  
ATOM   4242  N   GLY A2261      34.175   0.411  20.723  1.00  0.00           N  
ATOM   4243  CA  GLY A2261      33.330  -0.722  21.050  1.00  0.00           C  
ATOM   4244  C   GLY A2261      31.854  -0.381  20.974  1.00  0.00           C  
ATOM   4245  O   GLY A2261      31.489   0.777  20.785  1.00  0.00           O  
ATOM   4246  N   LEU A2262      31.006  -1.401  21.074  1.00  0.00           N  
ATOM   4247  CA  LEU A2262      29.556  -1.222  21.040  1.00  0.00           C  
ATOM   4248  C   LEU A2262      29.083  -0.798  22.424  1.00  0.00           C  
ATOM   4249  O   LEU A2262      29.829  -0.908  23.402  1.00  0.00           O  
ATOM   4250  CB  LEU A2262      28.872  -2.545  20.678  1.00  0.00           C  
ATOM   4251  CG  LEU A2262      28.460  -2.870  19.242  1.00  0.00           C  
ATOM   4252  CD1 LEU A2262      29.587  -2.617  18.272  1.00  0.00           C  
ATOM   4253  CD2 LEU A2262      28.009  -4.322  19.175  1.00  0.00           C  
ATOM   4254  N   ARG A2263      27.845  -0.317  22.511  1.00  0.00           N  
ATOM   4255  CA  ARG A2263      27.289   0.081  23.799  1.00  0.00           C  
ATOM   4256  C   ARG A2263      27.036  -1.174  24.645  1.00  0.00           C  
ATOM   4257  O   ARG A2263      26.424  -2.140  24.183  1.00  0.00           O  
ATOM   4258  CB  ARG A2263      25.991   0.866  23.614  1.00  0.00           C  
ATOM   4259  CG  ARG A2263      25.365   1.292  24.922  1.00  0.00           C  
ATOM   4260  CD  ARG A2263      24.165   2.174  24.693  1.00  0.00           C  
ATOM   4261  NE  ARG A2263      23.534   2.547  25.953  1.00  0.00           N  
ATOM   4262  CZ  ARG A2263      22.467   1.938  26.462  1.00  0.00           C  
ATOM   4263  NH1 ARG A2263      21.897   0.925  25.816  1.00  0.00           N  
ATOM   4264  NH2 ARG A2263      21.965   2.348  27.618  1.00  0.00           N  
ATOM   4265  N   ASP A2264      27.520  -1.160  25.880  1.00  0.00           N  
ATOM   4266  CA  ASP A2264      27.357  -2.302  26.761  1.00  0.00           C  
ATOM   4267  C   ASP A2264      26.997  -1.882  28.179  1.00  0.00           C  
ATOM   4268  O   ASP A2264      27.768  -1.201  28.854  1.00  0.00           O  
ATOM   4269  CB  ASP A2264      28.642  -3.134  26.758  1.00  0.00           C  
ATOM   4270  CG  ASP A2264      28.547  -4.371  27.633  1.00  0.00           C  
ATOM   4271  OD1 ASP A2264      27.419  -4.832  27.931  1.00  0.00           O  
ATOM   4272  OD2 ASP A2264      29.618  -4.886  28.019  1.00  0.00           O  
ATOM   4273  N   THR A2265      25.820  -2.308  28.625  1.00  0.00           N  
ATOM   4274  CA  THR A2265      25.342  -1.999  29.968  1.00  0.00           C  
ATOM   4275  C   THR A2265      24.891  -3.282  30.686  1.00  0.00           C  
ATOM   4276  O   THR A2265      25.558  -4.325  30.501  1.00  0.00           O  
ATOM   4277  CB  THR A2265      24.191  -0.959  29.925  1.00  0.00           C  
ATOM   4278  OG1 THR A2265      23.241  -1.333  28.918  1.00  0.00           O  
ATOM   4279  CG2 THR A2265      24.733   0.436  29.621  1.00  0.00           C  
HETATM 4280  N   QSI A 998      47.132  31.538  13.247  1.00  0.00           N  
HETATM 4281  CA  QSI A 998      46.201  31.794  14.378  1.00  0.00           C  
HETATM 4282  CB  QSI A 998      44.964  32.514  13.855  1.00  0.00           C  
HETATM 4283  CG  QSI A 998      44.217  33.271  14.921  1.00  0.00           C  
HETATM 4284  CD  QSI A 998      42.762  33.474  14.593  1.00  0.00           C  
HETATM 4285  OE1 QSI A 998      41.999  32.529  14.462  1.00  0.00           O  
HETATM 4286  NE2 QSI A 998      42.366  34.727  14.467  1.00  0.00           N  
HETATM 4287  C   QSI A 998      45.780  30.496  15.102  1.00  0.00           C  
HETATM 4288  O   QSI A 998      45.023  30.435  16.073  1.00  0.00           O  
HETATM 4289  N10 QSI A 998      46.322  29.396  14.559  1.00  0.00           N  
HETATM 4290  S   QSI A 998      46.042  27.884  15.102  1.00  0.00           S  
HETATM 4291  O1S QSI A 998      46.394  27.835  16.519  1.00  0.00           O  
HETATM 4292  O2S QSI A 998      46.783  26.937  14.277  1.00  0.00           O  
HETATM 4293  O5' QSI A 998      44.501  27.514  14.991  1.00  0.00           O  
HETATM 4294  C5' QSI A 998      43.804  27.927  13.851  1.00  0.00           C  
HETATM 4295  C4' QSI A 998      42.340  28.150  14.121  1.00  0.00           C  
HETATM 4296  O4' QSI A 998      41.786  27.152  14.946  1.00  0.00           O  
HETATM 4297  C1' QSI A 998      41.167  27.779  16.050  1.00  0.00           C  
HETATM 4298  N9  QSI A 998      41.298  26.847  17.225  1.00  0.00           N  
HETATM 4299  C4  QSI A 998      40.278  26.189  17.858  1.00  0.00           C  
HETATM 4300  N3  QSI A 998      38.971  26.259  17.548  1.00  0.00           N  
HETATM 4301  C2  QSI A 998      38.260  25.512  18.380  1.00  0.00           C  
HETATM 4302  N1  QSI A 998      38.672  24.765  19.392  1.00  0.00           N  
HETATM 4303  C6  QSI A 998      39.994  24.711  19.678  1.00  0.00           C  
HETATM 4304  N6  QSI A 998      40.419  23.954  20.708  1.00  0.00           N  
HETATM 4305  C5  QSI A 998      40.860  25.464  18.864  1.00  0.00           C  
HETATM 4306  N7  QSI A 998      42.218  25.652  18.881  1.00  0.00           N  
HETATM 4307  C8  QSI A 998      42.431  26.480  17.890  1.00  0.00           C  
HETATM 4308  C2' QSI A 998      41.875  29.150  16.249  1.00  0.00           C  
HETATM 4309  O2' QSI A 998      41.088  30.118  16.958  1.00  0.00           O  
HETATM 4310  C3' QSI A 998      42.126  29.494  14.794  1.00  0.00           C  
HETATM 4311  O3' QSI A 998      40.989  30.163  14.238  1.00  0.00           O  
TER
END
