# Supplementary material for: Backbone Brackets and Arginine Tweezers delineate Class I and Class II aminoacyl tRNA synthetases
Source: PLoS Comput Biol. 2018 Apr 16;14(4):e1006101. doi: 10.1371/journal.pcbi.1006101 (PMC5919687; doi:10.1371/journal.pcbi.1006101)
Supplement: S11 File — All structures of Class I aaRS with residues renumbered according to the MSA. (GZ) [file pcbi.1006101.s023.tar.gz › 1qu3_A_renum.pdb]

ATOM      1  N   ASP A 193      23.277 107.937 132.980  1.00  0.00           N  
ATOM      2  CA  ASP A 193      23.610 108.734 131.757  1.00  0.00           C  
ATOM      3  C   ASP A 193      22.429 109.574 131.254  1.00  0.00           C  
ATOM      4  O   ASP A 193      21.278 109.341 131.635  1.00  0.00           O  
ATOM      5  CB  ASP A 193      24.111 107.806 130.626  1.00  0.00           C  
ATOM      6  CG  ASP A 193      23.110 106.706 130.261  1.00  0.00           C  
ATOM      7  OD1 ASP A 193      22.888 105.792 131.085  1.00  0.00           O  
ATOM      8  OD2 ASP A 193      22.548 106.752 129.146  1.00  0.00           O  
ATOM      9  N   TYR A 196      22.721 110.559 130.408  1.00  0.00           N  
ATOM     10  CA  TYR A 196      21.679 111.419 129.848  1.00  0.00           C  
ATOM     11  C   TYR A 196      21.114 110.778 128.575  1.00  0.00           C  
ATOM     12  O   TYR A 196      20.234 111.345 127.915  1.00  0.00           O  
ATOM     13  CB  TYR A 196      22.242 112.824 129.564  1.00  0.00           C  
ATOM     14  CG  TYR A 196      22.763 113.502 130.817  1.00  0.00           C  
ATOM     15  CD1 TYR A 196      23.812 112.937 131.547  1.00  0.00           C  
ATOM     16  CD2 TYR A 196      22.157 114.659 131.319  1.00  0.00           C  
ATOM     17  CE1 TYR A 196      24.244 113.494 132.756  1.00  0.00           C  
ATOM     18  CE2 TYR A 196      22.579 115.231 132.533  1.00  0.00           C  
ATOM     19  CZ  TYR A 196      23.625 114.638 133.251  1.00  0.00           C  
ATOM     20  OH  TYR A 196      24.041 115.156 134.469  1.00  0.00           O  
ATOM     21  N   GLU A 197      21.634 109.589 128.249  1.00  0.00           N  
ATOM     22  CA  GLU A 197      21.184 108.819 127.088  1.00  0.00           C  
ATOM     23  C   GLU A 197      20.015 107.898 127.474  1.00  0.00           C  
ATOM     24  O   GLU A 197      19.272 107.430 126.604  1.00  0.00           O  
ATOM     25  CB  GLU A 197      22.318 107.964 126.495  1.00  0.00           C  
ATOM     26  CG  GLU A 197      21.790 106.940 125.478  1.00  0.00           C  
ATOM     27  CD  GLU A 197      22.837 105.983 124.961  1.00  0.00           C  
ATOM     28  OE1 GLU A 197      23.564 105.389 125.785  1.00  0.00           O  
ATOM     29  OE2 GLU A 197      22.916 105.815 123.725  1.00  0.00           O  
ATOM     30  N   LYS A 198      19.861 107.613 128.766  1.00  0.00           N  
ATOM     31  CA  LYS A 198      18.746 106.772 129.193  1.00  0.00           C  
ATOM     32  C   LYS A 198      17.477 107.462 128.673  1.00  0.00           C  
ATOM     33  O   LYS A 198      16.571 106.810 128.132  1.00  0.00           O  
ATOM     34  CB  LYS A 198      18.704 106.647 130.725  1.00  0.00           C  
ATOM     35  CG  LYS A 198      19.758 105.712 131.310  1.00  0.00           C  
ATOM     36  CD  LYS A 198      19.771 105.758 132.843  1.00  0.00           C  
ATOM     37  CE  LYS A 198      20.927 104.938 133.416  1.00  0.00           C  
ATOM     38  NZ  LYS A 198      21.201 105.273 134.839  1.00  0.00           N  
ATOM     39  N   THR A 199      17.443 108.789 128.824  1.00  0.00           N  
ATOM     40  CA  THR A 199      16.323 109.617 128.375  1.00  0.00           C  
ATOM     41  C   THR A 199      16.717 110.296 127.067  1.00  0.00           C  
ATOM     42  O   THR A 199      16.757 111.525 126.969  1.00  0.00           O  
ATOM     43  CB  THR A 199      15.962 110.695 129.429  1.00  0.00           C  
ATOM     44  OG1 THR A 199      17.116 111.503 129.707  1.00  0.00           O  
ATOM     45  CG2 THR A 199      15.477 110.033 130.727  1.00  0.00           C  
ATOM     46  N   LEU A 200      17.010 109.461 126.071  1.00  0.00           N  
ATOM     47  CA  LEU A 200      17.420 109.880 124.731  1.00  0.00           C  
ATOM     48  C   LEU A 200      16.536 109.103 123.778  1.00  0.00           C  
ATOM     49  O   LEU A 200      15.748 108.254 124.203  1.00  0.00           O  
ATOM     50  CB  LEU A 200      18.891 109.497 124.500  1.00  0.00           C  
ATOM     51  CG  LEU A 200      19.701 109.827 123.244  1.00  0.00           C  
ATOM     52  CD1 LEU A 200      19.769 111.319 123.045  1.00  0.00           C  
ATOM     53  CD2 LEU A 200      21.111 109.263 123.394  1.00  0.00           C  
ATOM     54  N   LEU A 201      16.654 109.402 122.492  1.00  0.00           N  
ATOM     55  CA  LEU A 201      15.882 108.699 121.477  1.00  0.00           C  
ATOM     56  C   LEU A 201      16.866 107.881 120.644  1.00  0.00           C  
ATOM     57  O   LEU A 201      17.948 108.368 120.308  1.00  0.00           O  
ATOM     58  CB  LEU A 201      15.127 109.696 120.591  1.00  0.00           C  
ATOM     59  CG  LEU A 201      13.657 109.928 120.937  1.00  0.00           C  
ATOM     60  CD1 LEU A 201      13.075 111.006 120.039  1.00  0.00           C  
ATOM     61  CD2 LEU A 201      12.896 108.627 120.765  1.00  0.00           C  
ATOM     62  N   MET A 202      16.514 106.639 120.323  1.00  0.00           N  
ATOM     63  CA  MET A 202      17.424 105.816 119.535  1.00  0.00           C  
ATOM     64  C   MET A 202      16.776 105.011 118.409  1.00  0.00           C  
ATOM     65  O   MET A 202      15.545 104.970 118.262  1.00  0.00           O  
ATOM     66  CB  MET A 202      18.209 104.864 120.454  1.00  0.00           C  
ATOM     67  CG  MET A 202      19.276 105.553 121.308  1.00  0.00           C  
ATOM     68  SD  MET A 202      20.599 106.383 120.359  1.00  0.00           S  
ATOM     69  CE  MET A 202      22.078 105.587 121.030  1.00  0.00           C  
ATOM     70  N   PRO A 203      17.616 104.398 117.562  1.00  0.00           N  
ATOM     71  CA  PRO A 203      17.103 103.593 116.457  1.00  0.00           C  
ATOM     72  C   PRO A 203      16.843 102.168 116.974  1.00  0.00           C  
ATOM     73  O   PRO A 203      17.681 101.603 117.677  1.00  0.00           O  
ATOM     74  CB  PRO A 203      18.252 103.637 115.438  1.00  0.00           C  
ATOM     75  CG  PRO A 203      19.009 104.881 115.798  1.00  0.00           C  
ATOM     76  CD  PRO A 203      19.005 104.805 117.291  1.00  0.00           C  
ATOM     77  N   LYS A 204      15.689 101.594 116.649  1.00  0.00           N  
ATOM     78  CA  LYS A 204      15.398 100.235 117.079  1.00  0.00           C  
ATOM     79  C   LYS A 204      14.696  99.414 116.005  1.00  0.00           C  
ATOM     80  O   LYS A 204      13.625  99.791 115.535  1.00  0.00           O  
ATOM     81  CB  LYS A 204      14.559 100.234 118.366  1.00  0.00           C  
ATOM     82  CG  LYS A 204      13.336 101.139 118.358  1.00  0.00           C  
ATOM     83  CD  LYS A 204      12.213 100.565 119.222  1.00  0.00           C  
ATOM     84  CE  LYS A 204      12.675 100.130 120.617  1.00  0.00           C  
ATOM     85  NZ  LYS A 204      13.211 101.255 121.433  1.00  0.00           N  
ATOM     86  N   THR A 205      15.319  98.294 115.630  1.00  0.00           N  
ATOM     87  CA  THR A 205      14.794  97.355 114.628  1.00  0.00           C  
ATOM     88  C   THR A 205      15.586  96.045 114.650  1.00  0.00           C  
ATOM     89  O   THR A 205      16.801  96.065 114.834  1.00  0.00           O  
ATOM     90  CB  THR A 205      14.896  97.921 113.206  1.00  0.00           C  
ATOM     91  OG1 THR A 205      16.173  98.548 113.045  1.00  0.00           O  
ATOM     92  CG2 THR A 205      13.767  98.916 112.927  1.00  0.00           C  
ATOM     93  N   ASP A 206      14.905  94.915 114.443  1.00  0.00           N  
ATOM     94  CA  ASP A 206      15.571  93.608 114.451  1.00  0.00           C  
ATOM     95  C   ASP A 206      16.382  93.382 113.183  1.00  0.00           C  
ATOM     96  O   ASP A 206      17.168  92.437 113.108  1.00  0.00           O  
ATOM     97  CB  ASP A 206      14.566  92.460 114.609  1.00  0.00           C  
ATOM     98  CG  ASP A 206      13.873  92.110 113.312  1.00  0.00           C  
ATOM     99  OD1 ASP A 206      12.908  92.806 112.944  1.00  0.00           O  
ATOM    100  OD2 ASP A 206      14.303  91.145 112.653  1.00  0.00           O  
ATOM    101  N   PHE A 207      16.187  94.246 112.191  1.00  0.00           N  
ATOM    102  CA  PHE A 207      16.921  94.140 110.935  1.00  0.00           C  
ATOM    103  C   PHE A 207      18.416  94.101 111.244  1.00  0.00           C  
ATOM    104  O   PHE A 207      18.978  95.090 111.706  1.00  0.00           O  
ATOM    105  CB  PHE A 207      16.612  95.347 110.047  1.00  0.00           C  
ATOM    106  CG  PHE A 207      17.231  95.273 108.676  1.00  0.00           C  
ATOM    107  CD1 PHE A 207      16.817  94.315 107.760  1.00  0.00           C  
ATOM    108  CD2 PHE A 207      18.217  96.170 108.296  1.00  0.00           C  
ATOM    109  CE1 PHE A 207      17.377  94.255 106.484  1.00  0.00           C  
ATOM    110  CE2 PHE A 207      18.774  96.112 107.037  1.00  0.00           C  
ATOM    111  CZ  PHE A 207      18.354  95.153 106.127  1.00  0.00           C  
ATOM    112  N   PRO A 208      19.080  92.960 110.985  1.00  0.00           N  
ATOM    113  CA  PRO A 208      20.514  92.842 111.258  1.00  0.00           C  
ATOM    114  C   PRO A 208      21.302  93.752 110.350  1.00  0.00           C  
ATOM    115  O   PRO A 208      20.797  94.174 109.318  1.00  0.00           O  
ATOM    116  CB  PRO A 208      20.814  91.374 110.954  1.00  0.00           C  
ATOM    117  CG  PRO A 208      19.477  90.699 111.010  1.00  0.00           C  
ATOM    118  CD  PRO A 208      18.565  91.711 110.406  1.00  0.00           C  
ATOM    119  N   MET A 209      22.537  94.053 110.728  1.00  0.00           N  
ATOM    120  CA  MET A 209      23.394  94.890 109.900  1.00  0.00           C  
ATOM    121  C   MET A 209      24.016  93.974 108.863  1.00  0.00           C  
ATOM    122  O   MET A 209      24.115  94.297 107.679  1.00  0.00           O  
ATOM    123  CB  MET A 209      24.511  95.499 110.731  1.00  0.00           C  
ATOM    124  CG  MET A 209      25.528  96.249 109.902  1.00  0.00           C  
ATOM    125  SD  MET A 209      26.938  96.793 110.885  1.00  0.00           S  
ATOM    126  CE  MET A 209      26.140  97.992 111.909  1.00  0.00           C  
ATOM    127  N   ARG A 210      24.438  92.816 109.345  1.00  0.00           N  
ATOM    128  CA  ARG A 210      25.070  91.805 108.522  1.00  0.00           C  
ATOM    129  C   ARG A 210      23.961  90.877 108.035  1.00  0.00           C  
ATOM    130  O   ARG A 210      23.295  90.232 108.836  1.00  0.00           O  
ATOM    131  CB  ARG A 210      26.099  91.083 109.385  1.00  0.00           C  
ATOM    132  CG  ARG A 210      26.949  92.085 110.182  1.00  0.00           C  
ATOM    133  CD  ARG A 210      27.863  91.441 111.212  1.00  0.00           C  
ATOM    134  NE  ARG A 210      28.525  90.264 110.667  1.00  0.00           N  
ATOM    135  CZ  ARG A 210      28.025  89.035 110.740  1.00  0.00           C  
ATOM    136  NH1 ARG A 210      26.860  88.832 111.347  1.00  0.00           N  
ATOM    137  NH2 ARG A 210      28.676  88.015 110.196  1.00  0.00           N  
ATOM    138  N   GLY A 211      23.767  90.834 106.717  1.00  0.00           N  
ATOM    139  CA  GLY A 211      22.717  90.030 106.106  1.00  0.00           C  
ATOM    140  C   GLY A 211      22.701  88.514 106.235  1.00  0.00           C  
ATOM    141  O   GLY A 211      21.682  87.936 106.611  1.00  0.00           O  
ATOM    142  N   GLY A 212      23.801  87.852 105.905  1.00  0.00           N  
ATOM    143  CA  GLY A 212      23.809  86.407 106.008  1.00  0.00           C  
ATOM    144  C   GLY A 212      22.851  85.759 105.023  1.00  0.00           C  
ATOM    145  O   GLY A 212      22.380  84.634 105.222  1.00  0.00           O  
ATOM    146  N   LEU A 214      22.574  86.485 103.949  1.00  0.00           N  
ATOM    147  CA  LEU A 214      21.694  86.036 102.873  1.00  0.00           C  
ATOM    148  C   LEU A 214      21.692  84.519 102.628  1.00  0.00           C  
ATOM    149  O   LEU A 214      20.641  83.913 102.411  1.00  0.00           O  
ATOM    150  CB  LEU A 214      22.088  86.733 101.570  1.00  0.00           C  
ATOM    151  CG  LEU A 214      22.018  88.255 101.464  1.00  0.00           C  
ATOM    152  CD1 LEU A 214      22.696  88.924 102.640  1.00  0.00           C  
ATOM    153  CD2 LEU A 214      22.692  88.663 100.171  1.00  0.00           C  
ATOM    154  N   PRO A 215      22.875  83.887 102.640  1.00  0.00           N  
ATOM    155  CA  PRO A 215      22.893  82.446 102.406  1.00  0.00           C  
ATOM    156  C   PRO A 215      21.962  81.656 103.319  1.00  0.00           C  
ATOM    157  O   PRO A 215      21.368  80.677 102.885  1.00  0.00           O  
ATOM    158  CB  PRO A 215      24.351  82.088 102.616  1.00  0.00           C  
ATOM    159  CG  PRO A 215      25.053  83.302 102.165  1.00  0.00           C  
ATOM    160  CD  PRO A 215      24.246  84.408 102.768  1.00  0.00           C  
ATOM    161  N   ASN A 216      21.840  82.066 104.582  1.00  0.00           N  
ATOM    162  CA  ASN A 216      20.963  81.361 105.516  1.00  0.00           C  
ATOM    163  C   ASN A 216      19.571  81.945 105.405  1.00  0.00           C  
ATOM    164  O   ASN A 216      18.572  81.276 105.658  1.00  0.00           O  
ATOM    165  CB  ASN A 216      21.473  81.508 106.952  1.00  0.00           C  
ATOM    166  CG  ASN A 216      20.417  82.097 107.904  1.00  0.00           C  
ATOM    167  OD1 ASN A 216      20.083  83.283 107.836  1.00  0.00           O  
ATOM    168  ND2 ASN A 216      19.892  81.261 108.794  1.00  0.00           N  
ATOM    169  N   LYS A 217      19.532  83.203 104.989  1.00  0.00           N  
ATOM    170  CA  LYS A 217      18.303  83.968 104.839  1.00  0.00           C  
ATOM    171  C   LYS A 217      17.514  83.728 103.525  1.00  0.00           C  
ATOM    172  O   LYS A 217      16.364  83.286 103.559  1.00  0.00           O  
ATOM    173  CB  LYS A 217      18.668  85.454 105.000  1.00  0.00           C  
ATOM    174  CG  LYS A 217      17.522  86.433 104.938  1.00  0.00           C  
ATOM    175  CD  LYS A 217      16.570  86.264 106.094  1.00  0.00           C  
ATOM    176  CE  LYS A 217      15.387  87.208 105.956  1.00  0.00           C  
ATOM    177  NZ  LYS A 217      14.317  86.965 106.971  1.00  0.00           N  
ATOM    178  N   GLU A 218      18.137  84.004 102.377  1.00  0.00           N  
ATOM    179  CA  GLU A 218      17.490  83.863 101.059  1.00  0.00           C  
ATOM    180  C   GLU A 218      16.607  82.635 100.810  1.00  0.00           C  
ATOM    181  O   GLU A 218      15.475  82.770 100.334  1.00  0.00           O  
ATOM    182  CB  GLU A 218      18.538  83.954  99.938  1.00  0.00           C  
ATOM    183  CG  GLU A 218      18.972  85.372  99.592  1.00  0.00           C  
ATOM    184  CD  GLU A 218      20.331  85.436  98.902  1.00  0.00           C  
ATOM    185  OE1 GLU A 218      20.715  86.544  98.467  1.00  0.00           O  
ATOM    186  OE2 GLU A 218      21.016  84.390  98.802  1.00  0.00           O  
ATOM    187  N   PRO A 219      17.107  81.425 101.122  1.00  0.00           N  
ATOM    188  CA  PRO A 219      16.284  80.240 100.888  1.00  0.00           C  
ATOM    189  C   PRO A 219      14.905  80.376 101.499  1.00  0.00           C  
ATOM    190  O   PRO A 219      13.904  80.336 100.791  1.00  0.00           O  
ATOM    191  CB  PRO A 219      17.095  79.124 101.532  1.00  0.00           C  
ATOM    192  CG  PRO A 219      18.487  79.578 101.334  1.00  0.00           C  
ATOM    193  CD  PRO A 219      18.408  81.044 101.693  1.00  0.00           C  
ATOM    194  N   GLN A 220      14.866  80.558 102.815  1.00  0.00           N  
ATOM    195  CA  GLN A 220      13.611  80.676 103.546  1.00  0.00           C  
ATOM    196  C   GLN A 220      12.692  81.727 102.943  1.00  0.00           C  
ATOM    197  O   GLN A 220      11.488  81.506 102.809  1.00  0.00           O  
ATOM    198  CB  GLN A 220      13.875  80.961 105.047  1.00  0.00           C  
ATOM    199  CG  GLN A 220      14.580  82.283 105.380  1.00  0.00           C  
ATOM    200  CD  GLN A 220      15.186  82.320 106.801  1.00  0.00           C  
ATOM    201  OE1 GLN A 220      14.466  82.293 107.809  1.00  0.00           O  
ATOM    202  NE2 GLN A 220      16.516  82.386 106.874  1.00  0.00           N  
ATOM    203  N   ILE A 221      13.255  82.861 102.553  1.00  0.00           N  
ATOM    204  CA  ILE A 221      12.440  83.906 101.973  1.00  0.00           C  
ATOM    205  C   ILE A 221      11.768  83.438 100.691  1.00  0.00           C  
ATOM    206  O   ILE A 221      10.611  83.783 100.434  1.00  0.00           O  
ATOM    207  CB  ILE A 221      13.276  85.124 101.696  1.00  0.00           C  
ATOM    208  CG1 ILE A 221      13.947  85.553 103.000  1.00  0.00           C  
ATOM    209  CG2 ILE A 221      12.403  86.229 101.127  1.00  0.00           C  
ATOM    210  CD1 ILE A 221      15.027  86.560 102.828  1.00  0.00           C  
ATOM    211  N   GLN A 222      12.495  82.652  99.895  1.00  0.00           N  
ATOM    212  CA  GLN A 222      11.980  82.107  98.636  1.00  0.00           C  
ATOM    213  C   GLN A 222      10.776  81.200  98.898  1.00  0.00           C  
ATOM    214  O   GLN A 222       9.671  81.428  98.393  1.00  0.00           O  
ATOM    215  CB  GLN A 222      13.070  81.286  97.928  1.00  0.00           C  
ATOM    216  CG  GLN A 222      14.106  82.089  97.155  1.00  0.00           C  
ATOM    217  CD  GLN A 222      15.363  81.290  96.896  1.00  0.00           C  
ATOM    218  OE1 GLN A 222      15.311  80.070  96.775  1.00  0.00           O  
ATOM    219  NE2 GLN A 222      16.498  81.972  96.804  1.00  0.00           N  
ATOM    220  N   GLU A 223      11.022  80.163  99.691  1.00  0.00           N  
ATOM    221  CA  GLU A 223      10.019  79.173 100.062  1.00  0.00           C  
ATOM    222  C   GLU A 223       8.690  79.842 100.417  1.00  0.00           C  
ATOM    223  O   GLU A 223       7.625  79.258 100.223  1.00  0.00           O  
ATOM    224  CB  GLU A 223      10.550  78.340 101.236  1.00  0.00           C  
ATOM    225  CG  GLU A 223      10.136  76.880 101.231  1.00  0.00           C  
ATOM    226  CD  GLU A 223       8.721  76.675 101.722  1.00  0.00           C  
ATOM    227  OE1 GLU A 223       8.430  77.072 102.874  1.00  0.00           O  
ATOM    228  OE2 GLU A 223       7.902  76.116 100.964  1.00  0.00           O  
ATOM    229  N   LYS A 224       8.749  81.069 100.926  1.00  0.00           N  
ATOM    230  CA  LYS A 224       7.522  81.773 101.261  1.00  0.00           C  
ATOM    231  C   LYS A 224       6.889  82.372 100.026  1.00  0.00           C  
ATOM    232  O   LYS A 224       5.666  82.398  99.923  1.00  0.00           O  
ATOM    233  CB  LYS A 224       7.750  82.893 102.279  1.00  0.00           C  
ATOM    234  CG  LYS A 224       6.491  83.750 102.483  1.00  0.00           C  
ATOM    235  CD  LYS A 224       6.652  84.805 103.566  1.00  0.00           C  
ATOM    236  CE  LYS A 224       5.454  85.764 103.593  1.00  0.00           C  
ATOM    237  NZ  LYS A 224       4.127  85.084 103.760  1.00  0.00           N  
ATOM    238  N   TRP A 225       7.709  82.878  99.102  1.00  0.00           N  
ATOM    239  CA  TRP A 225       7.170  83.452  97.870  1.00  0.00           C  
ATOM    240  C   TRP A 225       6.615  82.272  97.153  1.00  0.00           C  
ATOM    241  O   TRP A 225       5.628  82.370  96.431  1.00  0.00           O  
ATOM    242  CB  TRP A 225       8.241  84.098  96.988  1.00  0.00           C  
ATOM    243  CG  TRP A 225       8.670  85.448  97.442  1.00  0.00           C  
ATOM    244  CD1 TRP A 225       7.955  86.321  98.204  1.00  0.00           C  
ATOM    245  CD2 TRP A 225       9.928  86.080  97.183  1.00  0.00           C  
ATOM    246  NE1 TRP A 225       8.689  87.455  98.449  1.00  0.00           N  
ATOM    247  CE2 TRP A 225       9.906  87.334  97.835  1.00  0.00           C  
ATOM    248  CE3 TRP A 225      11.075  85.708  96.467  1.00  0.00           C  
ATOM    249  CZ2 TRP A 225      10.984  88.219  97.793  1.00  0.00           C  
ATOM    250  CZ3 TRP A 225      12.148  86.589  96.425  1.00  0.00           C  
ATOM    251  CH2 TRP A 225      12.094  87.830  97.088  1.00  0.00           C  
ATOM    252  N   ASP A 226       7.263  81.139  97.368  1.00  0.00           N  
ATOM    253  CA  ASP A 226       6.825  79.920  96.731  1.00  0.00           C  
ATOM    254  C   ASP A 226       5.583  79.482  97.455  1.00  0.00           C  
ATOM    255  O   ASP A 226       4.692  78.869  96.878  1.00  0.00           O  
ATOM    256  CB  ASP A 226       7.910  78.856  96.818  1.00  0.00           C  
ATOM    257  CG  ASP A 226       9.229  79.332  96.240  1.00  0.00           C  
ATOM    258  OD1 ASP A 226       9.255  79.793  95.062  1.00  0.00           O  
ATOM    259  OD2 ASP A 226      10.238  79.246  96.978  1.00  0.00           O  
ATOM    260  N   ALA A 227       5.527  79.805  98.733  1.00  0.00           N  
ATOM    261  CA  ALA A 227       4.361  79.460  99.519  1.00  0.00           C  
ATOM    262  C   ALA A 227       3.182  80.265  98.975  1.00  0.00           C  
ATOM    263  O   ALA A 227       2.282  79.719  98.333  1.00  0.00           O  
ATOM    264  CB  ALA A 227       4.599  79.805 100.982  1.00  0.00           C  
ATOM    265  N   GLU A 228       3.207  81.571  99.232  1.00  0.00           N  
ATOM    266  CA  GLU A 228       2.148  82.464  98.793  1.00  0.00           C  
ATOM    267  C   GLU A 228       1.868  82.359  97.298  1.00  0.00           C  
ATOM    268  O   GLU A 228       0.820  82.800  96.832  1.00  0.00           O  
ATOM    269  CB  GLU A 228       2.492  83.906  99.185  1.00  0.00           C  
ATOM    270  CG  GLU A 228       3.938  84.295  98.915  1.00  0.00           C  
ATOM    271  CD  GLU A 228       4.283  85.708  99.382  1.00  0.00           C  
ATOM    272  OE1 GLU A 228       3.708  86.682  98.840  1.00  0.00           O  
ATOM    273  OE2 GLU A 228       5.133  85.841 100.294  1.00  0.00           O  
ATOM    274  N   ASP A 229       2.796  81.751  96.560  1.00  0.00           N  
ATOM    275  CA  ASP A 229       2.665  81.578  95.108  1.00  0.00           C  
ATOM    276  C   ASP A 229       2.574  82.943  94.444  1.00  0.00           C  
ATOM    277  O   ASP A 229       1.542  83.308  93.874  1.00  0.00           O  
ATOM    278  CB  ASP A 229       1.425  80.733  94.772  1.00  0.00           C  
ATOM    279  CG  ASP A 229       1.093  80.735  93.290  1.00  0.00           C  
ATOM    280  OD1 ASP A 229       1.999  81.005  92.476  1.00  0.00           O  
ATOM    281  OD2 ASP A 229      -0.073  80.458  92.934  1.00  0.00           O  
ATOM    282  N   GLN A 230       3.669  83.692  94.510  1.00  0.00           N  
ATOM    283  CA  GLN A 230       3.703  85.031  93.945  1.00  0.00           C  
ATOM    284  C   GLN A 230       3.464  85.140  92.441  1.00  0.00           C  
ATOM    285  O   GLN A 230       2.544  85.831  92.003  1.00  0.00           O  
ATOM    286  CB  GLN A 230       5.025  85.715  94.300  1.00  0.00           C  
ATOM    287  CG  GLN A 230       4.959  86.533  95.569  1.00  0.00           C  
ATOM    288  CD  GLN A 230       5.854  87.752  95.523  1.00  0.00           C  
ATOM    289  OE1 GLN A 230       5.899  88.535  96.470  1.00  0.00           O  
ATOM    290  NE2 GLN A 230       6.574  87.921  94.420  1.00  0.00           N  
ATOM    291  N   TYR A 232       4.304  84.461  91.666  1.00  0.00           N  
ATOM    292  CA  TYR A 232       4.238  84.469  90.206  1.00  0.00           C  
ATOM    293  C   TYR A 232       2.853  84.622  89.586  1.00  0.00           C  
ATOM    294  O   TYR A 232       2.629  85.492  88.745  1.00  0.00           O  
ATOM    295  CB  TYR A 232       4.905  83.206  89.660  1.00  0.00           C  
ATOM    296  CG  TYR A 232       4.759  83.034  88.173  1.00  0.00           C  
ATOM    297  CD1 TYR A 232       5.122  84.047  87.289  1.00  0.00           C  
ATOM    298  CD2 TYR A 232       4.244  81.867  87.651  1.00  0.00           C  
ATOM    299  CE1 TYR A 232       4.974  83.894  85.938  1.00  0.00           C  
ATOM    300  CE2 TYR A 232       4.093  81.708  86.303  1.00  0.00           C  
ATOM    301  CZ  TYR A 232       4.459  82.719  85.448  1.00  0.00           C  
ATOM    302  OH  TYR A 232       4.318  82.521  84.091  1.00  0.00           O  
ATOM    303  N   HIS A 233       1.925  83.768  89.979  1.00  0.00           N  
ATOM    304  CA  HIS A 233       0.582  83.863  89.442  1.00  0.00           C  
ATOM    305  C   HIS A 233      -0.087  85.121  89.997  1.00  0.00           C  
ATOM    306  O   HIS A 233      -0.597  85.950  89.246  1.00  0.00           O  
ATOM    307  CB  HIS A 233      -0.215  82.613  89.820  1.00  0.00           C  
ATOM    308  CG  HIS A 233       0.446  81.333  89.408  1.00  0.00           C  
ATOM    309  ND1 HIS A 233       0.959  81.135  88.143  1.00  0.00           N  
ATOM    310  CD2 HIS A 233       0.679  80.187  90.092  1.00  0.00           C  
ATOM    311  CE1 HIS A 233       1.479  79.923  88.067  1.00  0.00           C  
ATOM    312  NE2 HIS A 233       1.323  79.328  89.236  1.00  0.00           N  
ATOM    313  N   LYS A 234      -0.066  85.265  91.319  1.00  0.00           N  
ATOM    314  CA  LYS A 234      -0.669  86.424  91.966  1.00  0.00           C  
ATOM    315  C   LYS A 234      -0.103  87.694  91.349  1.00  0.00           C  
ATOM    316  O   LYS A 234      -0.750  88.733  91.351  1.00  0.00           O  
ATOM    317  CB  LYS A 234      -0.392  86.402  93.479  1.00  0.00           C  
ATOM    318  CG  LYS A 234      -0.772  85.101  94.175  1.00  0.00           C  
ATOM    319  CD  LYS A 234      -2.222  84.717  93.917  1.00  0.00           C  
ATOM    320  CE  LYS A 234      -2.517  83.303  94.404  1.00  0.00           C  
ATOM    321  NZ  LYS A 234      -3.800  82.772  93.860  1.00  0.00           N  
ATOM    322  N   ALA A 235       1.115  87.604  90.830  1.00  0.00           N  
ATOM    323  CA  ALA A 235       1.747  88.750  90.192  1.00  0.00           C  
ATOM    324  C   ALA A 235       0.884  89.092  88.995  1.00  0.00           C  
ATOM    325  O   ALA A 235       0.538  90.252  88.768  1.00  0.00           O  
ATOM    326  CB  ALA A 235       3.158  88.399  89.734  1.00  0.00           C  
ATOM    327  N   LEU A 236       0.531  88.057  88.240  1.00  0.00           N  
ATOM    328  CA  LEU A 236      -0.300  88.211  87.052  1.00  0.00           C  
ATOM    329  C   LEU A 236      -1.722  88.584  87.471  1.00  0.00           C  
ATOM    330  O   LEU A 236      -2.389  89.364  86.796  1.00  0.00           O  
ATOM    331  CB  LEU A 236      -0.290  86.908  86.228  1.00  0.00           C  
ATOM    332  CG  LEU A 236       1.055  86.433  85.631  1.00  0.00           C  
ATOM    333  CD1 LEU A 236       0.898  85.085  84.920  1.00  0.00           C  
ATOM    334  CD2 LEU A 236       1.571  87.483  84.655  1.00  0.00           C  
ATOM    335  N   GLU A 237      -2.176  88.033  88.596  1.00  0.00           N  
ATOM    336  CA  GLU A 237      -3.511  88.332  89.111  1.00  0.00           C  
ATOM    337  C   GLU A 237      -3.621  89.829  89.322  1.00  0.00           C  
ATOM    338  O   GLU A 237      -4.498  90.489  88.765  1.00  0.00           O  
ATOM    339  CB  GLU A 237      -3.738  87.661  90.459  1.00  0.00           C  
ATOM    340  CG  GLU A 237      -4.434  86.336  90.432  1.00  0.00           C  
ATOM    341  CD  GLU A 237      -4.695  85.836  91.841  1.00  0.00           C  
ATOM    342  OE1 GLU A 237      -5.250  84.724  91.988  1.00  0.00           O  
ATOM    343  OE2 GLU A 237      -4.344  86.560  92.809  1.00  0.00           O  
ATOM    344  N   LYS A 238      -2.724  90.341  90.160  1.00  0.00           N  
ATOM    345  CA  LYS A 238      -2.674  91.753  90.486  1.00  0.00           C  
ATOM    346  C   LYS A 238      -3.029  92.497  89.235  1.00  0.00           C  
ATOM    347  O   LYS A 238      -4.175  92.858  89.012  1.00  0.00           O  
ATOM    348  CB  LYS A 238      -1.267  92.140  90.936  1.00  0.00           C  
ATOM    349  CG  LYS A 238      -1.019  93.636  90.993  1.00  0.00           C  
ATOM    350  CD  LYS A 238       0.361  93.934  91.560  1.00  0.00           C  
ATOM    351  CE  LYS A 238       0.732  95.399  91.385  1.00  0.00           C  
ATOM    352  NZ  LYS A 238       0.920  95.759  89.947  1.00  0.00           N  
ATOM    353  N   ASN A 240      -2.026  92.688  88.402  1.00  0.00           N  
ATOM    354  CA  ASN A 240      -2.195  93.380  87.153  1.00  0.00           C  
ATOM    355  C   ASN A 240      -3.412  92.852  86.392  1.00  0.00           C  
ATOM    356  O   ASN A 240      -4.496  93.425  86.489  1.00  0.00           O  
ATOM    357  CB  ASN A 240      -0.909  93.221  86.363  1.00  0.00           C  
ATOM    358  CG  ASN A 240       0.308  93.575  87.194  1.00  0.00           C  
ATOM    359  OD1 ASN A 240       0.527  94.736  87.525  1.00  0.00           O  
ATOM    360  ND2 ASN A 240       1.092  92.570  87.557  1.00  0.00           N  
ATOM    361  N   LYS A 241      -3.242  91.759  85.656  1.00  0.00           N  
ATOM    362  CA  LYS A 241      -4.328  91.154  84.870  1.00  0.00           C  
ATOM    363  C   LYS A 241      -5.047  92.167  84.001  1.00  0.00           C  
ATOM    364  O   LYS A 241      -5.438  93.234  84.457  1.00  0.00           O  
ATOM    365  CB  LYS A 241      -5.345  90.451  85.775  1.00  0.00           C  
ATOM    366  CG  LYS A 241      -6.245  89.461  85.023  1.00  0.00           C  
ATOM    367  CD  LYS A 241      -6.836  88.427  85.985  1.00  0.00           C  
ATOM    368  CE  LYS A 241      -7.519  87.270  85.253  1.00  0.00           C  
ATOM    369  NZ  LYS A 241      -7.934  86.190  86.208  1.00  0.00           N  
ATOM    370  N   GLY A 243      -5.246  91.818  82.742  1.00  0.00           N  
ATOM    371  CA  GLY A 243      -5.886  92.757  81.849  1.00  0.00           C  
ATOM    372  C   GLY A 243      -4.826  93.781  81.515  1.00  0.00           C  
ATOM    373  O   GLY A 243      -3.809  93.423  80.928  1.00  0.00           O  
ATOM    374  N   ASN A 244      -5.045  95.032  81.918  1.00  0.00           N  
ATOM    375  CA  ASN A 244      -4.107  96.132  81.662  1.00  0.00           C  
ATOM    376  C   ASN A 244      -3.226  95.859  80.456  1.00  0.00           C  
ATOM    377  O   ASN A 244      -3.610  95.127  79.548  1.00  0.00           O  
ATOM    378  CB  ASN A 244      -3.195  96.369  82.865  1.00  0.00           C  
ATOM    379  CG  ASN A 244      -3.776  95.841  84.140  1.00  0.00           C  
ATOM    380  OD1 ASN A 244      -4.854  96.260  84.572  1.00  0.00           O  
ATOM    381  ND2 ASN A 244      -3.066  94.910  84.758  1.00  0.00           N  
ATOM    382  N   GLU A 245      -2.040  96.456  80.449  1.00  0.00           N  
ATOM    383  CA  GLU A 245      -1.110  96.254  79.352  1.00  0.00           C  
ATOM    384  C   GLU A 245      -0.467  94.901  79.510  1.00  0.00           C  
ATOM    385  O   GLU A 245      -0.884  94.095  80.341  1.00  0.00           O  
ATOM    386  CB  GLU A 245      -0.038  97.334  79.355  1.00  0.00           C  
ATOM    387  CG  GLU A 245      -0.486  98.636  78.727  1.00  0.00           C  
ATOM    388  CD  GLU A 245       0.052  98.815  77.324  1.00  0.00           C  
ATOM    389  OE1 GLU A 245       1.231  99.212  77.165  1.00  0.00           O  
ATOM    390  OE2 GLU A 245      -0.707  98.546  76.375  1.00  0.00           O  
ATOM    391  N   THR A 265       0.569  94.659  78.729  1.00  0.00           N  
ATOM    392  CA  THR A 265       1.233  93.385  78.795  1.00  0.00           C  
ATOM    393  C   THR A 265       2.606  93.459  78.157  1.00  0.00           C  
ATOM    394  O   THR A 265       2.780  94.080  77.104  1.00  0.00           O  
ATOM    395  CB  THR A 265       0.411  92.346  78.060  1.00  0.00           C  
ATOM    396  OG1 THR A 265       0.862  91.048  78.437  1.00  0.00           O  
ATOM    397  CG2 THR A 265       0.559  92.521  76.538  1.00  0.00           C  
ATOM    398  N   PHE A 266       3.585  92.836  78.803  1.00  0.00           N  
ATOM    399  CA  PHE A 266       4.943  92.812  78.269  1.00  0.00           C  
ATOM    400  C   PHE A 266       5.445  91.384  78.310  1.00  0.00           C  
ATOM    401  O   PHE A 266       5.422  90.753  79.363  1.00  0.00           O  
ATOM    402  CB  PHE A 266       5.897  93.685  79.080  1.00  0.00           C  
ATOM    403  CG  PHE A 266       7.284  93.738  78.504  1.00  0.00           C  
ATOM    404  CD1 PHE A 266       7.558  94.536  77.389  1.00  0.00           C  
ATOM    405  CD2 PHE A 266       8.301  92.946  79.028  1.00  0.00           C  
ATOM    406  CE1 PHE A 266       8.831  94.539  76.799  1.00  0.00           C  
ATOM    407  CE2 PHE A 266       9.573  92.937  78.451  1.00  0.00           C  
ATOM    408  CZ  PHE A 266       9.840  93.737  77.330  1.00  0.00           C  
ATOM    409  N   ILE A 267       5.899  90.878  77.167  1.00  0.00           N  
ATOM    410  CA  ILE A 267       6.381  89.512  77.094  1.00  0.00           C  
ATOM    411  C   ILE A 267       7.878  89.439  76.795  1.00  0.00           C  
ATOM    412  O   ILE A 267       8.360  90.051  75.846  1.00  0.00           O  
ATOM    413  CB  ILE A 267       5.622  88.691  76.004  1.00  0.00           C  
ATOM    414  CG1 ILE A 267       4.138  88.531  76.350  1.00  0.00           C  
ATOM    415  CG2 ILE A 267       6.234  87.319  75.884  1.00  0.00           C  
ATOM    416  CD1 ILE A 267       3.303  89.762  76.084  1.00  0.00           C  
ATOM    417  N   LEU A 268       8.604  88.688  77.622  1.00  0.00           N  
ATOM    418  CA  LEU A 268      10.042  88.487  77.447  1.00  0.00           C  
ATOM    419  C   LEU A 268      10.187  86.983  77.244  1.00  0.00           C  
ATOM    420  O   LEU A 268      10.419  86.233  78.197  1.00  0.00           O  
ATOM    421  CB  LEU A 268      10.789  88.923  78.704  1.00  0.00           C  
ATOM    422  CG  LEU A 268      12.321  88.926  78.736  1.00  0.00           C  
ATOM    423  CD1 LEU A 268      12.761  89.515  80.074  1.00  0.00           C  
ATOM    424  CD2 LEU A 268      12.892  87.520  78.567  1.00  0.00           C  
ATOM    425  N   HIS A 269      10.035  86.526  76.007  1.00  0.00           N  
ATOM    426  CA  HIS A 269      10.130  85.099  75.787  1.00  0.00           C  
ATOM    427  C   HIS A 269      11.468  84.563  76.223  1.00  0.00           C  
ATOM    428  O   HIS A 269      12.511  85.127  75.903  1.00  0.00           O  
ATOM    429  CB  HIS A 269       9.892  84.726  74.329  1.00  0.00           C  
ATOM    430  CG  HIS A 269       9.981  83.253  74.082  1.00  0.00           C  
ATOM    431  ND1 HIS A 269       9.751  82.325  75.076  1.00  0.00           N  
ATOM    432  CD2 HIS A 269      10.265  82.546  72.965  1.00  0.00           C  
ATOM    433  CE1 HIS A 269       9.889  81.110  74.583  1.00  0.00           C  
ATOM    434  NE2 HIS A 269      10.201  81.216  73.304  1.00  0.00           N  
ATOM    435  N   ASP A 270      11.428  83.453  76.945  1.00  0.00           N  
ATOM    436  CA  ASP A 270      12.634  82.830  77.457  1.00  0.00           C  
ATOM    437  C   ASP A 270      13.272  81.871  76.448  1.00  0.00           C  
ATOM    438  O   ASP A 270      12.592  81.042  75.840  1.00  0.00           O  
ATOM    439  CB  ASP A 270      12.303  82.093  78.768  1.00  0.00           C  
ATOM    440  CG  ASP A 270      13.529  81.490  79.449  1.00  0.00           C  
ATOM    441  OD1 ASP A 270      13.353  80.682  80.392  1.00  0.00           O  
ATOM    442  OD2 ASP A 270      14.667  81.823  79.059  1.00  0.00           O  
ATOM    443  N   GLY A 271      14.583  82.026  76.261  1.00  0.00           N  
ATOM    444  CA  GLY A 271      15.331  81.144  75.388  1.00  0.00           C  
ATOM    445  C   GLY A 271      15.655  79.944  76.258  1.00  0.00           C  
ATOM    446  O   GLY A 271      16.224  80.109  77.342  1.00  0.00           O  
ATOM    447  N   PRO A 272      15.286  78.727  75.837  1.00  0.00           N  
ATOM    448  CA  PRO A 272      15.513  77.466  76.554  1.00  0.00           C  
ATOM    449  C   PRO A 272      16.940  76.951  76.613  1.00  0.00           C  
ATOM    450  O   PRO A 272      17.457  76.442  75.634  1.00  0.00           O  
ATOM    451  CB  PRO A 272      14.609  76.497  75.815  1.00  0.00           C  
ATOM    452  CG  PRO A 272      14.699  77.000  74.424  1.00  0.00           C  
ATOM    453  CD  PRO A 272      14.493  78.478  74.627  1.00  0.00           C  
ATOM    454  N   PRO A 273      17.583  77.050  77.784  1.00  0.00           N  
ATOM    455  CA  PRO A 273      18.961  76.578  77.941  1.00  0.00           C  
ATOM    456  C   PRO A 273      19.002  75.060  77.882  1.00  0.00           C  
ATOM    457  O   PRO A 273      18.022  74.383  78.222  1.00  0.00           O  
ATOM    458  CB  PRO A 273      19.348  77.109  79.312  1.00  0.00           C  
ATOM    459  CG  PRO A 273      18.057  76.973  80.057  1.00  0.00           C  
ATOM    460  CD  PRO A 273      17.052  77.533  79.071  1.00  0.00           C  
ATOM    461  N   TYR A 274      20.149  74.530  77.479  1.00  0.00           N  
ATOM    462  CA  TYR A 274      20.309  73.095  77.339  1.00  0.00           C  
ATOM    463  C   TYR A 274      20.157  72.293  78.635  1.00  0.00           C  
ATOM    464  O   TYR A 274      20.792  72.581  79.661  1.00  0.00           O  
ATOM    465  CB  TYR A 274      21.659  72.795  76.710  1.00  0.00           C  
ATOM    466  CG  TYR A 274      21.652  71.504  75.971  1.00  0.00           C  
ATOM    467  CD1 TYR A 274      20.964  71.376  74.762  1.00  0.00           C  
ATOM    468  CD2 TYR A 274      22.290  70.393  76.488  1.00  0.00           C  
ATOM    469  CE1 TYR A 274      20.915  70.162  74.093  1.00  0.00           C  
ATOM    470  CE2 TYR A 274      22.250  69.175  75.829  1.00  0.00           C  
ATOM    471  CZ  TYR A 274      21.562  69.063  74.640  1.00  0.00           C  
ATOM    472  OH  TYR A 274      21.512  67.839  74.024  1.00  0.00           O  
ATOM    473  N   ALA A 275      19.320  71.266  78.579  1.00  0.00           N  
ATOM    474  CA  ALA A 275      19.114  70.443  79.752  1.00  0.00           C  
ATOM    475  C   ALA A 275      20.298  69.516  79.999  1.00  0.00           C  
ATOM    476  O   ALA A 275      20.162  68.292  79.876  1.00  0.00           O  
ATOM    477  CB  ALA A 275      17.837  69.630  79.619  1.00  0.00           C  
ATOM    478  N   ASN A 276      21.463  70.097  80.302  1.00  0.00           N  
ATOM    479  CA  ASN A 276      22.658  69.304  80.645  1.00  0.00           C  
ATOM    480  C   ASN A 276      23.787  70.090  81.310  1.00  0.00           C  
ATOM    481  O   ASN A 276      24.329  71.038  80.732  1.00  0.00           O  
ATOM    482  CB  ASN A 276      23.236  68.541  79.437  1.00  0.00           C  
ATOM    483  CG  ASN A 276      24.304  67.505  79.858  1.00  0.00           C  
ATOM    484  OD1 ASN A 276      24.659  66.613  79.089  1.00  0.00           O  
ATOM    485  ND2 ASN A 276      24.812  67.633  81.086  1.00  0.00           N  
ATOM    486  N   GLY A 277      24.148  69.654  82.513  1.00  0.00           N  
ATOM    487  CA  GLY A 277      25.199  70.303  83.267  1.00  0.00           C  
ATOM    488  C   GLY A 277      24.563  71.194  84.309  1.00  0.00           C  
ATOM    489  O   GLY A 277      23.341  71.284  84.398  1.00  0.00           O  
ATOM    490  N   ASN A 279      25.382  71.848  85.115  1.00  0.00           N  
ATOM    491  CA  ASN A 279      24.851  72.741  86.126  1.00  0.00           C  
ATOM    492  C   ASN A 279      25.223  74.162  85.741  1.00  0.00           C  
ATOM    493  O   ASN A 279      26.385  74.470  85.472  1.00  0.00           O  
ATOM    494  CB  ASN A 279      25.404  72.383  87.506  1.00  0.00           C  
ATOM    495  CG  ASN A 279      26.904  72.122  87.489  1.00  0.00           C  
ATOM    496  OD1 ASN A 279      27.676  72.897  86.926  1.00  0.00           O  
ATOM    497  ND2 ASN A 279      27.320  71.030  88.121  1.00  0.00           N  
ATOM    498  N   LEU A 280      24.207  75.013  85.701  1.00  0.00           N  
ATOM    499  CA  LEU A 280      24.334  76.420  85.336  1.00  0.00           C  
ATOM    500  C   LEU A 280      25.673  77.078  85.641  1.00  0.00           C  
ATOM    501  O   LEU A 280      26.229  76.901  86.726  1.00  0.00           O  
ATOM    502  CB  LEU A 280      23.225  77.221  86.018  1.00  0.00           C  
ATOM    503  CG  LEU A 280      21.780  76.715  85.892  1.00  0.00           C  
ATOM    504  CD1 LEU A 280      20.839  77.735  86.527  1.00  0.00           C  
ATOM    505  CD2 LEU A 280      21.412  76.488  84.433  1.00  0.00           C  
ATOM    506  N   HIS A 281      26.168  77.845  84.673  1.00  0.00           N  
ATOM    507  CA  HIS A 281      27.426  78.567  84.791  1.00  0.00           C  
ATOM    508  C   HIS A 281      27.018  80.014  84.927  1.00  0.00           C  
ATOM    509  O   HIS A 281      25.842  80.327  84.800  1.00  0.00           O  
ATOM    510  CB  HIS A 281      28.277  78.404  83.529  1.00  0.00           C  
ATOM    511  CG  HIS A 281      27.709  79.092  82.330  1.00  0.00           C  
ATOM    512  ND1 HIS A 281      26.714  78.542  81.554  1.00  0.00           N  
ATOM    513  CD2 HIS A 281      27.941  80.323  81.822  1.00  0.00           C  
ATOM    514  CE1 HIS A 281      26.355  79.407  80.623  1.00  0.00           C  
ATOM    515  NE2 HIS A 281      27.082  80.497  80.764  1.00  0.00           N  
ATOM    516  N   MET A 282      27.979  80.897  85.166  1.00  0.00           N  
ATOM    517  CA  MET A 282      27.679  82.319  85.351  1.00  0.00           C  
ATOM    518  C   MET A 282      26.818  82.927  84.258  1.00  0.00           C  
ATOM    519  O   MET A 282      25.875  83.679  84.547  1.00  0.00           O  
ATOM    520  CB  MET A 282      28.957  83.132  85.435  1.00  0.00           C  
ATOM    521  CG  MET A 282      28.886  84.208  86.479  1.00  0.00           C  
ATOM    522  SD  MET A 282      28.903  83.412  88.080  1.00  0.00           S  
ATOM    523  CE  MET A 282      27.214  83.412  88.472  1.00  0.00           C  
ATOM    524  N   GLY A 283      27.183  82.616  83.007  1.00  0.00           N  
ATOM    525  CA  GLY A 283      26.480  83.104  81.828  1.00  0.00           C  
ATOM    526  C   GLY A 283      24.981  83.040  82.003  1.00  0.00           C  
ATOM    527  O   GLY A 283      24.249  83.922  81.563  1.00  0.00           O  
ATOM    528  N   HIS A 284      24.508  81.985  82.642  1.00  0.00           N  
ATOM    529  CA  HIS A 284      23.089  81.893  82.884  1.00  0.00           C  
ATOM    530  C   HIS A 284      22.693  83.005  83.825  1.00  0.00           C  
ATOM    531  O   HIS A 284      21.879  83.868  83.487  1.00  0.00           O  
ATOM    532  CB  HIS A 284      22.736  80.551  83.509  1.00  0.00           C  
ATOM    533  CG  HIS A 284      22.811  79.415  82.543  1.00  0.00           C  
ATOM    534  ND1 HIS A 284      23.983  78.744  82.275  1.00  0.00           N  
ATOM    535  CD2 HIS A 284      21.872  78.878  81.728  1.00  0.00           C  
ATOM    536  CE1 HIS A 284      23.762  77.841  81.335  1.00  0.00           C  
ATOM    537  NE2 HIS A 284      22.490  77.904  80.984  1.00  0.00           N  
ATOM    538  N   ALA A 285      23.298  82.979  85.004  1.00  0.00           N  
ATOM    539  CA  ALA A 285      23.019  83.954  86.053  1.00  0.00           C  
ATOM    540  C   ALA A 285      22.834  85.360  85.515  1.00  0.00           C  
ATOM    541  O   ALA A 285      21.835  86.022  85.803  1.00  0.00           O  
ATOM    542  CB  ALA A 285      24.132  83.935  87.081  1.00  0.00           C  
ATOM    543  N   LEU A 286      23.810  85.812  84.741  1.00  0.00           N  
ATOM    544  CA  LEU A 286      23.755  87.130  84.146  1.00  0.00           C  
ATOM    545  C   LEU A 286      22.462  87.196  83.368  1.00  0.00           C  
ATOM    546  O   LEU A 286      21.590  88.012  83.638  1.00  0.00           O  
ATOM    547  CB  LEU A 286      24.935  87.308  83.197  1.00  0.00           C  
ATOM    548  CG  LEU A 286      25.004  88.567  82.348  1.00  0.00           C  
ATOM    549  CD1 LEU A 286      24.871  89.811  83.210  1.00  0.00           C  
ATOM    550  CD2 LEU A 286      26.317  88.560  81.630  1.00  0.00           C  
ATOM    551  N   ASN A 287      22.335  86.298  82.411  1.00  0.00           N  
ATOM    552  CA  ASN A 287      21.155  86.252  81.574  1.00  0.00           C  
ATOM    553  C   ASN A 287      19.835  86.275  82.345  1.00  0.00           C  
ATOM    554  O   ASN A 287      19.053  87.223  82.232  1.00  0.00           O  
ATOM    555  CB  ASN A 287      21.227  85.017  80.667  1.00  0.00           C  
ATOM    556  CG  ASN A 287      20.025  84.890  79.764  1.00  0.00           C  
ATOM    557  OD1 ASN A 287      18.967  84.431  80.187  1.00  0.00           O  
ATOM    558  ND2 ASN A 287      20.177  85.306  78.510  1.00  0.00           N  
ATOM    559  N   LYS A 289      19.594  85.234  83.131  1.00  0.00           N  
ATOM    560  CA  LYS A 289      18.359  85.135  83.887  1.00  0.00           C  
ATOM    561  C   LYS A 289      18.132  86.267  84.884  1.00  0.00           C  
ATOM    562  O   LYS A 289      16.983  86.645  85.153  1.00  0.00           O  
ATOM    563  CB  LYS A 289      18.309  83.792  84.600  1.00  0.00           C  
ATOM    564  CG  LYS A 289      18.130  82.621  83.652  1.00  0.00           C  
ATOM    565  CD  LYS A 289      16.654  82.273  83.455  1.00  0.00           C  
ATOM    566  CE  LYS A 289      16.476  80.981  82.651  1.00  0.00           C  
ATOM    567  NZ  LYS A 289      16.927  81.076  81.212  1.00  0.00           N  
ATOM    568  N   ILE A 290      19.209  86.815  85.434  1.00  0.00           N  
ATOM    569  CA  ILE A 290      19.043  87.901  86.383  1.00  0.00           C  
ATOM    570  C   ILE A 290      18.734  89.174  85.632  1.00  0.00           C  
ATOM    571  O   ILE A 290      18.139  90.104  86.185  1.00  0.00           O  
ATOM    572  CB  ILE A 290      20.295  88.131  87.247  1.00  0.00           C  
ATOM    573  CG1 ILE A 290      20.526  86.924  88.148  1.00  0.00           C  
ATOM    574  CG2 ILE A 290      20.119  89.396  88.107  1.00  0.00           C  
ATOM    575  CD1 ILE A 290      21.761  87.066  89.003  1.00  0.00           C  
ATOM    576  N   LEU A 291      19.149  89.222  84.373  1.00  0.00           N  
ATOM    577  CA  LEU A 291      18.881  90.392  83.557  1.00  0.00           C  
ATOM    578  C   LEU A 291      17.428  90.354  83.143  1.00  0.00           C  
ATOM    579  O   LEU A 291      16.756  91.372  83.138  1.00  0.00           O  
ATOM    580  CB  LEU A 291      19.792  90.417  82.335  1.00  0.00           C  
ATOM    581  CG  LEU A 291      21.174  91.013  82.610  1.00  0.00           C  
ATOM    582  CD1 LEU A 291      22.093  90.783  81.418  1.00  0.00           C  
ATOM    583  CD2 LEU A 291      21.026  92.502  82.913  1.00  0.00           C  
ATOM    584  N   LYS A 292      16.938  89.171  82.803  1.00  0.00           N  
ATOM    585  CA  LYS A 292      15.539  89.061  82.425  1.00  0.00           C  
ATOM    586  C   LYS A 292      14.677  89.294  83.670  1.00  0.00           C  
ATOM    587  O   LYS A 292      13.615  89.921  83.579  1.00  0.00           O  
ATOM    588  CB  LYS A 292      15.225  87.685  81.826  1.00  0.00           C  
ATOM    589  CG  LYS A 292      15.924  87.401  80.504  1.00  0.00           C  
ATOM    590  CD  LYS A 292      15.640  85.988  80.039  1.00  0.00           C  
ATOM    591  CE  LYS A 292      16.696  85.526  79.059  1.00  0.00           C  
ATOM    592  NZ  LYS A 292      16.833  84.036  79.063  1.00  0.00           N  
ATOM    593  N   ASP A 293      15.125  88.797  84.827  1.00  0.00           N  
ATOM    594  CA  ASP A 293      14.354  88.984  86.046  1.00  0.00           C  
ATOM    595  C   ASP A 293      14.237  90.485  86.318  1.00  0.00           C  
ATOM    596  O   ASP A 293      13.146  91.001  86.570  1.00  0.00           O  
ATOM    597  CB  ASP A 293      15.015  88.271  87.230  1.00  0.00           C  
ATOM    598  CG  ASP A 293      14.074  88.145  88.430  1.00  0.00           C  
ATOM    599  OD1 ASP A 293      12.942  87.617  88.253  1.00  0.00           O  
ATOM    600  OD2 ASP A 293      14.462  88.574  89.542  1.00  0.00           O  
ATOM    601  N   PHE A 294      15.365  91.186  86.265  1.00  0.00           N  
ATOM    602  CA  PHE A 294      15.352  92.626  86.467  1.00  0.00           C  
ATOM    603  C   PHE A 294      14.221  93.135  85.588  1.00  0.00           C  
ATOM    604  O   PHE A 294      13.190  93.589  86.073  1.00  0.00           O  
ATOM    605  CB  PHE A 294      16.673  93.244  85.994  1.00  0.00           C  
ATOM    606  CG  PHE A 294      17.836  93.039  86.942  1.00  0.00           C  
ATOM    607  CD1 PHE A 294      19.114  93.463  86.587  1.00  0.00           C  
ATOM    608  CD2 PHE A 294      17.654  92.466  88.199  1.00  0.00           C  
ATOM    609  CE1 PHE A 294      20.190  93.323  87.465  1.00  0.00           C  
ATOM    610  CE2 PHE A 294      18.729  92.325  89.082  1.00  0.00           C  
ATOM    611  CZ  PHE A 294      19.999  92.758  88.708  1.00  0.00           C  
ATOM    612  N   ILE A 295      14.426  93.007  84.280  1.00  0.00           N  
ATOM    613  CA  ILE A 295      13.475  93.439  83.273  1.00  0.00           C  
ATOM    614  C   ILE A 295      12.026  93.096  83.548  1.00  0.00           C  
ATOM    615  O   ILE A 295      11.180  93.973  83.478  1.00  0.00           O  
ATOM    616  CB  ILE A 295      13.856  92.880  81.901  1.00  0.00           C  
ATOM    617  CG1 ILE A 295      14.902  93.776  81.256  1.00  0.00           C  
ATOM    618  CG2 ILE A 295      12.641  92.792  80.997  1.00  0.00           C  
ATOM    619  CD1 ILE A 295      15.363  93.274  79.916  1.00  0.00           C  
ATOM    620  N   VAL A 296      11.728  91.834  83.845  1.00  0.00           N  
ATOM    621  CA  VAL A 296      10.343  91.426  84.091  1.00  0.00           C  
ATOM    622  C   VAL A 296       9.773  92.015  85.365  1.00  0.00           C  
ATOM    623  O   VAL A 296       8.701  92.603  85.339  1.00  0.00           O  
ATOM    624  CB  VAL A 296      10.177  89.885  84.204  1.00  0.00           C  
ATOM    625  CG1 VAL A 296       8.699  89.529  84.357  1.00  0.00           C  
ATOM    626  CG2 VAL A 296      10.770  89.194  82.996  1.00  0.00           C  
ATOM    627  N   ARG A 297      10.468  91.835  86.486  1.00  0.00           N  
ATOM    628  CA  ARG A 297       9.982  92.365  87.755  1.00  0.00           C  
ATOM    629  C   ARG A 297       9.618  93.839  87.635  1.00  0.00           C  
ATOM    630  O   ARG A 297       8.475  94.223  87.885  1.00  0.00           O  
ATOM    631  CB  ARG A 297      11.023  92.162  88.862  1.00  0.00           C  
ATOM    632  CG  ARG A 297      10.780  90.910  89.704  1.00  0.00           C  
ATOM    633  CD  ARG A 297      12.035  90.483  90.427  1.00  0.00           C  
ATOM    634  NE  ARG A 297      11.851  89.293  91.252  1.00  0.00           N  
ATOM    635  CZ  ARG A 297      11.048  89.236  92.300  1.00  0.00           C  
ATOM    636  NH1 ARG A 297      10.351  90.306  92.638  1.00  0.00           N  
ATOM    637  NH2 ARG A 297      10.968  88.126  93.024  1.00  0.00           N  
ATOM    638  N   TYR A 298      10.589  94.661  87.243  1.00  0.00           N  
ATOM    639  CA  TYR A 298      10.356  96.089  87.078  1.00  0.00           C  
ATOM    640  C   TYR A 298       9.014  96.256  86.390  1.00  0.00           C  
ATOM    641  O   TYR A 298       8.070  96.791  86.952  1.00  0.00           O  
ATOM    642  CB  TYR A 298      11.461  96.717  86.224  1.00  0.00           C  
ATOM    643  CG  TYR A 298      11.141  98.127  85.804  1.00  0.00           C  
ATOM    644  CD1 TYR A 298      10.799  99.087  86.752  1.00  0.00           C  
ATOM    645  CD2 TYR A 298      11.125  98.496  84.457  1.00  0.00           C  
ATOM    646  CE1 TYR A 298      10.441 100.384  86.374  1.00  0.00           C  
ATOM    647  CE2 TYR A 298      10.765  99.790  84.068  1.00  0.00           C  
ATOM    648  CZ  TYR A 298      10.424 100.723  85.035  1.00  0.00           C  
ATOM    649  OH  TYR A 298      10.056 101.991  84.682  1.00  0.00           O  
ATOM    650  N   LYS A 299       8.948  95.766  85.165  1.00  0.00           N  
ATOM    651  CA  LYS A 299       7.749  95.808  84.350  1.00  0.00           C  
ATOM    652  C   LYS A 299       6.523  95.435  85.188  1.00  0.00           C  
ATOM    653  O   LYS A 299       5.573  96.212  85.296  1.00  0.00           O  
ATOM    654  CB  LYS A 299       7.905  94.818  83.182  1.00  0.00           C  
ATOM    655  CG  LYS A 299       7.587  95.369  81.808  1.00  0.00           C  
ATOM    656  CD  LYS A 299       8.473  96.539  81.495  1.00  0.00           C  
ATOM    657  CE  LYS A 299       8.193  97.079  80.125  1.00  0.00           C  
ATOM    658  NZ  LYS A 299       8.897  98.369  79.949  1.00  0.00           N  
ATOM    659  N   THR A 300       6.538  94.242  85.774  1.00  0.00           N  
ATOM    660  CA  THR A 300       5.403  93.809  86.583  1.00  0.00           C  
ATOM    661  C   THR A 300       5.056  94.887  87.572  1.00  0.00           C  
ATOM    662  O   THR A 300       3.902  95.003  87.986  1.00  0.00           O  
ATOM    663  CB  THR A 300       5.684  92.524  87.403  1.00  0.00           C  
ATOM    664  OG1 THR A 300       5.657  91.377  86.539  1.00  0.00           O  
ATOM    665  CG2 THR A 300       4.621  92.357  88.506  1.00  0.00           C  
ATOM    666  N   MET A 301       6.067  95.665  87.951  1.00  0.00           N  
ATOM    667  CA  MET A 301       5.873  96.734  88.908  1.00  0.00           C  
ATOM    668  C   MET A 301       5.224  97.951  88.304  1.00  0.00           C  
ATOM    669  O   MET A 301       4.555  98.696  88.998  1.00  0.00           O  
ATOM    670  CB  MET A 301       7.193  97.109  89.584  1.00  0.00           C  
ATOM    671  CG  MET A 301       7.574  96.133  90.698  1.00  0.00           C  
ATOM    672  SD  MET A 301       8.916  96.693  91.738  1.00  0.00           S  
ATOM    673  CE  MET A 301       8.039  97.010  93.261  1.00  0.00           C  
ATOM    674  N   GLN A 302       5.405  98.164  87.014  1.00  0.00           N  
ATOM    675  CA  GLN A 302       4.765  99.299  86.408  1.00  0.00           C  
ATOM    676  C   GLN A 302       3.380  98.863  86.039  1.00  0.00           C  
ATOM    677  O   GLN A 302       2.653  99.556  85.350  1.00  0.00           O  
ATOM    678  CB  GLN A 302       5.541  99.759  85.199  1.00  0.00           C  
ATOM    679  CG  GLN A 302       6.819 100.436  85.585  1.00  0.00           C  
ATOM    680  CD  GLN A 302       6.606 101.409  86.721  1.00  0.00           C  
ATOM    681  OE1 GLN A 302       6.249 101.012  87.827  1.00  0.00           O  
ATOM    682  NE2 GLN A 302       6.818 102.690  86.456  1.00  0.00           N  
ATOM    683  N   GLY A 303       3.027  97.681  86.512  1.00  0.00           N  
ATOM    684  CA  GLY A 303       1.701  97.159  86.281  1.00  0.00           C  
ATOM    685  C   GLY A 303       1.481  96.226  85.116  1.00  0.00           C  
ATOM    686  O   GLY A 303       0.485  95.511  85.104  1.00  0.00           O  
ATOM    687  N   PHE A 304       2.379  96.204  84.141  1.00  0.00           N  
ATOM    688  CA  PHE A 304       2.150  95.334  82.999  1.00  0.00           C  
ATOM    689  C   PHE A 304       1.908  93.902  83.417  1.00  0.00           C  
ATOM    690  O   PHE A 304       2.410  93.445  84.441  1.00  0.00           O  
ATOM    691  CB  PHE A 304       3.327  95.366  82.022  1.00  0.00           C  
ATOM    692  CG  PHE A 304       3.658  96.735  81.512  1.00  0.00           C  
ATOM    693  CD1 PHE A 304       2.800  97.811  81.738  1.00  0.00           C  
ATOM    694  CD2 PHE A 304       4.852  96.964  80.840  1.00  0.00           C  
ATOM    695  CE1 PHE A 304       3.133  99.094  81.309  1.00  0.00           C  
ATOM    696  CE2 PHE A 304       5.189  98.239  80.412  1.00  0.00           C  
ATOM    697  CZ  PHE A 304       4.330  99.306  80.648  1.00  0.00           C  
ATOM    698  N   TYR A 305       1.116  93.207  82.610  1.00  0.00           N  
ATOM    699  CA  TYR A 305       0.813  91.803  82.833  1.00  0.00           C  
ATOM    700  C   TYR A 305       1.948  91.061  82.141  1.00  0.00           C  
ATOM    701  O   TYR A 305       1.801  90.690  80.981  1.00  0.00           O  
ATOM    702  CB  TYR A 305      -0.512  91.451  82.158  1.00  0.00           C  
ATOM    703  CG  TYR A 305      -0.857  89.987  82.232  1.00  0.00           C  
ATOM    704  CD1 TYR A 305      -1.310  89.416  83.419  1.00  0.00           C  
ATOM    705  CD2 TYR A 305      -0.674  89.158  81.130  1.00  0.00           C  
ATOM    706  CE1 TYR A 305      -1.564  88.055  83.508  1.00  0.00           C  
ATOM    707  CE2 TYR A 305      -0.924  87.797  81.208  1.00  0.00           C  
ATOM    708  CZ  TYR A 305      -1.364  87.248  82.399  1.00  0.00           C  
ATOM    709  OH  TYR A 305      -1.564  85.887  82.492  1.00  0.00           O  
ATOM    710  N   ALA A 306       3.066  90.845  82.840  1.00  0.00           N  
ATOM    711  CA  ALA A 306       4.242  90.193  82.239  1.00  0.00           C  
ATOM    712  C   ALA A 306       4.621  88.782  82.673  1.00  0.00           C  
ATOM    713  O   ALA A 306       5.591  88.583  83.402  1.00  0.00           O  
ATOM    714  CB  ALA A 306       5.458  91.094  82.399  1.00  0.00           C  
ATOM    715  N   PRO A 307       3.896  87.777  82.182  1.00  0.00           N  
ATOM    716  CA  PRO A 307       4.164  86.384  82.522  1.00  0.00           C  
ATOM    717  C   PRO A 307       5.432  85.845  81.854  1.00  0.00           C  
ATOM    718  O   PRO A 307       5.498  85.717  80.636  1.00  0.00           O  
ATOM    719  CB  PRO A 307       2.924  85.684  82.010  1.00  0.00           C  
ATOM    720  CG  PRO A 307       2.689  86.421  80.732  1.00  0.00           C  
ATOM    721  CD  PRO A 307       2.799  87.857  81.204  1.00  0.00           C  
ATOM    722  N   TYR A 308       6.435  85.534  82.665  1.00  0.00           N  
ATOM    723  CA  TYR A 308       7.692  84.975  82.181  1.00  0.00           C  
ATOM    724  C   TYR A 308       7.518  83.443  82.225  1.00  0.00           C  
ATOM    725  O   TYR A 308       7.039  82.903  83.224  1.00  0.00           O  
ATOM    726  CB  TYR A 308       8.833  85.419  83.112  1.00  0.00           C  
ATOM    727  CG  TYR A 308      10.187  84.852  82.756  1.00  0.00           C  
ATOM    728  CD1 TYR A 308      10.810  85.202  81.571  1.00  0.00           C  
ATOM    729  CD2 TYR A 308      10.827  83.937  83.589  1.00  0.00           C  
ATOM    730  CE1 TYR A 308      12.037  84.659  81.209  1.00  0.00           C  
ATOM    731  CE2 TYR A 308      12.065  83.385  83.236  1.00  0.00           C  
ATOM    732  CZ  TYR A 308      12.662  83.753  82.037  1.00  0.00           C  
ATOM    733  OH  TYR A 308      13.869  83.213  81.642  1.00  0.00           O  
ATOM    734  N   VAL A 309       7.889  82.746  81.155  1.00  0.00           N  
ATOM    735  CA  VAL A 309       7.746  81.286  81.102  1.00  0.00           C  
ATOM    736  C   VAL A 309       9.078  80.612  80.735  1.00  0.00           C  
ATOM    737  O   VAL A 309       9.423  80.502  79.549  1.00  0.00           O  
ATOM    738  CB  VAL A 309       6.692  80.875  80.041  1.00  0.00           C  
ATOM    739  CG1 VAL A 309       6.271  79.431  80.250  1.00  0.00           C  
ATOM    740  CG2 VAL A 309       5.501  81.810  80.093  1.00  0.00           C  
ATOM    741  N   PRO A 310       9.825  80.131  81.741  1.00  0.00           N  
ATOM    742  CA  PRO A 310      11.124  79.465  81.595  1.00  0.00           C  
ATOM    743  C   PRO A 310      11.106  78.293  80.634  1.00  0.00           C  
ATOM    744  O   PRO A 310      10.153  77.519  80.613  1.00  0.00           O  
ATOM    745  CB  PRO A 310      11.443  78.998  83.006  1.00  0.00           C  
ATOM    746  CG  PRO A 310      10.666  79.940  83.869  1.00  0.00           C  
ATOM    747  CD  PRO A 310       9.366  80.069  83.134  1.00  0.00           C  
ATOM    748  N   GLY A 311      12.175  78.155  79.854  1.00  0.00           N  
ATOM    749  CA  GLY A 311      12.263  77.058  78.908  1.00  0.00           C  
ATOM    750  C   GLY A 311      13.487  76.172  79.105  1.00  0.00           C  
ATOM    751  O   GLY A 311      14.422  76.531  79.824  1.00  0.00           O  
ATOM    752  N   TRP A 312      13.478  75.005  78.459  1.00  0.00           N  
ATOM    753  CA  TRP A 312      14.579  74.047  78.543  1.00  0.00           C  
ATOM    754  C   TRP A 312      14.712  73.174  77.320  1.00  0.00           C  
ATOM    755  O   TRP A 312      13.731  72.624  76.811  1.00  0.00           O  
ATOM    756  CB  TRP A 312      14.417  73.132  79.745  1.00  0.00           C  
ATOM    757  CG  TRP A 312      15.254  73.518  80.880  1.00  0.00           C  
ATOM    758  CD1 TRP A 312      16.611  73.403  80.982  1.00  0.00           C  
ATOM    759  CD2 TRP A 312      14.806  74.123  82.087  1.00  0.00           C  
ATOM    760  NE1 TRP A 312      17.037  73.906  82.189  1.00  0.00           N  
ATOM    761  CE2 TRP A 312      15.946  74.356  82.885  1.00  0.00           C  
ATOM    762  CE3 TRP A 312      13.548  74.502  82.572  1.00  0.00           C  
ATOM    763  CZ2 TRP A 312      15.864  74.947  84.141  1.00  0.00           C  
ATOM    764  CZ3 TRP A 312      13.469  75.092  83.818  1.00  0.00           C  
ATOM    765  CH2 TRP A 312      14.622  75.309  84.588  1.00  0.00           C  
ATOM    766  N   ASP A 313      15.955  73.039  76.880  1.00  0.00           N  
ATOM    767  CA  ASP A 313      16.308  72.229  75.730  1.00  0.00           C  
ATOM    768  C   ASP A 313      16.524  70.789  76.164  1.00  0.00           C  
ATOM    769  O   ASP A 313      17.403  70.510  76.980  1.00  0.00           O  
ATOM    770  CB  ASP A 313      17.586  72.767  75.108  1.00  0.00           C  
ATOM    771  CG  ASP A 313      17.328  73.518  73.837  1.00  0.00           C  
ATOM    772  OD1 ASP A 313      16.467  74.423  73.852  1.00  0.00           O  
ATOM    773  OD2 ASP A 313      17.987  73.199  72.826  1.00  0.00           O  
ATOM    774  N   THR A 314      15.749  69.876  75.586  1.00  0.00           N  
ATOM    775  CA  THR A 314      15.841  68.472  75.950  1.00  0.00           C  
ATOM    776  C   THR A 314      16.301  67.475  74.894  1.00  0.00           C  
ATOM    777  O   THR A 314      16.462  66.295  75.199  1.00  0.00           O  
ATOM    778  CB  THR A 314      14.509  68.004  76.512  1.00  0.00           C  
ATOM    779  OG1 THR A 314      13.448  68.432  75.644  1.00  0.00           O  
ATOM    780  CG2 THR A 314      14.306  68.590  77.887  1.00  0.00           C  
ATOM    781  N   HIS A 315      16.504  67.936  73.663  1.00  0.00           N  
ATOM    782  CA  HIS A 315      16.979  67.063  72.589  1.00  0.00           C  
ATOM    783  C   HIS A 315      18.453  67.341  72.348  1.00  0.00           C  
ATOM    784  O   HIS A 315      19.112  67.936  73.195  1.00  0.00           O  
ATOM    785  CB  HIS A 315      16.199  67.302  71.300  1.00  0.00           C  
ATOM    786  CG  HIS A 315      14.802  66.775  71.342  1.00  0.00           C  
ATOM    787  ND1 HIS A 315      14.503  65.504  71.781  1.00  0.00           N  
ATOM    788  CD2 HIS A 315      13.622  67.345  71.003  1.00  0.00           C  
ATOM    789  CE1 HIS A 315      13.197  65.314  71.715  1.00  0.00           C  
ATOM    790  NE2 HIS A 315      12.639  66.416  71.247  1.00  0.00           N  
ATOM    791  N   GLY A 316      18.968  66.911  71.200  1.00  0.00           N  
ATOM    792  CA  GLY A 316      20.368  67.135  70.880  1.00  0.00           C  
ATOM    793  C   GLY A 316      21.267  65.905  70.967  1.00  0.00           C  
ATOM    794  O   GLY A 316      20.791  64.771  71.039  1.00  0.00           O  
ATOM    795  N   LEU A 317      22.578  66.136  70.950  1.00  0.00           N  
ATOM    796  CA  LEU A 317      23.563  65.059  71.037  1.00  0.00           C  
ATOM    797  C   LEU A 317      24.347  65.034  72.367  1.00  0.00           C  
ATOM    798  O   LEU A 317      24.683  63.956  72.863  1.00  0.00           O  
ATOM    799  CB  LEU A 317      24.535  65.146  69.858  1.00  0.00           C  
ATOM    800  CG  LEU A 317      25.669  64.116  69.748  1.00  0.00           C  
ATOM    801  CD1 LEU A 317      25.122  62.700  69.927  1.00  0.00           C  
ATOM    802  CD2 LEU A 317      26.371  64.273  68.384  1.00  0.00           C  
ATOM    803  N   PRO A 333      24.662  66.212  72.956  1.00  0.00           N  
ATOM    804  CA  PRO A 333      25.398  66.160  74.220  1.00  0.00           C  
ATOM    805  C   PRO A 333      24.675  65.202  75.162  1.00  0.00           C  
ATOM    806  O   PRO A 333      25.224  64.185  75.581  1.00  0.00           O  
ATOM    807  CB  PRO A 333      25.343  67.605  74.695  1.00  0.00           C  
ATOM    808  CG  PRO A 333      25.406  68.361  73.410  1.00  0.00           C  
ATOM    809  CD  PRO A 333      24.415  67.613  72.567  1.00  0.00           C  
ATOM    810  N   ILE A 334      23.422  65.535  75.454  1.00  0.00           N  
ATOM    811  CA  ILE A 334      22.572  64.727  76.304  1.00  0.00           C  
ATOM    812  C   ILE A 334      22.749  63.239  76.008  1.00  0.00           C  
ATOM    813  O   ILE A 334      22.508  62.407  76.884  1.00  0.00           O  
ATOM    814  CB  ILE A 334      21.081  65.105  76.121  1.00  0.00           C  
ATOM    815  CG1 ILE A 334      20.835  66.522  76.624  1.00  0.00           C  
ATOM    816  CG2 ILE A 334      20.191  64.150  76.883  1.00  0.00           C  
ATOM    817  CD1 ILE A 334      19.407  66.974  76.503  1.00  0.00           C  
ATOM    818  N   GLU A 336      23.167  62.888  74.791  1.00  0.00           N  
ATOM    819  CA  GLU A 336      23.358  61.472  74.465  1.00  0.00           C  
ATOM    820  C   GLU A 336      24.746  61.036  74.881  1.00  0.00           C  
ATOM    821  O   GLU A 336      24.916  60.039  75.595  1.00  0.00           O  
ATOM    822  CB  GLU A 336      23.188  61.187  72.965  1.00  0.00           C  
ATOM    823  CG  GLU A 336      21.799  61.468  72.393  1.00  0.00           C  
ATOM    824  CD  GLU A 336      21.476  60.628  71.142  1.00  0.00           C  
ATOM    825  OE1 GLU A 336      21.155  59.428  71.306  1.00  0.00           O  
ATOM    826  OE2 GLU A 336      21.539  61.158  70.004  1.00  0.00           O  
ATOM    827  N   GLN A 340      25.738  61.793  74.427  1.00  0.00           N  
ATOM    828  CA  GLN A 340      27.129  61.490  74.735  1.00  0.00           C  
ATOM    829  C   GLN A 340      27.282  61.396  76.256  1.00  0.00           C  
ATOM    830  O   GLN A 340      28.090  60.603  76.771  1.00  0.00           O  
ATOM    831  CB  GLN A 340      28.048  62.586  74.164  1.00  0.00           C  
ATOM    832  CG  GLN A 340      27.594  63.130  72.804  1.00  0.00           C  
ATOM    833  CD  GLN A 340      28.652  63.969  72.091  1.00  0.00           C  
ATOM    834  OE1 GLN A 340      29.422  63.459  71.273  1.00  0.00           O  
ATOM    835  NE2 GLN A 340      28.694  65.263  72.405  1.00  0.00           N  
ATOM    836  N   ALA A 341      26.481  62.202  76.959  1.00  0.00           N  
ATOM    837  CA  ALA A 341      26.484  62.249  78.418  1.00  0.00           C  
ATOM    838  C   ALA A 341      25.809  61.011  79.004  1.00  0.00           C  
ATOM    839  O   ALA A 341      25.503  60.963  80.191  1.00  0.00           O  
ATOM    840  CB  ALA A 341      25.780  63.517  78.909  1.00  0.00           C  
ATOM    841  N   LEU A 342      25.564  60.018  78.156  1.00  0.00           N  
ATOM    842  CA  LEU A 342      24.965  58.769  78.594  1.00  0.00           C  
ATOM    843  C   LEU A 342      26.056  57.711  78.552  1.00  0.00           C  
ATOM    844  O   LEU A 342      26.522  57.264  79.600  1.00  0.00           O  
ATOM    845  CB  LEU A 342      23.811  58.398  77.678  1.00  0.00           C  
ATOM    846  CG  LEU A 342      22.676  59.394  77.897  1.00  0.00           C  
ATOM    847  CD1 LEU A 342      21.847  59.546  76.645  1.00  0.00           C  
ATOM    848  CD2 LEU A 342      21.841  58.941  79.083  1.00  0.00           C  
ATOM    849  N   THR A 343      26.491  57.330  77.353  1.00  0.00           N  
ATOM    850  CA  THR A 343      27.543  56.326  77.237  1.00  0.00           C  
ATOM    851  C   THR A 343      28.813  56.725  77.981  1.00  0.00           C  
ATOM    852  O   THR A 343      29.542  55.856  78.465  1.00  0.00           O  
ATOM    853  CB  THR A 343      27.884  56.017  75.759  1.00  0.00           C  
ATOM    854  OG1 THR A 343      26.864  55.170  75.211  1.00  0.00           O  
ATOM    855  CG2 THR A 343      29.232  55.304  75.644  1.00  0.00           C  
ATOM    856  N   LYS A 344      29.082  58.024  78.092  1.00  0.00           N  
ATOM    857  CA  LYS A 344      30.280  58.450  78.812  1.00  0.00           C  
ATOM    858  C   LYS A 344      30.153  58.070  80.289  1.00  0.00           C  
ATOM    859  O   LYS A 344      31.052  58.331  81.093  1.00  0.00           O  
ATOM    860  CB  LYS A 344      30.516  59.962  78.688  1.00  0.00           C  
ATOM    861  CG  LYS A 344      31.840  60.405  79.333  1.00  0.00           C  
ATOM    862  CD  LYS A 344      32.027  61.917  79.370  1.00  0.00           C  
ATOM    863  CE  LYS A 344      33.322  62.283  80.094  1.00  0.00           C  
ATOM    864  NZ  LYS A 344      33.576  63.748  80.155  1.00  0.00           N  
ATOM    865  N   LYS A 345      29.026  57.459  80.643  1.00  0.00           N  
ATOM    866  CA  LYS A 345      28.784  57.018  82.015  1.00  0.00           C  
ATOM    867  C   LYS A 345      28.863  55.493  82.036  1.00  0.00           C  
ATOM    868  O   LYS A 345      29.468  54.908  82.933  1.00  0.00           O  
ATOM    869  CB  LYS A 345      27.399  57.477  82.492  1.00  0.00           C  
ATOM    870  CG  LYS A 345      27.021  56.998  83.885  1.00  0.00           C  
ATOM    871  CD  LYS A 345      25.569  57.329  84.205  1.00  0.00           C  
ATOM    872  CE  LYS A 345      25.187  56.860  85.604  1.00  0.00           C  
ATOM    873  NZ  LYS A 345      23.777  57.202  85.946  1.00  0.00           N  
ATOM    874  N   GLY A 346      28.258  54.865  81.027  1.00  0.00           N  
ATOM    875  CA  GLY A 346      28.253  53.415  80.917  1.00  0.00           C  
ATOM    876  C   GLY A 346      26.916  52.892  80.420  1.00  0.00           C  
ATOM    877  O   GLY A 346      26.315  52.024  81.047  1.00  0.00           O  
ATOM    878  N   VAL A 396      26.454  53.419  79.289  1.00  0.00           N  
ATOM    879  CA  VAL A 396      25.170  53.021  78.708  1.00  0.00           C  
ATOM    880  C   VAL A 396      25.206  51.714  77.915  1.00  0.00           C  
ATOM    881  O   VAL A 396      24.394  50.816  78.149  1.00  0.00           O  
ATOM    882  CB  VAL A 396      24.602  54.137  77.776  1.00  0.00           C  
ATOM    883  CG1 VAL A 396      23.461  53.592  76.927  1.00  0.00           C  
ATOM    884  CG2 VAL A 396      24.097  55.300  78.604  1.00  0.00           C  
ATOM    885  N   ASP A 397      26.146  51.614  76.980  1.00  0.00           N  
ATOM    886  CA  ASP A 397      26.263  50.433  76.132  1.00  0.00           C  
ATOM    887  C   ASP A 397      25.101  50.493  75.147  1.00  0.00           C  
ATOM    888  O   ASP A 397      24.072  49.834  75.324  1.00  0.00           O  
ATOM    889  CB  ASP A 397      26.200  49.138  76.963  1.00  0.00           C  
ATOM    890  CG  ASP A 397      26.431  47.880  76.122  1.00  0.00           C  
ATOM    891  OD1 ASP A 397      26.384  46.762  76.692  1.00  0.00           O  
ATOM    892  OD2 ASP A 397      26.660  48.005  74.897  1.00  0.00           O  
ATOM    893  N   ARG A 398      25.281  51.325  74.126  1.00  0.00           N  
ATOM    894  CA  ARG A 398      24.304  51.532  73.053  1.00  0.00           C  
ATOM    895  C   ARG A 398      23.598  50.218  72.687  1.00  0.00           C  
ATOM    896  O   ARG A 398      22.697  49.748  73.405  1.00  0.00           O  
ATOM    897  CB  ARG A 398      25.035  52.080  71.816  1.00  0.00           C  
ATOM    898  CG  ARG A 398      24.363  53.232  71.081  1.00  0.00           C  
ATOM    899  CD  ARG A 398      23.136  52.818  70.289  1.00  0.00           C  
ATOM    900  NE  ARG A 398      22.708  53.907  69.415  1.00  0.00           N  
ATOM    901  CZ  ARG A 398      21.539  53.950  68.785  1.00  0.00           C  
ATOM    902  NH1 ARG A 398      20.667  52.960  68.931  1.00  0.00           N  
ATOM    903  NH2 ARG A 398      21.243  54.980  68.007  1.00  0.00           N  
ATOM    904  N   LYS A 399      24.028  49.641  71.562  1.00  0.00           N  
ATOM    905  CA  LYS A 399      23.499  48.382  71.042  1.00  0.00           C  
ATOM    906  C   LYS A 399      23.302  47.346  72.146  1.00  0.00           C  
ATOM    907  O   LYS A 399      24.252  46.697  72.600  1.00  0.00           O  
ATOM    908  CB  LYS A 399      24.437  47.812  69.966  1.00  0.00           C  
ATOM    909  CG  LYS A 399      24.465  48.578  68.632  1.00  0.00           C  
ATOM    910  CD  LYS A 399      25.111  49.966  68.740  1.00  0.00           C  
ATOM    911  CE  LYS A 399      25.548  50.508  67.364  1.00  0.00           C  
ATOM    912  NZ  LYS A 399      24.445  50.587  66.366  1.00  0.00           N  
ATOM    913  N   LYS A 400      22.050  47.218  72.569  1.00  0.00           N  
ATOM    914  CA  LYS A 400      21.632  46.286  73.602  1.00  0.00           C  
ATOM    915  C   LYS A 400      20.246  46.752  74.002  1.00  0.00           C  
ATOM    916  O   LYS A 400      19.428  45.974  74.497  1.00  0.00           O  
ATOM    917  CB  LYS A 400      22.548  46.353  74.825  1.00  0.00           C  
ATOM    918  CG  LYS A 400      22.328  45.185  75.775  1.00  0.00           C  
ATOM    919  CD  LYS A 400      22.921  45.410  77.156  1.00  0.00           C  
ATOM    920  CE  LYS A 400      22.070  46.356  77.988  1.00  0.00           C  
ATOM    921  NZ  LYS A 400      22.583  46.485  79.382  1.00  0.00           N  
ATOM    922  N   MET A 401      19.986  48.034  73.757  1.00  0.00           N  
ATOM    923  CA  MET A 401      18.716  48.651  74.116  1.00  0.00           C  
ATOM    924  C   MET A 401      17.638  48.571  73.037  1.00  0.00           C  
ATOM    925  O   MET A 401      17.057  47.511  72.799  1.00  0.00           O  
ATOM    926  CB  MET A 401      18.961  50.112  74.489  1.00  0.00           C  
ATOM    927  CG  MET A 401      20.131  50.305  75.448  1.00  0.00           C  
ATOM    928  SD  MET A 401      20.620  52.044  75.596  1.00  0.00           S  
ATOM    929  CE  MET A 401      19.780  52.510  77.127  1.00  0.00           C  
ATOM    930  N   SER A 402      17.383  49.713  72.403  1.00  0.00           N  
ATOM    931  CA  SER A 402      16.374  49.883  71.350  1.00  0.00           C  
ATOM    932  C   SER A 402      16.144  51.385  71.311  1.00  0.00           C  
ATOM    933  O   SER A 402      16.241  52.036  72.352  1.00  0.00           O  
ATOM    934  CB  SER A 402      15.056  49.189  71.714  1.00  0.00           C  
ATOM    935  OG  SER A 402      13.946  49.947  71.257  1.00  0.00           O  
ATOM    936  N   THR A 403      15.843  51.945  70.144  1.00  0.00           N  
ATOM    937  CA  THR A 403      15.646  53.383  70.087  1.00  0.00           C  
ATOM    938  C   THR A 403      14.778  53.860  71.247  1.00  0.00           C  
ATOM    939  O   THR A 403      15.175  54.743  72.014  1.00  0.00           O  
ATOM    940  CB  THR A 403      15.023  53.828  68.759  1.00  0.00           C  
ATOM    941  OG1 THR A 403      13.730  53.235  68.600  1.00  0.00           O  
ATOM    942  CG2 THR A 403      15.910  53.415  67.614  1.00  0.00           C  
ATOM    943  N   ALA A 404      13.605  53.268  71.405  1.00  0.00           N  
ATOM    944  CA  ALA A 404      12.734  53.677  72.499  1.00  0.00           C  
ATOM    945  C   ALA A 404      13.418  53.373  73.853  1.00  0.00           C  
ATOM    946  O   ALA A 404      13.238  54.094  74.843  1.00  0.00           O  
ATOM    947  CB  ALA A 404      11.393  52.953  72.384  1.00  0.00           C  
ATOM    948  N   GLU A 405      14.217  52.308  73.866  1.00  0.00           N  
ATOM    949  CA  GLU A 405      14.949  51.879  75.048  1.00  0.00           C  
ATOM    950  C   GLU A 405      16.081  52.826  75.438  1.00  0.00           C  
ATOM    951  O   GLU A 405      16.856  52.545  76.358  1.00  0.00           O  
ATOM    952  CB  GLU A 405      15.534  50.489  74.829  1.00  0.00           C  
ATOM    953  CG  GLU A 405      14.537  49.354  74.922  1.00  0.00           C  
ATOM    954  CD  GLU A 405      15.042  48.229  75.807  1.00  0.00           C  
ATOM    955  OE1 GLU A 405      16.242  47.880  75.717  1.00  0.00           O  
ATOM    956  OE2 GLU A 405      14.236  47.689  76.591  1.00  0.00           O  
ATOM    957  N   PHE A 406      16.205  53.936  74.724  1.00  0.00           N  
ATOM    958  CA  PHE A 406      17.236  54.899  75.061  1.00  0.00           C  
ATOM    959  C   PHE A 406      16.643  56.286  74.975  1.00  0.00           C  
ATOM    960  O   PHE A 406      17.046  57.182  75.708  1.00  0.00           O  
ATOM    961  CB  PHE A 406      18.452  54.774  74.135  1.00  0.00           C  
ATOM    962  CG  PHE A 406      19.700  55.400  74.705  1.00  0.00           C  
ATOM    963  CD1 PHE A 406      19.874  55.485  76.092  1.00  0.00           C  
ATOM    964  CD2 PHE A 406      20.702  55.892  73.869  1.00  0.00           C  
ATOM    965  CE1 PHE A 406      20.999  56.036  76.644  1.00  0.00           C  
ATOM    966  CE2 PHE A 406      21.853  56.455  74.428  1.00  0.00           C  
ATOM    967  CZ  PHE A 406      21.987  56.522  75.830  1.00  0.00           C  
ATOM    968  N   ARG A 407      15.682  56.460  74.073  1.00  0.00           N  
ATOM    969  CA  ARG A 407      15.040  57.752  73.945  1.00  0.00           C  
ATOM    970  C   ARG A 407      14.679  58.088  75.361  1.00  0.00           C  
ATOM    971  O   ARG A 407      14.976  59.177  75.849  1.00  0.00           O  
ATOM    972  CB  ARG A 407      13.769  57.664  73.109  1.00  0.00           C  
ATOM    973  CG  ARG A 407      14.025  57.578  71.629  1.00  0.00           C  
ATOM    974  CD  ARG A 407      12.730  57.465  70.868  1.00  0.00           C  
ATOM    975  NE  ARG A 407      11.988  58.722  70.799  1.00  0.00           N  
ATOM    976  CZ  ARG A 407      12.429  59.827  70.205  1.00  0.00           C  
ATOM    977  NH1 ARG A 407      13.622  59.853  69.622  1.00  0.00           N  
ATOM    978  NH2 ARG A 407      11.664  60.907  70.183  1.00  0.00           N  
ATOM    979  N   GLU A 408      14.046  57.120  76.015  1.00  0.00           N  
ATOM    980  CA  GLU A 408      13.640  57.262  77.402  1.00  0.00           C  
ATOM    981  C   GLU A 408      14.886  57.461  78.252  1.00  0.00           C  
ATOM    982  O   GLU A 408      14.964  58.403  79.043  1.00  0.00           O  
ATOM    983  CB  GLU A 408      12.895  56.006  77.866  1.00  0.00           C  
ATOM    984  CG  GLU A 408      11.440  55.937  77.438  1.00  0.00           C  
ATOM    985  CD  GLU A 408      10.519  56.762  78.330  1.00  0.00           C  
ATOM    986  OE1 GLU A 408      10.223  56.325  79.464  1.00  0.00           O  
ATOM    987  OE2 GLU A 408      10.091  57.856  77.905  1.00  0.00           O  
ATOM    988  N   LYS A 418      15.864  56.575  78.068  1.00  0.00           N  
ATOM    989  CA  LYS A 418      17.114  56.624  78.823  1.00  0.00           C  
ATOM    990  C   LYS A 418      17.949  57.842  78.462  1.00  0.00           C  
ATOM    991  O   LYS A 418      19.088  57.999  78.899  1.00  0.00           O  
ATOM    992  CB  LYS A 418      17.919  55.337  78.600  1.00  0.00           C  
ATOM    993  CG  LYS A 418      17.784  54.313  79.724  1.00  0.00           C  
ATOM    994  CD  LYS A 418      18.411  54.838  81.031  1.00  0.00           C  
ATOM    995  CE  LYS A 418      18.067  53.950  82.252  1.00  0.00           C  
ATOM    996  NZ  LYS A 418      18.689  54.404  83.541  1.00  0.00           N  
ATOM    997  N   CYS A 419      17.361  58.708  77.657  1.00  0.00           N  
ATOM    998  CA  CYS A 419      18.004  59.934  77.225  1.00  0.00           C  
ATOM    999  C   CYS A 419      16.835  60.891  77.253  1.00  0.00           C  
ATOM   1000  O   CYS A 419      16.638  61.659  76.324  1.00  0.00           O  
ATOM   1001  CB  CYS A 419      18.545  59.773  75.797  1.00  0.00           C  
ATOM   1002  SG  CYS A 419      19.515  58.249  75.585  1.00  0.00           S  
ATOM   1003  N   LYS A 420      16.040  60.783  78.318  1.00  0.00           N  
ATOM   1004  CA  LYS A 420      14.846  61.601  78.515  1.00  0.00           C  
ATOM   1005  C   LYS A 420      14.528  61.656  79.985  1.00  0.00           C  
ATOM   1006  O   LYS A 420      13.783  62.519  80.445  1.00  0.00           O  
ATOM   1007  CB  LYS A 420      13.627  61.014  77.820  1.00  0.00           C  
ATOM   1008  CG  LYS A 420      12.365  61.798  78.138  1.00  0.00           C  
ATOM   1009  CD  LYS A 420      11.119  60.952  78.000  1.00  0.00           C  
ATOM   1010  CE  LYS A 420       9.864  61.795  78.173  1.00  0.00           C  
ATOM   1011  NZ  LYS A 420       8.618  60.976  78.110  1.00  0.00           N  
ATOM   1012  N   GLU A 421      15.038  60.690  80.724  1.00  0.00           N  
ATOM   1013  CA  GLU A 421      14.814  60.722  82.149  1.00  0.00           C  
ATOM   1014  C   GLU A 421      15.880  61.727  82.533  1.00  0.00           C  
ATOM   1015  O   GLU A 421      15.611  62.755  83.165  1.00  0.00           O  
ATOM   1016  CB  GLU A 421      15.106  59.360  82.796  1.00  0.00           C  
ATOM   1017  CG  GLU A 421      14.095  58.259  82.464  1.00  0.00           C  
ATOM   1018  CD  GLU A 421      14.529  56.879  82.975  1.00  0.00           C  
ATOM   1019  OE1 GLU A 421      14.502  56.652  84.211  1.00  0.00           O  
ATOM   1020  OE2 GLU A 421      14.908  56.024  82.132  1.00  0.00           O  
ATOM   1021  N   PHE A 422      17.098  61.428  82.102  1.00  0.00           N  
ATOM   1022  CA  PHE A 422      18.228  62.288  82.380  1.00  0.00           C  
ATOM   1023  C   PHE A 422      17.818  63.749  82.127  1.00  0.00           C  
ATOM   1024  O   PHE A 422      17.930  64.589  83.019  1.00  0.00           O  
ATOM   1025  CB  PHE A 422      19.408  61.887  81.490  1.00  0.00           C  
ATOM   1026  CG  PHE A 422      20.608  62.743  81.676  1.00  0.00           C  
ATOM   1027  CD1 PHE A 422      21.381  62.630  82.819  1.00  0.00           C  
ATOM   1028  CD2 PHE A 422      20.935  63.709  80.729  1.00  0.00           C  
ATOM   1029  CE1 PHE A 422      22.466  63.471  83.026  1.00  0.00           C  
ATOM   1030  CE2 PHE A 422      22.018  64.556  80.923  1.00  0.00           C  
ATOM   1031  CZ  PHE A 422      22.787  64.438  82.078  1.00  0.00           C  
ATOM   1032  N   ALA A 423      17.324  64.038  80.923  1.00  0.00           N  
ATOM   1033  CA  ALA A 423      16.897  65.389  80.565  1.00  0.00           C  
ATOM   1034  C   ALA A 423      16.131  66.023  81.711  1.00  0.00           C  
ATOM   1035  O   ALA A 423      16.576  67.012  82.290  1.00  0.00           O  
ATOM   1036  CB  ALA A 423      16.030  65.350  79.325  1.00  0.00           C  
ATOM   1037  N   LEU A 424      14.978  65.450  82.034  1.00  0.00           N  
ATOM   1038  CA  LEU A 424      14.164  65.945  83.134  1.00  0.00           C  
ATOM   1039  C   LEU A 424      14.955  65.892  84.445  1.00  0.00           C  
ATOM   1040  O   LEU A 424      14.746  66.713  85.341  1.00  0.00           O  
ATOM   1041  CB  LEU A 424      12.887  65.111  83.260  1.00  0.00           C  
ATOM   1042  CG  LEU A 424      11.720  65.384  82.304  1.00  0.00           C  
ATOM   1043  CD1 LEU A 424      12.208  65.489  80.867  1.00  0.00           C  
ATOM   1044  CD2 LEU A 424      10.698  64.270  82.438  1.00  0.00           C  
ATOM   1045  N   GLU A 425      15.859  64.924  84.558  1.00  0.00           N  
ATOM   1046  CA  GLU A 425      16.675  64.803  85.758  1.00  0.00           C  
ATOM   1047  C   GLU A 425      17.584  66.016  85.848  1.00  0.00           C  
ATOM   1048  O   GLU A 425      18.193  66.286  86.882  1.00  0.00           O  
ATOM   1049  CB  GLU A 425      17.549  63.551  85.716  1.00  0.00           C  
ATOM   1050  CG  GLU A 425      16.814  62.235  85.760  1.00  0.00           C  
ATOM   1051  CD  GLU A 425      17.761  61.084  86.010  1.00  0.00           C  
ATOM   1052  OE1 GLU A 425      17.298  59.929  86.063  1.00  0.00           O  
ATOM   1053  OE2 GLU A 425      18.976  61.336  86.161  1.00  0.00           O  
ATOM   1054  N   GLN A 426      17.688  66.742  84.746  1.00  0.00           N  
ATOM   1055  CA  GLN A 426      18.532  67.917  84.713  1.00  0.00           C  
ATOM   1056  C   GLN A 426      17.666  69.130  84.983  1.00  0.00           C  
ATOM   1057  O   GLN A 426      17.976  69.930  85.868  1.00  0.00           O  
ATOM   1058  CB  GLN A 426      19.235  68.035  83.348  1.00  0.00           C  
ATOM   1059  CG  GLN A 426      20.236  66.906  83.059  1.00  0.00           C  
ATOM   1060  CD  GLN A 426      21.237  66.692  84.198  1.00  0.00           C  
ATOM   1061  OE1 GLN A 426      22.017  67.582  84.522  1.00  0.00           O  
ATOM   1062  NE2 GLN A 426      21.209  65.508  84.806  1.00  0.00           N  
ATOM   1063  N   ILE A 427      16.568  69.251  84.238  1.00  0.00           N  
ATOM   1064  CA  ILE A 427      15.674  70.381  84.417  1.00  0.00           C  
ATOM   1065  C   ILE A 427      15.512  70.648  85.909  1.00  0.00           C  
ATOM   1066  O   ILE A 427      15.812  71.745  86.382  1.00  0.00           O  
ATOM   1067  CB  ILE A 427      14.285  70.142  83.768  1.00  0.00           C  
ATOM   1068  CG1 ILE A 427      13.624  68.900  84.363  1.00  0.00           C  
ATOM   1069  CG2 ILE A 427      14.431  70.017  82.257  1.00  0.00           C  
ATOM   1070  CD1 ILE A 427      12.200  68.654  83.874  1.00  0.00           C  
ATOM   1071  N   GLU A 429      15.066  69.651  86.666  1.00  0.00           N  
ATOM   1072  CA  GLU A 429      14.909  69.867  88.091  1.00  0.00           C  
ATOM   1073  C   GLU A 429      16.212  70.410  88.607  1.00  0.00           C  
ATOM   1074  O   GLU A 429      16.253  71.497  89.169  1.00  0.00           O  
ATOM   1075  CB  GLU A 429      14.583  68.572  88.813  1.00  0.00           C  
ATOM   1076  CG  GLU A 429      13.180  68.075  88.564  1.00  0.00           C  
ATOM   1077  CD  GLU A 429      12.234  69.182  88.148  1.00  0.00           C  
ATOM   1078  OE1 GLU A 429      12.016  69.317  86.928  1.00  0.00           O  
ATOM   1079  OE2 GLU A 429      11.720  69.915  89.028  1.00  0.00           O  
ATOM   1080  N   LEU A 431      17.282  69.655  88.383  1.00  0.00           N  
ATOM   1081  CA  LEU A 431      18.608  70.050  88.843  1.00  0.00           C  
ATOM   1082  C   LEU A 431      18.939  71.516  88.623  1.00  0.00           C  
ATOM   1083  O   LEU A 431      19.413  72.195  89.529  1.00  0.00           O  
ATOM   1084  CB  LEU A 431      19.688  69.173  88.195  1.00  0.00           C  
ATOM   1085  CG  LEU A 431      20.032  67.907  88.994  1.00  0.00           C  
ATOM   1086  CD1 LEU A 431      21.197  67.138  88.353  1.00  0.00           C  
ATOM   1087  CD2 LEU A 431      20.381  68.327  90.418  1.00  0.00           C  
ATOM   1088  N   GLN A 432      18.682  72.006  87.422  1.00  0.00           N  
ATOM   1089  CA  GLN A 432      18.969  73.393  87.110  1.00  0.00           C  
ATOM   1090  C   GLN A 432      17.862  74.334  87.542  1.00  0.00           C  
ATOM   1091  O   GLN A 432      18.068  75.543  87.614  1.00  0.00           O  
ATOM   1092  CB  GLN A 432      19.187  73.559  85.617  1.00  0.00           C  
ATOM   1093  CG  GLN A 432      20.535  73.122  85.122  1.00  0.00           C  
ATOM   1094  CD  GLN A 432      20.547  73.064  83.624  1.00  0.00           C  
ATOM   1095  OE1 GLN A 432      19.927  73.898  82.962  1.00  0.00           O  
ATOM   1096  NE2 GLN A 432      21.247  72.082  83.071  1.00  0.00           N  
ATOM   1097  N   LYS A 433      16.684  73.789  87.817  1.00  0.00           N  
ATOM   1098  CA  LYS A 433      15.562  74.619  88.231  1.00  0.00           C  
ATOM   1099  C   LYS A 433      15.857  75.253  89.587  1.00  0.00           C  
ATOM   1100  O   LYS A 433      15.710  76.467  89.760  1.00  0.00           O  
ATOM   1101  CB  LYS A 433      14.280  73.780  88.302  1.00  0.00           C  
ATOM   1102  CG  LYS A 433      12.988  74.597  88.318  1.00  0.00           C  
ATOM   1103  CD  LYS A 433      11.739  73.707  88.353  1.00  0.00           C  
ATOM   1104  CE  LYS A 433      11.569  72.907  87.067  1.00  0.00           C  
ATOM   1105  NZ  LYS A 433      10.335  72.076  87.055  1.00  0.00           N  
ATOM   1106  N   LYS A 434      16.300  74.435  90.540  1.00  0.00           N  
ATOM   1107  CA  LYS A 434      16.595  74.933  91.871  1.00  0.00           C  
ATOM   1108  C   LYS A 434      17.518  76.143  91.795  1.00  0.00           C  
ATOM   1109  O   LYS A 434      17.285  77.145  92.469  1.00  0.00           O  
ATOM   1110  CB  LYS A 434      17.213  73.828  92.738  1.00  0.00           C  
ATOM   1111  CG  LYS A 434      17.290  74.179  94.238  1.00  0.00           C  
ATOM   1112  CD  LYS A 434      17.683  72.977  95.118  1.00  0.00           C  
ATOM   1113  CE  LYS A 434      16.708  71.807  94.944  1.00  0.00           C  
ATOM   1114  NZ  LYS A 434      16.802  70.757  96.002  1.00  0.00           N  
ATOM   1115  N   ASP A 435      18.554  76.065  90.970  1.00  0.00           N  
ATOM   1116  CA  ASP A 435      19.471  77.195  90.829  1.00  0.00           C  
ATOM   1117  C   ASP A 435      18.724  78.455  90.432  1.00  0.00           C  
ATOM   1118  O   ASP A 435      18.670  79.417  91.189  1.00  0.00           O  
ATOM   1119  CB  ASP A 435      20.515  76.922  89.761  1.00  0.00           C  
ATOM   1120  CG  ASP A 435      21.217  75.623  89.973  1.00  0.00           C  
ATOM   1121  OD1 ASP A 435      21.753  75.426  91.084  1.00  0.00           O  
ATOM   1122  OD2 ASP A 435      21.228  74.804  89.024  1.00  0.00           O  
ATOM   1123  N   PHE A 436      18.164  78.454  89.231  1.00  0.00           N  
ATOM   1124  CA  PHE A 436      17.432  79.610  88.766  1.00  0.00           C  
ATOM   1125  C   PHE A 436      16.563  80.138  89.883  1.00  0.00           C  
ATOM   1126  O   PHE A 436      16.534  81.341  90.129  1.00  0.00           O  
ATOM   1127  CB  PHE A 436      16.585  79.256  87.546  1.00  0.00           C  
ATOM   1128  CG  PHE A 436      17.393  79.038  86.303  1.00  0.00           C  
ATOM   1129  CD1 PHE A 436      17.390  77.813  85.664  1.00  0.00           C  
ATOM   1130  CD2 PHE A 436      18.175  80.064  85.781  1.00  0.00           C  
ATOM   1131  CE1 PHE A 436      18.155  77.615  84.515  1.00  0.00           C  
ATOM   1132  CE2 PHE A 436      18.938  79.875  84.645  1.00  0.00           C  
ATOM   1133  CZ  PHE A 436      18.930  78.653  84.010  1.00  0.00           C  
ATOM   1134  N   ARG A 437      15.867  79.241  90.574  1.00  0.00           N  
ATOM   1135  CA  ARG A 437      15.017  79.659  91.691  1.00  0.00           C  
ATOM   1136  C   ARG A 437      15.879  80.239  92.812  1.00  0.00           C  
ATOM   1137  O   ARG A 437      15.529  81.231  93.461  1.00  0.00           O  
ATOM   1138  CB  ARG A 437      14.213  78.476  92.233  1.00  0.00           C  
ATOM   1139  CG  ARG A 437      13.162  77.932  91.282  1.00  0.00           C  
ATOM   1140  CD  ARG A 437      12.190  77.055  92.037  1.00  0.00           C  
ATOM   1141  NE  ARG A 437      11.310  76.321  91.141  1.00  0.00           N  
ATOM   1142  CZ  ARG A 437      10.342  75.503  91.546  1.00  0.00           C  
ATOM   1143  NH1 ARG A 437      10.123  75.315  92.849  1.00  0.00           N  
ATOM   1144  NH2 ARG A 437       9.595  74.865  90.646  1.00  0.00           N  
ATOM   1145  N   ARG A 438      17.016  79.593  93.018  1.00  0.00           N  
ATOM   1146  CA  ARG A 438      17.976  79.979  94.030  1.00  0.00           C  
ATOM   1147  C   ARG A 438      18.470  81.395  93.746  1.00  0.00           C  
ATOM   1148  O   ARG A 438      19.069  82.039  94.600  1.00  0.00           O  
ATOM   1149  CB  ARG A 438      19.148  78.997  93.995  1.00  0.00           C  
ATOM   1150  CG  ARG A 438      19.892  78.828  95.300  1.00  0.00           C  
ATOM   1151  CD  ARG A 438      19.085  78.027  96.297  1.00  0.00           C  
ATOM   1152  NE  ARG A 438      19.817  77.828  97.547  1.00  0.00           N  
ATOM   1153  CZ  ARG A 438      20.326  78.814  98.288  1.00  0.00           C  
ATOM   1154  NH1 ARG A 438      20.191  80.086  97.907  1.00  0.00           N  
ATOM   1155  NH2 ARG A 438      20.959  78.529  99.423  1.00  0.00           N  
ATOM   1156  N   LEU A 439      18.230  81.881  92.538  1.00  0.00           N  
ATOM   1157  CA  LEU A 439      18.673  83.222  92.188  1.00  0.00           C  
ATOM   1158  C   LEU A 439      17.558  84.239  92.404  1.00  0.00           C  
ATOM   1159  O   LEU A 439      17.686  85.404  92.025  1.00  0.00           O  
ATOM   1160  CB  LEU A 439      19.134  83.273  90.729  1.00  0.00           C  
ATOM   1161  CG  LEU A 439      20.434  82.582  90.315  1.00  0.00           C  
ATOM   1162  CD1 LEU A 439      20.540  82.656  88.812  1.00  0.00           C  
ATOM   1163  CD2 LEU A 439      21.643  83.237  90.931  1.00  0.00           C  
ATOM   1164  N   GLY A 444      16.460  83.800  93.011  1.00  0.00           N  
ATOM   1165  CA  GLY A 444      15.360  84.712  93.245  1.00  0.00           C  
ATOM   1166  C   GLY A 444      14.670  85.053  91.945  1.00  0.00           C  
ATOM   1167  O   GLY A 444      13.746  85.866  91.917  1.00  0.00           O  
ATOM   1168  N   VAL A 445      15.133  84.459  90.852  1.00  0.00           N  
ATOM   1169  CA  VAL A 445      14.491  84.684  89.570  1.00  0.00           C  
ATOM   1170  C   VAL A 445      13.042  84.293  89.838  1.00  0.00           C  
ATOM   1171  O   VAL A 445      12.766  83.563  90.788  1.00  0.00           O  
ATOM   1172  CB  VAL A 445      15.080  83.770  88.487  1.00  0.00           C  
ATOM   1173  CG1 VAL A 445      13.987  83.227  87.599  1.00  0.00           C  
ATOM   1174  CG2 VAL A 445      16.077  84.539  87.666  1.00  0.00           C  
ATOM   1175  N   ARG A 460      12.115  84.762  89.016  1.00  0.00           N  
ATOM   1176  CA  ARG A 460      10.712  84.442  89.228  1.00  0.00           C  
ATOM   1177  C   ARG A 460      10.061  84.042  87.914  1.00  0.00           C  
ATOM   1178  O   ARG A 460      10.209  84.755  86.915  1.00  0.00           O  
ATOM   1179  CB  ARG A 460      10.020  85.665  89.789  1.00  0.00           C  
ATOM   1180  CG  ARG A 460       8.635  85.418  90.255  1.00  0.00           C  
ATOM   1181  CD  ARG A 460       8.072  86.713  90.806  1.00  0.00           C  
ATOM   1182  NE  ARG A 460       7.439  87.480  89.753  1.00  0.00           N  
ATOM   1183  CZ  ARG A 460       7.080  88.747  89.863  1.00  0.00           C  
ATOM   1184  NH1 ARG A 460       7.302  89.398  90.998  1.00  0.00           N  
ATOM   1185  NH2 ARG A 460       6.500  89.350  88.829  1.00  0.00           N  
ATOM   1186  N   GLY A 461       9.348  82.916  87.904  1.00  0.00           N  
ATOM   1187  CA  GLY A 461       8.701  82.476  86.674  1.00  0.00           C  
ATOM   1188  C   GLY A 461       7.908  81.190  86.785  1.00  0.00           C  
ATOM   1189  O   GLY A 461       7.965  80.528  87.819  1.00  0.00           O  
ATOM   1190  N   ASP A 463       7.190  80.817  85.721  1.00  0.00           N  
ATOM   1191  CA  ASP A 463       6.369  79.605  85.733  1.00  0.00           C  
ATOM   1192  C   ASP A 463       7.154  78.297  85.886  1.00  0.00           C  
ATOM   1193  O   ASP A 463       6.787  77.279  85.301  1.00  0.00           O  
ATOM   1194  CB  ASP A 463       5.505  79.529  84.467  1.00  0.00           C  
ATOM   1195  CG  ASP A 463       4.075  79.055  84.757  1.00  0.00           C  
ATOM   1196  OD1 ASP A 463       3.896  78.095  85.540  1.00  0.00           O  
ATOM   1197  OD2 ASP A 463       3.123  79.639  84.199  1.00  0.00           O  
ATOM   1198  N   PHE A 471       8.212  78.310  86.690  1.00  0.00           N  
ATOM   1199  CA  PHE A 471       9.012  77.111  86.886  1.00  0.00           C  
ATOM   1200  C   PHE A 471       8.205  75.853  87.232  1.00  0.00           C  
ATOM   1201  O   PHE A 471       8.588  74.746  86.862  1.00  0.00           O  
ATOM   1202  CB  PHE A 471      10.062  77.338  87.973  1.00  0.00           C  
ATOM   1203  CG  PHE A 471      11.193  78.228  87.557  1.00  0.00           C  
ATOM   1204  CD1 PHE A 471      11.147  79.593  87.795  1.00  0.00           C  
ATOM   1205  CD2 PHE A 471      12.319  77.691  86.945  1.00  0.00           C  
ATOM   1206  CE1 PHE A 471      12.212  80.410  87.431  1.00  0.00           C  
ATOM   1207  CE2 PHE A 471      13.393  78.498  86.572  1.00  0.00           C  
ATOM   1208  CZ  PHE A 471      13.341  79.857  86.815  1.00  0.00           C  
ATOM   1209  N   ASN A 472       7.103  76.007  87.956  1.00  0.00           N  
ATOM   1210  CA  ASN A 472       6.283  74.846  88.322  1.00  0.00           C  
ATOM   1211  C   ASN A 472       5.653  74.198  87.083  1.00  0.00           C  
ATOM   1212  O   ASN A 472       5.306  73.010  87.084  1.00  0.00           O  
ATOM   1213  CB  ASN A 472       5.166  75.256  89.296  1.00  0.00           C  
ATOM   1214  CG  ASN A 472       5.573  75.129  90.752  1.00  0.00           C  
ATOM   1215  OD1 ASN A 472       4.728  75.187  91.646  1.00  0.00           O  
ATOM   1216  ND2 ASN A 472       6.864  74.958  90.997  1.00  0.00           N  
ATOM   1217  N   ASP A 473       5.513  74.989  86.025  1.00  0.00           N  
ATOM   1218  CA  ASP A 473       4.907  74.518  84.792  1.00  0.00           C  
ATOM   1219  C   ASP A 473       5.580  75.191  83.605  1.00  0.00           C  
ATOM   1220  O   ASP A 473       4.923  75.863  82.812  1.00  0.00           O  
ATOM   1221  CB  ASP A 473       3.416  74.852  84.822  1.00  0.00           C  
ATOM   1222  CG  ASP A 473       2.709  74.488  83.541  1.00  0.00           C  
ATOM   1223  OD1 ASP A 473       2.758  73.301  83.140  1.00  0.00           O  
ATOM   1224  OD2 ASP A 473       2.099  75.402  82.945  1.00  0.00           O  
ATOM   1225  N   PRO A 474       6.904  74.998  83.460  1.00  0.00           N  
ATOM   1226  CA  PRO A 474       7.738  75.567  82.388  1.00  0.00           C  
ATOM   1227  C   PRO A 474       7.469  74.875  81.059  1.00  0.00           C  
ATOM   1228  O   PRO A 474       6.550  74.068  80.969  1.00  0.00           O  
ATOM   1229  CB  PRO A 474       9.143  75.282  82.887  1.00  0.00           C  
ATOM   1230  CG  PRO A 474       8.975  73.889  83.455  1.00  0.00           C  
ATOM   1231  CD  PRO A 474       7.661  73.982  84.221  1.00  0.00           C  
ATOM   1232  N   TYR A 475       8.246  75.188  80.024  1.00  0.00           N  
ATOM   1233  CA  TYR A 475       8.065  74.498  78.748  1.00  0.00           C  
ATOM   1234  C   TYR A 475       9.361  73.806  78.413  1.00  0.00           C  
ATOM   1235  O   TYR A 475      10.435  74.283  78.779  1.00  0.00           O  
ATOM   1236  CB  TYR A 475       7.644  75.445  77.607  1.00  0.00           C  
ATOM   1237  CG  TYR A 475       8.716  76.325  76.998  1.00  0.00           C  
ATOM   1238  CD1 TYR A 475       9.752  75.791  76.230  1.00  0.00           C  
ATOM   1239  CD2 TYR A 475       8.655  77.708  77.142  1.00  0.00           C  
ATOM   1240  CE1 TYR A 475      10.700  76.628  75.617  1.00  0.00           C  
ATOM   1241  CE2 TYR A 475       9.586  78.545  76.538  1.00  0.00           C  
ATOM   1242  CZ  TYR A 475      10.604  78.008  75.778  1.00  0.00           C  
ATOM   1243  OH  TYR A 475      11.512  78.862  75.193  1.00  0.00           O  
ATOM   1244  N   ILE A 476       9.250  72.676  77.724  1.00  0.00           N  
ATOM   1245  CA  ILE A 476      10.409  71.880  77.347  1.00  0.00           C  
ATOM   1246  C   ILE A 476      10.219  71.259  75.970  1.00  0.00           C  
ATOM   1247  O   ILE A 476       9.284  70.504  75.733  1.00  0.00           O  
ATOM   1248  CB  ILE A 476      10.659  70.784  78.402  1.00  0.00           C  
ATOM   1249  CG1 ILE A 476       9.403  70.618  79.268  1.00  0.00           C  
ATOM   1250  CG2 ILE A 476      11.859  71.151  79.265  1.00  0.00           C  
ATOM   1251  CD1 ILE A 476       9.672  70.258  80.727  1.00  0.00           C  
ATOM   1252  N   THR A 477      11.130  71.584  75.067  1.00  0.00           N  
ATOM   1253  CA  THR A 477      11.071  71.107  73.696  1.00  0.00           C  
ATOM   1254  C   THR A 477      10.613  69.675  73.458  1.00  0.00           C  
ATOM   1255  O   THR A 477      10.231  69.342  72.331  1.00  0.00           O  
ATOM   1256  CB  THR A 477      12.420  71.295  72.985  1.00  0.00           C  
ATOM   1257  OG1 THR A 477      12.369  70.644  71.706  1.00  0.00           O  
ATOM   1258  CG2 THR A 477      13.554  70.709  73.815  1.00  0.00           C  
ATOM   1259  N   LEU A 478      10.640  68.823  74.480  1.00  0.00           N  
ATOM   1260  CA  LEU A 478      10.213  67.442  74.269  1.00  0.00           C  
ATOM   1261  C   LEU A 478       8.785  67.130  74.710  1.00  0.00           C  
ATOM   1262  O   LEU A 478       8.377  65.972  74.748  1.00  0.00           O  
ATOM   1263  CB  LEU A 478      11.194  66.457  74.927  1.00  0.00           C  
ATOM   1264  CG  LEU A 478      11.488  66.447  76.432  1.00  0.00           C  
ATOM   1265  CD1 LEU A 478      10.212  66.176  77.222  1.00  0.00           C  
ATOM   1266  CD2 LEU A 478      12.534  65.367  76.725  1.00  0.00           C  
ATOM   1267  N   LYS A 479       8.022  68.159  75.047  1.00  0.00           N  
ATOM   1268  CA  LYS A 479       6.641  67.944  75.444  1.00  0.00           C  
ATOM   1269  C   LYS A 479       5.846  67.674  74.186  1.00  0.00           C  
ATOM   1270  O   LYS A 479       6.014  68.356  73.178  1.00  0.00           O  
ATOM   1271  CB  LYS A 479       6.063  69.177  76.144  1.00  0.00           C  
ATOM   1272  CG  LYS A 479       6.450  69.312  77.605  1.00  0.00           C  
ATOM   1273  CD  LYS A 479       5.936  68.131  78.402  1.00  0.00           C  
ATOM   1274  CE  LYS A 479       6.217  68.306  79.882  1.00  0.00           C  
ATOM   1275  NZ  LYS A 479       5.542  69.523  80.421  1.00  0.00           N  
ATOM   1276  N   PRO A 482       4.958  66.675  74.236  1.00  0.00           N  
ATOM   1277  CA  PRO A 482       4.113  66.283  73.112  1.00  0.00           C  
ATOM   1278  C   PRO A 482       3.546  67.468  72.358  1.00  0.00           C  
ATOM   1279  O   PRO A 482       3.500  67.458  71.133  1.00  0.00           O  
ATOM   1280  CB  PRO A 482       3.029  65.450  73.779  1.00  0.00           C  
ATOM   1281  CG  PRO A 482       3.787  64.761  74.860  1.00  0.00           C  
ATOM   1282  CD  PRO A 482       4.605  65.900  75.438  1.00  0.00           C  
ATOM   1283  N   GLU A 485       3.118  68.490  73.087  1.00  0.00           N  
ATOM   1284  CA  GLU A 485       2.559  69.667  72.449  1.00  0.00           C  
ATOM   1285  C   GLU A 485       3.594  70.415  71.640  1.00  0.00           C  
ATOM   1286  O   GLU A 485       3.272  71.000  70.609  1.00  0.00           O  
ATOM   1287  CB  GLU A 485       1.947  70.602  73.486  1.00  0.00           C  
ATOM   1288  CG  GLU A 485       0.629  70.095  74.011  1.00  0.00           C  
ATOM   1289  CD  GLU A 485      -0.214  69.491  72.900  1.00  0.00           C  
ATOM   1290  OE1 GLU A 485      -0.437  70.188  71.883  1.00  0.00           O  
ATOM   1291  OE2 GLU A 485      -0.644  68.322  73.043  1.00  0.00           O  
ATOM   1292  N   TYR A 486       4.841  70.379  72.097  1.00  0.00           N  
ATOM   1293  CA  TYR A 486       5.912  71.081  71.408  1.00  0.00           C  
ATOM   1294  C   TYR A 486       6.206  70.513  70.017  1.00  0.00           C  
ATOM   1295  O   TYR A 486       6.288  71.272  69.049  1.00  0.00           O  
ATOM   1296  CB  TYR A 486       7.177  71.070  72.266  1.00  0.00           C  
ATOM   1297  CG  TYR A 486       8.060  72.294  72.095  1.00  0.00           C  
ATOM   1298  CD1 TYR A 486       8.591  72.945  73.203  1.00  0.00           C  
ATOM   1299  CD2 TYR A 486       8.386  72.784  70.831  1.00  0.00           C  
ATOM   1300  CE1 TYR A 486       9.423  74.046  73.067  1.00  0.00           C  
ATOM   1301  CE2 TYR A 486       9.225  73.893  70.686  1.00  0.00           C  
ATOM   1302  CZ  TYR A 486       9.736  74.514  71.815  1.00  0.00           C  
ATOM   1303  OH  TYR A 486      10.561  75.601  71.698  1.00  0.00           O  
ATOM   1304  N   GLU A 489       6.363  69.194  69.903  1.00  0.00           N  
ATOM   1305  CA  GLU A 489       6.653  68.610  68.594  1.00  0.00           C  
ATOM   1306  C   GLU A 489       5.573  69.108  67.660  1.00  0.00           C  
ATOM   1307  O   GLU A 489       5.839  69.497  66.526  1.00  0.00           O  
ATOM   1308  CB  GLU A 489       6.595  67.081  68.614  1.00  0.00           C  
ATOM   1309  CG  GLU A 489       6.603  66.445  69.974  1.00  0.00           C  
ATOM   1310  CD  GLU A 489       7.921  66.594  70.665  1.00  0.00           C  
ATOM   1311  OE1 GLU A 489       8.293  67.741  70.962  1.00  0.00           O  
ATOM   1312  OE2 GLU A 489       8.588  65.567  70.910  1.00  0.00           O  
ATOM   1313  N   ALA A 490       4.343  69.084  68.159  1.00  0.00           N  
ATOM   1314  CA  ALA A 490       3.201  69.529  67.385  1.00  0.00           C  
ATOM   1315  C   ALA A 490       3.645  70.765  66.636  1.00  0.00           C  
ATOM   1316  O   ALA A 490       3.651  70.803  65.402  1.00  0.00           O  
ATOM   1317  CB  ALA A 490       2.040  69.864  68.317  1.00  0.00           C  
ATOM   1318  N   ALA A 494       4.044  71.760  67.420  1.00  0.00           N  
ATOM   1319  CA  ALA A 494       4.510  73.038  66.914  1.00  0.00           C  
ATOM   1320  C   ALA A 494       5.713  72.814  66.012  1.00  0.00           C  
ATOM   1321  O   ALA A 494       5.861  73.457  64.974  1.00  0.00           O  
ATOM   1322  CB  ALA A 494       4.890  73.942  68.091  1.00  0.00           C  
ATOM   1323  N   GLN A 495       6.561  71.884  66.426  1.00  0.00           N  
ATOM   1324  CA  GLN A 495       7.773  71.540  65.703  1.00  0.00           C  
ATOM   1325  C   GLN A 495       7.530  71.149  64.248  1.00  0.00           C  
ATOM   1326  O   GLN A 495       8.104  71.729  63.322  1.00  0.00           O  
ATOM   1327  CB  GLN A 495       8.466  70.377  66.410  1.00  0.00           C  
ATOM   1328  CG  GLN A 495       9.793  70.000  65.810  1.00  0.00           C  
ATOM   1329  CD  GLN A 495      10.899  70.872  66.325  1.00  0.00           C  
ATOM   1330  OE1 GLN A 495      11.357  70.713  67.458  1.00  0.00           O  
ATOM   1331  NE2 GLN A 495      11.328  71.819  65.504  1.00  0.00           N  
ATOM   1332  N   ILE A 496       6.674  70.152  64.061  1.00  0.00           N  
ATOM   1333  CA  ILE A 496       6.387  69.633  62.739  1.00  0.00           C  
ATOM   1334  C   ILE A 496       5.589  70.580  61.863  1.00  0.00           C  
ATOM   1335  O   ILE A 496       5.878  70.713  60.672  1.00  0.00           O  
ATOM   1336  CB  ILE A 496       5.647  68.271  62.826  1.00  0.00           C  
ATOM   1337  CG1 ILE A 496       4.136  68.485  62.901  1.00  0.00           C  
ATOM   1338  CG2 ILE A 496       6.093  67.507  64.077  1.00  0.00           C  
ATOM   1339  CD1 ILE A 496       3.348  67.400  62.185  1.00  0.00           C  
ATOM   1340  N   ARG A 498       4.588  71.241  62.442  1.00  0.00           N  
ATOM   1341  CA  ARG A 498       3.758  72.162  61.658  1.00  0.00           C  
ATOM   1342  C   ARG A 498       4.624  73.207  60.997  1.00  0.00           C  
ATOM   1343  O   ARG A 498       4.450  73.494  59.821  1.00  0.00           O  
ATOM   1344  CB  ARG A 498       2.700  72.855  62.525  1.00  0.00           C  
ATOM   1345  CG  ARG A 498       1.643  71.926  63.123  1.00  0.00           C  
ATOM   1346  CD  ARG A 498       0.418  72.710  63.596  1.00  0.00           C  
ATOM   1347  NE  ARG A 498      -0.520  71.853  64.308  1.00  0.00           N  
ATOM   1348  CZ  ARG A 498      -0.316  71.383  65.533  1.00  0.00           C  
ATOM   1349  NH1 ARG A 498       0.790  71.692  66.194  1.00  0.00           N  
ATOM   1350  NH2 ARG A 498      -1.211  70.585  66.090  1.00  0.00           N  
ATOM   1351  N   ILE A 499       5.548  73.784  61.758  1.00  0.00           N  
ATOM   1352  CA  ILE A 499       6.456  74.772  61.203  1.00  0.00           C  
ATOM   1353  C   ILE A 499       7.008  74.115  59.952  1.00  0.00           C  
ATOM   1354  O   ILE A 499       6.698  74.517  58.824  1.00  0.00           O  
ATOM   1355  CB  ILE A 499       7.620  75.054  62.153  1.00  0.00           C  
ATOM   1356  CG1 ILE A 499       7.118  75.819  63.368  1.00  0.00           C  
ATOM   1357  CG2 ILE A 499       8.709  75.828  61.434  1.00  0.00           C  
ATOM   1358  CD1 ILE A 499       8.238  76.295  64.270  1.00  0.00           C  
ATOM   1359  N   PHE A 500       7.821  73.085  60.180  1.00  0.00           N  
ATOM   1360  CA  PHE A 500       8.427  72.296  59.115  1.00  0.00           C  
ATOM   1361  C   PHE A 500       7.370  72.162  58.027  1.00  0.00           C  
ATOM   1362  O   PHE A 500       7.582  72.564  56.887  1.00  0.00           O  
ATOM   1363  CB  PHE A 500       8.835  70.935  59.706  1.00  0.00           C  
ATOM   1364  CG  PHE A 500       9.234  69.885  58.695  1.00  0.00           C  
ATOM   1365  CD1 PHE A 500      10.166  68.914  59.042  1.00  0.00           C  
ATOM   1366  CD2 PHE A 500       8.632  69.801  57.447  1.00  0.00           C  
ATOM   1367  CE1 PHE A 500      10.487  67.877  58.167  1.00  0.00           C  
ATOM   1368  CE2 PHE A 500       8.945  68.770  56.566  1.00  0.00           C  
ATOM   1369  CZ  PHE A 500       9.873  67.807  56.928  1.00  0.00           C  
ATOM   1370  N   GLY A 501       6.219  71.617  58.401  1.00  0.00           N  
ATOM   1371  CA  GLY A 501       5.143  71.440  57.448  1.00  0.00           C  
ATOM   1372  C   GLY A 501       4.850  72.699  56.665  1.00  0.00           C  
ATOM   1373  O   GLY A 501       5.087  72.753  55.454  1.00  0.00           O  
ATOM   1374  N   GLU A 502       4.339  73.714  57.357  1.00  0.00           N  
ATOM   1375  CA  GLU A 502       4.004  74.980  56.715  1.00  0.00           C  
ATOM   1376  C   GLU A 502       5.097  75.327  55.721  1.00  0.00           C  
ATOM   1377  O   GLU A 502       4.822  75.706  54.584  1.00  0.00           O  
ATOM   1378  CB  GLU A 502       3.862  76.099  57.752  1.00  0.00           C  
ATOM   1379  CG  GLU A 502       2.925  75.770  58.913  1.00  0.00           C  
ATOM   1380  CD  GLU A 502       2.194  76.990  59.433  1.00  0.00           C  
ATOM   1381  OE1 GLU A 502       1.576  76.897  60.517  1.00  0.00           O  
ATOM   1382  OE2 GLU A 502       2.231  78.037  58.742  1.00  0.00           O  
ATOM   1383  N   MET A 503       6.340  75.178  56.156  1.00  0.00           N  
ATOM   1384  CA  MET A 503       7.471  75.450  55.291  1.00  0.00           C  
ATOM   1385  C   MET A 503       7.364  74.500  54.119  1.00  0.00           C  
ATOM   1386  O   MET A 503       7.187  74.927  52.984  1.00  0.00           O  
ATOM   1387  CB  MET A 503       8.779  75.205  56.030  1.00  0.00           C  
ATOM   1388  CG  MET A 503       8.896  75.976  57.334  1.00  0.00           C  
ATOM   1389  SD  MET A 503      10.507  75.772  58.082  1.00  0.00           S  
ATOM   1390  CE  MET A 503      11.505  76.803  56.940  1.00  0.00           C  
ATOM   1391  N   ALA A 504       7.463  73.209  54.408  1.00  0.00           N  
ATOM   1392  CA  ALA A 504       7.372  72.180  53.385  1.00  0.00           C  
ATOM   1393  C   ALA A 504       6.359  72.570  52.318  1.00  0.00           C  
ATOM   1394  O   ALA A 504       6.672  72.613  51.124  1.00  0.00           O  
ATOM   1395  CB  ALA A 504       6.968  70.860  54.017  1.00  0.00           C  
ATOM   1396  N   ASP A 505       5.144  72.862  52.761  1.00  0.00           N  
ATOM   1397  CA  ASP A 505       4.072  73.246  51.852  1.00  0.00           C  
ATOM   1398  C   ASP A 505       4.269  74.680  51.368  1.00  0.00           C  
ATOM   1399  O   ASP A 505       3.325  75.457  51.261  1.00  0.00           O  
ATOM   1400  CB  ASP A 505       2.726  73.097  52.566  1.00  0.00           C  
ATOM   1401  CG  ASP A 505       1.544  73.243  51.630  1.00  0.00           C  
ATOM   1402  OD1 ASP A 505       1.175  74.391  51.298  1.00  0.00           O  
ATOM   1403  OD2 ASP A 505       0.989  72.200  51.227  1.00  0.00           O  
ATOM   1404  N   LYS A 506       5.516  75.021  51.082  1.00  0.00           N  
ATOM   1405  CA  LYS A 506       5.867  76.348  50.606  1.00  0.00           C  
ATOM   1406  C   LYS A 506       7.187  76.212  49.867  1.00  0.00           C  
ATOM   1407  O   LYS A 506       7.846  77.206  49.549  1.00  0.00           O  
ATOM   1408  CB  LYS A 506       5.992  77.323  51.786  1.00  0.00           C  
ATOM   1409  CG  LYS A 506       4.654  77.690  52.416  1.00  0.00           C  
ATOM   1410  CD  LYS A 506       4.803  78.636  53.590  1.00  0.00           C  
ATOM   1411  CE  LYS A 506       3.442  78.950  54.201  1.00  0.00           C  
ATOM   1412  NZ  LYS A 506       3.517  79.592  55.557  1.00  0.00           N  
ATOM   1413  N   GLY A 507       7.551  74.955  49.610  1.00  0.00           N  
ATOM   1414  CA  GLY A 507       8.775  74.630  48.896  1.00  0.00           C  
ATOM   1415  C   GLY A 507      10.056  75.127  49.539  1.00  0.00           C  
ATOM   1416  O   GLY A 507      10.769  75.956  48.957  1.00  0.00           O  
ATOM   1417  N   LEU A 508      10.367  74.614  50.726  1.00  0.00           N  
ATOM   1418  CA  LEU A 508      11.567  75.048  51.419  1.00  0.00           C  
ATOM   1419  C   LEU A 508      12.375  73.929  52.059  1.00  0.00           C  
ATOM   1420  O   LEU A 508      13.590  74.040  52.185  1.00  0.00           O  
ATOM   1421  CB  LEU A 508      11.203  76.069  52.502  1.00  0.00           C  
ATOM   1422  CG  LEU A 508      10.546  77.387  52.107  1.00  0.00           C  
ATOM   1423  CD1 LEU A 508      10.097  78.112  53.354  1.00  0.00           C  
ATOM   1424  CD2 LEU A 508      11.516  78.224  51.324  1.00  0.00           C  
ATOM   1425  N   ILE A 509      11.725  72.848  52.455  1.00  0.00           N  
ATOM   1426  CA  ILE A 509      12.457  71.789  53.130  1.00  0.00           C  
ATOM   1427  C   ILE A 509      12.810  70.597  52.252  1.00  0.00           C  
ATOM   1428  O   ILE A 509      12.274  69.499  52.422  1.00  0.00           O  
ATOM   1429  CB  ILE A 509      11.678  71.332  54.396  1.00  0.00           C  
ATOM   1430  CG1 ILE A 509      12.516  70.349  55.201  1.00  0.00           C  
ATOM   1431  CG2 ILE A 509      10.346  70.718  54.015  1.00  0.00           C  
ATOM   1432  CD1 ILE A 509      12.131  70.307  56.669  1.00  0.00           C  
ATOM   1433  N   TYR A 510      13.752  70.810  51.340  1.00  0.00           N  
ATOM   1434  CA  TYR A 510      14.174  69.771  50.406  1.00  0.00           C  
ATOM   1435  C   TYR A 510      15.244  68.753  50.840  1.00  0.00           C  
ATOM   1436  O   TYR A 510      15.706  68.745  51.985  1.00  0.00           O  
ATOM   1437  CB  TYR A 510      14.632  70.435  49.116  1.00  0.00           C  
ATOM   1438  CG  TYR A 510      15.804  71.366  49.294  1.00  0.00           C  
ATOM   1439  CD1 TYR A 510      17.084  70.992  48.873  1.00  0.00           C  
ATOM   1440  CD2 TYR A 510      15.631  72.639  49.850  1.00  0.00           C  
ATOM   1441  CE1 TYR A 510      18.166  71.868  48.992  1.00  0.00           C  
ATOM   1442  CE2 TYR A 510      16.704  73.524  49.972  1.00  0.00           C  
ATOM   1443  CZ  TYR A 510      17.967  73.134  49.538  1.00  0.00           C  
ATOM   1444  OH  TYR A 510      19.016  74.022  49.609  1.00  0.00           O  
ATOM   1445  N   LYS A 511      15.631  67.908  49.878  1.00  0.00           N  
ATOM   1446  CA  LYS A 511      16.628  66.852  50.064  1.00  0.00           C  
ATOM   1447  C   LYS A 511      17.927  67.279  49.389  1.00  0.00           C  
ATOM   1448  O   LYS A 511      17.950  68.263  48.651  1.00  0.00           O  
ATOM   1449  CB  LYS A 511      16.129  65.553  49.423  1.00  0.00           C  
ATOM   1450  CG  LYS A 511      16.912  64.303  49.800  1.00  0.00           C  
ATOM   1451  CD  LYS A 511      16.565  63.846  51.210  1.00  0.00           C  
ATOM   1452  CE  LYS A 511      17.161  62.481  51.535  1.00  0.00           C  
ATOM   1453  NZ  LYS A 511      16.775  62.006  52.902  1.00  0.00           N  
ATOM   1454  N   GLY A 512      19.002  66.536  49.640  1.00  0.00           N  
ATOM   1455  CA  GLY A 512      20.280  66.871  49.041  1.00  0.00           C  
ATOM   1456  C   GLY A 512      21.477  66.125  49.601  1.00  0.00           C  
ATOM   1457  O   GLY A 512      21.338  65.021  50.130  1.00  0.00           O  
ATOM   1458  N   LYS A 513      22.657  66.736  49.467  1.00  0.00           N  
ATOM   1459  CA  LYS A 513      23.914  66.151  49.944  1.00  0.00           C  
ATOM   1460  C   LYS A 513      24.961  67.156  50.418  1.00  0.00           C  
ATOM   1461  O   LYS A 513      25.164  68.208  49.799  1.00  0.00           O  
ATOM   1462  CB  LYS A 513      24.565  65.270  48.858  1.00  0.00           C  
ATOM   1463  CG  LYS A 513      24.285  63.766  49.001  1.00  0.00           C  
ATOM   1464  CD  LYS A 513      25.084  62.906  48.020  1.00  0.00           C  
ATOM   1465  CE  LYS A 513      24.716  61.425  48.168  1.00  0.00           C  
ATOM   1466  NZ  LYS A 513      25.460  60.517  47.240  1.00  0.00           N  
ATOM   1467  N   LYS A 514      25.618  66.797  51.525  1.00  0.00           N  
ATOM   1468  CA  LYS A 514      26.691  67.584  52.131  1.00  0.00           C  
ATOM   1469  C   LYS A 514      27.728  66.595  52.659  1.00  0.00           C  
ATOM   1470  O   LYS A 514      27.429  65.418  52.850  1.00  0.00           O  
ATOM   1471  CB  LYS A 514      26.179  68.424  53.306  1.00  0.00           C  
ATOM   1472  CG  LYS A 514      27.157  69.521  53.758  1.00  0.00           C  
ATOM   1473  CD  LYS A 514      26.910  69.996  55.187  1.00  0.00           C  
ATOM   1474  CE  LYS A 514      27.567  69.065  56.200  1.00  0.00           C  
ATOM   1475  NZ  LYS A 514      27.307  69.478  57.611  1.00  0.00           N  
ATOM   1476  N   PRO A 515      28.966  67.060  52.877  1.00  0.00           N  
ATOM   1477  CA  PRO A 515      30.077  66.247  53.391  1.00  0.00           C  
ATOM   1478  C   PRO A 515      30.015  65.980  54.917  1.00  0.00           C  
ATOM   1479  O   PRO A 515      29.733  66.889  55.713  1.00  0.00           O  
ATOM   1480  CB  PRO A 515      31.301  67.078  53.016  1.00  0.00           C  
ATOM   1481  CG  PRO A 515      30.842  67.847  51.813  1.00  0.00           C  
ATOM   1482  CD  PRO A 515      29.478  68.276  52.227  1.00  0.00           C  
ATOM   1483  N   VAL A 516      30.302  64.744  55.321  1.00  0.00           N  
ATOM   1484  CA  VAL A 516      30.274  64.371  56.735  1.00  0.00           C  
ATOM   1485  C   VAL A 516      31.343  63.370  57.137  1.00  0.00           C  
ATOM   1486  O   VAL A 516      31.558  62.381  56.438  1.00  0.00           O  
ATOM   1487  CB  VAL A 516      28.944  63.727  57.123  1.00  0.00           C  
ATOM   1488  CG1 VAL A 516      27.830  64.739  57.011  1.00  0.00           C  
ATOM   1489  CG2 VAL A 516      28.679  62.513  56.237  1.00  0.00           C  
ATOM   1490  N   TYR A 517      31.986  63.607  58.279  1.00  0.00           N  
ATOM   1491  CA  TYR A 517      33.007  62.688  58.759  1.00  0.00           C  
ATOM   1492  C   TYR A 517      32.457  61.285  58.631  1.00  0.00           C  
ATOM   1493  O   TYR A 517      31.269  61.060  58.873  1.00  0.00           O  
ATOM   1494  CB  TYR A 517      33.340  62.968  60.205  1.00  0.00           C  
ATOM   1495  CG  TYR A 517      34.163  64.201  60.396  1.00  0.00           C  
ATOM   1496  CD1 TYR A 517      33.580  65.394  60.802  1.00  0.00           C  
ATOM   1497  CD2 TYR A 517      35.544  64.152  60.255  1.00  0.00           C  
ATOM   1498  CE1 TYR A 517      34.362  66.513  61.083  1.00  0.00           C  
ATOM   1499  CE2 TYR A 517      36.335  65.257  60.529  1.00  0.00           C  
ATOM   1500  CZ  TYR A 517      35.742  66.430  60.949  1.00  0.00           C  
ATOM   1501  OH  TYR A 517      36.534  67.501  61.273  1.00  0.00           O  
ATOM   1502  N   TRP A 518      33.322  60.345  58.265  1.00  0.00           N  
ATOM   1503  CA  TRP A 518      32.887  58.977  58.055  1.00  0.00           C  
ATOM   1504  C   TRP A 518      33.981  57.933  58.261  1.00  0.00           C  
ATOM   1505  O   TRP A 518      35.132  58.132  57.869  1.00  0.00           O  
ATOM   1506  CB  TRP A 518      32.324  58.875  56.647  1.00  0.00           C  
ATOM   1507  CG  TRP A 518      31.715  57.597  56.369  1.00  0.00           C  
ATOM   1508  CD1 TRP A 518      32.347  56.435  56.049  1.00  0.00           C  
ATOM   1509  CD2 TRP A 518      30.331  57.302  56.425  1.00  0.00           C  
ATOM   1510  NE1 TRP A 518      31.433  55.422  55.904  1.00  0.00           N  
ATOM   1511  CE2 TRP A 518      30.184  55.930  56.135  1.00  0.00           C  
ATOM   1512  CE3 TRP A 518      29.191  58.063  56.701  1.00  0.00           C  
ATOM   1513  CZ2 TRP A 518      28.946  55.305  56.110  1.00  0.00           C  
ATOM   1514  CZ3 TRP A 518      27.959  57.443  56.677  1.00  0.00           C  
ATOM   1515  CH2 TRP A 518      27.845  56.076  56.386  1.00  0.00           C  
ATOM   1516  N   SER A 519      33.607  56.808  58.866  1.00  0.00           N  
ATOM   1517  CA  SER A 519      34.557  55.730  59.133  1.00  0.00           C  
ATOM   1518  C   SER A 519      34.094  54.380  58.617  1.00  0.00           C  
ATOM   1519  O   SER A 519      33.293  53.706  59.259  1.00  0.00           O  
ATOM   1520  CB  SER A 519      34.826  55.604  60.637  1.00  0.00           C  
ATOM   1521  OG  SER A 519      35.707  54.521  60.907  1.00  0.00           O  
ATOM   1522  N   PRO A 520      34.614  53.956  57.457  1.00  0.00           N  
ATOM   1523  CA  PRO A 520      34.230  52.664  56.876  1.00  0.00           C  
ATOM   1524  C   PRO A 520      34.376  51.536  57.903  1.00  0.00           C  
ATOM   1525  O   PRO A 520      33.748  50.477  57.794  1.00  0.00           O  
ATOM   1526  CB  PRO A 520      35.201  52.515  55.708  1.00  0.00           C  
ATOM   1527  CG  PRO A 520      35.447  53.944  55.298  1.00  0.00           C  
ATOM   1528  CD  PRO A 520      35.631  54.626  56.627  1.00  0.00           C  
ATOM   1529  N   SER A 521      35.215  51.780  58.904  1.00  0.00           N  
ATOM   1530  CA  SER A 521      35.456  50.808  59.953  1.00  0.00           C  
ATOM   1531  C   SER A 521      34.322  50.905  60.977  1.00  0.00           C  
ATOM   1532  O   SER A 521      34.504  50.678  62.182  1.00  0.00           O  
ATOM   1533  CB  SER A 521      36.816  51.090  60.599  1.00  0.00           C  
ATOM   1534  OG  SER A 521      36.973  52.474  60.873  1.00  0.00           O  
ATOM   1535  N   SER A 522      33.139  51.237  60.475  1.00  0.00           N  
ATOM   1536  CA  SER A 522      31.966  51.379  61.319  1.00  0.00           C  
ATOM   1537  C   SER A 522      30.768  51.467  60.395  1.00  0.00           C  
ATOM   1538  O   SER A 522      29.634  51.162  60.780  1.00  0.00           O  
ATOM   1539  CB  SER A 522      32.077  52.667  62.122  1.00  0.00           C  
ATOM   1540  OG  SER A 522      33.433  52.946  62.416  1.00  0.00           O  
ATOM   1541  N   GLU A 523      31.046  51.895  59.167  1.00  0.00           N  
ATOM   1542  CA  GLU A 523      30.023  52.057  58.152  1.00  0.00           C  
ATOM   1543  C   GLU A 523      28.950  52.935  58.780  1.00  0.00           C  
ATOM   1544  O   GLU A 523      27.856  52.474  59.120  1.00  0.00           O  
ATOM   1545  CB  GLU A 523      29.489  50.678  57.741  1.00  0.00           C  
ATOM   1546  CG  GLU A 523      30.627  49.712  57.372  1.00  0.00           C  
ATOM   1547  CD  GLU A 523      30.173  48.288  57.078  1.00  0.00           C  
ATOM   1548  OE1 GLU A 523      29.359  47.742  57.853  1.00  0.00           O  
ATOM   1549  OE2 GLU A 523      30.654  47.711  56.076  1.00  0.00           O  
ATOM   1550  N   SER A 524      29.310  54.205  58.959  1.00  0.00           N  
ATOM   1551  CA  SER A 524      28.434  55.202  59.551  1.00  0.00           C  
ATOM   1552  C   SER A 524      29.176  56.523  59.651  1.00  0.00           C  
ATOM   1553  O   SER A 524      30.384  56.583  59.451  1.00  0.00           O  
ATOM   1554  CB  SER A 524      27.994  54.768  60.951  1.00  0.00           C  
ATOM   1555  OG  SER A 524      29.086  54.773  61.856  1.00  0.00           O  
ATOM   1556  N   SER A 525      28.442  57.579  59.969  1.00  0.00           N  
ATOM   1557  CA  SER A 525      29.028  58.899  60.107  1.00  0.00           C  
ATOM   1558  C   SER A 525      29.446  59.149  61.550  1.00  0.00           C  
ATOM   1559  O   SER A 525      29.226  58.317  62.431  1.00  0.00           O  
ATOM   1560  CB  SER A 525      28.022  59.963  59.679  1.00  0.00           C  
ATOM   1561  OG  SER A 525      26.809  59.805  60.390  1.00  0.00           O  
ATOM   1562  N   LEU A 526      30.049  60.308  61.784  1.00  0.00           N  
ATOM   1563  CA  LEU A 526      30.500  60.679  63.109  1.00  0.00           C  
ATOM   1564  C   LEU A 526      30.295  62.170  63.296  1.00  0.00           C  
ATOM   1565  O   LEU A 526      29.892  62.869  62.366  1.00  0.00           O  
ATOM   1566  CB  LEU A 526      31.976  60.337  63.274  1.00  0.00           C  
ATOM   1567  CG  LEU A 526      32.352  58.863  63.139  1.00  0.00           C  
ATOM   1568  CD1 LEU A 526      33.834  58.692  63.414  1.00  0.00           C  
ATOM   1569  CD2 LEU A 526      31.543  58.034  64.117  1.00  0.00           C  
ATOM   1570  N   ALA A 527      30.562  62.653  64.503  1.00  0.00           N  
ATOM   1571  CA  ALA A 527      30.412  64.069  64.805  1.00  0.00           C  
ATOM   1572  C   ALA A 527      31.579  64.505  65.657  1.00  0.00           C  
ATOM   1573  O   ALA A 527      31.790  63.977  66.744  1.00  0.00           O  
ATOM   1574  CB  ALA A 527      29.109  64.323  65.538  1.00  0.00           C  
ATOM   1575  N   GLU A 528      32.329  65.472  65.142  1.00  0.00           N  
ATOM   1576  CA  GLU A 528      33.500  66.018  65.807  1.00  0.00           C  
ATOM   1577  C   GLU A 528      33.797  65.313  67.126  1.00  0.00           C  
ATOM   1578  O   GLU A 528      34.735  64.521  67.217  1.00  0.00           O  
ATOM   1579  CB  GLU A 528      33.312  67.518  66.043  1.00  0.00           C  
ATOM   1580  CG  GLU A 528      34.609  68.316  66.083  1.00  0.00           C  
ATOM   1581  CD  GLU A 528      35.440  68.186  64.801  1.00  0.00           C  
ATOM   1582  OE1 GLU A 528      36.079  67.127  64.594  1.00  0.00           O  
ATOM   1583  OE2 GLU A 528      35.453  69.145  63.994  1.00  0.00           O  
ATOM   1584  N   ALA A 529      32.985  65.582  68.141  1.00  0.00           N  
ATOM   1585  CA  ALA A 529      33.179  64.982  69.457  1.00  0.00           C  
ATOM   1586  C   ALA A 529      33.490  63.481  69.417  1.00  0.00           C  
ATOM   1587  O   ALA A 529      33.908  62.903  70.417  1.00  0.00           O  
ATOM   1588  CB  ALA A 529      31.954  65.240  70.320  1.00  0.00           C  
ATOM   1589  N   GLU A 530      33.298  62.854  68.261  1.00  0.00           N  
ATOM   1590  CA  GLU A 530      33.557  61.423  68.112  1.00  0.00           C  
ATOM   1591  C   GLU A 530      34.893  61.104  67.440  1.00  0.00           C  
ATOM   1592  O   GLU A 530      35.178  59.944  67.132  1.00  0.00           O  
ATOM   1593  CB  GLU A 530      32.426  60.777  67.308  1.00  0.00           C  
ATOM   1594  CG  GLU A 530      31.293  60.220  68.142  1.00  0.00           C  
ATOM   1595  CD  GLU A 530      30.081  59.862  67.307  1.00  0.00           C  
ATOM   1596  OE1 GLU A 530      29.241  59.074  67.786  1.00  0.00           O  
ATOM   1597  OE2 GLU A 530      29.958  60.380  66.175  1.00  0.00           O  
ATOM   1598  N   ILE A 531      35.726  62.118  67.233  1.00  0.00           N  
ATOM   1599  CA  ILE A 531      37.004  61.896  66.568  1.00  0.00           C  
ATOM   1600  C   ILE A 531      38.228  62.516  67.210  1.00  0.00           C  
ATOM   1601  O   ILE A 531      38.184  63.635  67.727  1.00  0.00           O  
ATOM   1602  CB  ILE A 531      36.957  62.403  65.109  1.00  0.00           C  
ATOM   1603  CG1 ILE A 531      36.013  61.520  64.294  1.00  0.00           C  
ATOM   1604  CG2 ILE A 531      38.362  62.428  64.497  1.00  0.00           C  
ATOM   1605  CD1 ILE A 531      35.998  61.841  62.803  1.00  0.00           C  
ATOM   1606  N   GLU A 532      39.318  61.756  67.168  1.00  0.00           N  
ATOM   1607  CA  GLU A 532      40.614  62.206  67.655  1.00  0.00           C  
ATOM   1608  C   GLU A 532      41.568  62.080  66.466  1.00  0.00           C  
ATOM   1609  O   GLU A 532      41.300  61.333  65.529  1.00  0.00           O  
ATOM   1610  CB  GLU A 532      41.093  61.408  68.895  1.00  0.00           C  
ATOM   1611  CG  GLU A 532      40.996  59.892  68.869  1.00  0.00           C  
ATOM   1612  CD  GLU A 532      41.264  59.283  70.253  1.00  0.00           C  
ATOM   1613  OE1 GLU A 532      40.444  59.493  71.176  1.00  0.00           O  
ATOM   1614  OE2 GLU A 532      42.297  58.602  70.430  1.00  0.00           O  
ATOM   1615  N   TYR A 571      42.664  62.828  66.495  1.00  0.00           N  
ATOM   1616  CA  TYR A 571      43.611  62.847  65.388  1.00  0.00           C  
ATOM   1617  C   TYR A 571      44.963  62.171  65.660  1.00  0.00           C  
ATOM   1618  O   TYR A 571      45.421  62.108  66.794  1.00  0.00           O  
ATOM   1619  CB  TYR A 571      43.815  64.309  64.961  1.00  0.00           C  
ATOM   1620  CG  TYR A 571      42.521  65.024  64.592  1.00  0.00           C  
ATOM   1621  CD1 TYR A 571      41.476  65.150  65.515  1.00  0.00           C  
ATOM   1622  CD2 TYR A 571      42.317  65.524  63.297  1.00  0.00           C  
ATOM   1623  CE1 TYR A 571      40.253  65.746  65.156  1.00  0.00           C  
ATOM   1624  CE2 TYR A 571      41.101  66.125  62.930  1.00  0.00           C  
ATOM   1625  CZ  TYR A 571      40.072  66.227  63.859  1.00  0.00           C  
ATOM   1626  OH  TYR A 571      38.861  66.776  63.482  1.00  0.00           O  
ATOM   1627  N   HIS A 572      45.598  61.663  64.608  1.00  0.00           N  
ATOM   1628  CA  HIS A 572      46.895  60.996  64.735  1.00  0.00           C  
ATOM   1629  C   HIS A 572      47.724  61.166  63.463  1.00  0.00           C  
ATOM   1630  O   HIS A 572      47.355  61.926  62.560  1.00  0.00           O  
ATOM   1631  CB  HIS A 572      46.700  59.500  64.995  1.00  0.00           C  
ATOM   1632  CG  HIS A 572      45.901  59.198  66.222  1.00  0.00           C  
ATOM   1633  ND1 HIS A 572      46.435  59.261  67.490  1.00  0.00           N  
ATOM   1634  CD2 HIS A 572      44.598  58.869  66.378  1.00  0.00           C  
ATOM   1635  CE1 HIS A 572      45.493  58.987  68.374  1.00  0.00           C  
ATOM   1636  NE2 HIS A 572      44.369  58.746  67.725  1.00  0.00           N  
ATOM   1637  N   ASP A 573      48.843  60.448  63.401  1.00  0.00           N  
ATOM   1638  CA  ASP A 573      49.735  60.490  62.243  1.00  0.00           C  
ATOM   1639  C   ASP A 573      49.335  59.440  61.215  1.00  0.00           C  
ATOM   1640  O   ASP A 573      49.182  58.259  61.537  1.00  0.00           O  
ATOM   1641  CB  ASP A 573      51.192  60.218  62.654  1.00  0.00           C  
ATOM   1642  CG  ASP A 573      51.912  61.452  63.175  1.00  0.00           C  
ATOM   1643  OD1 ASP A 573      51.384  62.098  64.104  1.00  0.00           O  
ATOM   1644  OD2 ASP A 573      53.015  61.764  62.665  1.00  0.00           O  
ATOM   1645  N   LYS A 574      49.159  59.885  59.978  1.00  0.00           N  
ATOM   1646  CA  LYS A 574      48.825  58.997  58.876  1.00  0.00           C  
ATOM   1647  C   LYS A 574      49.913  59.289  57.861  1.00  0.00           C  
ATOM   1648  O   LYS A 574      50.418  60.418  57.818  1.00  0.00           O  
ATOM   1649  CB  LYS A 574      47.464  59.356  58.273  1.00  0.00           C  
ATOM   1650  CG  LYS A 574      47.216  58.723  56.899  1.00  0.00           C  
ATOM   1651  CD  LYS A 574      46.112  59.433  56.105  1.00  0.00           C  
ATOM   1652  CE  LYS A 574      45.943  58.808  54.724  1.00  0.00           C  
ATOM   1653  NZ  LYS A 574      44.768  59.337  53.984  1.00  0.00           N  
ATOM   1654  N   ARG A 575      50.299  58.292  57.065  1.00  0.00           N  
ATOM   1655  CA  ARG A 575      51.322  58.527  56.047  1.00  0.00           C  
ATOM   1656  C   ARG A 575      50.597  58.958  54.772  1.00  0.00           C  
ATOM   1657  O   ARG A 575      50.063  58.145  54.019  1.00  0.00           O  
ATOM   1658  CB  ARG A 575      52.182  57.271  55.810  1.00  0.00           C  
ATOM   1659  CG  ARG A 575      51.616  56.239  54.835  1.00  0.00           C  
ATOM   1660  CD  ARG A 575      52.540  55.038  54.712  1.00  0.00           C  
ATOM   1661  NE  ARG A 575      52.567  54.260  55.949  1.00  0.00           N  
ATOM   1662  CZ  ARG A 575      53.381  53.232  56.175  1.00  0.00           C  
ATOM   1663  NH1 ARG A 575      54.250  52.848  55.247  1.00  0.00           N  
ATOM   1664  NH2 ARG A 575      53.320  52.579  57.331  1.00  0.00           N  
ATOM   1665  N   SER A 576      50.557  60.266  54.564  1.00  0.00           N  
ATOM   1666  CA  SER A 576      49.892  60.833  53.404  1.00  0.00           C  
ATOM   1667  C   SER A 576      50.896  61.046  52.283  1.00  0.00           C  
ATOM   1668  O   SER A 576      52.089  61.220  52.533  1.00  0.00           O  
ATOM   1669  CB  SER A 576      49.234  62.162  53.784  1.00  0.00           C  
ATOM   1670  OG  SER A 576      48.346  61.986  54.876  1.00  0.00           O  
ATOM   1671  N   ALA A 577      50.407  61.029  51.047  1.00  0.00           N  
ATOM   1672  CA  ALA A 577      51.264  61.217  49.886  1.00  0.00           C  
ATOM   1673  C   ALA A 577      51.144  62.629  49.330  1.00  0.00           C  
ATOM   1674  O   ALA A 577      50.396  62.872  48.385  1.00  0.00           O  
ATOM   1675  CB  ALA A 577      50.914  60.195  48.814  1.00  0.00           C  
ATOM   1676  N   SER A 578      51.881  63.556  49.932  1.00  0.00           N  
ATOM   1677  CA  SER A 578      51.887  64.951  49.504  1.00  0.00           C  
ATOM   1678  C   SER A 578      52.192  65.036  48.009  1.00  0.00           C  
ATOM   1679  O   SER A 578      53.208  64.501  47.565  1.00  0.00           O  
ATOM   1680  CB  SER A 578      52.957  65.720  50.282  1.00  0.00           C  
ATOM   1681  OG  SER A 578      53.240  66.978  49.700  1.00  0.00           O  
ATOM   1682  N   ILE A 579      51.325  65.691  47.230  1.00  0.00           N  
ATOM   1683  CA  ILE A 579      51.567  65.826  45.789  1.00  0.00           C  
ATOM   1684  C   ILE A 579      51.252  67.203  45.215  1.00  0.00           C  
ATOM   1685  O   ILE A 579      50.281  67.847  45.598  1.00  0.00           O  
ATOM   1686  CB  ILE A 579      50.771  64.781  44.947  1.00  0.00           C  
ATOM   1687  CG1 ILE A 579      49.273  65.064  45.019  1.00  0.00           C  
ATOM   1688  CG2 ILE A 579      51.076  63.376  45.425  1.00  0.00           C  
ATOM   1689  CD1 ILE A 579      48.436  64.066  44.260  1.00  0.00           C  
ATOM   1690  N   TYR A 580      52.104  67.645  44.297  1.00  0.00           N  
ATOM   1691  CA  TYR A 580      51.933  68.922  43.609  1.00  0.00           C  
ATOM   1692  C   TYR A 580      51.553  68.550  42.183  1.00  0.00           C  
ATOM   1693  O   TYR A 580      52.407  68.546  41.302  1.00  0.00           O  
ATOM   1694  CB  TYR A 580      53.245  69.715  43.602  1.00  0.00           C  
ATOM   1695  CG  TYR A 580      53.703  70.142  44.973  1.00  0.00           C  
ATOM   1696  CD1 TYR A 580      54.112  69.204  45.919  1.00  0.00           C  
ATOM   1697  CD2 TYR A 580      53.712  71.486  45.334  1.00  0.00           C  
ATOM   1698  CE1 TYR A 580      54.520  69.598  47.194  1.00  0.00           C  
ATOM   1699  CE2 TYR A 580      54.118  71.891  46.606  1.00  0.00           C  
ATOM   1700  CZ  TYR A 580      54.521  70.944  47.530  1.00  0.00           C  
ATOM   1701  OH  TYR A 580      54.922  71.347  48.784  1.00  0.00           O  
ATOM   1702  N   VAL A 581      50.277  68.233  41.962  1.00  0.00           N  
ATOM   1703  CA  VAL A 581      49.796  67.814  40.645  1.00  0.00           C  
ATOM   1704  C   VAL A 581      49.880  68.823  39.507  1.00  0.00           C  
ATOM   1705  O   VAL A 581      49.352  69.935  39.583  1.00  0.00           O  
ATOM   1706  CB  VAL A 581      48.339  67.307  40.700  1.00  0.00           C  
ATOM   1707  CG1 VAL A 581      47.822  67.084  39.299  1.00  0.00           C  
ATOM   1708  CG2 VAL A 581      48.270  66.002  41.464  1.00  0.00           C  
ATOM   1709  N   ALA A 582      50.542  68.403  38.436  1.00  0.00           N  
ATOM   1710  CA  ALA A 582      50.695  69.238  37.269  1.00  0.00           C  
ATOM   1711  C   ALA A 582      49.386  69.232  36.484  1.00  0.00           C  
ATOM   1712  O   ALA A 582      49.059  68.264  35.785  1.00  0.00           O  
ATOM   1713  CB  ALA A 582      51.831  68.722  36.416  1.00  0.00           C  
ATOM   1714  N   PHE A 583      48.639  70.323  36.631  1.00  0.00           N  
ATOM   1715  CA  PHE A 583      47.357  70.522  35.958  1.00  0.00           C  
ATOM   1716  C   PHE A 583      47.529  71.434  34.758  1.00  0.00           C  
ATOM   1717  O   PHE A 583      48.363  72.334  34.780  1.00  0.00           O  
ATOM   1718  CB  PHE A 583      46.354  71.144  36.924  1.00  0.00           C  
ATOM   1719  CG  PHE A 583      45.693  70.151  37.824  1.00  0.00           C  
ATOM   1720  CD1 PHE A 583      45.126  70.552  39.024  1.00  0.00           C  
ATOM   1721  CD2 PHE A 583      45.603  68.817  37.455  1.00  0.00           C  
ATOM   1722  CE1 PHE A 583      44.474  69.636  39.844  1.00  0.00           C  
ATOM   1723  CE2 PHE A 583      44.955  67.894  38.261  1.00  0.00           C  
ATOM   1724  CZ  PHE A 583      44.389  68.303  39.461  1.00  0.00           C  
ATOM   1725  N   ASN A 584      46.726  71.213  33.719  1.00  0.00           N  
ATOM   1726  CA  ASN A 584      46.826  72.016  32.502  1.00  0.00           C  
ATOM   1727  C   ASN A 584      45.695  73.026  32.340  1.00  0.00           C  
ATOM   1728  O   ASN A 584      44.543  72.755  32.683  1.00  0.00           O  
ATOM   1729  CB  ASN A 584      46.873  71.091  31.278  1.00  0.00           C  
ATOM   1730  CG  ASN A 584      47.978  70.041  31.378  1.00  0.00           C  
ATOM   1731  OD1 ASN A 584      48.073  69.309  32.368  1.00  0.00           O  
ATOM   1732  ND2 ASN A 584      48.810  69.961  30.349  1.00  0.00           N  
ATOM   1733  N   VAL A 585      46.042  74.203  31.828  1.00  0.00           N  
ATOM   1734  CA  VAL A 585      45.063  75.258  31.587  1.00  0.00           C  
ATOM   1735  C   VAL A 585      44.570  75.033  30.165  1.00  0.00           C  
ATOM   1736  O   VAL A 585      45.302  74.474  29.345  1.00  0.00           O  
ATOM   1737  CB  VAL A 585      45.699  76.653  31.658  1.00  0.00           C  
ATOM   1738  CG1 VAL A 585      44.612  77.712  31.590  1.00  0.00           C  
ATOM   1739  CG2 VAL A 585      46.527  76.789  32.927  1.00  0.00           C  
ATOM   1740  N   LYS A 586      43.349  75.470  29.860  1.00  0.00           N  
ATOM   1741  CA  LYS A 586      42.807  75.255  28.515  1.00  0.00           C  
ATOM   1742  C   LYS A 586      41.454  75.952  28.315  1.00  0.00           C  
ATOM   1743  O   LYS A 586      40.955  76.638  29.216  1.00  0.00           O  
ATOM   1744  CB  LYS A 586      42.657  73.742  28.279  1.00  0.00           C  
ATOM   1745  CG  LYS A 586      42.484  73.289  26.829  1.00  0.00           C  
ATOM   1746  CD  LYS A 586      42.338  71.768  26.760  1.00  0.00           C  
ATOM   1747  CE  LYS A 586      43.533  71.060  27.387  1.00  0.00           C  
ATOM   1748  NZ  LYS A 586      43.303  69.601  27.540  1.00  0.00           N  
ATOM   1749  N   ASP A 587      40.878  75.769  27.127  1.00  0.00           N  
ATOM   1750  CA  ASP A 587      39.579  76.340  26.774  1.00  0.00           C  
ATOM   1751  C   ASP A 587      39.601  77.861  26.691  1.00  0.00           C  
ATOM   1752  O   ASP A 587      40.000  78.524  27.643  1.00  0.00           O  
ATOM   1753  CB  ASP A 587      38.517  75.900  27.788  1.00  0.00           C  
ATOM   1754  CG  ASP A 587      38.417  74.385  27.916  1.00  0.00           C  
ATOM   1755  OD1 ASP A 587      37.575  73.915  28.712  1.00  0.00           O  
ATOM   1756  OD2 ASP A 587      39.176  73.665  27.227  1.00  0.00           O  
ATOM   1757  N   ASP A 588      39.163  78.398  25.549  1.00  0.00           N  
ATOM   1758  CA  ASP A 588      39.113  79.847  25.293  1.00  0.00           C  
ATOM   1759  C   ASP A 588      39.029  80.731  26.544  1.00  0.00           C  
ATOM   1760  O   ASP A 588      39.971  81.473  26.848  1.00  0.00           O  
ATOM   1761  CB  ASP A 588      37.936  80.178  24.362  1.00  0.00           C  
ATOM   1762  CG  ASP A 588      38.197  79.771  22.923  1.00  0.00           C  
ATOM   1763  OD1 ASP A 588      39.095  80.375  22.290  1.00  0.00           O  
ATOM   1764  OD2 ASP A 588      37.506  78.850  22.427  1.00  0.00           O  
ATOM   1765  N   LYS A 589      37.900  80.668  27.254  1.00  0.00           N  
ATOM   1766  CA  LYS A 589      37.723  81.459  28.473  1.00  0.00           C  
ATOM   1767  C   LYS A 589      38.882  81.097  29.402  1.00  0.00           C  
ATOM   1768  O   LYS A 589      39.598  81.976  29.891  1.00  0.00           O  
ATOM   1769  CB  LYS A 589      36.381  81.139  29.152  1.00  0.00           C  
ATOM   1770  CG  LYS A 589      35.154  81.283  28.256  1.00  0.00           C  
ATOM   1771  CD  LYS A 589      35.097  80.172  27.206  1.00  0.00           C  
ATOM   1772  CE  LYS A 589      33.857  80.260  26.330  1.00  0.00           C  
ATOM   1773  NZ  LYS A 589      33.828  79.158  25.326  1.00  0.00           N  
ATOM   1774  N   GLY A 590      39.070  79.797  29.628  1.00  0.00           N  
ATOM   1775  CA  GLY A 590      40.162  79.340  30.469  1.00  0.00           C  
ATOM   1776  C   GLY A 590      41.478  79.564  29.746  1.00  0.00           C  
ATOM   1777  O   GLY A 590      42.499  78.956  30.079  1.00  0.00           O  
ATOM   1778  N   VAL A 591      41.431  80.441  28.742  1.00  0.00           N  
ATOM   1779  CA  VAL A 591      42.577  80.815  27.918  1.00  0.00           C  
ATOM   1780  C   VAL A 591      42.601  82.339  27.824  1.00  0.00           C  
ATOM   1781  O   VAL A 591      43.478  82.921  27.183  1.00  0.00           O  
ATOM   1782  CB  VAL A 591      42.458  80.211  26.492  1.00  0.00           C  
ATOM   1783  CG1 VAL A 591      43.438  80.882  25.544  1.00  0.00           C  
ATOM   1784  CG2 VAL A 591      42.721  78.706  26.538  1.00  0.00           C  
ATOM   1785  N   VAL A 592      41.627  82.980  28.470  1.00  0.00           N  
ATOM   1786  CA  VAL A 592      41.543  84.439  28.473  1.00  0.00           C  
ATOM   1787  C   VAL A 592      42.904  85.029  28.829  1.00  0.00           C  
ATOM   1788  O   VAL A 592      43.311  86.048  28.258  1.00  0.00           O  
ATOM   1789  CB  VAL A 592      40.495  84.965  29.496  1.00  0.00           C  
ATOM   1790  CG1 VAL A 592      40.634  86.478  29.662  1.00  0.00           C  
ATOM   1791  CG2 VAL A 592      39.090  84.642  29.018  1.00  0.00           C  
ATOM   1792  N   ASP A 593      43.601  84.388  29.771  1.00  0.00           N  
ATOM   1793  CA  ASP A 593      44.923  84.845  30.189  1.00  0.00           C  
ATOM   1794  C   ASP A 593      46.048  83.865  29.888  1.00  0.00           C  
ATOM   1795  O   ASP A 593      46.298  82.918  30.638  1.00  0.00           O  
ATOM   1796  CB  ASP A 593      44.915  85.211  31.668  1.00  0.00           C  
ATOM   1797  CG  ASP A 593      44.572  86.668  31.885  1.00  0.00           C  
ATOM   1798  OD1 ASP A 593      45.342  87.530  31.412  1.00  0.00           O  
ATOM   1799  OD2 ASP A 593      43.532  86.958  32.511  1.00  0.00           O  
ATOM   1800  N   ALA A 594      46.720  84.134  28.770  1.00  0.00           N  
ATOM   1801  CA  ALA A 594      47.824  83.330  28.271  1.00  0.00           C  
ATOM   1802  C   ALA A 594      47.454  81.855  28.298  1.00  0.00           C  
ATOM   1803  O   ALA A 594      46.294  81.500  28.520  1.00  0.00           O  
ATOM   1804  CB  ALA A 594      49.075  83.591  29.091  1.00  0.00           C  
ATOM   1805  N   ASP A 595      48.436  80.996  28.055  1.00  0.00           N  
ATOM   1806  CA  ASP A 595      48.192  79.559  28.058  1.00  0.00           C  
ATOM   1807  C   ASP A 595      49.400  78.750  28.483  1.00  0.00           C  
ATOM   1808  O   ASP A 595      50.067  78.114  27.657  1.00  0.00           O  
ATOM   1809  CB  ASP A 595      47.715  79.116  26.684  1.00  0.00           C  
ATOM   1810  CG  ASP A 595      46.341  79.640  26.377  1.00  0.00           C  
ATOM   1811  OD1 ASP A 595      45.384  79.195  27.048  1.00  0.00           O  
ATOM   1812  OD2 ASP A 595      46.223  80.509  25.486  1.00  0.00           O  
ATOM   1813  N   ALA A 596      49.660  78.774  29.790  1.00  0.00           N  
ATOM   1814  CA  ALA A 596      50.786  78.065  30.370  1.00  0.00           C  
ATOM   1815  C   ALA A 596      50.363  76.698  30.874  1.00  0.00           C  
ATOM   1816  O   ALA A 596      50.280  75.738  30.096  1.00  0.00           O  
ATOM   1817  CB  ALA A 596      51.384  78.881  31.514  1.00  0.00           C  
ATOM   1818  N   LYS A 597      50.091  76.626  32.177  1.00  0.00           N  
ATOM   1819  CA  LYS A 597      49.699  75.384  32.828  1.00  0.00           C  
ATOM   1820  C   LYS A 597      49.417  75.658  34.315  1.00  0.00           C  
ATOM   1821  O   LYS A 597      49.807  76.696  34.850  1.00  0.00           O  
ATOM   1822  CB  LYS A 597      50.827  74.356  32.674  1.00  0.00           C  
ATOM   1823  CG  LYS A 597      50.374  72.943  32.356  1.00  0.00           C  
ATOM   1824  CD  LYS A 597      51.556  71.985  32.386  1.00  0.00           C  
ATOM   1825  CE  LYS A 597      51.097  70.533  32.367  1.00  0.00           C  
ATOM   1826  NZ  LYS A 597      52.211  69.585  32.669  1.00  0.00           N  
ATOM   1827  N   PHE A 598      48.757  74.712  34.976  1.00  0.00           N  
ATOM   1828  CA  PHE A 598      48.386  74.854  36.380  1.00  0.00           C  
ATOM   1829  C   PHE A 598      48.970  73.832  37.345  1.00  0.00           C  
ATOM   1830  O   PHE A 598      48.915  72.632  37.100  1.00  0.00           O  
ATOM   1831  CB  PHE A 598      46.869  74.799  36.510  1.00  0.00           C  
ATOM   1832  CG  PHE A 598      46.236  76.127  36.753  1.00  0.00           C  
ATOM   1833  CD1 PHE A 598      45.260  76.611  35.886  1.00  0.00           C  
ATOM   1834  CD2 PHE A 598      46.607  76.895  37.854  1.00  0.00           C  
ATOM   1835  CE1 PHE A 598      44.658  77.845  36.108  1.00  0.00           C  
ATOM   1836  CE2 PHE A 598      46.013  78.130  38.087  1.00  0.00           C  
ATOM   1837  CZ  PHE A 598      45.034  78.608  37.212  1.00  0.00           C  
ATOM   1838  N   ILE A 599      49.506  74.315  38.460  1.00  0.00           N  
ATOM   1839  CA  ILE A 599      50.064  73.422  39.466  1.00  0.00           C  
ATOM   1840  C   ILE A 599      48.887  73.097  40.369  1.00  0.00           C  
ATOM   1841  O   ILE A 599      47.750  73.158  39.918  1.00  0.00           O  
ATOM   1842  CB  ILE A 599      51.168  74.109  40.295  1.00  0.00           C  
ATOM   1843  CG1 ILE A 599      52.013  75.014  39.395  1.00  0.00           C  
ATOM   1844  CG2 ILE A 599      52.052  73.051  40.933  1.00  0.00           C  
ATOM   1845  CD1 ILE A 599      53.290  75.533  40.036  1.00  0.00           C  
ATOM   1846  N   ILE A 600      49.153  72.764  41.630  1.00  0.00           N  
ATOM   1847  CA  ILE A 600      48.102  72.442  42.601  1.00  0.00           C  
ATOM   1848  C   ILE A 600      48.627  71.514  43.683  1.00  0.00           C  
ATOM   1849  O   ILE A 600      49.169  70.449  43.368  1.00  0.00           O  
ATOM   1850  CB  ILE A 600      46.910  71.731  41.954  1.00  0.00           C  
ATOM   1851  CG1 ILE A 600      45.897  71.336  43.016  1.00  0.00           C  
ATOM   1852  CG2 ILE A 600      47.377  70.483  41.256  1.00  0.00           C  
ATOM   1853  CD1 ILE A 600      45.338  72.494  43.779  1.00  0.00           C  
ATOM   1854  N   TRP A 601      48.469  71.912  44.951  1.00  0.00           N  
ATOM   1855  CA  TRP A 601      48.912  71.089  46.083  1.00  0.00           C  
ATOM   1856  C   TRP A 601      47.733  70.503  46.851  1.00  0.00           C  
ATOM   1857  O   TRP A 601      46.751  71.196  47.127  1.00  0.00           O  
ATOM   1858  CB  TRP A 601      49.767  71.889  47.067  1.00  0.00           C  
ATOM   1859  CG  TRP A 601      50.241  71.030  48.221  1.00  0.00           C  
ATOM   1860  CD1 TRP A 601      51.240  70.091  48.194  1.00  0.00           C  
ATOM   1861  CD2 TRP A 601      49.672  70.966  49.543  1.00  0.00           C  
ATOM   1862  NE1 TRP A 601      51.324  69.448  49.413  1.00  0.00           N  
ATOM   1863  CE2 TRP A 601      50.374  69.964  50.254  1.00  0.00           C  
ATOM   1864  CE3 TRP A 601      48.637  71.652  50.189  1.00  0.00           C  
ATOM   1865  CZ2 TRP A 601      50.072  69.636  51.572  1.00  0.00           C  
ATOM   1866  CZ3 TRP A 601      48.339  71.323  51.496  1.00  0.00           C  
ATOM   1867  CH2 TRP A 601      49.054  70.324  52.175  1.00  0.00           C  
ATOM   1868  N   THR A 602      47.853  69.220  47.187  1.00  0.00           N  
ATOM   1869  CA  THR A 602      46.845  68.482  47.946  1.00  0.00           C  
ATOM   1870  C   THR A 602      47.580  67.359  48.652  1.00  0.00           C  
ATOM   1871  O   THR A 602      48.356  66.634  48.023  1.00  0.00           O  
ATOM   1872  CB  THR A 602      45.810  67.806  47.045  1.00  0.00           C  
ATOM   1873  OG1 THR A 602      46.500  67.002  46.081  1.00  0.00           O  
ATOM   1874  CG2 THR A 602      44.922  68.832  46.344  1.00  0.00           C  
ATOM   1875  N   THR A 603      47.332  67.200  49.948  1.00  0.00           N  
ATOM   1876  CA  THR A 603      47.987  66.143  50.711  1.00  0.00           C  
ATOM   1877  C   THR A 603      47.342  64.761  50.545  1.00  0.00           C  
ATOM   1878  O   THR A 603      47.950  63.741  50.880  1.00  0.00           O  
ATOM   1879  CB  THR A 603      48.005  66.470  52.181  1.00  0.00           C  
ATOM   1880  OG1 THR A 603      48.414  65.303  52.902  1.00  0.00           O  
ATOM   1881  CG2 THR A 603      46.624  66.912  52.642  1.00  0.00           C  
ATOM   1882  N   THR A 604      46.109  64.738  50.043  1.00  0.00           N  
ATOM   1883  CA  THR A 604      45.372  63.495  49.806  1.00  0.00           C  
ATOM   1884  C   THR A 604      45.441  63.215  48.309  1.00  0.00           C  
ATOM   1885  O   THR A 604      45.695  64.130  47.526  1.00  0.00           O  
ATOM   1886  CB  THR A 604      43.889  63.616  50.273  1.00  0.00           C  
ATOM   1887  OG1 THR A 604      43.052  62.795  49.446  1.00  0.00           O  
ATOM   1888  CG2 THR A 604      43.417  65.088  50.242  1.00  0.00           C  
ATOM   1889  N   PRO A 605      45.219  61.952  47.887  1.00  0.00           N  
ATOM   1890  CA  PRO A 605      45.279  61.596  46.467  1.00  0.00           C  
ATOM   1891  C   PRO A 605      43.926  61.477  45.783  1.00  0.00           C  
ATOM   1892  O   PRO A 605      43.670  62.136  44.777  1.00  0.00           O  
ATOM   1893  CB  PRO A 605      45.981  60.259  46.504  1.00  0.00           C  
ATOM   1894  CG  PRO A 605      45.262  59.594  47.673  1.00  0.00           C  
ATOM   1895  CD  PRO A 605      45.130  60.730  48.713  1.00  0.00           C  
ATOM   1896  N   TRP A 606      43.080  60.610  46.340  1.00  0.00           N  
ATOM   1897  CA  TRP A 606      41.754  60.322  45.805  1.00  0.00           C  
ATOM   1898  C   TRP A 606      40.827  61.525  45.787  1.00  0.00           C  
ATOM   1899  O   TRP A 606      39.827  61.559  45.059  1.00  0.00           O  
ATOM   1900  CB  TRP A 606      41.108  59.179  46.594  1.00  0.00           C  
ATOM   1901  CG  TRP A 606      40.902  59.470  48.054  1.00  0.00           C  
ATOM   1902  CD1 TRP A 606      41.808  59.306  49.068  1.00  0.00           C  
ATOM   1903  CD2 TRP A 606      39.715  59.998  48.658  1.00  0.00           C  
ATOM   1904  NE1 TRP A 606      41.252  59.700  50.265  1.00  0.00           N  
ATOM   1905  CE2 TRP A 606      39.971  60.131  50.038  1.00  0.00           C  
ATOM   1906  CE3 TRP A 606      38.461  60.374  48.164  1.00  0.00           C  
ATOM   1907  CZ2 TRP A 606      39.017  60.627  50.929  1.00  0.00           C  
ATOM   1908  CZ3 TRP A 606      37.513  60.867  49.056  1.00  0.00           C  
ATOM   1909  CH2 TRP A 606      37.800  60.990  50.423  1.00  0.00           C  
ATOM   1910  N   THR A 608      41.144  62.510  46.605  1.00  0.00           N  
ATOM   1911  CA  THR A 608      40.335  63.703  46.616  1.00  0.00           C  
ATOM   1912  C   THR A 608      40.123  64.136  45.140  1.00  0.00           C  
ATOM   1913  O   THR A 608      38.989  64.257  44.678  1.00  0.00           O  
ATOM   1914  CB  THR A 608      41.052  64.805  47.464  1.00  0.00           C  
ATOM   1915  OG1 THR A 608      40.487  66.098  47.195  1.00  0.00           O  
ATOM   1916  CG2 THR A 608      42.552  64.812  47.169  1.00  0.00           C  
ATOM   1917  N   ILE A 609      41.225  64.297  44.406  1.00  0.00           N  
ATOM   1918  CA  ILE A 609      41.226  64.730  43.003  1.00  0.00           C  
ATOM   1919  C   ILE A 609      40.178  64.107  42.078  1.00  0.00           C  
ATOM   1920  O   ILE A 609      39.348  64.819  41.497  1.00  0.00           O  
ATOM   1921  CB  ILE A 609      42.614  64.508  42.338  1.00  0.00           C  
ATOM   1922  CG1 ILE A 609      43.709  65.237  43.116  1.00  0.00           C  
ATOM   1923  CG2 ILE A 609      42.591  65.023  40.903  1.00  0.00           C  
ATOM   1924  CD1 ILE A 609      45.108  64.999  42.551  1.00  0.00           C  
ATOM   1925  N   PRO A 610      40.223  62.776  41.897  1.00  0.00           N  
ATOM   1926  CA  PRO A 610      39.264  62.079  41.030  1.00  0.00           C  
ATOM   1927  C   PRO A 610      37.842  62.539  41.279  1.00  0.00           C  
ATOM   1928  O   PRO A 610      36.916  62.075  40.634  1.00  0.00           O  
ATOM   1929  CB  PRO A 610      39.464  60.623  41.403  1.00  0.00           C  
ATOM   1930  CG  PRO A 610      40.955  60.578  41.666  1.00  0.00           C  
ATOM   1931  CD  PRO A 610      41.186  61.828  42.488  1.00  0.00           C  
ATOM   1932  N   SER A 611      37.686  63.444  42.235  1.00  0.00           N  
ATOM   1933  CA  SER A 611      36.398  64.011  42.587  1.00  0.00           C  
ATOM   1934  C   SER A 611      36.510  65.532  42.396  1.00  0.00           C  
ATOM   1935  O   SER A 611      36.180  66.330  43.274  1.00  0.00           O  
ATOM   1936  CB  SER A 611      36.069  63.631  44.028  1.00  0.00           C  
ATOM   1937  OG  SER A 611      36.095  62.218  44.163  1.00  0.00           O  
ATOM   1938  N   ASN A 612      36.977  65.886  41.201  1.00  0.00           N  
ATOM   1939  CA  ASN A 612      37.225  67.253  40.714  1.00  0.00           C  
ATOM   1940  C   ASN A 612      36.014  68.141  40.417  1.00  0.00           C  
ATOM   1941  O   ASN A 612      35.007  67.665  39.892  1.00  0.00           O  
ATOM   1942  CB  ASN A 612      37.979  67.163  39.398  1.00  0.00           C  
ATOM   1943  CG  ASN A 612      37.028  66.927  38.202  1.00  0.00           C  
ATOM   1944  OD1 ASN A 612      36.055  66.156  38.294  1.00  0.00           O  
ATOM   1945  ND2 ASN A 612      37.310  67.589  37.084  1.00  0.00           N  
ATOM   1946  N   VAL A 613      36.135  69.437  40.695  1.00  0.00           N  
ATOM   1947  CA  VAL A 613      35.064  70.379  40.375  1.00  0.00           C  
ATOM   1948  C   VAL A 613      35.568  71.803  40.183  1.00  0.00           C  
ATOM   1949  O   VAL A 613      34.915  72.604  39.520  1.00  0.00           O  
ATOM   1950  CB  VAL A 613      33.922  70.385  41.428  1.00  0.00           C  
ATOM   1951  CG1 VAL A 613      32.987  71.570  41.179  1.00  0.00           C  
ATOM   1952  CG2 VAL A 613      33.104  69.100  41.327  1.00  0.00           C  
ATOM   1953  N   ALA A 614      36.724  72.132  40.745  1.00  0.00           N  
ATOM   1954  CA  ALA A 614      37.237  73.484  40.570  1.00  0.00           C  
ATOM   1955  C   ALA A 614      38.574  73.743  41.233  1.00  0.00           C  
ATOM   1956  O   ALA A 614      39.313  72.814  41.559  1.00  0.00           O  
ATOM   1957  CB  ALA A 614      36.212  74.503  41.069  1.00  0.00           C  
ATOM   1958  N   ILE A 615      38.858  75.034  41.408  1.00  0.00           N  
ATOM   1959  CA  ILE A 615      40.079  75.553  42.022  1.00  0.00           C  
ATOM   1960  C   ILE A 615      39.785  77.006  42.389  1.00  0.00           C  
ATOM   1961  O   ILE A 615      39.419  77.803  41.525  1.00  0.00           O  
ATOM   1962  CB  ILE A 615      41.271  75.542  41.031  1.00  0.00           C  
ATOM   1963  CG1 ILE A 615      41.710  74.109  40.742  1.00  0.00           C  
ATOM   1964  CG2 ILE A 615      42.434  76.344  41.595  1.00  0.00           C  
ATOM   1965  CD1 ILE A 615      42.958  74.025  39.894  1.00  0.00           C  
ATOM   1966  N   THR A 616      39.942  77.358  43.661  1.00  0.00           N  
ATOM   1967  CA  THR A 616      39.669  78.729  44.091  1.00  0.00           C  
ATOM   1968  C   THR A 616      40.856  79.380  44.788  1.00  0.00           C  
ATOM   1969  O   THR A 616      41.296  78.917  45.839  1.00  0.00           O  
ATOM   1970  CB  THR A 616      38.447  78.783  45.044  1.00  0.00           C  
ATOM   1971  OG1 THR A 616      38.741  78.080  46.259  1.00  0.00           O  
ATOM   1972  CG2 THR A 616      37.234  78.146  44.379  1.00  0.00           C  
ATOM   1973  N   VAL A 617      41.371  80.457  44.198  1.00  0.00           N  
ATOM   1974  CA  VAL A 617      42.506  81.174  44.774  1.00  0.00           C  
ATOM   1975  C   VAL A 617      41.950  82.141  45.805  1.00  0.00           C  
ATOM   1976  O   VAL A 617      40.795  82.021  46.212  1.00  0.00           O  
ATOM   1977  CB  VAL A 617      43.270  81.988  43.701  1.00  0.00           C  
ATOM   1978  CG1 VAL A 617      44.753  82.113  44.082  1.00  0.00           C  
ATOM   1979  CG2 VAL A 617      43.098  81.335  42.338  1.00  0.00           C  
ATOM   1980  N   HIS A 618      42.768  83.093  46.238  1.00  0.00           N  
ATOM   1981  CA  HIS A 618      42.299  84.074  47.205  1.00  0.00           C  
ATOM   1982  C   HIS A 618      42.307  85.441  46.553  1.00  0.00           C  
ATOM   1983  O   HIS A 618      43.296  86.172  46.640  1.00  0.00           O  
ATOM   1984  CB  HIS A 618      43.185  84.122  48.453  1.00  0.00           C  
ATOM   1985  CG  HIS A 618      42.561  84.860  49.603  1.00  0.00           C  
ATOM   1986  ND1 HIS A 618      41.858  86.036  49.442  1.00  0.00           N  
ATOM   1987  CD2 HIS A 618      42.520  84.578  50.928  1.00  0.00           C  
ATOM   1988  CE1 HIS A 618      41.407  86.443  50.616  1.00  0.00           C  
ATOM   1989  NE2 HIS A 618      41.794  85.576  51.534  1.00  0.00           N  
ATOM   1990  N   PRO A 619      41.206  85.797  45.869  1.00  0.00           N  
ATOM   1991  CA  PRO A 619      41.075  87.091  45.194  1.00  0.00           C  
ATOM   1992  C   PRO A 619      41.462  88.261  46.098  1.00  0.00           C  
ATOM   1993  O   PRO A 619      40.702  88.627  46.999  1.00  0.00           O  
ATOM   1994  CB  PRO A 619      39.599  87.117  44.802  1.00  0.00           C  
ATOM   1995  CG  PRO A 619      39.349  85.684  44.443  1.00  0.00           C  
ATOM   1996  CD  PRO A 619      40.039  84.939  45.582  1.00  0.00           C  
ATOM   1997  N   GLU A 620      42.650  88.821  45.851  1.00  0.00           N  
ATOM   1998  CA  GLU A 620      43.203  89.960  46.602  1.00  0.00           C  
ATOM   1999  C   GLU A 620      44.701  89.775  46.870  1.00  0.00           C  
ATOM   2000  O   GLU A 620      45.369  90.689  47.359  1.00  0.00           O  
ATOM   2001  CB  GLU A 620      42.467  90.153  47.934  1.00  0.00           C  
ATOM   2002  CG  GLU A 620      42.840  91.406  48.692  1.00  0.00           C  
ATOM   2003  CD  GLU A 620      41.886  91.682  49.836  1.00  0.00           C  
ATOM   2004  OE1 GLU A 620      41.537  90.725  50.564  1.00  0.00           O  
ATOM   2005  OE2 GLU A 620      41.491  92.857  50.010  1.00  0.00           O  
ATOM   2006  N   LEU A 621      45.215  88.590  46.537  1.00  0.00           N  
ATOM   2007  CA  LEU A 621      46.629  88.233  46.729  1.00  0.00           C  
ATOM   2008  C   LEU A 621      46.826  86.993  45.859  1.00  0.00           C  
ATOM   2009  O   LEU A 621      46.329  85.920  46.210  1.00  0.00           O  
ATOM   2010  CB  LEU A 621      46.882  87.857  48.195  1.00  0.00           C  
ATOM   2011  CG  LEU A 621      46.250  88.718  49.299  1.00  0.00           C  
ATOM   2012  CD1 LEU A 621      45.998  87.862  50.533  1.00  0.00           C  
ATOM   2013  CD2 LEU A 621      47.145  89.913  49.620  1.00  0.00           C  
ATOM   2014  N   LYS A 622      47.553  87.112  44.749  1.00  0.00           N  
ATOM   2015  CA  LYS A 622      47.712  85.961  43.850  1.00  0.00           C  
ATOM   2016  C   LYS A 622      49.007  85.858  43.062  1.00  0.00           C  
ATOM   2017  O   LYS A 622      49.948  85.189  43.488  1.00  0.00           O  
ATOM   2018  CB  LYS A 622      46.538  85.940  42.871  1.00  0.00           C  
ATOM   2019  CG  LYS A 622      45.857  87.298  42.766  1.00  0.00           C  
ATOM   2020  CD  LYS A 622      46.787  88.366  42.205  1.00  0.00           C  
ATOM   2021  CE  LYS A 622      46.339  89.758  42.633  1.00  0.00           C  
ATOM   2022  NZ  LYS A 622      44.866  89.941  42.511  1.00  0.00           N  
ATOM   2023  N   TYR A 623      49.030  86.501  41.898  1.00  0.00           N  
ATOM   2024  CA  TYR A 623      50.194  86.490  41.019  1.00  0.00           C  
ATOM   2025  C   TYR A 623      50.388  85.095  40.456  1.00  0.00           C  
ATOM   2026  O   TYR A 623      51.230  84.339  40.932  1.00  0.00           O  
ATOM   2027  CB  TYR A 623      51.449  86.920  41.787  1.00  0.00           C  
ATOM   2028  CG  TYR A 623      51.417  88.362  42.232  1.00  0.00           C  
ATOM   2029  CD1 TYR A 623      50.302  88.886  42.890  1.00  0.00           C  
ATOM   2030  CD2 TYR A 623      52.491  89.211  41.976  1.00  0.00           C  
ATOM   2031  CE1 TYR A 623      50.252  90.224  43.275  1.00  0.00           C  
ATOM   2032  CE2 TYR A 623      52.453  90.554  42.360  1.00  0.00           C  
ATOM   2033  CZ  TYR A 623      51.329  91.053  43.004  1.00  0.00           C  
ATOM   2034  OH  TYR A 623      51.270  92.384  43.348  1.00  0.00           O  
ATOM   2035  N   GLY A 624      49.595  84.757  39.445  1.00  0.00           N  
ATOM   2036  CA  GLY A 624      49.699  83.448  38.830  1.00  0.00           C  
ATOM   2037  C   GLY A 624      51.070  83.194  38.230  1.00  0.00           C  
ATOM   2038  O   GLY A 624      51.192  82.484  37.237  1.00  0.00           O  
ATOM   2039  N   GLN A 625      52.099  83.781  38.833  1.00  0.00           N  
ATOM   2040  CA  GLN A 625      53.476  83.621  38.382  1.00  0.00           C  
ATOM   2041  C   GLN A 625      53.626  83.477  36.872  1.00  0.00           C  
ATOM   2042  O   GLN A 625      53.351  84.418  36.126  1.00  0.00           O  
ATOM   2043  CB  GLN A 625      54.114  82.410  39.067  1.00  0.00           C  
ATOM   2044  CG  GLN A 625      54.436  82.601  40.538  1.00  0.00           C  
ATOM   2045  CD  GLN A 625      55.573  83.582  40.781  1.00  0.00           C  
ATOM   2046  OE1 GLN A 625      55.370  84.798  40.829  1.00  0.00           O  
ATOM   2047  NE2 GLN A 625      56.781  83.052  40.931  1.00  0.00           N  
ATOM   2048  N   TYR A 626      54.069  82.285  36.459  1.00  0.00           N  
ATOM   2049  CA  TYR A 626      54.309  81.899  35.063  1.00  0.00           C  
ATOM   2050  C   TYR A 626      55.811  81.677  34.836  1.00  0.00           C  
ATOM   2051  O   TYR A 626      56.612  82.582  35.100  1.00  0.00           O  
ATOM   2052  CB  TYR A 626      53.832  82.989  34.091  1.00  0.00           C  
ATOM   2053  CG  TYR A 626      52.701  82.588  33.167  1.00  0.00           C  
ATOM   2054  CD1 TYR A 626      51.417  82.369  33.660  1.00  0.00           C  
ATOM   2055  CD2 TYR A 626      52.911  82.452  31.791  1.00  0.00           C  
ATOM   2056  CE1 TYR A 626      50.370  82.027  32.810  1.00  0.00           C  
ATOM   2057  CE2 TYR A 626      51.870  82.111  30.933  1.00  0.00           C  
ATOM   2058  CZ  TYR A 626      50.603  81.901  31.451  1.00  0.00           C  
ATOM   2059  OH  TYR A 626      49.564  81.551  30.621  1.00  0.00           O  
ATOM   2060  N   ASN A 627      56.208  80.492  34.360  1.00  0.00           N  
ATOM   2061  CA  ASN A 627      57.628  80.294  34.097  1.00  0.00           C  
ATOM   2062  C   ASN A 627      58.221  79.138  33.298  1.00  0.00           C  
ATOM   2063  O   ASN A 627      57.733  78.007  33.262  1.00  0.00           O  
ATOM   2064  CB  ASN A 627      58.424  80.400  35.400  1.00  0.00           C  
ATOM   2065  CG  ASN A 627      59.926  80.168  35.194  1.00  0.00           C  
ATOM   2066  OD1 ASN A 627      60.396  79.020  35.165  1.00  0.00           O  
ATOM   2067  ND2 ASN A 627      60.680  81.260  35.034  1.00  0.00           N  
ATOM   2068  N   VAL A 628      59.334  79.528  32.685  1.00  0.00           N  
ATOM   2069  CA  VAL A 628      60.268  78.772  31.863  1.00  0.00           C  
ATOM   2070  C   VAL A 628      60.097  77.283  31.589  1.00  0.00           C  
ATOM   2071  O   VAL A 628      59.394  76.554  32.308  1.00  0.00           O  
ATOM   2072  CB  VAL A 628      61.701  78.976  32.452  1.00  0.00           C  
ATOM   2073  CG1 VAL A 628      62.752  78.254  31.626  1.00  0.00           C  
ATOM   2074  CG2 VAL A 628      62.014  80.465  32.543  1.00  0.00           C  
ATOM   2075  N   ASN A 629      60.803  76.866  30.536  1.00  0.00           N  
ATOM   2076  CA  ASN A 629      60.883  75.495  30.072  1.00  0.00           C  
ATOM   2077  C   ASN A 629      59.586  74.732  30.205  1.00  0.00           C  
ATOM   2078  O   ASN A 629      58.628  75.033  29.497  1.00  0.00           O  
ATOM   2079  CB  ASN A 629      62.042  74.765  30.797  1.00  0.00           C  
ATOM   2080  CG  ASN A 629      61.886  74.720  32.336  1.00  0.00           C  
ATOM   2081  OD1 ASN A 629      61.714  75.743  33.007  1.00  0.00           O  
ATOM   2082  ND2 ASN A 629      61.973  73.516  32.889  1.00  0.00           N  
ATOM   2083  N   GLY A 630      59.573  73.753  31.111  1.00  0.00           N  
ATOM   2084  CA  GLY A 630      58.404  72.926  31.360  1.00  0.00           C  
ATOM   2085  C   GLY A 630      57.251  73.304  30.467  1.00  0.00           C  
ATOM   2086  O   GLY A 630      57.280  73.022  29.261  1.00  0.00           O  
ATOM   2087  N   GLU A 631      56.248  73.952  31.056  1.00  0.00           N  
ATOM   2088  CA  GLU A 631      55.068  74.407  30.320  1.00  0.00           C  
ATOM   2089  C   GLU A 631      54.584  75.713  30.957  1.00  0.00           C  
ATOM   2090  O   GLU A 631      53.452  76.135  30.728  1.00  0.00           O  
ATOM   2091  CB  GLU A 631      53.939  73.356  30.381  1.00  0.00           C  
ATOM   2092  CG  GLU A 631      54.330  71.908  30.006  1.00  0.00           C  
ATOM   2093  CD  GLU A 631      54.225  71.593  28.515  1.00  0.00           C  
ATOM   2094  OE1 GLU A 631      54.845  72.305  27.703  1.00  0.00           O  
ATOM   2095  OE2 GLU A 631      53.529  70.617  28.156  1.00  0.00           O  
ATOM   2096  N   LYS A 632      55.455  76.349  31.744  1.00  0.00           N  
ATOM   2097  CA  LYS A 632      55.126  77.595  32.446  1.00  0.00           C  
ATOM   2098  C   LYS A 632      54.082  77.246  33.501  1.00  0.00           C  
ATOM   2099  O   LYS A 632      53.165  76.472  33.230  1.00  0.00           O  
ATOM   2100  CB  LYS A 632      54.597  78.652  31.464  1.00  0.00           C  
ATOM   2101  CG  LYS A 632      55.681  79.176  30.525  1.00  0.00           C  
ATOM   2102  CD  LYS A 632      55.158  79.575  29.138  1.00  0.00           C  
ATOM   2103  CE  LYS A 632      54.405  80.905  29.145  1.00  0.00           C  
ATOM   2104  NZ  LYS A 632      53.978  81.318  27.768  1.00  0.00           N  
ATOM   2105  N   TYR A 633      54.214  77.796  34.705  1.00  0.00           N  
ATOM   2106  CA  TYR A 633      53.269  77.450  35.758  1.00  0.00           C  
ATOM   2107  C   TYR A 633      52.618  78.588  36.527  1.00  0.00           C  
ATOM   2108  O   TYR A 633      53.224  79.638  36.764  1.00  0.00           O  
ATOM   2109  CB  TYR A 633      53.945  76.523  36.750  1.00  0.00           C  
ATOM   2110  CG  TYR A 633      54.478  75.252  36.147  1.00  0.00           C  
ATOM   2111  CD1 TYR A 633      53.620  74.293  35.622  1.00  0.00           C  
ATOM   2112  CD2 TYR A 633      55.843  74.983  36.154  1.00  0.00           C  
ATOM   2113  CE1 TYR A 633      54.112  73.089  35.125  1.00  0.00           C  
ATOM   2114  CE2 TYR A 633      56.345  73.789  35.665  1.00  0.00           C  
ATOM   2115  CZ  TYR A 633      55.480  72.841  35.152  1.00  0.00           C  
ATOM   2116  OH  TYR A 633      55.988  71.650  34.673  1.00  0.00           O  
ATOM   2117  N   ILE A 634      51.380  78.328  36.945  1.00  0.00           N  
ATOM   2118  CA  ILE A 634      50.557  79.277  37.694  1.00  0.00           C  
ATOM   2119  C   ILE A 634      50.370  78.897  39.172  1.00  0.00           C  
ATOM   2120  O   ILE A 634      50.052  77.748  39.503  1.00  0.00           O  
ATOM   2121  CB  ILE A 634      49.150  79.404  37.059  1.00  0.00           C  
ATOM   2122  CG1 ILE A 634      49.281  79.646  35.550  1.00  0.00           C  
ATOM   2123  CG2 ILE A 634      48.376  80.534  37.739  1.00  0.00           C  
ATOM   2124  CD1 ILE A 634      47.976  79.522  34.773  1.00  0.00           C  
ATOM   2125  N   ILE A 635      50.563  79.886  40.043  1.00  0.00           N  
ATOM   2126  CA  ILE A 635      50.418  79.728  41.484  1.00  0.00           C  
ATOM   2127  C   ILE A 635      50.199  81.101  42.115  1.00  0.00           C  
ATOM   2128  O   ILE A 635      49.620  81.995  41.497  1.00  0.00           O  
ATOM   2129  CB  ILE A 635      51.674  79.086  42.124  1.00  0.00           C  
ATOM   2130  CG1 ILE A 635      52.907  79.951  41.874  1.00  0.00           C  
ATOM   2131  CG2 ILE A 635      51.900  77.711  41.554  1.00  0.00           C  
ATOM   2132  CD1 ILE A 635      54.171  79.390  42.498  1.00  0.00           C  
ATOM   2133  N   ALA A 636      50.656  81.263  43.348  1.00  0.00           N  
ATOM   2134  CA  ALA A 636      50.519  82.531  44.036  1.00  0.00           C  
ATOM   2135  C   ALA A 636      51.911  83.005  44.413  1.00  0.00           C  
ATOM   2136  O   ALA A 636      52.813  82.192  44.602  1.00  0.00           O  
ATOM   2137  CB  ALA A 636      49.667  82.359  45.269  1.00  0.00           C  
ATOM   2138  N   GLU A 637      52.089  84.318  44.513  1.00  0.00           N  
ATOM   2139  CA  GLU A 637      53.389  84.879  44.867  1.00  0.00           C  
ATOM   2140  C   GLU A 637      53.768  84.418  46.258  1.00  0.00           C  
ATOM   2141  O   GLU A 637      54.922  84.082  46.527  1.00  0.00           O  
ATOM   2142  CB  GLU A 637      53.350  86.409  44.847  1.00  0.00           C  
ATOM   2143  CG  GLU A 637      54.703  87.078  45.153  1.00  0.00           C  
ATOM   2144  CD  GLU A 637      54.601  88.600  45.289  1.00  0.00           C  
ATOM   2145  OE1 GLU A 637      53.917  89.068  46.226  1.00  0.00           O  
ATOM   2146  OE2 GLU A 637      55.199  89.328  44.461  1.00  0.00           O  
ATOM   2147  N   ALA A 638      52.782  84.416  47.143  1.00  0.00           N  
ATOM   2148  CA  ALA A 638      52.994  84.000  48.513  1.00  0.00           C  
ATOM   2149  C   ALA A 638      53.811  82.714  48.561  1.00  0.00           C  
ATOM   2150  O   ALA A 638      54.732  82.590  49.363  1.00  0.00           O  
ATOM   2151  CB  ALA A 638      51.659  83.794  49.195  1.00  0.00           C  
ATOM   2152  N   LEU A 639      53.487  81.768  47.683  1.00  0.00           N  
ATOM   2153  CA  LEU A 639      54.176  80.479  47.652  1.00  0.00           C  
ATOM   2154  C   LEU A 639      55.379  80.361  46.718  1.00  0.00           C  
ATOM   2155  O   LEU A 639      56.291  79.587  46.998  1.00  0.00           O  
ATOM   2156  CB  LEU A 639      53.187  79.352  47.310  1.00  0.00           C  
ATOM   2157  CG  LEU A 639      52.097  78.916  48.305  1.00  0.00           C  
ATOM   2158  CD1 LEU A 639      52.729  78.551  49.648  1.00  0.00           C  
ATOM   2159  CD2 LEU A 639      51.077  80.024  48.478  1.00  0.00           C  
ATOM   2160  N   SER A 640      55.370  81.109  45.612  1.00  0.00           N  
ATOM   2161  CA  SER A 640      56.457  81.079  44.619  1.00  0.00           C  
ATOM   2162  C   SER A 640      57.691  80.305  45.100  1.00  0.00           C  
ATOM   2163  O   SER A 640      57.958  79.185  44.641  1.00  0.00           O  
ATOM   2164  CB  SER A 640      56.866  82.511  44.219  1.00  0.00           C  
ATOM   2165  OG  SER A 640      57.493  83.212  45.286  1.00  0.00           O  
ATOM   2166  N   ASP A 641      58.435  80.906  46.026  1.00  0.00           N  
ATOM   2167  CA  ASP A 641      59.622  80.276  46.582  1.00  0.00           C  
ATOM   2168  C   ASP A 641      59.247  78.906  47.145  1.00  0.00           C  
ATOM   2169  O   ASP A 641      59.767  77.882  46.704  1.00  0.00           O  
ATOM   2170  CB  ASP A 641      60.213  81.155  47.689  1.00  0.00           C  
ATOM   2171  CG  ASP A 641      61.389  80.497  48.395  1.00  0.00           C  
ATOM   2172  OD1 ASP A 641      61.191  79.434  49.018  1.00  0.00           O  
ATOM   2173  OD2 ASP A 641      62.512  81.039  48.325  1.00  0.00           O  
ATOM   2174  N   ALA A 642      58.342  78.900  48.120  1.00  0.00           N  
ATOM   2175  CA  ALA A 642      57.881  77.667  48.744  1.00  0.00           C  
ATOM   2176  C   ALA A 642      57.777  76.571  47.696  1.00  0.00           C  
ATOM   2177  O   ALA A 642      58.369  75.504  47.835  1.00  0.00           O  
ATOM   2178  CB  ALA A 642      56.528  77.895  49.399  1.00  0.00           C  
ATOM   2179  N   VAL A 643      57.024  76.848  46.641  1.00  0.00           N  
ATOM   2180  CA  VAL A 643      56.849  75.898  45.553  1.00  0.00           C  
ATOM   2181  C   VAL A 643      58.215  75.382  45.119  1.00  0.00           C  
ATOM   2182  O   VAL A 643      58.505  74.186  45.227  1.00  0.00           O  
ATOM   2183  CB  VAL A 643      56.168  76.575  44.357  1.00  0.00           C  
ATOM   2184  CG1 VAL A 643      55.935  75.570  43.250  1.00  0.00           C  
ATOM   2185  CG2 VAL A 643      54.863  77.203  44.807  1.00  0.00           C  
ATOM   2186  N   ALA A 644      59.049  76.308  44.649  1.00  0.00           N  
ATOM   2187  CA  ALA A 644      60.408  76.021  44.182  1.00  0.00           C  
ATOM   2188  C   ALA A 644      61.295  75.339  45.227  1.00  0.00           C  
ATOM   2189  O   ALA A 644      62.162  74.519  44.897  1.00  0.00           O  
ATOM   2190  CB  ALA A 644      61.069  77.318  43.718  1.00  0.00           C  
ATOM   2191  N   GLU A 645      61.086  75.702  46.487  1.00  0.00           N  
ATOM   2192  CA  GLU A 645      61.850  75.134  47.593  1.00  0.00           C  
ATOM   2193  C   GLU A 645      61.386  73.711  47.858  1.00  0.00           C  
ATOM   2194  O   GLU A 645      62.016  72.980  48.629  1.00  0.00           O  
ATOM   2195  CB  GLU A 645      61.653  75.979  48.862  1.00  0.00           C  
ATOM   2196  CG  GLU A 645      62.802  76.919  49.199  1.00  0.00           C  
ATOM   2197  CD  GLU A 645      63.903  76.233  49.983  1.00  0.00           C  
ATOM   2198  OE1 GLU A 645      64.411  75.194  49.509  1.00  0.00           O  
ATOM   2199  OE2 GLU A 645      64.262  76.734  51.073  1.00  0.00           O  
ATOM   2200  N   ALA A 646      60.287  73.324  47.212  1.00  0.00           N  
ATOM   2201  CA  ALA A 646      59.717  71.999  47.399  1.00  0.00           C  
ATOM   2202  C   ALA A 646      59.840  71.124  46.167  1.00  0.00           C  
ATOM   2203  O   ALA A 646      59.689  69.905  46.236  1.00  0.00           O  
ATOM   2204  CB  ALA A 646      58.255  72.124  47.803  1.00  0.00           C  
ATOM   2205  N   LEU A 647      60.128  71.740  45.033  1.00  0.00           N  
ATOM   2206  CA  LEU A 647      60.235  70.971  43.806  1.00  0.00           C  
ATOM   2207  C   LEU A 647      61.571  71.145  43.097  1.00  0.00           C  
ATOM   2208  O   LEU A 647      61.620  71.165  41.866  1.00  0.00           O  
ATOM   2209  CB  LEU A 647      59.077  71.350  42.873  1.00  0.00           C  
ATOM   2210  CG  LEU A 647      58.082  70.239  42.520  1.00  0.00           C  
ATOM   2211  CD1 LEU A 647      58.028  69.184  43.628  1.00  0.00           C  
ATOM   2212  CD2 LEU A 647      56.714  70.853  42.271  1.00  0.00           C  
ATOM   2213  N   ASP A 648      62.653  71.245  43.870  1.00  0.00           N  
ATOM   2214  CA  ASP A 648      63.980  71.430  43.290  1.00  0.00           C  
ATOM   2215  C   ASP A 648      63.888  72.335  42.055  1.00  0.00           C  
ATOM   2216  O   ASP A 648      64.437  72.040  40.991  1.00  0.00           O  
ATOM   2217  CB  ASP A 648      64.605  70.071  42.924  1.00  0.00           C  
ATOM   2218  CG  ASP A 648      63.711  69.219  42.025  1.00  0.00           C  
ATOM   2219  OD1 ASP A 648      63.324  69.666  40.919  1.00  0.00           O  
ATOM   2220  OD2 ASP A 648      63.405  68.082  42.426  1.00  0.00           O  
ATOM   2221  N   TRP A 649      63.180  73.446  42.217  1.00  0.00           N  
ATOM   2222  CA  TRP A 649      62.977  74.400  41.140  1.00  0.00           C  
ATOM   2223  C   TRP A 649      64.038  75.465  41.026  1.00  0.00           C  
ATOM   2224  O   TRP A 649      64.236  76.009  39.941  1.00  0.00           O  
ATOM   2225  CB  TRP A 649      61.652  75.118  41.307  1.00  0.00           C  
ATOM   2226  CG  TRP A 649      60.531  74.572  40.532  1.00  0.00           C  
ATOM   2227  CD1 TRP A 649      60.349  73.279  40.143  1.00  0.00           C  
ATOM   2228  CD2 TRP A 649      59.346  75.277  40.163  1.00  0.00           C  
ATOM   2229  NE1 TRP A 649      59.111  73.130  39.560  1.00  0.00           N  
ATOM   2230  CE2 TRP A 649      58.474  74.343  39.561  1.00  0.00           C  
ATOM   2231  CE3 TRP A 649      58.932  76.609  40.287  1.00  0.00           C  
ATOM   2232  CZ2 TRP A 649      57.203  74.699  39.086  1.00  0.00           C  
ATOM   2233  CZ3 TRP A 649      57.671  76.964  39.815  1.00  0.00           C  
ATOM   2234  CH2 TRP A 649      56.820  76.010  39.222  1.00  0.00           C  
ATOM   2235  N   ASP A 650      64.702  75.805  42.125  1.00  0.00           N  
ATOM   2236  CA  ASP A 650      65.718  76.846  42.033  1.00  0.00           C  
ATOM   2237  C   ASP A 650      66.934  76.424  41.221  1.00  0.00           C  
ATOM   2238  O   ASP A 650      68.065  76.772  41.558  1.00  0.00           O  
ATOM   2239  CB  ASP A 650      66.142  77.351  43.423  1.00  0.00           C  
ATOM   2240  CG  ASP A 650      65.242  78.481  43.937  1.00  0.00           C  
ATOM   2241  OD1 ASP A 650      65.015  79.461  43.188  1.00  0.00           O  
ATOM   2242  OD2 ASP A 650      64.767  78.392  45.091  1.00  0.00           O  
ATOM   2243  N   LYS A 651      66.681  75.666  40.150  1.00  0.00           N  
ATOM   2244  CA  LYS A 651      67.719  75.221  39.211  1.00  0.00           C  
ATOM   2245  C   LYS A 651      68.015  76.515  38.449  1.00  0.00           C  
ATOM   2246  O   LYS A 651      68.063  76.552  37.209  1.00  0.00           O  
ATOM   2247  CB  LYS A 651      67.172  74.164  38.227  1.00  0.00           C  
ATOM   2248  CG  LYS A 651      66.662  72.855  38.844  1.00  0.00           C  
ATOM   2249  CD  LYS A 651      66.165  71.893  37.751  1.00  0.00           C  
ATOM   2250  CE  LYS A 651      65.672  70.559  38.329  1.00  0.00           C  
ATOM   2251  NZ  LYS A 651      65.343  69.545  37.274  1.00  0.00           N  
ATOM   2252  N   ALA A 652      68.183  77.567  39.248  1.00  0.00           N  
ATOM   2253  CA  ALA A 652      68.430  78.936  38.823  1.00  0.00           C  
ATOM   2254  C   ALA A 652      67.109  79.659  39.030  1.00  0.00           C  
ATOM   2255  O   ALA A 652      66.170  79.502  38.242  1.00  0.00           O  
ATOM   2256  CB  ALA A 652      68.857  79.006  37.355  1.00  0.00           C  
ATOM   2257  N   SER A 653      67.035  80.415  40.121  1.00  0.00           N  
ATOM   2258  CA  SER A 653      65.843  81.179  40.444  1.00  0.00           C  
ATOM   2259  C   SER A 653      65.539  82.199  39.333  1.00  0.00           C  
ATOM   2260  O   SER A 653      65.633  83.412  39.543  1.00  0.00           O  
ATOM   2261  CB  SER A 653      66.043  81.882  41.790  1.00  0.00           C  
ATOM   2262  OG  SER A 653      67.368  82.373  41.911  1.00  0.00           O  
ATOM   2263  N   ILE A 654      65.177  81.686  38.154  1.00  0.00           N  
ATOM   2264  CA  ILE A 654      64.853  82.496  36.982  1.00  0.00           C  
ATOM   2265  C   ILE A 654      63.426  83.047  37.076  1.00  0.00           C  
ATOM   2266  O   ILE A 654      62.462  82.401  36.660  1.00  0.00           O  
ATOM   2267  CB  ILE A 654      65.024  81.658  35.703  1.00  0.00           C  
ATOM   2268  CG1 ILE A 654      64.212  80.369  35.807  1.00  0.00           C  
ATOM   2269  CG2 ILE A 654      66.485  81.293  35.523  1.00  0.00           C  
ATOM   2270  CD1 ILE A 654      64.427  79.424  34.649  1.00  0.00           C  
ATOM   2271  N   LYS A 655      63.334  84.258  37.628  1.00  0.00           N  
ATOM   2272  CA  LYS A 655      62.095  85.013  37.879  1.00  0.00           C  
ATOM   2273  C   LYS A 655      60.803  84.789  37.061  1.00  0.00           C  
ATOM   2274  O   LYS A 655      60.791  84.108  36.025  1.00  0.00           O  
ATOM   2275  CB  LYS A 655      62.426  86.516  37.899  1.00  0.00           C  
ATOM   2276  CG  LYS A 655      63.317  86.941  39.071  1.00  0.00           C  
ATOM   2277  CD  LYS A 655      63.653  88.435  39.052  1.00  0.00           C  
ATOM   2278  CE  LYS A 655      64.614  88.794  37.922  1.00  0.00           C  
ATOM   2279  NZ  LYS A 655      64.934  90.252  37.886  1.00  0.00           N  
ATOM   2280  N   LEU A 656      59.724  85.399  37.565  1.00  0.00           N  
ATOM   2281  CA  LEU A 656      58.368  85.318  37.005  1.00  0.00           C  
ATOM   2282  C   LEU A 656      58.117  86.207  35.804  1.00  0.00           C  
ATOM   2283  O   LEU A 656      58.843  87.168  35.556  1.00  0.00           O  
ATOM   2284  CB  LEU A 656      57.335  85.688  38.077  1.00  0.00           C  
ATOM   2285  CG  LEU A 656      57.065  87.187  38.319  1.00  0.00           C  
ATOM   2286  CD1 LEU A 656      56.163  87.358  39.541  1.00  0.00           C  
ATOM   2287  CD2 LEU A 656      58.372  87.938  38.530  1.00  0.00           C  
ATOM   2288  N   GLU A 657      57.052  85.888  35.080  1.00  0.00           N  
ATOM   2289  CA  GLU A 657      56.669  86.648  33.901  1.00  0.00           C  
ATOM   2290  C   GLU A 657      55.156  86.708  33.768  1.00  0.00           C  
ATOM   2291  O   GLU A 657      54.464  85.723  34.025  1.00  0.00           O  
ATOM   2292  CB  GLU A 657      57.273  86.017  32.647  1.00  0.00           C  
ATOM   2293  CG  GLU A 657      58.785  86.145  32.571  1.00  0.00           C  
ATOM   2294  CD  GLU A 657      59.253  87.594  32.595  1.00  0.00           C  
ATOM   2295  OE1 GLU A 657      60.481  87.827  32.552  1.00  0.00           O  
ATOM   2296  OE2 GLU A 657      58.394  88.501  32.656  1.00  0.00           O  
ATOM   2297  N   LYS A 658      54.647  87.869  33.362  1.00  0.00           N  
ATOM   2298  CA  LYS A 658      53.211  88.064  33.184  1.00  0.00           C  
ATOM   2299  C   LYS A 658      52.394  87.519  34.358  1.00  0.00           C  
ATOM   2300  O   LYS A 658      51.768  86.465  34.255  1.00  0.00           O  
ATOM   2301  CB  LYS A 658      52.762  87.422  31.860  1.00  0.00           C  
ATOM   2302  CG  LYS A 658      53.563  86.178  31.457  1.00  0.00           C  
ATOM   2303  CD  LYS A 658      53.244  85.683  30.052  1.00  0.00           C  
ATOM   2304  CE  LYS A 658      54.166  84.530  29.664  1.00  0.00           C  
ATOM   2305  NZ  LYS A 658      53.887  84.029  28.295  1.00  0.00           N  
ATOM   2306  N   GLU A 659      52.418  88.249  35.474  1.00  0.00           N  
ATOM   2307  CA  GLU A 659      51.687  87.880  36.689  1.00  0.00           C  
ATOM   2308  C   GLU A 659      50.253  88.398  36.618  1.00  0.00           C  
ATOM   2309  O   GLU A 659      50.021  89.553  36.253  1.00  0.00           O  
ATOM   2310  CB  GLU A 659      52.373  88.471  37.926  1.00  0.00           C  
ATOM   2311  CG  GLU A 659      52.566  89.988  37.868  1.00  0.00           C  
ATOM   2312  CD  GLU A 659      53.258  90.553  39.104  1.00  0.00           C  
ATOM   2313  OE1 GLU A 659      54.325  90.026  39.495  1.00  0.00           O  
ATOM   2314  OE2 GLU A 659      52.737  91.533  39.678  1.00  0.00           O  
ATOM   2315  N   TYR A 660      49.296  87.550  36.984  1.00  0.00           N  
ATOM   2316  CA  TYR A 660      47.889  87.930  36.931  1.00  0.00           C  
ATOM   2317  C   TYR A 660      47.289  88.284  38.287  1.00  0.00           C  
ATOM   2318  O   TYR A 660      48.003  88.444  39.281  1.00  0.00           O  
ATOM   2319  CB  TYR A 660      47.072  86.813  36.272  1.00  0.00           C  
ATOM   2320  CG  TYR A 660      47.653  86.355  34.953  1.00  0.00           C  
ATOM   2321  CD1 TYR A 660      48.720  85.454  34.912  1.00  0.00           C  
ATOM   2322  CD2 TYR A 660      47.171  86.854  33.744  1.00  0.00           C  
ATOM   2323  CE1 TYR A 660      49.295  85.061  33.693  1.00  0.00           C  
ATOM   2324  CE2 TYR A 660      47.741  86.469  32.522  1.00  0.00           C  
ATOM   2325  CZ  TYR A 660      48.800  85.574  32.504  1.00  0.00           C  
ATOM   2326  OH  TYR A 660      49.357  85.194  31.301  1.00  0.00           O  
ATOM   2327  N   THR A 661      45.965  88.412  38.303  1.00  0.00           N  
ATOM   2328  CA  THR A 661      45.216  88.759  39.504  1.00  0.00           C  
ATOM   2329  C   THR A 661      44.115  87.745  39.810  1.00  0.00           C  
ATOM   2330  O   THR A 661      42.993  87.857  39.320  1.00  0.00           O  
ATOM   2331  CB  THR A 661      44.605  90.180  39.364  1.00  0.00           C  
ATOM   2332  OG1 THR A 661      45.607  91.158  39.669  1.00  0.00           O  
ATOM   2333  CG2 THR A 661      43.417  90.369  40.287  1.00  0.00           C  
ATOM   2334  N   GLY A 662      44.457  86.745  40.614  1.00  0.00           N  
ATOM   2335  CA  GLY A 662      43.494  85.732  40.999  1.00  0.00           C  
ATOM   2336  C   GLY A 662      42.219  86.410  41.447  1.00  0.00           C  
ATOM   2337  O   GLY A 662      41.133  85.842  41.335  1.00  0.00           O  
ATOM   2338  N   LYS A 663      42.358  87.632  41.958  1.00  0.00           N  
ATOM   2339  CA  LYS A 663      41.218  88.416  42.410  1.00  0.00           C  
ATOM   2340  C   LYS A 663      40.208  88.515  41.275  1.00  0.00           C  
ATOM   2341  O   LYS A 663      39.002  88.339  41.470  1.00  0.00           O  
ATOM   2342  CB  LYS A 663      41.689  89.805  42.836  1.00  0.00           C  
ATOM   2343  CG  LYS A 663      40.579  90.803  43.134  1.00  0.00           C  
ATOM   2344  CD  LYS A 663      41.157  92.155  43.548  1.00  0.00           C  
ATOM   2345  CE  LYS A 663      42.060  92.735  42.463  1.00  0.00           C  
ATOM   2346  NZ  LYS A 663      42.764  93.975  42.904  1.00  0.00           N  
ATOM   2347  N   GLU A 664      40.718  88.796  40.083  1.00  0.00           N  
ATOM   2348  CA  GLU A 664      39.883  88.899  38.894  1.00  0.00           C  
ATOM   2349  C   GLU A 664      39.824  87.514  38.266  1.00  0.00           C  
ATOM   2350  O   GLU A 664      38.755  87.027  37.893  1.00  0.00           O  
ATOM   2351  CB  GLU A 664      40.497  89.867  37.884  1.00  0.00           C  
ATOM   2352  CG  GLU A 664      40.790  91.262  38.406  1.00  0.00           C  
ATOM   2353  CD  GLU A 664      41.388  92.154  37.329  1.00  0.00           C  
ATOM   2354  OE1 GLU A 664      40.678  92.456  36.343  1.00  0.00           O  
ATOM   2355  OE2 GLU A 664      42.569  92.544  37.466  1.00  0.00           O  
ATOM   2356  N   LEU A 665      40.998  86.899  38.151  1.00  0.00           N  
ATOM   2357  CA  LEU A 665      41.160  85.563  37.587  1.00  0.00           C  
ATOM   2358  C   LEU A 665      40.004  84.682  38.064  1.00  0.00           C  
ATOM   2359  O   LEU A 665      39.640  83.696  37.420  1.00  0.00           O  
ATOM   2360  CB  LEU A 665      42.506  85.004  38.060  1.00  0.00           C  
ATOM   2361  CG  LEU A 665      43.182  83.789  37.424  1.00  0.00           C  
ATOM   2362  CD1 LEU A 665      44.587  83.662  38.002  1.00  0.00           C  
ATOM   2363  CD2 LEU A 665      42.377  82.530  37.685  1.00  0.00           C  
ATOM   2364  N   GLU A 666      39.445  85.080  39.205  1.00  0.00           N  
ATOM   2365  CA  GLU A 666      38.323  84.428  39.872  1.00  0.00           C  
ATOM   2366  C   GLU A 666      37.184  84.055  38.917  1.00  0.00           C  
ATOM   2367  O   GLU A 666      36.033  84.425  39.144  1.00  0.00           O  
ATOM   2368  CB  GLU A 666      37.816  85.364  40.994  1.00  0.00           C  
ATOM   2369  CG  GLU A 666      36.722  84.832  41.936  1.00  0.00           C  
ATOM   2370  CD  GLU A 666      35.310  85.273  41.536  1.00  0.00           C  
ATOM   2371  OE1 GLU A 666      35.142  86.415  41.049  1.00  0.00           O  
ATOM   2372  OE2 GLU A 666      34.362  84.480  41.723  1.00  0.00           O  
ATOM   2373  N   TRP A 667      37.509  83.330  37.847  1.00  0.00           N  
ATOM   2374  CA  TRP A 667      36.505  82.886  36.885  1.00  0.00           C  
ATOM   2375  C   TRP A 667      37.078  82.260  35.622  1.00  0.00           C  
ATOM   2376  O   TRP A 667      36.378  82.139  34.616  1.00  0.00           O  
ATOM   2377  CB  TRP A 667      35.571  84.033  36.494  1.00  0.00           C  
ATOM   2378  CG  TRP A 667      34.134  83.583  36.370  1.00  0.00           C  
ATOM   2379  CD1 TRP A 667      33.633  82.659  35.491  1.00  0.00           C  
ATOM   2380  CD2 TRP A 667      33.020  84.016  37.172  1.00  0.00           C  
ATOM   2381  NE1 TRP A 667      32.280  82.493  35.695  1.00  0.00           N  
ATOM   2382  CE2 TRP A 667      31.878  83.314  36.718  1.00  0.00           C  
ATOM   2383  CE3 TRP A 667      32.876  84.933  38.230  1.00  0.00           C  
ATOM   2384  CZ2 TRP A 667      30.607  83.496  37.285  1.00  0.00           C  
ATOM   2385  CZ3 TRP A 667      31.608  85.115  38.797  1.00  0.00           C  
ATOM   2386  CH2 TRP A 667      30.493  84.399  38.320  1.00  0.00           C  
ATOM   2387  N   VAL A 668      38.339  81.843  35.680  1.00  0.00           N  
ATOM   2388  CA  VAL A 668      38.989  81.227  34.527  1.00  0.00           C  
ATOM   2389  C   VAL A 668      38.635  79.737  34.406  1.00  0.00           C  
ATOM   2390  O   VAL A 668      37.817  79.237  35.172  1.00  0.00           O  
ATOM   2391  CB  VAL A 668      40.512  81.408  34.611  1.00  0.00           C  
ATOM   2392  CG1 VAL A 668      41.155  81.015  33.291  1.00  0.00           C  
ATOM   2393  CG2 VAL A 668      40.838  82.857  34.951  1.00  0.00           C  
ATOM   2394  N   VAL A 669      39.241  79.030  33.452  1.00  0.00           N  
ATOM   2395  CA  VAL A 669      38.930  77.614  33.243  1.00  0.00           C  
ATOM   2396  C   VAL A 669      40.120  76.724  32.843  1.00  0.00           C  
ATOM   2397  O   VAL A 669      40.949  77.105  32.006  1.00  0.00           O  
ATOM   2398  CB  VAL A 669      37.842  77.461  32.148  1.00  0.00           C  
ATOM   2399  CG1 VAL A 669      37.417  76.006  32.042  1.00  0.00           C  
ATOM   2400  CG2 VAL A 669      36.648  78.369  32.450  1.00  0.00           C  
ATOM   2401  N   ALA A 670      40.187  75.526  33.426  1.00  0.00           N  
ATOM   2402  CA  ALA A 670      41.267  74.581  33.118  1.00  0.00           C  
ATOM   2403  C   ALA A 670      40.783  73.136  33.233  1.00  0.00           C  
ATOM   2404  O   ALA A 670      39.833  72.856  33.959  1.00  0.00           O  
ATOM   2405  CB  ALA A 670      42.450  74.810  34.056  1.00  0.00           C  
ATOM   2406  N   GLN A 671      41.436  72.219  32.522  1.00  0.00           N  
ATOM   2407  CA  GLN A 671      41.041  70.809  32.555  1.00  0.00           C  
ATOM   2408  C   GLN A 671      42.098  69.956  33.247  1.00  0.00           C  
ATOM   2409  O   GLN A 671      43.276  70.009  32.886  1.00  0.00           O  
ATOM   2410  CB  GLN A 671      40.795  70.291  31.129  1.00  0.00           C  
ATOM   2411  CG  GLN A 671      39.696  71.049  30.379  1.00  0.00           C  
ATOM   2412  CD  GLN A 671      39.088  70.256  29.218  1.00  0.00           C  
ATOM   2413  OE1 GLN A 671      38.495  69.190  29.420  1.00  0.00           O  
ATOM   2414  NE2 GLN A 671      39.228  70.781  27.995  1.00  0.00           N  
ATOM   2415  N   HIS A 672      41.679  69.160  34.230  1.00  0.00           N  
ATOM   2416  CA  HIS A 672      42.622  68.333  34.975  1.00  0.00           C  
ATOM   2417  C   HIS A 672      42.698  66.852  34.616  1.00  0.00           C  
ATOM   2418  O   HIS A 672      41.681  66.185  34.435  1.00  0.00           O  
ATOM   2419  CB  HIS A 672      42.366  68.472  36.475  1.00  0.00           C  
ATOM   2420  CG  HIS A 672      42.465  69.880  36.976  1.00  0.00           C  
ATOM   2421  ND1 HIS A 672      43.212  70.849  36.335  1.00  0.00           N  
ATOM   2422  CD2 HIS A 672      41.932  70.478  38.069  1.00  0.00           C  
ATOM   2423  CE1 HIS A 672      43.131  71.981  37.012  1.00  0.00           C  
ATOM   2424  NE2 HIS A 672      42.361  71.782  38.069  1.00  0.00           N  
ATOM   2425  N   PRO A 673      43.933  66.320  34.543  1.00  0.00           N  
ATOM   2426  CA  PRO A 673      44.318  64.947  34.221  1.00  0.00           C  
ATOM   2427  C   PRO A 673      43.231  63.885  34.319  1.00  0.00           C  
ATOM   2428  O   PRO A 673      42.348  63.864  33.480  1.00  0.00           O  
ATOM   2429  CB  PRO A 673      45.491  64.718  35.159  1.00  0.00           C  
ATOM   2430  CG  PRO A 673      46.236  66.018  34.996  1.00  0.00           C  
ATOM   2431  CD  PRO A 673      45.116  67.071  35.012  1.00  0.00           C  
ATOM   2432  N   PHE A 674      43.306  63.016  35.330  1.00  0.00           N  
ATOM   2433  CA  PHE A 674      42.339  61.925  35.541  1.00  0.00           C  
ATOM   2434  C   PHE A 674      41.423  61.613  34.342  1.00  0.00           C  
ATOM   2435  O   PHE A 674      41.398  60.484  33.854  1.00  0.00           O  
ATOM   2436  CB  PHE A 674      41.509  62.196  36.805  1.00  0.00           C  
ATOM   2437  CG  PHE A 674      40.863  63.549  36.828  1.00  0.00           C  
ATOM   2438  CD1 PHE A 674      39.674  63.784  36.139  1.00  0.00           C  
ATOM   2439  CD2 PHE A 674      41.463  64.602  37.512  1.00  0.00           C  
ATOM   2440  CE1 PHE A 674      39.098  65.048  36.129  1.00  0.00           C  
ATOM   2441  CE2 PHE A 674      40.894  65.867  37.508  1.00  0.00           C  
ATOM   2442  CZ  PHE A 674      39.713  66.091  36.816  1.00  0.00           C  
ATOM   2443  N   LEU A 675      40.670  62.605  33.880  1.00  0.00           N  
ATOM   2444  CA  LEU A 675      39.788  62.449  32.726  1.00  0.00           C  
ATOM   2445  C   LEU A 675      39.187  63.803  32.326  1.00  0.00           C  
ATOM   2446  O   LEU A 675      38.418  63.897  31.362  1.00  0.00           O  
ATOM   2447  CB  LEU A 675      38.676  61.441  33.035  1.00  0.00           C  
ATOM   2448  CG  LEU A 675      37.641  61.191  31.928  1.00  0.00           C  
ATOM   2449  CD1 LEU A 675      38.349  60.883  30.608  1.00  0.00           C  
ATOM   2450  CD2 LEU A 675      36.712  60.044  32.338  1.00  0.00           C  
ATOM   2451  N   ASP A 676      39.578  64.841  33.068  1.00  0.00           N  
ATOM   2452  CA  ASP A 676      39.129  66.225  32.879  1.00  0.00           C  
ATOM   2453  C   ASP A 676      37.843  66.461  32.083  1.00  0.00           C  
ATOM   2454  O   ASP A 676      37.733  67.436  31.336  1.00  0.00           O  
ATOM   2455  CB  ASP A 676      40.279  67.098  32.309  1.00  0.00           C  
ATOM   2456  CG  ASP A 676      40.633  66.784  30.845  1.00  0.00           C  
ATOM   2457  OD1 ASP A 676      41.688  67.281  30.384  1.00  0.00           O  
ATOM   2458  OD2 ASP A 676      39.872  66.068  30.156  1.00  0.00           O  
ATOM   2459  N   ARG A 677      36.868  65.573  32.240  1.00  0.00           N  
ATOM   2460  CA  ARG A 677      35.594  65.755  31.557  1.00  0.00           C  
ATOM   2461  C   ARG A 677      34.764  66.607  32.514  1.00  0.00           C  
ATOM   2462  O   ARG A 677      33.610  66.305  32.824  1.00  0.00           O  
ATOM   2463  CB  ARG A 677      34.915  64.407  31.267  1.00  0.00           C  
ATOM   2464  CG  ARG A 677      35.389  63.713  29.971  1.00  0.00           C  
ATOM   2465  CD  ARG A 677      34.373  63.835  28.810  1.00  0.00           C  
ATOM   2466  NE  ARG A 677      34.444  65.106  28.084  1.00  0.00           N  
ATOM   2467  CZ  ARG A 677      33.511  65.546  27.238  1.00  0.00           C  
ATOM   2468  NH1 ARG A 677      32.425  64.823  27.005  1.00  0.00           N  
ATOM   2469  NH2 ARG A 677      33.655  66.716  26.626  1.00  0.00           N  
ATOM   2470  N   GLU A 678      35.409  67.669  32.992  1.00  0.00           N  
ATOM   2471  CA  GLU A 678      34.830  68.648  33.907  1.00  0.00           C  
ATOM   2472  C   GLU A 678      35.685  69.911  33.781  1.00  0.00           C  
ATOM   2473  O   GLU A 678      36.898  69.883  34.009  1.00  0.00           O  
ATOM   2474  CB  GLU A 678      34.873  68.146  35.361  1.00  0.00           C  
ATOM   2475  CG  GLU A 678      33.506  68.033  36.092  1.00  0.00           C  
ATOM   2476  CD  GLU A 678      32.813  69.375  36.381  1.00  0.00           C  
ATOM   2477  OE1 GLU A 678      32.386  70.065  35.427  1.00  0.00           O  
ATOM   2478  OE2 GLU A 678      32.685  69.736  37.571  1.00  0.00           O  
ATOM   2479  N   SER A 679      35.051  71.010  33.396  1.00  0.00           N  
ATOM   2480  CA  SER A 679      35.750  72.275  33.254  1.00  0.00           C  
ATOM   2481  C   SER A 679      35.894  72.924  34.629  1.00  0.00           C  
ATOM   2482  O   SER A 679      35.087  73.775  35.020  1.00  0.00           O  
ATOM   2483  CB  SER A 679      34.974  73.195  32.305  1.00  0.00           C  
ATOM   2484  OG  SER A 679      33.620  73.320  32.706  1.00  0.00           O  
ATOM   2485  N   LEU A 680      36.925  72.508  35.361  1.00  0.00           N  
ATOM   2486  CA  LEU A 680      37.188  73.025  36.699  1.00  0.00           C  
ATOM   2487  C   LEU A 680      37.343  74.545  36.726  1.00  0.00           C  
ATOM   2488  O   LEU A 680      38.420  75.077  36.463  1.00  0.00           O  
ATOM   2489  CB  LEU A 680      38.440  72.355  37.281  1.00  0.00           C  
ATOM   2490  CG  LEU A 680      38.386  70.846  37.558  1.00  0.00           C  
ATOM   2491  CD1 LEU A 680      38.940  70.569  38.958  1.00  0.00           C  
ATOM   2492  CD2 LEU A 680      36.954  70.346  37.482  1.00  0.00           C  
ATOM   2493  N   VAL A 681      36.261  75.243  37.061  1.00  0.00           N  
ATOM   2494  CA  VAL A 681      36.285  76.701  37.104  1.00  0.00           C  
ATOM   2495  C   VAL A 681      37.111  77.275  38.267  1.00  0.00           C  
ATOM   2496  O   VAL A 681      37.858  76.560  38.935  1.00  0.00           O  
ATOM   2497  CB  VAL A 681      34.847  77.286  37.154  1.00  0.00           C  
ATOM   2498  CG1 VAL A 681      34.774  78.556  36.298  1.00  0.00           C  
ATOM   2499  CG2 VAL A 681      33.837  76.251  36.666  1.00  0.00           C  
ATOM   2500  N   ILE A 682      36.969  78.578  38.490  1.00  0.00           N  
ATOM   2501  CA  ILE A 682      37.711  79.287  39.528  1.00  0.00           C  
ATOM   2502  C   ILE A 682      36.771  80.101  40.429  1.00  0.00           C  
ATOM   2503  O   ILE A 682      35.632  80.363  40.052  1.00  0.00           O  
ATOM   2504  CB  ILE A 682      38.762  80.234  38.861  1.00  0.00           C  
ATOM   2505  CG1 ILE A 682      39.972  79.428  38.369  1.00  0.00           C  
ATOM   2506  CG2 ILE A 682      39.211  81.308  39.837  1.00  0.00           C  
ATOM   2507  CD1 ILE A 682      39.677  78.394  37.309  1.00  0.00           C  
ATOM   2508  N   ASN A 683      37.243  80.478  41.620  1.00  0.00           N  
ATOM   2509  CA  ASN A 683      36.448  81.280  42.552  1.00  0.00           C  
ATOM   2510  C   ASN A 683      37.281  82.052  43.565  1.00  0.00           C  
ATOM   2511  O   ASN A 683      38.512  82.048  43.525  1.00  0.00           O  
ATOM   2512  CB  ASN A 683      35.434  80.415  43.306  1.00  0.00           C  
ATOM   2513  CG  ASN A 683      34.041  80.505  42.719  1.00  0.00           C  
ATOM   2514  OD1 ASN A 683      33.553  81.596  42.419  1.00  0.00           O  
ATOM   2515  ND2 ASN A 683      33.386  79.359  42.564  1.00  0.00           N  
ATOM   2516  N   GLY A 684      36.583  82.722  44.473  1.00  0.00           N  
ATOM   2517  CA  GLY A 684      37.255  83.489  45.496  1.00  0.00           C  
ATOM   2518  C   GLY A 684      37.016  82.911  46.874  1.00  0.00           C  
ATOM   2519  O   GLY A 684      35.897  82.954  47.380  1.00  0.00           O  
ATOM   2520  N   ASP A 685      38.068  82.367  47.480  1.00  0.00           N  
ATOM   2521  CA  ASP A 685      37.971  81.781  48.818  1.00  0.00           C  
ATOM   2522  C   ASP A 685      38.607  82.716  49.839  1.00  0.00           C  
ATOM   2523  O   ASP A 685      39.269  83.689  49.476  1.00  0.00           O  
ATOM   2524  CB  ASP A 685      38.693  80.428  48.872  1.00  0.00           C  
ATOM   2525  CG  ASP A 685      38.418  79.656  50.171  1.00  0.00           C  
ATOM   2526  OD1 ASP A 685      39.282  78.843  50.568  1.00  0.00           O  
ATOM   2527  OD2 ASP A 685      37.341  79.845  50.783  1.00  0.00           O  
ATOM   2528  N   HIS A 686      38.411  82.410  51.118  1.00  0.00           N  
ATOM   2529  CA  HIS A 686      38.973  83.223  52.190  1.00  0.00           C  
ATOM   2530  C   HIS A 686      39.965  82.395  53.012  1.00  0.00           C  
ATOM   2531  O   HIS A 686      39.575  81.574  53.846  1.00  0.00           O  
ATOM   2532  CB  HIS A 686      37.844  83.771  53.075  1.00  0.00           C  
ATOM   2533  CG  HIS A 686      36.720  84.396  52.299  1.00  0.00           C  
ATOM   2534  ND1 HIS A 686      36.914  85.038  51.094  1.00  0.00           N  
ATOM   2535  CD2 HIS A 686      35.395  84.488  52.565  1.00  0.00           C  
ATOM   2536  CE1 HIS A 686      35.758  85.497  50.650  1.00  0.00           C  
ATOM   2537  NE2 HIS A 686      34.820  85.176  51.523  1.00  0.00           N  
ATOM   2538  N   VAL A 687      41.249  82.628  52.746  1.00  0.00           N  
ATOM   2539  CA  VAL A 687      42.369  81.941  53.393  1.00  0.00           C  
ATOM   2540  C   VAL A 687      42.773  80.675  52.636  1.00  0.00           C  
ATOM   2541  O   VAL A 687      41.920  79.899  52.207  1.00  0.00           O  
ATOM   2542  CB  VAL A 687      42.061  81.567  54.866  1.00  0.00           C  
ATOM   2543  CG1 VAL A 687      43.186  80.691  55.423  1.00  0.00           C  
ATOM   2544  CG2 VAL A 687      41.910  82.836  55.708  1.00  0.00           C  
ATOM   2545  N   THR A 688      44.083  80.482  52.488  1.00  0.00           N  
ATOM   2546  CA  THR A 688      44.641  79.334  51.783  1.00  0.00           C  
ATOM   2547  C   THR A 688      46.168  79.428  51.782  1.00  0.00           C  
ATOM   2548  O   THR A 688      46.843  78.612  51.160  1.00  0.00           O  
ATOM   2549  CB  THR A 688      44.164  79.298  50.310  1.00  0.00           C  
ATOM   2550  OG1 THR A 688      42.736  79.205  50.264  1.00  0.00           O  
ATOM   2551  CG2 THR A 688      44.759  78.106  49.580  1.00  0.00           C  
ATOM   2552  N   THR A 689      46.712  80.421  52.482  1.00  0.00           N  
ATOM   2553  CA  THR A 689      48.168  80.628  52.529  1.00  0.00           C  
ATOM   2554  C   THR A 689      48.944  79.394  52.977  1.00  0.00           C  
ATOM   2555  O   THR A 689      48.353  78.417  53.430  1.00  0.00           O  
ATOM   2556  CB  THR A 689      48.568  81.774  53.491  1.00  0.00           C  
ATOM   2557  OG1 THR A 689      47.435  82.617  53.749  1.00  0.00           O  
ATOM   2558  CG2 THR A 689      49.708  82.602  52.878  1.00  0.00           C  
ATOM   2559  N   ASP A 690      50.268  79.452  52.849  1.00  0.00           N  
ATOM   2560  CA  ASP A 690      51.126  78.346  53.257  1.00  0.00           C  
ATOM   2561  C   ASP A 690      50.869  77.085  52.413  1.00  0.00           C  
ATOM   2562  O   ASP A 690      50.374  77.176  51.287  1.00  0.00           O  
ATOM   2563  CB  ASP A 690      50.890  78.055  54.740  1.00  0.00           C  
ATOM   2564  CG  ASP A 690      51.906  77.096  55.323  1.00  0.00           C  
ATOM   2565  OD1 ASP A 690      51.730  76.697  56.495  1.00  0.00           O  
ATOM   2566  OD2 ASP A 690      52.879  76.743  54.626  1.00  0.00           O  
ATOM   2567  N   ALA A 691      51.215  75.919  52.965  1.00  0.00           N  
ATOM   2568  CA  ALA A 691      51.040  74.626  52.296  1.00  0.00           C  
ATOM   2569  C   ALA A 691      51.825  74.534  50.990  1.00  0.00           C  
ATOM   2570  O   ALA A 691      53.059  74.590  50.977  1.00  0.00           O  
ATOM   2571  CB  ALA A 691      49.561  74.374  52.028  1.00  0.00           C  
ATOM   2572  N   GLY A 692      51.090  74.371  49.895  1.00  0.00           N  
ATOM   2573  CA  GLY A 692      51.702  74.294  48.587  1.00  0.00           C  
ATOM   2574  C   GLY A 692      51.081  75.354  47.703  1.00  0.00           C  
ATOM   2575  O   GLY A 692      50.662  76.412  48.176  1.00  0.00           O  
ATOM   2576  N   THR A 693      51.017  75.059  46.412  1.00  0.00           N  
ATOM   2577  CA  THR A 693      50.446  75.965  45.416  1.00  0.00           C  
ATOM   2578  C   THR A 693      49.092  76.537  45.845  1.00  0.00           C  
ATOM   2579  O   THR A 693      48.187  75.784  46.216  1.00  0.00           O  
ATOM   2580  CB  THR A 693      50.239  75.223  44.109  1.00  0.00           C  
ATOM   2581  OG1 THR A 693      49.109  74.353  44.239  1.00  0.00           O  
ATOM   2582  CG2 THR A 693      51.461  74.387  43.793  1.00  0.00           C  
ATOM   2583  N   GLY A 694      48.948  77.859  45.777  1.00  0.00           N  
ATOM   2584  CA  GLY A 694      47.691  78.482  46.164  1.00  0.00           C  
ATOM   2585  C   GLY A 694      46.544  78.095  45.249  1.00  0.00           C  
ATOM   2586  O   GLY A 694      45.638  78.886  44.993  1.00  0.00           O  
ATOM   2587  N   CYS A 695      46.588  76.863  44.757  1.00  0.00           N  
ATOM   2588  CA  CYS A 695      45.569  76.352  43.854  1.00  0.00           C  
ATOM   2589  C   CYS A 695      44.410  75.780  44.648  1.00  0.00           C  
ATOM   2590  O   CYS A 695      43.250  76.104  44.390  1.00  0.00           O  
ATOM   2591  CB  CYS A 695      46.156  75.262  42.953  1.00  0.00           C  
ATOM   2592  SG  CYS A 695      47.728  75.682  42.147  1.00  0.00           S  
ATOM   2593  N   VAL A 696      44.728  74.916  45.606  1.00  0.00           N  
ATOM   2594  CA  VAL A 696      43.704  74.307  46.450  1.00  0.00           C  
ATOM   2595  C   VAL A 696      43.152  72.996  45.923  1.00  0.00           C  
ATOM   2596  O   VAL A 696      43.450  71.930  46.458  1.00  0.00           O  
ATOM   2597  CB  VAL A 696      42.490  75.263  46.670  1.00  0.00           C  
ATOM   2598  CG1 VAL A 696      41.306  74.500  47.245  1.00  0.00           C  
ATOM   2599  CG2 VAL A 696      42.889  76.402  47.589  1.00  0.00           C  
ATOM   2600  N   HIS A 697      42.361  73.080  44.863  1.00  0.00           N  
ATOM   2601  CA  HIS A 697      41.717  71.897  44.323  1.00  0.00           C  
ATOM   2602  C   HIS A 697      40.555  71.780  45.272  1.00  0.00           C  
ATOM   2603  O   HIS A 697      40.742  71.592  46.467  1.00  0.00           O  
ATOM   2604  CB  HIS A 697      42.599  70.656  44.457  1.00  0.00           C  
ATOM   2605  CG  HIS A 697      41.855  69.369  44.296  1.00  0.00           C  
ATOM   2606  ND1 HIS A 697      40.725  69.069  45.025  1.00  0.00           N  
ATOM   2607  CD2 HIS A 697      42.077  68.304  43.492  1.00  0.00           C  
ATOM   2608  CE1 HIS A 697      40.283  67.875  44.677  1.00  0.00           C  
ATOM   2609  NE2 HIS A 697      41.085  67.390  43.748  1.00  0.00           N  
ATOM   2610  N   THR A 698      39.353  71.903  44.750  1.00  0.00           N  
ATOM   2611  CA  THR A 698      38.194  71.825  45.597  1.00  0.00           C  
ATOM   2612  C   THR A 698      37.197  70.763  45.138  1.00  0.00           C  
ATOM   2613  O   THR A 698      36.955  70.585  43.939  1.00  0.00           O  
ATOM   2614  CB  THR A 698      37.539  73.214  45.688  1.00  0.00           C  
ATOM   2615  OG1 THR A 698      37.970  74.013  44.579  1.00  0.00           O  
ATOM   2616  CG2 THR A 698      37.955  73.915  46.977  1.00  0.00           C  
ATOM   2617  N   ALA A 699      36.649  70.043  46.114  1.00  0.00           N  
ATOM   2618  CA  ALA A 699      35.675  68.983  45.882  1.00  0.00           C  
ATOM   2619  C   ALA A 699      34.625  69.061  46.980  1.00  0.00           C  
ATOM   2620  O   ALA A 699      34.841  68.568  48.083  1.00  0.00           O  
ATOM   2621  CB  ALA A 699      36.364  67.628  45.920  1.00  0.00           C  
ATOM   2622  N   PRO A 700      33.477  69.696  46.700  1.00  0.00           N  
ATOM   2623  CA  PRO A 700      32.400  69.830  47.687  1.00  0.00           C  
ATOM   2624  C   PRO A 700      31.886  68.489  48.175  1.00  0.00           C  
ATOM   2625  O   PRO A 700      30.790  68.407  48.715  1.00  0.00           O  
ATOM   2626  CB  PRO A 700      31.319  70.598  46.927  1.00  0.00           C  
ATOM   2627  CG  PRO A 700      32.101  71.407  45.962  1.00  0.00           C  
ATOM   2628  CD  PRO A 700      33.129  70.411  45.464  1.00  0.00           C  
ATOM   2629  N   GLY A 701      32.668  67.436  47.969  1.00  0.00           N  
ATOM   2630  CA  GLY A 701      32.248  66.120  48.402  1.00  0.00           C  
ATOM   2631  C   GLY A 701      33.026  65.631  49.607  1.00  0.00           C  
ATOM   2632  O   GLY A 701      32.514  64.864  50.414  1.00  0.00           O  
ATOM   2633  N   HIS A 702      34.269  66.074  49.734  1.00  0.00           N  
ATOM   2634  CA  HIS A 702      35.099  65.640  50.846  1.00  0.00           C  
ATOM   2635  C   HIS A 702      35.850  66.811  51.484  1.00  0.00           C  
ATOM   2636  O   HIS A 702      37.041  66.718  51.785  1.00  0.00           O  
ATOM   2637  CB  HIS A 702      36.083  64.579  50.360  1.00  0.00           C  
ATOM   2638  CG  HIS A 702      35.617  63.843  49.141  1.00  0.00           C  
ATOM   2639  ND1 HIS A 702      34.388  63.224  49.070  1.00  0.00           N  
ATOM   2640  CD2 HIS A 702      36.220  63.618  47.950  1.00  0.00           C  
ATOM   2641  CE1 HIS A 702      34.255  62.647  47.889  1.00  0.00           C  
ATOM   2642  NE2 HIS A 702      35.353  62.871  47.191  1.00  0.00           N  
ATOM   2643  N   GLY A 703      35.131  67.912  51.677  1.00  0.00           N  
ATOM   2644  CA  GLY A 703      35.696  69.097  52.288  1.00  0.00           C  
ATOM   2645  C   GLY A 703      34.531  69.987  52.653  1.00  0.00           C  
ATOM   2646  O   GLY A 703      33.749  70.351  51.781  1.00  0.00           O  
ATOM   2647  N   GLU A 704      34.395  70.329  53.931  1.00  0.00           N  
ATOM   2648  CA  GLU A 704      33.283  71.176  54.348  1.00  0.00           C  
ATOM   2649  C   GLU A 704      33.360  72.549  53.691  1.00  0.00           C  
ATOM   2650  O   GLU A 704      32.588  72.861  52.786  1.00  0.00           O  
ATOM   2651  CB  GLU A 704      33.255  71.339  55.869  1.00  0.00           C  
ATOM   2652  CG  GLU A 704      32.079  72.190  56.377  1.00  0.00           C  
ATOM   2653  CD  GLU A 704      30.707  71.539  56.151  1.00  0.00           C  
ATOM   2654  OE1 GLU A 704      30.442  70.456  56.731  1.00  0.00           O  
ATOM   2655  OE2 GLU A 704      29.892  72.120  55.399  1.00  0.00           O  
ATOM   2656  N   ASP A 705      34.288  73.377  54.150  1.00  0.00           N  
ATOM   2657  CA  ASP A 705      34.442  74.700  53.568  1.00  0.00           C  
ATOM   2658  C   ASP A 705      34.692  74.501  52.068  1.00  0.00           C  
ATOM   2659  O   ASP A 705      34.523  75.422  51.267  1.00  0.00           O  
ATOM   2660  CB  ASP A 705      35.632  75.420  54.202  1.00  0.00           C  
ATOM   2661  CG  ASP A 705      36.957  74.836  53.761  1.00  0.00           C  
ATOM   2662  OD1 ASP A 705      37.106  73.595  53.837  1.00  0.00           O  
ATOM   2663  OD2 ASP A 705      37.837  75.616  53.332  1.00  0.00           O  
ATOM   2664  N   ASP A 706      35.112  73.294  51.699  1.00  0.00           N  
ATOM   2665  CA  ASP A 706      35.366  72.971  50.306  1.00  0.00           C  
ATOM   2666  C   ASP A 706      33.998  72.856  49.639  1.00  0.00           C  
ATOM   2667  O   ASP A 706      33.832  73.197  48.469  1.00  0.00           O  
ATOM   2668  CB  ASP A 706      36.134  71.646  50.201  1.00  0.00           C  
ATOM   2669  CG  ASP A 706      36.496  71.290  48.766  1.00  0.00           C  
ATOM   2670  OD1 ASP A 706      35.571  71.219  47.927  1.00  0.00           O  
ATOM   2671  OD2 ASP A 706      37.696  71.070  48.479  1.00  0.00           O  
ATOM   2672  N   TYR A 707      33.019  72.397  50.416  1.00  0.00           N  
ATOM   2673  CA  TYR A 707      31.639  72.213  49.961  1.00  0.00           C  
ATOM   2674  C   TYR A 707      30.911  73.517  49.583  1.00  0.00           C  
ATOM   2675  O   TYR A 707      30.243  73.582  48.545  1.00  0.00           O  
ATOM   2676  CB  TYR A 707      30.845  71.457  51.050  1.00  0.00           C  
ATOM   2677  CG  TYR A 707      29.345  71.694  51.047  1.00  0.00           C  
ATOM   2678  CD1 TYR A 707      28.511  71.045  50.134  1.00  0.00           C  
ATOM   2679  CD2 TYR A 707      28.761  72.595  51.941  1.00  0.00           C  
ATOM   2680  CE1 TYR A 707      27.130  71.286  50.112  1.00  0.00           C  
ATOM   2681  CE2 TYR A 707      27.384  72.847  51.923  1.00  0.00           C  
ATOM   2682  CZ  TYR A 707      26.578  72.191  51.007  1.00  0.00           C  
ATOM   2683  OH  TYR A 707      25.229  72.461  50.980  1.00  0.00           O  
ATOM   2684  N   ILE A 708      31.040  74.551  50.418  1.00  0.00           N  
ATOM   2685  CA  ILE A 708      30.355  75.823  50.162  1.00  0.00           C  
ATOM   2686  C   ILE A 708      30.884  76.584  48.945  1.00  0.00           C  
ATOM   2687  O   ILE A 708      30.160  76.749  47.967  1.00  0.00           O  
ATOM   2688  CB  ILE A 708      30.366  76.778  51.425  1.00  0.00           C  
ATOM   2689  CG1 ILE A 708      31.697  77.521  51.550  1.00  0.00           C  
ATOM   2690  CG2 ILE A 708      30.104  75.967  52.695  1.00  0.00           C  
ATOM   2691  CD1 ILE A 708      31.644  78.689  52.498  1.00  0.00           C  
ATOM   2692  N   VAL A 709      32.134  77.041  49.007  1.00  0.00           N  
ATOM   2693  CA  VAL A 709      32.749  77.783  47.907  1.00  0.00           C  
ATOM   2694  C   VAL A 709      32.347  77.177  46.575  1.00  0.00           C  
ATOM   2695  O   VAL A 709      31.996  77.888  45.639  1.00  0.00           O  
ATOM   2696  CB  VAL A 709      34.297  77.789  48.030  1.00  0.00           C  
ATOM   2697  CG1 VAL A 709      34.789  76.408  48.430  1.00  0.00           C  
ATOM   2698  CG2 VAL A 709      34.936  78.222  46.709  1.00  0.00           C  
ATOM   2699  N   GLY A 710      32.402  75.856  46.495  1.00  0.00           N  
ATOM   2700  CA  GLY A 710      32.005  75.202  45.274  1.00  0.00           C  
ATOM   2701  C   GLY A 710      30.534  75.503  45.131  1.00  0.00           C  
ATOM   2702  O   GLY A 710      30.144  76.435  44.430  1.00  0.00           O  
ATOM   2703  N   GLN A 711      29.722  74.722  45.833  1.00  0.00           N  
ATOM   2704  CA  GLN A 711      28.270  74.873  45.819  1.00  0.00           C  
ATOM   2705  C   GLN A 711      27.761  76.286  45.499  1.00  0.00           C  
ATOM   2706  O   GLN A 711      26.924  76.453  44.610  1.00  0.00           O  
ATOM   2707  CB  GLN A 711      27.695  74.391  47.165  1.00  0.00           C  
ATOM   2708  CG  GLN A 711      26.253  74.795  47.444  1.00  0.00           C  
ATOM   2709  CD  GLN A 711      26.148  76.163  48.100  1.00  0.00           C  
ATOM   2710  OE1 GLN A 711      26.627  76.364  49.218  1.00  0.00           O  
ATOM   2711  NE2 GLN A 711      25.522  77.112  47.406  1.00  0.00           N  
ATOM   2712  N   GLN A 712      28.274  77.292  46.209  1.00  0.00           N  
ATOM   2713  CA  GLN A 712      27.849  78.679  46.014  1.00  0.00           C  
ATOM   2714  C   GLN A 712      27.418  78.974  44.586  1.00  0.00           C  
ATOM   2715  O   GLN A 712      26.472  79.726  44.356  1.00  0.00           O  
ATOM   2716  CB  GLN A 712      28.954  79.656  46.446  1.00  0.00           C  
ATOM   2717  CG  GLN A 712      29.170  79.702  47.964  1.00  0.00           C  
ATOM   2718  CD  GLN A 712      30.011  80.888  48.432  1.00  0.00           C  
ATOM   2719  OE1 GLN A 712      31.175  81.028  48.062  1.00  0.00           O  
ATOM   2720  NE2 GLN A 712      29.417  81.744  49.259  1.00  0.00           N  
ATOM   2721  N   TYR A 713      28.100  78.371  43.623  1.00  0.00           N  
ATOM   2722  CA  TYR A 713      27.746  78.582  42.234  1.00  0.00           C  
ATOM   2723  C   TYR A 713      27.516  77.237  41.577  1.00  0.00           C  
ATOM   2724  O   TYR A 713      28.422  76.695  40.954  1.00  0.00           O  
ATOM   2725  CB  TYR A 713      28.866  79.309  41.493  1.00  0.00           C  
ATOM   2726  CG  TYR A 713      29.645  80.299  42.327  1.00  0.00           C  
ATOM   2727  CD1 TYR A 713      30.456  79.864  43.372  1.00  0.00           C  
ATOM   2728  CD2 TYR A 713      29.611  81.668  42.040  1.00  0.00           C  
ATOM   2729  CE1 TYR A 713      31.217  80.755  44.107  1.00  0.00           C  
ATOM   2730  CE2 TYR A 713      30.373  82.574  42.770  1.00  0.00           C  
ATOM   2731  CZ  TYR A 713      31.177  82.108  43.804  1.00  0.00           C  
ATOM   2732  OH  TYR A 713      31.962  82.979  44.532  1.00  0.00           O  
ATOM   2733  N   GLU A 714      26.307  76.705  41.722  1.00  0.00           N  
ATOM   2734  CA  GLU A 714      25.927  75.416  41.137  1.00  0.00           C  
ATOM   2735  C   GLU A 714      27.090  74.498  40.725  1.00  0.00           C  
ATOM   2736  O   GLU A 714      27.322  74.255  39.534  1.00  0.00           O  
ATOM   2737  CB  GLU A 714      25.006  75.638  39.924  1.00  0.00           C  
ATOM   2738  CG  GLU A 714      25.640  76.419  38.759  1.00  0.00           C  
ATOM   2739  CD  GLU A 714      25.402  75.762  37.394  1.00  0.00           C  
ATOM   2740  OE1 GLU A 714      25.759  74.571  37.249  1.00  0.00           O  
ATOM   2741  OE2 GLU A 714      24.872  76.428  36.470  1.00  0.00           O  
ATOM   2742  N   LEU A 715      27.815  73.984  41.710  1.00  0.00           N  
ATOM   2743  CA  LEU A 715      28.929  73.090  41.432  1.00  0.00           C  
ATOM   2744  C   LEU A 715      28.619  71.735  42.069  1.00  0.00           C  
ATOM   2745  O   LEU A 715      28.333  71.652  43.262  1.00  0.00           O  
ATOM   2746  CB  LEU A 715      30.228  73.697  41.975  1.00  0.00           C  
ATOM   2747  CG  LEU A 715      30.617  75.026  41.299  1.00  0.00           C  
ATOM   2748  CD1 LEU A 715      31.719  75.743  42.052  1.00  0.00           C  
ATOM   2749  CD2 LEU A 715      31.048  74.742  39.879  1.00  0.00           C  
ATOM   2750  N   PRO A 716      28.673  70.656  41.268  1.00  0.00           N  
ATOM   2751  CA  PRO A 716      28.414  69.248  41.605  1.00  0.00           C  
ATOM   2752  C   PRO A 716      28.753  68.725  43.002  1.00  0.00           C  
ATOM   2753  O   PRO A 716      29.133  69.471  43.902  1.00  0.00           O  
ATOM   2754  CB  PRO A 716      29.178  68.491  40.517  1.00  0.00           C  
ATOM   2755  CG  PRO A 716      28.997  69.370  39.328  1.00  0.00           C  
ATOM   2756  CD  PRO A 716      29.253  70.754  39.911  1.00  0.00           C  
ATOM   2757  N   VAL A 717      28.596  67.412  43.148  1.00  0.00           N  
ATOM   2758  CA  VAL A 717      28.870  66.686  44.387  1.00  0.00           C  
ATOM   2759  C   VAL A 717      29.489  65.326  43.998  1.00  0.00           C  
ATOM   2760  O   VAL A 717      28.789  64.312  43.888  1.00  0.00           O  
ATOM   2761  CB  VAL A 717      27.560  66.469  45.204  1.00  0.00           C  
ATOM   2762  CG1 VAL A 717      27.562  67.339  46.462  1.00  0.00           C  
ATOM   2763  CG2 VAL A 717      26.351  66.819  44.344  1.00  0.00           C  
ATOM   2764  N   ILE A 718      30.806  65.323  43.794  1.00  0.00           N  
ATOM   2765  CA  ILE A 718      31.557  64.129  43.378  1.00  0.00           C  
ATOM   2766  C   ILE A 718      31.579  62.862  44.242  1.00  0.00           C  
ATOM   2767  O   ILE A 718      31.446  62.907  45.477  1.00  0.00           O  
ATOM   2768  CB  ILE A 718      33.029  64.484  43.081  1.00  0.00           C  
ATOM   2769  CG1 ILE A 718      33.470  65.682  43.938  1.00  0.00           C  
ATOM   2770  CG2 ILE A 718      33.206  64.708  41.583  1.00  0.00           C  
ATOM   2771  CD1 ILE A 718      33.529  65.404  45.432  1.00  0.00           C  
ATOM   2772  N   SER A 719      31.796  61.742  43.543  1.00  0.00           N  
ATOM   2773  CA  SER A 719      31.854  60.393  44.110  1.00  0.00           C  
ATOM   2774  C   SER A 719      31.406  60.309  45.556  1.00  0.00           C  
ATOM   2775  O   SER A 719      32.087  60.806  46.451  1.00  0.00           O  
ATOM   2776  CB  SER A 719      33.264  59.810  43.992  1.00  0.00           C  
ATOM   2777  OG  SER A 719      33.287  58.473  44.468  1.00  0.00           O  
ATOM   2778  N   PRO A 720      30.235  59.692  45.799  1.00  0.00           N  
ATOM   2779  CA  PRO A 720      29.707  59.550  47.165  1.00  0.00           C  
ATOM   2780  C   PRO A 720      30.696  58.690  47.943  1.00  0.00           C  
ATOM   2781  O   PRO A 720      31.249  59.111  48.960  1.00  0.00           O  
ATOM   2782  CB  PRO A 720      28.361  58.846  46.951  1.00  0.00           C  
ATOM   2783  CG  PRO A 720      27.957  59.281  45.545  1.00  0.00           C  
ATOM   2784  CD  PRO A 720      29.274  59.181  44.802  1.00  0.00           C  
ATOM   2785  N   ILE A 721      30.916  57.486  47.423  1.00  0.00           N  
ATOM   2786  CA  ILE A 721      31.847  56.536  47.992  1.00  0.00           C  
ATOM   2787  C   ILE A 721      31.342  55.685  49.137  1.00  0.00           C  
ATOM   2788  O   ILE A 721      31.524  56.030  50.297  1.00  0.00           O  
ATOM   2789  CB  ILE A 721      33.137  57.229  48.452  1.00  0.00           C  
ATOM   2790  CG1 ILE A 721      33.786  57.950  47.273  1.00  0.00           C  
ATOM   2791  CG2 ILE A 721      34.108  56.208  49.006  1.00  0.00           C  
ATOM   2792  CD1 ILE A 721      35.082  58.664  47.629  1.00  0.00           C  
ATOM   2793  N   ASP A 722      30.708  54.575  48.771  1.00  0.00           N  
ATOM   2794  CA  ASP A 722      30.198  53.534  49.670  1.00  0.00           C  
ATOM   2795  C   ASP A 722      30.063  53.859  51.162  1.00  0.00           C  
ATOM   2796  O   ASP A 722      30.491  54.904  51.630  1.00  0.00           O  
ATOM   2797  CB  ASP A 722      31.118  52.318  49.503  1.00  0.00           C  
ATOM   2798  CG  ASP A 722      30.495  51.032  49.955  1.00  0.00           C  
ATOM   2799  OD1 ASP A 722      31.157  49.983  49.794  1.00  0.00           O  
ATOM   2800  OD2 ASP A 722      29.356  51.061  50.460  1.00  0.00           O  
ATOM   2801  N   ASP A 723      29.449  52.949  51.911  1.00  0.00           N  
ATOM   2802  CA  ASP A 723      29.318  53.135  53.348  1.00  0.00           C  
ATOM   2803  C   ASP A 723      30.658  52.654  53.872  1.00  0.00           C  
ATOM   2804  O   ASP A 723      30.988  52.816  55.050  1.00  0.00           O  
ATOM   2805  CB  ASP A 723      28.188  52.281  53.921  1.00  0.00           C  
ATOM   2806  CG  ASP A 723      26.850  52.579  53.280  1.00  0.00           C  
ATOM   2807  OD1 ASP A 723      26.536  53.773  53.074  1.00  0.00           O  
ATOM   2808  OD2 ASP A 723      26.110  51.617  52.989  1.00  0.00           O  
ATOM   2809  N   LYS A 724      31.418  52.055  52.957  1.00  0.00           N  
ATOM   2810  CA  LYS A 724      32.754  51.544  53.234  1.00  0.00           C  
ATOM   2811  C   LYS A 724      33.718  52.349  52.359  1.00  0.00           C  
ATOM   2812  O   LYS A 724      33.291  53.078  51.463  1.00  0.00           O  
ATOM   2813  CB  LYS A 724      32.867  50.060  52.869  1.00  0.00           C  
ATOM   2814  CG  LYS A 724      31.816  49.128  53.473  1.00  0.00           C  
ATOM   2815  CD  LYS A 724      30.470  49.241  52.763  1.00  0.00           C  
ATOM   2816  CE  LYS A 724      29.584  48.038  53.066  1.00  0.00           C  
ATOM   2817  NZ  LYS A 724      28.183  48.226  52.601  1.00  0.00           N  
ATOM   2818  N   GLY A 725      35.014  52.209  52.608  1.00  0.00           N  
ATOM   2819  CA  GLY A 725      35.990  52.948  51.832  1.00  0.00           C  
ATOM   2820  C   GLY A 725      36.106  52.513  50.384  1.00  0.00           C  
ATOM   2821  O   GLY A 725      37.167  52.043  49.960  1.00  0.00           O  
ATOM   2822  N   VAL A 726      35.018  52.670  49.630  1.00  0.00           N  
ATOM   2823  CA  VAL A 726      34.971  52.309  48.209  1.00  0.00           C  
ATOM   2824  C   VAL A 726      33.950  53.195  47.499  1.00  0.00           C  
ATOM   2825  O   VAL A 726      32.949  53.559  48.100  1.00  0.00           O  
ATOM   2826  CB  VAL A 726      34.501  50.850  48.000  1.00  0.00           C  
ATOM   2827  CG1 VAL A 726      34.450  50.533  46.500  1.00  0.00           C  
ATOM   2828  CG2 VAL A 726      35.413  49.887  48.726  1.00  0.00           C  
ATOM   2829  N   PHE A 727      34.189  53.557  46.239  1.00  0.00           N  
ATOM   2830  CA  PHE A 727      33.198  54.355  45.516  1.00  0.00           C  
ATOM   2831  C   PHE A 727      32.541  53.505  44.452  1.00  0.00           C  
ATOM   2832  O   PHE A 727      32.561  52.271  44.531  1.00  0.00           O  
ATOM   2833  CB  PHE A 727      33.767  55.627  44.847  1.00  0.00           C  
ATOM   2834  CG  PHE A 727      35.266  55.634  44.639  1.00  0.00           C  
ATOM   2835  CD1 PHE A 727      36.027  54.464  44.679  1.00  0.00           C  
ATOM   2836  CD2 PHE A 727      35.923  56.849  44.430  1.00  0.00           C  
ATOM   2837  CE1 PHE A 727      37.418  54.512  44.519  1.00  0.00           C  
ATOM   2838  CE2 PHE A 727      37.307  56.901  44.269  1.00  0.00           C  
ATOM   2839  CZ  PHE A 727      38.057  55.735  44.318  1.00  0.00           C  
ATOM   2840  N   THR A 728      31.957  54.174  43.460  1.00  0.00           N  
ATOM   2841  CA  THR A 728      31.282  53.498  42.365  1.00  0.00           C  
ATOM   2842  C   THR A 728      31.135  54.400  41.135  1.00  0.00           C  
ATOM   2843  O   THR A 728      31.983  54.388  40.251  1.00  0.00           O  
ATOM   2844  CB  THR A 728      29.901  53.007  42.819  1.00  0.00           C  
ATOM   2845  OG1 THR A 728      30.063  52.059  43.881  1.00  0.00           O  
ATOM   2846  CG2 THR A 728      29.164  52.347  41.666  1.00  0.00           C  
ATOM   2847  N   GLU A 729      30.058  55.177  41.078  1.00  0.00           N  
ATOM   2848  CA  GLU A 729      29.826  56.079  39.950  1.00  0.00           C  
ATOM   2849  C   GLU A 729      30.999  57.032  39.879  1.00  0.00           C  
ATOM   2850  O   GLU A 729      31.881  56.993  40.733  1.00  0.00           O  
ATOM   2851  CB  GLU A 729      28.560  56.915  40.167  1.00  0.00           C  
ATOM   2852  CG  GLU A 729      27.377  56.158  40.730  1.00  0.00           C  
ATOM   2853  CD  GLU A 729      26.878  55.081  39.791  1.00  0.00           C  
ATOM   2854  OE1 GLU A 729      27.685  54.207  39.405  1.00  0.00           O  
ATOM   2855  OE2 GLU A 729      25.677  55.109  39.444  1.00  0.00           O  
ATOM   2856  N   GLU A 730      30.998  57.892  38.866  1.00  0.00           N  
ATOM   2857  CA  GLU A 730      32.048  58.895  38.694  1.00  0.00           C  
ATOM   2858  C   GLU A 730      33.488  58.372  38.626  1.00  0.00           C  
ATOM   2859  O   GLU A 730      34.365  59.012  38.031  1.00  0.00           O  
ATOM   2860  CB  GLU A 730      31.928  59.930  39.812  1.00  0.00           C  
ATOM   2861  CG  GLU A 730      31.025  61.082  39.464  1.00  0.00           C  
ATOM   2862  CD  GLU A 730      31.739  62.100  38.605  1.00  0.00           C  
ATOM   2863  OE1 GLU A 730      32.668  62.756  39.129  1.00  0.00           O  
ATOM   2864  OE2 GLU A 730      31.385  62.236  37.411  1.00  0.00           O  
ATOM   2865  N   GLY A 731      33.733  57.216  39.235  1.00  0.00           N  
ATOM   2866  CA  GLY A 731      35.066  56.650  39.222  1.00  0.00           C  
ATOM   2867  C   GLY A 731      35.325  55.780  38.010  1.00  0.00           C  
ATOM   2868  O   GLY A 731      34.637  54.775  37.802  1.00  0.00           O  
ATOM   2869  N   GLY A 732      36.308  56.173  37.200  1.00  0.00           N  
ATOM   2870  CA  GLY A 732      36.657  55.395  36.023  1.00  0.00           C  
ATOM   2871  C   GLY A 732      37.009  53.989  36.474  1.00  0.00           C  
ATOM   2872  O   GLY A 732      36.127  53.138  36.618  1.00  0.00           O  
ATOM   2873  N   GLN A 733      38.291  53.734  36.712  1.00  0.00           N  
ATOM   2874  CA  GLN A 733      38.705  52.414  37.171  1.00  0.00           C  
ATOM   2875  C   GLN A 733      38.314  52.357  38.643  1.00  0.00           C  
ATOM   2876  O   GLN A 733      38.176  51.292  39.247  1.00  0.00           O  
ATOM   2877  CB  GLN A 733      40.228  52.239  37.046  1.00  0.00           C  
ATOM   2878  CG  GLN A 733      40.867  52.861  35.810  1.00  0.00           C  
ATOM   2879  CD  GLN A 733      41.290  54.303  36.033  1.00  0.00           C  
ATOM   2880  OE1 GLN A 733      40.459  55.173  36.318  1.00  0.00           O  
ATOM   2881  NE2 GLN A 733      42.594  54.565  35.905  1.00  0.00           N  
ATOM   2882  N   PHE A 734      38.118  53.537  39.206  1.00  0.00           N  
ATOM   2883  CA  PHE A 734      37.786  53.672  40.601  1.00  0.00           C  
ATOM   2884  C   PHE A 734      36.541  52.930  41.081  1.00  0.00           C  
ATOM   2885  O   PHE A 734      36.331  52.800  42.284  1.00  0.00           O  
ATOM   2886  CB  PHE A 734      37.723  55.160  40.913  1.00  0.00           C  
ATOM   2887  CG  PHE A 734      39.004  55.882  40.591  1.00  0.00           C  
ATOM   2888  CD1 PHE A 734      38.995  57.212  40.189  1.00  0.00           C  
ATOM   2889  CD2 PHE A 734      40.228  55.218  40.675  1.00  0.00           C  
ATOM   2890  CE1 PHE A 734      40.187  57.866  39.873  1.00  0.00           C  
ATOM   2891  CE2 PHE A 734      41.418  55.866  40.363  1.00  0.00           C  
ATOM   2892  CZ  PHE A 734      41.401  57.187  39.962  1.00  0.00           C  
ATOM   2893  N   GLU A 735      35.733  52.422  40.154  1.00  0.00           N  
ATOM   2894  CA  GLU A 735      34.520  51.685  40.513  1.00  0.00           C  
ATOM   2895  C   GLU A 735      34.666  50.861  41.786  1.00  0.00           C  
ATOM   2896  O   GLU A 735      34.000  51.129  42.787  1.00  0.00           O  
ATOM   2897  CB  GLU A 735      34.106  50.747  39.381  1.00  0.00           C  
ATOM   2898  CG  GLU A 735      33.220  51.379  38.326  1.00  0.00           C  
ATOM   2899  CD  GLU A 735      32.751  50.373  37.290  1.00  0.00           C  
ATOM   2900  OE1 GLU A 735      33.595  49.909  36.493  1.00  0.00           O  
ATOM   2901  OE2 GLU A 735      31.544  50.037  37.275  1.00  0.00           O  
ATOM   2902  N   GLY A 736      35.527  49.849  41.738  1.00  0.00           N  
ATOM   2903  CA  GLY A 736      35.738  49.003  42.900  1.00  0.00           C  
ATOM   2904  C   GLY A 736      37.136  49.177  43.455  1.00  0.00           C  
ATOM   2905  O   GLY A 736      38.029  48.382  43.167  1.00  0.00           O  
ATOM   2906  N   MET A 737      37.328  50.218  44.257  1.00  0.00           N  
ATOM   2907  CA  MET A 737      38.637  50.500  44.829  1.00  0.00           C  
ATOM   2908  C   MET A 737      38.611  50.528  46.342  1.00  0.00           C  
ATOM   2909  O   MET A 737      37.620  50.168  46.965  1.00  0.00           O  
ATOM   2910  CB  MET A 737      39.152  51.847  44.323  1.00  0.00           C  
ATOM   2911  CG  MET A 737      39.130  52.002  42.810  1.00  0.00           C  
ATOM   2912  SD  MET A 737      40.310  50.954  41.947  1.00  0.00           S  
ATOM   2913  CE  MET A 737      41.599  52.123  41.633  1.00  0.00           C  
ATOM   2914  N   PHE A 738      39.720  50.964  46.924  1.00  0.00           N  
ATOM   2915  CA  PHE A 738      39.866  51.056  48.369  1.00  0.00           C  
ATOM   2916  C   PHE A 738      39.870  52.559  48.597  1.00  0.00           C  
ATOM   2917  O   PHE A 738      40.104  53.317  47.665  1.00  0.00           O  
ATOM   2918  CB  PHE A 738      41.212  50.448  48.818  1.00  0.00           C  
ATOM   2919  CG  PHE A 738      41.699  49.267  47.966  1.00  0.00           C  
ATOM   2920  CD1 PHE A 738      43.051  48.911  47.967  1.00  0.00           C  
ATOM   2921  CD2 PHE A 738      40.827  48.544  47.139  1.00  0.00           C  
ATOM   2922  CE1 PHE A 738      43.526  47.870  47.159  1.00  0.00           C  
ATOM   2923  CE2 PHE A 738      41.295  47.500  46.326  1.00  0.00           C  
ATOM   2924  CZ  PHE A 738      42.645  47.165  46.336  1.00  0.00           C  
ATOM   2925  N   TYR A 739      39.596  53.000  49.817  1.00  0.00           N  
ATOM   2926  CA  TYR A 739      39.589  54.436  50.109  1.00  0.00           C  
ATOM   2927  C   TYR A 739      41.023  54.933  50.247  1.00  0.00           C  
ATOM   2928  O   TYR A 739      41.296  56.127  50.132  1.00  0.00           O  
ATOM   2929  CB  TYR A 739      38.862  54.712  51.429  1.00  0.00           C  
ATOM   2930  CG  TYR A 739      39.773  55.306  52.482  1.00  0.00           C  
ATOM   2931  CD1 TYR A 739      40.042  56.672  52.504  1.00  0.00           C  
ATOM   2932  CD2 TYR A 739      40.443  54.490  53.388  1.00  0.00           C  
ATOM   2933  CE1 TYR A 739      40.960  57.206  53.391  1.00  0.00           C  
ATOM   2934  CE2 TYR A 739      41.364  55.018  54.284  1.00  0.00           C  
ATOM   2935  CZ  TYR A 739      41.619  56.379  54.277  1.00  0.00           C  
ATOM   2936  OH  TYR A 739      42.547  56.922  55.140  1.00  0.00           O  
ATOM   2937  N   ASP A 740      41.929  54.000  50.513  1.00  0.00           N  
ATOM   2938  CA  ASP A 740      43.335  54.315  50.720  1.00  0.00           C  
ATOM   2939  C   ASP A 740      44.324  53.822  49.657  1.00  0.00           C  
ATOM   2940  O   ASP A 740      44.748  54.596  48.792  1.00  0.00           O  
ATOM   2941  CB  ASP A 740      43.759  53.780  52.083  1.00  0.00           C  
ATOM   2942  CG  ASP A 740      45.256  53.764  52.254  1.00  0.00           C  
ATOM   2943  OD1 ASP A 740      45.856  54.863  52.299  1.00  0.00           O  
ATOM   2944  OD2 ASP A 740      45.829  52.651  52.333  1.00  0.00           O  
ATOM   2945  N   LYS A 741      44.696  52.542  49.742  1.00  0.00           N  
ATOM   2946  CA  LYS A 741      45.655  51.923  48.824  1.00  0.00           C  
ATOM   2947  C   LYS A 741      45.250  51.955  47.365  1.00  0.00           C  
ATOM   2948  O   LYS A 741      46.117  51.989  46.493  1.00  0.00           O  
ATOM   2949  CB  LYS A 741      45.923  50.474  49.228  1.00  0.00           C  
ATOM   2950  CG  LYS A 741      46.817  49.706  48.264  1.00  0.00           C  
ATOM   2951  CD  LYS A 741      46.949  48.247  48.690  1.00  0.00           C  
ATOM   2952  CE  LYS A 741      47.871  47.465  47.760  1.00  0.00           C  
ATOM   2953  NZ  LYS A 741      48.017  46.047  48.217  1.00  0.00           N  
ATOM   2954  N   ALA A 742      43.946  51.921  47.094  1.00  0.00           N  
ATOM   2955  CA  ALA A 742      43.464  51.970  45.709  1.00  0.00           C  
ATOM   2956  C   ALA A 742      43.193  53.418  45.321  1.00  0.00           C  
ATOM   2957  O   ALA A 742      42.353  53.718  44.463  1.00  0.00           O  
ATOM   2958  CB  ALA A 742      42.206  51.138  45.536  1.00  0.00           C  
ATOM   2959  N   ASN A 743      43.915  54.307  45.989  1.00  0.00           N  
ATOM   2960  CA  ASN A 743      43.841  55.739  45.759  1.00  0.00           C  
ATOM   2961  C   ASN A 743      45.304  56.050  45.527  1.00  0.00           C  
ATOM   2962  O   ASN A 743      45.661  56.972  44.799  1.00  0.00           O  
ATOM   2963  CB  ASN A 743      43.362  56.472  47.019  1.00  0.00           C  
ATOM   2964  CG  ASN A 743      42.149  55.809  47.663  1.00  0.00           C  
ATOM   2965  OD1 ASN A 743      41.160  56.473  47.980  1.00  0.00           O  
ATOM   2966  ND2 ASN A 743      42.225  54.497  47.869  1.00  0.00           N  
ATOM   2967  N   LYS A 744      46.140  55.232  46.160  1.00  0.00           N  
ATOM   2968  CA  LYS A 744      47.590  55.352  46.090  1.00  0.00           C  
ATOM   2969  C   LYS A 744      48.174  55.035  44.708  1.00  0.00           C  
ATOM   2970  O   LYS A 744      48.314  55.931  43.871  1.00  0.00           O  
ATOM   2971  CB  LYS A 744      48.228  54.446  47.150  1.00  0.00           C  
ATOM   2972  CG  LYS A 744      47.827  54.791  48.575  1.00  0.00           C  
ATOM   2973  CD  LYS A 744      48.561  53.916  49.589  1.00  0.00           C  
ATOM   2974  CE  LYS A 744      48.394  54.452  51.011  1.00  0.00           C  
ATOM   2975  NZ  LYS A 744      49.229  53.721  52.008  1.00  0.00           N  
ATOM   2976  N   ALA A 745      48.525  53.771  44.471  1.00  0.00           N  
ATOM   2977  CA  ALA A 745      49.094  53.375  43.188  1.00  0.00           C  
ATOM   2978  C   ALA A 745      48.232  53.954  42.065  1.00  0.00           C  
ATOM   2979  O   ALA A 745      48.627  53.961  40.895  1.00  0.00           O  
ATOM   2980  CB  ALA A 745      49.168  51.849  43.089  1.00  0.00           C  
ATOM   2981  N   VAL A 746      47.049  54.440  42.438  1.00  0.00           N  
ATOM   2982  CA  VAL A 746      46.134  55.048  41.490  1.00  0.00           C  
ATOM   2983  C   VAL A 746      46.692  56.398  41.105  1.00  0.00           C  
ATOM   2984  O   VAL A 746      46.775  56.720  39.916  1.00  0.00           O  
ATOM   2985  CB  VAL A 746      44.737  55.230  42.096  1.00  0.00           C  
ATOM   2986  CG1 VAL A 746      44.235  56.663  41.896  1.00  0.00           C  
ATOM   2987  CG2 VAL A 746      43.794  54.253  41.443  1.00  0.00           C  
ATOM   2988  N   THR A 747      47.060  57.185  42.116  1.00  0.00           N  
ATOM   2989  CA  THR A 747      47.654  58.511  41.915  1.00  0.00           C  
ATOM   2990  C   THR A 747      48.639  58.351  40.766  1.00  0.00           C  
ATOM   2991  O   THR A 747      48.671  59.147  39.823  1.00  0.00           O  
ATOM   2992  CB  THR A 747      48.460  58.971  43.172  1.00  0.00           C  
ATOM   2993  OG1 THR A 747      47.612  58.950  44.331  1.00  0.00           O  
ATOM   2994  CG2 THR A 747      49.021  60.379  42.972  1.00  0.00           C  
ATOM   2995  N   ASP A 750      49.428  57.284  40.875  1.00  0.00           N  
ATOM   2996  CA  ASP A 750      50.442  56.916  39.902  1.00  0.00           C  
ATOM   2997  C   ASP A 750      49.879  56.979  38.488  1.00  0.00           C  
ATOM   2998  O   ASP A 750      49.691  58.058  37.945  1.00  0.00           O  
ATOM   2999  CB  ASP A 750      50.949  55.494  40.196  1.00  0.00           C  
ATOM   3000  CG  ASP A 750      51.272  55.273  41.675  1.00  0.00           C  
ATOM   3001  OD1 ASP A 750      51.651  54.134  42.033  1.00  0.00           O  
ATOM   3002  OD2 ASP A 750      51.146  56.228  42.477  1.00  0.00           O  
ATOM   3003  N   LEU A 751      49.603  55.808  37.918  1.00  0.00           N  
ATOM   3004  CA  LEU A 751      49.080  55.656  36.553  1.00  0.00           C  
ATOM   3005  C   LEU A 751      48.801  56.956  35.797  1.00  0.00           C  
ATOM   3006  O   LEU A 751      49.456  57.238  34.787  1.00  0.00           O  
ATOM   3007  CB  LEU A 751      47.816  54.774  36.568  1.00  0.00           C  
ATOM   3008  CG  LEU A 751      47.127  54.252  35.283  1.00  0.00           C  
ATOM   3009  CD1 LEU A 751      46.147  55.291  34.740  1.00  0.00           C  
ATOM   3010  CD2 LEU A 751      48.174  53.857  34.236  1.00  0.00           C  
ATOM   3011  N   LEU A 752      47.843  57.746  36.282  1.00  0.00           N  
ATOM   3012  CA  LEU A 752      47.484  59.001  35.624  1.00  0.00           C  
ATOM   3013  C   LEU A 752      48.453  60.156  35.861  1.00  0.00           C  
ATOM   3014  O   LEU A 752      48.340  61.196  35.213  1.00  0.00           O  
ATOM   3015  CB  LEU A 752      46.061  59.413  36.019  1.00  0.00           C  
ATOM   3016  CG  LEU A 752      44.942  58.678  35.269  1.00  0.00           C  
ATOM   3017  CD1 LEU A 752      43.612  58.890  35.955  1.00  0.00           C  
ATOM   3018  CD2 LEU A 752      44.888  59.180  33.833  1.00  0.00           C  
ATOM   3019  N   THR A 753      49.395  59.978  36.787  1.00  0.00           N  
ATOM   3020  CA  THR A 753      50.401  61.005  37.070  1.00  0.00           C  
ATOM   3021  C   THR A 753      51.168  61.214  35.781  1.00  0.00           C  
ATOM   3022  O   THR A 753      50.879  62.123  35.001  1.00  0.00           O  
ATOM   3023  CB  THR A 753      51.427  60.550  38.118  1.00  0.00           C  
ATOM   3024  OG1 THR A 753      50.767  60.278  39.357  1.00  0.00           O  
ATOM   3025  CG2 THR A 753      52.486  61.628  38.320  1.00  0.00           C  
ATOM   3026  N   GLU A 754      52.158  60.355  35.578  1.00  0.00           N  
ATOM   3027  CA  GLU A 754      52.963  60.398  34.377  1.00  0.00           C  
ATOM   3028  C   GLU A 754      51.995  60.287  33.218  1.00  0.00           C  
ATOM   3029  O   GLU A 754      51.698  61.275  32.548  1.00  0.00           O  
ATOM   3030  CB  GLU A 754      53.932  59.217  34.354  1.00  0.00           C  
ATOM   3031  CG  GLU A 754      55.133  59.366  35.275  1.00  0.00           C  
ATOM   3032  CD  GLU A 754      54.748  59.640  36.712  1.00  0.00           C  
ATOM   3033  OE1 GLU A 754      54.066  58.791  37.321  1.00  0.00           O  
ATOM   3034  OE2 GLU A 754      55.132  60.710  37.231  1.00  0.00           O  
ATOM   3035  N   LYS A 755      51.493  59.073  33.018  1.00  0.00           N  
ATOM   3036  CA  LYS A 755      50.551  58.767  31.948  1.00  0.00           C  
ATOM   3037  C   LYS A 755      49.248  59.543  32.112  1.00  0.00           C  
ATOM   3038  O   LYS A 755      48.172  58.960  32.247  1.00  0.00           O  
ATOM   3039  CB  LYS A 755      50.267  57.264  31.932  1.00  0.00           C  
ATOM   3040  CG  LYS A 755      51.523  56.409  31.917  1.00  0.00           C  
ATOM   3041  CD  LYS A 755      51.264  55.036  32.526  1.00  0.00           C  
ATOM   3042  CE  LYS A 755      52.561  54.258  32.713  1.00  0.00           C  
ATOM   3043  NZ  LYS A 755      52.346  53.000  33.474  1.00  0.00           N  
ATOM   3044  N   GLY A 756      49.362  60.866  32.094  1.00  0.00           N  
ATOM   3045  CA  GLY A 756      48.203  61.725  32.232  1.00  0.00           C  
ATOM   3046  C   GLY A 756      48.630  63.165  32.051  1.00  0.00           C  
ATOM   3047  O   GLY A 756      47.791  64.043  31.825  1.00  0.00           O  
ATOM   3048  N   ALA A 757      49.942  63.388  32.158  1.00  0.00           N  
ATOM   3049  CA  ALA A 757      50.570  64.701  32.012  1.00  0.00           C  
ATOM   3050  C   ALA A 757      51.744  64.899  32.977  1.00  0.00           C  
ATOM   3051  O   ALA A 757      52.176  66.036  33.192  1.00  0.00           O  
ATOM   3052  CB  ALA A 757      49.543  65.824  32.219  1.00  0.00           C  
ATOM   3053  N   LEU A 758      52.260  63.813  33.554  1.00  0.00           N  
ATOM   3054  CA  LEU A 758      53.385  63.903  34.501  1.00  0.00           C  
ATOM   3055  C   LEU A 758      52.976  64.807  35.688  1.00  0.00           C  
ATOM   3056  O   LEU A 758      52.183  65.731  35.499  1.00  0.00           O  
ATOM   3057  CB  LEU A 758      54.620  64.485  33.782  1.00  0.00           C  
ATOM   3058  CG  LEU A 758      56.015  63.846  33.934  1.00  0.00           C  
ATOM   3059  CD1 LEU A 758      57.011  64.546  33.004  1.00  0.00           C  
ATOM   3060  CD2 LEU A 758      56.487  63.942  35.378  1.00  0.00           C  
ATOM   3061  N   LEU A 759      53.496  64.558  36.898  1.00  0.00           N  
ATOM   3062  CA  LEU A 759      53.122  65.392  38.048  1.00  0.00           C  
ATOM   3063  C   LEU A 759      54.253  65.719  39.062  1.00  0.00           C  
ATOM   3064  O   LEU A 759      55.335  66.143  38.656  1.00  0.00           O  
ATOM   3065  CB  LEU A 759      51.921  64.747  38.740  1.00  0.00           C  
ATOM   3066  CG  LEU A 759      50.728  64.398  37.826  1.00  0.00           C  
ATOM   3067  CD1 LEU A 759      49.644  63.714  38.642  1.00  0.00           C  
ATOM   3068  CD2 LEU A 759      50.156  65.645  37.173  1.00  0.00           C  
ATOM   3069  N   LYS A 760      54.001  65.550  40.367  1.00  0.00           N  
ATOM   3070  CA  LYS A 760      54.998  65.833  41.431  1.00  0.00           C  
ATOM   3071  C   LYS A 760      54.635  65.196  42.788  1.00  0.00           C  
ATOM   3072  O   LYS A 760      53.551  65.443  43.306  1.00  0.00           O  
ATOM   3073  CB  LYS A 760      55.150  67.346  41.616  1.00  0.00           C  
ATOM   3074  CG  LYS A 760      56.089  68.002  40.622  1.00  0.00           C  
ATOM   3075  CD  LYS A 760      57.496  67.454  40.801  1.00  0.00           C  
ATOM   3076  CE  LYS A 760      58.523  68.273  40.039  1.00  0.00           C  
ATOM   3077  NZ  LYS A 760      59.911  67.896  40.437  1.00  0.00           N  
ATOM   3078  N   LEU A 761      55.531  64.412  43.390  1.00  0.00           N  
ATOM   3079  CA  LEU A 761      55.164  63.761  44.655  1.00  0.00           C  
ATOM   3080  C   LEU A 761      56.148  63.665  45.832  1.00  0.00           C  
ATOM   3081  O   LEU A 761      57.367  63.579  45.650  1.00  0.00           O  
ATOM   3082  CB  LEU A 761      54.620  62.354  44.360  1.00  0.00           C  
ATOM   3083  CG  LEU A 761      54.415  61.386  45.536  1.00  0.00           C  
ATOM   3084  CD1 LEU A 761      53.417  60.311  45.157  1.00  0.00           C  
ATOM   3085  CD2 LEU A 761      55.745  60.763  45.922  1.00  0.00           C  
ATOM   3086  N   ASP A 762      55.569  63.641  47.038  1.00  0.00           N  
ATOM   3087  CA  ASP A 762      56.287  63.543  48.316  1.00  0.00           C  
ATOM   3088  C   ASP A 762      55.594  62.523  49.237  1.00  0.00           C  
ATOM   3089  O   ASP A 762      54.525  62.003  48.915  1.00  0.00           O  
ATOM   3090  CB  ASP A 762      56.278  64.888  49.061  1.00  0.00           C  
ATOM   3091  CG  ASP A 762      56.900  66.014  48.270  1.00  0.00           C  
ATOM   3092  OD1 ASP A 762      58.140  66.018  48.093  1.00  0.00           O  
ATOM   3093  OD2 ASP A 762      56.135  66.899  47.831  1.00  0.00           O  
ATOM   3094  N   PHE A 763      56.209  62.263  50.388  1.00  0.00           N  
ATOM   3095  CA  PHE A 763      55.662  61.356  51.394  1.00  0.00           C  
ATOM   3096  C   PHE A 763      55.837  62.094  52.717  1.00  0.00           C  
ATOM   3097  O   PHE A 763      56.729  62.935  52.850  1.00  0.00           O  
ATOM   3098  CB  PHE A 763      56.429  60.034  51.426  1.00  0.00           C  
ATOM   3099  CG  PHE A 763      55.545  58.823  51.560  1.00  0.00           C  
ATOM   3100  CD1 PHE A 763      54.587  58.532  50.589  1.00  0.00           C  
ATOM   3101  CD2 PHE A 763      55.691  57.954  52.638  1.00  0.00           C  
ATOM   3102  CE1 PHE A 763      53.792  57.393  50.685  1.00  0.00           C  
ATOM   3103  CE2 PHE A 763      54.899  56.808  52.746  1.00  0.00           C  
ATOM   3104  CZ  PHE A 763      53.950  56.528  51.769  1.00  0.00           C  
ATOM   3105  N   ILE A 764      54.995  61.780  53.697  1.00  0.00           N  
ATOM   3106  CA  ILE A 764      55.057  62.468  54.983  1.00  0.00           C  
ATOM   3107  C   ILE A 764      54.122  61.819  56.027  1.00  0.00           C  
ATOM   3108  O   ILE A 764      53.563  60.740  55.798  1.00  0.00           O  
ATOM   3109  CB  ILE A 764      54.687  63.982  54.759  1.00  0.00           C  
ATOM   3110  CG1 ILE A 764      54.827  64.790  56.054  1.00  0.00           C  
ATOM   3111  CG2 ILE A 764      53.280  64.092  54.197  1.00  0.00           C  
ATOM   3112  CD1 ILE A 764      54.440  66.267  55.908  1.00  0.00           C  
ATOM   3113  N   THR A 765      53.990  62.477  57.177  1.00  0.00           N  
ATOM   3114  CA  THR A 765      53.123  62.042  58.270  1.00  0.00           C  
ATOM   3115  C   THR A 765      52.258  63.266  58.592  1.00  0.00           C  
ATOM   3116  O   THR A 765      52.772  64.382  58.651  1.00  0.00           O  
ATOM   3117  CB  THR A 765      53.935  61.676  59.515  1.00  0.00           C  
ATOM   3118  OG1 THR A 765      54.569  62.853  60.027  1.00  0.00           O  
ATOM   3119  CG2 THR A 765      55.001  60.646  59.175  1.00  0.00           C  
ATOM   3120  N   HIS A 766      50.962  63.062  58.817  1.00  0.00           N  
ATOM   3121  CA  HIS A 766      50.047  64.177  59.079  1.00  0.00           C  
ATOM   3122  C   HIS A 766      49.424  64.265  60.485  1.00  0.00           C  
ATOM   3123  O   HIS A 766      49.990  63.799  61.474  1.00  0.00           O  
ATOM   3124  CB  HIS A 766      48.928  64.132  58.035  1.00  0.00           C  
ATOM   3125  CG  HIS A 766      48.751  65.411  57.277  1.00  0.00           C  
ATOM   3126  ND1 HIS A 766      47.826  65.546  56.263  1.00  0.00           N  
ATOM   3127  CD2 HIS A 766      49.354  66.613  57.400  1.00  0.00           C  
ATOM   3128  CE1 HIS A 766      47.866  66.781  55.797  1.00  0.00           C  
ATOM   3129  NE2 HIS A 766      48.785  67.450  56.468  1.00  0.00           N  
ATOM   3130  N   SER A 767      48.251  64.890  60.546  1.00  0.00           N  
ATOM   3131  CA  SER A 767      47.492  65.064  61.780  1.00  0.00           C  
ATOM   3132  C   SER A 767      46.075  64.555  61.500  1.00  0.00           C  
ATOM   3133  O   SER A 767      45.139  64.849  62.231  1.00  0.00           O  
ATOM   3134  CB  SER A 767      47.456  66.549  62.153  1.00  0.00           C  
ATOM   3135  OG  SER A 767      46.737  66.775  63.351  1.00  0.00           O  
ATOM   3136  N   TYR A 768      45.948  63.780  60.425  1.00  0.00           N  
ATOM   3137  CA  TYR A 768      44.678  63.212  59.957  1.00  0.00           C  
ATOM   3138  C   TYR A 768      43.783  62.620  61.045  1.00  0.00           C  
ATOM   3139  O   TYR A 768      44.255  61.928  61.944  1.00  0.00           O  
ATOM   3140  CB  TYR A 768      44.955  62.141  58.890  1.00  0.00           C  
ATOM   3141  CG  TYR A 768      43.907  62.054  57.795  1.00  0.00           C  
ATOM   3142  CD1 TYR A 768      43.682  63.127  56.930  1.00  0.00           C  
ATOM   3143  CD2 TYR A 768      43.123  60.908  57.638  1.00  0.00           C  
ATOM   3144  CE1 TYR A 768      42.700  63.065  55.942  1.00  0.00           C  
ATOM   3145  CE2 TYR A 768      42.138  60.833  56.652  1.00  0.00           C  
ATOM   3146  CZ  TYR A 768      41.929  61.916  55.809  1.00  0.00           C  
ATOM   3147  OH  TYR A 768      40.941  61.861  54.847  1.00  0.00           O  
ATOM   3148  N   PRO A 769      42.468  62.881  60.959  1.00  0.00           N  
ATOM   3149  CA  PRO A 769      41.474  62.393  61.916  1.00  0.00           C  
ATOM   3150  C   PRO A 769      41.369  60.887  61.903  1.00  0.00           C  
ATOM   3151  O   PRO A 769      41.739  60.234  60.932  1.00  0.00           O  
ATOM   3152  CB  PRO A 769      40.175  63.025  61.436  1.00  0.00           C  
ATOM   3153  CG  PRO A 769      40.622  64.221  60.675  1.00  0.00           C  
ATOM   3154  CD  PRO A 769      41.834  63.740  59.950  1.00  0.00           C  
ATOM   3155  N   HIS A 770      40.846  60.355  63.000  1.00  0.00           N  
ATOM   3156  CA  HIS A 770      40.632  58.919  63.194  1.00  0.00           C  
ATOM   3157  C   HIS A 770      39.398  58.807  64.071  1.00  0.00           C  
ATOM   3158  O   HIS A 770      39.061  59.748  64.788  1.00  0.00           O  
ATOM   3159  CB  HIS A 770      41.800  58.286  63.941  1.00  0.00           C  
ATOM   3160  CG  HIS A 770      43.091  58.301  63.189  1.00  0.00           C  
ATOM   3161  ND1 HIS A 770      43.432  57.329  62.276  1.00  0.00           N  
ATOM   3162  CD2 HIS A 770      44.152  59.137  63.261  1.00  0.00           C  
ATOM   3163  CE1 HIS A 770      44.653  57.558  61.827  1.00  0.00           C  
ATOM   3164  NE2 HIS A 770      45.113  58.649  62.410  1.00  0.00           N  
ATOM   3165  N   ASP A 771      38.717  57.672  64.024  1.00  0.00           N  
ATOM   3166  CA  ASP A 771      37.545  57.510  64.874  1.00  0.00           C  
ATOM   3167  C   ASP A 771      37.974  56.776  66.142  1.00  0.00           C  
ATOM   3168  O   ASP A 771      38.383  55.622  66.083  1.00  0.00           O  
ATOM   3169  CB  ASP A 771      36.451  56.706  64.161  1.00  0.00           C  
ATOM   3170  CG  ASP A 771      36.610  55.200  64.343  1.00  0.00           C  
ATOM   3171  OD1 ASP A 771      37.348  54.559  63.556  1.00  0.00           O  
ATOM   3172  OD2 ASP A 771      36.001  54.663  65.292  1.00  0.00           O  
ATOM   3173  N   TRP A 772      37.902  57.433  67.290  1.00  0.00           N  
ATOM   3174  CA  TRP A 772      38.304  56.742  68.501  1.00  0.00           C  
ATOM   3175  C   TRP A 772      37.401  55.532  68.618  1.00  0.00           C  
ATOM   3176  O   TRP A 772      36.523  55.346  67.778  1.00  0.00           O  
ATOM   3177  CB  TRP A 772      38.150  57.641  69.711  1.00  0.00           C  
ATOM   3178  CG  TRP A 772      36.748  57.936  70.086  1.00  0.00           C  
ATOM   3179  CD1 TRP A 772      35.656  57.991  69.258  1.00  0.00           C  
ATOM   3180  CD2 TRP A 772      36.292  58.320  71.379  1.00  0.00           C  
ATOM   3181  NE1 TRP A 772      34.546  58.394  69.965  1.00  0.00           N  
ATOM   3182  CE2 TRP A 772      34.909  58.605  71.270  1.00  0.00           C  
ATOM   3183  CE3 TRP A 772      36.918  58.457  72.623  1.00  0.00           C  
ATOM   3184  CZ2 TRP A 772      34.146  59.021  72.357  1.00  0.00           C  
ATOM   3185  CZ3 TRP A 772      36.162  58.868  73.699  1.00  0.00           C  
ATOM   3186  CH2 TRP A 772      34.786  59.147  73.560  1.00  0.00           C  
ATOM   3187  N   ARG A 773      37.603  54.721  69.650  1.00  0.00           N  
ATOM   3188  CA  ARG A 773      36.813  53.503  69.843  1.00  0.00           C  
ATOM   3189  C   ARG A 773      37.221  52.442  68.800  1.00  0.00           C  
ATOM   3190  O   ARG A 773      37.125  51.246  69.060  1.00  0.00           O  
ATOM   3191  CB  ARG A 773      35.302  53.799  69.744  1.00  0.00           C  
ATOM   3192  CG  ARG A 773      34.864  55.095  70.444  1.00  0.00           C  
ATOM   3193  CD  ARG A 773      33.442  55.037  71.023  1.00  0.00           C  
ATOM   3194  NE  ARG A 773      33.470  54.926  72.488  1.00  0.00           N  
ATOM   3195  CZ  ARG A 773      32.399  54.937  73.283  1.00  0.00           C  
ATOM   3196  NH1 ARG A 773      31.181  55.052  72.766  1.00  0.00           N  
ATOM   3197  NH2 ARG A 773      32.545  54.843  74.601  1.00  0.00           N  
ATOM   3198  N   THR A 791      37.681  52.895  67.630  1.00  0.00           N  
ATOM   3199  CA  THR A 791      38.134  52.029  66.526  1.00  0.00           C  
ATOM   3200  C   THR A 791      39.577  52.404  66.196  1.00  0.00           C  
ATOM   3201  O   THR A 791      40.407  51.558  65.848  1.00  0.00           O  
ATOM   3202  CB  THR A 791      37.303  52.247  65.255  1.00  0.00           C  
ATOM   3203  OG1 THR A 791      35.960  51.824  65.482  1.00  0.00           O  
ATOM   3204  CG2 THR A 791      37.877  51.470  64.096  1.00  0.00           C  
ATOM   3205  N   LYS A 792      39.846  53.701  66.288  1.00  0.00           N  
ATOM   3206  CA  LYS A 792      41.164  54.247  66.044  1.00  0.00           C  
ATOM   3207  C   LYS A 792      41.636  54.163  64.596  1.00  0.00           C  
ATOM   3208  O   LYS A 792      42.782  54.493  64.305  1.00  0.00           O  
ATOM   3209  CB  LYS A 792      42.160  53.555  66.961  1.00  0.00           C  
ATOM   3210  CG  LYS A 792      41.713  53.502  68.426  1.00  0.00           C  
ATOM   3211  CD  LYS A 792      41.540  54.893  69.031  1.00  0.00           C  
ATOM   3212  CE  LYS A 792      41.395  54.825  70.548  1.00  0.00           C  
ATOM   3213  NZ  LYS A 792      41.355  56.183  71.153  1.00  0.00           N  
ATOM   3214  N   LYS A 794      40.768  53.713  63.693  1.00  0.00           N  
ATOM   3215  CA  LYS A 794      41.119  53.635  62.279  1.00  0.00           C  
ATOM   3216  C   LYS A 794      40.866  55.029  61.708  1.00  0.00           C  
ATOM   3217  O   LYS A 794      40.426  55.923  62.432  1.00  0.00           O  
ATOM   3218  CB  LYS A 794      40.233  52.616  61.552  1.00  0.00           C  
ATOM   3219  CG  LYS A 794      40.387  51.161  61.991  1.00  0.00           C  
ATOM   3220  CD  LYS A 794      41.814  50.670  61.847  1.00  0.00           C  
ATOM   3221  CE  LYS A 794      41.878  49.153  61.812  1.00  0.00           C  
ATOM   3222  NZ  LYS A 794      41.190  48.615  60.599  1.00  0.00           N  
ATOM   3223  N   PRO A 795      41.141  55.239  60.406  1.00  0.00           N  
ATOM   3224  CA  PRO A 795      40.922  56.558  59.786  1.00  0.00           C  
ATOM   3225  C   PRO A 795      39.467  56.863  59.425  1.00  0.00           C  
ATOM   3226  O   PRO A 795      38.616  55.981  59.364  1.00  0.00           O  
ATOM   3227  CB  PRO A 795      41.809  56.520  58.540  1.00  0.00           C  
ATOM   3228  CG  PRO A 795      42.828  55.471  58.857  1.00  0.00           C  
ATOM   3229  CD  PRO A 795      42.008  54.416  59.548  1.00  0.00           C  
ATOM   3230  N   VAL A 826      39.206  58.133  59.179  1.00  0.00           N  
ATOM   3231  CA  VAL A 826      37.887  58.611  58.814  1.00  0.00           C  
ATOM   3232  C   VAL A 826      38.120  59.505  57.600  1.00  0.00           C  
ATOM   3233  O   VAL A 826      39.243  59.965  57.374  1.00  0.00           O  
ATOM   3234  CB  VAL A 826      37.296  59.442  59.964  1.00  0.00           C  
ATOM   3235  CG1 VAL A 826      35.971  60.059  59.560  1.00  0.00           C  
ATOM   3236  CG2 VAL A 826      37.133  58.565  61.186  1.00  0.00           C  
ATOM   3237  N   ILE A 827      37.085  59.754  56.810  1.00  0.00           N  
ATOM   3238  CA  ILE A 827      37.253  60.603  55.640  1.00  0.00           C  
ATOM   3239  C   ILE A 827      35.976  61.335  55.352  1.00  0.00           C  
ATOM   3240  O   ILE A 827      34.909  60.893  55.758  1.00  0.00           O  
ATOM   3241  CB  ILE A 827      37.589  59.787  54.401  1.00  0.00           C  
ATOM   3242  CG1 ILE A 827      36.612  58.621  54.292  1.00  0.00           C  
ATOM   3243  CG2 ILE A 827      39.019  59.318  54.457  1.00  0.00           C  
ATOM   3244  CD1 ILE A 827      36.772  57.817  53.029  1.00  0.00           C  
ATOM   3245  N   PHE A 829      36.076  62.454  54.647  1.00  0.00           N  
ATOM   3246  CA  PHE A 829      34.877  63.197  54.311  1.00  0.00           C  
ATOM   3247  C   PHE A 829      34.167  62.487  53.164  1.00  0.00           C  
ATOM   3248  O   PHE A 829      34.799  62.043  52.209  1.00  0.00           O  
ATOM   3249  CB  PHE A 829      35.228  64.637  53.954  1.00  0.00           C  
ATOM   3250  CG  PHE A 829      35.480  65.507  55.155  1.00  0.00           C  
ATOM   3251  CD1 PHE A 829      36.496  65.198  56.055  1.00  0.00           C  
ATOM   3252  CD2 PHE A 829      34.695  66.633  55.393  1.00  0.00           C  
ATOM   3253  CE1 PHE A 829      36.727  65.993  57.173  1.00  0.00           C  
ATOM   3254  CE2 PHE A 829      34.917  67.436  56.508  1.00  0.00           C  
ATOM   3255  CZ  PHE A 829      35.935  67.115  57.399  1.00  0.00           C  
ATOM   3256  N   ARG A 830      32.851  62.362  53.281  1.00  0.00           N  
ATOM   3257  CA  ARG A 830      32.059  61.679  52.272  1.00  0.00           C  
ATOM   3258  C   ARG A 830      30.770  62.448  52.010  1.00  0.00           C  
ATOM   3259  O   ARG A 830      30.374  63.295  52.805  1.00  0.00           O  
ATOM   3260  CB  ARG A 830      31.737  60.267  52.761  1.00  0.00           C  
ATOM   3261  CG  ARG A 830      31.694  59.224  51.674  1.00  0.00           C  
ATOM   3262  CD  ARG A 830      30.293  58.672  51.429  1.00  0.00           C  
ATOM   3263  NE  ARG A 830      29.833  57.753  52.468  1.00  0.00           N  
ATOM   3264  CZ  ARG A 830      28.905  56.818  52.280  1.00  0.00           C  
ATOM   3265  NH1 ARG A 830      28.339  56.673  51.089  1.00  0.00           N  
ATOM   3266  NH2 ARG A 830      28.543  56.027  53.282  1.00  0.00           N  
ATOM   3267  N   ALA A 831      30.128  62.162  50.885  1.00  0.00           N  
ATOM   3268  CA  ALA A 831      28.870  62.817  50.537  1.00  0.00           C  
ATOM   3269  C   ALA A 831      27.754  61.988  51.157  1.00  0.00           C  
ATOM   3270  O   ALA A 831      27.880  60.768  51.265  1.00  0.00           O  
ATOM   3271  CB  ALA A 831      28.707  62.867  49.023  1.00  0.00           C  
ATOM   3272  N   THR A 832      26.661  62.628  51.559  1.00  0.00           N  
ATOM   3273  CA  THR A 832      25.569  61.888  52.186  1.00  0.00           C  
ATOM   3274  C   THR A 832      24.218  62.559  52.116  1.00  0.00           C  
ATOM   3275  O   THR A 832      24.111  63.776  52.169  1.00  0.00           O  
ATOM   3276  CB  THR A 832      25.891  61.583  53.665  1.00  0.00           C  
ATOM   3277  OG1 THR A 832      26.656  60.376  53.736  1.00  0.00           O  
ATOM   3278  CG2 THR A 832      24.618  61.436  54.493  1.00  0.00           C  
ATOM   3279  N   PRO A 833      23.160  61.754  51.999  1.00  0.00           N  
ATOM   3280  CA  PRO A 833      21.791  62.265  51.922  1.00  0.00           C  
ATOM   3281  C   PRO A 833      21.426  63.127  53.131  1.00  0.00           C  
ATOM   3282  O   PRO A 833      21.517  62.698  54.286  1.00  0.00           O  
ATOM   3283  CB  PRO A 833      20.960  60.991  51.832  1.00  0.00           C  
ATOM   3284  CG  PRO A 833      21.888  60.037  51.106  1.00  0.00           C  
ATOM   3285  CD  PRO A 833      23.194  60.293  51.808  1.00  0.00           C  
ATOM   3286  N   GLN A 834      21.003  64.348  52.841  1.00  0.00           N  
ATOM   3287  CA  GLN A 834      20.632  65.287  53.876  1.00  0.00           C  
ATOM   3288  C   GLN A 834      19.480  66.212  53.457  1.00  0.00           C  
ATOM   3289  O   GLN A 834      19.049  66.239  52.297  1.00  0.00           O  
ATOM   3290  CB  GLN A 834      21.856  66.113  54.255  1.00  0.00           C  
ATOM   3291  CG  GLN A 834      22.089  66.234  55.749  1.00  0.00           C  
ATOM   3292  CD  GLN A 834      22.320  64.893  56.428  1.00  0.00           C  
ATOM   3293  OE1 GLN A 834      23.190  64.113  56.019  1.00  0.00           O  
ATOM   3294  NE2 GLN A 834      21.546  64.622  57.479  1.00  0.00           N  
ATOM   3295  N   TRP A 835      18.982  66.970  54.426  1.00  0.00           N  
ATOM   3296  CA  TRP A 835      17.888  67.896  54.199  1.00  0.00           C  
ATOM   3297  C   TRP A 835      18.323  69.289  54.608  1.00  0.00           C  
ATOM   3298  O   TRP A 835      19.235  69.457  55.410  1.00  0.00           O  
ATOM   3299  CB  TRP A 835      16.664  67.473  55.012  1.00  0.00           C  
ATOM   3300  CG  TRP A 835      16.133  66.098  54.671  1.00  0.00           C  
ATOM   3301  CD1 TRP A 835      16.745  64.899  54.905  1.00  0.00           C  
ATOM   3302  CD2 TRP A 835      14.880  65.791  54.045  1.00  0.00           C  
ATOM   3303  NE1 TRP A 835      15.950  63.867  54.466  1.00  0.00           N  
ATOM   3304  CE2 TRP A 835      14.800  64.386  53.936  1.00  0.00           C  
ATOM   3305  CE3 TRP A 835      13.817  66.569  53.563  1.00  0.00           C  
ATOM   3306  CZ2 TRP A 835      13.700  63.742  53.368  1.00  0.00           C  
ATOM   3307  CZ3 TRP A 835      12.720  65.929  52.997  1.00  0.00           C  
ATOM   3308  CH2 TRP A 835      12.671  64.529  52.906  1.00  0.00           C  
ATOM   3309  N   PHE A 836      17.678  70.299  54.045  1.00  0.00           N  
ATOM   3310  CA  PHE A 836      18.040  71.669  54.375  1.00  0.00           C  
ATOM   3311  C   PHE A 836      16.840  72.600  54.269  1.00  0.00           C  
ATOM   3312  O   PHE A 836      15.784  72.221  53.751  1.00  0.00           O  
ATOM   3313  CB  PHE A 836      19.135  72.199  53.431  1.00  0.00           C  
ATOM   3314  CG  PHE A 836      19.886  71.131  52.682  1.00  0.00           C  
ATOM   3315  CD1 PHE A 836      19.214  70.210  51.889  1.00  0.00           C  
ATOM   3316  CD2 PHE A 836      21.270  71.058  52.764  1.00  0.00           C  
ATOM   3317  CE1 PHE A 836      19.902  69.244  51.201  1.00  0.00           C  
ATOM   3318  CE2 PHE A 836      21.970  70.091  52.073  1.00  0.00           C  
ATOM   3319  CZ  PHE A 836      21.286  69.181  51.292  1.00  0.00           C  
ATOM   3320  N   ALA A 837      17.020  73.824  54.763  1.00  0.00           N  
ATOM   3321  CA  ALA A 837      15.991  74.854  54.710  1.00  0.00           C  
ATOM   3322  C   ALA A 837      16.478  75.913  53.722  1.00  0.00           C  
ATOM   3323  O   ALA A 837      17.525  76.527  53.916  1.00  0.00           O  
ATOM   3324  CB  ALA A 837      15.784  75.469  56.095  1.00  0.00           C  
ATOM   3325  N   SER A 838      15.730  76.120  52.650  1.00  0.00           N  
ATOM   3326  CA  SER A 838      16.145  77.104  51.674  1.00  0.00           C  
ATOM   3327  C   SER A 838      16.361  78.450  52.341  1.00  0.00           C  
ATOM   3328  O   SER A 838      15.418  79.194  52.561  1.00  0.00           O  
ATOM   3329  CB  SER A 838      15.093  77.245  50.578  1.00  0.00           C  
ATOM   3330  OG  SER A 838      15.538  78.137  49.566  1.00  0.00           O  
ATOM   3331  N   ILE A 839      17.601  78.759  52.686  1.00  0.00           N  
ATOM   3332  CA  ILE A 839      17.888  80.050  53.290  1.00  0.00           C  
ATOM   3333  C   ILE A 839      17.787  81.111  52.191  1.00  0.00           C  
ATOM   3334  O   ILE A 839      17.206  82.177  52.389  1.00  0.00           O  
ATOM   3335  CB  ILE A 839      19.311  80.105  53.858  1.00  0.00           C  
ATOM   3336  CG1 ILE A 839      19.509  78.986  54.874  1.00  0.00           C  
ATOM   3337  CG2 ILE A 839      19.562  81.467  54.497  1.00  0.00           C  
ATOM   3338  CD1 ILE A 839      18.596  79.093  56.060  1.00  0.00           C  
ATOM   3339  N   SER A 840      18.358  80.811  51.029  1.00  0.00           N  
ATOM   3340  CA  SER A 840      18.333  81.742  49.920  1.00  0.00           C  
ATOM   3341  C   SER A 840      16.959  82.328  49.665  1.00  0.00           C  
ATOM   3342  O   SER A 840      16.829  83.537  49.493  1.00  0.00           O  
ATOM   3343  CB  SER A 840      18.846  81.074  48.655  1.00  0.00           C  
ATOM   3344  OG  SER A 840      20.258  81.035  48.663  1.00  0.00           O  
ATOM   3345  N   LYS A 841      15.931  81.491  49.634  1.00  0.00           N  
ATOM   3346  CA  LYS A 841      14.597  82.016  49.395  1.00  0.00           C  
ATOM   3347  C   LYS A 841      14.296  83.095  50.415  1.00  0.00           C  
ATOM   3348  O   LYS A 841      14.245  84.292  50.117  1.00  0.00           O  
ATOM   3349  CB  LYS A 841      13.544  80.916  49.514  1.00  0.00           C  
ATOM   3350  CG  LYS A 841      13.341  80.094  48.251  1.00  0.00           C  
ATOM   3351  CD  LYS A 841      12.024  79.318  48.305  1.00  0.00           C  
ATOM   3352  CE  LYS A 841      11.776  78.521  47.033  1.00  0.00           C  
ATOM   3353  NZ  LYS A 841      12.844  77.519  46.810  1.00  0.00           N  
ATOM   3354  N   VAL A 844      14.113  82.630  51.638  1.00  0.00           N  
ATOM   3355  CA  VAL A 844      13.801  83.465  52.775  1.00  0.00           C  
ATOM   3356  C   VAL A 844      14.749  84.636  53.021  1.00  0.00           C  
ATOM   3357  O   VAL A 844      14.287  85.733  53.338  1.00  0.00           O  
ATOM   3358  CB  VAL A 844      13.722  82.597  54.032  1.00  0.00           C  
ATOM   3359  CG1 VAL A 844      12.424  81.813  54.032  1.00  0.00           C  
ATOM   3360  CG2 VAL A 844      14.901  81.634  54.062  1.00  0.00           C  
ATOM   3361  N   ARG A 845      16.062  84.430  52.890  1.00  0.00           N  
ATOM   3362  CA  ARG A 845      16.959  85.551  53.133  1.00  0.00           C  
ATOM   3363  C   ARG A 845      16.328  86.627  52.330  1.00  0.00           C  
ATOM   3364  O   ARG A 845      16.002  86.413  51.166  1.00  0.00           O  
ATOM   3365  CB  ARG A 845      18.383  85.297  52.656  1.00  0.00           C  
ATOM   3366  CG  ARG A 845      18.514  84.643  51.329  1.00  0.00           C  
ATOM   3367  CD  ARG A 845      19.979  84.570  50.954  1.00  0.00           C  
ATOM   3368  NE  ARG A 845      20.786  84.062  52.060  1.00  0.00           N  
ATOM   3369  CZ  ARG A 845      22.115  84.000  52.059  1.00  0.00           C  
ATOM   3370  NH1 ARG A 845      22.795  84.418  51.001  1.00  0.00           N  
ATOM   3371  NH2 ARG A 845      22.763  83.524  53.119  1.00  0.00           N  
ATOM   3372  N   GLN A 846      16.102  87.755  52.987  1.00  0.00           N  
ATOM   3373  CA  GLN A 846      15.452  88.920  52.406  1.00  0.00           C  
ATOM   3374  C   GLN A 846      14.199  89.115  53.223  1.00  0.00           C  
ATOM   3375  O   GLN A 846      14.096  90.054  54.010  1.00  0.00           O  
ATOM   3376  CB  GLN A 846      15.050  88.696  50.945  1.00  0.00           C  
ATOM   3377  CG  GLN A 846      14.532  89.943  50.293  1.00  0.00           C  
ATOM   3378  CD  GLN A 846      15.482  91.092  50.504  1.00  0.00           C  
ATOM   3379  OE1 GLN A 846      16.660  91.004  50.156  1.00  0.00           O  
ATOM   3380  NE2 GLN A 846      14.984  92.176  51.091  1.00  0.00           N  
ATOM   3381  N   ASP A 847      13.247  88.211  53.028  1.00  0.00           N  
ATOM   3382  CA  ASP A 847      11.988  88.252  53.759  1.00  0.00           C  
ATOM   3383  C   ASP A 847      12.398  88.430  55.223  1.00  0.00           C  
ATOM   3384  O   ASP A 847      11.726  89.111  55.998  1.00  0.00           O  
ATOM   3385  CB  ASP A 847      11.236  86.929  53.585  1.00  0.00           C  
ATOM   3386  CG  ASP A 847      11.604  86.199  52.288  1.00  0.00           C  
ATOM   3387  OD1 ASP A 847      11.296  84.991  52.188  1.00  0.00           O  
ATOM   3388  OD2 ASP A 847      12.193  86.817  51.369  1.00  0.00           O  
ATOM   3389  N   ILE A 848      13.523  87.810  55.574  1.00  0.00           N  
ATOM   3390  CA  ILE A 848      14.078  87.880  56.911  1.00  0.00           C  
ATOM   3391  C   ILE A 848      14.697  89.250  57.099  1.00  0.00           C  
ATOM   3392  O   ILE A 848      14.157  90.083  57.814  1.00  0.00           O  
ATOM   3393  CB  ILE A 848      15.181  86.827  57.123  1.00  0.00           C  
ATOM   3394  CG1 ILE A 848      14.614  85.420  56.939  1.00  0.00           C  
ATOM   3395  CG2 ILE A 848      15.761  86.959  58.517  1.00  0.00           C  
ATOM   3396  CD1 ILE A 848      15.640  84.324  57.148  1.00  0.00           C  
ATOM   3397  N   LEU A 849      15.835  89.478  56.453  1.00  0.00           N  
ATOM   3398  CA  LEU A 849      16.533  90.757  56.556  1.00  0.00           C  
ATOM   3399  C   LEU A 849      15.540  91.914  56.695  1.00  0.00           C  
ATOM   3400  O   LEU A 849      15.646  92.735  57.610  1.00  0.00           O  
ATOM   3401  CB  LEU A 849      17.413  90.994  55.322  1.00  0.00           C  
ATOM   3402  CG  LEU A 849      18.429  89.922  54.923  1.00  0.00           C  
ATOM   3403  CD1 LEU A 849      18.556  89.899  53.414  1.00  0.00           C  
ATOM   3404  CD2 LEU A 849      19.769  90.175  55.573  1.00  0.00           C  
ATOM   3405  N   ASP A 850      14.566  91.980  55.793  1.00  0.00           N  
ATOM   3406  CA  ASP A 850      13.598  93.062  55.856  1.00  0.00           C  
ATOM   3407  C   ASP A 850      13.045  93.152  57.264  1.00  0.00           C  
ATOM   3408  O   ASP A 850      12.958  94.234  57.839  1.00  0.00           O  
ATOM   3409  CB  ASP A 850      12.480  92.854  54.832  1.00  0.00           C  
ATOM   3410  CG  ASP A 850      12.934  93.149  53.410  1.00  0.00           C  
ATOM   3411  OD1 ASP A 850      13.560  94.206  53.190  1.00  0.00           O  
ATOM   3412  OD2 ASP A 850      12.661  92.329  52.515  1.00  0.00           O  
ATOM   3413  N   ALA A 851      12.689  92.005  57.823  1.00  0.00           N  
ATOM   3414  CA  ALA A 851      12.177  91.964  59.182  1.00  0.00           C  
ATOM   3415  C   ALA A 851      13.277  92.511  60.094  1.00  0.00           C  
ATOM   3416  O   ALA A 851      13.075  93.492  60.811  1.00  0.00           O  
ATOM   3417  CB  ALA A 851      11.828  90.530  59.561  1.00  0.00           C  
ATOM   3418  N   ILE A 852      14.440  91.866  60.044  1.00  0.00           N  
ATOM   3419  CA  ILE A 852      15.610  92.265  60.818  1.00  0.00           C  
ATOM   3420  C   ILE A 852      15.700  93.776  60.940  1.00  0.00           C  
ATOM   3421  O   ILE A 852      16.030  94.305  61.993  1.00  0.00           O  
ATOM   3422  CB  ILE A 852      16.898  91.782  60.141  1.00  0.00           C  
ATOM   3423  CG1 ILE A 852      17.159  90.326  60.509  1.00  0.00           C  
ATOM   3424  CG2 ILE A 852      18.050  92.695  60.500  1.00  0.00           C  
ATOM   3425  CD1 ILE A 852      18.339  89.716  59.798  1.00  0.00           C  
ATOM   3426  N   GLU A 853      15.419  94.470  59.849  1.00  0.00           N  
ATOM   3427  CA  GLU A 853      15.475  95.918  59.861  1.00  0.00           C  
ATOM   3428  C   GLU A 853      14.386  96.511  60.741  1.00  0.00           C  
ATOM   3429  O   GLU A 853      14.649  97.391  61.564  1.00  0.00           O  
ATOM   3430  CB  GLU A 853      15.344  96.466  58.437  1.00  0.00           C  
ATOM   3431  CG  GLU A 853      15.058  97.967  58.365  1.00  0.00           C  
ATOM   3432  CD  GLU A 853      15.924  98.785  59.318  1.00  0.00           C  
ATOM   3433  OE1 GLU A 853      17.169  98.654  59.254  1.00  0.00           O  
ATOM   3434  OE2 GLU A 853      15.353  99.561  60.126  1.00  0.00           O  
ATOM   3435  N   ASN A 854      13.162  96.020  60.583  1.00  0.00           N  
ATOM   3436  CA  ASN A 854      12.054  96.557  61.357  1.00  0.00           C  
ATOM   3437  C   ASN A 854      11.902  96.004  62.773  1.00  0.00           C  
ATOM   3438  O   ASN A 854      10.809  95.991  63.341  1.00  0.00           O  
ATOM   3439  CB  ASN A 854      10.763  96.414  60.551  1.00  0.00           C  
ATOM   3440  CG  ASN A 854      10.780  97.274  59.295  1.00  0.00           C  
ATOM   3441  OD1 ASN A 854      10.925  98.498  59.368  1.00  0.00           O  
ATOM   3442  ND2 ASN A 854      10.647  96.637  58.137  1.00  0.00           N  
ATOM   3443  N   THR A 855      13.022  95.561  63.335  1.00  0.00           N  
ATOM   3444  CA  THR A 855      13.062  95.044  64.690  1.00  0.00           C  
ATOM   3445  C   THR A 855      13.990  95.985  65.441  1.00  0.00           C  
ATOM   3446  O   THR A 855      15.032  96.369  64.925  1.00  0.00           O  
ATOM   3447  CB  THR A 855      13.616  93.611  64.729  1.00  0.00           C  
ATOM   3448  OG1 THR A 855      12.687  92.734  64.086  1.00  0.00           O  
ATOM   3449  CG2 THR A 855      13.827  93.145  66.174  1.00  0.00           C  
ATOM   3450  N   ASN A 858      13.597  96.366  66.650  1.00  0.00           N  
ATOM   3451  CA  ASN A 858      14.370  97.290  67.463  1.00  0.00           C  
ATOM   3452  C   ASN A 858      15.482  96.617  68.252  1.00  0.00           C  
ATOM   3453  O   ASN A 858      15.443  95.410  68.495  1.00  0.00           O  
ATOM   3454  CB  ASN A 858      13.444  98.026  68.424  1.00  0.00           C  
ATOM   3455  CG  ASN A 858      12.433  98.883  67.712  1.00  0.00           C  
ATOM   3456  OD1 ASN A 858      12.797  99.768  66.947  1.00  0.00           O  
ATOM   3457  ND2 ASN A 858      11.152  98.632  67.962  1.00  0.00           N  
ATOM   3458  N   PHE A 859      16.469  97.415  68.657  1.00  0.00           N  
ATOM   3459  CA  PHE A 859      17.610  96.912  69.413  1.00  0.00           C  
ATOM   3460  C   PHE A 859      18.052  97.786  70.564  1.00  0.00           C  
ATOM   3461  O   PHE A 859      18.018  99.012  70.476  1.00  0.00           O  
ATOM   3462  CB  PHE A 859      18.809  96.729  68.499  1.00  0.00           C  
ATOM   3463  CG  PHE A 859      18.625  95.664  67.492  1.00  0.00           C  
ATOM   3464  CD1 PHE A 859      17.703  95.819  66.466  1.00  0.00           C  
ATOM   3465  CD2 PHE A 859      19.342  94.480  67.589  1.00  0.00           C  
ATOM   3466  CE1 PHE A 859      17.489  94.808  65.547  1.00  0.00           C  
ATOM   3467  CE2 PHE A 859      19.140  93.457  66.676  1.00  0.00           C  
ATOM   3468  CZ  PHE A 859      18.207  93.621  65.648  1.00  0.00           C  
ATOM   3469  N   LYS A 860      18.491  97.142  71.641  1.00  0.00           N  
ATOM   3470  CA  LYS A 860      18.984  97.865  72.800  1.00  0.00           C  
ATOM   3471  C   LYS A 860      20.173  98.701  72.372  1.00  0.00           C  
ATOM   3472  O   LYS A 860      20.405  99.781  72.916  1.00  0.00           O  
ATOM   3473  CB  LYS A 860      19.426  96.898  73.900  1.00  0.00           C  
ATOM   3474  CG  LYS A 860      20.349  97.522  74.955  1.00  0.00           C  
ATOM   3475  CD  LYS A 860      19.777  98.809  75.543  1.00  0.00           C  
ATOM   3476  CE  LYS A 860      20.783  99.519  76.441  1.00  0.00           C  
ATOM   3477  NZ  LYS A 860      20.336 100.892  76.852  1.00  0.00           N  
ATOM   3478  N   VAL A 861      20.916  98.203  71.384  1.00  0.00           N  
ATOM   3479  CA  VAL A 861      22.101  98.902  70.915  1.00  0.00           C  
ATOM   3480  C   VAL A 861      22.103  99.247  69.424  1.00  0.00           C  
ATOM   3481  O   VAL A 861      21.301 100.071  68.973  1.00  0.00           O  
ATOM   3482  CB  VAL A 861      23.374  98.098  71.290  1.00  0.00           C  
ATOM   3483  CG1 VAL A 861      23.358  96.732  70.618  1.00  0.00           C  
ATOM   3484  CG2 VAL A 861      24.615  98.898  70.943  1.00  0.00           C  
ATOM   3485  N   ASN A 862      22.996  98.635  68.651  1.00  0.00           N  
ATOM   3486  CA  ASN A 862      23.059  98.940  67.234  1.00  0.00           C  
ATOM   3487  C   ASN A 862      23.891  97.936  66.451  1.00  0.00           C  
ATOM   3488  O   ASN A 862      23.436  97.378  65.452  1.00  0.00           O  
ATOM   3489  CB  ASN A 862      23.634 100.344  67.047  1.00  0.00           C  
ATOM   3490  CG  ASN A 862      23.404 100.882  65.661  1.00  0.00           C  
ATOM   3491  OD1 ASN A 862      23.870 100.310  64.675  1.00  0.00           O  
ATOM   3492  ND2 ASN A 862      22.673 101.988  65.571  1.00  0.00           N  
ATOM   3493  N   TRP A 863      25.116  97.709  66.899  1.00  0.00           N  
ATOM   3494  CA  TRP A 863      25.992  96.777  66.215  1.00  0.00           C  
ATOM   3495  C   TRP A 863      25.335  95.413  66.075  1.00  0.00           C  
ATOM   3496  O   TRP A 863      25.731  94.618  65.231  1.00  0.00           O  
ATOM   3497  CB  TRP A 863      27.310  96.644  66.975  1.00  0.00           C  
ATOM   3498  CG  TRP A 863      27.114  96.283  68.394  1.00  0.00           C  
ATOM   3499  CD1 TRP A 863      26.384  96.966  69.310  1.00  0.00           C  
ATOM   3500  CD2 TRP A 863      27.655  95.150  69.074  1.00  0.00           C  
ATOM   3501  NE1 TRP A 863      26.430  96.334  70.527  1.00  0.00           N  
ATOM   3502  CE2 TRP A 863      27.208  95.214  70.411  1.00  0.00           C  
ATOM   3503  CE3 TRP A 863      28.476  94.083  68.687  1.00  0.00           C  
ATOM   3504  CZ2 TRP A 863      27.558  94.251  71.368  1.00  0.00           C  
ATOM   3505  CZ3 TRP A 863      28.829  93.118  69.646  1.00  0.00           C  
ATOM   3506  CH2 TRP A 863      28.368  93.215  70.968  1.00  0.00           C  
ATOM   3507  N   GLY A 864      24.326  95.154  66.902  1.00  0.00           N  
ATOM   3508  CA  GLY A 864      23.638  93.874  66.863  1.00  0.00           C  
ATOM   3509  C   GLY A 864      22.862  93.650  65.584  1.00  0.00           C  
ATOM   3510  O   GLY A 864      22.845  92.548  65.027  1.00  0.00           O  
ATOM   3511  N   LYS A 865      22.203  94.710  65.130  1.00  0.00           N  
ATOM   3512  CA  LYS A 865      21.415  94.690  63.901  1.00  0.00           C  
ATOM   3513  C   LYS A 865      22.394  94.273  62.820  1.00  0.00           C  
ATOM   3514  O   LYS A 865      22.218  93.258  62.148  1.00  0.00           O  
ATOM   3515  CB  LYS A 865      20.895  96.097  63.621  1.00  0.00           C  
ATOM   3516  CG  LYS A 865      19.549  96.197  62.926  1.00  0.00           C  
ATOM   3517  CD  LYS A 865      19.136  97.664  62.912  1.00  0.00           C  
ATOM   3518  CE  LYS A 865      17.719  97.890  62.422  1.00  0.00           C  
ATOM   3519  NZ  LYS A 865      17.451  99.363  62.300  1.00  0.00           N  
ATOM   3520  N   THR A 866      23.440  95.078  62.683  1.00  0.00           N  
ATOM   3521  CA  THR A 866      24.490  94.821  61.725  1.00  0.00           C  
ATOM   3522  C   THR A 866      24.824  93.355  61.848  1.00  0.00           C  
ATOM   3523  O   THR A 866      24.274  92.521  61.154  1.00  0.00           O  
ATOM   3524  CB  THR A 866      25.740  95.628  62.069  1.00  0.00           C  
ATOM   3525  OG1 THR A 866      25.409  97.021  62.123  1.00  0.00           O  
ATOM   3526  CG2 THR A 866      26.817  95.398  61.043  1.00  0.00           C  
ATOM   3527  N   ARG A 867      25.722  93.056  62.767  1.00  0.00           N  
ATOM   3528  CA  ARG A 867      26.150  91.693  63.023  1.00  0.00           C  
ATOM   3529  C   ARG A 867      25.164  90.651  62.512  1.00  0.00           C  
ATOM   3530  O   ARG A 867      25.527  89.827  61.668  1.00  0.00           O  
ATOM   3531  CB  ARG A 867      26.398  91.497  64.526  1.00  0.00           C  
ATOM   3532  CG  ARG A 867      26.914  90.117  64.897  1.00  0.00           C  
ATOM   3533  CD  ARG A 867      27.734  90.143  66.192  1.00  0.00           C  
ATOM   3534  NE  ARG A 867      28.025  88.789  66.663  1.00  0.00           N  
ATOM   3535  CZ  ARG A 867      29.088  88.451  67.384  1.00  0.00           C  
ATOM   3536  NH1 ARG A 867      29.978  89.373  67.725  1.00  0.00           N  
ATOM   3537  NH2 ARG A 867      29.262  87.187  67.753  1.00  0.00           N  
ATOM   3538  N   ILE A 868      23.916  90.691  62.985  1.00  0.00           N  
ATOM   3539  CA  ILE A 868      22.946  89.694  62.534  1.00  0.00           C  
ATOM   3540  C   ILE A 868      22.421  89.917  61.129  1.00  0.00           C  
ATOM   3541  O   ILE A 868      22.204  88.950  60.396  1.00  0.00           O  
ATOM   3542  CB  ILE A 868      21.746  89.559  63.472  1.00  0.00           C  
ATOM   3543  CG1 ILE A 868      20.841  88.438  62.942  1.00  0.00           C  
ATOM   3544  CG2 ILE A 868      21.034  90.887  63.595  1.00  0.00           C  
ATOM   3545  CD1 ILE A 868      19.689  88.061  63.835  1.00  0.00           C  
ATOM   3546  N   TYR A 869      22.204  91.171  60.746  1.00  0.00           N  
ATOM   3547  CA  TYR A 869      21.739  91.444  59.389  1.00  0.00           C  
ATOM   3548  C   TYR A 869      22.775  90.880  58.442  1.00  0.00           C  
ATOM   3549  O   TYR A 869      22.489  90.608  57.278  1.00  0.00           O  
ATOM   3550  CB  TYR A 869      21.623  92.941  59.117  1.00  0.00           C  
ATOM   3551  CG  TYR A 869      21.314  93.272  57.667  1.00  0.00           C  
ATOM   3552  CD1 TYR A 869      20.059  93.001  57.115  1.00  0.00           C  
ATOM   3553  CD2 TYR A 869      22.277  93.852  56.849  1.00  0.00           C  
ATOM   3554  CE1 TYR A 869      19.768  93.304  55.783  1.00  0.00           C  
ATOM   3555  CE2 TYR A 869      22.001  94.159  55.516  1.00  0.00           C  
ATOM   3556  CZ  TYR A 869      20.745  93.886  54.988  1.00  0.00           C  
ATOM   3557  OH  TYR A 869      20.467  94.228  53.680  1.00  0.00           O  
ATOM   3558  N   ASN A 870      23.990  90.722  58.953  1.00  0.00           N  
ATOM   3559  CA  ASN A 870      25.076  90.194  58.158  1.00  0.00           C  
ATOM   3560  C   ASN A 870      25.163  88.684  58.240  1.00  0.00           C  
ATOM   3561  O   ASN A 870      25.517  88.032  57.258  1.00  0.00           O  
ATOM   3562  CB  ASN A 870      26.387  90.847  58.569  1.00  0.00           C  
ATOM   3563  CG  ASN A 870      26.543  92.235  57.976  1.00  0.00           C  
ATOM   3564  OD1 ASN A 870      25.914  93.191  58.418  1.00  0.00           O  
ATOM   3565  ND2 ASN A 870      27.368  92.342  56.947  1.00  0.00           N  
ATOM   3566  N   MET A 872      24.841  88.124  59.405  1.00  0.00           N  
ATOM   3567  CA  MET A 872      24.842  86.673  59.554  1.00  0.00           C  
ATOM   3568  C   MET A 872      24.079  86.123  58.350  1.00  0.00           C  
ATOM   3569  O   MET A 872      24.640  85.424  57.506  1.00  0.00           O  
ATOM   3570  CB  MET A 872      24.114  86.259  60.835  1.00  0.00           C  
ATOM   3571  CG  MET A 872      23.542  84.824  60.825  1.00  0.00           C  
ATOM   3572  SD  MET A 872      24.736  83.459  60.985  1.00  0.00           S  
ATOM   3573  CE  MET A 872      25.357  83.317  59.316  1.00  0.00           C  
ATOM   3574  N   VAL A 873      22.799  86.476  58.277  1.00  0.00           N  
ATOM   3575  CA  VAL A 873      21.908  86.043  57.212  1.00  0.00           C  
ATOM   3576  C   VAL A 873      22.458  86.281  55.795  1.00  0.00           C  
ATOM   3577  O   VAL A 873      22.464  85.377  54.959  1.00  0.00           O  
ATOM   3578  CB  VAL A 873      20.553  86.746  57.376  1.00  0.00           C  
ATOM   3579  CG1 VAL A 873      19.523  86.142  56.449  1.00  0.00           C  
ATOM   3580  CG2 VAL A 873      20.105  86.642  58.823  1.00  0.00           C  
ATOM   3581  N   ARG A1082      22.928  87.495  55.535  1.00  0.00           N  
ATOM   3582  CA  ARG A1082      23.474  87.848  54.224  1.00  0.00           C  
ATOM   3583  C   ARG A1082      24.793  87.135  53.920  1.00  0.00           C  
ATOM   3584  O   ARG A1082      25.638  87.639  53.174  1.00  0.00           O  
ATOM   3585  CB  ARG A1082      23.660  89.375  54.127  1.00  0.00           C  
ATOM   3586  CG  ARG A1082      24.442  89.874  52.904  1.00  0.00           C  
ATOM   3587  CD  ARG A1082      25.859  90.277  53.286  1.00  0.00           C  
ATOM   3588  NE  ARG A1082      25.942  91.690  53.631  1.00  0.00           N  
ATOM   3589  CZ  ARG A1082      26.982  92.248  54.236  1.00  0.00           C  
ATOM   3590  NH1 ARG A1082      28.026  91.503  54.572  1.00  0.00           N  
ATOM   3591  NH2 ARG A1082      26.989  93.551  54.485  1.00  0.00           N  
ATOM   3592  N   ASP A1083      24.967  85.955  54.500  1.00  0.00           N  
ATOM   3593  CA  ASP A1083      26.173  85.171  54.269  1.00  0.00           C  
ATOM   3594  C   ASP A1083      25.888  83.788  54.807  1.00  0.00           C  
ATOM   3595  O   ASP A1083      26.696  82.871  54.686  1.00  0.00           O  
ATOM   3596  CB  ASP A1083      27.376  85.804  54.987  1.00  0.00           C  
ATOM   3597  CG  ASP A1083      27.877  87.063  54.290  1.00  0.00           C  
ATOM   3598  OD1 ASP A1083      28.390  86.949  53.160  1.00  0.00           O  
ATOM   3599  OD2 ASP A1083      27.754  88.168  54.849  1.00  0.00           O  
ATOM   3600  N   ARG A1084      24.702  83.659  55.387  1.00  0.00           N  
ATOM   3601  CA  ARG A1084      24.249  82.414  55.976  1.00  0.00           C  
ATOM   3602  C   ARG A1084      24.547  81.215  55.083  1.00  0.00           C  
ATOM   3603  O   ARG A1084      25.196  80.260  55.506  1.00  0.00           O  
ATOM   3604  CB  ARG A1084      22.744  82.505  56.255  1.00  0.00           C  
ATOM   3605  CG  ARG A1084      22.133  81.274  56.904  1.00  0.00           C  
ATOM   3606  CD  ARG A1084      22.615  81.065  58.335  1.00  0.00           C  
ATOM   3607  NE  ARG A1084      22.135  79.789  58.861  1.00  0.00           N  
ATOM   3608  CZ  ARG A1084      20.856  79.504  59.080  1.00  0.00           C  
ATOM   3609  NH1 ARG A1084      19.921  80.406  58.829  1.00  0.00           N  
ATOM   3610  NH2 ARG A1084      20.511  78.307  59.527  1.00  0.00           N  
ATOM   3611  N   GLY A1085      24.089  81.276  53.840  1.00  0.00           N  
ATOM   3612  CA  GLY A1085      24.300  80.161  52.939  1.00  0.00           C  
ATOM   3613  C   GLY A1085      23.076  79.266  52.999  1.00  0.00           C  
ATOM   3614  O   GLY A1085      21.988  79.686  52.604  1.00  0.00           O  
ATOM   3615  N   GLU A1087      23.236  78.044  53.502  1.00  0.00           N  
ATOM   3616  CA  GLU A1087      22.113  77.113  53.609  1.00  0.00           C  
ATOM   3617  C   GLU A1087      22.011  76.523  55.010  1.00  0.00           C  
ATOM   3618  O   GLU A1087      22.915  76.689  55.831  1.00  0.00           O  
ATOM   3619  CB  GLU A1087      22.245  75.986  52.576  1.00  0.00           C  
ATOM   3620  CG  GLU A1087      23.494  75.130  52.723  1.00  0.00           C  
ATOM   3621  CD  GLU A1087      24.773  75.937  52.592  1.00  0.00           C  
ATOM   3622  OE1 GLU A1087      24.990  76.531  51.512  1.00  0.00           O  
ATOM   3623  OE2 GLU A1087      25.556  75.978  53.569  1.00  0.00           O  
ATOM   3624  N   TRP A1088      20.918  75.818  55.280  1.00  0.00           N  
ATOM   3625  CA  TRP A1088      20.714  75.240  56.599  1.00  0.00           C  
ATOM   3626  C   TRP A1088      20.506  73.738  56.608  1.00  0.00           C  
ATOM   3627  O   TRP A1088      19.403  73.252  56.384  1.00  0.00           O  
ATOM   3628  CB  TRP A1088      19.524  75.926  57.283  1.00  0.00           C  
ATOM   3629  CG  TRP A1088      19.247  75.459  58.689  1.00  0.00           C  
ATOM   3630  CD1 TRP A1088      19.957  74.542  59.407  1.00  0.00           C  
ATOM   3631  CD2 TRP A1088      18.167  75.879  59.539  1.00  0.00           C  
ATOM   3632  NE1 TRP A1088      19.387  74.363  60.646  1.00  0.00           N  
ATOM   3633  CE2 TRP A1088      18.288  75.170  60.751  1.00  0.00           C  
ATOM   3634  CE3 TRP A1088      17.108  76.782  59.390  1.00  0.00           C  
ATOM   3635  CZ2 TRP A1088      17.393  75.338  61.804  1.00  0.00           C  
ATOM   3636  CZ3 TRP A1088      16.216  76.945  60.443  1.00  0.00           C  
ATOM   3637  CH2 TRP A1088      16.366  76.226  61.629  1.00  0.00           C  
ATOM   3638  N   VAL A1089      21.577  73.004  56.874  1.00  0.00           N  
ATOM   3639  CA  VAL A1089      21.485  71.556  56.965  1.00  0.00           C  
ATOM   3640  C   VAL A1089      20.582  71.356  58.175  1.00  0.00           C  
ATOM   3641  O   VAL A1089      20.951  71.690  59.300  1.00  0.00           O  
ATOM   3642  CB  VAL A1089      22.857  70.909  57.268  1.00  0.00           C  
ATOM   3643  CG1 VAL A1089      22.741  69.398  57.189  1.00  0.00           C  
ATOM   3644  CG2 VAL A1089      23.912  71.424  56.306  1.00  0.00           C  
ATOM   3645  N   ILE A1090      19.396  70.814  57.958  1.00  0.00           N  
ATOM   3646  CA  ILE A1090      18.497  70.649  59.074  1.00  0.00           C  
ATOM   3647  C   ILE A1090      18.201  69.220  59.466  1.00  0.00           C  
ATOM   3648  O   ILE A1090      17.073  68.904  59.834  1.00  0.00           O  
ATOM   3649  CB  ILE A1090      17.183  71.370  58.796  1.00  0.00           C  
ATOM   3650  CG1 ILE A1090      16.490  70.768  57.576  1.00  0.00           C  
ATOM   3651  CG2 ILE A1090      17.460  72.812  58.534  1.00  0.00           C  
ATOM   3652  CD1 ILE A1090      15.303  69.906  57.923  1.00  0.00           C  
ATOM   3653  N   SER A1091      19.201  68.349  59.417  1.00  0.00           N  
ATOM   3654  CA  SER A1091      18.951  66.961  59.789  1.00  0.00           C  
ATOM   3655  C   SER A1091      20.177  66.187  60.266  1.00  0.00           C  
ATOM   3656  O   SER A1091      21.264  66.322  59.705  1.00  0.00           O  
ATOM   3657  CB  SER A1091      18.288  66.227  58.611  1.00  0.00           C  
ATOM   3658  OG  SER A1091      19.076  66.309  57.436  1.00  0.00           O  
ATOM   3659  N   ARG A1093      19.999  65.372  61.302  1.00  0.00           N  
ATOM   3660  CA  ARG A1093      21.102  64.577  61.820  1.00  0.00           C  
ATOM   3661  C   ARG A1093      20.668  63.117  61.920  1.00  0.00           C  
ATOM   3662  O   ARG A1093      19.483  62.816  62.030  1.00  0.00           O  
ATOM   3663  CB  ARG A1093      21.553  65.107  63.188  1.00  0.00           C  
ATOM   3664  CG  ARG A1093      21.684  66.629  63.272  1.00  0.00           C  
ATOM   3665  CD  ARG A1093      22.649  67.196  62.235  1.00  0.00           C  
ATOM   3666  NE  ARG A1093      22.376  68.605  61.943  1.00  0.00           N  
ATOM   3667  CZ  ARG A1093      23.001  69.641  62.493  1.00  0.00           C  
ATOM   3668  NH1 ARG A1093      23.963  69.462  63.384  1.00  0.00           N  
ATOM   3669  NH2 ARG A1093      22.661  70.869  62.139  1.00  0.00           N  
ATOM   3670  N   GLN A1098      21.636  62.213  61.869  1.00  0.00           N  
ATOM   3671  CA  GLN A1098      21.348  60.792  61.931  1.00  0.00           C  
ATOM   3672  C   GLN A1098      21.342  60.260  63.360  1.00  0.00           C  
ATOM   3673  O   GLN A1098      21.618  59.078  63.604  1.00  0.00           O  
ATOM   3674  CB  GLN A1098      22.371  60.024  61.093  1.00  0.00           C  
ATOM   3675  CG  GLN A1098      22.325  60.331  59.593  1.00  0.00           C  
ATOM   3676  CD  GLN A1098      23.055  61.615  59.202  1.00  0.00           C  
ATOM   3677  OE1 GLN A1098      24.268  61.718  59.357  1.00  0.00           O  
ATOM   3678  NE2 GLN A1098      22.316  62.592  58.683  1.00  0.00           N  
ATOM   3679  N   ARG A1100      21.013  61.143  64.299  1.00  0.00           N  
ATOM   3680  CA  ARG A1100      20.955  60.803  65.719  1.00  0.00           C  
ATOM   3681  C   ARG A1100      19.539  60.324  66.061  1.00  0.00           C  
ATOM   3682  O   ARG A1100      18.605  60.514  65.277  1.00  0.00           O  
ATOM   3683  CB  ARG A1100      21.290  62.032  66.574  1.00  0.00           C  
ATOM   3684  CG  ARG A1100      22.593  62.755  66.231  1.00  0.00           C  
ATOM   3685  CD  ARG A1100      23.808  62.070  66.825  1.00  0.00           C  
ATOM   3686  NE  ARG A1100      24.507  61.236  65.858  1.00  0.00           N  
ATOM   3687  CZ  ARG A1100      25.576  60.503  66.146  1.00  0.00           C  
ATOM   3688  NH1 ARG A1100      26.064  60.504  67.377  1.00  0.00           N  
ATOM   3689  NH2 ARG A1100      26.159  59.772  65.204  1.00  0.00           N  
ATOM   3690  N   VAL A1101      19.389  59.711  67.234  1.00  0.00           N  
ATOM   3691  CA  VAL A1101      18.093  59.212  67.691  1.00  0.00           C  
ATOM   3692  C   VAL A1101      17.628  59.911  68.950  1.00  0.00           C  
ATOM   3693  O   VAL A1101      17.460  59.277  69.979  1.00  0.00           O  
ATOM   3694  CB  VAL A1101      18.152  57.724  68.009  1.00  0.00           C  
ATOM   3695  CG1 VAL A1101      17.737  56.921  66.810  1.00  0.00           C  
ATOM   3696  CG2 VAL A1101      19.555  57.353  68.434  1.00  0.00           C  
ATOM   3697  N   TRP A1102      17.426  61.216  68.880  1.00  0.00           N  
ATOM   3698  CA  TRP A1102      16.978  61.973  70.035  1.00  0.00           C  
ATOM   3699  C   TRP A1102      16.584  63.315  69.489  1.00  0.00           C  
ATOM   3700  O   TRP A1102      17.423  64.202  69.321  1.00  0.00           O  
ATOM   3701  CB  TRP A1102      18.104  62.138  71.055  1.00  0.00           C  
ATOM   3702  CG  TRP A1102      17.703  62.811  72.377  1.00  0.00           C  
ATOM   3703  CD1 TRP A1102      18.470  63.674  73.121  1.00  0.00           C  
ATOM   3704  CD2 TRP A1102      16.459  62.676  73.086  1.00  0.00           C  
ATOM   3705  NE1 TRP A1102      17.780  64.084  74.233  1.00  0.00           N  
ATOM   3706  CE2 TRP A1102      16.544  63.491  74.238  1.00  0.00           C  
ATOM   3707  CE3 TRP A1102      15.282  61.948  72.862  1.00  0.00           C  
ATOM   3708  CZ2 TRP A1102      15.494  63.603  75.159  1.00  0.00           C  
ATOM   3709  CZ3 TRP A1102      14.242  62.056  73.780  1.00  0.00           C  
ATOM   3710  CH2 TRP A1102      14.355  62.879  74.913  1.00  0.00           C  
ATOM   3711  N   GLY A1103      15.302  63.438  69.175  1.00  0.00           N  
ATOM   3712  CA  GLY A1103      14.789  64.675  68.637  1.00  0.00           C  
ATOM   3713  C   GLY A1103      13.598  64.433  67.745  1.00  0.00           C  
ATOM   3714  O   GLY A1103      13.283  63.303  67.374  1.00  0.00           O  
ATOM   3715  N   VAL A1104      12.921  65.514  67.403  1.00  0.00           N  
ATOM   3716  CA  VAL A1104      11.772  65.422  66.530  1.00  0.00           C  
ATOM   3717  C   VAL A1104      12.262  64.864  65.198  1.00  0.00           C  
ATOM   3718  O   VAL A1104      13.055  65.502  64.499  1.00  0.00           O  
ATOM   3719  CB  VAL A1104      11.164  66.815  66.289  1.00  0.00           C  
ATOM   3720  CG1 VAL A1104       9.862  66.691  65.509  1.00  0.00           C  
ATOM   3721  CG2 VAL A1104      10.951  67.522  67.630  1.00  0.00           C  
ATOM   3722  N   PRO A1105      11.824  63.651  64.834  1.00  0.00           N  
ATOM   3723  CA  PRO A1105      12.261  63.070  63.558  1.00  0.00           C  
ATOM   3724  C   PRO A1105      11.622  63.890  62.466  1.00  0.00           C  
ATOM   3725  O   PRO A1105      10.521  64.394  62.665  1.00  0.00           O  
ATOM   3726  CB  PRO A1105      11.672  61.662  63.589  1.00  0.00           C  
ATOM   3727  CG  PRO A1105      11.561  61.369  65.031  1.00  0.00           C  
ATOM   3728  CD  PRO A1105      11.068  62.670  65.622  1.00  0.00           C  
ATOM   3729  N   LEU A1106      12.288  64.058  61.329  1.00  0.00           N  
ATOM   3730  CA  LEU A1106      11.633  64.811  60.272  1.00  0.00           C  
ATOM   3731  C   LEU A1106      10.519  63.902  59.798  1.00  0.00           C  
ATOM   3732  O   LEU A1106      10.737  62.710  59.575  1.00  0.00           O  
ATOM   3733  CB  LEU A1106      12.589  65.148  59.128  1.00  0.00           C  
ATOM   3734  CG  LEU A1106      13.476  66.357  59.438  1.00  0.00           C  
ATOM   3735  CD1 LEU A1106      14.569  65.929  60.407  1.00  0.00           C  
ATOM   3736  CD2 LEU A1106      14.075  66.919  58.154  1.00  0.00           C  
ATOM   3737  N   PRO A1107       9.299  64.446  59.674  1.00  0.00           N  
ATOM   3738  CA  PRO A1107       8.139  63.673  59.236  1.00  0.00           C  
ATOM   3739  C   PRO A1107       8.181  63.361  57.749  1.00  0.00           C  
ATOM   3740  O   PRO A1107       7.597  64.084  56.931  1.00  0.00           O  
ATOM   3741  CB  PRO A1107       6.969  64.577  59.620  1.00  0.00           C  
ATOM   3742  CG  PRO A1107       7.519  65.927  59.330  1.00  0.00           C  
ATOM   3743  CD  PRO A1107       8.919  65.847  59.924  1.00  0.00           C  
ATOM   3744  N   VAL A1108       8.897  62.302  57.395  1.00  0.00           N  
ATOM   3745  CA  VAL A1108       8.972  61.908  56.004  1.00  0.00           C  
ATOM   3746  C   VAL A1108       9.164  60.419  55.854  1.00  0.00           C  
ATOM   3747  O   VAL A1108      10.110  59.840  56.372  1.00  0.00           O  
ATOM   3748  CB  VAL A1108      10.102  62.619  55.248  1.00  0.00           C  
ATOM   3749  CG1 VAL A1108      10.105  62.162  53.808  1.00  0.00           C  
ATOM   3750  CG2 VAL A1108       9.901  64.112  55.289  1.00  0.00           C  
ATOM   3751  N   PHE A1109       8.225  59.809  55.148  1.00  0.00           N  
ATOM   3752  CA  PHE A1109       8.245  58.387  54.855  1.00  0.00           C  
ATOM   3753  C   PHE A1109       8.208  58.323  53.322  1.00  0.00           C  
ATOM   3754  O   PHE A1109       7.914  59.324  52.663  1.00  0.00           O  
ATOM   3755  CB  PHE A1109       7.025  57.696  55.481  1.00  0.00           C  
ATOM   3756  CG  PHE A1109       6.000  58.652  56.030  1.00  0.00           C  
ATOM   3757  CD1 PHE A1109       5.362  59.573  55.192  1.00  0.00           C  
ATOM   3758  CD2 PHE A1109       5.687  58.649  57.383  1.00  0.00           C  
ATOM   3759  CE1 PHE A1109       4.432  60.480  55.695  1.00  0.00           C  
ATOM   3760  CE2 PHE A1109       4.757  59.550  57.898  1.00  0.00           C  
ATOM   3761  CZ  PHE A1109       4.127  60.471  57.048  1.00  0.00           C  
ATOM   3762  N   TYR A1110       8.511  57.157  52.761  1.00  0.00           N  
ATOM   3763  CA  TYR A1110       8.557  56.981  51.316  1.00  0.00           C  
ATOM   3764  C   TYR A1110       7.583  55.908  50.817  1.00  0.00           C  
ATOM   3765  O   TYR A1110       7.202  55.007  51.563  1.00  0.00           O  
ATOM   3766  CB  TYR A1110       9.982  56.605  50.913  1.00  0.00           C  
ATOM   3767  CG  TYR A1110      11.053  57.603  51.300  1.00  0.00           C  
ATOM   3768  CD1 TYR A1110      11.240  57.980  52.628  1.00  0.00           C  
ATOM   3769  CD2 TYR A1110      11.908  58.141  50.346  1.00  0.00           C  
ATOM   3770  CE1 TYR A1110      12.259  58.872  52.998  1.00  0.00           C  
ATOM   3771  CE2 TYR A1110      12.931  59.032  50.704  1.00  0.00           C  
ATOM   3772  CZ  TYR A1110      13.100  59.393  52.033  1.00  0.00           C  
ATOM   3773  OH  TYR A1110      14.102  60.268  52.404  1.00  0.00           O  
ATOM   3774  N   ALA A1111       7.188  56.016  49.550  1.00  0.00           N  
ATOM   3775  CA  ALA A1111       6.271  55.060  48.915  1.00  0.00           C  
ATOM   3776  C   ALA A1111       5.970  55.391  47.440  1.00  0.00           C  
ATOM   3777  O   ALA A1111       5.046  56.152  47.142  1.00  0.00           O  
ATOM   3778  CB  ALA A1111       4.974  54.984  49.696  1.00  0.00           C  
ATOM   3779  N   GLU A1112       6.757  54.802  46.536  1.00  0.00           N  
ATOM   3780  CA  GLU A1112       6.643  54.961  45.071  1.00  0.00           C  
ATOM   3781  C   GLU A1112       7.963  54.511  44.460  1.00  0.00           C  
ATOM   3782  O   GLU A1112       8.198  54.662  43.257  1.00  0.00           O  
ATOM   3783  CB  GLU A1112       6.375  56.427  44.665  1.00  0.00           C  
ATOM   3784  CG  GLU A1112       6.465  56.705  43.144  1.00  0.00           C  
ATOM   3785  CD  GLU A1112       5.999  58.107  42.746  1.00  0.00           C  
ATOM   3786  OE1 GLU A1112       4.769  58.342  42.703  1.00  0.00           O  
ATOM   3787  OE2 GLU A1112       6.863  58.976  42.480  1.00  0.00           O  
ATOM   3788  N   ASN A1113       8.817  53.949  45.311  1.00  0.00           N  
ATOM   3789  CA  ASN A1113      10.141  53.512  44.903  1.00  0.00           C  
ATOM   3790  C   ASN A1113      10.913  54.773  44.517  1.00  0.00           C  
ATOM   3791  O   ASN A1113      12.143  54.799  44.534  1.00  0.00           O  
ATOM   3792  CB  ASN A1113      10.024  52.507  43.767  1.00  0.00           C  
ATOM   3793  CG  ASN A1113       9.414  51.204  44.236  1.00  0.00           C  
ATOM   3794  OD1 ASN A1113       8.435  51.208  44.988  1.00  0.00           O  
ATOM   3795  ND2 ASN A1113       9.986  50.083  43.803  1.00  0.00           N  
ATOM   3796  N   GLY A1114      10.165  55.814  44.164  1.00  0.00           N  
ATOM   3797  CA  GLY A1114      10.753  57.106  43.882  1.00  0.00           C  
ATOM   3798  C   GLY A1114      10.545  57.684  45.273  1.00  0.00           C  
ATOM   3799  O   GLY A1114      11.434  58.271  45.895  1.00  0.00           O  
ATOM   3800  N   GLU A1115       9.328  57.462  45.759  1.00  0.00           N  
ATOM   3801  CA  GLU A1115       8.887  57.859  47.085  1.00  0.00           C  
ATOM   3802  C   GLU A1115       9.219  59.296  47.499  1.00  0.00           C  
ATOM   3803  O   GLU A1115       9.825  60.038  46.733  1.00  0.00           O  
ATOM   3804  CB  GLU A1115       9.441  56.847  48.087  1.00  0.00           C  
ATOM   3805  CG  GLU A1115       9.430  55.407  47.542  1.00  0.00           C  
ATOM   3806  CD  GLU A1115       9.474  54.306  48.608  1.00  0.00           C  
ATOM   3807  OE1 GLU A1115      10.390  54.314  49.458  1.00  0.00           O  
ATOM   3808  OE2 GLU A1115       8.592  53.414  48.579  1.00  0.00           O  
ATOM   3809  N   ILE A1116       8.791  59.665  48.708  1.00  0.00           N  
ATOM   3810  CA  ILE A1116       8.967  60.999  49.317  1.00  0.00           C  
ATOM   3811  C   ILE A1116       7.601  61.626  49.579  1.00  0.00           C  
ATOM   3812  O   ILE A1116       7.127  62.486  48.822  1.00  0.00           O  
ATOM   3813  CB  ILE A1116       9.796  62.002  48.447  1.00  0.00           C  
ATOM   3814  CG1 ILE A1116      11.294  61.711  48.579  1.00  0.00           C  
ATOM   3815  CG2 ILE A1116       9.565  63.436  48.924  1.00  0.00           C  
ATOM   3816  CD1 ILE A1116      11.863  62.027  49.947  1.00  0.00           C  
ATOM   3817  N   ILE A1117       6.969  61.164  50.653  1.00  0.00           N  
ATOM   3818  CA  ILE A1117       5.665  61.658  51.066  1.00  0.00           C  
ATOM   3819  C   ILE A1117       5.914  62.729  52.116  1.00  0.00           C  
ATOM   3820  O   ILE A1117       6.519  62.459  53.154  1.00  0.00           O  
ATOM   3821  CB  ILE A1117       4.810  60.506  51.642  1.00  0.00           C  
ATOM   3822  CG1 ILE A1117       4.387  59.576  50.495  1.00  0.00           C  
ATOM   3823  CG2 ILE A1117       3.615  61.058  52.402  1.00  0.00           C  
ATOM   3824  CD1 ILE A1117       3.536  58.387  50.913  1.00  0.00           C  
ATOM   3825  N   MET A1118       5.461  63.948  51.829  1.00  0.00           N  
ATOM   3826  CA  MET A1118       5.667  65.061  52.741  1.00  0.00           C  
ATOM   3827  C   MET A1118       4.830  66.296  52.395  1.00  0.00           C  
ATOM   3828  O   MET A1118       5.358  67.362  52.074  1.00  0.00           O  
ATOM   3829  CB  MET A1118       7.152  65.427  52.751  1.00  0.00           C  
ATOM   3830  CG  MET A1118       7.544  66.457  53.796  1.00  0.00           C  
ATOM   3831  SD  MET A1118       9.127  67.216  53.399  1.00  0.00           S  
ATOM   3832  CE  MET A1118       8.574  68.566  52.329  1.00  0.00           C  
ATOM   3833  N   THR A1119       3.516  66.153  52.465  1.00  0.00           N  
ATOM   3834  CA  THR A1119       2.620  67.264  52.179  1.00  0.00           C  
ATOM   3835  C   THR A1119       1.645  67.393  53.349  1.00  0.00           C  
ATOM   3836  O   THR A1119       1.671  66.575  54.265  1.00  0.00           O  
ATOM   3837  CB  THR A1119       1.855  67.021  50.854  1.00  0.00           C  
ATOM   3838  OG1 THR A1119       0.708  67.876  50.793  1.00  0.00           O  
ATOM   3839  CG2 THR A1119       1.429  65.559  50.735  1.00  0.00           C  
ATOM   3840  N   LYS A1120       0.805  68.421  53.351  1.00  0.00           N  
ATOM   3841  CA  LYS A1120      -0.146  68.563  54.445  1.00  0.00           C  
ATOM   3842  C   LYS A1120      -0.890  67.246  54.553  1.00  0.00           C  
ATOM   3843  O   LYS A1120      -0.693  66.347  53.725  1.00  0.00           O  
ATOM   3844  CB  LYS A1120      -1.139  69.678  54.161  1.00  0.00           C  
ATOM   3845  CG  LYS A1120      -0.521  71.036  54.094  1.00  0.00           C  
ATOM   3846  CD  LYS A1120      -1.521  72.025  53.561  1.00  0.00           C  
ATOM   3847  CE  LYS A1120      -1.967  71.640  52.156  1.00  0.00           C  
ATOM   3848  NZ  LYS A1120      -2.951  72.615  51.590  1.00  0.00           N  
ATOM   3849  N   GLU A1121      -1.757  67.136  55.556  1.00  0.00           N  
ATOM   3850  CA  GLU A1121      -2.521  65.908  55.771  1.00  0.00           C  
ATOM   3851  C   GLU A1121      -1.530  64.844  56.232  1.00  0.00           C  
ATOM   3852  O   GLU A1121      -1.651  64.307  57.344  1.00  0.00           O  
ATOM   3853  CB  GLU A1121      -3.206  65.459  54.470  1.00  0.00           C  
ATOM   3854  CG  GLU A1121      -3.881  64.094  54.544  1.00  0.00           C  
ATOM   3855  CD  GLU A1121      -3.948  63.412  53.187  1.00  0.00           C  
ATOM   3856  OE1 GLU A1121      -2.882  63.243  52.556  1.00  0.00           O  
ATOM   3857  OE2 GLU A1121      -5.057  63.040  52.746  1.00  0.00           O  
ATOM   3858  N   THR A1122      -0.556  64.544  55.371  1.00  0.00           N  
ATOM   3859  CA  THR A1122       0.467  63.566  55.692  1.00  0.00           C  
ATOM   3860  C   THR A1122       1.313  64.148  56.812  1.00  0.00           C  
ATOM   3861  O   THR A1122       1.557  63.481  57.826  1.00  0.00           O  
ATOM   3862  CB  THR A1122       1.358  63.248  54.477  1.00  0.00           C  
ATOM   3863  OG1 THR A1122       1.695  64.455  53.790  1.00  0.00           O  
ATOM   3864  CG2 THR A1122       0.639  62.309  53.533  1.00  0.00           C  
ATOM   3865  N   VAL A1123       1.740  65.399  56.637  1.00  0.00           N  
ATOM   3866  CA  VAL A1123       2.541  66.073  57.654  1.00  0.00           C  
ATOM   3867  C   VAL A1123       1.744  66.159  58.957  1.00  0.00           C  
ATOM   3868  O   VAL A1123       2.075  65.513  59.942  1.00  0.00           O  
ATOM   3869  CB  VAL A1123       2.937  67.505  57.215  1.00  0.00           C  
ATOM   3870  CG1 VAL A1123       3.588  68.245  58.374  1.00  0.00           C  
ATOM   3871  CG2 VAL A1123       3.900  67.443  56.043  1.00  0.00           C  
ATOM   3872  N   ASN A1124       0.677  66.941  58.942  1.00  0.00           N  
ATOM   3873  CA  ASN A1124      -0.166  67.127  60.116  1.00  0.00           C  
ATOM   3874  C   ASN A1124      -0.479  65.849  60.908  1.00  0.00           C  
ATOM   3875  O   ASN A1124      -0.134  65.748  62.077  1.00  0.00           O  
ATOM   3876  CB  ASN A1124      -1.477  67.798  59.708  1.00  0.00           C  
ATOM   3877  CG  ASN A1124      -1.286  68.844  58.628  1.00  0.00           C  
ATOM   3878  OD1 ASN A1124      -2.232  69.535  58.247  1.00  0.00           O  
ATOM   3879  ND2 ASN A1124      -0.061  68.962  58.123  1.00  0.00           N  
ATOM   3880  N   HIS A1125      -1.133  64.876  60.277  1.00  0.00           N  
ATOM   3881  CA  HIS A1125      -1.483  63.634  60.970  1.00  0.00           C  
ATOM   3882  C   HIS A1125      -0.343  63.238  61.891  1.00  0.00           C  
ATOM   3883  O   HIS A1125      -0.566  62.649  62.934  1.00  0.00           O  
ATOM   3884  CB  HIS A1125      -1.774  62.485  59.977  1.00  0.00           C  
ATOM   3885  CG  HIS A1125      -2.442  61.298  60.607  1.00  0.00           C  
ATOM   3886  ND1 HIS A1125      -3.704  61.364  61.162  1.00  0.00           N  
ATOM   3887  CD2 HIS A1125      -1.996  60.042  60.845  1.00  0.00           C  
ATOM   3888  CE1 HIS A1125      -4.002  60.204  61.721  1.00  0.00           C  
ATOM   3889  NE2 HIS A1125      -2.982  59.385  61.544  1.00  0.00           N  
ATOM   3890  N   VAL A1126       0.880  63.575  61.503  1.00  0.00           N  
ATOM   3891  CA  VAL A1126       2.036  63.256  62.314  1.00  0.00           C  
ATOM   3892  C   VAL A1126       1.971  64.062  63.619  1.00  0.00           C  
ATOM   3893  O   VAL A1126       2.220  63.524  64.704  1.00  0.00           O  
ATOM   3894  CB  VAL A1126       3.339  63.547  61.533  1.00  0.00           C  
ATOM   3895  CG1 VAL A1126       4.555  63.159  62.361  1.00  0.00           C  
ATOM   3896  CG2 VAL A1126       3.334  62.771  60.227  1.00  0.00           C  
ATOM   3897  N   ALA A1127       1.633  65.346  63.523  1.00  0.00           N  
ATOM   3898  CA  ALA A1127       1.503  66.178  64.723  1.00  0.00           C  
ATOM   3899  C   ALA A1127       0.273  65.690  65.471  1.00  0.00           C  
ATOM   3900  O   ALA A1127       0.353  65.282  66.624  1.00  0.00           O  
ATOM   3901  CB  ALA A1127       1.322  67.650  64.350  1.00  0.00           C  
ATOM   3902  N   ASP A1128      -0.866  65.733  64.786  1.00  0.00           N  
ATOM   3903  CA  ASP A1128      -2.139  65.294  65.338  1.00  0.00           C  
ATOM   3904  C   ASP A1128      -1.948  63.893  65.902  1.00  0.00           C  
ATOM   3905  O   ASP A1128      -2.869  63.312  66.476  1.00  0.00           O  
ATOM   3906  CB  ASP A1128      -3.211  65.286  64.238  1.00  0.00           C  
ATOM   3907  CG  ASP A1128      -4.522  65.937  64.679  1.00  0.00           C  
ATOM   3908  OD1 ASP A1128      -4.501  67.098  65.150  1.00  0.00           O  
ATOM   3909  OD2 ASP A1128      -5.581  65.290  64.538  1.00  0.00           O  
ATOM   3910  N   LEU A1129      -0.742  63.356  65.730  1.00  0.00           N  
ATOM   3911  CA  LEU A1129      -0.406  62.032  66.230  1.00  0.00           C  
ATOM   3912  C   LEU A1129       0.626  62.189  67.328  1.00  0.00           C  
ATOM   3913  O   LEU A1129       0.457  61.670  68.430  1.00  0.00           O  
ATOM   3914  CB  LEU A1129       0.168  61.172  65.109  1.00  0.00           C  
ATOM   3915  CG  LEU A1129      -0.366  59.745  64.981  1.00  0.00           C  
ATOM   3916  CD1 LEU A1129      -0.299  59.305  63.528  1.00  0.00           C  
ATOM   3917  CD2 LEU A1129       0.421  58.816  65.881  1.00  0.00           C  
ATOM   3918  N   PHE A1130       1.693  62.919  67.025  1.00  0.00           N  
ATOM   3919  CA  PHE A1130       2.760  63.146  67.993  1.00  0.00           C  
ATOM   3920  C   PHE A1130       2.246  63.609  69.357  1.00  0.00           C  
ATOM   3921  O   PHE A1130       2.854  63.315  70.379  1.00  0.00           O  
ATOM   3922  CB  PHE A1130       3.757  64.184  67.463  1.00  0.00           C  
ATOM   3923  CG  PHE A1130       4.955  63.594  66.758  1.00  0.00           C  
ATOM   3924  CD1 PHE A1130       5.549  62.427  67.215  1.00  0.00           C  
ATOM   3925  CD2 PHE A1130       5.528  64.249  65.674  1.00  0.00           C  
ATOM   3926  CE1 PHE A1130       6.689  61.926  66.607  1.00  0.00           C  
ATOM   3927  CE2 PHE A1130       6.672  63.752  65.063  1.00  0.00           C  
ATOM   3928  CZ  PHE A1130       7.252  62.591  65.531  1.00  0.00           C  
ATOM   3929  N   ALA A1131       1.134  64.335  69.378  1.00  0.00           N  
ATOM   3930  CA  ALA A1131       0.587  64.829  70.637  1.00  0.00           C  
ATOM   3931  C   ALA A1131       0.241  63.681  71.588  1.00  0.00           C  
ATOM   3932  O   ALA A1131       0.927  63.441  72.588  1.00  0.00           O  
ATOM   3933  CB  ALA A1131      -0.648  65.675  70.367  1.00  0.00           C  
ATOM   3934  N   GLU A1132      -0.837  62.980  71.260  1.00  0.00           N  
ATOM   3935  CA  GLU A1132      -1.325  61.852  72.038  1.00  0.00           C  
ATOM   3936  C   GLU A1132      -0.265  60.849  72.475  1.00  0.00           C  
ATOM   3937  O   GLU A1132      -0.517  60.032  73.363  1.00  0.00           O  
ATOM   3938  CB  GLU A1132      -2.370  61.103  71.219  1.00  0.00           C  
ATOM   3939  CG  GLU A1132      -3.749  61.665  71.329  1.00  0.00           C  
ATOM   3940  CD  GLU A1132      -4.391  61.272  72.626  1.00  0.00           C  
ATOM   3941  OE1 GLU A1132      -4.609  60.056  72.832  1.00  0.00           O  
ATOM   3942  OE2 GLU A1132      -4.669  62.176  73.441  1.00  0.00           O  
ATOM   3943  N   HIS A1133       0.915  60.901  71.866  1.00  0.00           N  
ATOM   3944  CA  HIS A1133       1.941  59.917  72.182  1.00  0.00           C  
ATOM   3945  C   HIS A1133       3.352  60.472  72.338  1.00  0.00           C  
ATOM   3946  O   HIS A1133       4.093  60.057  73.235  1.00  0.00           O  
ATOM   3947  CB  HIS A1133       1.905  58.837  71.095  1.00  0.00           C  
ATOM   3948  CG  HIS A1133       0.512  58.462  70.671  1.00  0.00           C  
ATOM   3949  ND1 HIS A1133      -0.391  57.857  71.521  1.00  0.00           N  
ATOM   3950  CD2 HIS A1133      -0.149  58.660  69.504  1.00  0.00           C  
ATOM   3951  CE1 HIS A1133      -1.546  57.702  70.898  1.00  0.00           C  
ATOM   3952  NE2 HIS A1133      -1.426  58.181  69.673  1.00  0.00           N  
ATOM   3953  N   GLY A1134       3.725  61.395  71.457  1.00  0.00           N  
ATOM   3954  CA  GLY A1134       5.046  62.000  71.524  1.00  0.00           C  
ATOM   3955  C   GLY A1134       5.954  61.662  70.354  1.00  0.00           C  
ATOM   3956  O   GLY A1134       5.626  60.796  69.542  1.00  0.00           O  
ATOM   3957  N   SER A1135       7.094  62.351  70.265  1.00  0.00           N  
ATOM   3958  CA  SER A1135       8.071  62.104  69.204  1.00  0.00           C  
ATOM   3959  C   SER A1135       8.519  60.642  69.295  1.00  0.00           C  
ATOM   3960  O   SER A1135       9.378  60.169  68.544  1.00  0.00           O  
ATOM   3961  CB  SER A1135       9.271  63.060  69.335  1.00  0.00           C  
ATOM   3962  OG  SER A1135       9.808  63.073  70.655  1.00  0.00           O  
ATOM   3963  N   ASN A1136       7.899  59.935  70.232  1.00  0.00           N  
ATOM   3964  CA  ASN A1136       8.163  58.534  70.477  1.00  0.00           C  
ATOM   3965  C   ASN A1136       7.350  57.688  69.481  1.00  0.00           C  
ATOM   3966  O   ASN A1136       7.827  56.665  68.994  1.00  0.00           O  
ATOM   3967  CB  ASN A1136       7.751  58.206  71.918  1.00  0.00           C  
ATOM   3968  CG  ASN A1136       8.816  57.443  72.683  1.00  0.00           C  
ATOM   3969  OD1 ASN A1136       8.663  57.182  73.877  1.00  0.00           O  
ATOM   3970  ND2 ASN A1136       9.898  57.079  72.004  1.00  0.00           N  
ATOM   3971  N   ILE A1137       6.131  58.135  69.174  1.00  0.00           N  
ATOM   3972  CA  ILE A1137       5.215  57.425  68.268  1.00  0.00           C  
ATOM   3973  C   ILE A1137       5.730  57.250  66.827  1.00  0.00           C  
ATOM   3974  O   ILE A1137       5.027  56.713  65.963  1.00  0.00           O  
ATOM   3975  CB  ILE A1137       3.810  58.130  68.235  1.00  0.00           C  
ATOM   3976  CG1 ILE A1137       2.761  57.235  67.564  1.00  0.00           C  
ATOM   3977  CG2 ILE A1137       3.906  59.453  67.493  1.00  0.00           C  
ATOM   3978  CD1 ILE A1137       2.317  56.064  68.403  1.00  0.00           C  
ATOM   3979  N   TRP A1138       6.952  57.703  66.567  1.00  0.00           N  
ATOM   3980  CA  TRP A1138       7.539  57.565  65.237  1.00  0.00           C  
ATOM   3981  C   TRP A1138       8.373  56.301  65.232  1.00  0.00           C  
ATOM   3982  O   TRP A1138       8.296  55.477  64.320  1.00  0.00           O  
ATOM   3983  CB  TRP A1138       8.436  58.759  64.920  1.00  0.00           C  
ATOM   3984  CG  TRP A1138       8.939  58.760  63.510  1.00  0.00           C  
ATOM   3985  CD1 TRP A1138      10.108  58.221  63.046  1.00  0.00           C  
ATOM   3986  CD2 TRP A1138       8.280  59.320  62.375  1.00  0.00           C  
ATOM   3987  NE1 TRP A1138      10.216  58.417  61.691  1.00  0.00           N  
ATOM   3988  CE2 TRP A1138       9.107  59.089  61.254  1.00  0.00           C  
ATOM   3989  CE3 TRP A1138       7.068  59.996  62.195  1.00  0.00           C  
ATOM   3990  CZ2 TRP A1138       8.765  59.512  59.975  1.00  0.00           C  
ATOM   3991  CZ3 TRP A1138       6.726  60.419  60.913  1.00  0.00           C  
ATOM   3992  CH2 TRP A1138       7.575  60.174  59.821  1.00  0.00           C  
ATOM   3993  N   PHE A1139       9.172  56.173  66.282  1.00  0.00           N  
ATOM   3994  CA  PHE A1139      10.049  55.030  66.483  1.00  0.00           C  
ATOM   3995  C   PHE A1139       9.224  53.899  67.103  1.00  0.00           C  
ATOM   3996  O   PHE A1139       9.682  52.762  67.233  1.00  0.00           O  
ATOM   3997  CB  PHE A1139      11.202  55.448  67.406  1.00  0.00           C  
ATOM   3998  CG  PHE A1139      11.971  56.656  66.911  1.00  0.00           C  
ATOM   3999  CD1 PHE A1139      12.882  57.301  67.736  1.00  0.00           C  
ATOM   4000  CD2 PHE A1139      11.806  57.128  65.612  1.00  0.00           C  
ATOM   4001  CE1 PHE A1139      13.616  58.392  67.280  1.00  0.00           C  
ATOM   4002  CE2 PHE A1139      12.536  58.216  65.147  1.00  0.00           C  
ATOM   4003  CZ  PHE A1139      13.443  58.847  65.986  1.00  0.00           C  
ATOM   4004  N   GLU A1151       7.993  54.231  67.477  1.00  0.00           N  
ATOM   4005  CA  GLU A1151       7.081  53.268  68.066  1.00  0.00           C  
ATOM   4006  C   GLU A1151       6.729  52.202  67.040  1.00  0.00           C  
ATOM   4007  O   GLU A1151       7.328  51.124  67.025  1.00  0.00           O  
ATOM   4008  CB  GLU A1151       5.807  53.973  68.541  1.00  0.00           C  
ATOM   4009  CG  GLU A1151       5.962  54.743  69.843  1.00  0.00           C  
ATOM   4010  CD  GLU A1151       6.000  53.844  71.065  1.00  0.00           C  
ATOM   4011  OE1 GLU A1151       6.270  54.364  72.174  1.00  0.00           O  
ATOM   4012  OE2 GLU A1151       5.755  52.625  70.918  1.00  0.00           O  
ATOM   4013  N   ARG A1152       5.758  52.508  66.181  1.00  0.00           N  
ATOM   4014  CA  ARG A1152       5.331  51.561  65.160  1.00  0.00           C  
ATOM   4015  C   ARG A1152       5.866  51.851  63.771  1.00  0.00           C  
ATOM   4016  O   ARG A1152       6.617  52.803  63.580  1.00  0.00           O  
ATOM   4017  CB  ARG A1152       3.803  51.453  65.128  1.00  0.00           C  
ATOM   4018  CG  ARG A1152       3.026  52.686  65.563  1.00  0.00           C  
ATOM   4019  CD  ARG A1152       1.564  52.277  65.773  1.00  0.00           C  
ATOM   4020  NE  ARG A1152       0.659  53.370  66.129  1.00  0.00           N  
ATOM   4021  CZ  ARG A1152      -0.651  53.215  66.324  1.00  0.00           C  
ATOM   4022  NH1 ARG A1152      -1.214  52.016  66.200  1.00  0.00           N  
ATOM   4023  NH2 ARG A1152      -1.404  54.260  66.643  1.00  0.00           N  
ATOM   4024  N   GLU A1153       5.476  51.019  62.807  1.00  0.00           N  
ATOM   4025  CA  GLU A1153       5.941  51.152  61.427  1.00  0.00           C  
ATOM   4026  C   GLU A1153       5.246  52.262  60.661  1.00  0.00           C  
ATOM   4027  O   GLU A1153       4.181  52.728  61.055  1.00  0.00           O  
ATOM   4028  CB  GLU A1153       5.761  49.830  60.679  1.00  0.00           C  
ATOM   4029  CG  GLU A1153       5.924  48.591  61.556  1.00  0.00           C  
ATOM   4030  CD  GLU A1153       7.270  48.510  62.264  1.00  0.00           C  
ATOM   4031  OE1 GLU A1153       7.719  49.530  62.829  1.00  0.00           O  
ATOM   4032  OE2 GLU A1153       7.871  47.414  62.271  1.00  0.00           O  
ATOM   4033  N   ALA A1154       5.861  52.673  59.558  1.00  0.00           N  
ATOM   4034  CA  ALA A1154       5.338  53.743  58.713  1.00  0.00           C  
ATOM   4035  C   ALA A1154       3.838  53.619  58.488  1.00  0.00           C  
ATOM   4036  O   ALA A1154       3.099  54.599  58.524  1.00  0.00           O  
ATOM   4037  CB  ALA A1154       6.065  53.739  57.370  1.00  0.00           C  
ATOM   4038  N   LYS A1155       3.406  52.391  58.264  1.00  0.00           N  
ATOM   4039  CA  LYS A1155       2.011  52.072  58.000  1.00  0.00           C  
ATOM   4040  C   LYS A1155       1.026  52.750  58.943  1.00  0.00           C  
ATOM   4041  O   LYS A1155       0.320  53.680  58.560  1.00  0.00           O  
ATOM   4042  CB  LYS A1155       1.828  50.554  58.060  1.00  0.00           C  
ATOM   4043  CG  LYS A1155       2.845  49.763  57.212  1.00  0.00           C  
ATOM   4044  CD  LYS A1155       4.268  49.817  57.787  1.00  0.00           C  
ATOM   4045  CE  LYS A1155       5.223  50.577  56.875  1.00  0.00           C  
ATOM   4046  NZ  LYS A1155       6.567  50.743  57.503  1.00  0.00           N  
ATOM   4047  N   ASP A1156       0.988  52.272  60.180  1.00  0.00           N  
ATOM   4048  CA  ASP A1156       0.088  52.800  61.194  1.00  0.00           C  
ATOM   4049  C   ASP A1156       0.488  54.200  61.694  1.00  0.00           C  
ATOM   4050  O   ASP A1156       0.311  54.506  62.867  1.00  0.00           O  
ATOM   4051  CB  ASP A1156       0.016  51.823  62.384  1.00  0.00           C  
ATOM   4052  CG  ASP A1156      -0.492  50.422  61.995  1.00  0.00           C  
ATOM   4053  OD1 ASP A1156      -1.633  50.301  61.498  1.00  0.00           O  
ATOM   4054  OD2 ASP A1156       0.247  49.433  62.202  1.00  0.00           O  
ATOM   4055  N   LEU A1157       1.020  55.045  60.810  1.00  0.00           N  
ATOM   4056  CA  LEU A1157       1.424  56.415  61.177  1.00  0.00           C  
ATOM   4057  C   LEU A1157       0.987  57.420  60.121  1.00  0.00           C  
ATOM   4058  O   LEU A1157       1.178  58.623  60.279  1.00  0.00           O  
ATOM   4059  CB  LEU A1157       2.944  56.524  61.343  1.00  0.00           C  
ATOM   4060  CG  LEU A1157       3.630  55.838  62.531  1.00  0.00           C  
ATOM   4061  CD1 LEU A1157       5.136  56.058  62.434  1.00  0.00           C  
ATOM   4062  CD2 LEU A1157       3.097  56.392  63.856  1.00  0.00           C  
ATOM   4063  N   LEU A1158       0.411  56.909  59.039  1.00  0.00           N  
ATOM   4064  CA  LEU A1158      -0.059  57.736  57.939  1.00  0.00           C  
ATOM   4065  C   LEU A1158      -1.562  57.980  58.027  1.00  0.00           C  
ATOM   4066  O   LEU A1158      -2.241  57.370  58.848  1.00  0.00           O  
ATOM   4067  CB  LEU A1158       0.294  57.061  56.620  1.00  0.00           C  
ATOM   4068  CG  LEU A1158       1.719  57.324  56.133  1.00  0.00           C  
ATOM   4069  CD1 LEU A1158       1.784  58.714  55.522  1.00  0.00           C  
ATOM   4070  CD2 LEU A1158       2.707  57.169  57.290  1.00  0.00           C  
ATOM   4071  N   PRO A1159      -2.099  58.875  57.175  1.00  0.00           N  
ATOM   4072  CA  PRO A1159      -3.521  59.249  57.110  1.00  0.00           C  
ATOM   4073  C   PRO A1159      -4.539  58.100  57.060  1.00  0.00           C  
ATOM   4074  O   PRO A1159      -5.263  57.952  56.075  1.00  0.00           O  
ATOM   4075  CB  PRO A1159      -3.588  60.113  55.851  1.00  0.00           C  
ATOM   4076  CG  PRO A1159      -2.241  60.739  55.803  1.00  0.00           C  
ATOM   4077  CD  PRO A1159      -1.335  59.588  56.134  1.00  0.00           C  
ATOM   4078  N   GLU A1160      -4.601  57.306  58.124  1.00  0.00           N  
ATOM   4079  CA  GLU A1160      -5.528  56.176  58.228  1.00  0.00           C  
ATOM   4080  C   GLU A1160      -6.070  55.647  56.899  1.00  0.00           C  
ATOM   4081  O   GLU A1160      -6.993  56.218  56.310  1.00  0.00           O  
ATOM   4082  CB  GLU A1160      -6.705  56.546  59.136  1.00  0.00           C  
ATOM   4083  CG  GLU A1160      -6.940  55.573  60.281  1.00  0.00           C  
ATOM   4084  CD  GLU A1160      -8.267  55.815  60.978  1.00  0.00           C  
ATOM   4085  OE1 GLU A1160      -9.317  55.593  60.336  1.00  0.00           O  
ATOM   4086  OE2 GLU A1160      -8.259  56.234  62.162  1.00  0.00           O  
ATOM   4087  N   GLY A1161      -5.487  54.546  56.440  1.00  0.00           N  
ATOM   4088  CA  GLY A1161      -5.916  53.933  55.192  1.00  0.00           C  
ATOM   4089  C   GLY A1161      -5.539  54.682  53.927  1.00  0.00           C  
ATOM   4090  O   GLY A1161      -6.073  54.406  52.854  1.00  0.00           O  
ATOM   4091  N   PHE A1162      -4.618  55.630  54.045  1.00  0.00           N  
ATOM   4092  CA  PHE A1162      -4.200  56.404  52.893  1.00  0.00           C  
ATOM   4093  C   PHE A1162      -3.263  55.587  52.014  1.00  0.00           C  
ATOM   4094  O   PHE A1162      -2.623  54.647  52.491  1.00  0.00           O  
ATOM   4095  CB  PHE A1162      -3.514  57.700  53.350  1.00  0.00           C  
ATOM   4096  CG  PHE A1162      -2.844  58.458  52.235  1.00  0.00           C  
ATOM   4097  CD1 PHE A1162      -3.538  58.755  51.061  1.00  0.00           C  
ATOM   4098  CD2 PHE A1162      -1.508  58.841  52.341  1.00  0.00           C  
ATOM   4099  CE1 PHE A1162      -2.912  59.414  50.009  1.00  0.00           C  
ATOM   4100  CE2 PHE A1162      -0.874  59.501  51.297  1.00  0.00           C  
ATOM   4101  CZ  PHE A1162      -1.578  59.788  50.125  1.00  0.00           C  
ATOM   4102  N   THR A1163      -3.211  55.937  50.729  1.00  0.00           N  
ATOM   4103  CA  THR A1163      -2.339  55.270  49.768  1.00  0.00           C  
ATOM   4104  C   THR A1163      -1.921  56.216  48.628  1.00  0.00           C  
ATOM   4105  O   THR A1163      -2.754  56.905  48.027  1.00  0.00           O  
ATOM   4106  CB  THR A1163      -3.003  53.997  49.179  1.00  0.00           C  
ATOM   4107  OG1 THR A1163      -4.309  54.315  48.691  1.00  0.00           O  
ATOM   4108  CG2 THR A1163      -3.113  52.911  50.239  1.00  0.00           C  
ATOM   4109  N   HIS A1164      -0.615  56.231  48.354  1.00  0.00           N  
ATOM   4110  CA  HIS A1164       0.012  57.070  47.323  1.00  0.00           C  
ATOM   4111  C   HIS A1164       0.189  56.307  46.011  1.00  0.00           C  
ATOM   4112  O   HIS A1164       0.569  55.138  46.019  1.00  0.00           O  
ATOM   4113  CB  HIS A1164       1.373  57.547  47.842  1.00  0.00           C  
ATOM   4114  CG  HIS A1164       2.135  58.395  46.875  1.00  0.00           C  
ATOM   4115  ND1 HIS A1164       2.642  57.905  45.693  1.00  0.00           N  
ATOM   4116  CD2 HIS A1164       2.490  59.701  46.925  1.00  0.00           C  
ATOM   4117  CE1 HIS A1164       3.279  58.871  45.056  1.00  0.00           C  
ATOM   4118  NE2 HIS A1164       3.202  59.972  45.782  1.00  0.00           N  
ATOM   4119  N   PRO A1165      -0.066  56.968  44.864  1.00  0.00           N  
ATOM   4120  CA  PRO A1165       0.057  56.354  43.533  1.00  0.00           C  
ATOM   4121  C   PRO A1165       1.286  55.480  43.346  1.00  0.00           C  
ATOM   4122  O   PRO A1165       1.190  54.350  42.856  1.00  0.00           O  
ATOM   4123  CB  PRO A1165       0.036  57.558  42.584  1.00  0.00           C  
ATOM   4124  CG  PRO A1165       0.494  58.689  43.432  1.00  0.00           C  
ATOM   4125  CD  PRO A1165      -0.226  58.424  44.733  1.00  0.00           C  
ATOM   4126  N   GLY A1166       2.444  56.001  43.727  1.00  0.00           N  
ATOM   4127  CA  GLY A1166       3.645  55.207  43.600  1.00  0.00           C  
ATOM   4128  C   GLY A1166       3.533  54.026  44.546  1.00  0.00           C  
ATOM   4129  O   GLY A1166       2.504  53.855  45.198  1.00  0.00           O  
ATOM   4130  N   SER A1168       4.585  53.214  44.618  1.00  0.00           N  
ATOM   4131  CA  SER A1168       4.611  52.043  45.489  1.00  0.00           C  
ATOM   4132  C   SER A1168       3.200  51.522  45.735  1.00  0.00           C  
ATOM   4133  O   SER A1168       2.785  51.361  46.892  1.00  0.00           O  
ATOM   4134  CB  SER A1168       5.277  52.383  46.833  1.00  0.00           C  
ATOM   4135  OG  SER A1168       5.490  51.228  47.630  1.00  0.00           O  
ATOM   4136  N   PRO A1169       2.434  51.275  44.649  1.00  0.00           N  
ATOM   4137  CA  PRO A1169       1.064  50.766  44.763  1.00  0.00           C  
ATOM   4138  C   PRO A1169       1.122  49.332  45.272  1.00  0.00           C  
ATOM   4139  O   PRO A1169       0.667  48.397  44.614  1.00  0.00           O  
ATOM   4140  CB  PRO A1169       0.544  50.863  43.334  1.00  0.00           C  
ATOM   4141  CG  PRO A1169       1.760  50.590  42.531  1.00  0.00           C  
ATOM   4142  CD  PRO A1169       2.806  51.426  43.231  1.00  0.00           C  
ATOM   4143  N   ASN A1170       1.698  49.184  46.460  1.00  0.00           N  
ATOM   4144  CA  ASN A1170       1.871  47.891  47.094  1.00  0.00           C  
ATOM   4145  C   ASN A1170       1.567  48.004  48.582  1.00  0.00           C  
ATOM   4146  O   ASN A1170       1.846  47.086  49.349  1.00  0.00           O  
ATOM   4147  CB  ASN A1170       3.314  47.420  46.897  1.00  0.00           C  
ATOM   4148  CG  ASN A1170       3.823  47.675  45.487  1.00  0.00           C  
ATOM   4149  OD1 ASN A1170       3.272  47.162  44.515  1.00  0.00           O  
ATOM   4150  ND2 ASN A1170       4.878  48.477  45.373  1.00  0.00           N  
ATOM   4151  N   GLY A1171       1.002  49.138  48.985  1.00  0.00           N  
ATOM   4152  CA  GLY A1171       0.671  49.337  50.387  1.00  0.00           C  
ATOM   4153  C   GLY A1171       1.886  49.342  51.301  1.00  0.00           C  
ATOM   4154  O   GLY A1171       1.763  49.445  52.526  1.00  0.00           O  
ATOM   4155  N   THR A1177       3.065  49.226  50.694  1.00  0.00           N  
ATOM   4156  CA  THR A1177       4.325  49.222  51.426  1.00  0.00           C  
ATOM   4157  C   THR A1177       4.776  50.658  51.682  1.00  0.00           C  
ATOM   4158  O   THR A1177       4.611  51.532  50.826  1.00  0.00           O  
ATOM   4159  CB  THR A1177       5.411  48.484  50.622  1.00  0.00           C  
ATOM   4160  OG1 THR A1177       5.304  48.847  49.236  1.00  0.00           O  
ATOM   4161  CG2 THR A1177       5.255  46.974  50.772  1.00  0.00           C  
ATOM   4162  N   PHE A1178       5.340  50.902  52.861  1.00  0.00           N  
ATOM   4163  CA  PHE A1178       5.793  52.244  53.207  1.00  0.00           C  
ATOM   4164  C   PHE A1178       7.064  52.286  54.047  1.00  0.00           C  
ATOM   4165  O   PHE A1178       7.177  51.576  55.052  1.00  0.00           O  
ATOM   4166  CB  PHE A1178       4.672  52.996  53.930  1.00  0.00           C  
ATOM   4167  CG  PHE A1178       3.497  53.296  53.053  1.00  0.00           C  
ATOM   4168  CD1 PHE A1178       2.477  52.365  52.890  1.00  0.00           C  
ATOM   4169  CD2 PHE A1178       3.436  54.490  52.343  1.00  0.00           C  
ATOM   4170  CE1 PHE A1178       1.414  52.621  52.026  1.00  0.00           C  
ATOM   4171  CE2 PHE A1178       2.380  54.755  51.478  1.00  0.00           C  
ATOM   4172  CZ  PHE A1178       1.368  53.819  51.320  1.00  0.00           C  
ATOM   4173  N   THR A1179       8.004  53.141  53.638  1.00  0.00           N  
ATOM   4174  CA  THR A1179       9.285  53.297  54.333  1.00  0.00           C  
ATOM   4175  C   THR A1179       9.453  54.695  54.942  1.00  0.00           C  
ATOM   4176  O   THR A1179       9.599  55.670  54.207  1.00  0.00           O  
ATOM   4177  CB  THR A1179      10.446  53.066  53.365  1.00  0.00           C  
ATOM   4178  OG1 THR A1179      10.108  52.002  52.458  1.00  0.00           O  
ATOM   4179  CG2 THR A1179      11.716  52.710  54.144  1.00  0.00           C  
ATOM   4180  N   LYS A1192       9.461  54.785  56.275  1.00  0.00           N  
ATOM   4181  CA  LYS A1192       9.593  56.072  56.970  1.00  0.00           C  
ATOM   4182  C   LYS A1192      11.020  56.523  57.277  1.00  0.00           C  
ATOM   4183  O   LYS A1192      11.849  55.728  57.714  1.00  0.00           O  
ATOM   4184  CB  LYS A1192       8.810  56.046  58.280  1.00  0.00           C  
ATOM   4185  CG  LYS A1192       9.307  55.034  59.283  1.00  0.00           C  
ATOM   4186  CD  LYS A1192       8.749  55.336  60.655  1.00  0.00           C  
ATOM   4187  CE  LYS A1192       8.941  54.173  61.600  1.00  0.00           C  
ATOM   4188  NZ  LYS A1192       8.095  53.024  61.197  1.00  0.00           N  
ATOM   4189  N   GLU A1193      11.290  57.810  57.066  1.00  0.00           N  
ATOM   4190  CA  GLU A1193      12.614  58.366  57.317  1.00  0.00           C  
ATOM   4191  C   GLU A1193      13.035  58.172  58.766  1.00  0.00           C  
ATOM   4192  O   GLU A1193      12.214  57.941  59.654  1.00  0.00           O  
ATOM   4193  CB  GLU A1193      12.661  59.854  56.957  1.00  0.00           C  
ATOM   4194  CG  GLU A1193      14.029  60.519  57.098  1.00  0.00           C  
ATOM   4195  CD  GLU A1193      15.148  59.769  56.377  1.00  0.00           C  
ATOM   4196  OE1 GLU A1193      15.719  58.835  56.972  1.00  0.00           O  
ATOM   4197  OE2 GLU A1193      15.462  60.105  55.211  1.00  0.00           O  
ATOM   4198  N   THR A1194      14.335  58.275  58.989  1.00  0.00           N  
ATOM   4199  CA  THR A1194      14.919  58.091  60.301  1.00  0.00           C  
ATOM   4200  C   THR A1194      15.378  59.433  60.856  1.00  0.00           C  
ATOM   4201  O   THR A1194      15.030  59.813  61.973  1.00  0.00           O  
ATOM   4202  CB  THR A1194      16.133  57.154  60.197  1.00  0.00           C  
ATOM   4203  OG1 THR A1194      17.144  57.780  59.403  1.00  0.00           O  
ATOM   4204  CG2 THR A1194      15.746  55.844  59.520  1.00  0.00           C  
ATOM   4205  N   ASP A1195      16.167  60.131  60.049  1.00  0.00           N  
ATOM   4206  CA  ASP A1195      16.731  61.437  60.371  1.00  0.00           C  
ATOM   4207  C   ASP A1195      15.867  62.347  61.246  1.00  0.00           C  
ATOM   4208  O   ASP A1195      14.720  62.655  60.899  1.00  0.00           O  
ATOM   4209  CB  ASP A1195      17.057  62.187  59.074  1.00  0.00           C  
ATOM   4210  CG  ASP A1195      18.103  61.475  58.220  1.00  0.00           C  
ATOM   4211  OD1 ASP A1195      17.824  60.367  57.696  1.00  0.00           O  
ATOM   4212  OD2 ASP A1195      19.214  62.034  58.069  1.00  0.00           O  
ATOM   4213  N   ILE A1196      16.426  62.780  62.375  1.00  0.00           N  
ATOM   4214  CA  ILE A1196      15.715  63.686  63.267  1.00  0.00           C  
ATOM   4215  C   ILE A1196      16.287  65.065  62.989  1.00  0.00           C  
ATOM   4216  O   ILE A1196      17.346  65.190  62.374  1.00  0.00           O  
ATOM   4217  CB  ILE A1196      15.907  63.339  64.779  1.00  0.00           C  
ATOM   4218  CG1 ILE A1196      17.353  63.588  65.204  1.00  0.00           C  
ATOM   4219  CG2 ILE A1196      15.512  61.891  65.043  1.00  0.00           C  
ATOM   4220  CD1 ILE A1196      17.579  63.404  66.661  1.00  0.00           C  
ATOM   4221  N   MET A1198      15.590  66.091  63.454  1.00  0.00           N  
ATOM   4222  CA  MET A1198      15.991  67.469  63.220  1.00  0.00           C  
ATOM   4223  C   MET A1198      17.135  68.032  64.049  1.00  0.00           C  
ATOM   4224  O   MET A1198      17.348  67.659  65.195  1.00  0.00           O  
ATOM   4225  CB  MET A1198      14.787  68.393  63.402  1.00  0.00           C  
ATOM   4226  CG  MET A1198      13.509  67.894  62.775  1.00  0.00           C  
ATOM   4227  SD  MET A1198      12.280  69.207  62.680  1.00  0.00           S  
ATOM   4228  CE  MET A1198      12.508  69.737  60.991  1.00  0.00           C  
ATOM   4229  N   ASP A1199      17.851  68.967  63.442  1.00  0.00           N  
ATOM   4230  CA  ASP A1199      18.949  69.655  64.086  1.00  0.00           C  
ATOM   4231  C   ASP A1199      18.317  70.524  65.159  1.00  0.00           C  
ATOM   4232  O   ASP A1199      17.553  71.440  64.850  1.00  0.00           O  
ATOM   4233  CB  ASP A1199      19.677  70.519  63.062  1.00  0.00           C  
ATOM   4234  CG  ASP A1199      20.212  71.802  63.654  1.00  0.00           C  
ATOM   4235  OD1 ASP A1199      21.103  71.736  64.531  1.00  0.00           O  
ATOM   4236  OD2 ASP A1199      19.738  72.881  63.241  1.00  0.00           O  
ATOM   4237  N   VAL A1200      18.643  70.217  66.414  1.00  0.00           N  
ATOM   4238  CA  VAL A1200      18.131  70.918  67.590  1.00  0.00           C  
ATOM   4239  C   VAL A1200      17.899  72.412  67.497  1.00  0.00           C  
ATOM   4240  O   VAL A1200      17.040  72.926  68.203  1.00  0.00           O  
ATOM   4241  CB  VAL A1200      19.033  70.704  68.774  1.00  0.00           C  
ATOM   4242  CG1 VAL A1200      18.254  70.068  69.908  1.00  0.00           C  
ATOM   4243  CG2 VAL A1200      20.200  69.837  68.358  1.00  0.00           C  
ATOM   4244  N   TRP A1201      18.660  73.118  66.664  1.00  0.00           N  
ATOM   4245  CA  TRP A1201      18.462  74.560  66.537  1.00  0.00           C  
ATOM   4246  C   TRP A1201      17.066  74.835  66.034  1.00  0.00           C  
ATOM   4247  O   TRP A1201      16.594  75.974  66.060  1.00  0.00           O  
ATOM   4248  CB  TRP A1201      19.479  75.200  65.588  1.00  0.00           C  
ATOM   4249  CG  TRP A1201      20.810  75.343  66.218  1.00  0.00           C  
ATOM   4250  CD1 TRP A1201      21.902  74.562  66.002  1.00  0.00           C  
ATOM   4251  CD2 TRP A1201      21.161  76.238  67.278  1.00  0.00           C  
ATOM   4252  NE1 TRP A1201      22.908  74.903  66.867  1.00  0.00           N  
ATOM   4253  CE2 TRP A1201      22.479  75.930  67.664  1.00  0.00           C  
ATOM   4254  CE3 TRP A1201      20.484  77.266  67.948  1.00  0.00           C  
ATOM   4255  CZ2 TRP A1201      23.139  76.613  68.693  1.00  0.00           C  
ATOM   4256  CZ3 TRP A1201      21.142  77.944  68.975  1.00  0.00           C  
ATOM   4257  CH2 TRP A1201      22.455  77.613  69.334  1.00  0.00           C  
ATOM   4258  N   PHE A1202      16.412  73.778  65.570  1.00  0.00           N  
ATOM   4259  CA  PHE A1202      15.056  73.878  65.072  1.00  0.00           C  
ATOM   4260  C   PHE A1202      14.158  73.812  66.295  1.00  0.00           C  
ATOM   4261  O   PHE A1202      13.361  74.718  66.535  1.00  0.00           O  
ATOM   4262  CB  PHE A1202      14.762  72.714  64.137  1.00  0.00           C  
ATOM   4263  CG  PHE A1202      13.711  73.011  63.121  1.00  0.00           C  
ATOM   4264  CD1 PHE A1202      13.911  74.005  62.168  1.00  0.00           C  
ATOM   4265  CD2 PHE A1202      12.526  72.295  63.101  1.00  0.00           C  
ATOM   4266  CE1 PHE A1202      12.942  74.282  61.203  1.00  0.00           C  
ATOM   4267  CE2 PHE A1202      11.545  72.558  62.143  1.00  0.00           C  
ATOM   4268  CZ  PHE A1202      11.754  73.556  61.189  1.00  0.00           C  
ATOM   4269  N   ASP A1203      14.307  72.741  67.072  1.00  0.00           N  
ATOM   4270  CA  ASP A1203      13.521  72.551  68.296  1.00  0.00           C  
ATOM   4271  C   ASP A1203      13.436  73.870  69.047  1.00  0.00           C  
ATOM   4272  O   ASP A1203      12.360  74.320  69.441  1.00  0.00           O  
ATOM   4273  CB  ASP A1203      14.179  71.514  69.223  1.00  0.00           C  
ATOM   4274  CG  ASP A1203      14.432  70.178  68.535  1.00  0.00           C  
ATOM   4275  OD1 ASP A1203      13.931  69.994  67.393  1.00  0.00           O  
ATOM   4276  OD2 ASP A1203      15.125  69.319  69.139  1.00  0.00           O  
ATOM   4277  N   SER A1204      14.597  74.478  69.238  1.00  0.00           N  
ATOM   4278  CA  SER A1204      14.709  75.743  69.939  1.00  0.00           C  
ATOM   4279  C   SER A1204      14.202  76.864  69.070  1.00  0.00           C  
ATOM   4280  O   SER A1204      13.594  77.815  69.564  1.00  0.00           O  
ATOM   4281  CB  SER A1204      16.167  76.017  70.286  1.00  0.00           C  
ATOM   4282  OG  SER A1204      16.960  76.033  69.112  1.00  0.00           O  
ATOM   4283  N   GLY A1205      14.479  76.744  67.771  1.00  0.00           N  
ATOM   4284  CA  GLY A1205      14.060  77.747  66.814  1.00  0.00           C  
ATOM   4285  C   GLY A1205      12.559  77.882  66.811  1.00  0.00           C  
ATOM   4286  O   GLY A1205      12.021  78.895  66.377  1.00  0.00           O  
ATOM   4287  N   SER A1206      11.881  76.861  67.324  1.00  0.00           N  
ATOM   4288  CA  SER A1206      10.423  76.844  67.370  1.00  0.00           C  
ATOM   4289  C   SER A1206       9.837  77.257  68.714  1.00  0.00           C  
ATOM   4290  O   SER A1206       8.913  76.626  69.213  1.00  0.00           O  
ATOM   4291  CB  SER A1206       9.920  75.451  66.990  1.00  0.00           C  
ATOM   4292  OG  SER A1206      10.359  75.110  65.683  1.00  0.00           O  
ATOM   4293  N   SER A1207      10.365  78.328  69.288  1.00  0.00           N  
ATOM   4294  CA  SER A1207       9.883  78.822  70.572  1.00  0.00           C  
ATOM   4295  C   SER A1207       8.637  79.671  70.398  1.00  0.00           C  
ATOM   4296  O   SER A1207       7.687  79.584  71.177  1.00  0.00           O  
ATOM   4297  CB  SER A1207      10.966  79.654  71.256  1.00  0.00           C  
ATOM   4298  OG  SER A1207      11.949  78.837  71.861  1.00  0.00           O  
ATOM   4299  N   HIS A1208       8.652  80.508  69.375  1.00  0.00           N  
ATOM   4300  CA  HIS A1208       7.520  81.376  69.095  1.00  0.00           C  
ATOM   4301  C   HIS A1208       6.308  80.523  68.776  1.00  0.00           C  
ATOM   4302  O   HIS A1208       5.171  80.984  68.863  1.00  0.00           O  
ATOM   4303  CB  HIS A1208       7.834  82.233  67.889  1.00  0.00           C  
ATOM   4304  CG  HIS A1208       8.361  81.441  66.742  1.00  0.00           C  
ATOM   4305  ND1 HIS A1208       7.842  80.214  66.396  1.00  0.00           N  
ATOM   4306  CD2 HIS A1208       9.380  81.677  65.887  1.00  0.00           C  
ATOM   4307  CE1 HIS A1208       8.521  79.726  65.375  1.00  0.00           C  
ATOM   4308  NE2 HIS A1208       9.459  80.595  65.046  1.00  0.00           N  
ATOM   4309  N   ARG A1209       6.567  79.277  68.400  1.00  0.00           N  
ATOM   4310  CA  ARG A1209       5.509  78.354  68.039  1.00  0.00           C  
ATOM   4311  C   ARG A1209       4.956  77.604  69.231  1.00  0.00           C  
ATOM   4312  O   ARG A1209       3.940  77.985  69.811  1.00  0.00           O  
ATOM   4313  CB  ARG A1209       6.028  77.342  67.031  1.00  0.00           C  
ATOM   4314  CG  ARG A1209       4.934  76.699  66.210  1.00  0.00           C  
ATOM   4315  CD  ARG A1209       4.293  77.747  65.345  1.00  0.00           C  
ATOM   4316  NE  ARG A1209       3.186  77.236  64.555  1.00  0.00           N  
ATOM   4317  CZ  ARG A1209       2.483  77.992  63.722  1.00  0.00           C  
ATOM   4318  NH1 ARG A1209       2.791  79.275  63.586  1.00  0.00           N  
ATOM   4319  NH2 ARG A1209       1.474  77.473  63.036  1.00  0.00           N  
ATOM   4320  N   GLY A1210       5.640  76.526  69.588  1.00  0.00           N  
ATOM   4321  CA  GLY A1210       5.212  75.702  70.703  1.00  0.00           C  
ATOM   4322  C   GLY A1210       4.868  76.347  72.045  1.00  0.00           C  
ATOM   4323  O   GLY A1210       4.255  75.701  72.901  1.00  0.00           O  
ATOM   4324  N   VAL A1211       5.245  77.600  72.267  1.00  0.00           N  
ATOM   4325  CA  VAL A1211       4.925  78.192  73.554  1.00  0.00           C  
ATOM   4326  C   VAL A1211       4.306  79.588  73.520  1.00  0.00           C  
ATOM   4327  O   VAL A1211       3.271  79.812  74.143  1.00  0.00           O  
ATOM   4328  CB  VAL A1211       6.171  78.166  74.489  1.00  0.00           C  
ATOM   4329  CG1 VAL A1211       7.395  78.667  73.752  1.00  0.00           C  
ATOM   4330  CG2 VAL A1211       5.909  78.992  75.739  1.00  0.00           C  
ATOM   4331  N   LEU A1212       4.912  80.520  72.793  1.00  0.00           N  
ATOM   4332  CA  LEU A1212       4.368  81.871  72.742  1.00  0.00           C  
ATOM   4333  C   LEU A1212       2.934  81.951  72.236  1.00  0.00           C  
ATOM   4334  O   LEU A1212       2.120  82.710  72.759  1.00  0.00           O  
ATOM   4335  CB  LEU A1212       5.246  82.764  71.869  1.00  0.00           C  
ATOM   4336  CG  LEU A1212       6.414  83.423  72.590  1.00  0.00           C  
ATOM   4337  CD1 LEU A1212       7.066  84.455  71.683  1.00  0.00           C  
ATOM   4338  CD2 LEU A1212       5.905  84.083  73.854  1.00  0.00           C  
ATOM   4339  N   GLU A1213       2.632  81.152  71.221  1.00  0.00           N  
ATOM   4340  CA  GLU A1213       1.320  81.152  70.585  1.00  0.00           C  
ATOM   4341  C   GLU A1213       0.395  80.047  71.107  1.00  0.00           C  
ATOM   4342  O   GLU A1213      -0.750  79.937  70.665  1.00  0.00           O  
ATOM   4343  CB  GLU A1213       1.543  81.003  69.069  1.00  0.00           C  
ATOM   4344  CG  GLU A1213       0.474  81.587  68.136  1.00  0.00           C  
ATOM   4345  CD  GLU A1213       1.023  81.862  66.722  1.00  0.00           C  
ATOM   4346  OE1 GLU A1213       1.669  80.959  66.141  1.00  0.00           O  
ATOM   4347  OE2 GLU A1213       0.812  82.978  66.190  1.00  0.00           O  
ATOM   4348  N   THR A1284       0.876  79.256  72.067  1.00  0.00           N  
ATOM   4349  CA  THR A1284       0.093  78.129  72.582  1.00  0.00           C  
ATOM   4350  C   THR A1284      -0.217  78.072  74.084  1.00  0.00           C  
ATOM   4351  O   THR A1284      -0.783  77.091  74.582  1.00  0.00           O  
ATOM   4352  CB  THR A1284       0.759  76.800  72.176  1.00  0.00           C  
ATOM   4353  OG1 THR A1284       1.927  76.577  72.977  1.00  0.00           O  
ATOM   4354  CG2 THR A1284       1.164  76.852  70.722  1.00  0.00           C  
ATOM   4355  N   ARG A1285       0.175  79.107  74.810  1.00  0.00           N  
ATOM   4356  CA  ARG A1285      -0.118  79.181  76.240  1.00  0.00           C  
ATOM   4357  C   ARG A1285      -0.971  80.431  76.308  1.00  0.00           C  
ATOM   4358  O   ARG A1285      -0.472  81.549  76.257  1.00  0.00           O  
ATOM   4359  CB  ARG A1285       1.164  79.318  77.056  1.00  0.00           C  
ATOM   4360  CG  ARG A1285       2.036  78.066  77.006  1.00  0.00           C  
ATOM   4361  CD  ARG A1285       3.289  78.227  77.835  1.00  0.00           C  
ATOM   4362  NE  ARG A1285       2.953  78.588  79.206  1.00  0.00           N  
ATOM   4363  CZ  ARG A1285       3.160  77.806  80.258  1.00  0.00           C  
ATOM   4364  NH1 ARG A1285       3.714  76.603  80.103  1.00  0.00           N  
ATOM   4365  NH2 ARG A1285       2.803  78.231  81.467  1.00  0.00           N  
ATOM   4366  N   PRO A1286      -2.283  80.241  76.411  1.00  0.00           N  
ATOM   4367  CA  PRO A1286      -3.311  81.281  76.473  1.00  0.00           C  
ATOM   4368  C   PRO A1286      -2.880  82.604  77.096  1.00  0.00           C  
ATOM   4369  O   PRO A1286      -3.384  83.671  76.734  1.00  0.00           O  
ATOM   4370  CB  PRO A1286      -4.438  80.600  77.241  1.00  0.00           C  
ATOM   4371  CG  PRO A1286      -3.708  79.556  78.067  1.00  0.00           C  
ATOM   4372  CD  PRO A1286      -2.749  79.012  77.073  1.00  0.00           C  
ATOM   4373  N   GLU A1287      -1.931  82.533  78.016  1.00  0.00           N  
ATOM   4374  CA  GLU A1287      -1.451  83.717  78.699  1.00  0.00           C  
ATOM   4375  C   GLU A1287      -0.131  84.281  78.178  1.00  0.00           C  
ATOM   4376  O   GLU A1287       0.752  84.605  78.966  1.00  0.00           O  
ATOM   4377  CB  GLU A1287      -1.320  83.398  80.177  1.00  0.00           C  
ATOM   4378  CG  GLU A1287      -1.461  81.906  80.465  1.00  0.00           C  
ATOM   4379  CD  GLU A1287      -0.463  81.049  79.702  1.00  0.00           C  
ATOM   4380  OE1 GLU A1287      -0.523  79.807  79.825  1.00  0.00           O  
ATOM   4381  OE2 GLU A1287       0.382  81.614  78.983  1.00  0.00           O  
ATOM   4382  N   LEU A1288       0.015  84.397  76.863  1.00  0.00           N  
ATOM   4383  CA  LEU A1288       1.238  84.956  76.287  1.00  0.00           C  
ATOM   4384  C   LEU A1288       0.930  85.856  75.095  1.00  0.00           C  
ATOM   4385  O   LEU A1288       0.222  86.854  75.242  1.00  0.00           O  
ATOM   4386  CB  LEU A1288       2.217  83.853  75.859  1.00  0.00           C  
ATOM   4387  CG  LEU A1288       3.106  83.155  76.897  1.00  0.00           C  
ATOM   4388  CD1 LEU A1288       4.196  82.421  76.156  1.00  0.00           C  
ATOM   4389  CD2 LEU A1288       3.745  84.150  77.852  1.00  0.00           C  
ATOM   4390  N   SER A1289       1.471  85.499  73.931  1.00  0.00           N  
ATOM   4391  CA  SER A1289       1.284  86.239  72.678  1.00  0.00           C  
ATOM   4392  C   SER A1289       2.428  85.850  71.749  1.00  0.00           C  
ATOM   4393  O   SER A1289       3.514  85.512  72.224  1.00  0.00           O  
ATOM   4394  CB  SER A1289       1.345  87.749  72.906  1.00  0.00           C  
ATOM   4395  OG  SER A1289       2.685  88.168  73.085  1.00  0.00           O  
ATOM   4396  N   PHE A1290       2.200  85.905  70.435  1.00  0.00           N  
ATOM   4397  CA  PHE A1290       3.257  85.550  69.489  1.00  0.00           C  
ATOM   4398  C   PHE A1290       4.371  86.588  69.358  1.00  0.00           C  
ATOM   4399  O   PHE A1290       5.546  86.282  69.588  1.00  0.00           O  
ATOM   4400  CB  PHE A1290       2.705  85.281  68.092  1.00  0.00           C  
ATOM   4401  CG  PHE A1290       3.783  85.176  67.038  1.00  0.00           C  
ATOM   4402  CD1 PHE A1290       4.729  84.155  67.086  1.00  0.00           C  
ATOM   4403  CD2 PHE A1290       3.892  86.133  66.038  1.00  0.00           C  
ATOM   4404  CE1 PHE A1290       5.763  84.095  66.159  1.00  0.00           C  
ATOM   4405  CE2 PHE A1290       4.926  86.079  65.106  1.00  0.00           C  
ATOM   4406  CZ  PHE A1290       5.861  85.060  65.169  1.00  0.00           C  
ATOM   4407  N   PRO A1291       4.026  87.825  68.984  1.00  0.00           N  
ATOM   4408  CA  PRO A1291       5.068  88.838  68.841  1.00  0.00           C  
ATOM   4409  C   PRO A1291       5.681  89.122  70.192  1.00  0.00           C  
ATOM   4410  O   PRO A1291       5.338  90.115  70.819  1.00  0.00           O  
ATOM   4411  CB  PRO A1291       4.308  90.051  68.317  1.00  0.00           C  
ATOM   4412  CG  PRO A1291       3.020  89.495  67.819  1.00  0.00           C  
ATOM   4413  CD  PRO A1291       2.704  88.431  68.813  1.00  0.00           C  
ATOM   4414  N   ALA A1292       6.564  88.247  70.658  1.00  0.00           N  
ATOM   4415  CA  ALA A1292       7.203  88.457  71.947  1.00  0.00           C  
ATOM   4416  C   ALA A1292       7.768  89.859  71.890  1.00  0.00           C  
ATOM   4417  O   ALA A1292       8.227  90.300  70.837  1.00  0.00           O  
ATOM   4418  CB  ALA A1292       8.313  87.461  72.145  1.00  0.00           C  
ATOM   4419  N   ASP A1293       7.733  90.567  73.006  1.00  0.00           N  
ATOM   4420  CA  ASP A1293       8.245  91.926  73.025  1.00  0.00           C  
ATOM   4421  C   ASP A1293       9.766  92.030  72.917  1.00  0.00           C  
ATOM   4422  O   ASP A1293      10.283  93.024  72.388  1.00  0.00           O  
ATOM   4423  CB  ASP A1293       7.739  92.644  74.270  1.00  0.00           C  
ATOM   4424  CG  ASP A1293       6.235  92.714  74.304  1.00  0.00           C  
ATOM   4425  OD1 ASP A1293       5.646  93.266  73.354  1.00  0.00           O  
ATOM   4426  OD2 ASP A1293       5.637  92.209  75.270  1.00  0.00           O  
ATOM   4427  N   MET A1294      10.483  91.019  73.409  1.00  0.00           N  
ATOM   4428  CA  MET A1294      11.942  91.024  73.320  1.00  0.00           C  
ATOM   4429  C   MET A1294      12.629  89.757  73.789  1.00  0.00           C  
ATOM   4430  O   MET A1294      12.332  89.230  74.863  1.00  0.00           O  
ATOM   4431  CB  MET A1294      12.550  92.217  74.085  1.00  0.00           C  
ATOM   4432  CG  MET A1294      12.157  92.325  75.574  1.00  0.00           C  
ATOM   4433  SD  MET A1294      13.526  92.687  76.751  1.00  0.00           S  
ATOM   4434  CE  MET A1294      13.841  94.413  76.462  1.00  0.00           C  
ATOM   4435  N   TYR A1295      13.549  89.270  72.967  1.00  0.00           N  
ATOM   4436  CA  TYR A1295      14.345  88.093  73.299  1.00  0.00           C  
ATOM   4437  C   TYR A1295      15.573  88.677  73.961  1.00  0.00           C  
ATOM   4438  O   TYR A1295      16.022  89.769  73.620  1.00  0.00           O  
ATOM   4439  CB  TYR A1295      14.775  87.327  72.043  1.00  0.00           C  
ATOM   4440  CG  TYR A1295      13.740  86.400  71.440  1.00  0.00           C  
ATOM   4441  CD1 TYR A1295      12.376  86.632  71.605  1.00  0.00           C  
ATOM   4442  CD2 TYR A1295      14.129  85.326  70.644  1.00  0.00           C  
ATOM   4443  CE1 TYR A1295      11.426  85.816  70.980  1.00  0.00           C  
ATOM   4444  CE2 TYR A1295      13.193  84.506  70.019  1.00  0.00           C  
ATOM   4445  CZ  TYR A1295      11.845  84.759  70.187  1.00  0.00           C  
ATOM   4446  OH  TYR A1295      10.915  83.981  69.546  1.00  0.00           O  
ATOM   4447  N   LEU A1296      16.115  87.956  74.919  1.00  0.00           N  
ATOM   4448  CA  LEU A1296      17.287  88.451  75.608  1.00  0.00           C  
ATOM   4449  C   LEU A1296      18.227  87.293  75.828  1.00  0.00           C  
ATOM   4450  O   LEU A1296      17.947  86.406  76.627  1.00  0.00           O  
ATOM   4451  CB  LEU A1296      16.885  89.101  76.947  1.00  0.00           C  
ATOM   4452  CG  LEU A1296      17.932  89.314  78.056  1.00  0.00           C  
ATOM   4453  CD1 LEU A1296      19.212  89.860  77.457  1.00  0.00           C  
ATOM   4454  CD2 LEU A1296      17.392  90.261  79.120  1.00  0.00           C  
ATOM   4455  N   GLU A1297      19.337  87.288  75.103  1.00  0.00           N  
ATOM   4456  CA  GLU A1297      20.301  86.221  75.257  1.00  0.00           C  
ATOM   4457  C   GLU A1297      21.718  86.739  75.016  1.00  0.00           C  
ATOM   4458  O   GLU A1297      21.909  87.931  74.767  1.00  0.00           O  
ATOM   4459  CB  GLU A1297      19.941  85.082  74.310  1.00  0.00           C  
ATOM   4460  CG  GLU A1297      18.474  84.601  74.415  1.00  0.00           C  
ATOM   4461  CD  GLU A1297      18.066  84.111  75.809  1.00  0.00           C  
ATOM   4462  OE1 GLU A1297      18.934  83.626  76.556  1.00  0.00           O  
ATOM   4463  OE2 GLU A1297      16.866  84.203  76.150  1.00  0.00           O  
ATOM   4464  N   GLY A1298      22.704  85.849  75.120  1.00  0.00           N  
ATOM   4465  CA  GLY A1298      24.097  86.237  74.928  1.00  0.00           C  
ATOM   4466  C   GLY A1298      24.665  86.216  73.502  1.00  0.00           C  
ATOM   4467  O   GLY A1298      24.382  85.316  72.713  1.00  0.00           O  
ATOM   4468  N   SER A1299      25.501  87.209  73.208  1.00  0.00           N  
ATOM   4469  CA  SER A1299      26.142  87.397  71.911  1.00  0.00           C  
ATOM   4470  C   SER A1299      26.335  86.196  70.983  1.00  0.00           C  
ATOM   4471  O   SER A1299      26.389  86.366  69.768  1.00  0.00           O  
ATOM   4472  CB  SER A1299      27.501  88.086  72.102  1.00  0.00           C  
ATOM   4473  OG  SER A1299      28.550  87.156  72.357  1.00  0.00           O  
ATOM   4474  N   ASP A1300      26.462  84.992  71.526  1.00  0.00           N  
ATOM   4475  CA  ASP A1300      26.653  83.825  70.669  1.00  0.00           C  
ATOM   4476  C   ASP A1300      25.314  83.343  70.139  1.00  0.00           C  
ATOM   4477  O   ASP A1300      25.239  82.299  69.494  1.00  0.00           O  
ATOM   4478  CB  ASP A1300      27.331  82.690  71.438  1.00  0.00           C  
ATOM   4479  CG  ASP A1300      26.434  82.104  72.527  1.00  0.00           C  
ATOM   4480  OD1 ASP A1300      25.790  82.896  73.257  1.00  0.00           O  
ATOM   4481  OD2 ASP A1300      26.380  80.857  72.655  1.00  0.00           O  
ATOM   4482  N   GLN A1301      24.258  84.102  70.412  1.00  0.00           N  
ATOM   4483  CA  GLN A1301      22.929  83.731  69.952  1.00  0.00           C  
ATOM   4484  C   GLN A1301      22.590  84.356  68.618  1.00  0.00           C  
ATOM   4485  O   GLN A1301      21.577  84.018  68.001  1.00  0.00           O  
ATOM   4486  CB  GLN A1301      21.873  84.106  70.987  1.00  0.00           C  
ATOM   4487  CG  GLN A1301      21.970  83.264  72.244  1.00  0.00           C  
ATOM   4488  CD  GLN A1301      22.362  81.819  71.941  1.00  0.00           C  
ATOM   4489  OE1 GLN A1301      21.663  81.099  71.216  1.00  0.00           O  
ATOM   4490  NE2 GLN A1301      23.491  81.392  72.496  1.00  0.00           N  
ATOM   4491  N   TYR A1302      23.456  85.253  68.161  1.00  0.00           N  
ATOM   4492  CA  TYR A1302      23.259  85.926  66.884  1.00  0.00           C  
ATOM   4493  C   TYR A1302      23.171  84.967  65.709  1.00  0.00           C  
ATOM   4494  O   TYR A1302      22.659  85.313  64.650  1.00  0.00           O  
ATOM   4495  CB  TYR A1302      24.361  86.957  66.669  1.00  0.00           C  
ATOM   4496  CG  TYR A1302      24.044  88.230  67.400  1.00  0.00           C  
ATOM   4497  CD1 TYR A1302      24.121  88.303  68.792  1.00  0.00           C  
ATOM   4498  CD2 TYR A1302      23.570  89.339  66.711  1.00  0.00           C  
ATOM   4499  CE1 TYR A1302      23.719  89.469  69.486  1.00  0.00           C  
ATOM   4500  CE2 TYR A1302      23.172  90.492  67.382  1.00  0.00           C  
ATOM   4501  CZ  TYR A1302      23.246  90.552  68.766  1.00  0.00           C  
ATOM   4502  OH  TYR A1302      22.833  91.692  69.393  1.00  0.00           O  
ATOM   4503  N   ARG A1303      23.663  83.756  65.902  1.00  0.00           N  
ATOM   4504  CA  ARG A1303      23.597  82.765  64.851  1.00  0.00           C  
ATOM   4505  C   ARG A1303      22.729  81.665  65.426  1.00  0.00           C  
ATOM   4506  O   ARG A1303      21.942  81.023  64.722  1.00  0.00           O  
ATOM   4507  CB  ARG A1303      24.991  82.230  64.535  1.00  0.00           C  
ATOM   4508  CG  ARG A1303      25.259  80.840  65.070  1.00  0.00           C  
ATOM   4509  CD  ARG A1303      26.627  80.334  64.664  1.00  0.00           C  
ATOM   4510  NE  ARG A1303      26.853  80.330  63.215  1.00  0.00           N  
ATOM   4511  CZ  ARG A1303      27.163  81.405  62.493  1.00  0.00           C  
ATOM   4512  NH1 ARG A1303      27.285  82.586  63.084  1.00  0.00           N  
ATOM   4513  NH2 ARG A1303      27.357  81.301  61.184  1.00  0.00           N  
ATOM   4514  N   GLY A1304      22.882  81.475  66.733  1.00  0.00           N  
ATOM   4515  CA  GLY A1304      22.132  80.460  67.440  1.00  0.00           C  
ATOM   4516  C   GLY A1304      20.630  80.685  67.469  1.00  0.00           C  
ATOM   4517  O   GLY A1304      19.995  80.776  66.416  1.00  0.00           O  
ATOM   4518  N   TRP A1306      20.070  80.783  68.677  1.00  0.00           N  
ATOM   4519  CA  TRP A1306      18.627  80.970  68.894  1.00  0.00           C  
ATOM   4520  C   TRP A1306      18.009  82.229  68.286  1.00  0.00           C  
ATOM   4521  O   TRP A1306      16.794  82.305  68.131  1.00  0.00           O  
ATOM   4522  CB  TRP A1306      18.308  80.956  70.394  1.00  0.00           C  
ATOM   4523  CG  TRP A1306      16.848  80.757  70.696  1.00  0.00           C  
ATOM   4524  CD1 TRP A1306      16.078  79.691  70.330  1.00  0.00           C  
ATOM   4525  CD2 TRP A1306      15.995  81.618  71.460  1.00  0.00           C  
ATOM   4526  NE1 TRP A1306      14.801  79.829  70.820  1.00  0.00           N  
ATOM   4527  CE2 TRP A1306      14.722  81.004  71.518  1.00  0.00           C  
ATOM   4528  CE3 TRP A1306      16.182  82.847  72.106  1.00  0.00           C  
ATOM   4529  CZ2 TRP A1306      13.640  81.576  72.195  1.00  0.00           C  
ATOM   4530  CZ3 TRP A1306      15.105  83.418  72.784  1.00  0.00           C  
ATOM   4531  CH2 TRP A1306      13.848  82.778  72.820  1.00  0.00           C  
ATOM   4532  N   PHE A1310      18.829  83.223  67.965  1.00  0.00           N  
ATOM   4533  CA  PHE A1310      18.311  84.450  67.378  1.00  0.00           C  
ATOM   4534  C   PHE A1310      17.921  84.155  65.930  1.00  0.00           C  
ATOM   4535  O   PHE A1310      16.752  84.222  65.558  1.00  0.00           O  
ATOM   4536  CB  PHE A1310      19.377  85.554  67.401  1.00  0.00           C  
ATOM   4537  CG  PHE A1310      19.631  86.165  68.760  1.00  0.00           C  
ATOM   4538  CD1 PHE A1310      20.782  86.920  68.977  1.00  0.00           C  
ATOM   4539  CD2 PHE A1310      18.723  86.007  69.816  1.00  0.00           C  
ATOM   4540  CE1 PHE A1310      21.024  87.504  70.214  1.00  0.00           C  
ATOM   4541  CE2 PHE A1310      18.957  86.592  71.063  1.00  0.00           C  
ATOM   4542  CZ  PHE A1310      20.106  87.340  71.262  1.00  0.00           C  
ATOM   4543  N   ASN A1312      18.920  83.828  65.120  1.00  0.00           N  
ATOM   4544  CA  ASN A1312      18.722  83.524  63.713  1.00  0.00           C  
ATOM   4545  C   ASN A1312      17.764  82.356  63.483  1.00  0.00           C  
ATOM   4546  O   ASN A1312      16.738  82.495  62.806  1.00  0.00           O  
ATOM   4547  CB  ASN A1312      20.069  83.205  63.072  1.00  0.00           C  
ATOM   4548  CG  ASN A1312      19.926  82.417  61.787  1.00  0.00           C  
ATOM   4549  OD1 ASN A1312      19.335  82.891  60.806  1.00  0.00           O  
ATOM   4550  ND2 ASN A1312      20.460  81.198  61.787  1.00  0.00           N  
ATOM   4551  N   SER A1314      18.120  81.204  64.053  1.00  0.00           N  
ATOM   4552  CA  SER A1314      17.321  79.994  63.917  1.00  0.00           C  
ATOM   4553  C   SER A1314      15.875  80.197  64.351  1.00  0.00           C  
ATOM   4554  O   SER A1314      15.021  79.369  64.065  1.00  0.00           O  
ATOM   4555  CB  SER A1314      17.951  78.844  64.715  1.00  0.00           C  
ATOM   4556  OG  SER A1314      19.248  78.538  64.230  1.00  0.00           O  
ATOM   4557  N   SER A1316      15.595  81.297  65.037  1.00  0.00           N  
ATOM   4558  CA  SER A1316      14.239  81.565  65.477  1.00  0.00           C  
ATOM   4559  C   SER A1316      13.584  82.444  64.454  1.00  0.00           C  
ATOM   4560  O   SER A1316      12.493  82.145  63.975  1.00  0.00           O  
ATOM   4561  CB  SER A1316      14.219  82.276  66.832  1.00  0.00           C  
ATOM   4562  OG  SER A1316      14.339  81.371  67.921  1.00  0.00           O  
ATOM   4563  N   ILE A1317      14.251  83.540  64.116  1.00  0.00           N  
ATOM   4564  CA  ILE A1317      13.701  84.459  63.136  1.00  0.00           C  
ATOM   4565  C   ILE A1317      13.670  83.799  61.776  1.00  0.00           C  
ATOM   4566  O   ILE A1317      12.740  84.013  60.997  1.00  0.00           O  
ATOM   4567  CB  ILE A1317      14.533  85.728  63.019  1.00  0.00           C  
ATOM   4568  CG1 ILE A1317      13.879  86.673  62.015  1.00  0.00           C  
ATOM   4569  CG2 ILE A1317      15.944  85.381  62.570  1.00  0.00           C  
ATOM   4570  CD1 ILE A1317      14.532  88.013  61.949  1.00  0.00           C  
ATOM   4571  N   THR A1318      14.697  83.001  61.498  1.00  0.00           N  
ATOM   4572  CA  THR A1318      14.777  82.317  60.225  1.00  0.00           C  
ATOM   4573  C   THR A1318      13.575  81.427  60.112  1.00  0.00           C  
ATOM   4574  O   THR A1318      12.969  81.313  59.041  1.00  0.00           O  
ATOM   4575  CB  THR A1318      16.046  81.443  60.092  1.00  0.00           C  
ATOM   4576  OG1 THR A1318      17.155  82.246  59.652  1.00  0.00           O  
ATOM   4577  CG2 THR A1318      15.810  80.328  59.081  1.00  0.00           C  
ATOM   4578  N   THR A1319      13.212  80.803  61.222  1.00  0.00           N  
ATOM   4579  CA  THR A1319      12.071  79.914  61.181  1.00  0.00           C  
ATOM   4580  C   THR A1319      10.775  80.706  61.252  1.00  0.00           C  
ATOM   4581  O   THR A1319       9.899  80.541  60.406  1.00  0.00           O  
ATOM   4582  CB  THR A1319      12.143  78.836  62.306  1.00  0.00           C  
ATOM   4583  OG1 THR A1319      11.715  77.572  61.779  1.00  0.00           O  
ATOM   4584  CG2 THR A1319      11.255  79.195  63.467  1.00  0.00           C  
ATOM   4585  N   SER A1321      10.662  81.591  62.233  1.00  0.00           N  
ATOM   4586  CA  SER A1321       9.445  82.377  62.378  1.00  0.00           C  
ATOM   4587  C   SER A1321       8.960  82.952  61.051  1.00  0.00           C  
ATOM   4588  O   SER A1321       7.792  82.807  60.693  1.00  0.00           O  
ATOM   4589  CB  SER A1321       9.662  83.520  63.358  1.00  0.00           C  
ATOM   4590  OG  SER A1321       8.455  84.226  63.574  1.00  0.00           O  
ATOM   4591  N   VAL A1322       9.856  83.614  60.331  1.00  0.00           N  
ATOM   4592  CA  VAL A1322       9.489  84.205  59.057  1.00  0.00           C  
ATOM   4593  C   VAL A1322       8.891  83.161  58.099  1.00  0.00           C  
ATOM   4594  O   VAL A1322       7.797  83.347  57.560  1.00  0.00           O  
ATOM   4595  CB  VAL A1322      10.708  84.872  58.408  1.00  0.00           C  
ATOM   4596  CG1 VAL A1322      10.325  85.479  57.070  1.00  0.00           C  
ATOM   4597  CG2 VAL A1322      11.252  85.931  59.341  1.00  0.00           C  
ATOM   4598  N   ALA A1323       9.602  82.055  57.906  1.00  0.00           N  
ATOM   4599  CA  ALA A1323       9.142  80.996  57.015  1.00  0.00           C  
ATOM   4600  C   ALA A1323       7.820  80.366  57.478  1.00  0.00           C  
ATOM   4601  O   ALA A1323       7.554  79.188  57.224  1.00  0.00           O  
ATOM   4602  CB  ALA A1323      10.219  79.922  56.897  1.00  0.00           C  
ATOM   4603  N   THR A1324       6.987  81.147  58.150  1.00  0.00           N  
ATOM   4604  CA  THR A1324       5.713  80.642  58.630  1.00  0.00           C  
ATOM   4605  C   THR A1324       4.749  81.792  58.774  1.00  0.00           C  
ATOM   4606  O   THR A1324       3.599  81.717  58.350  1.00  0.00           O  
ATOM   4607  CB  THR A1324       5.854  79.962  60.020  1.00  0.00           C  
ATOM   4608  OG1 THR A1324       6.953  80.545  60.735  1.00  0.00           O  
ATOM   4609  CG2 THR A1324       6.068  78.463  59.884  1.00  0.00           C  
ATOM   4610  N   ARG A1325       5.246  82.865  59.372  1.00  0.00           N  
ATOM   4611  CA  ARG A1325       4.446  84.047  59.635  1.00  0.00           C  
ATOM   4612  C   ARG A1325       5.081  85.286  59.037  1.00  0.00           C  
ATOM   4613  O   ARG A1325       4.670  86.413  59.331  1.00  0.00           O  
ATOM   4614  CB  ARG A1325       4.296  84.236  61.144  1.00  0.00           C  
ATOM   4615  CG  ARG A1325       3.859  82.979  61.907  1.00  0.00           C  
ATOM   4616  CD  ARG A1325       2.651  82.309  61.251  1.00  0.00           C  
ATOM   4617  NE  ARG A1325       1.887  81.500  62.198  1.00  0.00           N  
ATOM   4618  CZ  ARG A1325       1.021  80.554  61.849  1.00  0.00           C  
ATOM   4619  NH1 ARG A1325       0.809  80.288  60.565  1.00  0.00           N  
ATOM   4620  NH2 ARG A1325       0.362  79.874  62.783  1.00  0.00           N  
ATOM   4621  N   GLY A1326       6.095  85.057  58.212  1.00  0.00           N  
ATOM   4622  CA  GLY A1326       6.801  86.139  57.550  1.00  0.00           C  
ATOM   4623  C   GLY A1326       6.918  87.427  58.335  1.00  0.00           C  
ATOM   4624  O   GLY A1326       6.672  88.511  57.804  1.00  0.00           O  
ATOM   4625  N   VAL A1327       7.294  87.309  59.605  1.00  0.00           N  
ATOM   4626  CA  VAL A1327       7.456  88.471  60.479  1.00  0.00           C  
ATOM   4627  C   VAL A1327       8.442  88.072  61.566  1.00  0.00           C  
ATOM   4628  O   VAL A1327       8.739  86.891  61.717  1.00  0.00           O  
ATOM   4629  CB  VAL A1327       6.100  88.885  61.107  1.00  0.00           C  
ATOM   4630  CG1 VAL A1327       5.748  87.950  62.240  1.00  0.00           C  
ATOM   4631  CG2 VAL A1327       6.143  90.330  61.549  1.00  0.00           C  
ATOM   4632  N   SER A1342       8.947  89.046  62.315  1.00  0.00           N  
ATOM   4633  CA  SER A1342       9.911  88.783  63.389  1.00  0.00           C  
ATOM   4634  C   SER A1342       9.338  88.327  64.735  1.00  0.00           C  
ATOM   4635  O   SER A1342       8.452  88.969  65.290  1.00  0.00           O  
ATOM   4636  CB  SER A1342      10.757  90.024  63.641  1.00  0.00           C  
ATOM   4637  OG  SER A1342      11.386  89.926  64.909  1.00  0.00           O  
ATOM   4638  N   PRO A1344       9.872  87.226  65.287  1.00  0.00           N  
ATOM   4639  CA  PRO A1344       9.476  86.622  66.570  1.00  0.00           C  
ATOM   4640  C   PRO A1344       9.451  87.663  67.685  1.00  0.00           C  
ATOM   4641  O   PRO A1344       8.452  87.855  68.394  1.00  0.00           O  
ATOM   4642  CB  PRO A1344      10.572  85.592  66.827  1.00  0.00           C  
ATOM   4643  CG  PRO A1344      10.984  85.193  65.467  1.00  0.00           C  
ATOM   4644  CD  PRO A1344      10.986  86.479  64.679  1.00  0.00           C  
ATOM   4645  N   TYR A1345      10.585  88.323  67.833  1.00  0.00           N  
ATOM   4646  CA  TYR A1345      10.733  89.346  68.831  1.00  0.00           C  
ATOM   4647  C   TYR A1345      10.576  90.737  68.226  1.00  0.00           C  
ATOM   4648  O   TYR A1345      10.926  90.973  67.068  1.00  0.00           O  
ATOM   4649  CB  TYR A1345      12.094  89.191  69.490  1.00  0.00           C  
ATOM   4650  CG  TYR A1345      13.160  88.759  68.532  1.00  0.00           C  
ATOM   4651  CD1 TYR A1345      14.041  89.680  67.991  1.00  0.00           C  
ATOM   4652  CD2 TYR A1345      13.273  87.429  68.140  1.00  0.00           C  
ATOM   4653  CE1 TYR A1345      15.014  89.293  67.078  1.00  0.00           C  
ATOM   4654  CE2 TYR A1345      14.245  87.028  67.225  1.00  0.00           C  
ATOM   4655  CZ  TYR A1345      15.109  87.969  66.696  1.00  0.00           C  
ATOM   4656  OH  TYR A1345      16.053  87.614  65.756  1.00  0.00           O  
ATOM   4657  N   LYS A1347      10.010  91.641  69.018  1.00  0.00           N  
ATOM   4658  CA  LYS A1347       9.814  93.027  68.613  1.00  0.00           C  
ATOM   4659  C   LYS A1347      11.124  93.751  68.940  1.00  0.00           C  
ATOM   4660  O   LYS A1347      11.726  94.402  68.093  1.00  0.00           O  
ATOM   4661  CB  LYS A1347       8.671  93.628  69.420  1.00  0.00           C  
ATOM   4662  CG  LYS A1347       7.371  92.837  69.342  1.00  0.00           C  
ATOM   4663  CD  LYS A1347       6.288  93.460  70.237  1.00  0.00           C  
ATOM   4664  CE  LYS A1347       4.897  92.902  69.938  1.00  0.00           C  
ATOM   4665  NZ  LYS A1347       3.849  93.541  70.783  1.00  0.00           N  
ATOM   4666  N   PHE A1348      11.562  93.617  70.190  1.00  0.00           N  
ATOM   4667  CA  PHE A1348      12.810  94.214  70.643  1.00  0.00           C  
ATOM   4668  C   PHE A1348      13.825  93.094  70.813  1.00  0.00           C  
ATOM   4669  O   PHE A1348      13.452  91.941  71.009  1.00  0.00           O  
ATOM   4670  CB  PHE A1348      12.608  94.907  71.981  1.00  0.00           C  
ATOM   4671  CG  PHE A1348      13.716  95.836  72.340  1.00  0.00           C  
ATOM   4672  CD1 PHE A1348      13.999  96.932  71.541  1.00  0.00           C  
ATOM   4673  CD2 PHE A1348      14.455  95.646  73.496  1.00  0.00           C  
ATOM   4674  CE1 PHE A1348      14.999  97.825  71.894  1.00  0.00           C  
ATOM   4675  CE2 PHE A1348      15.461  96.540  73.859  1.00  0.00           C  
ATOM   4676  CZ  PHE A1348      15.732  97.627  73.063  1.00  0.00           C  
ATOM   4677  N   LEU A1349      15.105  93.423  70.720  1.00  0.00           N  
ATOM   4678  CA  LEU A1349      16.134  92.413  70.883  1.00  0.00           C  
ATOM   4679  C   LEU A1349      17.305  92.942  71.674  1.00  0.00           C  
ATOM   4680  O   LEU A1349      18.070  93.773  71.174  1.00  0.00           O  
ATOM   4681  CB  LEU A1349      16.652  91.918  69.537  1.00  0.00           C  
ATOM   4682  CG  LEU A1349      17.868  90.986  69.683  1.00  0.00           C  
ATOM   4683  CD1 LEU A1349      17.586  89.964  70.759  1.00  0.00           C  
ATOM   4684  CD2 LEU A1349      18.188  90.284  68.371  1.00  0.00           C  
ATOM   4685  N   LEU A1350      17.455  92.451  72.903  1.00  0.00           N  
ATOM   4686  CA  LEU A1350      18.555  92.870  73.747  1.00  0.00           C  
ATOM   4687  C   LEU A1350      19.581  91.741  73.814  1.00  0.00           C  
ATOM   4688  O   LEU A1350      19.219  90.569  73.907  1.00  0.00           O  
ATOM   4689  CB  LEU A1350      18.035  93.191  75.136  1.00  0.00           C  
ATOM   4690  CG  LEU A1350      18.699  94.391  75.808  1.00  0.00           C  
ATOM   4691  CD1 LEU A1350      18.236  94.442  77.241  1.00  0.00           C  
ATOM   4692  CD2 LEU A1350      20.227  94.282  75.724  1.00  0.00           C  
ATOM   4693  N   SER A1351      20.860  92.097  73.750  1.00  0.00           N  
ATOM   4694  CA  SER A1351      21.942  91.111  73.793  1.00  0.00           C  
ATOM   4695  C   SER A1351      22.905  91.322  74.952  1.00  0.00           C  
ATOM   4696  O   SER A1351      23.016  92.426  75.474  1.00  0.00           O  
ATOM   4697  CB  SER A1351      22.750  91.181  72.506  1.00  0.00           C  
ATOM   4698  OG  SER A1351      24.058  90.662  72.707  1.00  0.00           O  
ATOM   4699  N   HIS A1352      23.614  90.283  75.362  1.00  0.00           N  
ATOM   4700  CA  HIS A1352      24.572  90.485  76.433  1.00  0.00           C  
ATOM   4701  C   HIS A1352      25.833  89.681  76.208  1.00  0.00           C  
ATOM   4702  O   HIS A1352      25.792  88.572  75.664  1.00  0.00           O  
ATOM   4703  CB  HIS A1352      23.964  90.164  77.803  1.00  0.00           C  
ATOM   4704  CG  HIS A1352      23.699  88.714  78.027  1.00  0.00           C  
ATOM   4705  ND1 HIS A1352      22.424  88.190  78.070  1.00  0.00           N  
ATOM   4706  CD2 HIS A1352      24.540  87.682  78.276  1.00  0.00           C  
ATOM   4707  CE1 HIS A1352      22.490  86.899  78.343  1.00  0.00           C  
ATOM   4708  NE2 HIS A1352      23.763  86.566  78.475  1.00  0.00           N  
ATOM   4709  N   GLY A1356      26.955  90.269  76.619  1.00  0.00           N  
ATOM   4710  CA  GLY A1356      28.258  89.648  76.457  1.00  0.00           C  
ATOM   4711  C   GLY A1356      28.457  88.413  77.297  1.00  0.00           C  
ATOM   4712  O   GLY A1356      27.510  87.897  77.891  1.00  0.00           O  
ATOM   4713  N   PHE A1360      29.697  87.941  77.332  1.00  0.00           N  
ATOM   4714  CA  PHE A1360      30.051  86.755  78.095  1.00  0.00           C  
ATOM   4715  C   PHE A1360      30.664  87.190  79.407  1.00  0.00           C  
ATOM   4716  O   PHE A1360      30.889  88.387  79.603  1.00  0.00           O  
ATOM   4717  CB  PHE A1360      31.060  85.912  77.317  1.00  0.00           C  
ATOM   4718  CG  PHE A1360      30.436  84.832  76.473  1.00  0.00           C  
ATOM   4719  CD1 PHE A1360      29.435  85.128  75.566  1.00  0.00           C  
ATOM   4720  CD2 PHE A1360      30.844  83.509  76.608  1.00  0.00           C  
ATOM   4721  CE1 PHE A1360      28.839  84.114  74.802  1.00  0.00           C  
ATOM   4722  CE2 PHE A1360      30.258  82.489  75.854  1.00  0.00           C  
ATOM   4723  CZ  PHE A1360      29.253  82.788  74.951  1.00  0.00           C  
ATOM   4724  N   VAL A1361      30.925  86.224  80.295  1.00  0.00           N  
ATOM   4725  CA  VAL A1361      31.541  86.475  81.617  1.00  0.00           C  
ATOM   4726  C   VAL A1361      32.998  86.012  81.623  1.00  0.00           C  
ATOM   4727  O   VAL A1361      33.283  84.818  81.589  1.00  0.00           O  
ATOM   4728  CB  VAL A1361      30.819  85.718  82.756  1.00  0.00           C  
ATOM   4729  CG1 VAL A1361      31.731  85.624  83.948  1.00  0.00           C  
ATOM   4730  CG2 VAL A1361      29.539  86.433  83.167  1.00  0.00           C  
ATOM   4731  N   MET A1365      33.924  86.958  81.660  1.00  0.00           N  
ATOM   4732  CA  MET A1365      35.328  86.606  81.659  1.00  0.00           C  
ATOM   4733  C   MET A1365      35.807  86.595  83.096  1.00  0.00           C  
ATOM   4734  O   MET A1365      35.024  86.782  84.029  1.00  0.00           O  
ATOM   4735  CB  MET A1365      36.142  87.628  80.861  1.00  0.00           C  
ATOM   4736  CG  MET A1365      35.592  87.968  79.473  1.00  0.00           C  
ATOM   4737  SD  MET A1365      35.003  86.544  78.541  1.00  0.00           S  
ATOM   4738  CE  MET A1365      36.454  85.690  78.309  1.00  0.00           C  
ATOM   4739  N   ASP A1366      37.104  86.382  83.270  1.00  0.00           N  
ATOM   4740  CA  ASP A1366      37.689  86.367  84.592  1.00  0.00           C  
ATOM   4741  C   ASP A1366      38.038  87.796  84.961  1.00  0.00           C  
ATOM   4742  O   ASP A1366      37.515  88.748  84.383  1.00  0.00           O  
ATOM   4743  CB  ASP A1366      38.957  85.502  84.608  1.00  0.00           C  
ATOM   4744  CG  ASP A1366      40.148  86.181  83.952  1.00  0.00           C  
ATOM   4745  OD1 ASP A1366      40.068  87.392  83.668  1.00  0.00           O  
ATOM   4746  OD2 ASP A1366      41.177  85.505  83.729  1.00  0.00           O  
ATOM   4747  N   GLY A1368      38.941  87.931  85.924  1.00  0.00           N  
ATOM   4748  CA  GLY A1368      39.380  89.243  86.353  1.00  0.00           C  
ATOM   4749  C   GLY A1368      39.948  90.035  85.193  1.00  0.00           C  
ATOM   4750  O   GLY A1368      39.315  90.966  84.730  1.00  0.00           O  
ATOM   4751  N   GLU A1369      41.138  89.668  84.730  1.00  0.00           N  
ATOM   4752  CA  GLU A1369      41.772  90.360  83.620  1.00  0.00           C  
ATOM   4753  C   GLU A1369      40.712  90.818  82.642  1.00  0.00           C  
ATOM   4754  O   GLU A1369      40.509  92.015  82.438  1.00  0.00           O  
ATOM   4755  CB  GLU A1369      42.727  89.433  82.879  1.00  0.00           C  
ATOM   4756  CG  GLU A1369      43.767  88.781  83.737  1.00  0.00           C  
ATOM   4757  CD  GLU A1369      44.586  89.789  84.503  1.00  0.00           C  
ATOM   4758  OE1 GLU A1369      44.048  90.380  85.464  1.00  0.00           O  
ATOM   4759  OE2 GLU A1369      45.763  89.996  84.140  1.00  0.00           O  
ATOM   4760  N   GLY A1370      40.034  89.839  82.052  1.00  0.00           N  
ATOM   4761  CA  GLY A1370      38.997  90.104  81.079  1.00  0.00           C  
ATOM   4762  C   GLY A1370      39.130  89.027  80.034  1.00  0.00           C  
ATOM   4763  O   GLY A1370      38.668  89.164  78.907  1.00  0.00           O  
ATOM   4764  N   LYS A1373      39.781  87.941  80.430  1.00  0.00           N  
ATOM   4765  CA  LYS A1373      39.999  86.815  79.544  1.00  0.00           C  
ATOM   4766  C   LYS A1373      39.074  85.668  79.916  1.00  0.00           C  
ATOM   4767  O   LYS A1373      38.367  85.748  80.907  1.00  0.00           O  
ATOM   4768  CB  LYS A1373      41.461  86.386  79.620  1.00  0.00           C  
ATOM   4769  CG  LYS A1373      42.426  87.521  79.296  1.00  0.00           C  
ATOM   4770  CD  LYS A1373      43.855  87.031  79.153  1.00  0.00           C  
ATOM   4771  CE  LYS A1373      44.021  86.165  77.920  1.00  0.00           C  
ATOM   4772  NZ  LYS A1373      45.399  85.613  77.792  1.00  0.00           N  
ATOM   4773  N   LYS A1414      39.077  84.609  79.114  1.00  0.00           N  
ATOM   4774  CA  LYS A1414      38.214  83.456  79.339  1.00  0.00           C  
ATOM   4775  C   LYS A1414      38.385  82.716  80.657  1.00  0.00           C  
ATOM   4776  O   LYS A1414      39.488  82.591  81.168  1.00  0.00           O  
ATOM   4777  CB  LYS A1414      38.367  82.463  78.187  1.00  0.00           C  
ATOM   4778  CG  LYS A1414      37.335  82.624  77.076  1.00  0.00           C  
ATOM   4779  CD  LYS A1414      35.906  82.512  77.612  1.00  0.00           C  
ATOM   4780  CE  LYS A1414      35.635  81.135  78.240  1.00  0.00           C  
ATOM   4781  NZ  LYS A1414      34.586  81.156  79.321  1.00  0.00           N  
ATOM   4782  N   MET A1415      37.274  82.217  81.191  1.00  0.00           N  
ATOM   4783  CA  MET A1415      37.275  81.463  82.438  1.00  0.00           C  
ATOM   4784  C   MET A1415      37.467  79.992  82.118  1.00  0.00           C  
ATOM   4785  O   MET A1415      36.797  79.446  81.249  1.00  0.00           O  
ATOM   4786  CB  MET A1415      35.942  81.648  83.179  1.00  0.00           C  
ATOM   4787  CG  MET A1415      35.807  82.967  83.949  1.00  0.00           C  
ATOM   4788  SD  MET A1415      34.122  83.448  84.448  1.00  0.00           S  
ATOM   4789  CE  MET A1415      33.424  81.913  84.933  1.00  0.00           C  
ATOM   4790  N   SER A1416      38.385  79.346  82.819  1.00  0.00           N  
ATOM   4791  CA  SER A1416      38.632  77.929  82.584  1.00  0.00           C  
ATOM   4792  C   SER A1416      39.375  77.283  83.761  1.00  0.00           C  
ATOM   4793  O   SER A1416      40.296  77.881  84.332  1.00  0.00           O  
ATOM   4794  CB  SER A1416      39.447  77.742  81.315  1.00  0.00           C  
ATOM   4795  OG  SER A1416      40.775  78.195  81.509  1.00  0.00           O  
ATOM   4796  N   LYS A1440      38.972  76.060  84.113  1.00  0.00           N  
ATOM   4797  CA  LYS A1440      39.586  75.341  85.216  1.00  0.00           C  
ATOM   4798  C   LYS A1440      41.089  75.256  85.017  1.00  0.00           C  
ATOM   4799  O   LYS A1440      41.870  75.614  85.905  1.00  0.00           O  
ATOM   4800  CB  LYS A1440      38.982  73.941  85.341  1.00  0.00           C  
ATOM   4801  CG  LYS A1440      37.668  73.912  86.097  1.00  0.00           C  
ATOM   4802  CD  LYS A1440      37.062  72.514  86.080  1.00  0.00           C  
ATOM   4803  CE  LYS A1440      35.712  72.447  86.813  1.00  0.00           C  
ATOM   4804  NZ  LYS A1440      35.831  72.484  88.302  1.00  0.00           N  
ATOM   4805  N   SER A1441      41.495  74.797  83.843  1.00  0.00           N  
ATOM   4806  CA  SER A1441      42.908  74.671  83.530  1.00  0.00           C  
ATOM   4807  C   SER A1441      43.727  75.909  83.903  1.00  0.00           C  
ATOM   4808  O   SER A1441      44.949  75.891  83.810  1.00  0.00           O  
ATOM   4809  CB  SER A1441      43.074  74.363  82.046  1.00  0.00           C  
ATOM   4810  OG  SER A1441      42.195  75.160  81.266  1.00  0.00           O  
ATOM   4811  N   LEU A1444      43.057  76.983  84.313  1.00  0.00           N  
ATOM   4812  CA  LEU A1444      43.750  78.203  84.711  1.00  0.00           C  
ATOM   4813  C   LEU A1444      43.423  78.498  86.175  1.00  0.00           C  
ATOM   4814  O   LEU A1444      44.258  79.024  86.922  1.00  0.00           O  
ATOM   4815  CB  LEU A1444      43.320  79.383  83.827  1.00  0.00           C  
ATOM   4816  CG  LEU A1444      44.235  80.620  83.766  1.00  0.00           C  
ATOM   4817  CD1 LEU A1444      43.615  81.658  82.850  1.00  0.00           C  
ATOM   4818  CD2 LEU A1444      44.449  81.213  85.153  1.00  0.00           C  
ATOM   4819  N   GLY A1450      42.201  78.150  86.571  1.00  0.00           N  
ATOM   4820  CA  GLY A1450      41.757  78.360  87.939  1.00  0.00           C  
ATOM   4821  C   GLY A1450      41.200  79.751  88.179  1.00  0.00           C  
ATOM   4822  O   GLY A1450      41.606  80.434  89.129  1.00  0.00           O  
ATOM   4823  N   ASN A1452      40.249  80.157  87.338  1.00  0.00           N  
ATOM   4824  CA  ASN A1452      39.646  81.487  87.422  1.00  0.00           C  
ATOM   4825  C   ASN A1452      38.119  81.500  87.280  1.00  0.00           C  
ATOM   4826  O   ASN A1452      37.506  82.551  87.106  1.00  0.00           O  
ATOM   4827  CB  ASN A1452      40.259  82.373  86.325  1.00  0.00           C  
ATOM   4828  CG  ASN A1452      40.122  81.765  84.914  1.00  0.00           C  
ATOM   4829  OD1 ASN A1452      40.251  82.470  83.910  1.00  0.00           O  
ATOM   4830  ND2 ASN A1452      39.869  80.462  84.843  1.00  0.00           N  
ATOM   4831  N   VAL A1455      37.500  80.340  87.409  1.00  0.00           N  
ATOM   4832  CA  VAL A1455      36.072  80.243  87.171  1.00  0.00           C  
ATOM   4833  C   VAL A1455      35.059  80.418  88.255  1.00  0.00           C  
ATOM   4834  O   VAL A1455      34.556  79.441  88.786  1.00  0.00           O  
ATOM   4835  CB  VAL A1455      35.727  78.912  86.484  1.00  0.00           C  
ATOM   4836  CG1 VAL A1455      36.123  78.969  85.002  1.00  0.00           C  
ATOM   4837  CG2 VAL A1455      36.436  77.765  87.205  1.00  0.00           C  
ATOM   4838  N   ILE A1456      34.715  81.656  88.564  1.00  0.00           N  
ATOM   4839  CA  ILE A1456      33.693  81.873  89.571  1.00  0.00           C  
ATOM   4840  C   ILE A1456      32.436  81.204  89.030  1.00  0.00           C  
ATOM   4841  O   ILE A1456      31.895  81.620  88.015  1.00  0.00           O  
ATOM   4842  CB  ILE A1456      33.445  83.375  89.802  1.00  0.00           C  
ATOM   4843  CG1 ILE A1456      34.662  83.987  90.505  1.00  0.00           C  
ATOM   4844  CG2 ILE A1456      32.210  83.571  90.631  1.00  0.00           C  
ATOM   4845  CD1 ILE A1456      34.628  85.484  90.625  1.00  0.00           C  
ATOM   4846  N   VAL A1457      32.004  80.136  89.687  1.00  0.00           N  
ATOM   4847  CA  VAL A1457      30.810  79.402  89.286  1.00  0.00           C  
ATOM   4848  C   VAL A1457      29.638  80.055  89.998  1.00  0.00           C  
ATOM   4849  O   VAL A1457      29.820  80.683  91.034  1.00  0.00           O  
ATOM   4850  CB  VAL A1457      30.929  77.922  89.704  1.00  0.00           C  
ATOM   4851  CG1 VAL A1457      29.555  77.227  89.701  1.00  0.00           C  
ATOM   4852  CG2 VAL A1457      31.896  77.229  88.777  1.00  0.00           C  
ATOM   4853  N   PRO A1458      28.424  79.931  89.450  1.00  0.00           N  
ATOM   4854  CA  PRO A1458      27.279  80.551  90.111  1.00  0.00           C  
ATOM   4855  C   PRO A1458      27.073  80.008  91.509  1.00  0.00           C  
ATOM   4856  O   PRO A1458      27.443  80.641  92.492  1.00  0.00           O  
ATOM   4857  CB  PRO A1458      26.122  80.193  89.192  1.00  0.00           C  
ATOM   4858  CG  PRO A1458      26.758  80.124  87.897  1.00  0.00           C  
ATOM   4859  CD  PRO A1458      28.006  79.349  88.173  1.00  0.00           C  
ATOM   4860  N   ASP A1459      26.475  78.828  91.578  1.00  0.00           N  
ATOM   4861  CA  ASP A1459      26.195  78.174  92.839  1.00  0.00           C  
ATOM   4862  C   ASP A1459      27.176  78.553  93.957  1.00  0.00           C  
ATOM   4863  O   ASP A1459      26.788  79.134  94.975  1.00  0.00           O  
ATOM   4864  CB  ASP A1459      26.205  76.661  92.637  1.00  0.00           C  
ATOM   4865  CG  ASP A1459      26.006  75.906  93.933  1.00  0.00           C  
ATOM   4866  OD1 ASP A1459      24.933  76.067  94.563  1.00  0.00           O  
ATOM   4867  OD2 ASP A1459      26.930  75.161  94.327  1.00  0.00           O  
ATOM   4868  N   GLN A1460      28.448  78.231  93.756  1.00  0.00           N  
ATOM   4869  CA  GLN A1460      29.464  78.527  94.741  1.00  0.00           C  
ATOM   4870  C   GLN A1460      29.393  79.956  95.270  1.00  0.00           C  
ATOM   4871  O   GLN A1460      29.908  80.247  96.355  1.00  0.00           O  
ATOM   4872  CB  GLN A1460      30.847  78.269  94.163  1.00  0.00           C  
ATOM   4873  CG  GLN A1460      31.940  78.429  95.199  1.00  0.00           C  
ATOM   4874  CD  GLN A1460      32.985  79.457  94.798  1.00  0.00           C  
ATOM   4875  OE1 GLN A1460      32.700  80.386  94.027  1.00  0.00           O  
ATOM   4876  NE2 GLN A1460      34.203  79.309  95.336  1.00  0.00           N  
ATOM   4877  N   VAL A1461      28.756  80.857  94.533  1.00  0.00           N  
ATOM   4878  CA  VAL A1461      28.674  82.224  95.013  1.00  0.00           C  
ATOM   4879  C   VAL A1461      27.423  82.450  95.846  1.00  0.00           C  
ATOM   4880  O   VAL A1461      27.495  83.037  96.921  1.00  0.00           O  
ATOM   4881  CB  VAL A1461      28.721  83.244  93.865  1.00  0.00           C  
ATOM   4882  CG1 VAL A1461      27.371  83.382  93.220  1.00  0.00           C  
ATOM   4883  CG2 VAL A1461      29.211  84.572  94.395  1.00  0.00           C  
ATOM   4884  N   VAL A1462      26.275  81.983  95.367  1.00  0.00           N  
ATOM   4885  CA  VAL A1462      25.047  82.167  96.123  1.00  0.00           C  
ATOM   4886  C   VAL A1462      25.291  81.600  97.503  1.00  0.00           C  
ATOM   4887  O   VAL A1462      24.855  82.165  98.497  1.00  0.00           O  
ATOM   4888  CB  VAL A1462      23.851  81.432  95.480  1.00  0.00           C  
ATOM   4889  CG1 VAL A1462      22.684  81.399  96.451  1.00  0.00           C  
ATOM   4890  CG2 VAL A1462      23.421  82.147  94.208  1.00  0.00           C  
ATOM   4891  N   LYS A1463      26.003  80.478  97.548  1.00  0.00           N  
ATOM   4892  CA  LYS A1463      26.324  79.828  98.805  1.00  0.00           C  
ATOM   4893  C   LYS A1463      27.248  80.683  99.644  1.00  0.00           C  
ATOM   4894  O   LYS A1463      27.143  80.684 100.864  1.00  0.00           O  
ATOM   4895  CB  LYS A1463      26.988  78.470  98.580  1.00  0.00           C  
ATOM   4896  CG  LYS A1463      26.072  77.431  97.999  1.00  0.00           C  
ATOM   4897  CD  LYS A1463      24.775  77.346  98.769  1.00  0.00           C  
ATOM   4898  CE  LYS A1463      23.841  76.335  98.121  1.00  0.00           C  
ATOM   4899  NZ  LYS A1463      22.449  76.394  98.663  1.00  0.00           N  
ATOM   4900  N   GLN A1465      28.167  81.400  99.014  1.00  0.00           N  
ATOM   4901  CA  GLN A1465      29.061  82.233  99.793  1.00  0.00           C  
ATOM   4902  C   GLN A1465      28.395  83.550 100.113  1.00  0.00           C  
ATOM   4903  O   GLN A1465      27.767  83.688 101.148  1.00  0.00           O  
ATOM   4904  CB  GLN A1465      30.392  82.462  99.066  1.00  0.00           C  
ATOM   4905  CG  GLN A1465      31.469  81.423  99.410  1.00  0.00           C  
ATOM   4906  CD  GLN A1465      32.792  81.618  98.654  1.00  0.00           C  
ATOM   4907  OE1 GLN A1465      33.446  82.658  98.762  1.00  0.00           O  
ATOM   4908  NE2 GLN A1465      33.192  80.601  97.895  1.00  0.00           N  
ATOM   4909  N   LYS A1467      28.495  84.513  99.217  1.00  0.00           N  
ATOM   4910  CA  LYS A1467      27.913  85.818  99.484  1.00  0.00           C  
ATOM   4911  C   LYS A1467      26.401  85.945  99.286  1.00  0.00           C  
ATOM   4912  O   LYS A1467      25.839  87.019  99.469  1.00  0.00           O  
ATOM   4913  CB  LYS A1467      28.649  86.873  98.651  1.00  0.00           C  
ATOM   4914  CG  LYS A1467      30.155  86.821  98.854  1.00  0.00           C  
ATOM   4915  CD  LYS A1467      30.894  87.974  98.201  1.00  0.00           C  
ATOM   4916  CE  LYS A1467      32.382  87.896  98.546  1.00  0.00           C  
ATOM   4917  NZ  LYS A1467      33.170  89.076  98.089  1.00  0.00           N  
ATOM   4918  N   GLY A1468      25.733  84.859  98.937  1.00  0.00           N  
ATOM   4919  CA  GLY A1468      24.306  84.963  98.727  1.00  0.00           C  
ATOM   4920  C   GLY A1468      24.023  85.379  97.300  1.00  0.00           C  
ATOM   4921  O   GLY A1468      24.947  85.619  96.515  1.00  0.00           O  
ATOM   4922  N   ALA A1507      22.739  85.478  96.966  1.00  0.00           N  
ATOM   4923  CA  ALA A1507      22.302  85.834  95.622  1.00  0.00           C  
ATOM   4924  C   ALA A1507      21.988  87.319  95.435  1.00  0.00           C  
ATOM   4925  O   ALA A1507      22.170  87.873  94.344  1.00  0.00           O  
ATOM   4926  CB  ALA A1507      21.101  85.002  95.262  1.00  0.00           C  
ATOM   4927  N   ASP A1508      21.505  87.961  96.492  1.00  0.00           N  
ATOM   4928  CA  ASP A1508      21.196  89.379  96.421  1.00  0.00           C  
ATOM   4929  C   ASP A1508      22.484  90.106  96.042  1.00  0.00           C  
ATOM   4930  O   ASP A1508      22.449  91.209  95.499  1.00  0.00           O  
ATOM   4931  CB  ASP A1508      20.677  89.880  97.770  1.00  0.00           C  
ATOM   4932  CG  ASP A1508      19.304  90.514  97.665  1.00  0.00           C  
ATOM   4933  OD1 ASP A1508      18.333  89.798  97.357  1.00  0.00           O  
ATOM   4934  OD2 ASP A1508      19.196  91.735  97.881  1.00  0.00           O  
ATOM   4935  N   ILE A1509      23.620  89.482  96.348  1.00  0.00           N  
ATOM   4936  CA  ILE A1509      24.931  90.035  96.012  1.00  0.00           C  
ATOM   4937  C   ILE A1509      25.088  89.830  94.507  1.00  0.00           C  
ATOM   4938  O   ILE A1509      25.327  90.774  93.748  1.00  0.00           O
[truncated: 179,019 more chars]
