# Supplementary material for: Backbone Brackets and Arginine Tweezers delineate Class I and Class II aminoacyl tRNA synthetases
Source: PLoS Comput Biol. 2018 Apr 16;14(4):e1006101. doi: 10.1371/journal.pcbi.1006101 (PMC5919687; doi:10.1371/journal.pcbi.1006101)
Supplement: S11 File — All structures of Class I aaRS with residues renumbered according to the MSA. (GZ) [file pcbi.1006101.s023.tar.gz › 1r6t_A_renum.pdb]

ATOM      1  N   ALA A   7       3.148  32.628  46.806  1.00  0.00           N  
ATOM      2  CA  ALA A   7       2.823  31.332  46.146  1.00  0.00           C  
ATOM      3  C   ALA A   7       4.094  30.571  45.783  1.00  0.00           C  
ATOM      4  O   ALA A   7       5.202  30.993  46.121  1.00  0.00           O  
ATOM      5  CB  ALA A   7       1.988  31.583  44.892  1.00  0.00           C  
ATOM      6  N   SER A   8       3.927  29.446  45.097  1.00  0.00           N  
ATOM      7  CA  SER A   8       5.057  28.625  44.681  1.00  0.00           C  
ATOM      8  C   SER A   8       5.885  29.350  43.625  1.00  0.00           C  
ATOM      9  O   SER A   8       7.075  29.081  43.470  1.00  0.00           O  
ATOM     10  CB  SER A   8       4.560  27.290  44.120  1.00  0.00           C  
ATOM     11  OG  SER A   8       5.641  26.482  43.687  1.00  0.00           O  
ATOM     12  N   LEU A   9       5.251  30.268  42.899  1.00  0.00           N  
ATOM     13  CA  LEU A   9       5.937  31.029  41.861  1.00  0.00           C  
ATOM     14  C   LEU A   9       7.001  31.921  42.489  1.00  0.00           C  
ATOM     15  O   LEU A   9       8.021  32.222  41.870  1.00  0.00           O  
ATOM     16  CB  LEU A   9       4.940  31.890  41.083  1.00  0.00           C  
ATOM     17  CG  LEU A   9       5.520  32.678  39.905  1.00  0.00           C  
ATOM     18  CD1 LEU A   9       6.117  31.712  38.893  1.00  0.00           C  
ATOM     19  CD2 LEU A   9       4.431  33.523  39.260  1.00  0.00           C  
ATOM     20  N   LEU A  10       6.749  32.344  43.723  1.00  0.00           N  
ATOM     21  CA  LEU A  10       7.685  33.190  44.453  1.00  0.00           C  
ATOM     22  C   LEU A  10       8.882  32.343  44.869  1.00  0.00           C  
ATOM     23  O   LEU A  10      10.028  32.784  44.788  1.00  0.00           O  
ATOM     24  CB  LEU A  10       7.012  33.770  45.698  1.00  0.00           C  
ATOM     25  CG  LEU A  10       7.867  34.675  46.587  1.00  0.00           C  
ATOM     26  CD1 LEU A  10       8.263  35.924  45.813  1.00  0.00           C  
ATOM     27  CD2 LEU A  10       7.087  35.043  47.836  1.00  0.00           C  
ATOM     28  N   GLU A  11       8.598  31.124  45.315  1.00  0.00           N  
ATOM     29  CA  GLU A  11       9.631  30.191  45.746  1.00  0.00           C  
ATOM     30  C   GLU A  11      10.639  29.933  44.631  1.00  0.00           C  
ATOM     31  O   GLU A  11      11.831  29.760  44.885  1.00  0.00           O  
ATOM     32  CB  GLU A  11       8.989  28.871  46.171  1.00  0.00           C  
ATOM     33  CG  GLU A  11       9.979  27.776  46.522  1.00  0.00           C  
ATOM     34  CD  GLU A  11       9.303  26.433  46.729  1.00  0.00           C  
ATOM     35  OE1 GLU A  11      10.006  25.451  47.052  1.00  0.00           O  
ATOM     36  OE2 GLU A  11       8.065  26.361  46.566  1.00  0.00           O  
ATOM     37  N   LEU A  12      10.150  29.906  43.396  1.00  0.00           N  
ATOM     38  CA  LEU A  12      11.000  29.665  42.236  1.00  0.00           C  
ATOM     39  C   LEU A  12      11.894  30.886  42.022  1.00  0.00           C  
ATOM     40  O   LEU A  12      13.101  30.760  41.802  1.00  0.00           O  
ATOM     41  CB  LEU A  12      10.127  29.422  40.997  1.00  0.00           C  
ATOM     42  CG  LEU A  12      10.631  28.494  39.885  1.00  0.00           C  
ATOM     43  CD1 LEU A  12      11.923  29.034  39.298  1.00  0.00           C  
ATOM     44  CD2 LEU A  12      10.838  27.091  40.444  1.00  0.00           C  
ATOM     45  N   PHE A  13      11.283  32.064  42.097  1.00  0.00           N  
ATOM     46  CA  PHE A  13      11.983  33.332  41.926  1.00  0.00           C  
ATOM     47  C   PHE A  13      13.166  33.459  42.886  1.00  0.00           C  
ATOM     48  O   PHE A  13      14.264  33.848  42.487  1.00  0.00           O  
ATOM     49  CB  PHE A  13      11.013  34.492  42.167  1.00  0.00           C  
ATOM     50  CG  PHE A  13      11.681  35.833  42.237  1.00  0.00           C  
ATOM     51  CD1 PHE A  13      11.992  36.532  41.076  1.00  0.00           C  
ATOM     52  CD2 PHE A  13      12.034  36.380  43.468  1.00  0.00           C  
ATOM     53  CE1 PHE A  13      12.650  37.759  41.137  1.00  0.00           C  
ATOM     54  CE2 PHE A  13      12.691  37.605  43.541  1.00  0.00           C  
ATOM     55  CZ  PHE A  13      13.001  38.296  42.372  1.00  0.00           C  
ATOM     56  N   ASN A  14      12.930  33.136  44.154  1.00  0.00           N  
ATOM     57  CA  ASN A  14      13.967  33.220  45.174  1.00  0.00           C  
ATOM     58  C   ASN A  14      15.124  32.265  44.905  1.00  0.00           C  
ATOM     59  O   ASN A  14      16.289  32.625  45.086  1.00  0.00           O  
ATOM     60  CB  ASN A  14      13.374  32.936  46.554  1.00  0.00           C  
ATOM     61  CG  ASN A  14      12.305  33.941  46.946  1.00  0.00           C  
ATOM     62  OD1 ASN A  14      12.473  35.149  46.759  1.00  0.00           O  
ATOM     63  ND2 ASN A  14      11.203  33.448  47.505  1.00  0.00           N  
ATOM     64  N   SER A  15      14.799  31.051  44.473  1.00  0.00           N  
ATOM     65  CA  SER A  15      15.815  30.050  44.175  1.00  0.00           C  
ATOM     66  C   SER A  15      16.723  30.500  43.038  1.00  0.00           C  
ATOM     67  O   SER A  15      17.912  30.181  43.023  1.00  0.00           O  
ATOM     68  CB  SER A  15      15.154  28.720  43.818  1.00  0.00           C  
ATOM     69  OG  SER A  15      14.488  28.184  44.948  1.00  0.00           O  
ATOM     70  N   ILE A  16      16.160  31.236  42.085  1.00  0.00           N  
ATOM     71  CA  ILE A  16      16.937  31.732  40.955  1.00  0.00           C  
ATOM     72  C   ILE A  16      17.856  32.847  41.435  1.00  0.00           C  
ATOM     73  O   ILE A  16      18.992  32.975  40.974  1.00  0.00           O  
ATOM     74  CB  ILE A  16      16.026  32.279  39.833  1.00  0.00           C  
ATOM     75  CG1 ILE A  16      15.181  31.141  39.251  1.00  0.00           C  
ATOM     76  CG2 ILE A  16      16.871  32.928  38.740  1.00  0.00           C  
ATOM     77  CD1 ILE A  16      14.276  31.566  38.106  1.00  0.00           C  
ATOM     78  N   ALA A  17      17.358  33.655  42.366  1.00  0.00           N  
ATOM     79  CA  ALA A  17      18.148  34.747  42.912  1.00  0.00           C  
ATOM     80  C   ALA A  17      19.306  34.129  43.679  1.00  0.00           C  
ATOM     81  O   ALA A  17      20.461  34.501  43.475  1.00  0.00           O  
ATOM     82  CB  ALA A  17      17.300  35.600  43.840  1.00  0.00           C  
ATOM     83  N   THR A  18      18.987  33.173  44.548  1.00  0.00           N  
ATOM     84  CA  THR A  18      19.995  32.490  45.352  1.00  0.00           C  
ATOM     85  C   THR A  18      21.062  31.846  44.474  1.00  0.00           C  
ATOM     86  O   THR A  18      22.258  32.045  44.686  1.00  0.00           O  
ATOM     87  CB  THR A  18      19.366  31.388  46.235  1.00  0.00           C  
ATOM     88  OG1 THR A  18      18.370  31.964  47.087  1.00  0.00           O  
ATOM     89  CG2 THR A  18      20.431  30.729  47.101  1.00  0.00           C  
ATOM     90  N   GLN A  19      20.623  31.072  43.489  1.00  0.00           N  
ATOM     91  CA  GLN A  19      21.539  30.393  42.581  1.00  0.00           C  
ATOM     92  C   GLN A  19      22.379  31.408  41.801  1.00  0.00           C  
ATOM     93  O   GLN A  19      23.531  31.136  41.443  1.00  0.00           O  
ATOM     94  CB  GLN A  19      20.743  29.500  41.622  1.00  0.00           C  
ATOM     95  CG  GLN A  19      21.586  28.675  40.657  1.00  0.00           C  
ATOM     96  CD  GLN A  19      22.597  27.794  41.361  1.00  0.00           C  
ATOM     97  OE1 GLN A  19      22.429  27.445  42.530  1.00  0.00           O  
ATOM     98  NE2 GLN A  19      23.648  27.414  40.645  1.00  0.00           N  
ATOM     99  N   GLY A  20      21.796  32.578  41.545  1.00  0.00           N  
ATOM    100  CA  GLY A  20      22.504  33.623  40.824  1.00  0.00           C  
ATOM    101  C   GLY A  20      23.588  34.239  41.691  1.00  0.00           C  
ATOM    102  O   GLY A  20      24.670  34.580  41.213  1.00  0.00           O  
ATOM    103  N   GLU A  21      23.289  34.387  42.978  1.00  0.00           N  
ATOM    104  CA  GLU A  21      24.238  34.943  43.930  1.00  0.00           C  
ATOM    105  C   GLU A  21      25.390  33.953  44.072  1.00  0.00           C  
ATOM    106  O   GLU A  21      26.552  34.344  44.193  1.00  0.00           O  
ATOM    107  CB  GLU A  21      23.546  35.169  45.277  1.00  0.00           C  
ATOM    108  CG  GLU A  21      24.460  35.572  46.438  1.00  0.00           C  
ATOM    109  CD  GLU A  21      25.356  36.764  46.126  1.00  0.00           C  
ATOM    110  OE1 GLU A  21      25.131  37.442  45.097  1.00  0.00           O  
ATOM    111  OE2 GLU A  21      26.287  37.025  46.920  1.00  0.00           O  
ATOM    112  N   LEU A  22      25.052  32.668  44.039  1.00  0.00           N  
ATOM    113  CA  LEU A  22      26.041  31.604  44.145  1.00  0.00           C  
ATOM    114  C   LEU A  22      26.981  31.632  42.937  1.00  0.00           C  
ATOM    115  O   LEU A  22      28.206  31.587  43.088  1.00  0.00           O  
ATOM    116  CB  LEU A  22      25.341  30.243  44.231  1.00  0.00           C  
ATOM    117  CG  LEU A  22      26.245  29.009  44.324  1.00  0.00           C  
ATOM    118  CD1 LEU A  22      27.226  29.182  45.480  1.00  0.00           C  
ATOM    119  CD2 LEU A  22      25.395  27.758  44.520  1.00  0.00           C  
ATOM    120  N   VAL A  23      26.410  31.708  41.738  1.00  0.00           N  
ATOM    121  CA  VAL A  23      27.228  31.752  40.532  1.00  0.00           C  
ATOM    122  C   VAL A  23      28.181  32.949  40.572  1.00  0.00           C  
ATOM    123  O   VAL A  23      29.365  32.828  40.229  1.00  0.00           O  
ATOM    124  CB  VAL A  23      26.348  31.841  39.264  1.00  0.00           C  
ATOM    125  CG1 VAL A  23      27.220  32.136  38.037  1.00  0.00           C  
ATOM    126  CG2 VAL A  23      25.584  30.525  39.070  1.00  0.00           C  
ATOM    127  N   ARG A  24      27.666  34.099  41.004  1.00  0.00           N  
ATOM    128  CA  ARG A  24      28.479  35.310  41.081  1.00  0.00           C  
ATOM    129  C   ARG A  24      29.673  35.112  42.011  1.00  0.00           C  
ATOM    130  O   ARG A  24      30.801  35.459  41.665  1.00  0.00           O  
ATOM    131  CB  ARG A  24      27.640  36.492  41.579  1.00  0.00           C  
ATOM    132  CG  ARG A  24      28.268  37.856  41.301  1.00  0.00           C  
ATOM    133  CD  ARG A  24      27.952  38.877  42.389  1.00  0.00           C  
ATOM    134  NE  ARG A  24      28.784  38.669  43.576  1.00  0.00           N  
ATOM    135  CZ  ARG A  24      28.602  37.704  44.472  1.00  0.00           C  
ATOM    136  NH1 ARG A  24      27.607  36.844  44.332  1.00  0.00           N  
ATOM    137  NH2 ARG A  24      29.422  37.590  45.504  1.00  0.00           N  
ATOM    138  N   SER A  25      29.422  34.552  43.192  1.00  0.00           N  
ATOM    139  CA  SER A  25      30.493  34.316  44.158  1.00  0.00           C  
ATOM    140  C   SER A  25      31.519  33.310  43.628  1.00  0.00           C  
ATOM    141  O   SER A  25      32.718  33.464  43.862  1.00  0.00           O  
ATOM    142  CB  SER A  25      29.915  33.829  45.495  1.00  0.00           C  
ATOM    143  OG  SER A  25      29.270  32.575  45.352  1.00  0.00           O  
ATOM    144  N   LEU A  26      31.048  32.288  42.914  1.00  0.00           N  
ATOM    145  CA  LEU A  26      31.948  31.284  42.347  1.00  0.00           C  
ATOM    146  C   LEU A  26      32.906  31.933  41.355  1.00  0.00           C  
ATOM    147  O   LEU A  26      34.114  31.684  41.396  1.00  0.00           O  
ATOM    148  CB  LEU A  26      31.154  30.171  41.652  1.00  0.00           C  
ATOM    149  CG  LEU A  26      30.351  29.254  42.586  1.00  0.00           C  
ATOM    150  CD1 LEU A  26      29.556  28.243  41.766  1.00  0.00           C  
ATOM    151  CD2 LEU A  26      31.296  28.539  43.544  1.00  0.00           C  
ATOM    152  N   LYS A  27      32.365  32.767  40.471  1.00  0.00           N  
ATOM    153  CA  LYS A  27      33.177  33.464  39.474  1.00  0.00           C  
ATOM    154  C   LYS A  27      34.179  34.404  40.137  1.00  0.00           C  
ATOM    155  O   LYS A  27      35.261  34.648  39.600  1.00  0.00           O  
ATOM    156  CB  LYS A  27      32.290  34.271  38.525  1.00  0.00           C  
ATOM    157  CG  LYS A  27      31.393  33.435  37.632  1.00  0.00           C  
ATOM    158  CD  LYS A  27      30.565  34.328  36.729  1.00  0.00           C  
ATOM    159  CE  LYS A  27      29.627  33.523  35.849  1.00  0.00           C  
ATOM    160  NZ  LYS A  27      28.779  34.409  34.997  1.00  0.00           N  
ATOM    161  N   ALA A  28      33.816  34.935  41.303  1.00  0.00           N  
ATOM    162  CA  ALA A  28      34.698  35.841  42.022  1.00  0.00           C  
ATOM    163  C   ALA A  28      35.770  35.074  42.796  1.00  0.00           C  
ATOM    164  O   ALA A  28      36.866  35.586  43.016  1.00  0.00           O  
ATOM    165  CB  ALA A  28      33.891  36.712  42.973  1.00  0.00           C  
ATOM    166  N   GLY A  29      35.451  33.849  43.203  1.00  0.00           N  
ATOM    167  CA  GLY A  29      36.405  33.043  43.948  1.00  0.00           C  
ATOM    168  C   GLY A  29      37.345  32.273  43.039  1.00  0.00           C  
ATOM    169  O   GLY A  29      37.528  32.644  41.878  1.00  0.00           O  
ATOM    170  N   ASN A  30      37.936  31.196  43.552  1.00  0.00           N  
ATOM    171  CA  ASN A  30      38.860  30.397  42.753  1.00  0.00           C  
ATOM    172  C   ASN A  30      38.265  29.120  42.168  1.00  0.00           C  
ATOM    173  O   ASN A  30      38.996  28.185  41.843  1.00  0.00           O  
ATOM    174  CB  ASN A  30      40.122  30.056  43.560  1.00  0.00           C  
ATOM    175  CG  ASN A  30      41.028  31.265  43.766  1.00  0.00           C  
ATOM    176  OD1 ASN A  30      41.311  32.013  42.825  1.00  0.00           O  
ATOM    177  ND2 ASN A  30      41.493  31.457  44.998  1.00  0.00           N  
ATOM    178  N   ALA A  31      36.942  29.086  42.025  1.00  0.00           N  
ATOM    179  CA  ALA A  31      36.266  27.927  41.449  1.00  0.00           C  
ATOM    180  C   ALA A  31      36.716  27.765  39.993  1.00  0.00           C  
ATOM    181  O   ALA A  31      36.951  28.754  39.295  1.00  0.00           O  
ATOM    182  CB  ALA A  31      34.749  28.119  41.513  1.00  0.00           C  
ATOM    183  N   SER A  32      36.835  26.521  39.537  1.00  0.00           N  
ATOM    184  CA  SER A  32      37.261  26.245  38.165  1.00  0.00           C  
ATOM    185  C   SER A  32      36.133  26.516  37.173  1.00  0.00           C  
ATOM    186  O   SER A  32      34.981  26.685  37.568  1.00  0.00           O  
ATOM    187  CB  SER A  32      37.703  24.787  38.039  1.00  0.00           C  
ATOM    188  OG  SER A  32      36.612  23.919  38.290  1.00  0.00           O  
ATOM    189  N   LYS A  33      36.461  26.550  35.885  1.00  0.00           N  
ATOM    190  CA  LYS A  33      35.448  26.795  34.862  1.00  0.00           C  
ATOM    191  C   LYS A  33      34.365  25.713  34.855  1.00  0.00           C  
ATOM    192  O   LYS A  33      33.192  26.008  34.614  1.00  0.00           O  
ATOM    193  CB  LYS A  33      36.094  26.910  33.469  1.00  0.00           C  
ATOM    194  CG  LYS A  33      36.912  28.186  33.292  1.00  0.00           C  
ATOM    195  CD  LYS A  33      37.315  28.472  31.841  1.00  0.00           C  
ATOM    196  CE  LYS A  33      37.942  29.872  31.733  1.00  0.00           C  
ATOM    197  NZ  LYS A  33      38.501  30.218  30.392  1.00  0.00           N  
ATOM    198  N   ASP A  34      34.751  24.469  35.130  1.00  0.00           N  
ATOM    199  CA  ASP A  34      33.789  23.369  35.148  1.00  0.00           C  
ATOM    200  C   ASP A  34      32.773  23.530  36.275  1.00  0.00           C  
ATOM    201  O   ASP A  34      31.576  23.321  36.073  1.00  0.00           O  
ATOM    202  CB  ASP A  34      34.505  22.020  35.280  1.00  0.00           C  
ATOM    203  CG  ASP A  34      35.316  21.665  34.043  1.00  0.00           C  
ATOM    204  OD1 ASP A  34      34.800  21.863  32.916  1.00  0.00           O  
ATOM    205  OD2 ASP A  34      36.459  21.177  34.199  1.00  0.00           O  
ATOM    206  N   GLU A  35      33.253  23.901  37.458  1.00  0.00           N  
ATOM    207  CA  GLU A  35      32.373  24.113  38.603  1.00  0.00           C  
ATOM    208  C   GLU A  35      31.389  25.233  38.278  1.00  0.00           C  
ATOM    209  O   GLU A  35      30.189  25.101  38.512  1.00  0.00           O  
ATOM    210  CB  GLU A  35      33.187  24.502  39.833  1.00  0.00           C  
ATOM    211  CG  GLU A  35      34.032  23.383  40.414  1.00  0.00           C  
ATOM    212  CD  GLU A  35      35.062  23.905  41.400  1.00  0.00           C  
ATOM    213  OE1 GLU A  35      36.132  24.372  40.951  1.00  0.00           O  
ATOM    214  OE2 GLU A  35      34.794  23.866  42.621  1.00  0.00           O  
ATOM    215  N   ILE A  36      31.911  26.336  37.740  1.00  0.00           N  
ATOM    216  CA  ILE A  36      31.090  27.488  37.370  1.00  0.00           C  
ATOM    217  C   ILE A  36      30.072  27.095  36.308  1.00  0.00           C  
ATOM    218  O   ILE A  36      28.892  27.413  36.433  1.00  0.00           O  
ATOM    219  CB  ILE A  36      31.956  28.650  36.826  1.00  0.00           C  
ATOM    220  CG1 ILE A  36      32.830  29.214  37.950  1.00  0.00           C  
ATOM    221  CG2 ILE A  36      31.060  29.734  36.227  1.00  0.00           C  
ATOM    222  CD1 ILE A  36      33.891  30.179  37.475  1.00  0.00           C  
ATOM    223  N   ASP A  37      30.529  26.402  35.266  1.00  0.00           N  
ATOM    224  CA  ASP A  37      29.633  25.958  34.199  1.00  0.00           C  
ATOM    225  C   ASP A  37      28.470  25.117  34.731  1.00  0.00           C  
ATOM    226  O   ASP A  37      27.325  25.293  34.307  1.00  0.00           O  
ATOM    227  CB  ASP A  37      30.402  25.152  33.142  1.00  0.00           C  
ATOM    228  CG  ASP A  37      31.315  26.021  32.290  1.00  0.00           C  
ATOM    229  OD1 ASP A  37      30.852  27.080  31.814  1.00  0.00           O  
ATOM    230  OD2 ASP A  37      32.489  25.643  32.088  1.00  0.00           O  
ATOM    231  N   SER A  38      28.756  24.204  35.657  1.00  0.00           N  
ATOM    232  CA  SER A  38      27.701  23.362  36.217  1.00  0.00           C  
ATOM    233  C   SER A  38      26.682  24.171  37.018  1.00  0.00           C  
ATOM    234  O   SER A  38      25.490  23.863  36.996  1.00  0.00           O  
ATOM    235  CB  SER A  38      28.299  22.271  37.104  1.00  0.00           C  
ATOM    236  OG  SER A  38      29.037  21.347  36.329  1.00  0.00           O  
ATOM    237  N   ALA A  39      27.154  25.198  37.722  1.00  0.00           N  
ATOM    238  CA  ALA A  39      26.275  26.052  38.525  1.00  0.00           C  
ATOM    239  C   ALA A  39      25.367  26.865  37.607  1.00  0.00           C  
ATOM    240  O   ALA A  39      24.213  27.144  37.938  1.00  0.00           O  
ATOM    241  CB  ALA A  39      27.108  26.987  39.405  1.00  0.00           C  
ATOM    242  N   VAL A  40      25.904  27.246  36.451  1.00  0.00           N  
ATOM    243  CA  VAL A  40      25.157  28.019  35.468  1.00  0.00           C  
ATOM    244  C   VAL A  40      24.053  27.165  34.836  1.00  0.00           C  
ATOM    245  O   VAL A  40      22.922  27.626  34.669  1.00  0.00           O  
ATOM    246  CB  VAL A  40      26.096  28.552  34.354  1.00  0.00           C  
ATOM    247  CG1 VAL A  40      25.282  29.223  33.259  1.00  0.00           C  
ATOM    248  CG2 VAL A  40      27.100  29.535  34.949  1.00  0.00           C  
ATOM    249  N   LYS A  41      24.383  25.922  34.491  1.00  0.00           N  
ATOM    250  CA  LYS A  41      23.409  25.017  33.889  1.00  0.00           C  
ATOM    251  C   LYS A  41      22.166  24.905  34.765  1.00  0.00           C  
ATOM    252  O   LYS A  41      21.052  24.737  34.262  1.00  0.00           O  
ATOM    253  CB  LYS A  41      24.019  23.627  33.684  1.00  0.00           C  
ATOM    254  CG  LYS A  41      25.088  23.558  32.601  1.00  0.00           C  
ATOM    255  CD  LYS A  41      25.553  22.125  32.397  1.00  0.00           C  
ATOM    256  CE  LYS A  41      26.566  22.011  31.268  1.00  0.00           C  
ATOM    257  NZ  LYS A  41      27.813  22.762  31.568  1.00  0.00           N  
ATOM    258  N   LEU A  43      21.276  27.335  36.940  1.00  0.00           N  
ATOM    259  CA  LEU A  43      20.695  28.670  36.901  1.00  0.00           C  
ATOM    260  C   LEU A  43      19.814  28.760  35.664  1.00  0.00           C  
ATOM    261  O   LEU A  43      18.659  29.179  35.742  1.00  0.00           O  
ATOM    262  CB  LEU A  43      21.791  29.743  36.840  1.00  0.00           C  
ATOM    263  CG  LEU A  43      21.293  31.195  36.788  1.00  0.00           C  
ATOM    264  CD1 LEU A  43      20.405  31.468  37.993  1.00  0.00           C  
ATOM    265  CD2 LEU A  43      22.471  32.163  36.762  1.00  0.00           C  
ATOM    266  N   VAL A  44      20.369  28.347  34.528  1.00  0.00           N  
ATOM    267  CA  VAL A  44      19.649  28.368  33.261  1.00  0.00           C  
ATOM    268  C   VAL A  44      18.400  27.497  33.325  1.00  0.00           C  
ATOM    269  O   VAL A  44      17.312  27.926  32.936  1.00  0.00           O  
ATOM    270  CB  VAL A  44      20.550  27.878  32.106  1.00  0.00           C  
ATOM    271  CG1 VAL A  44      19.705  27.566  30.875  1.00  0.00           C  
ATOM    272  CG2 VAL A  44      21.590  28.941  31.783  1.00  0.00           C  
ATOM    273  N   SER A  45      18.560  26.275  33.822  1.00  0.00           N  
ATOM    274  CA  SER A  45      17.440  25.350  33.938  1.00  0.00           C  
ATOM    275  C   SER A  45      16.366  25.900  34.874  1.00  0.00           C  
ATOM    276  O   SER A  45      15.167  25.783  34.604  1.00  0.00           O  
ATOM    277  CB  SER A  45      17.935  23.993  34.455  1.00  0.00           C  
ATOM    278  OG  SER A  45      16.855  23.112  34.715  1.00  0.00           O  
ATOM    279  N   LEU A  46      16.805  26.507  35.971  1.00  0.00           N  
ATOM    280  CA  LEU A  46      15.895  27.059  36.963  1.00  0.00           C  
ATOM    281  C   LEU A  46      15.141  28.284  36.439  1.00  0.00           C  
ATOM    282  O   LEU A  46      14.055  28.606  36.924  1.00  0.00           O  
ATOM    283  CB  LEU A  46      16.676  27.412  38.229  1.00  0.00           C  
ATOM    284  CG  LEU A  46      16.013  27.050  39.559  1.00  0.00           C  
ATOM    285  CD1 LEU A  46      15.728  25.555  39.610  1.00  0.00           C  
ATOM    286  CD2 LEU A  46      16.928  27.458  40.705  1.00  0.00           C  
ATOM    287  N   LYS A  47      15.719  28.961  35.451  1.00  0.00           N  
ATOM    288  CA  LYS A  47      15.091  30.136  34.852  1.00  0.00           C  
ATOM    289  C   LYS A  47      14.135  29.715  33.742  1.00  0.00           C  
ATOM    290  O   LYS A  47      13.163  30.414  33.451  1.00  0.00           O  
ATOM    291  CB  LYS A  47      16.148  31.086  34.281  1.00  0.00           C  
ATOM    292  CG  LYS A  47      16.875  31.920  35.323  1.00  0.00           C  
ATOM    293  CD  LYS A  47      17.940  32.792  34.676  1.00  0.00           C  
ATOM    294  CE  LYS A  47      18.629  33.687  35.696  1.00  0.00           C  
ATOM    295  NZ  LYS A  47      19.724  34.493  35.083  1.00  0.00           N  
ATOM    296  N   SER A  49      12.309  27.013  33.839  1.00  0.00           N  
ATOM    297  CA  SER A  49      11.112  26.545  34.529  1.00  0.00           C  
ATOM    298  C   SER A  49      10.252  27.726  34.962  1.00  0.00           C  
ATOM    299  O   SER A  49       9.027  27.624  35.035  1.00  0.00           O  
ATOM    300  CB  SER A  49      11.493  25.717  35.761  1.00  0.00           C  
ATOM    301  OG  SER A  49      12.217  24.555  35.398  1.00  0.00           O  
ATOM    302  N   TYR A  50      10.899  28.848  35.256  1.00  0.00           N  
ATOM    303  CA  TYR A  50      10.181  30.040  35.682  1.00  0.00           C  
ATOM    304  C   TYR A  50       9.456  30.661  34.491  1.00  0.00           C  
ATOM    305  O   TYR A  50       8.297  31.062  34.596  1.00  0.00           O  
ATOM    306  CB  TYR A  50      11.154  31.058  36.284  1.00  0.00           C  
ATOM    307  CG  TYR A  50      10.468  32.246  36.918  1.00  0.00           C  
ATOM    308  CD1 TYR A  50       9.813  32.127  38.141  1.00  0.00           C  
ATOM    309  CD2 TYR A  50      10.450  33.483  36.279  1.00  0.00           C  
ATOM    310  CE1 TYR A  50       9.157  33.213  38.711  1.00  0.00           C  
ATOM    311  CE2 TYR A  50       9.798  34.574  36.837  1.00  0.00           C  
ATOM    312  CZ  TYR A  50       9.154  34.433  38.052  1.00  0.00           C  
ATOM    313  OH  TYR A  50       8.505  35.513  38.602  1.00  0.00           O  
ATOM    314  N   LYS A  51      10.147  30.733  33.359  1.00  0.00           N  
ATOM    315  CA  LYS A  51       9.580  31.301  32.142  1.00  0.00           C  
ATOM    316  C   LYS A  51       8.321  30.539  31.733  1.00  0.00           C  
ATOM    317  O   LYS A  51       7.459  31.071  31.032  1.00  0.00           O  
ATOM    318  CB  LYS A  51      10.609  31.244  31.011  1.00  0.00           C  
ATOM    319  CG  LYS A  51      10.151  31.878  29.710  1.00  0.00           C  
ATOM    320  CD  LYS A  51      11.222  31.744  28.642  1.00  0.00           C  
ATOM    321  CE  LYS A  51      10.795  32.398  27.339  1.00  0.00           C  
ATOM    322  NZ  LYS A  51      11.842  32.251  26.291  1.00  0.00           N  
ATOM    323  N   ALA A  52       8.224  29.289  32.177  1.00  0.00           N  
ATOM    324  CA  ALA A  52       7.075  28.453  31.862  1.00  0.00           C  
ATOM    325  C   ALA A  52       5.986  28.623  32.914  1.00  0.00           C  
ATOM    326  O   ALA A  52       4.889  29.085  32.605  1.00  0.00           O  
ATOM    327  CB  ALA A  52       7.499  26.995  31.775  1.00  0.00           C  
ATOM    328  N   ALA A  53       6.293  28.255  34.155  1.00  0.00           N  
ATOM    329  CA  ALA A  53       5.329  28.370  35.247  1.00  0.00           C  
ATOM    330  C   ALA A  53       4.848  29.810  35.390  1.00  0.00           C  
ATOM    331  O   ALA A  53       3.943  30.100  36.171  1.00  0.00           O  
ATOM    332  CB  ALA A  53       5.954  27.890  36.555  1.00  0.00           C  
ATOM    333  N   ALA A  54       5.465  30.707  34.630  1.00  0.00           N  
ATOM    334  CA  ALA A  54       5.107  32.118  34.648  1.00  0.00           C  
ATOM    335  C   ALA A  54       5.149  32.640  33.218  1.00  0.00           C  
ATOM    336  O   ALA A  54       5.469  31.898  32.292  1.00  0.00           O  
ATOM    337  CB  ALA A  54       6.080  32.900  35.525  1.00  0.00           C  
ATOM    338  N   GLY A  55       4.827  33.916  33.040  1.00  0.00           N  
ATOM    339  CA  GLY A  55       4.845  34.491  31.709  1.00  0.00           C  
ATOM    340  C   GLY A  55       6.209  35.038  31.337  1.00  0.00           C  
ATOM    341  O   GLY A  55       6.837  34.575  30.383  1.00  0.00           O  
ATOM    342  N   GLU A  56       6.669  36.025  32.101  1.00  0.00           N  
ATOM    343  CA  GLU A  56       7.963  36.654  31.861  1.00  0.00           C  
ATOM    344  C   GLU A  56       9.105  35.660  32.049  1.00  0.00           C  
ATOM    345  O   GLU A  56       8.884  34.496  32.392  1.00  0.00           O  
ATOM    346  CB  GLU A  56       8.159  37.830  32.820  1.00  0.00           C  
ATOM    347  CG  GLU A  56       8.341  37.408  34.273  1.00  0.00           C  
ATOM    348  CD  GLU A  56       8.529  38.585  35.210  1.00  0.00           C  
ATOM    349  OE1 GLU A  56       8.777  38.351  36.413  1.00  0.00           O  
ATOM    350  OE2 GLU A  56       8.424  39.741  34.746  1.00  0.00           O  
ATOM    351  N   ASP A  57      10.328  36.135  31.832  1.00  0.00           N  
ATOM    352  CA  ASP A  57      11.518  35.303  31.975  1.00  0.00           C  
ATOM    353  C   ASP A  57      11.973  35.243  33.431  1.00  0.00           C  
ATOM    354  O   ASP A  57      11.994  34.175  34.044  1.00  0.00           O  
ATOM    355  CB  ASP A  57      12.657  35.861  31.116  1.00  0.00           C  
ATOM    356  CG  ASP A  57      12.269  36.022  29.660  1.00  0.00           C  
ATOM    357  OD1 ASP A  57      11.899  35.012  29.024  1.00  0.00           O  
ATOM    358  OD2 ASP A  57      12.336  37.161  29.152  1.00  0.00           O  
ATOM    359  N   TYR A  58      12.338  36.405  33.965  1.00  0.00           N  
ATOM    360  CA  TYR A  58      12.817  36.555  35.338  1.00  0.00           C  
ATOM    361  C   TYR A  58      13.528  37.901  35.433  1.00  0.00           C  
ATOM    362  O   TYR A  58      14.416  38.199  34.633  1.00  0.00           O  
ATOM    363  CB  TYR A  58      13.806  35.440  35.703  1.00  0.00           C  
ATOM    364  CG  TYR A  58      14.628  35.727  36.944  1.00  0.00           C  
ATOM    365  CD1 TYR A  58      14.078  35.609  38.220  1.00  0.00           C  
ATOM    366  CD2 TYR A  58      15.952  36.158  36.837  1.00  0.00           C  
ATOM    367  CE1 TYR A  58      14.826  35.914  39.358  1.00  0.00           C  
ATOM    368  CE2 TYR A  58      16.706  36.468  37.965  1.00  0.00           C  
ATOM    369  CZ  TYR A  58      16.138  36.345  39.221  1.00  0.00           C  
ATOM    370  OH  TYR A  58      16.883  36.666  40.333  1.00  0.00           O  
ATOM    371  N   LYS A  59      13.138  38.711  36.409  1.00  0.00           N  
ATOM    372  CA  LYS A  59      13.752  40.018  36.595  1.00  0.00           C  
ATOM    373  C   LYS A  59      14.352  40.100  37.993  1.00  0.00           C  
ATOM    374  O   LYS A  59      13.692  39.775  38.983  1.00  0.00           O  
ATOM    375  CB  LYS A  59      12.708  41.123  36.412  1.00  0.00           C  
ATOM    376  CG  LYS A  59      13.272  42.538  36.460  1.00  0.00           C  
ATOM    377  CD  LYS A  59      12.155  43.576  36.415  1.00  0.00           C  
ATOM    378  CE  LYS A  59      12.712  44.988  36.313  1.00  0.00           C  
ATOM    379  NZ  LYS A  59      13.497  45.184  35.061  1.00  0.00           N  
ATOM    380  N   ALA A  60      15.607  40.531  38.067  1.00  0.00           N  
ATOM    381  CA  ALA A  60      16.293  40.657  39.345  1.00  0.00           C  
ATOM    382  C   ALA A  60      15.939  41.982  40.013  1.00  0.00           C  
ATOM    383  O   ALA A  60      15.182  42.016  40.983  1.00  0.00           O  
ATOM    384  CB  ALA A  60      17.799  40.555  39.138  1.00  0.00           C  
ATOM    385  N   GLU A 165      43.967  31.069  67.396  1.00  0.00           N  
ATOM    386  CA  GLU A 165      42.574  30.880  67.005  1.00  0.00           C  
ATOM    387  C   GLU A 165      42.239  31.736  65.778  1.00  0.00           C  
ATOM    388  O   GLU A 165      41.818  31.211  64.743  1.00  0.00           O  
ATOM    389  CB  GLU A 165      41.649  31.248  68.168  1.00  0.00           C  
ATOM    390  CG  GLU A 165      40.223  30.729  68.026  1.00  0.00           C  
ATOM    391  CD  GLU A 165      40.150  29.208  68.051  1.00  0.00           C  
ATOM    392  OE1 GLU A 165      39.024  28.658  68.084  1.00  0.00           O  
ATOM    393  OE2 GLU A 165      41.223  28.563  68.036  1.00  0.00           O  
ATOM    394  N   ASP A 166      42.416  33.051  65.894  1.00  0.00           N  
ATOM    395  CA  ASP A 166      42.146  33.943  64.767  1.00  0.00           C  
ATOM    396  C   ASP A 166      43.063  33.557  63.619  1.00  0.00           C  
ATOM    397  O   ASP A 166      44.262  33.375  63.818  1.00  0.00           O  
ATOM    398  CB  ASP A 166      42.436  35.410  65.124  1.00  0.00           C  
ATOM    399  CG  ASP A 166      41.412  36.006  66.064  1.00  0.00           C  
ATOM    400  OD1 ASP A 166      40.352  35.378  66.263  1.00  0.00           O  
ATOM    401  OD2 ASP A 166      41.666  37.113  66.594  1.00  0.00           O  
ATOM    402  N   PHE A 167      42.500  33.423  62.423  1.00  0.00           N  
ATOM    403  CA  PHE A 167      43.301  33.098  61.251  1.00  0.00           C  
ATOM    404  C   PHE A 167      43.317  34.299  60.307  1.00  0.00           C  
ATOM    405  O   PHE A 167      42.265  34.772  59.861  1.00  0.00           O  
ATOM    406  CB  PHE A 167      42.743  31.893  60.489  1.00  0.00           C  
ATOM    407  CG  PHE A 167      43.652  31.417  59.377  1.00  0.00           C  
ATOM    408  CD1 PHE A 167      44.702  30.537  59.644  1.00  0.00           C  
ATOM    409  CD2 PHE A 167      43.507  31.910  58.076  1.00  0.00           C  
ATOM    410  CE1 PHE A 167      45.600  30.157  58.632  1.00  0.00           C  
ATOM    411  CE2 PHE A 167      44.397  31.539  57.057  1.00  0.00           C  
ATOM    412  CZ  PHE A 167      45.446  30.662  57.335  1.00  0.00           C  
ATOM    413  N   VAL A 168      44.512  34.790  60.007  1.00  0.00           N  
ATOM    414  CA  VAL A 168      44.654  35.918  59.103  1.00  0.00           C  
ATOM    415  C   VAL A 168      45.833  35.726  58.161  1.00  0.00           C  
ATOM    416  O   VAL A 168      46.983  35.682  58.600  1.00  0.00           O  
ATOM    417  CB  VAL A 168      44.844  37.255  59.877  1.00  0.00           C  
ATOM    418  CG1 VAL A 168      45.165  38.385  58.898  1.00  0.00           C  
ATOM    419  CG2 VAL A 168      43.574  37.593  60.667  1.00  0.00           C  
ATOM    420  N   ASP A 169      45.532  35.582  56.870  1.00  0.00           N  
ATOM    421  CA  ASP A 169      46.557  35.445  55.841  1.00  0.00           C  
ATOM    422  C   ASP A 169      46.017  36.139  54.582  1.00  0.00           C  
ATOM    423  O   ASP A 169      44.898  36.648  54.596  1.00  0.00           O  
ATOM    424  CB  ASP A 169      46.932  33.963  55.614  1.00  0.00           C  
ATOM    425  CG  ASP A 169      46.026  33.243  54.627  1.00  0.00           C  
ATOM    426  OD1 ASP A 169      46.363  32.088  54.294  1.00  0.00           O  
ATOM    427  OD2 ASP A 169      44.997  33.794  54.184  1.00  0.00           O  
ATOM    428  N   PRO A 170      46.788  36.171  53.485  1.00  0.00           N  
ATOM    429  CA  PRO A 170      46.299  36.848  52.275  1.00  0.00           C  
ATOM    430  C   PRO A 170      44.998  36.373  51.640  1.00  0.00           C  
ATOM    431  O   PRO A 170      44.413  37.091  50.835  1.00  0.00           O  
ATOM    432  CB  PRO A 170      47.475  36.723  51.308  1.00  0.00           C  
ATOM    433  CG  PRO A 170      48.655  36.660  52.220  1.00  0.00           C  
ATOM    434  CD  PRO A 170      48.180  35.727  53.303  1.00  0.00           C  
ATOM    435  N   TRP A 171      44.534  35.183  52.002  1.00  0.00           N  
ATOM    436  CA  TRP A 171      43.316  34.645  51.404  1.00  0.00           C  
ATOM    437  C   TRP A 171      42.184  34.429  52.388  1.00  0.00           C  
ATOM    438  O   TRP A 171      41.023  34.335  52.001  1.00  0.00           O  
ATOM    439  CB  TRP A 171      43.634  33.318  50.701  1.00  0.00           C  
ATOM    440  CG  TRP A 171      44.659  33.480  49.635  1.00  0.00           C  
ATOM    441  CD1 TRP A 171      44.445  33.873  48.348  1.00  0.00           C  
ATOM    442  CD2 TRP A 171      46.079  33.372  49.792  1.00  0.00           C  
ATOM    443  NE1 TRP A 171      45.644  34.025  47.692  1.00  0.00           N  
ATOM    444  CE2 TRP A 171      46.663  33.723  48.556  1.00  0.00           C  
ATOM    445  CE3 TRP A 171      46.913  33.017  50.859  1.00  0.00           C  
ATOM    446  CZ2 TRP A 171      48.047  33.732  48.356  1.00  0.00           C  
ATOM    447  CZ3 TRP A 171      48.287  33.027  50.661  1.00  0.00           C  
ATOM    448  CH2 TRP A 171      48.841  33.382  49.416  1.00  0.00           C  
ATOM    449  N   THR A 172      42.507  34.376  53.667  1.00  0.00           N  
ATOM    450  CA  THR A 172      41.467  34.123  54.638  1.00  0.00           C  
ATOM    451  C   THR A 172      41.569  34.928  55.918  1.00  0.00           C  
ATOM    452  O   THR A 172      42.653  35.135  56.453  1.00  0.00           O  
ATOM    453  CB  THR A 172      41.455  32.626  55.024  1.00  0.00           C  
ATOM    454  OG1 THR A 172      41.462  31.825  53.836  1.00  0.00           O  
ATOM    455  CG2 THR A 172      40.213  32.295  55.850  1.00  0.00           C  
ATOM    456  N   VAL A 173      40.419  35.386  56.392  1.00  0.00           N  
ATOM    457  CA  VAL A 173      40.326  36.105  57.652  1.00  0.00           C  
ATOM    458  C   VAL A 173      39.191  35.385  58.370  1.00  0.00           C  
ATOM    459  O   VAL A 173      38.045  35.431  57.931  1.00  0.00           O  
ATOM    460  CB  VAL A 173      39.967  37.589  57.458  1.00  0.00           C  
ATOM    461  CG1 VAL A 173      39.738  38.239  58.813  1.00  0.00           C  
ATOM    462  CG2 VAL A 173      41.090  38.305  56.723  1.00  0.00           C  
ATOM    463  N   GLN A 174      39.514  34.703  59.462  1.00  0.00           N  
ATOM    464  CA  GLN A 174      38.506  33.941  60.189  1.00  0.00           C  
ATOM    465  C   GLN A 174      38.689  33.994  61.700  1.00  0.00           C  
ATOM    466  O   GLN A 174      39.809  33.996  62.200  1.00  0.00           O  
ATOM    467  CB  GLN A 174      38.551  32.479  59.728  1.00  0.00           C  
ATOM    468  CG  GLN A 174      37.548  31.554  60.392  1.00  0.00           C  
ATOM    469  CD  GLN A 174      36.143  31.744  59.855  1.00  0.00           C  
ATOM    470  OE1 GLN A 174      35.931  31.763  58.640  1.00  0.00           O  
ATOM    471  NE2 GLN A 174      35.171  31.876  60.757  1.00  0.00           N  
ATOM    472  N   THR A 175      37.568  34.041  62.413  1.00  0.00           N  
ATOM    473  CA  THR A 175      37.555  34.065  63.868  1.00  0.00           C  
ATOM    474  C   THR A 175      36.172  33.613  64.300  1.00  0.00           C  
ATOM    475  O   THR A 175      35.207  33.748  63.547  1.00  0.00           O  
ATOM    476  CB  THR A 175      37.814  35.480  64.445  1.00  0.00           C  
ATOM    477  OG1 THR A 175      37.711  35.432  65.875  1.00  0.00           O  
ATOM    478  CG2 THR A 175      36.793  36.490  63.906  1.00  0.00           C  
ATOM    479  N   SER A 176      36.076  33.063  65.503  1.00  0.00           N  
ATOM    480  CA  SER A 176      34.794  32.600  66.015  1.00  0.00           C  
ATOM    481  C   SER A 176      34.140  33.691  66.854  1.00  0.00           C  
ATOM    482  O   SER A 176      32.984  33.574  67.246  1.00  0.00           O  
ATOM    483  CB  SER A 176      34.992  31.340  66.858  1.00  0.00           C  
ATOM    484  OG  SER A 176      36.015  31.542  67.816  1.00  0.00           O  
ATOM    485  N   SER A 177      34.886  34.755  67.123  1.00  0.00           N  
ATOM    486  CA  SER A 177      34.373  35.859  67.922  1.00  0.00           C  
ATOM    487  C   SER A 177      33.445  36.785  67.139  1.00  0.00           C  
ATOM    488  O   SER A 177      33.794  37.260  66.056  1.00  0.00           O  
ATOM    489  CB  SER A 177      35.533  36.673  68.489  1.00  0.00           C  
ATOM    490  OG  SER A 177      35.048  37.803  69.190  1.00  0.00           O  
ATOM    491  N   ALA A 178      32.268  37.049  67.695  1.00  0.00           N  
ATOM    492  CA  ALA A 178      31.307  37.933  67.046  1.00  0.00           C  
ATOM    493  C   ALA A 178      31.809  39.376  67.071  1.00  0.00           C  
ATOM    494  O   ALA A 178      31.265  40.247  66.392  1.00  0.00           O  
ATOM    495  CB  ALA A 178      29.952  37.837  67.738  1.00  0.00           C  
ATOM    496  N   LYS A 179      32.849  39.626  67.861  1.00  0.00           N  
ATOM    497  CA  LYS A 179      33.424  40.962  67.959  1.00  0.00           C  
ATOM    498  C   LYS A 179      34.538  41.144  66.931  1.00  0.00           C  
ATOM    499  O   LYS A 179      35.146  42.211  66.842  1.00  0.00           O  
ATOM    500  CB  LYS A 179      33.962  41.188  69.366  1.00  0.00           C  
ATOM    501  CG  LYS A 179      32.890  41.051  70.430  1.00  0.00           C  
ATOM    502  CD  LYS A 179      33.476  41.018  71.833  1.00  0.00           C  
ATOM    503  CE  LYS A 179      34.107  42.338  72.208  1.00  0.00           C  
ATOM    504  NZ  LYS A 179      34.567  42.325  73.627  1.00  0.00           N  
ATOM    505  N   GLY A 180      34.800  40.092  66.156  1.00  0.00           N  
ATOM    506  CA  GLY A 180      35.831  40.155  65.135  1.00  0.00           C  
ATOM    507  C   GLY A 180      37.234  39.818  65.611  1.00  0.00           C  
ATOM    508  O   GLY A 180      37.431  39.350  66.732  1.00  0.00           O  
ATOM    509  N   ILE A 182      38.213  40.061  64.744  1.00  0.00           N  
ATOM    510  CA  ILE A 182      39.615  39.791  65.049  1.00  0.00           C  
ATOM    511  C   ILE A 182      40.130  40.626  66.210  1.00  0.00           C  
ATOM    512  O   ILE A 182      39.745  41.784  66.369  1.00  0.00           O  
ATOM    513  CB  ILE A 182      40.522  40.071  63.819  1.00  0.00           C  
ATOM    514  CG1 ILE A 182      40.499  38.876  62.867  1.00  0.00           C  
ATOM    515  CG2 ILE A 182      41.948  40.364  64.260  1.00  0.00           C  
ATOM    516  CD1 ILE A 182      39.152  38.619  62.267  1.00  0.00           C  
ATOM    517  N   ASP A 183      40.991  40.027  67.026  1.00  0.00           N  
ATOM    518  CA  ASP A 183      41.600  40.736  68.144  1.00  0.00           C  
ATOM    519  C   ASP A 183      42.851  41.351  67.520  1.00  0.00           C  
ATOM    520  O   ASP A 183      43.895  40.700  67.421  1.00  0.00           O  
ATOM    521  CB  ASP A 183      41.992  39.764  69.257  1.00  0.00           C  
ATOM    522  CG  ASP A 183      42.633  40.466  70.444  1.00  0.00           C  
ATOM    523  OD1 ASP A 183      43.502  41.340  70.231  1.00  0.00           O  
ATOM    524  OD2 ASP A 183      42.279  40.139  71.593  1.00  0.00           O  
ATOM    525  N   TYR A 184      42.733  42.602  67.086  1.00  0.00           N  
ATOM    526  CA  TYR A 184      43.831  43.292  66.423  1.00  0.00           C  
ATOM    527  C   TYR A 184      45.085  43.538  67.259  1.00  0.00           C  
ATOM    528  O   TYR A 184      46.192  43.523  66.723  1.00  0.00           O  
ATOM    529  CB  TYR A 184      43.314  44.599  65.816  1.00  0.00           C  
ATOM    530  CG  TYR A 184      42.339  44.361  64.681  1.00  0.00           C  
ATOM    531  CD1 TYR A 184      42.780  43.848  63.459  1.00  0.00           C  
ATOM    532  CD2 TYR A 184      40.969  44.592  64.842  1.00  0.00           C  
ATOM    533  CE1 TYR A 184      41.889  43.563  62.427  1.00  0.00           C  
ATOM    534  CE2 TYR A 184      40.064  44.311  63.811  1.00  0.00           C  
ATOM    535  CZ  TYR A 184      40.537  43.795  62.609  1.00  0.00           C  
ATOM    536  OH  TYR A 184      39.670  43.501  61.589  1.00  0.00           O  
ATOM    537  N   ASP A 185      44.932  43.763  68.558  1.00  0.00           N  
ATOM    538  CA  ASP A 185      46.105  43.981  69.406  1.00  0.00           C  
ATOM    539  C   ASP A 185      46.951  42.711  69.450  1.00  0.00           C  
ATOM    540  O   ASP A 185      48.178  42.763  69.414  1.00  0.00           O  
ATOM    541  CB  ASP A 185      45.675  44.368  70.822  1.00  0.00           C  
ATOM    542  CG  ASP A 185      45.192  45.802  70.909  1.00  0.00           C  
ATOM    543  OD1 ASP A 185      44.339  46.083  71.771  1.00  0.00           O  
ATOM    544  OD2 ASP A 185      45.673  46.652  70.125  1.00  0.00           O  
ATOM    545  N   LYS A 186      46.282  41.569  69.522  1.00  0.00           N  
ATOM    546  CA  LYS A 186      46.970  40.291  69.558  1.00  0.00           C  
ATOM    547  C   LYS A 186      47.649  40.037  68.210  1.00  0.00           C  
ATOM    548  O   LYS A 186      48.764  39.508  68.151  1.00  0.00           O  
ATOM    549  CB  LYS A 186      45.967  39.175  69.863  1.00  0.00           C  
ATOM    550  CG  LYS A 186      46.221  38.410  71.159  1.00  0.00           C  
ATOM    551  CD  LYS A 186      46.339  39.326  72.380  1.00  0.00           C  
ATOM    552  CE  LYS A 186      47.767  39.866  72.585  1.00  0.00           C  
ATOM    553  NZ  LYS A 186      48.781  38.794  72.886  1.00  0.00           N  
ATOM    554  N   LEU A 187      46.973  40.423  67.130  1.00  0.00           N  
ATOM    555  CA  LEU A 187      47.506  40.233  65.785  1.00  0.00           C  
ATOM    556  C   LEU A 187      48.812  41.009  65.623  1.00  0.00           C  
ATOM    557  O   LEU A 187      49.732  40.553  64.945  1.00  0.00           O  
ATOM    558  CB  LEU A 187      46.492  40.704  64.738  1.00  0.00           C  
ATOM    559  CG  LEU A 187      46.270  39.859  63.476  1.00  0.00           C  
ATOM    560  CD1 LEU A 187      45.767  40.766  62.366  1.00  0.00           C  
ATOM    561  CD2 LEU A 187      47.540  39.178  63.039  1.00  0.00           C  
ATOM    562  N   ILE A 188      48.883  42.183  66.248  1.00  0.00           N  
ATOM    563  CA  ILE A 188      50.082  43.021  66.192  1.00  0.00           C  
ATOM    564  C   ILE A 188      51.251  42.284  66.833  1.00  0.00           C  
ATOM    565  O   ILE A 188      52.378  42.324  66.334  1.00  0.00           O  
ATOM    566  CB  ILE A 188      49.864  44.371  66.935  1.00  0.00           C  
ATOM    567  CG1 ILE A 188      49.055  45.327  66.053  1.00  0.00           C  
ATOM    568  CG2 ILE A 188      51.202  45.010  67.286  1.00  0.00           C  
ATOM    569  CD1 ILE A 188      48.652  46.615  66.752  1.00  0.00           C  
ATOM    570  N   VAL A 189      50.980  41.615  67.948  1.00  0.00           N  
ATOM    571  CA  VAL A 189      52.015  40.860  68.636  1.00  0.00           C  
ATOM    572  C   VAL A 189      52.438  39.667  67.772  1.00  0.00           C  
ATOM    573  O   VAL A 189      53.627  39.401  67.610  1.00  0.00           O  
ATOM    574  CB  VAL A 189      51.520  40.346  70.004  1.00  0.00           C  
ATOM    575  CG1 VAL A 189      52.590  39.485  70.650  1.00  0.00           C  
ATOM    576  CG2 VAL A 189      51.170  41.528  70.905  1.00  0.00           C  
ATOM    577  N   ARG A 190      51.460  38.960  67.216  1.00  0.00           N  
ATOM    578  CA  ARG A 190      51.743  37.810  66.366  1.00  0.00           C  
ATOM    579  C   ARG A 190      52.562  38.186  65.123  1.00  0.00           C  
ATOM    580  O   ARG A 190      53.546  37.520  64.792  1.00  0.00           O  
ATOM    581  CB  ARG A 190      50.430  37.131  65.953  1.00  0.00           C  
ATOM    582  CG  ARG A 190      50.575  36.099  64.839  1.00  0.00           C  
ATOM    583  CD  ARG A 190      49.812  34.826  65.158  1.00  0.00           C  
ATOM    584  NE  ARG A 190      48.378  35.039  65.344  1.00  0.00           N  
ATOM    585  CZ  ARG A 190      47.469  34.937  64.377  1.00  0.00           C  
ATOM    586  NH1 ARG A 190      47.838  34.622  63.141  1.00  0.00           N  
ATOM    587  NH2 ARG A 190      46.187  35.142  64.649  1.00  0.00           N  
ATOM    588  N   PHE A 191      52.168  39.254  64.438  1.00  0.00           N  
ATOM    589  CA  PHE A 191      52.887  39.674  63.241  1.00  0.00           C  
ATOM    590  C   PHE A 191      54.128  40.487  63.571  1.00  0.00           C  
ATOM    591  O   PHE A 191      54.962  40.741  62.699  1.00  0.00           O  
ATOM    592  CB  PHE A 191      51.975  40.495  62.324  1.00  0.00           C  
ATOM    593  CG  PHE A 191      50.953  39.679  61.579  1.00  0.00           C  
ATOM    594  CD1 PHE A 191      50.847  38.304  61.775  1.00  0.00           C  
ATOM    595  CD2 PHE A 191      50.099  40.291  60.663  1.00  0.00           C  
ATOM    596  CE1 PHE A 191      49.905  37.552  61.068  1.00  0.00           C  
ATOM    597  CE2 PHE A 191      49.153  39.548  59.951  1.00  0.00           C  
ATOM    598  CZ  PHE A 191      49.057  38.176  60.154  1.00  0.00           C  
ATOM    599  N   GLY A 195      54.244  40.904  64.828  1.00  0.00           N  
ATOM    600  CA  GLY A 195      55.395  41.686  65.239  1.00  0.00           C  
ATOM    601  C   GLY A 195      55.424  43.097  64.677  1.00  0.00           C  
ATOM    602  O   GLY A 195      56.496  43.639  64.416  1.00  0.00           O  
ATOM    603  N   SER A 196      54.257  43.702  64.473  1.00  0.00           N  
ATOM    604  CA  SER A 196      54.221  45.060  63.949  1.00  0.00           C  
ATOM    605  C   SER A 196      54.084  46.021  65.123  1.00  0.00           C  
ATOM    606  O   SER A 196      54.111  45.604  66.271  1.00  0.00           O  
ATOM    607  CB  SER A 196      53.060  45.233  62.960  1.00  0.00           C  
ATOM    608  OG  SER A 196      51.823  44.897  63.558  1.00  0.00           O  
ATOM    609  N   SER A 197      53.933  47.304  64.836  1.00  0.00           N  
ATOM    610  CA  SER A 197      53.830  48.306  65.887  1.00  0.00           C  
ATOM    611  C   SER A 197      52.467  49.008  65.905  1.00  0.00           C  
ATOM    612  O   SER A 197      51.926  49.373  64.862  1.00  0.00           O  
ATOM    613  CB  SER A 197      54.955  49.333  65.707  1.00  0.00           C  
ATOM    614  OG  SER A 197      54.877  50.358  66.678  1.00  0.00           O  
ATOM    615  N   LYS A 198      51.910  49.184  67.094  1.00  0.00           N  
ATOM    616  CA  LYS A 198      50.628  49.853  67.238  1.00  0.00           C  
ATOM    617  C   LYS A 198      50.790  51.343  66.916  1.00  0.00           C  
ATOM    618  O   LYS A 198      51.821  51.941  67.222  1.00  0.00           O  
ATOM    619  CB  LYS A 198      50.125  49.677  68.671  1.00  0.00           C  
ATOM    620  CG  LYS A 198      48.973  50.581  69.086  1.00  0.00           C  
ATOM    621  CD  LYS A 198      47.681  50.265  68.355  1.00  0.00           C  
ATOM    622  CE  LYS A 198      46.526  51.050  68.967  1.00  0.00           C  
ATOM    623  NZ  LYS A 198      45.257  50.964  68.182  1.00  0.00           N  
ATOM    624  N   ILE A 199      49.786  51.933  66.273  1.00  0.00           N  
ATOM    625  CA  ILE A 199      49.840  53.354  65.957  1.00  0.00           C  
ATOM    626  C   ILE A 199      49.293  54.090  67.175  1.00  0.00           C  
ATOM    627  O   ILE A 199      48.114  53.963  67.498  1.00  0.00           O  
ATOM    628  CB  ILE A 199      48.985  53.708  64.709  1.00  0.00           C  
ATOM    629  CG1 ILE A 199      49.598  53.061  63.457  1.00  0.00           C  
ATOM    630  CG2 ILE A 199      48.927  55.221  64.533  1.00  0.00           C  
ATOM    631  CD1 ILE A 199      48.887  53.395  62.149  1.00  0.00           C  
ATOM    632  N   ASP A 200      50.154  54.834  67.864  1.00  0.00           N  
ATOM    633  CA  ASP A 200      49.728  55.569  69.053  1.00  0.00           C  
ATOM    634  C   ASP A 200      49.407  57.033  68.768  1.00  0.00           C  
ATOM    635  O   ASP A 200      49.634  57.534  67.665  1.00  0.00           O  
ATOM    636  CB  ASP A 200      50.788  55.479  70.162  1.00  0.00           C  
ATOM    637  CG  ASP A 200      52.161  55.956  69.711  1.00  0.00           C  
ATOM    638  OD1 ASP A 200      52.243  56.965  68.976  1.00  0.00           O  
ATOM    639  OD2 ASP A 200      53.165  55.325  70.109  1.00  0.00           O  
ATOM    640  N   LYS A 201      48.884  57.715  69.780  1.00  0.00           N  
ATOM    641  CA  LYS A 201      48.501  59.113  69.653  1.00  0.00           C  
ATOM    642  C   LYS A 201      49.646  60.008  69.185  1.00  0.00           C  
ATOM    643  O   LYS A 201      49.442  60.904  68.362  1.00  0.00           O  
ATOM    644  CB  LYS A 201      47.949  59.619  70.986  1.00  0.00           C  
ATOM    645  CG  LYS A 201      47.380  61.027  70.926  1.00  0.00           C  
ATOM    646  CD  LYS A 201      46.152  61.103  70.021  1.00  0.00           C  
ATOM    647  CE  LYS A 201      45.519  62.494  70.055  1.00  0.00           C  
ATOM    648  NZ  LYS A 201      44.267  62.560  69.248  1.00  0.00           N  
ATOM    649  N   GLU A 202      50.851  59.766  69.693  1.00  0.00           N  
ATOM    650  CA  GLU A 202      52.003  60.573  69.294  1.00  0.00           C  
ATOM    651  C   GLU A 202      52.362  60.478  67.800  1.00  0.00           C  
ATOM    652  O   GLU A 202      52.786  61.471  67.201  1.00  0.00           O  
ATOM    653  CB  GLU A 202      53.227  60.213  70.145  1.00  0.00           C  
ATOM    654  CG  GLU A 202      54.570  60.689  69.558  1.00  0.00           C  
ATOM    655  CD  GLU A 202      54.673  62.208  69.387  1.00  0.00           C  
ATOM    656  OE1 GLU A 202      55.598  62.659  68.668  1.00  0.00           O  
ATOM    657  OE2 GLU A 202      53.847  62.947  69.972  1.00  0.00           O  
ATOM    658  N   LEU A 203      52.205  59.299  67.199  1.00  0.00           N  
ATOM    659  CA  LEU A 203      52.519  59.134  65.776  1.00  0.00           C  
ATOM    660  C   LEU A 203      51.507  59.919  64.948  1.00  0.00           C  
ATOM    661  O   LEU A 203      51.854  60.588  63.978  1.00  0.00           O  
ATOM    662  CB  LEU A 203      52.474  57.655  65.373  1.00  0.00           C  
ATOM    663  CG  LEU A 203      52.719  57.352  63.890  1.00  0.00           C  
ATOM    664  CD1 LEU A 203      54.022  57.983  63.440  1.00  0.00           C  
ATOM    665  CD2 LEU A 203      52.764  55.853  63.676  1.00  0.00           C  
ATOM    666  N   ILE A 204      50.246  59.827  65.346  1.00  0.00           N  
ATOM    667  CA  ILE A 204      49.179  60.536  64.661  1.00  0.00           C  
ATOM    668  C   ILE A 204      49.460  62.034  64.727  1.00  0.00           C  
ATOM    669  O   ILE A 204      49.428  62.718  63.704  1.00  0.00           O  
ATOM    670  CB  ILE A 204      47.818  60.201  65.308  1.00  0.00           C  
ATOM    671  CG1 ILE A 204      47.509  58.717  65.068  1.00  0.00           C  
ATOM    672  CG2 ILE A 204      46.720  61.105  64.751  1.00  0.00           C  
ATOM    673  CD1 ILE A 204      46.270  58.213  65.769  1.00  0.00           C  
ATOM    674  N   ASN A 205      49.761  62.532  65.926  1.00  0.00           N  
ATOM    675  CA  ASN A 205      50.059  63.953  66.117  1.00  0.00           C  
ATOM    676  C   ASN A 205      51.255  64.374  65.283  1.00  0.00           C  
ATOM    677  O   ASN A 205      51.320  65.509  64.809  1.00  0.00           O  
ATOM    678  CB  ASN A 205      50.336  64.259  67.592  1.00  0.00           C  
ATOM    679  CG  ASN A 205      49.105  64.101  68.465  1.00  0.00           C  
ATOM    680  OD1 ASN A 205      49.197  64.123  69.690  1.00  0.00           O  
ATOM    681  ND2 ASN A 205      47.945  63.943  67.838  1.00  0.00           N  
ATOM    682  N   ARG A 206      52.210  63.465  65.108  1.00  0.00           N  
ATOM    683  CA  ARG A 206      53.387  63.776  64.307  1.00  0.00           C  
ATOM    684  C   ARG A 206      53.006  63.904  62.828  1.00  0.00           C  
ATOM    685  O   ARG A 206      53.529  64.762  62.117  1.00  0.00           O  
ATOM    686  CB  ARG A 206      54.460  62.699  64.470  1.00  0.00           C  
ATOM    687  CG  ARG A 206      55.717  63.011  63.685  1.00  0.00           C  
ATOM    688  CD  ARG A 206      56.817  61.988  63.901  1.00  0.00           C  
ATOM    689  NE  ARG A 206      58.007  62.363  63.142  1.00  0.00           N  
ATOM    690  CZ  ARG A 206      59.134  61.662  63.110  1.00  0.00           C  
ATOM    691  NH1 ARG A 206      59.238  60.535  63.796  1.00  0.00           N  
ATOM    692  NH2 ARG A 206      60.162  62.093  62.393  1.00  0.00           N  
ATOM    693  N   ILE A 207      52.092  63.048  62.371  1.00  0.00           N  
ATOM    694  CA  ILE A 207      51.640  63.085  60.986  1.00  0.00           C  
ATOM    695  C   ILE A 207      50.889  64.394  60.753  1.00  0.00           C  
ATOM    696  O   ILE A 207      51.020  65.019  59.697  1.00  0.00           O  
ATOM    697  CB  ILE A 207      50.709  61.882  60.673  1.00  0.00           C  
ATOM    698  CG1 ILE A 207      51.545  60.599  60.590  1.00  0.00           C  
ATOM    699  CG2 ILE A 207      49.944  62.121  59.368  1.00  0.00           C  
ATOM    700  CD1 ILE A 207      50.739  59.320  60.716  1.00  0.00           C  
ATOM    701  N   GLU A 208      50.107  64.799  61.750  1.00  0.00           N  
ATOM    702  CA  GLU A 208      49.336  66.036  61.682  1.00  0.00           C  
ATOM    703  C   GLU A 208      50.266  67.246  61.575  1.00  0.00           C  
ATOM    704  O   GLU A 208      50.012  68.154  60.789  1.00  0.00           O  
ATOM    705  CB  GLU A 208      48.435  66.158  62.917  1.00  0.00           C  
ATOM    706  CG  GLU A 208      47.616  67.437  62.984  1.00  0.00           C  
ATOM    707  CD  GLU A 208      46.639  67.449  64.154  1.00  0.00           C  
ATOM    708  OE1 GLU A 208      47.036  67.044  65.270  1.00  0.00           O  
ATOM    709  OE2 GLU A 208      45.476  67.870  63.963  1.00  0.00           O  
ATOM    710  N   ARG A 209      51.346  67.249  62.354  1.00  0.00           N  
ATOM    711  CA  ARG A 209      52.309  68.352  62.323  1.00  0.00           C  
ATOM    712  C   ARG A 209      53.069  68.406  61.007  1.00  0.00           C  
ATOM    713  O   ARG A 209      53.468  69.477  60.558  1.00  0.00           O  
ATOM    714  CB  ARG A 209      53.335  68.231  63.457  1.00  0.00           C  
ATOM    715  CG  ARG A 209      52.846  68.621  64.843  1.00  0.00           C  
ATOM    716  CD  ARG A 209      54.041  68.862  65.770  1.00  0.00           C  
ATOM    717  NE  ARG A 209      54.899  67.686  65.889  1.00  0.00           N  
ATOM    718  CZ  ARG A 209      54.597  66.610  66.613  1.00  0.00           C  
ATOM    719  NH1 ARG A 209      53.457  66.563  67.291  1.00  0.00           N  
ATOM    720  NH2 ARG A 209      55.430  65.577  66.654  1.00  0.00           N  
ATOM    721  N   ALA A 210      53.274  67.247  60.392  1.00  0.00           N  
ATOM    722  CA  ALA A 210      54.005  67.175  59.133  1.00  0.00           C  
ATOM    723  C   ALA A 210      53.149  67.513  57.920  1.00  0.00           C  
ATOM    724  O   ALA A 210      53.676  67.924  56.887  1.00  0.00           O  
ATOM    725  CB  ALA A 210      54.613  65.786  58.961  1.00  0.00           C  
ATOM    726  N   THR A 211      51.836  67.338  58.035  1.00  0.00           N  
ATOM    727  CA  THR A 211      50.940  67.620  56.914  1.00  0.00           C  
ATOM    728  C   THR A 211      50.097  68.886  57.089  1.00  0.00           C  
ATOM    729  O   THR A 211      49.682  69.502  56.104  1.00  0.00           O  
ATOM    730  CB  THR A 211      49.970  66.430  56.650  1.00  0.00           C  
ATOM    731  OG1 THR A 211      49.153  66.201  57.809  1.00  0.00           O  
ATOM    732  CG2 THR A 211      50.754  65.165  56.321  1.00  0.00           C  
ATOM    733  N   GLY A 212      49.849  69.270  58.339  1.00  0.00           N  
ATOM    734  CA  GLY A 212      49.033  70.444  58.598  1.00  0.00           C  
ATOM    735  C   GLY A 212      47.584  70.137  58.266  1.00  0.00           C  
ATOM    736  O   GLY A 212      46.756  71.035  58.089  1.00  0.00           O  
ATOM    737  N   GLN A 214      47.291  68.843  58.180  1.00  0.00           N  
ATOM    738  CA  GLN A 214      45.957  68.362  57.863  1.00  0.00           C  
ATOM    739  C   GLN A 214      45.402  67.570  59.031  1.00  0.00           C  
ATOM    740  O   GLN A 214      46.155  66.978  59.805  1.00  0.00           O  
ATOM    741  CB  GLN A 214      46.010  67.467  56.624  1.00  0.00           C  
ATOM    742  CG  GLN A 214      46.428  68.179  55.360  1.00  0.00           C  
ATOM    743  CD  GLN A 214      45.456  69.281  54.983  1.00  0.00           C  
ATOM    744  OE1 GLN A 214      44.257  69.043  54.854  1.00  0.00           O  
ATOM    745  NE2 GLN A 214      45.969  70.493  54.807  1.00  0.00           N  
ATOM    746  N   ARG A 215      44.084  67.557  59.165  1.00  0.00           N  
ATOM    747  CA  ARG A 215      43.459  66.811  60.244  1.00  0.00           C  
ATOM    748  C   ARG A 215      43.627  65.316  59.961  1.00  0.00           C  
ATOM    749  O   ARG A 215      43.373  64.856  58.846  1.00  0.00           O  
ATOM    750  CB  ARG A 215      41.974  67.151  60.330  1.00  0.00           C  
ATOM    751  CG  ARG A 215      41.310  66.626  61.573  1.00  0.00           C  
ATOM    752  CD  ARG A 215      39.812  66.854  61.537  1.00  0.00           C  
ATOM    753  NE  ARG A 215      39.153  66.264  62.699  1.00  0.00           N  
ATOM    754  CZ  ARG A 215      37.873  65.909  62.721  1.00  0.00           C  
ATOM    755  NH1 ARG A 215      37.123  66.091  61.639  1.00  0.00           N  
ATOM    756  NH2 ARG A 215      37.349  65.361  63.812  1.00  0.00           N  
ATOM    757  N   PRO A 216      44.073  64.542  60.961  1.00  0.00           N  
ATOM    758  CA  PRO A 216      44.255  63.100  60.764  1.00  0.00           C  
ATOM    759  C   PRO A 216      43.000  62.469  60.174  1.00  0.00           C  
ATOM    760  O   PRO A 216      41.897  62.704  60.663  1.00  0.00           O  
ATOM    761  CB  PRO A 216      44.534  62.593  62.176  1.00  0.00           C  
ATOM    762  CG  PRO A 216      45.252  63.759  62.808  1.00  0.00           C  
ATOM    763  CD  PRO A 216      44.431  64.941  62.334  1.00  0.00           C  
ATOM    764  N   HIS A 217      43.167  61.680  59.115  1.00  0.00           N  
ATOM    765  CA  HIS A 217      42.038  61.006  58.473  1.00  0.00           C  
ATOM    766  C   HIS A 217      41.272  60.231  59.558  1.00  0.00           C  
ATOM    767  O   HIS A 217      41.878  59.755  60.525  1.00  0.00           O  
ATOM    768  CB  HIS A 217      42.573  60.058  57.391  1.00  0.00           C  
ATOM    769  CG  HIS A 217      41.519  59.520  56.475  1.00  0.00           C  
ATOM    770  ND1 HIS A 217      40.696  58.464  56.818  1.00  0.00           N  
ATOM    771  CD2 HIS A 217      41.138  59.909  55.234  1.00  0.00           C  
ATOM    772  CE1 HIS A 217      39.855  58.228  55.827  1.00  0.00           C  
ATOM    773  NE2 HIS A 217      40.102  59.091  54.855  1.00  0.00           N  
ATOM    774  N   HIS A 218      39.954  60.103  59.422  1.00  0.00           N  
ATOM    775  CA  HIS A 218      39.196  59.389  60.449  1.00  0.00           C  
ATOM    776  C   HIS A 218      39.596  57.914  60.613  1.00  0.00           C  
ATOM    777  O   HIS A 218      39.335  57.319  61.657  1.00  0.00           O  
ATOM    778  CB  HIS A 218      37.680  59.531  60.219  1.00  0.00           C  
ATOM    779  CG  HIS A 218      37.236  59.180  58.837  1.00  0.00           C  
ATOM    780  ND1 HIS A 218      36.535  58.028  58.552  1.00  0.00           N  
ATOM    781  CD2 HIS A 218      37.409  59.819  57.656  1.00  0.00           C  
ATOM    782  CE1 HIS A 218      36.296  57.970  57.253  1.00  0.00           C  
ATOM    783  NE2 HIS A 218      36.816  59.045  56.686  1.00  0.00           N  
ATOM    784  N   PHE A 219      40.232  57.321  59.603  1.00  0.00           N  
ATOM    785  CA  PHE A 219      40.680  55.930  59.743  1.00  0.00           C  
ATOM    786  C   PHE A 219      41.740  55.897  60.855  1.00  0.00           C  
ATOM    787  O   PHE A 219      41.796  54.959  61.656  1.00  0.00           O  
ATOM    788  CB  PHE A 219      41.301  55.393  58.440  1.00  0.00           C  
ATOM    789  CG  PHE A 219      40.299  55.073  57.361  1.00  0.00           C  
ATOM    790  CD1 PHE A 219      38.938  55.033  57.634  1.00  0.00           C  
ATOM    791  CD2 PHE A 219      40.728  54.809  56.061  1.00  0.00           C  
ATOM    792  CE1 PHE A 219      38.017  54.741  56.631  1.00  0.00           C  
ATOM    793  CE2 PHE A 219      39.816  54.514  55.049  1.00  0.00           C  
ATOM    794  CZ  PHE A 219      38.458  54.481  55.337  1.00  0.00           C  
ATOM    795  N   LEU A 220      42.579  56.932  60.889  1.00  0.00           N  
ATOM    796  CA  LEU A 220      43.623  57.047  61.906  1.00  0.00           C  
ATOM    797  C   LEU A 220      43.019  57.403  63.259  1.00  0.00           C  
ATOM    798  O   LEU A 220      43.438  56.875  64.288  1.00  0.00           O  
ATOM    799  CB  LEU A 220      44.656  58.112  61.507  1.00  0.00           C  
ATOM    800  CG  LEU A 220      45.670  57.703  60.429  1.00  0.00           C  
ATOM    801  CD1 LEU A 220      46.467  58.913  59.971  1.00  0.00           C  
ATOM    802  CD2 LEU A 220      46.595  56.629  60.982  1.00  0.00           C  
ATOM    803  N   ARG A 221      42.021  58.284  63.252  1.00  0.00           N  
ATOM    804  CA  ARG A 221      41.371  58.718  64.489  1.00  0.00           C  
ATOM    805  C   ARG A 221      40.550  57.628  65.166  1.00  0.00           C  
ATOM    806  O   ARG A 221      40.394  57.631  66.385  1.00  0.00           O  
ATOM    807  CB  ARG A 221      40.467  59.934  64.224  1.00  0.00           C  
ATOM    808  CG  ARG A 221      41.229  61.175  63.779  1.00  0.00           C  
ATOM    809  CD  ARG A 221      40.424  62.470  63.942  1.00  0.00           C  
ATOM    810  NE  ARG A 221      39.616  62.801  62.770  1.00  0.00           N  
ATOM    811  CZ  ARG A 221      38.372  62.386  62.580  1.00  0.00           C  
ATOM    812  NH1 ARG A 221      37.794  61.625  63.493  1.00  0.00           N  
ATOM    813  NH2 ARG A 221      37.713  62.727  61.481  1.00  0.00           N  
ATOM    814  N   ARG A 222      40.031  56.692  64.380  1.00  0.00           N  
ATOM    815  CA  ARG A 222      39.205  55.627  64.931  1.00  0.00           C  
ATOM    816  C   ARG A 222      39.871  54.260  65.010  1.00  0.00           C  
ATOM    817  O   ARG A 222      39.211  53.262  65.293  1.00  0.00           O  
ATOM    818  CB  ARG A 222      37.922  55.517  64.119  1.00  0.00           C  
ATOM    819  CG  ARG A 222      37.141  56.815  64.086  1.00  0.00           C  
ATOM    820  CD  ARG A 222      35.918  56.709  63.207  1.00  0.00           C  
ATOM    821  NE  ARG A 222      35.211  57.979  63.134  1.00  0.00           N  
ATOM    822  CZ  ARG A 222      34.193  58.216  62.321  1.00  0.00           C  
ATOM    823  NH1 ARG A 222      33.760  57.263  61.508  1.00  0.00           N  
ATOM    824  NH2 ARG A 222      33.608  59.404  62.321  1.00  0.00           N  
ATOM    825  N   GLY A 224      41.175  54.207  64.759  1.00  0.00           N  
ATOM    826  CA  GLY A 224      41.868  52.935  64.823  1.00  0.00           C  
ATOM    827  C   GLY A 224      41.538  51.951  63.707  1.00  0.00           C  
ATOM    828  O   GLY A 224      41.609  50.744  63.924  1.00  0.00           O  
ATOM    829  N   ILE A 225      41.142  52.441  62.532  1.00  0.00           N  
ATOM    830  CA  ILE A 225      40.875  51.541  61.411  1.00  0.00           C  
ATOM    831  C   ILE A 225      42.282  51.201  60.898  1.00  0.00           C  
ATOM    832  O   ILE A 225      42.623  50.029  60.724  1.00  0.00           O  
ATOM    833  CB  ILE A 225      40.001  52.206  60.309  1.00  0.00           C  
ATOM    834  CG1 ILE A 225      38.512  51.944  60.577  1.00  0.00           C  
ATOM    835  CG2 ILE A 225      40.306  51.603  58.953  1.00  0.00           C  
ATOM    836  CD1 ILE A 225      37.924  52.675  61.722  1.00  0.00           C  
ATOM    837  N   PHE A 226      43.094  52.226  60.640  1.00  0.00           N  
ATOM    838  CA  PHE A 226      44.492  52.000  60.269  1.00  0.00           C  
ATOM    839  C   PHE A 226      45.139  52.115  61.650  1.00  0.00           C  
ATOM    840  O   PHE A 226      45.350  53.208  62.182  1.00  0.00           O  
ATOM    841  CB  PHE A 226      44.989  53.061  59.293  1.00  0.00           C  
ATOM    842  CG  PHE A 226      44.947  52.606  57.864  1.00  0.00           C  
ATOM    843  CD1 PHE A 226      45.972  51.816  57.345  1.00  0.00           C  
ATOM    844  CD2 PHE A 226      43.851  52.901  57.055  1.00  0.00           C  
ATOM    845  CE1 PHE A 226      45.905  51.325  56.043  1.00  0.00           C  
ATOM    846  CE2 PHE A 226      43.774  52.412  55.752  1.00  0.00           C  
ATOM    847  CZ  PHE A 226      44.803  51.622  55.244  1.00  0.00           C  
ATOM    848  N   PHE A 227      45.412  50.949  62.225  1.00  0.00           N  
ATOM    849  CA  PHE A 227      45.909  50.809  63.585  1.00  0.00           C  
ATOM    850  C   PHE A 227      47.336  50.316  63.775  1.00  0.00           C  
ATOM    851  O   PHE A 227      47.862  50.377  64.886  1.00  0.00           O  
ATOM    852  CB  PHE A 227      44.989  49.828  64.306  1.00  0.00           C  
ATOM    853  CG  PHE A 227      45.173  48.406  63.845  1.00  0.00           C  
ATOM    854  CD1 PHE A 227      45.811  47.474  64.653  1.00  0.00           C  
ATOM    855  CD2 PHE A 227      44.784  48.022  62.564  1.00  0.00           C  
ATOM    856  CE1 PHE A 227      46.066  46.176  64.191  1.00  0.00           C  
ATOM    857  CE2 PHE A 227      45.035  46.730  62.092  1.00  0.00           C  
ATOM    858  CZ  PHE A 227      45.679  45.807  62.909  1.00  0.00           C  
ATOM    859  N   SER A 228      47.956  49.810  62.716  1.00  0.00           N  
ATOM    860  CA  SER A 228      49.303  49.265  62.831  1.00  0.00           C  
ATOM    861  C   SER A 228      50.246  49.757  61.743  1.00  0.00           C  
ATOM    862  O   SER A 228      49.809  50.119  60.659  1.00  0.00           O  
ATOM    863  CB  SER A 228      49.225  47.729  62.809  1.00  0.00           C  
ATOM    864  OG  SER A 228      50.464  47.144  62.445  1.00  0.00           O  
ATOM    865  N   HIS A 229      51.543  49.763  62.032  1.00  0.00           N  
ATOM    866  CA  HIS A 229      52.517  50.230  61.054  1.00  0.00           C  
ATOM    867  C   HIS A 229      53.876  49.560  61.237  1.00  0.00           C  
ATOM    868  O   HIS A 229      54.094  48.794  62.177  1.00  0.00           O  
ATOM    869  CB  HIS A 229      52.704  51.746  61.196  1.00  0.00           C  
ATOM    870  CG  HIS A 229      53.610  52.136  62.326  1.00  0.00           C  
ATOM    871  ND1 HIS A 229      54.967  52.331  62.160  1.00  0.00           N  
ATOM    872  CD2 HIS A 229      53.365  52.308  63.648  1.00  0.00           C  
ATOM    873  CE1 HIS A 229      55.517  52.607  63.329  1.00  0.00           C  
ATOM    874  NE2 HIS A 229      54.567  52.598  64.249  1.00  0.00           N  
ATOM    875  N   ARG A 230      54.779  49.865  60.315  1.00  0.00           N  
ATOM    876  CA  ARG A 230      56.151  49.391  60.362  1.00  0.00           C  
ATOM    877  C   ARG A 230      56.968  50.549  59.793  1.00  0.00           C  
ATOM    878  O   ARG A 230      56.755  50.953  58.647  1.00  0.00           O  
ATOM    879  CB  ARG A 230      56.361  48.131  59.499  1.00  0.00           C  
ATOM    880  CG  ARG A 230      55.679  46.857  60.012  1.00  0.00           C  
ATOM    881  CD  ARG A 230      55.977  45.682  59.067  1.00  0.00           C  
ATOM    882  NE  ARG A 230      55.277  44.442  59.413  1.00  0.00           N  
ATOM    883  CZ  ARG A 230      55.590  43.654  60.440  1.00  0.00           C  
ATOM    884  NH1 ARG A 230      56.603  43.970  61.244  1.00  0.00           N  
ATOM    885  NH2 ARG A 230      54.893  42.544  60.663  1.00  0.00           N  
ATOM    886  N   ASP A 231      57.864  51.105  60.609  1.00  0.00           N  
ATOM    887  CA  ASP A 231      58.740  52.203  60.193  1.00  0.00           C  
ATOM    888  C   ASP A 231      58.091  53.516  59.761  1.00  0.00           C  
ATOM    889  O   ASP A 231      58.709  54.271  59.021  1.00  0.00           O  
ATOM    890  CB  ASP A 231      59.659  51.746  59.049  1.00  0.00           C  
ATOM    891  CG  ASP A 231      60.728  50.768  59.499  1.00  0.00           C  
ATOM    892  OD1 ASP A 231      60.853  50.531  60.715  1.00  0.00           O  
ATOM    893  OD2 ASP A 231      61.451  50.240  58.626  1.00  0.00           O  
ATOM    894  N   ASN A 233      57.843  56.119  61.288  1.00  0.00           N  
ATOM    895  CA  ASN A 233      58.706  57.203  61.730  1.00  0.00           C  
ATOM    896  C   ASN A 233      59.870  57.423  60.781  1.00  0.00           C  
ATOM    897  O   ASN A 233      60.353  58.545  60.650  1.00  0.00           O  
ATOM    898  CB  ASN A 233      59.185  56.948  63.154  1.00  0.00           C  
ATOM    899  CG  ASN A 233      58.075  57.142  64.169  1.00  0.00           C  
ATOM    900  OD1 ASN A 233      57.507  58.236  64.282  1.00  0.00           O  
ATOM    901  ND2 ASN A 233      57.749  56.084  64.910  1.00  0.00           N  
ATOM    902  N   GLN A 234      60.313  56.362  60.111  1.00  0.00           N  
ATOM    903  CA  GLN A 234      61.395  56.480  59.135  1.00  0.00           C  
ATOM    904  C   GLN A 234      60.868  57.320  57.978  1.00  0.00           C  
ATOM    905  O   GLN A 234      61.574  58.165  57.441  1.00  0.00           O  
ATOM    906  CB  GLN A 234      61.806  55.111  58.588  1.00  0.00           C  
ATOM    907  CG  GLN A 234      63.037  54.485  59.232  1.00  0.00           C  
ATOM    908  CD  GLN A 234      62.748  53.824  60.568  1.00  0.00           C  
ATOM    909  OE1 GLN A 234      63.622  53.175  61.147  1.00  0.00           O  
ATOM    910  NE2 GLN A 234      61.522  53.983  61.064  1.00  0.00           N  
ATOM    911  N   VAL A 235      59.619  57.066  57.595  1.00  0.00           N  
ATOM    912  CA  VAL A 235      58.981  57.799  56.508  1.00  0.00           C  
ATOM    913  C   VAL A 235      58.842  59.262  56.893  1.00  0.00           C  
ATOM    914  O   VAL A 235      59.141  60.151  56.097  1.00  0.00           O  
ATOM    915  CB  VAL A 235      57.566  57.242  56.186  1.00  0.00           C  
ATOM    916  CG1 VAL A 235      56.878  58.126  55.151  1.00  0.00           C  
ATOM    917  CG2 VAL A 235      57.672  55.819  55.659  1.00  0.00           C  
ATOM    918  N   LEU A 236      58.382  59.513  58.114  1.00  0.00           N  
ATOM    919  CA  LEU A 236      58.215  60.885  58.560  1.00  0.00           C  
ATOM    920  C   LEU A 236      59.567  61.591  58.657  1.00  0.00           C  
ATOM    921  O   LEU A 236      59.674  62.772  58.329  1.00  0.00           O  
ATOM    922  CB  LEU A 236      57.458  60.918  59.889  1.00  0.00           C  
ATOM    923  CG  LEU A 236      55.989  60.524  59.707  1.00  0.00           C  
ATOM    924  CD1 LEU A 236      55.301  60.371  61.050  1.00  0.00           C  
ATOM    925  CD2 LEU A 236      55.288  61.576  58.852  1.00  0.00           C  
ATOM    926  N   ASP A 237      60.604  60.870  59.080  1.00  0.00           N  
ATOM    927  CA  ASP A 237      61.946  61.453  59.165  1.00  0.00           C  
ATOM    928  C   ASP A 237      62.363  61.961  57.788  1.00  0.00           C  
ATOM    929  O   ASP A 237      62.819  63.093  57.638  1.00  0.00           O  
ATOM    930  CB  ASP A 237      62.969  60.408  59.617  1.00  0.00           C  
ATOM    931  CG  ASP A 237      62.878  60.101  61.091  1.00  0.00           C  
ATOM    932  OD1 ASP A 237      63.500  59.108  61.522  1.00  0.00           O  
ATOM    933  OD2 ASP A 237      62.196  60.849  61.820  1.00  0.00           O  
ATOM    934  N   ALA A 238      62.210  61.105  56.785  1.00  0.00           N  
ATOM    935  CA  ALA A 238      62.571  61.461  55.425  1.00  0.00           C  
ATOM    936  C   ALA A 238      61.762  62.647  54.930  1.00  0.00           C  
ATOM    937  O   ALA A 238      62.316  63.608  54.398  1.00  0.00           O  
ATOM    938  CB  ALA A 238      62.357  60.274  54.506  1.00  0.00           C  
ATOM    939  N   TYR A 240      60.449  62.577  55.109  1.00  0.00           N  
ATOM    940  CA  TYR A 240      59.556  63.638  54.661  1.00  0.00           C  
ATOM    941  C   TYR A 240      59.909  64.996  55.266  1.00  0.00           C  
ATOM    942  O   TYR A 240      60.028  65.998  54.555  1.00  0.00           O  
ATOM    943  CB  TYR A 240      58.114  63.294  55.025  1.00  0.00           C  
ATOM    944  CG  TYR A 240      57.109  64.251  54.438  1.00  0.00           C  
ATOM    945  CD1 TYR A 240      56.864  64.271  53.068  1.00  0.00           C  
ATOM    946  CD2 TYR A 240      56.422  65.154  55.245  1.00  0.00           C  
ATOM    947  CE1 TYR A 240      55.963  65.165  52.513  1.00  0.00           C  
ATOM    948  CE2 TYR A 240      55.514  66.057  54.698  1.00  0.00           C  
ATOM    949  CZ  TYR A 240      55.295  66.055  53.330  1.00  0.00           C  
ATOM    950  OH  TYR A 240      54.417  66.948  52.771  1.00  0.00           O  
ATOM    951  N   GLU A 241      60.068  65.015  56.585  1.00  0.00           N  
ATOM    952  CA  GLU A 241      60.391  66.236  57.309  1.00  0.00           C  
ATOM    953  C   GLU A 241      61.766  66.778  56.916  1.00  0.00           C  
ATOM    954  O   GLU A 241      62.042  67.967  57.086  1.00  0.00           O  
ATOM    955  CB  GLU A 241      60.317  65.971  58.821  1.00  0.00           C  
ATOM    956  CG  GLU A 241      58.963  65.397  59.259  1.00  0.00           C  
ATOM    957  CD  GLU A 241      58.910  65.007  60.732  1.00  0.00           C  
ATOM    958  OE1 GLU A 241      59.955  64.606  61.282  1.00  0.00           O  
ATOM    959  OE2 GLU A 241      57.814  65.081  61.334  1.00  0.00           O  
ATOM    960  N   ASN A 243      62.619  65.909  56.378  1.00  0.00           N  
ATOM    961  CA  ASN A 243      63.959  66.313  55.962  1.00  0.00           C  
ATOM    962  C   ASN A 243      64.051  66.537  54.462  1.00  0.00           C  
ATOM    963  O   ASN A 243      65.136  66.494  53.888  1.00  0.00           O  
ATOM    964  CB  ASN A 243      64.991  65.266  56.383  1.00  0.00           C  
ATOM    965  CG  ASN A 243      65.412  65.412  57.835  1.00  0.00           C  
ATOM    966  OD1 ASN A 243      64.588  65.336  58.753  1.00  0.00           O  
ATOM    967  ND2 ASN A 243      66.705  65.625  58.049  1.00  0.00           N  
ATOM    968  N   LYS A 244      62.904  66.770  53.835  1.00  0.00           N  
ATOM    969  CA  LYS A 244      62.832  67.020  52.398  1.00  0.00           C  
ATOM    970  C   LYS A 244      63.266  65.857  51.504  1.00  0.00           C  
ATOM    971  O   LYS A 244      63.585  66.058  50.332  1.00  0.00           O  
ATOM    972  CB  LYS A 244      63.640  68.274  52.035  1.00  0.00           C  
ATOM    973  CG  LYS A 244      62.957  69.612  52.346  1.00  0.00           C  
ATOM    974  CD  LYS A 244      62.764  69.848  53.839  1.00  0.00           C  
ATOM    975  CE  LYS A 244      61.399  69.373  54.324  1.00  0.00           C  
ATOM    976  NZ  LYS A 244      60.288  70.220  53.802  1.00  0.00           N  
ATOM    977  N   LYS A 245      63.290  64.647  52.051  1.00  0.00           N  
ATOM    978  CA  LYS A 245      63.644  63.473  51.255  1.00  0.00           C  
ATOM    979  C   LYS A 245      62.354  62.885  50.677  1.00  0.00           C  
ATOM    980  O   LYS A 245      61.321  62.838  51.341  1.00  0.00           O  
ATOM    981  CB  LYS A 245      64.360  62.428  52.106  1.00  0.00           C  
ATOM    982  CG  LYS A 245      65.797  62.778  52.456  1.00  0.00           C  
ATOM    983  CD  LYS A 245      66.421  61.655  53.270  1.00  0.00           C  
ATOM    984  CE  LYS A 245      67.882  61.910  53.582  1.00  0.00           C  
ATOM    985  NZ  LYS A 245      68.471  60.756  54.324  1.00  0.00           N  
ATOM    986  N   PRO A 265      62.400  62.416  49.430  1.00  0.00           N  
ATOM    987  CA  PRO A 265      61.198  61.850  48.816  1.00  0.00           C  
ATOM    988  C   PRO A 265      60.838  60.451  49.296  1.00  0.00           C  
ATOM    989  O   PRO A 265      61.681  59.726  49.818  1.00  0.00           O  
ATOM    990  CB  PRO A 265      61.554  61.851  47.339  1.00  0.00           C  
ATOM    991  CG  PRO A 265      63.008  61.450  47.379  1.00  0.00           C  
ATOM    992  CD  PRO A 265      63.561  62.295  48.527  1.00  0.00           C  
ATOM    993  N   PHE A 266      59.574  60.089  49.121  1.00  0.00           N  
ATOM    994  CA  PHE A 266      59.101  58.758  49.457  1.00  0.00           C  
ATOM    995  C   PHE A 266      57.913  58.503  48.540  1.00  0.00           C  
ATOM    996  O   PHE A 266      57.284  59.444  48.071  1.00  0.00           O  
ATOM    997  CB  PHE A 266      58.750  58.655  50.953  1.00  0.00           C  
ATOM    998  CG  PHE A 266      57.335  59.043  51.314  1.00  0.00           C  
ATOM    999  CD1 PHE A 266      56.268  58.184  51.056  1.00  0.00           C  
ATOM   1000  CD2 PHE A 266      57.083  60.227  52.007  1.00  0.00           C  
ATOM   1001  CE1 PHE A 266      54.979  58.491  51.490  1.00  0.00           C  
ATOM   1002  CE2 PHE A 266      55.796  60.543  52.446  1.00  0.00           C  
ATOM   1003  CZ  PHE A 266      54.741  59.672  52.188  1.00  0.00           C  
ATOM   1004  N   TYR A 267      57.635  57.246  48.220  1.00  0.00           N  
ATOM   1005  CA  TYR A 267      56.507  56.970  47.344  1.00  0.00           C  
ATOM   1006  C   TYR A 267      55.584  55.930  47.947  1.00  0.00           C  
ATOM   1007  O   TYR A 267      55.987  55.149  48.816  1.00  0.00           O  
ATOM   1008  CB  TYR A 267      56.988  56.531  45.956  1.00  0.00           C  
ATOM   1009  CG  TYR A 267      57.595  55.148  45.885  1.00  0.00           C  
ATOM   1010  CD1 TYR A 267      56.873  54.075  45.353  1.00  0.00           C  
ATOM   1011  CD2 TYR A 267      58.900  54.913  46.328  1.00  0.00           C  
ATOM   1012  CE1 TYR A 267      57.439  52.798  45.259  1.00  0.00           C  
ATOM   1013  CE2 TYR A 267      59.476  53.641  46.240  1.00  0.00           C  
ATOM   1014  CZ  TYR A 267      58.742  52.588  45.703  1.00  0.00           C  
ATOM   1015  OH  TYR A 267      59.316  51.341  45.597  1.00  0.00           O  
ATOM   1016  N   LEU A 268      54.335  55.947  47.489  1.00  0.00           N  
ATOM   1017  CA  LEU A 268      53.325  55.028  47.968  1.00  0.00           C  
ATOM   1018  C   LEU A 268      53.182  53.864  47.015  1.00  0.00           C  
ATOM   1019  O   LEU A 268      53.358  54.007  45.802  1.00  0.00           O  
ATOM   1020  CB  LEU A 268      51.978  55.740  48.085  1.00  0.00           C  
ATOM   1021  CG  LEU A 268      51.816  56.833  49.141  1.00  0.00           C  
ATOM   1022  CD1 LEU A 268      50.591  57.689  48.789  1.00  0.00           C  
ATOM   1023  CD2 LEU A 268      51.681  56.197  50.532  1.00  0.00           C  
ATOM   1024  N   TYR A 269      52.857  52.705  47.573  1.00  0.00           N  
ATOM   1025  CA  TYR A 269      52.663  51.516  46.767  1.00  0.00           C  
ATOM   1026  C   TYR A 269      51.586  50.660  47.398  1.00  0.00           C  
ATOM   1027  O   TYR A 269      51.632  50.364  48.589  1.00  0.00           O  
ATOM   1028  CB  TYR A 269      53.985  50.733  46.631  1.00  0.00           C  
ATOM   1029  CG  TYR A 269      53.844  49.238  46.364  1.00  0.00           C  
ATOM   1030  CD1 TYR A 269      52.922  48.749  45.436  1.00  0.00           C  
ATOM   1031  CD2 TYR A 269      54.625  48.307  47.072  1.00  0.00           C  
ATOM   1032  CE1 TYR A 269      52.766  47.370  45.225  1.00  0.00           C  
ATOM   1033  CE2 TYR A 269      54.482  46.930  46.867  1.00  0.00           C  
ATOM   1034  CZ  TYR A 269      53.546  46.469  45.947  1.00  0.00           C  
ATOM   1035  OH  TYR A 269      53.349  45.116  45.786  1.00  0.00           O  
ATOM   1036  N   THR A 270      50.589  50.307  46.597  1.00  0.00           N  
ATOM   1037  CA  THR A 270      49.516  49.443  47.052  1.00  0.00           C  
ATOM   1038  C   THR A 270      49.078  48.641  45.828  1.00  0.00           C  
ATOM   1039  O   THR A 270      49.553  48.897  44.721  1.00  0.00           O  
ATOM   1040  CB  THR A 270      48.338  50.244  47.649  1.00  0.00           C  
ATOM   1041  OG1 THR A 270      47.497  49.351  48.387  1.00  0.00           O  
ATOM   1042  CG2 THR A 270      47.523  50.920  46.557  1.00  0.00           C  
ATOM   1043  N   GLY A 272      48.191  47.671  46.003  1.00  0.00           N  
ATOM   1044  CA  GLY A 272      47.817  46.888  44.844  1.00  0.00           C  
ATOM   1045  C   GLY A 272      46.449  46.264  44.874  1.00  0.00           C  
ATOM   1046  O   GLY A 272      45.683  46.447  45.825  1.00  0.00           O  
ATOM   1047  N   ARG A 273      46.158  45.498  43.827  1.00  0.00           N  
ATOM   1048  CA  ARG A 273      44.861  44.856  43.676  1.00  0.00           C  
ATOM   1049  C   ARG A 273      44.926  43.610  42.796  1.00  0.00           C  
ATOM   1050  O   ARG A 273      45.528  43.634  41.719  1.00  0.00           O  
ATOM   1051  CB  ARG A 273      43.888  45.871  43.058  1.00  0.00           C  
ATOM   1052  CG  ARG A 273      42.593  45.300  42.481  1.00  0.00           C  
ATOM   1053  CD  ARG A 273      41.736  44.649  43.548  1.00  0.00           C  
ATOM   1054  NE  ARG A 273      40.413  44.282  43.053  1.00  0.00           N  
ATOM   1055  CZ  ARG A 273      39.637  43.362  43.618  1.00  0.00           C  
ATOM   1056  NH1 ARG A 273      40.051  42.712  44.697  1.00  0.00           N  
ATOM   1057  NH2 ARG A 273      38.451  43.080  43.101  1.00  0.00           N  
ATOM   1058  N   GLY A 274      44.326  42.521  43.267  1.00  0.00           N  
ATOM   1059  CA  GLY A 274      44.270  41.305  42.472  1.00  0.00           C  
ATOM   1060  C   GLY A 274      42.988  41.488  41.677  1.00  0.00           C  
ATOM   1061  O   GLY A 274      41.905  41.368  42.245  1.00  0.00           O  
ATOM   1062  N   PRO A 275      43.071  41.787  40.368  1.00  0.00           N  
ATOM   1063  CA  PRO A 275      41.903  42.005  39.505  1.00  0.00           C  
ATOM   1064  C   PRO A 275      40.824  40.924  39.488  1.00  0.00           C  
ATOM   1065  O   PRO A 275      41.107  39.730  39.570  1.00  0.00           O  
ATOM   1066  CB  PRO A 275      42.527  42.217  38.124  1.00  0.00           C  
ATOM   1067  CG  PRO A 275      43.893  42.748  38.437  1.00  0.00           C  
ATOM   1068  CD  PRO A 275      44.311  41.857  39.578  1.00  0.00           C  
ATOM   1069  N   SER A 276      39.577  41.373  39.390  1.00  0.00           N  
ATOM   1070  CA  SER A 276      38.421  40.487  39.331  1.00  0.00           C  
ATOM   1071  C   SER A 276      37.247  41.345  38.879  1.00  0.00           C  
ATOM   1072  O   SER A 276      36.803  42.237  39.601  1.00  0.00           O  
ATOM   1073  CB  SER A 276      38.136  39.863  40.700  1.00  0.00           C  
ATOM   1074  OG  SER A 276      37.225  38.777  40.584  1.00  0.00           O  
ATOM   1075  N   SER A 277      36.766  41.070  37.670  1.00  0.00           N  
ATOM   1076  CA  SER A 277      35.665  41.807  37.047  1.00  0.00           C  
ATOM   1077  C   SER A 277      34.515  42.266  37.954  1.00  0.00           C  
ATOM   1078  O   SER A 277      33.668  41.470  38.366  1.00  0.00           O  
ATOM   1079  CB  SER A 277      35.099  40.985  35.888  1.00  0.00           C  
ATOM   1080  OG  SER A 277      34.093  41.708  35.205  1.00  0.00           O  
ATOM   1081  N   GLU A 278      34.495  43.563  38.247  1.00  0.00           N  
ATOM   1082  CA  GLU A 278      33.458  44.165  39.077  1.00  0.00           C  
ATOM   1083  C   GLU A 278      33.188  43.437  40.395  1.00  0.00           C  
ATOM   1084  O   GLU A 278      32.075  43.482  40.924  1.00  0.00           O  
ATOM   1085  CB  GLU A 278      32.151  44.279  38.277  1.00  0.00           C  
ATOM   1086  CG  GLU A 278      32.191  45.262  37.095  1.00  0.00           C  
ATOM   1087  CD  GLU A 278      32.415  46.719  37.515  1.00  0.00           C  
ATOM   1088  OE1 GLU A 278      32.272  47.617  36.653  1.00  0.00           O  
ATOM   1089  OE2 GLU A 278      32.738  46.970  38.699  1.00  0.00           O  
ATOM   1090  N   ALA A 279      34.204  42.766  40.927  1.00  0.00           N  
ATOM   1091  CA  ALA A 279      34.052  42.056  42.192  1.00  0.00           C  
ATOM   1092  C   ALA A 279      34.502  42.960  43.334  1.00  0.00           C  
ATOM   1093  O   ALA A 279      34.636  42.508  44.470  1.00  0.00           O  
ATOM   1094  CB  ALA A 279      34.878  40.764  42.183  1.00  0.00           C  
ATOM   1095  N   HIS A 281      34.230  45.537  46.233  1.00  0.00           N  
ATOM   1096  CA  HIS A 281      33.228  45.930  47.206  1.00  0.00           C  
ATOM   1097  C   HIS A 281      33.655  47.144  48.023  1.00  0.00           C  
ATOM   1098  O   HIS A 281      34.758  47.663  47.855  1.00  0.00           O  
ATOM   1099  CB  HIS A 281      32.924  44.755  48.131  1.00  0.00           C  
ATOM   1100  CG  HIS A 281      34.144  44.100  48.695  1.00  0.00           C  
ATOM   1101  ND1 HIS A 281      34.895  44.667  49.703  1.00  0.00           N  
ATOM   1102  CD2 HIS A 281      34.745  42.926  48.392  1.00  0.00           C  
ATOM   1103  CE1 HIS A 281      35.907  43.871  49.996  1.00  0.00           C  
ATOM   1104  NE2 HIS A 281      35.840  42.807  49.214  1.00  0.00           N  
ATOM   1105  N   VAL A 282      32.765  47.590  48.903  1.00  0.00           N  
ATOM   1106  CA  VAL A 282      33.018  48.747  49.753  1.00  0.00           C  
ATOM   1107  C   VAL A 282      34.252  48.540  50.630  1.00  0.00           C  
ATOM   1108  O   VAL A 282      34.983  49.491  50.917  1.00  0.00           O  
ATOM   1109  CB  VAL A 282      31.783  49.042  50.631  1.00  0.00           C  
ATOM   1110  CG1 VAL A 282      32.104  50.092  51.659  1.00  0.00           C  
ATOM   1111  CG2 VAL A 282      30.639  49.517  49.751  1.00  0.00           C  
ATOM   1112  N   GLY A 283      34.481  47.295  51.043  1.00  0.00           N  
ATOM   1113  CA  GLY A 283      35.641  46.977  51.860  1.00  0.00           C  
ATOM   1114  C   GLY A 283      36.934  47.343  51.145  1.00  0.00           C  
ATOM   1115  O   GLY A 283      37.924  47.708  51.780  1.00  0.00           O  
ATOM   1116  N   HIS A 284      36.929  47.258  49.816  1.00  0.00           N  
ATOM   1117  CA  HIS A 284      38.115  47.592  49.037  1.00  0.00           C  
ATOM   1118  C   HIS A 284      38.412  49.088  49.068  1.00  0.00           C  
ATOM   1119  O   HIS A 284      39.531  49.508  48.779  1.00  0.00           O  
ATOM   1120  CB  HIS A 284      37.945  47.140  47.586  1.00  0.00           C  
ATOM   1121  CG  HIS A 284      38.038  45.658  47.401  1.00  0.00           C  
ATOM   1122  ND1 HIS A 284      37.051  44.921  46.780  1.00  0.00           N  
ATOM   1123  CD2 HIS A 284      38.993  44.771  47.766  1.00  0.00           C  
ATOM   1124  CE1 HIS A 284      37.393  43.646  46.772  1.00  0.00           C  
ATOM   1125  NE2 HIS A 284      38.569  43.527  47.364  1.00  0.00           N  
ATOM   1126  N   LEU A 285      37.416  49.894  49.421  1.00  0.00           N  
ATOM   1127  CA  LEU A 285      37.616  51.335  49.464  1.00  0.00           C  
ATOM   1128  C   LEU A 285      38.510  51.779  50.618  1.00  0.00           C  
ATOM   1129  O   LEU A 285      39.163  52.825  50.531  1.00  0.00           O  
ATOM   1130  CB  LEU A 285      36.265  52.067  49.550  1.00  0.00           C  
ATOM   1131  CG  LEU A 285      35.358  52.000  48.311  1.00  0.00           C  
ATOM   1132  CD1 LEU A 285      34.070  52.781  48.575  1.00  0.00           C  
ATOM   1133  CD2 LEU A 285      36.085  52.566  47.095  1.00  0.00           C  
ATOM   1134  N   ILE A 286      38.553  50.989  51.689  1.00  0.00           N  
ATOM   1135  CA  ILE A 286      39.360  51.355  52.850  1.00  0.00           C  
ATOM   1136  C   ILE A 286      40.811  51.648  52.484  1.00  0.00           C  
ATOM   1137  O   ILE A 286      41.298  52.753  52.714  1.00  0.00           O  
ATOM   1138  CB  ILE A 286      39.305  50.268  53.957  1.00  0.00           C  
ATOM   1139  CG1 ILE A 286      37.967  50.327  54.703  1.00  0.00           C  
ATOM   1140  CG2 ILE A 286      40.408  50.506  54.975  1.00  0.00           C  
ATOM   1141  CD1 ILE A 286      36.742  50.181  53.841  1.00  0.00           C  
ATOM   1142  N   PRO A 288      41.515  50.673  51.887  1.00  0.00           N  
ATOM   1143  CA  PRO A 288      42.913  50.900  51.517  1.00  0.00           C  
ATOM   1144  C   PRO A 288      43.074  52.006  50.489  1.00  0.00           C  
ATOM   1145  O   PRO A 288      43.971  52.841  50.603  1.00  0.00           O  
ATOM   1146  CB  PRO A 288      43.358  49.551  50.940  1.00  0.00           C  
ATOM   1147  CG  PRO A 288      42.389  48.574  51.509  1.00  0.00           C  
ATOM   1148  CD  PRO A 288      41.088  49.315  51.513  1.00  0.00           C  
ATOM   1149  N   PHE A 289      42.204  52.007  49.480  1.00  0.00           N  
ATOM   1150  CA  PHE A 289      42.300  52.990  48.414  1.00  0.00           C  
ATOM   1151  C   PHE A 289      41.950  54.419  48.798  1.00  0.00           C  
ATOM   1152  O   PHE A 289      42.613  55.358  48.355  1.00  0.00           O  
ATOM   1153  CB  PHE A 289      41.485  52.517  47.214  1.00  0.00           C  
ATOM   1154  CG  PHE A 289      42.125  51.366  46.492  1.00  0.00           C  
ATOM   1155  CD1 PHE A 289      43.262  51.569  45.713  1.00  0.00           C  
ATOM   1156  CD2 PHE A 289      41.642  50.068  46.651  1.00  0.00           C  
ATOM   1157  CE1 PHE A 289      43.909  50.496  45.109  1.00  0.00           C  
ATOM   1158  CE2 PHE A 289      42.283  48.989  46.053  1.00  0.00           C  
ATOM   1159  CZ  PHE A 289      43.418  49.200  45.282  1.00  0.00           C  
ATOM   1160  N   ILE A 290      40.926  54.587  49.624  1.00  0.00           N  
ATOM   1161  CA  ILE A 290      40.541  55.918  50.072  1.00  0.00           C  
ATOM   1162  C   ILE A 290      41.673  56.494  50.917  1.00  0.00           C  
ATOM   1163  O   ILE A 290      42.034  57.659  50.775  1.00  0.00           O  
ATOM   1164  CB  ILE A 290      39.253  55.866  50.919  1.00  0.00           C  
ATOM   1165  CG1 ILE A 290      38.046  55.683  49.999  1.00  0.00           C  
ATOM   1166  CG2 ILE A 290      39.117  57.134  51.760  1.00  0.00           C  
ATOM   1167  CD1 ILE A 290      36.746  55.436  50.740  1.00  0.00           C  
ATOM   1168  N   PHE A 291      42.243  55.661  51.783  1.00  0.00           N  
ATOM   1169  CA  PHE A 291      43.328  56.103  52.650  1.00  0.00           C  
ATOM   1170  C   PHE A 291      44.578  56.427  51.835  1.00  0.00           C  
ATOM   1171  O   PHE A 291      45.243  57.438  52.080  1.00  0.00           O  
ATOM   1172  CB  PHE A 291      43.637  55.030  53.700  1.00  0.00           C  
ATOM   1173  CG  PHE A 291      44.567  55.496  54.785  1.00  0.00           C  
ATOM   1174  CD1 PHE A 291      44.215  56.568  55.612  1.00  0.00           C  
ATOM   1175  CD2 PHE A 291      45.794  54.871  54.986  1.00  0.00           C  
ATOM   1176  CE1 PHE A 291      45.074  57.007  56.623  1.00  0.00           C  
ATOM   1177  CE2 PHE A 291      46.660  55.302  55.996  1.00  0.00           C  
ATOM   1178  CZ  PHE A 291      46.299  56.371  56.814  1.00  0.00           C  
ATOM   1179  N   THR A 292      44.896  55.573  50.865  1.00  0.00           N  
ATOM   1180  CA  THR A 292      46.062  55.791  50.017  1.00  0.00           C  
ATOM   1181  C   THR A 292      45.929  57.122  49.278  1.00  0.00           C  
ATOM   1182  O   THR A 292      46.904  57.866  49.140  1.00  0.00           O  
ATOM   1183  CB  THR A 292      46.230  54.654  48.974  1.00  0.00           C  
ATOM   1184  OG1 THR A 292      46.357  53.395  49.648  1.00  0.00           O  
ATOM   1185  CG2 THR A 292      47.472  54.886  48.119  1.00  0.00           C  
ATOM   1186  N   LYS A 293      44.727  57.419  48.788  1.00  0.00           N  
ATOM   1187  CA  LYS A 293      44.514  58.679  48.088  1.00  0.00           C  
ATOM   1188  C   LYS A 293      44.728  59.839  49.066  1.00  0.00           C  
ATOM   1189  O   LYS A 293      45.310  60.868  48.708  1.00  0.00           O  
ATOM   1190  CB  LYS A 293      43.106  58.761  47.499  1.00  0.00           C  
ATOM   1191  CG  LYS A 293      42.804  60.145  46.943  1.00  0.00           C  
ATOM   1192  CD  LYS A 293      41.344  60.331  46.603  1.00  0.00           C  
ATOM   1193  CE  LYS A 293      40.999  61.817  46.572  1.00  0.00           C  
ATOM   1194  NZ  LYS A 293      41.970  62.604  45.761  1.00  0.00           N  
ATOM   1195  N   TRP A 294      44.258  59.667  50.299  1.00  0.00           N  
ATOM   1196  CA  TRP A 294      44.428  60.699  51.320  1.00  0.00           C  
ATOM   1197  C   TRP A 294      45.920  60.941  51.550  1.00  0.00           C  
ATOM   1198  O   TRP A 294      46.373  62.089  51.619  1.00  0.00           O  
ATOM   1199  CB  TRP A 294      43.776  60.269  52.635  1.00  0.00           C  
ATOM   1200  CG  TRP A 294      43.909  61.295  53.712  1.00  0.00           C  
ATOM   1201  CD1 TRP A 294      43.249  62.491  53.794  1.00  0.00           C  
ATOM   1202  CD2 TRP A 294      44.786  61.242  54.845  1.00  0.00           C  
ATOM   1203  NE1 TRP A 294      43.660  63.185  54.907  1.00  0.00           N  
ATOM   1204  CE2 TRP A 294      44.603  62.446  55.571  1.00  0.00           C  
ATOM   1205  CE3 TRP A 294      45.710  60.297  55.319  1.00  0.00           C  
ATOM   1206  CZ2 TRP A 294      45.310  62.729  56.745  1.00  0.00           C  
ATOM   1207  CZ3 TRP A 294      46.413  60.579  56.487  1.00  0.00           C  
ATOM   1208  CH2 TRP A 294      46.208  61.789  57.188  1.00  0.00           C  
ATOM   1209  N   LEU A 295      46.683  59.855  51.663  1.00  0.00           N  
ATOM   1210  CA  LEU A 295      48.123  59.967  51.877  1.00  0.00           C  
ATOM   1211  C   LEU A 295      48.767  60.685  50.699  1.00  0.00           C  
ATOM   1212  O   LEU A 295      49.655  61.523  50.879  1.00  0.00           O  
ATOM   1213  CB  LEU A 295      48.759  58.583  52.045  1.00  0.00           C  
ATOM   1214  CG  LEU A 295      48.420  57.790  53.310  1.00  0.00           C  
ATOM   1215  CD1 LEU A 295      48.959  56.372  53.178  1.00  0.00           C  
ATOM   1216  CD2 LEU A 295      49.005  58.486  54.536  1.00  0.00           C  
ATOM   1217  N   GLN A 296      48.323  60.361  49.492  1.00  0.00           N  
ATOM   1218  CA  GLN A 296      48.878  61.007  48.313  1.00  0.00           C  
ATOM   1219  C   GLN A 296      48.584  62.506  48.355  1.00  0.00           C  
ATOM   1220  O   GLN A 296      49.442  63.315  48.012  1.00  0.00           O  
ATOM   1221  CB  GLN A 296      48.305  60.396  47.027  1.00  0.00           C  
ATOM   1222  CG  GLN A 296      48.838  61.045  45.746  1.00  0.00           C  
ATOM   1223  CD  GLN A 296      48.367  60.345  44.483  1.00  0.00           C  
ATOM   1224  OE1 GLN A 296      47.171  60.249  44.225  1.00  0.00           O  
ATOM   1225  NE2 GLN A 296      49.314  59.853  43.687  1.00  0.00           N  
ATOM   1226  N   ASP A 297      47.383  62.880  48.789  1.00  0.00           N  
ATOM   1227  CA  ASP A 297      47.028  64.295  48.854  1.00  0.00           C  
ATOM   1228  C   ASP A 297      47.781  65.086  49.920  1.00  0.00           C  
ATOM   1229  O   ASP A 297      48.375  66.114  49.620  1.00  0.00           O  
ATOM   1230  CB  ASP A 297      45.522  64.483  49.092  1.00  0.00           C  
ATOM   1231  CG  ASP A 297      44.680  64.074  47.897  1.00  0.00           C  
ATOM   1232  OD1 ASP A 297      45.206  64.097  46.760  1.00  0.00           O  
ATOM   1233  OD2 ASP A 297      43.484  63.744  48.096  1.00  0.00           O  
ATOM   1234  N   VAL A 298      47.763  64.611  51.159  1.00  0.00           N  
ATOM   1235  CA  VAL A 298      48.409  65.339  52.243  1.00  0.00           C  
ATOM   1236  C   VAL A 298      49.925  65.304  52.243  1.00  0.00           C  
ATOM   1237  O   VAL A 298      50.558  66.164  52.856  1.00  0.00           O  
ATOM   1238  CB  VAL A 298      47.904  64.858  53.623  1.00  0.00           C  
ATOM   1239  CG1 VAL A 298      46.387  64.978  53.685  1.00  0.00           C  
ATOM   1240  CG2 VAL A 298      48.346  63.421  53.878  1.00  0.00           C  
ATOM   1241  N   PHE A 299      50.515  64.320  51.572  1.00  0.00           N  
ATOM   1242  CA  PHE A 299      51.972  64.233  51.510  1.00  0.00           C  
ATOM   1243  C   PHE A 299      52.459  64.642  50.126  1.00  0.00           C  
ATOM   1244  O   PHE A 299      53.643  64.924  49.929  1.00  0.00           O  
ATOM   1245  CB  PHE A 299      52.448  62.806  51.827  1.00  0.00           C  
ATOM   1246  CG  PHE A 299      52.476  62.482  53.300  1.00  0.00           C  
ATOM   1247  CD1 PHE A 299      53.471  63.005  54.122  1.00  0.00           C  
ATOM   1248  CD2 PHE A 299      51.507  61.660  53.863  1.00  0.00           C  
ATOM   1249  CE1 PHE A 299      53.501  62.716  55.476  1.00  0.00           C  
ATOM   1250  CE2 PHE A 299      51.524  61.363  55.222  1.00  0.00           C  
ATOM   1251  CZ  PHE A 299      52.527  61.893  56.033  1.00  0.00           C  
ATOM   1252  N   ASN A 300      51.537  64.661  49.166  1.00  0.00           N  
ATOM   1253  CA  ASN A 300      51.857  65.040  47.790  1.00  0.00           C  
ATOM   1254  C   ASN A 300      53.016  64.210  47.235  1.00  0.00           C  
ATOM   1255  O   ASN A 300      54.050  64.749  46.833  1.00  0.00           O  
ATOM   1256  CB  ASN A 300      52.200  66.532  47.736  1.00  0.00           C  
ATOM   1257  CG  ASN A 300      52.375  67.036  46.322  1.00  0.00           C  
ATOM   1258  OD1 ASN A 300      51.564  66.743  45.445  1.00  0.00           O  
ATOM   1259  ND2 ASN A 300      53.430  67.808  46.092  1.00  0.00           N  
ATOM   1260  N   VAL A 306      52.829  62.895  47.200  1.00  0.00           N  
ATOM   1261  CA  VAL A 306      53.869  61.988  46.720  1.00  0.00           C  
ATOM   1262  C   VAL A 306      53.384  61.092  45.586  1.00  0.00           C  
ATOM   1263  O   VAL A 306      52.181  60.873  45.420  1.00  0.00           O  
ATOM   1264  CB  VAL A 306      54.366  61.073  47.863  1.00  0.00           C  
ATOM   1265  CG1 VAL A 306      55.179  61.868  48.877  1.00  0.00           C  
ATOM   1266  CG2 VAL A 306      53.171  60.430  48.543  1.00  0.00           C  
ATOM   1267  N   PRO A 307      54.318  60.567  44.781  1.00  0.00           N  
ATOM   1268  CA  PRO A 307      53.927  59.690  43.678  1.00  0.00           C  
ATOM   1269  C   PRO A 307      53.421  58.359  44.226  1.00  0.00           C  
ATOM   1270  O   PRO A 307      53.687  58.007  45.379  1.00  0.00           O  
ATOM   1271  CB  PRO A 307      55.217  59.556  42.865  1.00  0.00           C  
ATOM   1272  CG  PRO A 307      56.278  59.733  43.886  1.00  0.00           C  
ATOM   1273  CD  PRO A 307      55.756  60.867  44.726  1.00  0.00           C  
ATOM   1274  N   LEU A 308      52.697  57.622  43.392  1.00  0.00           N  
ATOM   1275  CA  LEU A 308      52.116  56.353  43.799  1.00  0.00           C  
ATOM   1276  C   LEU A 308      52.096  55.335  42.665  1.00  0.00           C  
ATOM   1277  O   LEU A 308      51.808  55.688  41.514  1.00  0.00           O  
ATOM   1278  CB  LEU A 308      50.687  56.606  44.283  1.00  0.00           C  
ATOM   1279  CG  LEU A 308      49.707  55.435  44.346  1.00  0.00           C  
ATOM   1280  CD1 LEU A 308      50.043  54.543  45.532  1.00  0.00           C  
ATOM   1281  CD2 LEU A 308      48.285  55.980  44.463  1.00  0.00           C  
ATOM   1282  N   VAL A 309      52.419  54.081  42.989  1.00  0.00           N  
ATOM   1283  CA  VAL A 309      52.390  52.999  42.008  1.00  0.00           C  
ATOM   1284  C   VAL A 309      51.375  51.971  42.492  1.00  0.00           C  
ATOM   1285  O   VAL A 309      51.382  51.580  43.659  1.00  0.00           O  
ATOM   1286  CB  VAL A 309      53.791  52.323  41.814  1.00  0.00           C  
ATOM   1287  CG1 VAL A 309      54.814  53.369  41.380  1.00  0.00           C  
ATOM   1288  CG2 VAL A 309      54.247  51.628  43.091  1.00  0.00           C  
ATOM   1289  N   ILE A 310      50.474  51.562  41.604  1.00  0.00           N  
ATOM   1290  CA  ILE A 310      49.451  50.591  41.965  1.00  0.00           C  
ATOM   1291  C   ILE A 310      49.597  49.330  41.122  1.00  0.00           C  
ATOM   1292  O   ILE A 310      49.416  49.359  39.900  1.00  0.00           O  
ATOM   1293  CB  ILE A 310      48.022  51.166  41.770  1.00  0.00           C  
ATOM   1294  CG1 ILE A 310      47.878  52.485  42.538  1.00  0.00           C  
ATOM   1295  CG2 ILE A 310      46.994  50.161  42.260  1.00  0.00           C  
ATOM   1296  CD1 ILE A 310      46.483  53.097  42.492  1.00  0.00           C  
ATOM   1297  N   GLN A 311      49.926  48.226  41.784  1.00  0.00           N  
ATOM   1298  CA  GLN A 311      50.117  46.954  41.097  1.00  0.00           C  
ATOM   1299  C   GLN A 311      48.818  46.166  40.916  1.00  0.00           C  
ATOM   1300  O   GLN A 311      48.096  45.897  41.883  1.00  0.00           O  
ATOM   1301  CB  GLN A 311      51.146  46.098  41.856  1.00  0.00           C  
ATOM   1302  CG  GLN A 311      51.370  44.694  41.291  1.00  0.00           C  
ATOM   1303  CD  GLN A 311      52.446  43.922  42.051  1.00  0.00           C  
ATOM   1304  OE1 GLN A 311      52.405  43.822  43.276  1.00  0.00           O  
ATOM   1305  NE2 GLN A 311      53.408  43.369  41.324  1.00  0.00           N  
ATOM   1306  N   THR A 313      47.766  42.732  39.967  1.00  0.00           N  
ATOM   1307  CA  THR A 313      48.328  41.396  39.817  1.00  0.00           C  
ATOM   1308  C   THR A 313      47.582  40.412  38.911  1.00  0.00           C  
ATOM   1309  O   THR A 313      47.074  39.390  39.377  1.00  0.00           O  
ATOM   1310  CB  THR A 313      48.547  40.754  41.212  1.00  0.00           C  
ATOM   1311  OG1 THR A 313      47.313  40.742  41.941  1.00  0.00           O  
ATOM   1312  CG2 THR A 313      49.563  41.557  42.002  1.00  0.00           C  
ATOM   1313  N   ASP A 314      47.529  40.713  37.613  1.00  0.00           N  
ATOM   1314  CA  ASP A 314      46.854  39.818  36.673  1.00  0.00           C  
ATOM   1315  C   ASP A 314      47.578  38.479  36.578  1.00  0.00           C  
ATOM   1316  O   ASP A 314      46.945  37.456  36.344  1.00  0.00           O  
ATOM   1317  CB  ASP A 314      46.708  40.443  35.275  1.00  0.00           C  
ATOM   1318  CG  ASP A 314      47.920  41.263  34.848  1.00  0.00           C  
ATOM   1319  OD1 ASP A 314      49.003  41.129  35.457  1.00  0.00           O  
ATOM   1320  OD2 ASP A 314      47.785  42.046  33.881  1.00  0.00           O  
ATOM   1321  N   ASP A 315      48.895  38.469  36.771  1.00  0.00           N  
ATOM   1322  CA  ASP A 315      49.614  37.198  36.725  1.00  0.00           C  
ATOM   1323  C   ASP A 315      49.198  36.345  37.927  1.00  0.00           C  
ATOM   1324  O   ASP A 315      49.045  35.123  37.813  1.00  0.00           O  
ATOM   1325  CB  ASP A 315      51.136  37.411  36.692  1.00  0.00           C  
ATOM   1326  CG  ASP A 315      51.632  38.387  37.750  1.00  0.00           C  
ATOM   1327  OD1 ASP A 315      50.809  39.010  38.456  1.00  0.00           O  
ATOM   1328  OD2 ASP A 315      52.867  38.538  37.863  1.00  0.00           O  
ATOM   1329  N   GLU A 316      48.988  36.992  39.072  1.00  0.00           N  
ATOM   1330  CA  GLU A 316      48.552  36.278  40.270  1.00  0.00           C  
ATOM   1331  C   GLU A 316      47.192  35.630  39.977  1.00  0.00           C  
ATOM   1332  O   GLU A 316      46.964  34.462  40.303  1.00  0.00           O  
ATOM   1333  CB  GLU A 316      48.415  37.242  41.458  1.00  0.00           C  
ATOM   1334  CG  GLU A 316      47.982  36.578  42.778  1.00  0.00           C  
ATOM   1335  CD  GLU A 316      47.567  37.588  43.864  1.00  0.00           C  
ATOM   1336  OE1 GLU A 316      47.772  38.810  43.680  1.00  0.00           O  
ATOM   1337  OE2 GLU A 316      47.035  37.152  44.910  1.00  0.00           O  
ATOM   1338  N   LYS A 317      46.295  36.390  39.354  1.00  0.00           N  
ATOM   1339  CA  LYS A 317      44.966  35.880  39.025  1.00  0.00           C  
ATOM   1340  C   LYS A 317      45.026  34.711  38.050  1.00  0.00           C  
ATOM   1341  O   LYS A 317      44.284  33.739  38.180  1.00  0.00           O  
ATOM   1342  CB  LYS A 317      44.089  37.001  38.455  1.00  0.00           C  
ATOM   1343  CG  LYS A 317      43.514  37.907  39.530  1.00  0.00           C  
ATOM   1344  CD  LYS A 317      42.721  37.068  40.521  1.00  0.00           C  
ATOM   1345  CE  LYS A 317      42.156  37.882  41.661  1.00  0.00           C  
ATOM   1346  NZ  LYS A 317      41.424  36.985  42.601  1.00  0.00           N  
ATOM   1347  N   TYR A 318      45.916  34.817  37.073  1.00  0.00           N  
ATOM   1348  CA  TYR A 318      46.102  33.770  36.083  1.00  0.00           C  
ATOM   1349  C   TYR A 318      46.641  32.501  36.754  1.00  0.00           C  
ATOM   1350  O   TYR A 318      46.251  31.383  36.413  1.00  0.00           O  
ATOM   1351  CB  TYR A 318      47.092  34.242  35.020  1.00  0.00           C  
ATOM   1352  CG  TYR A 318      47.448  33.181  34.017  1.00  0.00           C  
ATOM   1353  CD1 TYR A 318      46.568  32.843  32.987  1.00  0.00           C  
ATOM   1354  CD2 TYR A 318      48.659  32.498  34.107  1.00  0.00           C  
ATOM   1355  CE1 TYR A 318      46.887  31.846  32.068  1.00  0.00           C  
ATOM   1356  CE2 TYR A 318      48.989  31.501  33.198  1.00  0.00           C  
ATOM   1357  CZ  TYR A 318      48.099  31.178  32.182  1.00  0.00           C  
ATOM   1358  OH  TYR A 318      48.421  30.183  31.291  1.00  0.00           O  
ATOM   1359  N   LEU A 334      47.540  32.676  37.715  1.00  0.00           N  
ATOM   1360  CA  LEU A 334      48.118  31.525  38.392  1.00  0.00           C  
ATOM   1361  C   LEU A 334      47.157  30.814  39.333  1.00  0.00           C  
ATOM   1362  O   LEU A 334      47.171  29.590  39.416  1.00  0.00           O  
ATOM   1363  CB  LEU A 334      49.380  31.939  39.146  1.00  0.00           C  
ATOM   1364  CG  LEU A 334      50.550  32.325  38.242  1.00  0.00           C  
ATOM   1365  CD1 LEU A 334      51.628  33.017  39.056  1.00  0.00           C  
ATOM   1366  CD2 LEU A 334      51.100  31.077  37.545  1.00  0.00           C  
ATOM   1367  N   TRP A 336      46.311  31.574  40.025  1.00  0.00           N  
ATOM   1368  CA  TRP A 336      45.362  30.999  40.977  1.00  0.00           C  
ATOM   1369  C   TRP A 336      44.003  30.612  40.408  1.00  0.00           C  
ATOM   1370  O   TRP A 336      43.330  29.746  40.958  1.00  0.00           O  
ATOM   1371  CB  TRP A 336      45.146  31.966  42.145  1.00  0.00           C  
ATOM   1372  CG  TRP A 336      46.019  31.691  43.322  1.00  0.00           C  
ATOM   1373  CD1 TRP A 336      45.699  30.947  44.420  1.00  0.00           C  
ATOM   1374  CD2 TRP A 336      47.376  32.120  43.508  1.00  0.00           C  
ATOM   1375  NE1 TRP A 336      46.770  30.886  45.280  1.00  0.00           N  
ATOM   1376  CE2 TRP A 336      47.813  31.597  44.745  1.00  0.00           C  
ATOM   1377  CE3 TRP A 336      48.262  32.894  42.750  1.00  0.00           C  
ATOM   1378  CZ2 TRP A 336      49.100  31.820  45.242  1.00  0.00           C  
ATOM   1379  CZ3 TRP A 336      49.543  33.117  43.246  1.00  0.00           C  
ATOM   1380  CH2 TRP A 336      49.948  32.580  44.482  1.00  0.00           C  
ATOM   1381  N   LYS A 407      43.592  31.249  39.318  1.00  0.00           N  
ATOM   1382  CA  LYS A 407      42.288  30.954  38.736  1.00  0.00           C  
ATOM   1383  C   LYS A 407      42.364  30.315  37.366  1.00  0.00           C  
ATOM   1384  O   LYS A 407      43.433  30.159  36.791  1.00  0.00           O  
ATOM   1385  CB  LYS A 407      41.441  32.229  38.659  1.00  0.00           C  
ATOM   1386  CG  LYS A 407      41.166  32.863  40.017  1.00  0.00           C  
ATOM   1387  CD  LYS A 407      40.375  34.162  39.908  1.00  0.00           C  
ATOM   1388  CE  LYS A 407      38.926  33.928  39.498  1.00  0.00           C  
ATOM   1389  NZ  LYS A 407      38.129  35.198  39.553  1.00  0.00           N  
ATOM   1390  N   ASP A 408      41.202  29.959  36.843  1.00  0.00           N  
ATOM   1391  CA  ASP A 408      41.105  29.314  35.548  1.00  0.00           C  
ATOM   1392  C   ASP A 408      40.742  30.311  34.457  1.00  0.00           C  
ATOM   1393  O   ASP A 408      39.578  30.443  34.103  1.00  0.00           O  
ATOM   1394  CB  ASP A 408      40.035  28.231  35.617  1.00  0.00           C  
ATOM   1395  CG  ASP A 408      40.207  27.176  34.559  1.00  0.00           C  
ATOM   1396  OD1 ASP A 408      40.520  27.539  33.401  1.00  0.00           O  
ATOM   1397  OD2 ASP A 408      40.017  25.985  34.896  1.00  0.00           O  
ATOM   1398  N   LEU A 418      41.727  31.016  33.921  1.00  0.00           N  
ATOM   1399  CA  LEU A 418      41.451  31.982  32.866  1.00  0.00           C  
ATOM   1400  C   LEU A 418      42.625  32.185  31.914  1.00  0.00           C  
ATOM   1401  O   LEU A 418      43.728  31.703  32.162  1.00  0.00           O  
ATOM   1402  CB  LEU A 418      41.023  33.316  33.485  1.00  0.00           C  
ATOM   1403  CG  LEU A 418      41.841  33.883  34.648  1.00  0.00           C  
ATOM   1404  CD1 LEU A 418      43.206  34.316  34.149  1.00  0.00           C  
ATOM   1405  CD2 LEU A 418      41.113  35.067  35.257  1.00  0.00           C  
ATOM   1406  N   THR A 419      42.380  32.891  30.817  1.00  0.00           N  
ATOM   1407  CA  THR A 419      43.420  33.156  29.834  1.00  0.00           C  
ATOM   1408  C   THR A 419      44.156  34.435  30.209  1.00  0.00           C  
ATOM   1409  O   THR A 419      43.670  35.225  31.018  1.00  0.00           O  
ATOM   1410  CB  THR A 419      42.832  33.346  28.427  1.00  0.00           C  
ATOM   1411  OG1 THR A 419      42.107  34.582  28.379  1.00  0.00           O  
ATOM   1412  CG2 THR A 419      41.891  32.197  28.082  1.00  0.00           C  
ATOM   1413  N   LEU A 420      45.326  34.637  29.614  1.00  0.00           N  
ATOM   1414  CA  LEU A 420      46.110  35.825  29.899  1.00  0.00           C  
ATOM   1415  C   LEU A 420      45.363  37.077  29.465  1.00  0.00           C  
ATOM   1416  O   LEU A 420      45.378  38.088  30.170  1.00  0.00           O  
ATOM   1417  CB  LEU A 420      47.474  35.752  29.202  1.00  0.00           C  
ATOM   1418  CG  LEU A 420      48.462  34.725  29.764  1.00  0.00           C  
ATOM   1419  CD1 LEU A 420      49.734  34.744  28.936  1.00  0.00           C  
ATOM   1420  CD2 LEU A 420      48.778  35.040  31.220  1.00  0.00           C  
ATOM   1421  N   ASP A 421      44.710  37.017  28.308  1.00  0.00           N  
ATOM   1422  CA  ASP A 421      43.966  38.174  27.835  1.00  0.00           C  
ATOM   1423  C   ASP A 421      42.828  38.498  28.803  1.00  0.00           C  
ATOM   1424  O   ASP A 421      42.554  39.666  29.070  1.00  0.00           O  
ATOM   1425  CB  ASP A 421      43.410  37.938  26.426  1.00  0.00           C  
ATOM   1426  CG  ASP A 421      44.503  37.836  25.371  1.00  0.00           C  
ATOM   1427  OD1 ASP A 421      45.507  38.580  25.461  1.00  0.00           O  
ATOM   1428  OD2 ASP A 421      44.349  37.019  24.437  1.00  0.00           O  
ATOM   1429  N   GLN A 422      42.171  37.468  29.329  1.00  0.00           N  
ATOM   1430  CA  GLN A 422      41.082  37.685  30.278  1.00  0.00           C  
ATOM   1431  C   GLN A 422      41.649  38.347  31.532  1.00  0.00           C  
ATOM   1432  O   GLN A 422      41.116  39.348  32.009  1.00  0.00           O  
ATOM   1433  CB  GLN A 422      40.405  36.360  30.668  1.00  0.00           C  
ATOM   1434  CG  GLN A 422      39.673  35.652  29.532  1.00  0.00           C  
ATOM   1435  CD  GLN A 422      38.972  34.370  29.979  1.00  0.00           C  
ATOM   1436  OE1 GLN A 422      39.587  33.472  30.561  1.00  0.00           O  
ATOM   1437  NE2 GLN A 422      37.679  34.282  29.701  1.00  0.00           N  
ATOM   1438  N   ALA A 423      42.736  37.781  32.054  1.00  0.00           N  
ATOM   1439  CA  ALA A 423      43.383  38.303  33.251  1.00  0.00           C  
ATOM   1440  C   ALA A 423      43.774  39.758  33.051  1.00  0.00           C  
ATOM   1441  O   ALA A 423      43.526  40.599  33.910  1.00  0.00           O  
ATOM   1442  CB  ALA A 423      44.604  37.477  33.577  1.00  0.00           C  
ATOM   1443  N   TYR A 424      44.388  40.054  31.912  1.00  0.00           N  
ATOM   1444  CA  TYR A 424      44.791  41.418  31.610  1.00  0.00           C  
ATOM   1445  C   TYR A 424      43.553  42.302  31.494  1.00  0.00           C  
ATOM   1446  O   TYR A 424      43.561  43.463  31.914  1.00  0.00           O  
ATOM   1447  CB  TYR A 424      45.577  41.467  30.299  1.00  0.00           C  
ATOM   1448  CG  TYR A 424      45.982  42.864  29.902  1.00  0.00           C  
ATOM   1449  CD1 TYR A 424      46.922  43.573  30.648  1.00  0.00           C  
ATOM   1450  CD2 TYR A 424      45.393  43.498  28.807  1.00  0.00           C  
ATOM   1451  CE1 TYR A 424      47.265  44.881  30.317  1.00  0.00           C  
ATOM   1452  CE2 TYR A 424      45.727  44.807  28.468  1.00  0.00           C  
ATOM   1453  CZ  TYR A 424      46.662  45.491  29.229  1.00  0.00           C  
ATOM   1454  OH  TYR A 424      46.983  46.791  28.921  1.00  0.00           O  
ATOM   1455  N   GLY A 425      42.491  41.747  30.916  1.00  0.00           N  
ATOM   1456  CA  GLY A 425      41.260  42.499  30.759  1.00  0.00           C  
ATOM   1457  C   GLY A 425      40.684  42.921  32.097  1.00  0.00           C  
ATOM   1458  O   GLY A 425      40.181  44.035  32.246  1.00  0.00           O  
ATOM   1459  N   ASP A 426      40.752  42.029  33.078  1.00  0.00           N  
ATOM   1460  CA  ASP A 426      40.235  42.335  34.404  1.00  0.00           C  
ATOM   1461  C   ASP A 426      41.103  43.401  35.060  1.00  0.00           C  
ATOM   1462  O   ASP A 426      40.617  44.215  35.845  1.00  0.00           O  
ATOM   1463  CB  ASP A 426      40.202  41.080  35.282  1.00  0.00           C  
ATOM   1464  CG  ASP A 426      39.288  39.998  34.726  1.00  0.00           C  
ATOM   1465  OD1 ASP A 426      38.349  40.335  33.982  1.00  0.00           O  
ATOM   1466  OD2 ASP A 426      39.495  38.809  35.045  1.00  0.00           O  
ATOM   1467  N   ALA A 427      42.389  43.400  34.733  1.00  0.00           N  
ATOM   1468  CA  ALA A 427      43.297  44.378  35.308  1.00  0.00           C  
ATOM   1469  C   ALA A 427      42.910  45.763  34.819  1.00  0.00           C  
ATOM   1470  O   ALA A 427      42.848  46.712  35.603  1.00  0.00           O  
ATOM   1471  CB  ALA A 427      44.729  44.065  34.915  1.00  0.00           C  
ATOM   1472  N   VAL A 429      42.646  45.875  33.521  1.00  0.00           N  
ATOM   1473  CA  VAL A 429      42.269  47.152  32.938  1.00  0.00           C  
ATOM   1474  C   VAL A 429      40.920  47.645  33.454  1.00  0.00           C  
ATOM   1475  O   VAL A 429      40.731  48.843  33.636  1.00  0.00           O  
ATOM   1476  CB  VAL A 429      42.230  47.077  31.407  1.00  0.00           C  
ATOM   1477  CG1 VAL A 429      41.749  48.405  30.837  1.00  0.00           C  
ATOM   1478  CG2 VAL A 429      43.621  46.754  30.872  1.00  0.00           C  
ATOM   1479  N   GLU A 431      39.984  46.730  33.693  1.00  0.00           N  
ATOM   1480  CA  GLU A 431      38.679  47.128  34.209  1.00  0.00           C  
ATOM   1481  C   GLU A 431      38.767  47.600  35.651  1.00  0.00           C  
ATOM   1482  O   GLU A 431      38.302  48.696  35.964  1.00  0.00           O  
ATOM   1483  CB  GLU A 431      37.665  45.986  34.102  1.00  0.00           C  
ATOM   1484  CG  GLU A 431      37.030  45.873  32.729  1.00  0.00           C  
ATOM   1485  CD  GLU A 431      36.304  47.147  32.315  1.00  0.00           C  
ATOM   1486  OE1 GLU A 431      35.293  47.495  32.966  1.00  0.00           O  
ATOM   1487  OE2 GLU A 431      36.749  47.803  31.343  1.00  0.00           O  
ATOM   1488  N   ASN A 432      39.349  46.783  36.533  1.00  0.00           N  
ATOM   1489  CA  ASN A 432      39.488  47.182  37.929  1.00  0.00           C  
ATOM   1490  C   ASN A 432      40.219  48.525  38.003  1.00  0.00           C  
ATOM   1491  O   ASN A 432      39.998  49.304  38.925  1.00  0.00           O  
ATOM   1492  CB  ASN A 432      40.277  46.150  38.732  1.00  0.00           C  
ATOM   1493  CG  ASN A 432      39.403  45.102  39.374  1.00  0.00           C  
ATOM   1494  OD1 ASN A 432      39.751  44.565  40.425  1.00  0.00           O  
ATOM   1495  ND2 ASN A 432      38.275  44.781  38.743  1.00  0.00           N  
ATOM   1496  N   ALA A 433      41.094  48.787  37.036  1.00  0.00           N  
ATOM   1497  CA  ALA A 433      41.836  50.046  37.009  1.00  0.00           C  
ATOM   1498  C   ALA A 433      40.884  51.249  36.956  1.00  0.00           C  
ATOM   1499  O   ALA A 433      41.185  52.316  37.495  1.00  0.00           O  
ATOM   1500  CB  ALA A 433      42.788  50.076  35.817  1.00  0.00           C  
ATOM   1501  N   LYS A 434      39.739  51.078  36.301  1.00  0.00           N  
ATOM   1502  CA  LYS A 434      38.764  52.153  36.223  1.00  0.00           C  
ATOM   1503  C   LYS A 434      38.169  52.394  37.607  1.00  0.00           C  
ATOM   1504  O   LYS A 434      37.973  53.543  38.007  1.00  0.00           O  
ATOM   1505  CB  LYS A 434      37.654  51.804  35.229  1.00  0.00           C  
ATOM   1506  CG  LYS A 434      38.090  51.859  33.769  1.00  0.00           C  
ATOM   1507  CD  LYS A 434      36.928  51.538  32.838  1.00  0.00           C  
ATOM   1508  CE  LYS A 434      37.349  51.645  31.377  1.00  0.00           C  
ATOM   1509  NZ  LYS A 434      38.551  50.802  31.100  1.00  0.00           N  
ATOM   1510  N   ASP A 435      37.884  51.311  38.333  1.00  0.00           N  
ATOM   1511  CA  ASP A 435      37.332  51.410  39.684  1.00  0.00           C  
ATOM   1512  C   ASP A 435      38.299  52.194  40.564  1.00  0.00           C  
ATOM   1513  O   ASP A 435      37.888  53.058  41.343  1.00  0.00           O  
ATOM   1514  CB  ASP A 435      37.138  50.025  40.323  1.00  0.00           C  
ATOM   1515  CG  ASP A 435      36.126  49.159  39.590  1.00  0.00           C  
ATOM   1516  OD1 ASP A 435      35.002  49.631  39.328  1.00  0.00           O  
ATOM   1517  OD2 ASP A 435      36.451  47.986  39.292  1.00  0.00           O  
ATOM   1518  N   ILE A 436      39.587  51.875  40.434  1.00  0.00           N  
ATOM   1519  CA  ILE A 436      40.637  52.520  41.218  1.00  0.00           C  
ATOM   1520  C   ILE A 436      40.741  54.007  40.903  1.00  0.00           C  
ATOM   1521  O   ILE A 436      40.736  54.845  41.808  1.00  0.00           O  
ATOM   1522  CB  ILE A 436      42.027  51.873  40.952  1.00  0.00           C  
ATOM   1523  CG1 ILE A 436      41.962  50.366  41.192  1.00  0.00           C  
ATOM   1524  CG2 ILE A 436      43.084  52.502  41.861  1.00  0.00           C  
ATOM   1525  CD1 ILE A 436      41.503  49.991  42.573  1.00  0.00           C  
ATOM   1526  N   ILE A 437      40.852  54.317  39.614  1.00  0.00           N  
ATOM   1527  CA  ILE A 437      40.957  55.697  39.157  1.00  0.00           C  
ATOM   1528  C   ILE A 437      39.775  56.511  39.672  1.00  0.00           C  
ATOM   1529  O   ILE A 437      39.935  57.656  40.093  1.00  0.00           O  
ATOM   1530  CB  ILE A 437      41.008  55.760  37.609  1.00  0.00           C  
ATOM   1531  CG1 ILE A 437      42.295  55.091  37.112  1.00  0.00           C  
ATOM   1532  CG2 ILE A 437      40.961  57.208  37.128  1.00  0.00           C  
ATOM   1533  CD1 ILE A 437      42.315  54.834  35.618  1.00  0.00           C  
ATOM   1534  N   ALA A 438      38.594  55.903  39.662  1.00  0.00           N  
ATOM   1535  CA  ALA A 438      37.390  56.579  40.129  1.00  0.00           C  
ATOM   1536  C   ALA A 438      37.500  57.028  41.587  1.00  0.00           C  
ATOM   1537  O   ALA A 438      36.675  57.809  42.057  1.00  0.00           O  
ATOM   1538  CB  ALA A 438      36.176  55.671  39.953  1.00  0.00           C  
ATOM   1539  N   CYS A 439      38.506  56.539  42.307  1.00  0.00           N  
ATOM   1540  CA  CYS A 439      38.670  56.939  43.697  1.00  0.00           C  
ATOM   1541  C   CYS A 439      39.225  58.360  43.778  1.00  0.00           C  
ATOM   1542  O   CYS A 439      39.285  58.952  44.855  1.00  0.00           O  
ATOM   1543  CB  CYS A 439      39.588  55.963  44.440  1.00  0.00           C  
ATOM   1544  SG  CYS A 439      38.829  54.345  44.780  1.00  0.00           S  
ATOM   1545  N   GLY A 444      39.641  58.901  42.637  1.00  0.00           N  
ATOM   1546  CA  GLY A 444      40.152  60.261  42.616  1.00  0.00           C  
ATOM   1547  C   GLY A 444      41.654  60.470  42.564  1.00  0.00           C  
ATOM   1548  O   GLY A 444      42.112  61.598  42.728  1.00  0.00           O  
ATOM   1549  N   PHE A 445      42.430  59.414  42.337  1.00  0.00           N  
ATOM   1550  CA  PHE A 445      43.885  59.558  42.281  1.00  0.00           C  
ATOM   1551  C   PHE A 445      44.356  60.575  41.241  1.00  0.00           C  
ATOM   1552  O   PHE A 445      43.785  60.681  40.155  1.00  0.00           O  
ATOM   1553  CB  PHE A 445      44.537  58.196  42.011  1.00  0.00           C  
ATOM   1554  CG  PHE A 445      44.383  57.228  43.148  1.00  0.00           C  
ATOM   1555  CD1 PHE A 445      45.063  57.434  44.347  1.00  0.00           C  
ATOM   1556  CD2 PHE A 445      43.510  56.152  43.047  1.00  0.00           C  
ATOM   1557  CE1 PHE A 445      44.872  56.588  45.430  1.00  0.00           C  
ATOM   1558  CE2 PHE A 445      43.309  55.298  44.125  1.00  0.00           C  
ATOM   1559  CZ  PHE A 445      43.990  55.517  45.320  1.00  0.00           C  
ATOM   1560  N   ASP A 460      45.399  61.322  41.586  1.00  0.00           N  
ATOM   1561  CA  ASP A 460      45.963  62.328  40.694  1.00  0.00           C  
ATOM   1562  C   ASP A 460      46.697  61.651  39.536  1.00  0.00           C  
ATOM   1563  O   ASP A 460      47.674  60.942  39.749  1.00  0.00           O  
ATOM   1564  CB  ASP A 460      46.937  63.210  41.469  1.00  0.00           C  
ATOM   1565  CG  ASP A 460      47.494  64.342  40.629  1.00  0.00           C  
ATOM   1566  OD1 ASP A 460      47.383  64.274  39.386  1.00  0.00           O  
ATOM   1567  OD2 ASP A 460      48.056  65.295  41.213  1.00  0.00           O  
ATOM   1568  N   ILE A 461      46.239  61.882  38.311  1.00  0.00           N  
ATOM   1569  CA  ILE A 461      46.859  61.265  37.148  1.00  0.00           C  
ATOM   1570  C   ILE A 461      48.295  61.723  36.888  1.00  0.00           C  
ATOM   1571  O   ILE A 461      49.032  61.070  36.154  1.00  0.00           O  
ATOM   1572  CB  ILE A 461      46.026  61.516  35.871  1.00  0.00           C  
ATOM   1573  CG1 ILE A 461      46.465  60.545  34.770  1.00  0.00           C  
ATOM   1574  CG2 ILE A 461      46.212  62.963  35.397  1.00  0.00           C  
ATOM   1575  CD1 ILE A 461      45.647  60.647  33.494  1.00  0.00           C  
ATOM   1576  N   ASN A 463      48.701  62.838  37.481  1.00  0.00           N  
ATOM   1577  CA  ASN A 463      50.061  63.330  37.269  1.00  0.00           C  
ATOM   1578  C   ASN A 463      51.062  62.685  38.212  1.00  0.00           C  
ATOM   1579  O   ASN A 463      52.266  62.856  38.046  1.00  0.00           O  
ATOM   1580  CB  ASN A 463      50.119  64.847  37.467  1.00  0.00           C  
ATOM   1581  CG  ASN A 463      49.263  65.596  36.471  1.00  0.00           C  
ATOM   1582  OD1 ASN A 463      48.556  66.537  36.834  1.00  0.00           O  
ATOM   1583  ND2 ASN A 463      49.326  65.189  35.207  1.00  0.00           N  
ATOM   1584  N   LYS A 471      50.564  61.950  39.203  1.00  0.00           N  
ATOM   1585  CA  LYS A 471      51.434  61.311  40.186  1.00  0.00           C  
ATOM   1586  C   LYS A 471      51.110  59.842  40.430  1.00  0.00           C  
ATOM   1587  O   LYS A 471      51.597  59.256  41.397  1.00  0.00           O  
ATOM   1588  CB  LYS A 471      51.339  62.054  41.525  1.00  0.00           C  
ATOM   1589  CG  LYS A 471      51.935  63.452  41.523  1.00  0.00           C  
ATOM   1590  CD  LYS A 471      52.028  64.030  42.943  1.00  0.00           C  
ATOM   1591  CE  LYS A 471      50.671  64.487  43.483  1.00  0.00           C  
ATOM   1592  NZ  LYS A 471      49.672  63.389  43.570  1.00  0.00           N  
ATOM   1593  N   THR A 472      50.307  59.247  39.555  1.00  0.00           N  
ATOM   1594  CA  THR A 472      49.899  57.862  39.737  1.00  0.00           C  
ATOM   1595  C   THR A 472      50.177  56.944  38.553  1.00  0.00           C  
ATOM   1596  O   THR A 472      49.764  57.215  37.425  1.00  0.00           O  
ATOM   1597  CB  THR A 472      48.390  57.782  40.049  1.00  0.00           C  
ATOM   1598  OG1 THR A 472      48.069  58.698  41.104  1.00  0.00           O  
ATOM   1599  CG2 THR A 472      48.005  56.368  40.457  1.00  0.00           C  
ATOM   1600  N   PHE A 473      50.870  55.847  38.825  1.00  0.00           N  
ATOM   1601  CA  PHE A 473      51.184  54.870  37.797  1.00  0.00           C  
ATOM   1602  C   PHE A 473      50.512  53.563  38.170  1.00  0.00           C  
ATOM   1603  O   PHE A 473      50.804  52.992  39.216  1.00  0.00           O  
ATOM   1604  CB  PHE A 473      52.694  54.664  37.693  1.00  0.00           C  
ATOM   1605  CG  PHE A 473      53.092  53.591  36.721  1.00  0.00           C  
ATOM   1606  CD1 PHE A 473      52.566  53.571  35.426  1.00  0.00           C  
ATOM   1607  CD2 PHE A 473      54.004  52.606  37.089  1.00  0.00           C  
ATOM   1608  CE1 PHE A 473      52.945  52.581  34.508  1.00  0.00           C  
ATOM   1609  CE2 PHE A 473      54.390  51.611  36.177  1.00  0.00           C  
ATOM   1610  CZ  PHE A 473      53.859  51.599  34.887  1.00  0.00           C  
ATOM   1611  N   ILE A 474      49.590  53.110  37.327  1.00  0.00           N  
ATOM   1612  CA  ILE A 474      48.881  51.858  37.567  1.00  0.00           C  
ATOM   1613  C   ILE A 474      49.386  50.890  36.518  1.00  0.00           C  
ATOM   1614  O   ILE A 474      49.282  51.156  35.322  1.00  0.00           O  
ATOM   1615  CB  ILE A 474      47.360  52.026  37.415  1.00  0.00           C  
ATOM   1616  CG1 ILE A 474      46.859  53.086  38.393  1.00  0.00           C  
ATOM   1617  CG2 ILE A 474      46.660  50.706  37.683  1.00  0.00           C  
ATOM   1618  CD1 ILE A 474      45.384  53.341  38.305  1.00  0.00           C  
ATOM   1619  N   PHE A 475      49.937  49.766  36.959  1.00  0.00           N  
ATOM   1620  CA  PHE A 475      50.492  48.806  36.018  1.00  0.00           C  
ATOM   1621  C   PHE A 475      50.027  47.383  36.234  1.00  0.00           C  
ATOM   1622  O   PHE A 475      49.754  46.967  37.357  1.00  0.00           O  
ATOM   1623  CB  PHE A 475      52.016  48.845  36.101  1.00  0.00           C  
ATOM   1624  CG  PHE A 475      52.565  48.326  37.406  1.00  0.00           C  
ATOM   1625  CD1 PHE A 475      52.978  46.999  37.524  1.00  0.00           C  
ATOM   1626  CD2 PHE A 475      52.670  49.162  38.518  1.00  0.00           C  
ATOM   1627  CE1 PHE A 475      53.490  46.512  38.725  1.00  0.00           C  
ATOM   1628  CE2 PHE A 475      53.181  48.683  39.726  1.00  0.00           C  
ATOM   1629  CZ  PHE A 475      53.593  47.355  39.829  1.00  0.00           C  
ATOM   1630  N   SER A 476      49.934  46.638  35.144  1.00  0.00           N  
ATOM   1631  CA  SER A 476      49.552  45.245  35.228  1.00  0.00           C  
ATOM   1632  C   SER A 476      50.887  44.511  35.168  1.00  0.00           C  
ATOM   1633  O   SER A 476      51.781  44.915  34.432  1.00  0.00           O  
ATOM   1634  CB  SER A 476      48.681  44.845  34.035  1.00  0.00           C  
ATOM   1635  OG  SER A 476      49.414  44.057  33.110  1.00  0.00           O  
ATOM   1636  N   ASP A 477      51.026  43.445  35.949  1.00  0.00           N  
ATOM   1637  CA  ASP A 477      52.263  42.676  35.960  1.00  0.00           C  
ATOM   1638  C   ASP A 477      52.573  42.065  34.599  1.00  0.00           C  
ATOM   1639  O   ASP A 477      53.695  42.161  34.111  1.00  0.00           O  
ATOM   1640  CB  ASP A 477      52.194  41.551  37.002  1.00  0.00           C  
ATOM   1641  CG  ASP A 477      52.315  42.061  38.417  1.00  0.00           C  
ATOM   1642  OD1 ASP A 477      53.037  43.060  38.626  1.00  0.00           O  
ATOM   1643  OD2 ASP A 477      51.703  41.448  39.318  1.00  0.00           O  
ATOM   1644  N   LEU A 478      51.574  41.431  33.994  1.00  0.00           N  
ATOM   1645  CA  LEU A 478      51.752  40.784  32.704  1.00  0.00           C  
ATOM   1646  C   LEU A 478      52.308  41.717  31.642  1.00  0.00           C  
ATOM   1647  O   LEU A 478      53.175  41.333  30.856  1.00  0.00           O  
ATOM   1648  CB  LEU A 478      50.425  40.207  32.216  1.00  0.00           C  
ATOM   1649  CG  LEU A 478      49.863  39.046  33.026  1.00  0.00           C  
ATOM   1650  CD1 LEU A 478      48.512  38.637  32.448  1.00  0.00           C  
ATOM   1651  CD2 LEU A 478      50.847  37.884  32.993  1.00  0.00           C  
ATOM   1652  N   ASP A 479      51.811  42.945  31.626  1.00  0.00           N  
ATOM   1653  CA  ASP A 479      52.239  43.913  30.635  1.00  0.00           C  
ATOM   1654  C   ASP A 479      53.521  44.656  30.988  1.00  0.00           C  
ATOM   1655  O   ASP A 479      54.409  44.805  30.150  1.00  0.00           O  
ATOM   1656  CB  ASP A 479      51.124  44.934  30.394  1.00  0.00           C  
ATOM   1657  CG  ASP A 479      51.245  45.617  29.048  1.00  0.00           C  
ATOM   1658  OD1 ASP A 479      50.732  46.746  28.906  1.00  0.00           O  
ATOM   1659  OD2 ASP A 479      51.842  45.018  28.127  1.00  0.00           O  
ATOM   1660  N   TYR A 482      53.622  45.121  32.227  1.00  0.00           N  
ATOM   1661  CA  TYR A 482      54.793  45.883  32.638  1.00  0.00           C  
ATOM   1662  C   TYR A 482      56.081  45.076  32.783  1.00  0.00           C  
ATOM   1663  O   TYR A 482      57.169  45.607  32.586  1.00  0.00           O  
ATOM   1664  CB  TYR A 482      54.501  46.625  33.941  1.00  0.00           C  
ATOM   1665  CG  TYR A 482      55.591  47.587  34.332  1.00  0.00           C  
ATOM   1666  CD1 TYR A 482      55.942  48.645  33.496  1.00  0.00           C  
ATOM   1667  CD2 TYR A 482      56.285  47.434  35.532  1.00  0.00           C  
ATOM   1668  CE1 TYR A 482      56.963  49.529  33.843  1.00  0.00           C  
ATOM   1669  CE2 TYR A 482      57.301  48.309  35.892  1.00  0.00           C  
ATOM   1670  CZ  TYR A 482      57.636  49.355  35.042  1.00  0.00           C  
ATOM   1671  OH  TYR A 482      58.638  50.227  35.399  1.00  0.00           O  
ATOM   1672  N   GLY A 491      57.277  42.889  30.871  1.00  0.00           N  
ATOM   1673  CA  GLY A 491      57.953  42.842  29.589  1.00  0.00           C  
ATOM   1674  C   GLY A 491      58.420  44.172  29.025  1.00  0.00           C  
ATOM   1675  O   GLY A 491      58.931  44.213  27.906  1.00  0.00           O  
ATOM   1676  N   SER A 492      60.119  46.711  31.255  1.00  0.00           N  
ATOM   1677  CA  SER A 492      60.825  47.387  32.344  1.00  0.00           C  
ATOM   1678  C   SER A 492      62.253  46.881  32.505  1.00  0.00           C  
ATOM   1679  O   SER A 492      62.482  45.683  32.686  1.00  0.00           O  
ATOM   1680  CB  SER A 492      60.072  47.194  33.662  1.00  0.00           C  
ATOM   1681  OG  SER A 492      60.770  47.805  34.735  1.00  0.00           O  
ATOM   1682  N   SER A 493      63.212  47.799  32.459  1.00  0.00           N  
ATOM   1683  CA  SER A 493      64.613  47.431  32.592  1.00  0.00           C  
ATOM   1684  C   SER A 493      65.012  47.213  34.047  1.00  0.00           C  
ATOM   1685  O   SER A 493      66.189  47.000  34.346  1.00  0.00           O  
ATOM   1686  CB  SER A 493      65.501  48.516  31.982  1.00  0.00           C  
ATOM   1687  OG  SER A 493      65.300  49.752  32.645  1.00  0.00           O  
ATOM   1688  N   GLY A 494      64.036  47.259  34.952  1.00  0.00           N  
ATOM   1689  CA  GLY A 494      64.356  47.062  36.350  1.00  0.00           C  
ATOM   1690  C   GLY A 494      63.457  46.146  37.162  1.00  0.00           C  
ATOM   1691  O   GLY A 494      63.898  45.592  38.169  1.00  0.00           O  
ATOM   1692  N   PHE A 495      62.214  45.955  36.740  1.00  0.00           N  
ATOM   1693  CA  PHE A 495      61.301  45.132  37.529  1.00  0.00           C  
ATOM   1694  C   PHE A 495      61.720  43.672  37.667  1.00  0.00           C  
ATOM   1695  O   PHE A 495      61.846  43.169  38.783  1.00  0.00           O  
ATOM   1696  CB  PHE A 495      59.883  45.208  36.966  1.00  0.00           C  
ATOM   1697  CG  PHE A 495      58.813  44.855  37.966  1.00  0.00           C  
ATOM   1698  CD1 PHE A 495      58.261  45.827  38.786  1.00  0.00           C  
ATOM   1699  CD2 PHE A 495      58.355  43.553  38.085  1.00  0.00           C  
ATOM   1700  CE1 PHE A 495      57.261  45.503  39.710  1.00  0.00           C  
ATOM   1701  CE2 PHE A 495      57.358  43.221  39.005  1.00  0.00           C  
ATOM   1702  CZ  PHE A 495      56.811  44.195  39.815  1.00  0.00           C  
ATOM   1703  N   TYR A 496      61.942  42.995  36.545  1.00  0.00           N  
ATOM   1704  CA  TYR A 496      62.334  41.590  36.580  1.00  0.00           C  
ATOM   1705  C   TYR A 496      63.646  41.380  37.329  1.00  0.00           C  
ATOM   1706  O   TYR A 496      63.814  40.382  38.036  1.00  0.00           O  
ATOM   1707  CB  TYR A 496      62.457  41.015  35.163  1.00  0.00           C  
ATOM   1708  CG  TYR A 496      62.870  39.560  35.166  1.00  0.00           C  
ATOM   1709  CD1 TYR A 496      62.073  38.590  35.782  1.00  0.00           C  
ATOM   1710  CD2 TYR A 496      64.079  39.156  34.597  1.00  0.00           C  
ATOM   1711  CE1 TYR A 496      62.475  37.252  35.837  1.00  0.00           C  
ATOM   1712  CE2 TYR A 496      64.491  37.825  34.646  1.00  0.00           C  
ATOM   1713  CZ  TYR A 496      63.685  36.879  35.272  1.00  0.00           C  
ATOM   1714  OH  TYR A 496      64.116  35.571  35.368  1.00  0.00           O  
ATOM   1715  N   LYS A 498      64.579  42.312  37.178  1.00  0.00           N  
ATOM   1716  CA  LYS A 498      65.857  42.190  37.871  1.00  0.00           C  
ATOM   1717  C   LYS A 498      65.645  42.159  39.381  1.00  0.00           C  
ATOM   1718  O   LYS A 498      66.305  41.400  40.090  1.00  0.00           O  
ATOM   1719  CB  LYS A 498      66.791  43.338  37.476  1.00  0.00           C  
ATOM   1720  CG  LYS A 498      67.248  43.253  36.029  1.00  0.00           C  
ATOM   1721  CD  LYS A 498      67.918  44.538  35.566  1.00  0.00           C  
ATOM   1722  CE  LYS A 498      68.253  44.463  34.083  1.00  0.00           C  
ATOM   1723  NZ  LYS A 498      68.745  45.759  33.530  1.00  0.00           N  
ATOM   1724  N   ASN A 499      64.723  42.972  39.884  1.00  0.00           N  
ATOM   1725  CA  ASN A 499      64.465  42.952  41.317  1.00  0.00           C  
ATOM   1726  C   ASN A 499      63.738  41.660  41.685  1.00  0.00           C  
ATOM   1727  O   ASN A 499      63.979  41.086  42.748  1.00  0.00           O  
ATOM   1728  CB  ASN A 499      63.666  44.185  41.756  1.00  0.00           C  
ATOM   1729  CG  ASN A 499      64.539  45.432  41.852  1.00  0.00           C  
ATOM   1730  OD1 ASN A 499      65.757  45.335  42.039  1.00  0.00           O  
ATOM   1731  ND2 ASN A 499      63.923  46.604  41.745  1.00  0.00           N  
ATOM   1732  N   VAL A 500      62.871  41.178  40.802  1.00  0.00           N  
ATOM   1733  CA  VAL A 500      62.178  39.930  41.089  1.00  0.00           C  
ATOM   1734  C   VAL A 500      63.204  38.813  41.317  1.00  0.00           C  
ATOM   1735  O   VAL A 500      63.131  38.089  42.313  1.00  0.00           O  
ATOM   1736  CB  VAL A 500      61.219  39.525  39.935  1.00  0.00           C  
ATOM   1737  CG1 VAL A 500      60.817  38.051  40.071  1.00  0.00           C  
ATOM   1738  CG2 VAL A 500      59.958  40.397  39.974  1.00  0.00           C  
ATOM   1739  N   VAL A 501      64.173  38.696  40.407  1.00  0.00           N  
ATOM   1740  CA  VAL A 501      65.211  37.667  40.502  1.00  0.00           C  
ATOM   1741  C   VAL A 501      66.023  37.798  41.793  1.00  0.00           C  
ATOM   1742  O   VAL A 501      66.300  36.798  42.462  1.00  0.00           O  
ATOM   1743  CB  VAL A 501      66.166  37.722  39.282  1.00  0.00           C  
ATOM   1744  CG1 VAL A 501      67.259  36.676  39.414  1.00  0.00           C  
ATOM   1745  CG2 VAL A 501      65.385  37.470  38.016  1.00  0.00           C  
ATOM   1746  N   LYS A 502      66.397  39.029  42.137  1.00  0.00           N  
ATOM   1747  CA  LYS A 502      67.152  39.294  43.359  1.00  0.00           C  
ATOM   1748  C   LYS A 502      66.373  38.827  44.577  1.00  0.00           C  
ATOM   1749  O   LYS A 502      66.943  38.223  45.482  1.00  0.00           O  
ATOM   1750  CB  LYS A 502      67.442  40.793  43.514  1.00  0.00           C  
ATOM   1751  CG  LYS A 502      68.495  41.362  42.567  1.00  0.00           C  
ATOM   1752  CD  LYS A 502      68.637  42.866  42.792  1.00  0.00           C  
ATOM   1753  CE  LYS A 502      69.737  43.454  41.934  1.00  0.00           C  
ATOM   1754  NZ  LYS A 502      69.878  44.927  42.140  1.00  0.00           N  
ATOM   1755  N   ILE A 503      65.075  39.126  44.610  1.00  0.00           N  
ATOM   1756  CA  ILE A 503      64.226  38.723  45.726  1.00  0.00           C  
ATOM   1757  C   ILE A 503      64.162  37.195  45.768  1.00  0.00           C  
ATOM   1758  O   ILE A 503      64.330  36.582  46.821  1.00  0.00           O  
ATOM   1759  CB  ILE A 503      62.767  39.243  45.570  1.00  0.00           C  
ATOM   1760  CG1 ILE A 503      62.721  40.772  45.507  1.00  0.00           C  
ATOM   1761  CG2 ILE A 503      61.916  38.735  46.715  1.00  0.00           C  
ATOM   1762  CD1 ILE A 503      62.976  41.439  46.819  1.00  0.00           C  
ATOM   1763  N   GLN A 504      63.915  36.592  44.609  1.00  0.00           N  
ATOM   1764  CA  GLN A 504      63.796  35.140  44.491  1.00  0.00           C  
ATOM   1765  C   GLN A 504      65.001  34.376  45.014  1.00  0.00           C  
ATOM   1766  O   GLN A 504      64.874  33.217  45.415  1.00  0.00           O  
ATOM   1767  CB  GLN A 504      63.558  34.729  43.036  1.00  0.00           C  
ATOM   1768  CG  GLN A 504      62.236  35.172  42.442  1.00  0.00           C  
ATOM   1769  CD  GLN A 504      62.110  34.735  40.996  1.00  0.00           C  
ATOM   1770  OE1 GLN A 504      63.055  34.858  40.216  1.00  0.00           O  
ATOM   1771  NE2 GLN A 504      60.949  34.223  40.631  1.00  0.00           N  
ATOM   1772  N   LYS A 505      66.171  35.005  45.013  1.00  0.00           N  
ATOM   1773  CA  LYS A 505      67.343  34.301  45.505  1.00  0.00           C  
ATOM   1774  C   LYS A 505      67.390  34.230  47.027  1.00  0.00           C  
ATOM   1775  O   LYS A 505      68.006  33.323  47.584  1.00  0.00           O  
ATOM   1776  CB  LYS A 505      68.636  34.950  45.001  1.00  0.00           C  
ATOM   1777  CG  LYS A 505      69.854  34.083  45.304  1.00  0.00           C  
ATOM   1778  CD  LYS A 505      71.159  34.686  44.828  1.00  0.00           C  
ATOM   1779  CE  LYS A 505      72.308  33.719  45.105  1.00  0.00           C  
ATOM   1780  NZ  LYS A 505      73.628  34.254  44.663  1.00  0.00           N  
ATOM   1781  N   HIS A 506      66.716  35.167  47.693  1.00  0.00           N  
ATOM   1782  CA  HIS A 506      66.733  35.236  49.147  1.00  0.00           C  
ATOM   1783  C   HIS A 506      65.487  34.781  49.888  1.00  0.00           C  
ATOM   1784  O   HIS A 506      65.225  35.213  51.003  1.00  0.00           O  
ATOM   1785  CB  HIS A 506      67.120  36.656  49.559  1.00  0.00           C  
ATOM   1786  CG  HIS A 506      68.468  37.062  49.053  1.00  0.00           C  
ATOM   1787  ND1 HIS A 506      69.640  36.586  49.603  1.00  0.00           N  
ATOM   1788  CD2 HIS A 506      68.831  37.801  47.979  1.00  0.00           C  
ATOM   1789  CE1 HIS A 506      70.666  37.011  48.887  1.00  0.00           C  
ATOM   1790  NE2 HIS A 506      70.202  37.749  47.894  1.00  0.00           N  
ATOM   1791  N   VAL A 845      64.715  33.904  49.264  1.00  0.00           N  
ATOM   1792  CA  VAL A 845      63.527  33.357  49.895  1.00  0.00           C  
ATOM   1793  C   VAL A 845      63.494  31.890  49.477  1.00  0.00           C  
ATOM   1794  O   VAL A 845      63.534  31.575  48.284  1.00  0.00           O  
ATOM   1795  CB  VAL A 845      62.227  34.068  49.419  1.00  0.00           C  
ATOM   1796  CG1 VAL A 845      61.027  33.462  50.112  1.00  0.00           C  
ATOM   1797  CG2 VAL A 845      62.287  35.564  49.724  1.00  0.00           C  
ATOM   1798  N   THR A 846      63.454  30.991  50.453  1.00  0.00           N  
ATOM   1799  CA  THR A 846      63.426  29.570  50.137  1.00  0.00           C  
ATOM   1800  C   THR A 846      61.993  29.072  50.052  1.00  0.00           C  
ATOM   1801  O   THR A 846      61.063  29.717  50.543  1.00  0.00           O  
ATOM   1802  CB  THR A 846      64.170  28.718  51.198  1.00  0.00           C  
ATOM   1803  OG1 THR A 846      63.469  28.783  52.445  1.00  0.00           O  
ATOM   1804  CG2 THR A 846      65.595  29.220  51.390  1.00  0.00           C  
ATOM   1805  N   PHE A1087      61.827  27.920  49.414  1.00  0.00           N  
ATOM   1806  CA  PHE A1087      60.519  27.313  49.262  1.00  0.00           C  
ATOM   1807  C   PHE A1087      59.955  27.010  50.646  1.00  0.00           C  
ATOM   1808  O   PHE A1087      58.772  27.211  50.909  1.00  0.00           O  
ATOM   1809  CB  PHE A1087      60.651  26.034  48.436  1.00  0.00           C  
ATOM   1810  CG  PHE A1087      59.366  25.296  48.243  1.00  0.00           C  
ATOM   1811  CD1 PHE A1087      58.153  25.968  48.239  1.00  0.00           C  
ATOM   1812  CD2 PHE A1087      59.374  23.929  48.016  1.00  0.00           C  
ATOM   1813  CE1 PHE A1087      56.963  25.291  48.009  1.00  0.00           C  
ATOM   1814  CE2 PHE A1087      58.188  23.238  47.782  1.00  0.00           C  
ATOM   1815  CZ  PHE A1087      56.978  23.923  47.780  1.00  0.00           C  
ATOM   1816  N   ASN A1088      60.818  26.539  51.536  1.00  0.00           N  
ATOM   1817  CA  ASN A1088      60.397  26.222  52.889  1.00  0.00           C  
ATOM   1818  C   ASN A1088      59.829  27.470  53.558  1.00  0.00           C  
ATOM   1819  O   ASN A1088      58.775  27.417  54.204  1.00  0.00           O  
ATOM   1820  CB  ASN A1088      61.580  25.665  53.682  1.00  0.00           C  
ATOM   1821  CG  ASN A1088      61.278  25.532  55.157  1.00  0.00           C  
ATOM   1822  OD1 ASN A1088      61.576  26.437  55.948  1.00  0.00           O  
ATOM   1823  ND2 ASN A1088      60.671  24.408  55.541  1.00  0.00           N  
ATOM   1824  N   GLN A1094      60.519  28.596  53.388  1.00  0.00           N  
ATOM   1825  CA  GLN A1094      60.066  29.856  53.971  1.00  0.00           C  
ATOM   1826  C   GLN A1094      58.665  30.225  53.493  1.00  0.00           C  
ATOM   1827  O   GLN A1094      57.819  30.585  54.309  1.00  0.00           O  
ATOM   1828  CB  GLN A1094      61.043  30.999  53.645  1.00  0.00           C  
ATOM   1829  CG  GLN A1094      62.344  30.946  54.428  1.00  0.00           C  
ATOM   1830  CD  GLN A1094      63.292  32.083  54.086  1.00  0.00           C  
ATOM   1831  OE1 GLN A1094      63.800  32.176  52.969  1.00  0.00           O  
ATOM   1832  NE2 GLN A1094      63.531  32.961  55.055  1.00  0.00           N  
ATOM   1833  N   VAL A1164      58.410  30.132  52.186  1.00  0.00           N  
ATOM   1834  CA  VAL A1164      57.086  30.477  51.671  1.00  0.00           C  
ATOM   1835  C   VAL A1164      56.034  29.434  52.032  1.00  0.00           C  
ATOM   1836  O   VAL A1164      54.836  29.719  52.017  1.00  0.00           O  
ATOM   1837  CB  VAL A1164      57.082  30.706  50.126  1.00  0.00           C  
ATOM   1838  CG1 VAL A1164      57.929  31.922  49.782  1.00  0.00           C  
ATOM   1839  CG2 VAL A1164      57.595  29.481  49.396  1.00  0.00           C  
ATOM   1840  N   LYS A1165      56.467  28.219  52.342  1.00  0.00           N  
ATOM   1841  CA  LYS A1165      55.506  27.201  52.743  1.00  0.00           C  
ATOM   1842  C   LYS A1165      55.009  27.585  54.136  1.00  0.00           C  
ATOM   1843  O   LYS A1165      53.829  27.447  54.449  1.00  0.00           O  
ATOM   1844  CB  LYS A1165      56.159  25.812  52.762  1.00  0.00           C  
ATOM   1845  CG  LYS A1165      56.345  25.237  51.358  1.00  0.00           C  
ATOM   1846  CD  LYS A1165      57.298  24.040  51.309  1.00  0.00           C  
ATOM   1847  CE  LYS A1165      56.705  22.797  51.916  1.00  0.00           C  
ATOM   1848  NZ  LYS A1165      57.628  21.645  51.716  1.00  0.00           N  
ATOM   1849  N   GLY A1166      55.918  28.103  54.955  1.00  0.00           N  
ATOM   1850  CA  GLY A1166      55.558  28.506  56.297  1.00  0.00           C  
ATOM   1851  C   GLY A1166      54.744  29.786  56.337  1.00  0.00           C  
ATOM   1852  O   GLY A1166      53.789  29.894  57.098  1.00  0.00           O  
ATOM   1853  N   ILE A1168      55.113  30.758  55.508  1.00  0.00           N  
ATOM   1854  CA  ILE A1168      54.413  32.038  55.467  1.00  0.00           C  
ATOM   1855  C   ILE A1168      53.049  31.979  54.789  1.00  0.00           C  
ATOM   1856  O   ILE A1168      52.064  32.461  55.337  1.00  0.00           O  
ATOM   1857  CB  ILE A1168      55.260  33.115  54.725  1.00  0.00           C  
ATOM   1858  CG1 ILE A1168      56.587  33.330  55.452  1.00  0.00           C  
ATOM   1859  CG2 ILE A1168      54.486  34.440  54.636  1.00  0.00           C  
ATOM   1860  CD1 ILE A1168      57.645  34.018  54.597  1.00  0.00           C  
ATOM   1861  N   PHE A1169      52.993  31.386  53.599  1.00  0.00           N  
ATOM   1862  CA  PHE A1169      51.755  31.333  52.824  1.00  0.00           C  
ATOM   1863  C   PHE A1169      50.994  30.013  52.822  1.00  0.00           C  
ATOM   1864  O   PHE A1169      49.854  29.961  52.360  1.00  0.00           O  
ATOM   1865  CB  PHE A1169      52.049  31.733  51.372  1.00  0.00           C  
ATOM   1866  CG  PHE A1169      52.754  33.047  51.242  1.00  0.00           C  
ATOM   1867  CD1 PHE A1169      52.051  34.245  51.362  1.00  0.00           C  
ATOM   1868  CD2 PHE A1169      54.127  33.092  51.024  1.00  0.00           C  
ATOM   1869  CE1 PHE A1169      52.713  35.481  51.264  1.00  0.00           C  
ATOM   1870  CE2 PHE A1169      54.794  34.313  50.928  1.00  0.00           C  
ATOM   1871  CZ  PHE A1169      54.081  35.514  51.048  1.00  0.00           C  
ATOM   1872  N   GLY A1170      51.614  28.949  53.319  1.00  0.00           N  
ATOM   1873  CA  GLY A1170      50.940  27.664  53.337  1.00  0.00           C  
ATOM   1874  C   GLY A1170      50.948  26.946  51.995  1.00  0.00           C  
ATOM   1875  O   GLY A1170      50.042  26.160  51.709  1.00  0.00           O  
ATOM   1876  N   PHE A1171      51.949  27.220  51.160  1.00  0.00           N  
ATOM   1877  CA  PHE A1171      52.052  26.551  49.866  1.00  0.00           C  
ATOM   1878  C   PHE A1171      52.496  25.112  50.107  1.00  0.00           C  
ATOM   1879  O   PHE A1171      53.064  24.811  51.159  1.00  0.00           O  
ATOM   1880  CB  PHE A1171      53.095  27.228  48.973  1.00  0.00           C  
ATOM   1881  CG  PHE A1171      52.740  28.629  48.557  1.00  0.00           C  
ATOM   1882  CD1 PHE A1171      51.410  29.021  48.410  1.00  0.00           C  
ATOM   1883  CD2 PHE A1171      53.748  29.550  48.262  1.00  0.00           C  
ATOM   1884  CE1 PHE A1171      51.090  30.312  47.972  1.00  0.00           C  
ATOM   1885  CE2 PHE A1171      53.439  30.833  47.824  1.00  0.00           C  
ATOM   1886  CZ  PHE A1171      52.113  31.217  47.678  1.00  0.00           C  
ATOM   1887  N   THR A1177      52.244  24.232  49.137  1.00  0.00           N  
ATOM   1888  CA  THR A1177      52.652  22.830  49.244  1.00  0.00           C  
ATOM   1889  C   THR A1177      53.377  22.361  47.985  1.00  0.00           C  
ATOM   1890  O   THR A1177      53.378  23.049  46.962  1.00  0.00           O  
ATOM   1891  CB  THR A1177      51.457  21.896  49.488  1.00  0.00           C  
ATOM   1892  OG1 THR A1177      50.556  21.961  48.373  1.00  0.00           O  
ATOM   1893  CG2 THR A1177      50.734  22.295  50.755  1.00  0.00           C  
ATOM   1894  N   ASP A1178      53.983  21.179  48.063  1.00  0.00           N  
ATOM   1895  CA  ASP A1178      54.731  20.629  46.938  1.00  0.00           C  
ATOM   1896  C   ASP A1178      53.910  20.367  45.680  1.00  0.00           C  
ATOM   1897  O   ASP A1178      54.469  20.188  44.597  1.00  0.00           O  
ATOM   1898  CB  ASP A1178      55.442  19.341  47.359  1.00  0.00           C  
ATOM   1899  CG  ASP A1178      56.436  19.569  48.483  1.00  0.00           C  
ATOM   1900  OD1 ASP A1178      56.976  20.689  48.584  1.00  0.00           O  
ATOM   1901  OD2 ASP A1178      56.689  18.626  49.259  1.00  0.00           O  
ATOM   1902  N   SER A1179      52.591  20.353  45.813  1.00  0.00           N  
ATOM   1903  CA  SER A1179      51.747  20.107  44.659  1.00  0.00           C  
ATOM   1904  C   SER A1179      51.332  21.413  43.973  1.00  0.00           C  
ATOM   1905  O   SER A1179      50.627  21.387  42.964  1.00  0.00           O  
ATOM   1906  CB  SER A1179      50.508  19.303  45.070  1.00  0.00           C  
ATOM   1907  OG  SER A1179      49.509  20.142  45.628  1.00  0.00           O  
ATOM   1908  N   ASP A1192      51.758  22.551  44.523  1.00  0.00           N  
ATOM   1909  CA  ASP A1192      51.441  23.851  43.921  1.00  0.00           C  
ATOM   1910  C   ASP A1192      52.301  24.071  42.665  1.00  0.00           C  
ATOM   1911  O   ASP A1192      53.390  23.506  42.543  1.00  0.00           O  
ATOM   1912  CB  ASP A1192      51.696  24.999  44.916  1.00  0.00           C  
ATOM   1913  CG  ASP A1192      50.578  25.150  45.949  1.00  0.00           C  
ATOM   1914  OD1 ASP A1192      49.395  25.056  45.557  1.00  0.00           O  
ATOM   1915  OD2 ASP A1192      50.874  25.374  47.146  1.00  0.00           O  
ATOM   1916  N   CYS A1193      51.810  24.879  41.731  1.00  0.00           N  
ATOM   1917  CA  CYS A1193      52.568  25.158  40.520  1.00  0.00           C  
ATOM   1918  C   CYS A1193      53.743  26.061  40.902  1.00  0.00           C  
ATOM   1919  O   CYS A1193      53.658  26.836  41.863  1.00  0.00           O  
ATOM   1920  CB  CYS A1193      51.686  25.836  39.463  1.00  0.00           C  
ATOM   1921  SG  CYS A1193      51.103  27.505  39.858  1.00  0.00           S  
ATOM   1922  N   ILE A1194      54.842  25.961  40.160  1.00  0.00           N  
ATOM   1923  CA  ILE A1194      56.009  26.758  40.477  1.00  0.00           C  
ATOM   1924  C   ILE A1194      55.727  28.251  40.378  1.00  0.00           C  
ATOM   1925  O   ILE A1194      56.394  29.061  41.025  1.00  0.00           O  
ATOM   1926  CB  ILE A1194      57.215  26.355  39.591  1.00  0.00           C  
ATOM   1927  CG1 ILE A1194      56.867  26.486  38.112  1.00  0.00           C  
ATOM   1928  CG2 ILE A1194      57.620  24.909  39.908  1.00  0.00           C  
ATOM   1929  CD1 ILE A1194      57.975  25.971  37.187  1.00  0.00           C  
ATOM   1930  N   GLY A1195      54.727  28.611  39.582  1.00  0.00           N  
ATOM   1931  CA  GLY A1195      54.363  30.010  39.449  1.00  0.00           C  
ATOM   1932  C   GLY A1195      53.843  30.587  40.762  1.00  0.00           C  
ATOM   1933  O   GLY A1195      54.165  31.720  41.117  1.00  0.00           O  
ATOM   1934  N   LYS A1196      53.043  29.814  41.492  1.00  0.00           N  
ATOM   1935  CA  LYS A1196      52.515  30.286  42.768  1.00  0.00           C  
ATOM   1936  C   LYS A1196      53.634  30.438  43.785  1.00  0.00           C  
ATOM   1937  O   LYS A1196      53.681  31.427  44.525  1.00  0.00           O  
ATOM   1938  CB  LYS A1196      51.476  29.313  43.324  1.00  0.00           C  
ATOM   1939  CG  LYS A1196      50.176  29.289  42.551  1.00  0.00           C  
ATOM   1940  CD  LYS A1196      49.138  28.441  43.258  1.00  0.00           C  
ATOM   1941  CE  LYS A1196      47.880  28.320  42.417  1.00  0.00           C  
ATOM   1942  NZ  LYS A1196      46.849  27.508  43.110  1.00  0.00           N  
ATOM   1943  N   ILE A1198      54.535  29.452  43.799  1.00  0.00           N  
ATOM   1944  CA  ILE A1198      55.665  29.409  44.723  1.00  0.00           C  
ATOM   1945  C   ILE A1198      56.600  30.621  44.659  1.00  0.00           C  
ATOM   1946  O   ILE A1198      57.103  31.071  45.688  1.00  0.00           O  
ATOM   1947  CB  ILE A1198      56.475  28.098  44.509  1.00  0.00           C  
ATOM   1948  CG1 ILE A1198      55.613  26.904  44.942  1.00  0.00           C  
ATOM   1949  CG2 ILE A1198      57.780  28.124  45.293  1.00  0.00           C  
ATOM   1950  CD1 ILE A1198      56.200  25.551  44.588  1.00  0.00           C  
ATOM   1951  N   SER A1199      56.816  31.162  43.465  1.00  0.00           N  
ATOM   1952  CA  SER A1199      57.699  32.313  43.326  1.00  0.00           C  
ATOM   1953  C   SER A1199      56.958  33.647  43.226  1.00  0.00           C  
ATOM   1954  O   SER A1199      57.587  34.703  43.200  1.00  0.00           O  
ATOM   1955  CB  SER A1199      58.614  32.133  42.108  1.00  0.00           C  
ATOM   1956  OG  SER A1199      57.857  32.063  40.910  1.00  0.00           O  
ATOM   1957  N   PHE A1200      55.629  33.604  43.188  1.00  0.00           N  
ATOM   1958  CA  PHE A1200      54.846  34.832  43.080  1.00  0.00           C  
ATOM   1959  C   PHE A1200      55.128  35.883  44.153  1.00  0.00           C  
ATOM   1960  O   PHE A1200      55.079  37.081  43.873  1.00  0.00           O  
ATOM   1961  CB  PHE A1200      53.341  34.551  43.090  1.00  0.00           C  
ATOM   1962  CG  PHE A1200      52.516  35.800  43.131  1.00  0.00           C  
ATOM   1963  CD1 PHE A1200      52.485  36.661  42.033  1.00  0.00           C  
ATOM   1964  CD2 PHE A1200      51.863  36.180  44.299  1.00  0.00           C  
ATOM   1965  CE1 PHE A1200      51.822  37.888  42.100  1.00  0.00           C  
ATOM   1966  CE2 PHE A1200      51.194  37.405  44.381  1.00  0.00           C  
ATOM   1967  CZ  PHE A1200      51.175  38.262  43.279  1.00  0.00           C  
ATOM   1968  N   PRO A1201      55.396  35.456  45.400  1.00  0.00           N  
ATOM   1969  CA  PRO A1201      55.667  36.460  46.435  1.00  0.00           C  
ATOM   1970  C   PRO A1201      56.736  37.481  46.050  1.00  0.00           C  
ATOM   1971  O   PRO A1201      56.668  38.631  46.469  1.00  0.00           O  
ATOM   1972  CB  PRO A1201      56.058  35.612  47.639  1.00  0.00           C  
ATOM   1973  CG  PRO A1201      55.140  34.429  47.489  1.00  0.00           C  
ATOM   1974  CD  PRO A1201      55.269  34.115  45.998  1.00  0.00           C  
ATOM   1975  N   ALA A1202      57.709  37.069  45.240  1.00  0.00           N  
ATOM   1976  CA  ALA A1202      58.771  37.981  44.819  1.00  0.00           C  
ATOM   1977  C   ALA A1202      58.219  39.105  43.945  1.00  0.00           C  
ATOM   1978  O   ALA A1202      58.716  40.231  43.974  1.00  0.00           O  
ATOM   1979  CB  ALA A1202      59.851  37.222  44.069  1.00  0.00           C  
ATOM   1980  N   ILE A1203      57.193  38.785  43.164  1.00  0.00           N  
ATOM   1981  CA  ILE A1203      56.560  39.753  42.286  1.00  0.00           C  
ATOM   1982  C   ILE A1203      55.802  40.819  43.092  1.00  0.00           C  
ATOM   1983  O   ILE A1203      55.823  42.001  42.734  1.00  0.00           O  
ATOM   1984  CB  ILE A1203      55.609  39.038  41.298  1.00  0.00           C  
ATOM   1985  CG1 ILE A1203      56.448  38.209  40.315  1.00  0.00           C  
ATOM   1986  CG2 ILE A1203      54.726  40.057  40.558  1.00  0.00           C  
ATOM   1987  CD1 ILE A1203      55.632  37.463  39.302  1.00  0.00           C  
ATOM   1988  N   GLN A1204      55.141  40.422  44.176  1.00  0.00           N  
ATOM   1989  CA  GLN A1204      54.435  41.418  44.980  1.00  0.00           C  
ATOM   1990  C   GLN A1204      55.426  42.243  45.806  1.00  0.00           C  
ATOM   1991  O   GLN A1204      55.124  43.353  46.231  1.00  0.00           O  
ATOM   1992  CB  GLN A1204      53.412  40.775  45.916  1.00  0.00           C  
ATOM   1993  CG  GLN A1204      52.631  41.823  46.716  1.00  0.00           C  
ATOM   1994  CD  GLN A1204      51.287  41.323  47.212  1.00  0.00           C  
ATOM   1995  OE1 GLN A1204      50.596  40.571  46.523  1.00  0.00           O  
ATOM   1996  NE2 GLN A1204      50.898  41.760  48.402  1.00  0.00           N  
ATOM   1997  N   ALA A1205      56.615  41.701  46.024  1.00  0.00           N  
ATOM   1998  CA  ALA A1205      57.620  42.416  46.792  1.00  0.00           C  
ATOM   1999  C   ALA A1205      58.361  43.455  45.942  1.00  0.00           C  
ATOM   2000  O   ALA A1205      58.649  44.559  46.408  1.00  0.00           O  
ATOM   2001  CB  ALA A1205      58.625  41.417  47.391  1.00  0.00           C  
ATOM   2002  N   ALA A1206      58.646  43.102  44.693  1.00  0.00           N  
ATOM   2003  CA  ALA A1206      59.407  43.965  43.791  1.00  0.00           C  
ATOM   2004  C   ALA A1206      59.040  45.452  43.698  1.00  0.00           C  
ATOM   2005  O   ALA A1206      59.930  46.294  43.589  1.00  0.00           O  
ATOM   2006  CB  ALA A1206      59.435  43.346  42.380  1.00  0.00           C  
ATOM   2007  N   PRO A1207      57.740  45.800  43.731  1.00  0.00           N  
ATOM   2008  CA  PRO A1207      57.371  47.219  43.640  1.00  0.00           C  
ATOM   2009  C   PRO A1207      57.840  48.054  44.833  1.00  0.00           C  
ATOM   2010  O   PRO A1207      57.789  49.288  44.797  1.00  0.00           O  
ATOM   2011  CB  PRO A1207      55.846  47.183  43.536  1.00  0.00           C  
ATOM   2012  CG  PRO A1207      55.560  45.838  42.952  1.00  0.00           C  
ATOM   2013  CD  PRO A1207      56.543  44.949  43.687  1.00  0.00           C  
ATOM   2014  N   SER A1208      58.301  47.375  45.879  1.00  0.00           N  
ATOM   2015  CA  SER A1208      58.770  48.030  47.096  1.00  0.00           C  
ATOM   2016  C   SER A1208      60.087  48.756  46.886  1.00  0.00           C  
ATOM   2017  O   SER A1208      60.513  49.538  47.726  1.00  0.00           O  
ATOM   2018  CB  SER A1208      58.953  46.994  48.210  1.00  0.00           C  
ATOM   2019  OG  SER A1208      57.760  46.257  48.424  1.00  0.00           O  
ATOM   2020  N   PHE A1209      60.733  48.492  45.762  1.00  0.00           N  
ATOM   2021  CA  PHE A1209      62.018  49.099  45.474  1.00  0.00           C  
ATOM   2022  C   PHE A1209      61.939  50.034  44.278  1.00  0.00           C  
ATOM   2023  O   PHE A1209      61.565  49.633  43.175  1.00  0.00           O  
ATOM   2024  CB  PHE A1209      63.027  47.973  45.278  1.00  0.00           C  
ATOM   2025  CG  PHE A1209      62.983  46.951  46.388  1.00  0.00           C  
ATOM   2026  CD1 PHE A1209      63.244  47.329  47.703  1.00  0.00           C  
ATOM   2027  CD2 PHE A1209      62.648  45.629  46.131  1.00  0.00           C  
ATOM   2028  CE1 PHE A1209      63.172  46.405  48.740  1.00  0.00           C  
ATOM   2029  CE2 PHE A1209      62.573  44.697  47.168  1.00  0.00           C  
ATOM   2030  CZ  PHE A1209      62.835  45.088  48.471  1.00  0.00           C  
ATOM   2031  N   SER A1210      62.296  51.292  44.515  1.00  0.00           N  
ATOM   2032  CA  SER A1210      62.211  52.321  43.491  1.00  0.00           C  
ATOM   2033  C   SER A1210      62.813  52.016  42.123  1.00  0.00           C  
ATOM   2034  O   SER A1210      62.216  52.362  41.104  1.00  0.00           O  
ATOM   2035  CB  SER A1210      62.758  53.653  44.032  1.00  0.00           C  
ATOM   2036  OG  SER A1210      64.064  53.530  44.564  1.00  0.00           O  
ATOM   2037  N   ASN A1211      63.960  51.351  42.060  1.00  0.00           N  
ATOM   2038  CA  ASN A1211      64.528  51.092  40.747  1.00  0.00           C  
ATOM   2039  C   ASN A1211      63.793  50.014  39.937  1.00  0.00           C  
ATOM   2040  O   ASN A1211      64.244  49.604  38.867  1.00  0.00           O  
ATOM   2041  CB  ASN A1211      66.044  50.820  40.847  1.00  0.00           C  
ATOM   2042  CG  ASN A1211      66.374  49.472  41.449  1.00  0.00           C  
ATOM   2043  OD1 ASN A1211      65.534  48.822  42.059  1.00  0.00           O  
ATOM   2044  ND2 ASN A1211      67.622  49.055  41.288  1.00  0.00           N  
ATOM   2045  N   SER A1280      62.648  49.565  40.443  1.00  0.00           N  
ATOM   2046  CA  SER A1280      61.827  48.610  39.701  1.00  0.00           C  
ATOM   2047  C   SER A1280      61.084  49.454  38.656  1.00  0.00           C  
ATOM   2048  O   SER A1280      60.548  48.930  37.684  1.00  0.00           O  
ATOM   2049  CB  SER A1280      60.791  47.930  40.609  1.00  0.00           C  
ATOM   2050  OG  SER A1280      61.346  46.844  41.323  1.00  0.00           O  
ATOM   2051  N   PHE A1281      61.073  50.768  38.869  1.00  0.00           N  
ATOM   2052  CA  PHE A1281      60.389  51.698  37.975  1.00  0.00           C  
ATOM   2053  C   PHE A1281      61.359  52.746  37.416  1.00  0.00           C  
ATOM   2054  O   PHE A1281      61.332  53.912  37.816  1.00  0.00           O  
ATOM   2055  CB  PHE A1281      59.261  52.400  38.739  1.00  0.00           C  
ATOM   2056  CG  PHE A1281      58.287  51.452  39.385  1.00  0.00           C  
ATOM   2057  CD1 PHE A1281      57.322  50.797  38.626  1.00  0.00           C  
ATOM   2058  CD2 PHE A1281      58.351  51.195  40.750  1.00  0.00           C  
ATOM   2059  CE1 PHE A1281      56.435  49.901  39.214  1.00  0.00           C  
ATOM   2060  CE2 PHE A1281      57.468  50.297  41.352  1.00  0.00           C  
ATOM   2061  CZ  PHE A1281      56.508  49.649  40.580  1.00  0.00           C  
ATOM   2062  N   PRO A1282      62.229  52.342  36.480  1.00  0.00           N  
ATOM   2063  CA  PRO A1282      63.183  53.295  35.907  1.00  0.00           C  
ATOM   2064  C   PRO A1282      62.540  54.524  35.253  1.00  0.00           C  
ATOM   2065  O   PRO A1282      63.074  55.628  35.349  1.00  0.00           O  
ATOM   2066  CB  PRO A1282      63.983  52.439  34.920  1.00  0.00           C  
ATOM   2067  CG  PRO A1282      63.034  51.337  34.557  1.00  0.00           C  
ATOM   2068  CD  PRO A1282      62.390  51.007  35.878  1.00  0.00           C  
ATOM   2069  N   GLN A1283      61.394  54.343  34.603  1.00  0.00           N  
ATOM   2070  CA  GLN A1283      60.720  55.468  33.963  1.00  0.00           C  
ATOM   2071  C   GLN A1283      60.216  56.504  34.965  1.00  0.00           C  
ATOM   2072  O   GLN A1283      59.982  57.657  34.602  1.00  0.00           O  
ATOM   2073  CB  GLN A1283      59.552  54.981  33.098  1.00  0.00           C  
ATOM   2074  CG  GLN A1283      58.901  53.693  33.579  1.00  0.00           C  
ATOM   2075  CD  GLN A1283      59.620  52.451  33.074  1.00  0.00           C  
ATOM   2076  OE1 GLN A1283      59.732  52.227  31.864  1.00  0.00           O  
ATOM   2077  NE2 GLN A1283      60.107  51.637  33.998  1.00  0.00           N  
ATOM   2078  N   ILE A1284      60.052  56.097  36.222  1.00  0.00           N  
ATOM   2079  CA  ILE A1284      59.579  57.008  37.260  1.00  0.00           C  
ATOM   2080  C   ILE A1284      60.705  57.579  38.117  1.00  0.00           C  
ATOM   2081  O   ILE A1284      60.772  58.786  38.324  1.00  0.00           O  
ATOM   2082  CB  ILE A1284      58.592  56.320  38.224  1.00  0.00           C  
ATOM   2083  CG1 ILE A1284      57.383  55.791  37.462  1.00  0.00           C  
ATOM   2084  CG2 ILE A1284      58.146  57.306  39.297  1.00  0.00           C  
ATOM   2085  CD1 ILE A1284      56.365  55.113  38.358  1.00  0.00           C  
ATOM   2086  N   PHE A1285      61.580  56.714  38.624  1.00  0.00           N  
ATOM   2087  CA  PHE A1285      62.671  57.162  39.487  1.00  0.00           C  
ATOM   2088  C   PHE A1285      64.065  56.967  38.898  1.00  0.00           C  
ATOM   2089  O   PHE A1285      65.066  57.161  39.593  1.00  0.00           O  
ATOM   2090  CB  PHE A1285      62.609  56.438  40.835  1.00  0.00           C  
ATOM   2091  CG  PHE A1285      61.266  56.501  41.505  1.00  0.00           C  
ATOM   2092  CD1 PHE A1285      60.426  55.393  41.509  1.00  0.00           C  
ATOM   2093  CD2 PHE A1285      60.847  57.661  42.151  1.00  0.00           C  
ATOM   2094  CE1 PHE A1285      59.186  55.436  42.152  1.00  0.00           C  
ATOM   2095  CE2 PHE A1285      59.609  57.714  42.796  1.00  0.00           C  
ATOM   2096  CZ  PHE A1285      58.778  56.598  42.796  1.00  0.00           C  
ATOM   2097  N   ARG A1286      64.135  56.576  37.629  1.00  0.00           N  
ATOM   2098  CA  ARG A1286      65.420  56.357  36.968  1.00  0.00           C  
ATOM   2099  C   ARG A1286      66.166  55.156  37.553  1.00  0.00           C  
ATOM   2100  O   ARG A1286      65.686  54.020  37.505  1.00  0.00           O  
ATOM   2101  CB  ARG A1286      66.295  57.607  37.092  1.00  0.00           C  
ATOM   2102  CG  ARG A1286      65.753  58.825  36.373  1.00  0.00           C  
ATOM   2103  CD  ARG A1286      66.365  60.090  36.944  1.00  0.00           C  
ATOM   2104  NE  ARG A1286      66.047  60.231  38.363  1.00  0.00           N  
ATOM   2105  CZ  ARG A1286      66.460  61.236  39.129  1.00  0.00           C  
ATOM   2106  NH1 ARG A1286      67.215  62.201  38.616  1.00  0.00           N  
ATOM   2107  NH2 ARG A1286      66.117  61.278  40.411  1.00  0.00           N  
ATOM   2108  N   ASP A1287      67.344  55.416  38.109  1.00  0.00           N  
ATOM   2109  CA  ASP A1287      68.155  54.360  38.688  1.00  0.00           C  
ATOM   2110  C   ASP A1287      68.318  54.521  40.195  1.00  0.00           C  
ATOM   2111  O   ASP A1287      69.065  53.774  40.824  1.00  0.00           O  
ATOM   2112  CB  ASP A1287      69.530  54.338  38.017  1.00  0.00           C  
ATOM   2113  CG  ASP A1287      70.242  55.671  38.112  1.00  0.00           C  
ATOM   2114  OD1 ASP A1287      69.715  56.669  37.574  1.00  0.00           O  
ATOM   2115  OD2 ASP A1287      71.328  55.720  38.729  1.00  0.00           O  
ATOM   2116  N   ARG A1288      67.622  55.490  40.779  1.00  0.00           N  
ATOM   2117  CA  ARG A1288      67.718  55.697  42.219  1.00  0.00           C  
ATOM   2118  C   ARG A1288      67.179  54.488  42.990  1.00  0.00           C  
ATOM   2119  O   ARG A1288      66.145  53.918  42.632  1.00  0.00           O  
ATOM   2120  CB  ARG A1288      66.967  56.966  42.623  1.00  0.00           C  
ATOM   2121  CG  ARG A1288      67.573  58.226  42.032  1.00  0.00           C  
ATOM   2122  CD  ARG A1288      67.013  59.474  42.693  1.00  0.00           C  
ATOM   2123  NE  ARG A1288      67.293  59.501  44.126  1.00  0.00           N  
ATOM   2124  CZ  ARG A1288      66.894  60.468  44.945  1.00  0.00           C  
ATOM   2125  NH1 ARG A1288      66.198  61.492  44.472  1.00  0.00           N  
ATOM   2126  NH2 ARG A1288      67.183  60.409  46.239  1.00  0.00           N  
ATOM   2127  N   THR A1289      67.893  54.100  44.045  1.00  0.00           N  
ATOM   2128  CA  THR A1289      67.508  52.950  44.860  1.00  0.00           C  
ATOM   2129  C   THR A1289      67.284  53.357  46.308  1.00  0.00           C  
ATOM   2130  O   THR A1289      67.103  52.508  47.179  1.00  0.00           O  
ATOM   2131  CB  THR A1289      68.611  51.869  44.860  1.00  0.00           C  
ATOM   2132  OG1 THR A1289      69.753  52.355  45.576  1.00  0.00           O  
ATOM   2133  CG2 THR A1289      69.029  51.527  43.439  1.00  0.00           C  
ATOM   2134  N   ASP A1290      67.293  54.656  46.564  1.00  0.00           N  
ATOM   2135  CA  ASP A1290      67.132  55.147  47.922  1.00  0.00           C  
ATOM   2136  C   ASP A1290      65.775  55.752  48.249  1.00  0.00           C  
ATOM   2137  O   ASP A1290      65.577  56.238  49.361  1.00  0.00           O  
ATOM   2138  CB  ASP A1290      68.222  56.182  48.220  1.00  0.00           C  
ATOM   2139  CG  ASP A1290      68.321  57.251  47.141  1.00  0.00           C  
ATOM   2140  OD1 ASP A1290      68.987  58.280  47.379  1.00  0.00           O  
ATOM   2141  OD2 ASP A1290      67.741  57.062  46.048  1.00  0.00           O  
ATOM   2142  N   ILE A1291      64.839  55.735  47.308  1.00  0.00           N  
ATOM   2143  CA  ILE A1291      63.540  56.328  47.595  1.00  0.00           C  
ATOM   2144  C   ILE A1291      62.736  55.482  48.575  1.00  0.00           C  
ATOM   2145  O   ILE A1291      62.389  54.341  48.283  1.00  0.00           O  
ATOM   2146  CB  ILE A1291      62.699  56.520  46.325  1.00  0.00           C  
ATOM   2147  CG1 ILE A1291      63.567  57.063  45.181  1.00  0.00           C  
ATOM   2148  CG2 ILE A1291      61.547  57.462  46.627  1.00  0.00           C  
ATOM   2149  CD1 ILE A1291      64.251  58.375  45.482  1.00  0.00           C  
ATOM   2150  N   GLN A1292      62.446  56.049  49.740  1.00  0.00           N  
ATOM   2151  CA  GLN A1292      61.672  55.358  50.769  1.00  0.00           C  
ATOM   2152  C   GLN A1292      60.305  54.952  50.216  1.00  0.00           C  
ATOM   2153  O   GLN A1292      59.688  55.691  49.452  1.00  0.00           O  
ATOM   2154  CB  GLN A1292      61.489  56.278  51.985  1.00  0.00           C  
ATOM   2155  CG  GLN A1292      60.502  55.791  53.036  1.00  0.00           C  
ATOM   2156  CD  GLN A1292      61.052  54.669  53.889  1.00  0.00           C  
ATOM   2157  OE1 GLN A1292      62.142  54.784  54.449  1.00  0.00           O  
ATOM   2158  NE2 GLN A1292      60.294  53.579  54.007  1.00  0.00           N  
ATOM   2159  N   CYS A1293      59.834  53.777  50.611  1.00  0.00           N  
ATOM   2160  CA  CYS A1293      58.546  53.288  50.153  1.00  0.00           C  
ATOM   2161  C   CYS A1293      57.599  53.078  51.328  1.00  0.00           C  
ATOM   2162  O   CYS A1293      58.003  52.586  52.374  1.00  0.00           O  
ATOM   2163  CB  CYS A1293      58.733  51.977  49.386  1.00  0.00           C  
ATOM   2164  SG  CYS A1293      57.209  51.194  48.808  1.00  0.00           S  
ATOM   2165  N   LEU A1294      56.341  53.475  51.154  1.00  0.00           N  
ATOM   2166  CA  LEU A1294      55.326  53.307  52.190  1.00  0.00           C  
ATOM   2167  C   LEU A1294      54.203  52.474  51.574  1.00  0.00           C  
ATOM   2168  O   LEU A1294      53.678  52.809  50.519  1.00  0.00           O  
ATOM   2169  CB  LEU A1294      54.798  54.673  52.656  1.00  0.00           C  
ATOM   2170  CG  LEU A1294      53.562  54.668  53.565  1.00  0.00           C  
ATOM   2171  CD1 LEU A1294      53.805  53.774  54.763  1.00  0.00           C  
ATOM   2172  CD2 LEU A1294      53.237  56.085  54.025  1.00  0.00           C  
ATOM   2173  N   ILE A1295      53.827  51.392  52.238  1.00  0.00           N  
ATOM   2174  CA  ILE A1295      52.798  50.506  51.706  1.00  0.00           C  
ATOM   2175  C   ILE A1295      51.517  50.438  52.515  1.00  0.00           C  
ATOM   2176  O   ILE A1295      51.500  49.859  53.593  1.00  0.00           O  
ATOM   2177  CB  ILE A1295      53.329  49.052  51.594  1.00  0.00           C  
ATOM   2178  CG1 ILE A1295      54.585  49.010  50.715  1.00  0.00           C  
ATOM   2179  CG2 ILE A1295      52.235  48.136  51.050  1.00  0.00           C  
ATOM   2180  CD1 ILE A1295      55.202  47.615  50.598  1.00  0.00           C  
ATOM   2181  N   PRO A1296      50.422  51.032  52.007  1.00  0.00           N  
ATOM   2182  CA  PRO A1296      49.156  50.977  52.746  1.00  0.00           C  
ATOM   2183  C   PRO A1296      48.424  49.693  52.342  1.00  0.00           C  
ATOM   2184  O   PRO A1296      48.410  49.324  51.164  1.00  0.00           O  
ATOM   2185  CB  PRO A1296      48.395  52.218  52.262  1.00  0.00           C  
ATOM   2186  CG  PRO A1296      49.437  53.058  51.550  1.00  0.00           C  
ATOM   2187  CD  PRO A1296      50.345  52.031  50.930  1.00  0.00           C  
ATOM   2188  N   CYS A1297      47.816  49.017  53.306  1.00  0.00           N  
ATOM   2189  CA  CYS A1297      47.084  47.799  53.004  1.00  0.00           C  
ATOM   2190  C   CYS A1297      46.344  47.293  54.229  1.00  0.00           C  
ATOM   2191  O   CYS A1297      46.529  47.801  55.331  1.00  0.00           O  
ATOM   2192  CB  CYS A1297      48.046  46.710  52.513  1.00  0.00           C  
ATOM   2193  SG  CYS A1297      49.294  46.206  53.727  1.00  0.00           S  
ATOM   2194  N   ALA A1298      45.476  46.307  54.030  1.00  0.00           N  
ATOM   2195  CA  ALA A1298      44.782  45.718  55.160  1.00  0.00           C  
ATOM   2196  C   ALA A1298      45.861  44.782  55.677  1.00  0.00           C  
ATOM   2197  O   ALA A1298      46.716  44.332  54.912  1.00  0.00           O  
ATOM   2198  CB  ALA A1298      43.557  44.943  54.711  1.00  0.00           C  
ATOM   2199  N   ILE A1299      45.829  44.485  56.965  1.00  0.00           N  
ATOM   2200  CA  ILE A1299      46.862  43.654  57.548  1.00  0.00           C  
ATOM   2201  C   ILE A1299      46.988  42.231  56.982  1.00  0.00           C  
ATOM   2202  O   ILE A1299      47.965  41.544  57.259  1.00  0.00           O  
ATOM   2203  CB  ILE A1299      46.708  43.636  59.084  1.00  0.00           C  
ATOM   2204  CG1 ILE A1299      48.030  43.218  59.731  1.00  0.00           C  
ATOM   2205  CG2 ILE A1299      45.555  42.742  59.485  1.00  0.00           C  
ATOM   2206  CD1 ILE A1299      48.099  43.549  61.197  1.00  0.00           C  
ATOM   2207  N   ASP A1300      46.032  41.794  56.169  1.00  0.00           N  
ATOM   2208  CA  ASP A1300      46.116  40.452  55.587  1.00  0.00           C  
ATOM   2209  C   ASP A1300      47.222  40.347  54.525  1.00  0.00           C  
ATOM   2210  O   ASP A1300      47.577  39.251  54.105  1.00  0.00           O  
ATOM   2211  CB  ASP A1300      44.768  40.040  54.979  1.00  0.00           C  
ATOM   2212  CG  ASP A1300      44.410  40.846  53.739  1.00  0.00           C  
ATOM   2213  OD1 ASP A1300      44.651  42.073  53.731  1.00  0.00           O  
ATOM   2214  OD2 ASP A1300      43.873  40.251  52.777  1.00  0.00           O  
ATOM   2215  N   GLN A1301      47.767  41.489  54.106  1.00  0.00           N  
ATOM   2216  CA  GLN A1301      48.838  41.523  53.110  1.00  0.00           C  
ATOM   2217  C   GLN A1301      50.225  41.591  53.756  1.00  0.00           C  
ATOM   2218  O   GLN A1301      51.243  41.437  53.068  1.00  0.00           O  
ATOM   2219  CB  GLN A1301      48.687  42.741  52.178  1.00  0.00           C  
ATOM   2220  CG  GLN A1301      47.447  42.745  51.307  1.00  0.00           C  
ATOM   2221  CD  GLN A1301      47.367  41.536  50.395  1.00  0.00           C  
ATOM   2222  OE1 GLN A1301      48.241  41.313  49.556  1.00  0.00           O  
ATOM   2223  NE2 GLN A1301      46.312  40.747  50.555  1.00  0.00           N  
ATOM   2224  N   ASP A1302      50.270  41.822  55.068  1.00  0.00           N  
ATOM   2225  CA  ASP A1302      51.546  41.936  55.776  1.00  0.00           C  
ATOM   2226  C   ASP A1302      52.546  40.789  55.547  1.00  0.00           C  
ATOM   2227  O   ASP A1302      53.753  41.029  55.470  1.00  0.00           O  
ATOM   2228  CB  ASP A1302      51.320  42.112  57.282  1.00  0.00           C  
ATOM   2229  CG  ASP A1302      52.604  42.454  58.022  1.00  0.00           C  
ATOM   2230  OD1 ASP A1302      53.176  43.536  57.756  1.00  0.00           O  
ATOM   2231  OD2 ASP A1302      53.053  41.638  58.857  1.00  0.00           O  
ATOM   2232  N   PRO A1303      52.064  39.530  55.463  1.00  0.00           N  
ATOM   2233  CA  PRO A1303      52.962  38.391  55.238  1.00  0.00           C  
ATOM   2234  C   PRO A1303      53.926  38.614  54.072  1.00  0.00           C  
ATOM   2235  O   PRO A1303      55.107  38.276  54.160  1.00  0.00           O  
ATOM   2236  CB  PRO A1303      51.993  37.242  54.980  1.00  0.00           C  
ATOM   2237  CG  PRO A1303      50.883  37.555  55.934  1.00  0.00           C  
ATOM   2238  CD  PRO A1303      50.692  39.061  55.737  1.00  0.00           C  
ATOM   2239  N   TYR A1304      53.422  39.178  52.979  1.00  0.00           N  
ATOM   2240  CA  TYR A1304      54.260  39.456  51.812  1.00  0.00           C  
ATOM   2241  C   TYR A1304      55.373  40.443  52.145  1.00  0.00           C  
ATOM   2242  O   TYR A1304      56.524  40.289  51.721  1.00  0.00           O  
ATOM   2243  CB  TYR A1304      53.441  40.093  50.684  1.00  0.00           C  
ATOM   2244  CG  TYR A1304      52.526  39.178  49.928  1.00  0.00           C  
ATOM   2245  CD1 TYR A1304      53.031  38.252  49.015  1.00  0.00           C  
ATOM   2246  CD2 TYR A1304      51.143  39.256  50.102  1.00  0.00           C  
ATOM   2247  CE1 TYR A1304      52.177  37.424  48.287  1.00  0.00           C  
ATOM   2248  CE2 TYR A1304      50.279  38.438  49.383  1.00  0.00           C  
ATOM   2249  CZ  TYR A1304      50.802  37.528  48.478  1.00  0.00           C  
ATOM   2250  OH  TYR A1304      49.944  36.740  47.758  1.00  0.00           O  
ATOM   2251  N   PHE A1306      55.025  41.469  52.907  1.00  0.00           N  
ATOM   2252  CA  PHE A1306      55.981  42.514  53.203  1.00  0.00           C  
ATOM   2253  C   PHE A1306      56.879  42.324  54.403  1.00  0.00           C  
ATOM   2254  O   PHE A1306      57.929  42.966  54.503  1.00  0.00           O  
ATOM   2255  CB  PHE A1306      55.224  43.831  53.235  1.00  0.00           C  
ATOM   2256  CG  PHE A1306      54.461  44.075  51.974  1.00  0.00           C  
ATOM   2257  CD1 PHE A1306      55.136  44.172  50.761  1.00  0.00           C  
ATOM   2258  CD2 PHE A1306      53.070  44.128  51.977  1.00  0.00           C  
ATOM   2259  CE1 PHE A1306      54.438  44.316  49.565  1.00  0.00           C  
ATOM   2260  CE2 PHE A1306      52.362  44.272  50.788  1.00  0.00           C  
ATOM   2261  CZ  PHE A1306      53.047  44.365  49.580  1.00  0.00           C  
ATOM   2262  N   ARG A1310      56.483  41.438  55.308  1.00  0.00           N  
ATOM   2263  CA  ARG A1310      57.323  41.148  56.457  1.00  0.00           C  
ATOM   2264  C   ARG A1310      58.517  40.429  55.837  1.00  0.00           C  
ATOM   2265  O   ARG A1310      59.664  40.628  56.229  1.00  0.00           O  
ATOM   2266  CB  ARG A1310      56.596  40.224  57.426  1.00  0.00           C  
ATOM   2267  CG  ARG A1310      57.375  39.948  58.681  1.00  0.00           C  
ATOM   2268  CD  ARG A1310      56.590  39.064  59.619  1.00  0.00           C  
ATOM   2269  NE  ARG A1310      57.209  39.031  60.938  1.00  0.00           N  
ATOM   2270  CZ  ARG A1310      56.759  38.301  61.951  1.00  0.00           C  
ATOM   2271  NH1 ARG A1310      55.688  37.539  61.793  1.00  0.00           N  
ATOM   2272  NH2 ARG A1310      57.377  38.346  63.124  1.00  0.00           N  
ATOM   2273  N   THR A1314      59.436  40.756  52.615  1.00  0.00           N  
ATOM   2274  CA  THR A1314      60.149  41.728  51.803  1.00  0.00           C  
ATOM   2275  C   THR A1314      61.138  42.523  52.649  1.00  0.00           C  
ATOM   2276  O   THR A1314      62.254  42.789  52.206  1.00  0.00           O  
ATOM   2277  CB  THR A1314      59.178  42.717  51.117  1.00  0.00           C  
ATOM   2278  OG1 THR A1314      58.229  41.987  50.330  1.00  0.00           O  
ATOM   2279  CG2 THR A1314      59.947  43.686  50.213  1.00  0.00           C  
ATOM   2280  N   ARG A1316      60.723  42.901  53.859  1.00  0.00           N  
ATOM   2281  CA  ARG A1316      61.578  43.670  54.761  1.00  0.00           C  
ATOM   2282  C   ARG A1316      62.851  42.905  55.154  1.00  0.00           C  
ATOM   2283  O   ARG A1316      63.919  43.499  55.296  1.00  0.00           O  
ATOM   2284  CB  ARG A1316      60.790  44.093  56.014  1.00  0.00           C  
ATOM   2285  CG  ARG A1316      59.753  45.208  55.769  1.00  0.00           C  
ATOM   2286  CD  ARG A1316      58.873  45.469  56.995  1.00  0.00           C  
ATOM   2287  NE  ARG A1316      59.657  45.931  58.138  1.00  0.00           N  
ATOM   2288  CZ  ARG A1316      60.159  47.157  58.266  1.00  0.00           C  
ATOM   2289  NH1 ARG A1316      59.957  48.075  57.329  1.00  0.00           N  
ATOM   2290  NH2 ARG A1316      60.893  47.459  59.324  1.00  0.00           N  
ATOM   2291  N   ASP A1317      62.748  41.590  55.323  1.00  0.00           N  
ATOM   2292  CA  ASP A1317      63.926  40.800  55.670  1.00  0.00           C  
ATOM   2293  C   ASP A1317      64.838  40.637  54.457  1.00  0.00           C  
ATOM   2294  O   ASP A1317      66.051  40.472  54.600  1.00  0.00           O  
ATOM   2295  CB  ASP A1317      63.535  39.413  56.189  1.00  0.00           C  
ATOM   2296  CG  ASP A1317      62.862  39.463  57.542  1.00  0.00           C  
ATOM   2297  OD1 ASP A1317      63.191  40.373  58.338  1.00  0.00           O  
ATOM   2298  OD2 ASP A1317      62.017  38.581  57.820  1.00  0.00           O  
ATOM   2299  N   VAL A1318      64.261  40.685  53.261  1.00  0.00           N  
ATOM   2300  CA  VAL A1318      65.054  40.538  52.045  1.00  0.00           C  
ATOM   2301  C   VAL A1318      65.790  41.822  51.664  1.00  0.00           C  
ATOM   2302  O   VAL A1318      66.944  41.775  51.230  1.00  0.00           O  
ATOM   2303  CB  VAL A1318      64.163  40.092  50.844  1.00  0.00           C  
ATOM   2304  CG1 VAL A1318      64.945  40.174  49.538  1.00  0.00           C  
ATOM   2305  CG2 VAL A1318      63.667  38.665  51.062  1.00  0.00           C  
ATOM   2306  N   ALA A1319      65.127  42.963  51.842  1.00  0.00           N  
ATOM   2307  CA  ALA A1319      65.692  44.264  51.474  1.00  0.00           C  
ATOM   2308  C   ALA A1319      67.182  44.488  51.765  1.00  0.00           C  
ATOM   2309  O   ALA A1319      67.955  44.767  50.850  1.00  0.00           O  
ATOM   2310  CB  ALA A1319      64.865  45.393  52.107  1.00  0.00           C  
ATOM   2311  N   PRO A1321      67.604  44.379  53.036  1.00  0.00           N  
ATOM   2312  CA  PRO A1321      69.025  44.595  53.339  1.00  0.00           C  
ATOM   2313  C   PRO A1321      69.987  43.607  52.666  1.00  0.00           C  
ATOM   2314  O   PRO A1321      71.133  43.956  52.374  1.00  0.00           O  
ATOM   2315  CB  PRO A1321      69.067  44.527  54.866  1.00  0.00           C  
ATOM   2316  CG  PRO A1321      67.948  43.583  55.186  1.00  0.00           C  
ATOM   2317  CD  PRO A1321      66.852  44.025  54.254  1.00  0.00           C  
ATOM   2318  N   ARG A1322      69.520  42.390  52.405  1.00  0.00           N  
ATOM   2319  CA  ARG A1322      70.353  41.383  51.756  1.00  0.00           C  
ATOM   2320  C   ARG A1322      70.646  41.747  50.308  1.00  0.00           C  
ATOM   2321  O   ARG A1322      71.609  41.247  49.723  1.00  0.00           O  
ATOM   2322  CB  ARG A1322      69.686  40.005  51.819  1.00  0.00           C  
ATOM   2323  CG  ARG A1322      69.532  39.488  53.235  1.00  0.00           C  
ATOM   2324  CD  ARG A1322      68.707  38.221  53.303  1.00  0.00           C  
ATOM   2325  NE  ARG A1322      68.165  38.047  54.646  1.00  0.00           N  
ATOM   2326  CZ  ARG A1322      67.178  37.212  54.953  1.00  0.00           C  
ATOM   2327  NH1 ARG A1322      66.627  36.467  54.005  1.00  0.00           N  
ATOM   2328  NH2 ARG A1322      66.725  37.138  56.202  1.00  0.00           N  
ATOM   2329  N   ILE A1323      69.820  42.609  49.721  1.00  0.00           N  
ATOM   2330  CA  ILE A1323      70.053  43.021  48.343  1.00  0.00           C  
ATOM   2331  C   ILE A1323      70.358  44.510  48.234  1.00  0.00           C  
ATOM   2332  O   ILE A1323      70.249  45.094  47.157  1.00  0.00           O  
ATOM   2333  CB  ILE A1323      68.864  42.668  47.416  1.00  0.00           C  
ATOM   2334  CG1 ILE A1323      67.576  43.304  47.939  1.00  0.00           C  
ATOM   2335  CG2 ILE A1323      68.749  41.144  47.286  1.00  0.00           C  
ATOM   2336  CD1 ILE A1323      66.381  43.087  47.035  1.00  0.00           C  
ATOM   2337  N   GLY A1341      70.731  45.114  49.362  1.00  0.00           N  
ATOM   2338  CA  GLY A1341      71.101  46.523  49.394  1.00  0.00           C  
ATOM   2339  C   GLY A1341      70.041  47.595  49.211  1.00  0.00           C  
ATOM   2340  O   GLY A1341      70.345  48.659  48.697  1.00  0.00           O  
ATOM   2341  N   TYR A1342      68.808  47.344  49.636  1.00  0.00           N  
ATOM   2342  CA  TYR A1342      67.753  48.344  49.488  1.00  0.00           C  
ATOM   2343  C   TYR A1342      67.127  48.667  50.834  1.00  0.00           C  
ATOM   2344  O   TYR A1342      67.229  47.891  51.782  1.00  0.00           O  
ATOM   2345  CB  TYR A1342      66.623  47.847  48.565  1.00  0.00           C  
ATOM   2346  CG  TYR A1342      66.999  47.505  47.133  1.00  0.00           C  
ATOM   2347  CD1 TYR A1342      67.937  48.260  46.422  1.00  0.00           C  
ATOM   2348  CD2 TYR A1342      66.355  46.462  46.465  1.00  0.00           C  
ATOM   2349  CE1 TYR A1342      68.219  47.982  45.077  1.00  0.00           C  
ATOM   2350  CE2 TYR A1342      66.623  46.180  45.125  1.00  0.00           C  
ATOM   2351  CZ  TYR A1342      67.551  46.941  44.438  1.00  0.00           C  
ATOM   2352  OH  TYR A1342      67.788  46.667  43.110  1.00  0.00           O  
ATOM   2353  N   PRO A1344      66.474  49.832  50.939  1.00  0.00           N  
ATOM   2354  CA  PRO A1344      65.831  50.191  52.204  1.00  0.00           C  
ATOM   2355  C   PRO A1344      64.589  49.319  52.371  1.00  0.00           C  
ATOM   2356  O   PRO A1344      64.039  48.829  51.386  1.00  0.00           O  
ATOM   2357  CB  PRO A1344      65.475  51.667  52.007  1.00  0.00           C  
ATOM   2358  CG  PRO A1344      65.300  51.788  50.517  1.00  0.00           C  
ATOM   2359  CD  PRO A1344      66.456  50.967  49.998  1.00  0.00           C  
ATOM   2360  N   LYS A1345      64.166  49.111  53.612  1.00  0.00           N  
ATOM   2361  CA  LYS A1345      62.977  48.319  53.895  1.00  0.00           C  
ATOM   2362  C   LYS A1345      61.744  49.179  53.667  1.00  0.00           C  
ATOM   2363  O   LYS A1345      61.724  50.361  54.014  1.00  0.00           O  
ATOM   2364  CB  LYS A1345      62.967  47.852  55.348  1.00  0.00           C  
ATOM   2365  CG  LYS A1345      64.126  46.967  55.736  1.00  0.00           C  
ATOM   2366  CD  LYS A1345      64.022  46.549  57.190  1.00  0.00           C  
ATOM   2367  CE  LYS A1345      65.237  45.743  57.605  1.00  0.00           C  
ATOM   2368  NZ  LYS A1345      65.134  45.291  59.021  1.00  0.00           N  
ATOM   2369  N   PRO A1347      60.697  48.601  53.075  1.00  0.00           N  
ATOM   2370  CA  PRO A1347      59.495  49.406  52.851  1.00  0.00           C  
ATOM   2371  C   PRO A1347      58.730  49.569  54.164  1.00  0.00           C  
ATOM   2372  O   PRO A1347      58.698  48.650  54.987  1.00  0.00           O  
ATOM   2373  CB  PRO A1347      58.720  48.574  51.832  1.00  0.00           C  
ATOM   2374  CG  PRO A1347      59.050  47.161  52.261  1.00  0.00           C  
ATOM   2375  CD  PRO A1347      60.550  47.251  52.498  1.00  0.00           C  
ATOM   2376  N   ALA A1348      58.125  50.737  54.368  1.00  0.00           N  
ATOM   2377  CA  ALA A1348      57.348  50.965  55.579  1.00  0.00           C  
ATOM   2378  C   ALA A1348      55.909  50.512  55.323  1.00  0.00           C  
ATOM   2379  O   ALA A1348      55.480  50.390  54.174  1.00  0.00           O  
ATOM   2380  CB  ALA A1348      57.377  52.437  55.955  1.00  0.00           C  
ATOM   2381  N   LEU A1349      55.162  50.260  56.389  1.00  0.00           N  
ATOM   2382  CA  LEU A1349      53.782  49.832  56.236  1.00  0.00           C  
ATOM   2383  C   LEU A1349      52.776  50.524  57.141  1.00  0.00           C  
ATOM   2384  O   LEU A1349      53.106  50.969  58.237  1.00  0.00           O  
ATOM   2385  CB  LEU A1349      53.662  48.321  56.454  1.00  0.00           C  
ATOM   2386  CG  LEU A1349      54.098  47.495  55.244  1.00  0.00           C  
ATOM   2387  CD1 LEU A1349      55.516  46.997  55.441  1.00  0.00           C  
ATOM   2388  CD2 LEU A1349      53.133  46.346  55.040  1.00  0.00           C  
ATOM   2389  N   LEU A1350      51.547  50.613  56.645  1.00  0.00           N  
ATOM   2390  CA  LEU A1350      50.414  51.162  57.384  1.00  0.00           C  
ATOM   2391  C   LEU A1350      49.316  50.125  57.137  1.00  0.00           C  
ATOM   2392  O   LEU A1350      48.900  49.906  55.997  1.00  0.00           O  
ATOM   2393  CB  LEU A1350      50.027  52.543  56.846  1.00  0.00           C  
ATOM   2394  CG  LEU A1350      50.945  53.672  57.337  1.00  0.00           C  
ATOM   2395  CD1 LEU A1350      50.566  55.001  56.694  1.00  0.00           C  
ATOM   2396  CD2 LEU A1350      50.829  53.767  58.852  1.00  0.00           C  
ATOM   2397  N   HIS A1351      48.882  49.468  58.209  1.00  0.00           N  
ATOM   2398  CA  HIS A1351      47.878  48.401  58.146  1.00  0.00           C  
ATOM   2399  C   HIS A1351      46.500  48.818  58.621  1.00  0.00           C  
ATOM   2400  O   HIS A1351      46.373  49.535  59.606  1.00  0.00           O  
ATOM   2401  CB  HIS A1351      48.300  47.217  59.032  1.00  0.00           C  
ATOM   2402  CG  HIS A1351      49.675  46.691  58.755  1.00  0.00           C  
ATOM   2403  ND1 HIS A1351      50.609  46.503  59.753  1.00  0.00           N  
ATOM   2404  CD2 HIS A1351      50.241  46.224  57.617  1.00  0.00           C  
ATOM   2405  CE1 HIS A1351      51.688  45.936  59.241  1.00  0.00           C  
ATOM   2406  NE2 HIS A1351      51.490  45.755  57.947  1.00  0.00           N  
ATOM   2407  N   SER A1352      45.466  48.330  57.946  1.00  0.00           N  
ATOM   2408  CA  SER A1352      44.102  48.632  58.355  1.00  0.00           C  
ATOM   2409  C   SER A1352      43.410  47.353  58.796  1.00  0.00           C  
ATOM   2410  O   SER A1352      43.858  46.247  58.476  1.00  0.00           O  
ATOM   2411  CB  SER A1352      43.296  49.253  57.209  1.00  0.00           C  
ATOM   2412  OG  SER A1352      42.764  48.252  56.363  1.00  0.00           O  
ATOM   2413  N   THR A1356      42.332  47.521  59.552  1.00  0.00           N  
ATOM   2414  CA  THR A1356      41.519  46.412  60.012  1.00  0.00           C  
ATOM   2415  C   THR A1356      40.662  46.012  58.814  1.00  0.00           C  
ATOM   2416  O   THR A1356      40.712  46.658  57.766  1.00  0.00           O  
ATOM   2417  CB  THR A1356      40.575  46.849  61.143  1.00  0.00           C  
ATOM   2418  OG1 THR A1356      39.843  48.009  60.720  1.00  0.00           O  
ATOM   2419  CG2 THR A1356      41.363  47.167  62.414  1.00  0.00           C  
ATOM   2420  N   PHE A1360      39.859  44.967  58.979  1.00  0.00           N  
ATOM   2421  CA  PHE A1360      38.996  44.485  57.899  1.00  0.00           C  
ATOM   2422  C   PHE A1360      37.555  44.984  57.978  1.00  0.00           C  
ATOM   2423  O   PHE A1360      36.956  45.022  59.050  1.00  0.00           O  
ATOM   2424  CB  PHE A1360      38.954  42.956  57.906  1.00  0.00           C  
ATOM   2425  CG  PHE A1360      40.305  42.308  57.840  1.00  0.00           C  
ATOM   2426  CD1 PHE A1360      41.036  42.317  56.658  1.00  0.00           C  
ATOM   2427  CD2 PHE A1360      40.857  41.712  58.970  1.00  0.00           C  
ATOM   2428  CE1 PHE A1360      42.298  41.747  56.598  1.00  0.00           C  
ATOM   2429  CE2 PHE A1360      42.122  41.137  58.923  1.00  0.00           C  
ATOM   2430  CZ  PHE A1360      42.846  41.156  57.734  1.00  0.00           C  
ATOM   2431  N   PHE A1361      37.002  45.363  56.836  1.00  0.00           N  
ATOM   2432  CA  PHE A1361      35.609  45.775  56.774  1.00  0.00           C  
ATOM   2433  C   PHE A1361      34.928  44.406  56.883  1.00  0.00           C  
ATOM   2434  O   PHE A1361      35.171  43.532  56.053  1.00  0.00           O  
ATOM   2435  CB  PHE A1361      35.326  46.399  55.412  1.00  0.00           C  
ATOM   2436  CG  PHE A1361      34.030  47.145  55.339  1.00  0.00           C  
ATOM   2437  CD1 PHE A1361      33.866  48.342  56.035  1.00  0.00           C  
ATOM   2438  CD2 PHE A1361      32.990  46.679  54.532  1.00  0.00           C  
ATOM   2439  CE1 PHE A1361      32.687  49.072  55.924  1.00  0.00           C  
ATOM   2440  CE2 PHE A1361      31.806  47.400  54.411  1.00  0.00           C  
ATOM   2441  CZ  PHE A1361      31.651  48.603  55.108  1.00  0.00           C  
ATOM   2442  N   PRO A1365      34.080  44.196  57.906  1.00  0.00           N  
ATOM   2443  CA  PRO A1365      33.399  42.905  58.092  1.00  0.00           C  
ATOM   2444  C   PRO A1365      32.332  42.475  57.088  1.00  0.00           C  
ATOM   2445  O   PRO A1365      31.714  43.296  56.403  1.00  0.00           O  
ATOM   2446  CB  PRO A1365      32.832  43.022  59.503  1.00  0.00           C  
ATOM   2447  CG  PRO A1365      32.475  44.466  59.587  1.00  0.00           C  
ATOM   2448  CD  PRO A1365      33.687  45.150  58.959  1.00  0.00           C  
ATOM   2449  N   ALA A1366      32.127  41.165  57.008  1.00  0.00           N  
ATOM   2450  CA  ALA A1366      31.118  40.613  56.117  1.00  0.00           C  
ATOM   2451  C   ALA A1366      29.754  40.975  56.689  1.00  0.00           C  
ATOM   2452  O   ALA A1366      29.599  41.126  57.903  1.00  0.00           O  
ATOM   2453  CB  ALA A1366      31.256  39.098  56.033  1.00  0.00           C  
ATOM   2454  N   LEU A1368      28.772  41.110  55.807  1.00  0.00           N  
ATOM   2455  CA  LEU A1368      27.414  41.433  56.211  1.00  0.00           C  
ATOM   2456  C   LEU A1368      26.883  40.499  57.296  1.00  0.00           C  
ATOM   2457  O   LEU A1368      26.202  40.947  58.218  1.00  0.00           O  
ATOM   2458  CB  LEU A1368      26.490  41.385  54.993  1.00  0.00           C  
ATOM   2459  CG  LEU A1368      26.471  42.661  54.152  1.00  0.00           C  
ATOM   2460  CD1 LEU A1368      25.822  42.397  52.797  1.00  0.00           C  
ATOM   2461  CD2 LEU A1368      25.717  43.749  54.922  1.00  0.00           C  
ATOM   2462  N   GLN A1369      27.206  39.210  57.196  1.00  0.00           N  
ATOM   2463  CA  GLN A1369      26.731  38.218  58.165  1.00  0.00           C  
ATOM   2464  C   GLN A1369      27.320  38.347  59.555  1.00  0.00           C  
ATOM   2465  O   GLN A1369      26.792  37.761  60.498  1.00  0.00           O  
ATOM   2466  CB  GLN A1369      26.997  36.790  57.668  1.00  0.00           C  
ATOM   2467  CG  GLN A1369      26.203  36.386  56.448  1.00  0.00           C  
ATOM   2468  CD  GLN A1369      26.506  37.266  55.260  1.00  0.00           C  
ATOM   2469  OE1 GLN A1369      27.674  37.494  54.919  1.00  0.00           O  
ATOM   2470  NE2 GLN A1369      25.458  37.769  54.615  1.00  0.00           N  
ATOM   2471  N   GLY A1370      28.412  39.095  59.691  1.00  0.00           N  
ATOM   2472  CA  GLY A1370      29.028  39.243  61.001  1.00  0.00           C  
ATOM   2473  C   GLY A1370      30.527  39.449  60.915  1.00  0.00           C  
ATOM   2474  O   GLY A1370      31.131  39.207  59.875  1.00  0.00           O  
ATOM   2475  N   ALA A1373      31.136  39.883  62.012  1.00  0.00           N  
ATOM   2476  CA  ALA A1373      32.571  40.146  62.031  1.00  0.00           C  
ATOM   2477  C   ALA A1373      33.459  38.896  62.110  1.00  0.00           C  
ATOM   2478  O   ALA A1373      34.682  39.005  62.245  1.00  0.00           O  
ATOM   2479  CB  ALA A1373      32.902  41.107  63.175  1.00  0.00           C  
ATOM   2480  N   GLN A1412      32.848  37.715  62.027  1.00  0.00           N  
ATOM   2481  CA  GLN A1412      33.603  36.462  62.065  1.00  0.00           C  
ATOM   2482  C   GLN A1412      34.531  36.318  60.851  1.00  0.00           C  
ATOM   2483  O   GLN A1412      35.543  35.623  60.924  1.00  0.00           O  
ATOM   2484  CB  GLN A1412      32.659  35.254  62.123  1.00  0.00           C  
ATOM   2485  CG  GLN A1412      31.982  35.037  63.472  1.00  0.00           C  
ATOM   2486  CD  GLN A1412      30.771  35.927  63.685  1.00  0.00           C  
ATOM   2487  OE1 GLN A1412      30.450  36.782  62.854  1.00  0.00           O  
ATOM   2488  NE2 GLN A1412      30.087  35.725  64.805  1.00  0.00           N  
ATOM   2489  N   THR A1413      34.176  36.965  59.741  1.00  0.00           N  
ATOM   2490  CA  THR A1413      34.984  36.928  58.521  1.00  0.00           C  
ATOM   2491  C   THR A1413      34.992  38.322  57.898  1.00  0.00           C  
ATOM   2492  O   THR A1413      34.176  39.172  58.260  1.00  0.00           O  
ATOM   2493  CB  THR A1413      34.412  35.938  57.456  1.00  0.00           C  
ATOM   2494  OG1 THR A1413      33.189  36.462  56.911  1.00  0.00           O  
ATOM   2495  CG2 THR A1413      34.139  34.571  58.077  1.00  0.00           C  
ATOM   2496  N   LYS A1414      35.909  38.554  56.963  1.00  0.00           N  
ATOM   2497  CA  LYS A1414      35.992  39.846  56.289  1.00  0.00           C  
ATOM   2498  C   LYS A1414      35.030  39.853  55.102  1.00  0.00           C  
ATOM   2499  O   LYS A1414      34.597  38.793  54.645  1.00  0.00           O  
ATOM   2500  CB  LYS A1414      37.417  40.109  55.780  1.00  0.00           C  
ATOM   2501  CG  LYS A1414      37.817  39.282  54.556  1.00  0.00           C  
ATOM   2502  CD  LYS A1414      39.161  39.732  53.997  1.00  0.00           C  
ATOM   2503  CE  LYS A1414      39.476  39.091  52.638  1.00  0.00           C  
ATOM   2504  NZ  LYS A1414      39.857  37.651  52.738  1.00  0.00           N  
ATOM   2505  N   SER A1416      33.931  39.665  51.534  1.00  0.00           N  
ATOM   2506  CA  SER A1416      34.575  39.005  50.404  1.00  0.00           C  
ATOM   2507  C   SER A1416      33.607  38.667  49.275  1.00  0.00           C  
ATOM   2508  O   SER A1416      32.539  38.089  49.510  1.00  0.00           O  
ATOM   2509  CB  SER A1416      35.258  37.718  50.877  1.00  0.00           C  
ATOM   2510  OG  SER A1416      35.838  37.033  49.781  1.00  0.00           O  
ATOM   2511  N   ALA A1440      33.996  39.023  48.052  1.00  0.00           N  
ATOM   2512  CA  ALA A1440      33.183  38.751  46.870  1.00  0.00           C  
ATOM   2513  C   ALA A1440      33.001  37.248  46.674  1.00  0.00           C  
ATOM   2514  O   ALA A1440      32.061  36.807  46.018  1.00  0.00           O  
ATOM   2515  CB  ALA A1440      33.842  39.359  45.628  1.00  0.00           C  
ATOM   2516  N   SER A1441      33.903  36.465  47.255  1.00  0.00           N  
ATOM   2517  CA  SER A1441      33.860  35.014  47.129  1.00  0.00           C  
ATOM   2518  C   SER A1441      32.750  34.359  47.940  1.00  0.00           C  
ATOM   2519  O   SER A1441      32.352  33.231  47.651  1.00  0.00           O  
ATOM   2520  CB  SER A1441      35.201  34.416  47.554  1.00  0.00           C  
ATOM   2521  OG  SER A1441      36.256  34.948  46.776  1.00  0.00           O  
ATOM   2522  N   ASP A1442      32.258  35.055  48.959  1.00  0.00           N  
ATOM   2523  CA  ASP A1442      31.205  34.502  49.804  1.00  0.00           C  
ATOM   2524  C   ASP A1442      29.837  35.101  49.486  1.00  0.00           C  
ATOM   2525  O   ASP A1442      29.687  36.320  49.373  1.00  0.00           O  
ATOM   2526  CB  ASP A1442      31.538  34.727  51.283  1.00  0.00           C  
ATOM   2527  CG  ASP A1442      32.977  34.361  51.622  1.00  0.00           C  
ATOM   2528  OD1 ASP A1442      33.477  33.332  51.116  1.00  0.00           O  
ATOM   2529  OD2 ASP A1442      33.610  35.102  52.406  1.00  0.00           O  
ATOM   2530  N   PRO A1449      28.816  34.242  49.333  1.00  0.00           N  
ATOM   2531  CA  PRO A1449      27.449  34.675  49.026  1.00  0.00           C  
ATOM   2532  C   PRO A1449      26.870  35.662  50.044  1.00  0.00           C  
ATOM   2533  O   PRO A1449      26.957  35.442  51.254  1.00  0.00           O  
ATOM   2534  CB  PRO A1449      26.673  33.360  49.001  1.00  0.00           C  
ATOM   2535  CG  PRO A1449      27.699  32.384  48.516  1.00  0.00           C  
ATOM   2536  CD  PRO A1449      28.908  32.772  49.331  1.00  0.00           C  
ATOM   2537  N   ASN A1450      26.294  36.750  49.538  1.00  0.00           N  
ATOM   2538  CA  ASN A1450      25.666  37.777  50.373  1.00  0.00           C  
ATOM   2539  C   ASN A1450      26.588  38.453  51.378  1.00  0.00           C  
ATOM   2540  O   ASN A1450      26.131  39.124  52.299  1.00  0.00           O  
ATOM   2541  CB  ASN A1450      24.482  37.171  51.116  1.00  0.00           C  
ATOM   2542  CG  ASN A1450      23.521  36.474  50.186  1.00  0.00           C  
ATOM   2543  OD1 ASN A1450      22.898  37.102  49.332  1.00  0.00           O  
ATOM   2544  ND2 ASN A1450      23.403  35.163  50.339  1.00  0.00           N  
ATOM   2545  N   SER A1452      27.887  38.287  51.191  1.00  0.00           N  
ATOM   2546  CA  SER A1452      28.862  38.873  52.090  1.00  0.00           C  
ATOM   2547  C   SER A1452      29.178  40.335  51.783  1.00  0.00           C  
ATOM   2548  O   SER A1452      29.446  41.118  52.698  1.00  0.00           O  
ATOM   2549  CB  SER A1452      30.155  38.049  52.030  1.00  0.00           C  
ATOM   2550  OG  SER A1452      31.248  38.719  52.632  1.00  0.00           O  
ATOM   2551  N   SER A1455      29.115  40.710  50.507  1.00  0.00           N  
ATOM   2552  CA  SER A1455      29.494  42.066  50.100  1.00  0.00           C  
ATOM   2553  C   SER A1455      28.444  43.027  49.575  1.00  0.00           C  
ATOM   2554  O   SER A1455      27.344  42.649  49.186  1.00  0.00           O  
ATOM   2555  CB  SER A1455      30.586  41.997  49.023  1.00  0.00           C  
ATOM   2556  OG  SER A1455      31.491  40.933  49.251  1.00  0.00           O  
ATOM   2557  N   ILE A1456      28.837  44.292  49.564  1.00  0.00           N  
ATOM   2558  CA  ILE A1456      28.037  45.376  49.029  1.00  0.00           C  
ATOM   2559  C   ILE A1456      28.984  45.877  47.942  1.00  0.00           C  
ATOM   2560  O   ILE A1456      30.030  46.463  48.237  1.00  0.00           O  
ATOM   2561  CB  ILE A1456      27.780  46.473  50.078  1.00  0.00           C  
ATOM   2562  CG1 ILE A1456      26.836  45.938  51.160  1.00  0.00           C  
ATOM   2563  CG2 ILE A1456      27.192  47.705  49.408  1.00  0.00           C  
ATOM   2564  CD1 ILE A1456      26.532  46.929  52.265  1.00  0.00           C  
ATOM   2565  N   PHE A1457      28.629  45.608  46.691  1.00  0.00           N  
ATOM   2566  CA  PHE A1457      29.463  45.969  45.557  1.00  0.00           C  
ATOM   2567  C   PHE A1457      29.383  47.410  45.096  1.00  0.00           C  
ATOM   2568  O   PHE A1457      28.367  48.086  45.262  1.00  0.00           O  
ATOM   2569  CB  PHE A1457      29.163  45.027  44.388  1.00  0.00           C  
ATOM   2570  CG  PHE A1457      29.521  43.598  44.671  1.00  0.00           C  
ATOM   2571  CD1 PHE A1457      30.855  43.212  44.775  1.00  0.00           C  
ATOM   2572  CD2 PHE A1457      28.532  42.653  44.905  1.00  0.00           C  
ATOM   2573  CE1 PHE A1457      31.196  41.902  45.115  1.00  0.00           C  
ATOM   2574  CE2 PHE A1457      28.858  41.341  45.247  1.00  0.00           C  
ATOM   2575  CZ  PHE A1457      30.191  40.964  45.353  1.00  0.00           C  
ATOM   2576  N   LEU A1458      30.484  47.875  44.520  1.00  0.00           N  
ATOM   2577  CA  LEU A1458      30.568  49.231  44.014  1.00  0.00           C  
ATOM   2578  C   LEU A1458      29.643  49.403  42.813  1.00  0.00           C  
ATOM   2579  O   LEU A1458      29.438  50.516  42.332  1.00  0.00           O  
ATOM   2580  CB  LEU A1458      32.017  49.547  43.638  1.00  0.00           C  
ATOM   2581  CG  LEU A1458      32.862  50.335  44.653  1.00  0.00           C  
ATOM   2582  CD1 LEU A1458      32.514  49.951  46.077  1.00  0.00           C  
ATOM   2583  CD2 LEU A1458      34.336  50.097  44.359  1.00  0.00           C  
ATOM   2584  N   THR A1459      29.075  48.296  42.341  1.00  0.00           N  
ATOM   2585  CA  THR A1459      28.163  48.330  41.201  1.00  0.00           C  
ATOM   2586  C   THR A1459      26.695  48.275  41.621  1.00  0.00           C  
ATOM   2587  O   THR A1459      25.807  48.443  40.789  1.00  0.00           O  
ATOM   2588  CB  THR A1459      28.413  47.151  40.231  1.00  0.00           C  
ATOM   2589  OG1 THR A1459      28.359  45.916  40.955  1.00  0.00           O  
ATOM   2590  CG2 THR A1459      29.762  47.292  39.547  1.00  0.00           C  
ATOM   2591  N   ASP A1460      26.443  48.039  42.906  1.00  0.00           N  
ATOM   2592  CA  ASP A1460      25.076  47.956  43.416  1.00  0.00           C  
ATOM   2593  C   ASP A1460      24.260  49.242  43.291  1.00  0.00           C  
ATOM   2594  O   ASP A1460      24.786  50.351  43.407  1.00  0.00           O  
ATOM   2595  CB  ASP A1460      25.074  47.524  44.884  1.00  0.00           C  
ATOM   2596  CG  ASP A1460      25.420  46.064  45.064  1.00  0.00           C  
ATOM   2597  OD1 ASP A1460      25.167  45.274  44.130  1.00  0.00           O  
ATOM   2598  OD2 ASP A1460      25.924  45.701  46.149  1.00  0.00           O  
ATOM   2599  N   THR A1461      22.962  49.075  43.063  1.00  0.00           N  
ATOM   2600  CA  THR A1461      22.041  50.196  42.940  1.00  0.00           C  
ATOM   2601  C   THR A1461      21.609  50.605  44.342  1.00  0.00           C  
ATOM   2602  O   THR A1461      21.857  49.882  45.310  1.00  0.00           O  
ATOM   2603  CB  THR A1461      20.777  49.806  42.144  1.00  0.00           C  
ATOM   2604  OG1 THR A1461      20.075  48.768  42.843  1.00  0.00           O  
ATOM   2605  CG2 THR A1461      21.146  49.310  40.755  1.00  0.00           C  
ATOM   2606  N   ALA A1462      20.958  51.758  44.446  1.00  0.00           N  
ATOM   2607  CA  ALA A1462      20.490  52.249  45.733  1.00  0.00           C  
ATOM   2608  C   ALA A1462      19.562  51.235  46.385  1.00  0.00           C  
ATOM   2609  O   ALA A1462      19.619  51.008  47.594  1.00  0.00           O  
ATOM   2610  CB  ALA A1462      19.763  53.576  45.551  1.00  0.00           C  
ATOM   2611  N   LYS A1463      18.706  50.624  45.578  1.00  0.00           N  
ATOM   2612  CA  LYS A1463      17.764  49.642  46.092  1.00  0.00           C  
ATOM   2613  C   LYS A1463      18.480  48.403  46.623  1.00  0.00           C  
ATOM   2614  O   LYS A1463      18.107  47.853  47.660  1.00  0.00           O  
ATOM   2615  CB  LYS A1463      16.770  49.243  44.995  1.00  0.00           C  
ATOM   2616  CG  LYS A1463      15.684  48.293  45.475  1.00  0.00           C  
ATOM   2617  CD  LYS A1463      14.630  48.063  44.407  1.00  0.00           C  
ATOM   2618  CE  LYS A1463      13.455  47.275  44.971  1.00  0.00           C  
ATOM   2619  NZ  LYS A1463      12.822  47.980  46.129  1.00  0.00           N  
ATOM   2620  N   GLN A1465      19.512  47.970  45.906  1.00  0.00           N  
ATOM   2621  CA  GLN A1465      20.282  46.794  46.296  1.00  0.00           C  
ATOM   2622  C   GLN A1465      21.027  47.037  47.603  1.00  0.00           C  
ATOM   2623  O   GLN A1465      21.059  46.172  48.479  1.00  0.00           O  
ATOM   2624  CB  GLN A1465      21.247  46.426  45.169  1.00  0.00           C  
ATOM   2625  CG  GLN A1465      20.516  46.166  43.860  1.00  0.00           C  
ATOM   2626  CD  GLN A1465      21.427  45.751  42.726  1.00  0.00           C  
ATOM   2627  OE1 GLN A1465      22.332  46.488  42.330  1.00  0.00           O  
ATOM   2628  NE2 GLN A1465      21.186  44.564  42.187  1.00  0.00           N  
ATOM   2629  N   ILE A1467      21.616  48.223  47.730  1.00  0.00           N  
ATOM   2630  CA  ILE A1467      22.335  48.605  48.942  1.00  0.00           C  
ATOM   2631  C   ILE A1467      21.342  48.526  50.105  1.00  0.00           C  
ATOM   2632  O   ILE A1467      21.601  47.891  51.132  1.00  0.00           O  
ATOM   2633  CB  ILE A1467      22.870  50.053  48.822  1.00  0.00           C  
ATOM   2634  CG1 ILE A1467      23.950  50.115  47.739  1.00  0.00           C  
ATOM   2635  CG2 ILE A1467      23.394  50.535  50.157  1.00  0.00           C  
ATOM   2636  CD1 ILE A1467      24.434  51.514  47.430  1.00  0.00           C  
ATOM   2637  N   LYS A1506      20.194  49.166  49.922  1.00  0.00           N  
ATOM   2638  CA  LYS A1506      19.152  49.175  50.931  1.00  0.00           C  
ATOM   2639  C   LYS A1506      18.729  47.765  51.349  1.00  0.00           C  
ATOM   2640  O   LYS A1506      18.631  47.469  52.538  1.00  0.00           O  
ATOM   2641  CB  LYS A1506      17.938  49.950  50.407  1.00  0.00           C  
ATOM   2642  CG  LYS A1506      16.748  49.967  51.346  1.00  0.00           C  
ATOM   2643  CD  LYS A1506      15.599  50.770  50.749  1.00  0.00           C  
ATOM   2644  CE  LYS A1506      14.410  50.832  51.697  1.00  0.00           C  
ATOM   2645  NZ  LYS A1506      13.342  51.723  51.165  1.00  0.00           N  
ATOM   2646  N   THR A1507      18.480  46.898  50.372  1.00  0.00           N  
ATOM   2647  CA  THR A1507      18.051  45.529  50.656  1.00  0.00           C  
ATOM   2648  C   THR A1507      19.104  44.693  51.377  1.00  0.00           C  
ATOM   2649  O   THR A1507      18.778  43.890  52.255  1.00  0.00           O  
ATOM   2650  CB  THR A1507      17.681  44.774  49.365  1.00  0.00           C  
ATOM   2651  OG1 THR A1507      16.651  45.483  48.668  1.00  0.00           O  
ATOM   2652  CG2 THR A1507      17.195  43.364  49.697  1.00  0.00           C  
ATOM   2653  N   LYS A1508      20.365  44.861  50.989  1.00  0.00           N  
ATOM   2654  CA  LYS A1508      21.442  44.101  51.607  1.00  0.00           C  
ATOM   2655  C   LYS A1508      21.596  44.473  53.078  1.00  0.00           C  
ATOM   2656  O   LYS A1508      21.732  43.598  53.936  1.00  0.00           O  
ATOM   2657  CB  LYS A1508      22.755  44.337  50.856  1.00  0.00           C  
ATOM   2658  CG  LYS A1508      22.773  43.723  49.470  1.00  0.00           C  
ATOM   2659  CD  LYS A1508      24.138  43.826  48.817  1.00  0.00           C  
ATOM   2660  CE  LYS A1508      24.124  43.172  47.442  1.00  0.00           C  
ATOM   2661  NZ  LYS A1508      25.467  43.170  46.790  1.00  0.00           N  
ATOM   2662  N   VAL A1509      21.571  45.770  53.366  1.00  0.00           N  
ATOM   2663  CA  VAL A1509      21.700  46.242  54.736  1.00  0.00           C  
ATOM   2664  C   VAL A1509      20.557  45.728  55.604  1.00  0.00           C  
ATOM   2665  O   VAL A1509      20.781  45.155  56.674  1.00  0.00           O  
ATOM   2666  CB  VAL A1509      21.700  47.786  54.802  1.00  0.00           C  
ATOM   2667  CG1 VAL A1509      21.665  48.245  56.254  1.00  0.00           C  
ATOM   2668  CG2 VAL A1509      22.931  48.333  54.114  1.00  0.00           C  
ATOM   2669  N   ASN A1510      19.329  45.925  55.139  1.00  0.00           N  
ATOM   2670  CA  ASN A1510      18.164  45.498  55.908  1.00  0.00           C  
ATOM   2671  C   ASN A1510      18.027  44.001  56.078  1.00  0.00           C  
ATOM   2672  O   ASN A1510      17.767  43.518  57.180  1.00  0.00           O  
ATOM   2673  CB  ASN A1510      16.878  46.042  55.287  1.00  0.00           C  
ATOM   2674  CG  ASN A1510      16.704  47.518  55.527  1.00  0.00           C  
ATOM   2675  OD1 ASN A1510      17.036  48.018  56.599  1.00  0.00           O  
ATOM   2676  ND2 ASN A1510      16.172  48.225  54.538  1.00  0.00           N  
ATOM   2677  N   LYS A1511      18.216  43.268  54.988  1.00  0.00           N  
ATOM   2678  CA  LYS A1511      18.068  41.821  55.016  1.00  0.00           C  
ATOM   2679  C   LYS A1511      19.279  41.011  55.476  1.00  0.00           C  
ATOM   2680  O   LYS A1511      19.112  39.946  56.067  1.00  0.00           O  
ATOM   2681  CB  LYS A1511      17.627  41.334  53.632  1.00  0.00           C  
ATOM   2682  CG  LYS A1511      17.385  39.838  53.542  1.00  0.00           C  
ATOM   2683  CD  LYS A1511      16.945  39.447  52.139  1.00  0.00           C  
ATOM   2684  CE  LYS A1511      16.685  37.952  52.034  1.00  0.00           C  
ATOM   2685  NZ  LYS A1511      16.201  37.572  50.674  1.00  0.00           N  
ATOM   2686  N   HIS A1516      20.492  41.502  55.234  1.00  0.00           N  
ATOM   2687  CA  HIS A1516      21.673  40.723  55.608  1.00  0.00           C  
ATOM   2688  C   HIS A1516      22.599  41.209  56.718  1.00  0.00           C  
ATOM   2689  O   HIS A1516      23.227  40.387  57.380  1.00  0.00           O  
ATOM   2690  CB  HIS A1516      22.503  40.441  54.356  1.00  0.00           C  
ATOM   2691  CG  HIS A1516      21.769  39.647  53.321  1.00  0.00           C  
ATOM   2692  ND1 HIS A1516      21.356  38.349  53.535  1.00  0.00           N  
ATOM   2693  CD2 HIS A1516      21.367  39.969  52.069  1.00  0.00           C  
ATOM   2694  CE1 HIS A1516      20.734  37.905  52.458  1.00  0.00           C  
ATOM   2695  NE2 HIS A1516      20.727  38.868  51.554  1.00  0.00           N  
ATOM   2696  N   ALA A1517      22.695  42.520  56.929  1.00  0.00           N  
ATOM   2697  CA  ALA A1517      23.576  43.048  57.970  1.00  0.00           C  
ATOM   2698  C   ALA A1517      23.204  42.514  59.353  1.00  0.00           C  
ATOM   2699  O   ALA A1517      22.126  42.804  59.873  1.00  0.00           O  
ATOM   2700  CB  ALA A1517      23.532  44.564  57.968  1.00  0.00           C  
ATOM   2701  N   PHE A1518      24.104  41.736  59.948  1.00  0.00           N  
ATOM   2702  CA  PHE A1518      23.866  41.160  61.268  1.00  0.00           C  
ATOM   2703  C   PHE A1518      23.573  42.246  62.298  1.00  0.00           C  
ATOM   2704  O   PHE A1518      24.300  43.240  62.394  1.00  0.00           O  
ATOM   2705  CB  PHE A1518      25.081  40.354  61.717  1.00  0.00           C  
ATOM   2706  CG  PHE A1518      24.936  39.755  63.083  1.00  0.00           C  
ATOM   2707  CD1 PHE A1518      24.068  38.690  63.300  1.00  0.00           C  
ATOM   2708  CD2 PHE A1518      25.651  40.273  64.159  1.00  0.00           C  
ATOM   2709  CE1 PHE A1518      23.910  38.145  64.572  1.00  0.00           C  
ATOM   2710  CE2 PHE A1518      25.501  39.738  65.440  1.00  0.00           C  
ATOM   2711  CZ  PHE A1518      24.628  38.670  65.645  1.00  0.00           C  
ATOM   2712  N   SER A1526      22.518  42.041  63.079  1.00  0.00           N  
ATOM   2713  CA  SER A1526      22.117  43.007  64.093  1.00  0.00           C  
ATOM   2714  C   SER A1526      22.539  42.659  65.516  1.00  0.00           C  
ATOM   2715  O   SER A1526      22.427  41.509  65.949  1.00  0.00           O  
ATOM   2716  CB  SER A1526      20.601  43.198  64.065  1.00  0.00           C  
ATOM   2717  OG  SER A1526      20.177  43.986  65.164  1.00  0.00           O  
ATOM   2718  N   GLY A1527      23.023  43.672  66.231  1.00  0.00           N  
ATOM   2719  CA  GLY A1527      23.433  43.499  67.609  1.00  0.00           C  
ATOM   2720  C   GLY A1527      22.312  43.939  68.539  1.00  0.00           C  
ATOM   2721  O   GLY A1527      22.491  44.029  69.756  1.00  0.00           O  
ATOM   2722  N   GLY A1528      21.149  44.222  67.960  1.00  0.00           N  
ATOM   2723  CA  GLY A1528      20.010  44.643  68.755  1.00  0.00           C  
ATOM   2724  C   GLY A1528      19.344  43.446  69.408  1.00  0.00           C  
ATOM   2725  O   GLY A1528      19.704  42.301  69.123  1.00  0.00           O  
ATOM   2726  N   ARG A1530      18.379  43.695  70.288  1.00  0.00           N  
ATOM   2727  CA  ARG A1530      17.682  42.606  70.959  1.00  0.00           C  
ATOM   2728  C   ARG A1530      16.625  41.971  70.066  1.00  0.00           C  
ATOM   2729  O   ARG A1530      16.192  42.561  69.077  1.00  0.00           O  
ATOM   2730  CB  ARG A1530      17.046  43.093  72.266  1.00  0.00           C  
ATOM   2731  CG  ARG A1530      18.042  43.329  73.395  1.00  0.00           C  
ATOM   2732  CD  ARG A1530      19.093  42.226  73.431  1.00  0.00           C  
ATOM   2733  NE  ARG A1530      19.691  42.038  74.749  1.00  0.00           N  
ATOM   2734  CZ  ARG A1530      19.160  41.286  75.710  1.00  0.00           C  
ATOM   2735  NH1 ARG A1530      18.013  40.643  75.504  1.00  0.00           N  
ATOM   2736  NH2 ARG A1530      19.779  41.172  76.879  1.00  0.00           N  
ATOM   2737  N   ASP A1531      16.213  40.762  70.425  1.00  0.00           N  
ATOM   2738  CA  ASP A1531      15.224  40.026  69.647  1.00  0.00           C  
ATOM   2739  C   ASP A1531      13.865  40.714  69.531  1.00  0.00           C  
ATOM   2740  O   ASP A1531      13.209  40.624  68.499  1.00  0.00           O  
ATOM   2741  CB  ASP A1531      15.062  38.617  70.221  1.00  0.00           C  
ATOM   2742  CG  ASP A1531      16.359  37.817  70.173  1.00  0.00           C  
ATOM   2743  OD1 ASP A1531      17.045  37.847  69.126  1.00  0.00           O  
ATOM   2744  OD2 ASP A1531      16.691  37.154  71.179  1.00  0.00           O  
ATOM   2745  N   THR A1532      13.434  41.399  70.582  1.00  0.00           N  
ATOM   2746  CA  THR A1532      12.157  42.105  70.528  1.00  0.00           C  
ATOM   2747  C   THR A1532      12.374  43.595  70.795  1.00  0.00           C  
ATOM   2748  O   THR A1532      13.333  43.984  71.472  1.00  0.00           O  
ATOM   2749  CB  THR A1532      11.154  41.560  71.577  1.00  0.00           C  
ATOM   2750  OG1 THR A1532      11.706  41.705  72.890  1.00  0.00           O  
ATOM   2751  CG2 THR A1532      10.855  40.092  71.325  1.00  0.00           C  
ATOM   2752  N   ILE A1533      11.490  44.427  70.256  1.00  0.00           N  
ATOM   2753  CA  ILE A1533      11.600  45.862  70.471  1.00  0.00           C  
ATOM   2754  C   ILE A1533      11.491  46.122  71.968  1.00  0.00           C  
ATOM   2755  O   ILE A1533      12.103  47.053  72.493  1.00  0.00           O  
ATOM   2756  CB  ILE A1533      10.490  46.631  69.730  1.00  0.00           C  
ATOM   2757  CG1 ILE A1533      10.632  48.127  70.007  1.00  0.00           C  
ATOM   2758  CG2 ILE A1533       9.124  46.121  70.160  1.00  0.00           C  
ATOM   2759  CD1 ILE A1533       9.785  48.998  69.110  1.00  0.00           C  
ATOM   2760  N   GLU A1534      10.716  45.283  72.649  1.00  0.00           N  
ATOM   2761  CA  GLU A1534      10.541  45.399  74.089  1.00  0.00           C  
ATOM   2762  C   GLU A1534      11.888  45.202  74.774  1.00  0.00           C  
ATOM   2763  O   GLU A1534      12.341  46.062  75.531  1.00  0.00           O  
ATOM   2764  CB  GLU A1534       9.550  44.345  74.595  1.00  0.00           C  
ATOM   2765  CG  GLU A1534       8.100  44.803  74.645  1.00  0.00           C  
ATOM   2766  CD  GLU A1534       7.529  44.761  76.062  1.00  0.00           C  
ATOM   2767  OE1 GLU A1534       7.408  43.649  76.623  1.00  0.00           O  
ATOM   2768  OE2 GLU A1534       7.206  45.838  76.618  1.00  0.00           O  
ATOM   2769  N   GLU A1535      12.527  44.069  74.497  1.00  0.00           N  
ATOM   2770  CA  GLU A1535      13.825  43.761  75.089  1.00  0.00           C  
ATOM   2771  C   GLU A1535      14.879  44.798  74.717  1.00  0.00           C  
ATOM   2772  O   GLU A1535      15.796  45.063  75.495  1.00  0.00           O  
ATOM   2773  CB  GLU A1535      14.303  42.381  74.638  1.00  0.00           C  
ATOM   2774  CG  GLU A1535      13.396  41.232  75.039  1.00  0.00           C  
ATOM   2775  CD  GLU A1535      13.785  39.937  74.352  1.00  0.00           C  
ATOM   2776  OE1 GLU A1535      14.893  39.426  74.632  1.00  0.00           O  
ATOM   2777  OE2 GLU A1535      12.989  39.438  73.525  1.00  0.00           O  
ATOM   2778  N   HIS A1540      14.743  45.383  73.530  1.00  0.00           N  
ATOM   2779  CA  HIS A1540      15.696  46.381  73.055  1.00  0.00           C  
ATOM   2780  C   HIS A1540      15.568  47.672  73.849  1.00  0.00           C  
ATOM   2781  O   HIS A1540      16.566  48.311  74.179  1.00  0.00           O  
ATOM   2782  CB  HIS A1540      15.477  46.653  71.565  1.00  0.00           C  
ATOM   2783  CG  HIS A1540      16.643  47.311  70.895  1.00  0.00           C  
ATOM   2784  ND1 HIS A1540      16.851  48.673  70.922  1.00  0.00           N  
ATOM   2785  CD2 HIS A1540      17.683  46.787  70.202  1.00  0.00           C  
ATOM   2786  CE1 HIS A1540      17.966  48.961  70.275  1.00  0.00           C  
ATOM   2787  NE2 HIS A1540      18.490  47.834  69.829  1.00  0.00           N  
ATOM   2788  N   ARG A1541      14.333  48.051  74.159  1.00  0.00           N  
ATOM   2789  CA  ARG A1541      14.097  49.260  74.934  1.00  0.00           C  
ATOM   2790  C   ARG A1541      14.688  49.066  76.318  1.00  0.00           C  
ATOM   2791  O   ARG A1541      15.253  49.984  76.905  1.00  0.00           O  
ATOM   2792  CB  ARG A1541      12.597  49.533  75.064  1.00  0.00           C  
ATOM   2793  CG  ARG A1541      11.890  49.894  73.763  1.00  0.00           C  
ATOM   2794  CD  ARG A1541      12.571  51.062  73.070  1.00  0.00           C  
ATOM   2795  NE  ARG A1541      11.741  51.617  72.008  1.00  0.00           N  
ATOM   2796  CZ  ARG A1541      12.162  52.515  71.124  1.00  0.00           C  
ATOM   2797  NH1 ARG A1541      13.415  52.958  71.164  1.00  0.00           N  
ATOM   2798  NH2 ARG A1541      11.325  52.986  70.212  1.00  0.00           N  
ATOM   2799  N   GLN A1542      14.570  47.849  76.828  1.00  0.00           N  
ATOM   2800  CA  GLN A1542      15.066  47.532  78.157  1.00  0.00           C  
ATOM   2801  C   GLN A1542      16.567  47.289  78.276  1.00  0.00           C  
ATOM   2802  O   GLN A1542      17.193  47.737  79.236  1.00  0.00           O  
ATOM   2803  CB  GLN A1542      14.308  46.323  78.703  1.00  0.00           C  
ATOM   2804  CG  GLN A1542      14.856  45.777  80.005  1.00  0.00           C  
ATOM   2805  CD  GLN A1542      13.914  44.780  80.644  1.00  0.00           C  
ATOM   2806  OE1 GLN A1542      13.406  43.872  79.981  1.00  0.00           O  
ATOM   2807  NE2 GLN A1542      13.677  44.940  81.942  1.00  0.00           N  
ATOM   2808  N   PHE A1543      17.152  46.589  77.310  1.00  0.00           N  
ATOM   2809  CA  PHE A1543      18.576  46.289  77.379  1.00  0.00           C  
ATOM   2810  C   PHE A1543      19.455  47.021  76.371  1.00  0.00           C  
ATOM   2811  O   PHE A1543      20.659  47.165  76.587  1.00  0.00           O  
ATOM   2812  CB  PHE A1543      18.777  44.780  77.246  1.00  0.00           C  
ATOM   2813  CG  PHE A1543      18.028  43.985  78.277  1.00  0.00           C  
ATOM   2814  CD1 PHE A1543      18.344  44.103  79.627  1.00  0.00           C  
ATOM   2815  CD2 PHE A1543      16.987  43.138  77.902  1.00  0.00           C  
ATOM   2816  CE1 PHE A1543      17.637  43.392  80.589  1.00  0.00           C  
ATOM   2817  CE2 PHE A1543      16.271  42.420  78.857  1.00  0.00           C  
ATOM   2818  CZ  PHE A1543      16.597  42.547  80.204  1.00  0.00           C  
ATOM   2819  N   GLY A1544      18.864  47.478  75.273  1.00  0.00           N  
ATOM   2820  CA  GLY A1544      19.641  48.192  74.274  1.00  0.00           C  
ATOM   2821  C   GLY A1544      20.458  47.305  73.348  1.00  0.00           C  
ATOM   2822  O   GLY A1544      20.454  46.080  73.473  1.00  0.00           O  
ATOM   2823  N   GLY A1545      21.167  47.936  72.418  1.00  0.00           N  
ATOM   2824  CA  GLY A1545      21.971  47.196  71.466  1.00  0.00           C  
ATOM   2825  C   GLY A1545      23.438  47.042  71.821  1.00  0.00           C  
ATOM   2826  O   GLY A1545      23.992  47.773  72.653  1.00  0.00           O  
ATOM   2827  N   ASN A1546      24.066  46.068  71.172  1.00  0.00           N  
ATOM   2828  CA  ASN A1546      25.476  45.774  71.368  1.00  0.00           C  
ATOM   2829  C   ASN A1546      26.230  46.251  70.126  1.00  0.00           C  
ATOM   2830  O   ASN A1546      26.234  45.569  69.103  1.00  0.00           O  
ATOM   2831  CB  ASN A1546      25.666  44.269  71.530  1.00  0.00           C  
ATOM   2832  CG  ASN A1546      27.073  43.901  71.937  1.00  0.00           C  
ATOM   2833  OD1 ASN A1546      28.011  44.681  71.766  1.00  0.00           O  
ATOM   2834  ND2 ASN A1546      27.230  42.700  72.473  1.00  0.00           N  
ATOM   2835  N   CYS A1547      26.867  47.414  70.210  1.00  0.00           N  
ATOM   2836  CA  CYS A1547      27.594  47.947  69.063  1.00  0.00           C  
ATOM   2837  C   CYS A1547      28.850  47.162  68.709  1.00  0.00           C  
ATOM   2838  O   CYS A1547      29.383  47.306  67.612  1.00  0.00           O  
ATOM   2839  CB  CYS A1547      27.971  49.410  69.305  1.00  0.00           C  
ATOM   2840  SG  CYS A1547      26.566  50.533  69.372  1.00  0.00           S  
ATOM   2841  N   ASP A1548      29.324  46.331  69.629  1.00  0.00           N  
ATOM   2842  CA  ASP A1548      30.532  45.557  69.374  1.00  0.00           C  
ATOM   2843  C   ASP A1548      30.359  44.375  68.429  1.00  0.00           C  
ATOM   2844  O   ASP A1548      31.345  43.810  67.955  1.00  0.00           O  
ATOM   2845  CB  ASP A1548      31.142  45.079  70.687  1.00  0.00           C  
ATOM   2846  CG  ASP A1548      31.656  46.224  71.528  1.00  0.00           C  
ATOM   2847  OD1 ASP A1548      32.089  47.243  70.938  1.00  0.00           O  
ATOM   2848  OD2 ASP A1548      31.637  46.098  72.771  1.00  0.00           O  
ATOM   2849  N   VAL A1549      29.119  43.999  68.149  1.00  0.00           N  
ATOM   2850  CA  VAL A1549      28.870  42.891  67.241  1.00  0.00           C  
ATOM   2851  C   VAL A1549      27.938  43.327  66.119  1.00  0.00           C  
ATOM   2852  O   VAL A1549      27.694  42.567  65.182  1.00  0.00           O  
ATOM   2853  CB  VAL A1549      28.219  41.687  67.963  1.00  0.00           C  
ATOM   2854  CG1 VAL A1549      29.053  41.279  69.171  1.00  0.00           C  
ATOM   2855  CG2 VAL A1549      26.803  42.041  68.377  1.00  0.00           C  
ATOM   2856  N   ASP A1563      27.414  44.547  66.213  1.00  0.00           N  
ATOM   2857  CA  ASP A1563      26.495  45.045  65.193  1.00  0.00           C  
ATOM   2858  C   ASP A1563      27.223  45.516  63.933  1.00  0.00           C  
ATOM   2859  O   ASP A1563      27.939  46.522  63.950  1.00  0.00           O  
ATOM   2860  CB  ASP A1563      25.654  46.193  65.746  1.00  0.00           C  
ATOM   2861  CG  ASP A1563      24.502  46.543  64.834  1.00  0.00           C  
ATOM   2862  OD1 ASP A1563      23.385  46.035  65.072  1.00  0.00           O  
ATOM   2863  OD2 ASP A1563      24.725  47.309  63.870  1.00  0.00           O  
ATOM   2864  N   VAL A1569      27.016  44.789  62.839  1.00  0.00           N  
ATOM   2865  CA  VAL A1569      27.662  45.093  61.562  1.00  0.00           C  
ATOM   2866  C   VAL A1569      27.350  46.481  61.022  1.00  0.00           C  
ATOM   2867  O   VAL A1569      28.231  47.158  60.476  1.00  0.00           O  
ATOM   2868  CB  VAL A1569      27.275  44.048  60.499  1.00  0.00           C  
ATOM   2869  CG1 VAL A1569      27.714  44.518  59.119  1.00  0.00           C  
ATOM   2870  CG2 VAL A1569      27.921  42.709  60.846  1.00  0.00           C  
ATOM   2871  N   SER A1594      26.095  46.900  61.162  1.00  0.00           N  
ATOM   2872  CA  SER A1594      25.701  48.211  60.679  1.00  0.00           C  
ATOM   2873  C   SER A1594      26.468  49.298  61.411  1.00  0.00           C  
ATOM   2874  O   SER A1594      26.927  50.257  60.791  1.00  0.00           O  
ATOM   2875  CB  SER A1594      24.199  48.421  60.845  1.00  0.00           C  
ATOM   2876  OG  SER A1594      23.488  47.613  59.925  1.00  0.00           O  
ATOM   2877  N   PHE A1595      26.619  49.154  62.725  1.00  0.00           N  
ATOM   2878  CA  PHE A1595      27.357  50.160  63.466  1.00  0.00           C  
ATOM   2879  C   PHE A1595      28.820  50.126  63.056  1.00  0.00           C  
ATOM   2880  O   PHE A1595      29.447  51.172  62.871  1.00  0.00           O  
ATOM   2881  CB  PHE A1595      27.274  49.950  64.977  1.00  0.00           C  
ATOM   2882  CG  PHE A1595      28.024  50.995  65.751  1.00  0.00           C  
ATOM   2883  CD1 PHE A1595      27.528  52.298  65.840  1.00  0.00           C  
ATOM   2884  CD2 PHE A1595      29.274  50.714  66.295  1.00  0.00           C  
ATOM   2885  CE1 PHE A1595      28.273  53.309  66.455  1.00  0.00           C  
ATOM   2886  CE2 PHE A1595      30.027  51.714  66.911  1.00  0.00           C  
ATOM   2887  CZ  PHE A1595      29.525  53.018  66.990  1.00  0.00           C  
ATOM   2888  N   TYR A1602      30.089  49.335  60.262  1.00  0.00           N  
ATOM   2889  CA  TYR A1602      30.227  50.002  58.976  1.00  0.00           C  
ATOM   2890  C   TYR A1602      30.239  51.518  59.150  1.00  0.00           C  
ATOM   2891  O   TYR A1602      30.990  52.220  58.468  1.00  0.00           O  
ATOM   2892  CB  TYR A1602      29.085  49.609  58.037  1.00  0.00           C  
ATOM   2893  CG  TYR A1602      29.163  48.197  57.488  1.00  0.00           C  
ATOM   2894  CD1 TYR A1602      30.219  47.344  57.821  1.00  0.00           C  
ATOM   2895  CD2 TYR A1602      28.179  47.717  56.619  1.00  0.00           C  
ATOM   2896  CE1 TYR A1602      30.289  46.049  57.300  1.00  0.00           C  
ATOM   2897  CE2 TYR A1602      28.239  46.428  56.097  1.00  0.00           C  
ATOM   2898  CZ  TYR A1602      29.294  45.600  56.442  1.00  0.00           C  
ATOM   2899  OH  TYR A1602      29.331  44.320  55.950  1.00  0.00           O  
ATOM   2900  N   LEU A1603      29.408  52.023  60.060  1.00  0.00           N  
ATOM   2901  CA  LEU A1603      29.348  53.463  60.299  1.00  0.00           C  
ATOM   2902  C   LEU A1603      30.683  54.010  60.786  1.00  0.00           C  
ATOM   2903  O   LEU A1603      31.068  55.114  60.412  1.00  0.00           O  
ATOM   2904  CB  LEU A1603      28.249  53.806  61.316  1.00  0.00           C  
ATOM   2905  CG  LEU A1603      26.794  53.652  60.854  1.00  0.00           C  
ATOM   2906  CD1 LEU A1603      25.863  53.834  62.049  1.00  0.00           C  
ATOM   2907  CD2 LEU A1603      26.479  54.669  59.760  1.00  0.00           C  
ATOM   2908  N   THR A1604      31.395  53.241  61.606  1.00  0.00           N  
ATOM   2909  CA  THR A1604      32.687  53.701  62.116  1.00  0.00           C  
ATOM   2910  C   THR A1604      33.671  53.925  60.974  1.00  0.00           C  
ATOM   2911  O   THR A1604      34.626  54.683  61.105  1.00  0.00           O  
ATOM   2912  CB  THR A1604      33.316  52.691  63.105  1.00  0.00           C  
ATOM   2913  OG1 THR A1604      33.732  51.520  62.394  1.00  0.00           O  
ATOM   2914  CG2 THR A1604      32.313  52.297  64.175  1.00  0.00           C  
ATOM   2915  N   PHE A1613      33.431  53.265  59.849  1.00  0.00           N  
ATOM   2916  CA  PHE A1613      34.297  53.401  58.682  1.00  0.00           C  
ATOM   2917  C   PHE A1613      33.920  54.575  57.784  1.00  0.00           C  
ATOM   2918  O   PHE A1613      34.791  55.308  57.321  1.00  0.00           O  
ATOM   2919  CB  PHE A1613      34.234  52.137  57.813  1.00  0.00           C  
ATOM   2920  CG  PHE A1613      35.067  50.997  58.312  1.00  0.00           C  
ATOM   2921  CD1 PHE A1613      36.389  50.855  57.900  1.00  0.00           C  
ATOM   2922  CD2 PHE A1613      34.522  50.040  59.164  1.00  0.00           C  
ATOM   2923  CE1 PHE A1613      37.159  49.764  58.325  1.00  0.00           C  
ATOM   2924  CE2 PHE A1613      35.283  48.948  59.597  1.00  0.00           C  
ATOM   2925  CZ  PHE A1613      36.603  48.811  59.174  1.00  0.00           C  
ATOM   2926  N   PHE A1614      32.622  54.755  57.546  1.00  0.00           N  
ATOM   2927  CA  PHE A1614      32.164  55.784  56.617  1.00  0.00           C  
ATOM   2928  C   PHE A1614      31.412  57.015  57.086  1.00  0.00           C  
ATOM   2929  O   PHE A1614      31.263  57.964  56.314  1.00  0.00           O  
ATOM   2930  CB  PHE A1614      31.364  55.102  55.517  1.00  0.00           C  
ATOM   2931  CG  PHE A1614      32.176  54.143  54.714  1.00  0.00           C  
ATOM   2932  CD1 PHE A1614      33.148  54.609  53.837  1.00  0.00           C  
ATOM   2933  CD2 PHE A1614      32.020  52.776  54.876  1.00  0.00           C  
ATOM   2934  CE1 PHE A1614      33.955  53.726  53.136  1.00  0.00           C  
ATOM   2935  CE2 PHE A1614      32.826  51.884  54.178  1.00  0.00           C  
ATOM   2936  CZ  PHE A1614      33.794  52.359  53.308  1.00  0.00           C  
ATOM   2937  N   LEU A1615      30.910  57.010  58.314  1.00  0.00           N  
ATOM   2938  CA  LEU A1615      30.213  58.186  58.815  1.00  0.00           C  
ATOM   2939  C   LEU A1615      31.322  59.114  59.300  1.00  0.00           C  
ATOM   2940  O   LEU A1615      31.891  58.901  60.371  1.00  0.00           O  
ATOM   2941  CB  LEU A1615      29.282  57.808  59.970  1.00  0.00           C  
ATOM   2942  CG  LEU A1615      28.552  58.977  60.639  1.00  0.00           C  
ATOM   2943  CD1 LEU A1615      27.747  59.744  59.604  1.00  0.00           C  
ATOM   2944  CD2 LEU A1615      27.639  58.448  61.737  1.00  0.00           C  
ATOM   2945  N   GLU A1616      31.638  60.137  58.514  1.00  0.00           N  
ATOM   2946  CA  GLU A1616      32.718  61.050  58.875  1.00  0.00           C  
ATOM   2947  C   GLU A1616      32.550  61.920  60.123  1.00  0.00           C  
ATOM   2948  O   GLU A1616      33.548  62.310  60.732  1.00  0.00           O  
ATOM   2949  CB  GLU A1616      33.097  61.917  57.665  1.00  0.00           C  
ATOM   2950  CG  GLU A1616      33.825  61.108  56.591  1.00  0.00           C  
ATOM   2951  CD  GLU A1616      34.440  61.958  55.504  1.00  0.00           C  
ATOM   2952  OE1 GLU A1616      35.289  62.815  55.829  1.00  0.00           O  
ATOM   2953  OE2 GLU A1616      34.080  61.763  54.322  1.00  0.00           O  
ATOM   2954  N   ASP A1618      31.316  62.213  60.525  1.00  0.00           N  
ATOM   2955  CA  ASP A1618      31.118  63.031  61.721  1.00  0.00           C  
ATOM   2956  C   ASP A1618      31.248  62.237  63.024  1.00  0.00           C  
ATOM   2957  O   ASP A1618      30.397  61.407  63.352  1.00  0.00           O  
ATOM   2958  CB  ASP A1618      29.756  63.720  61.689  1.00  0.00           C  
ATOM   2959  CG  ASP A1618      29.592  64.722  62.821  1.00  0.00           C  
ATOM   2960  OD1 ASP A1618      29.366  64.305  63.977  1.00  0.00           O  
ATOM   2961  OD2 ASP A1618      29.714  65.935  62.554  1.00  0.00           O  
ATOM   2962  N   ASP A1619      32.310  62.519  63.772  1.00  0.00           N  
ATOM   2963  CA  ASP A1619      32.578  61.839  65.037  1.00  0.00           C  
ATOM   2964  C   ASP A1619      31.479  61.998  66.091  1.00  0.00           C  
ATOM   2965  O   ASP A1619      31.042  61.013  66.690  1.00  0.00           O  
ATOM   2966  CB  ASP A1619      33.910  62.325  65.617  1.00  0.00           C  
ATOM   2967  CG  ASP A1619      35.112  61.882  64.788  1.00  0.00           C  
ATOM   2968  OD1 ASP A1619      35.002  61.832  63.542  1.00  0.00           O  
ATOM   2969  OD2 ASP A1619      36.177  61.599  65.382  1.00  0.00           O  
ATOM   2970  N   ASP A1620      31.030  63.228  66.330  1.00  0.00           N  
ATOM   2971  CA  ASP A1620      29.996  63.445  67.338  1.00  0.00           C  
ATOM   2972  C   ASP A1620      28.734  62.668  67.016  1.00  0.00           C  
ATOM   2973  O   ASP A1620      28.130  62.063  67.900  1.00  0.00           O  
ATOM   2974  CB  ASP A1620      29.665  64.934  67.481  1.00  0.00           C  
ATOM   2975  CG  ASP A1620      30.846  65.750  67.984  1.00  0.00           C  
ATOM   2976  OD1 ASP A1620      31.586  65.250  68.862  1.00  0.00           O  
ATOM   2977  OD2 ASP A1620      31.026  66.893  67.513  1.00  0.00           O  
ATOM   2978  N   LYS A1621      28.336  62.676  65.749  1.00  0.00           N  
ATOM   2979  CA  LYS A1621      27.143  61.945  65.356  1.00  0.00           C  
ATOM   2980  C   LYS A1621      27.367  60.443  65.553  1.00  0.00           C  
ATOM   2981  O   LYS A1621      26.471  59.727  65.996  1.00  0.00           O  
ATOM   2982  CB  LYS A1621      26.785  62.241  63.902  1.00  0.00           C  
ATOM   2983  CG  LYS A1621      25.465  61.619  63.481  1.00  0.00           C  
ATOM   2984  CD  LYS A1621      25.111  61.983  62.056  1.00  0.00           C  
ATOM   2985  CE  LYS A1621      23.746  61.439  61.685  1.00  0.00           C  
ATOM   2986  NZ  LYS A1621      23.405  61.773  60.276  1.00  0.00           N  
ATOM   2987  N   LEU A1622      28.566  59.966  65.235  1.00  0.00           N  
ATOM   2988  CA  LEU A1622      28.871  58.549  65.412  1.00  0.00           C  
ATOM   2989  C   LEU A1622      28.699  58.192  66.881  1.00  0.00           C  
ATOM   2990  O   LEU A1622      28.102  57.168  67.216  1.00  0.00           O  
ATOM   2991  CB  LEU A1622      30.311  58.238  64.984  1.00  0.00           C  
ATOM   2992  CG  LEU A1622      30.735  56.768  65.132  1.00  0.00           C  
ATOM   2993  CD1 LEU A1622      29.963  55.916  64.153  1.00  0.00           C  
ATOM   2994  CD2 LEU A1622      32.223  56.628  64.874  1.00  0.00           C  
ATOM   2995  N   GLU A1632      29.215  59.053  67.752  1.00  0.00           N  
ATOM   2996  CA  GLU A1632      29.133  58.835  69.190  1.00  0.00           C  
ATOM   2997  C   GLU A1632      27.689  58.874  69.699  1.00  0.00           C  
ATOM   2998  O   GLU A1632      27.306  58.087  70.568  1.00  0.00           O  
ATOM   2999  CB  GLU A1632      29.983  59.881  69.916  1.00  0.00           C  
ATOM   3000  CG  GLU A1632      30.176  59.605  71.392  1.00  0.00           C  
ATOM   3001  CD  GLU A1632      30.591  58.165  71.660  1.00  0.00           C  
ATOM   3002  OE1 GLU A1632      31.522  57.664  70.988  1.00  0.00           O  
ATOM   3003  OE2 GLU A1632      29.984  57.531  72.550  1.00  0.00           O  
ATOM   3004  N   GLN A1635      26.891  59.791  69.157  1.00  0.00           N  
ATOM   3005  CA  GLN A1635      25.490  59.911  69.546  1.00  0.00           C  
ATOM   3006  C   GLN A1635      24.737  58.636  69.163  1.00  0.00           C  
ATOM   3007  O   GLN A1635      23.933  58.121  69.940  1.00  0.00           O  
ATOM   3008  CB  GLN A1635      24.860  61.135  68.864  1.00  0.00           C  
ATOM   3009  CG  GLN A1635      23.330  61.211  68.920  1.00  0.00           C  
ATOM   3010  CD  GLN A1635      22.669  60.545  67.721  1.00  0.00           C  
ATOM   3011  OE1 GLN A1635      22.974  60.870  66.566  1.00  0.00           O  
ATOM   3012  NE2 GLN A1635      21.759  59.613  67.985  1.00  0.00           N  
ATOM   3013  N   ILE A1636      25.007  58.134  67.960  1.00  0.00           N  
ATOM   3014  CA  ILE A1636      24.370  56.912  67.483  1.00  0.00           C  
ATOM   3015  C   ILE A1636      24.783  55.752  68.381  1.00  0.00           C  
ATOM   3016  O   ILE A1636      23.960  54.918  68.752  1.00  0.00           O  
ATOM   3017  CB  ILE A1636      24.781  56.599  66.018  1.00  0.00           C  
ATOM   3018  CG1 ILE A1636      24.165  57.636  65.074  1.00  0.00           C  
ATOM   3019  CG2 ILE A1636      24.328  55.192  65.627  1.00  0.00           C  
ATOM   3020  CD1 ILE A1636      24.656  57.536  63.643  1.00  0.00           C  
ATOM   3021  N   ARG A1637      26.061  55.709  68.738  1.00  0.00           N  
ATOM   3022  CA  ARG A1637      26.564  54.643  69.594  1.00  0.00           C  
ATOM   3023  C   ARG A1637      25.854  54.632  70.944  1.00  0.00           C  
ATOM   3024  O   ARG A1637      25.409  53.576  71.402  1.00  0.00           O  
ATOM   3025  CB  ARG A1637      28.069  54.795  69.823  1.00  0.00           C  
ATOM   3026  CG  ARG A1637      28.708  53.568  70.477  1.00  0.00           C  
ATOM   3027  CD  ARG A1637      30.061  53.893  71.080  1.00  0.00           C  
ATOM   3028  NE  ARG A1637      29.917  54.822  72.194  1.00  0.00           N  
ATOM   3029  CZ  ARG A1637      29.205  54.575  73.294  1.00  0.00           C  
ATOM   3030  NH1 ARG A1637      28.569  53.415  73.442  1.00  0.00           N  
ATOM   3031  NH2 ARG A1637      29.114  55.497  74.247  1.00  0.00           N  
ATOM   3032  N   LYS A1638      25.759  55.803  71.580  1.00  0.00           N  
ATOM   3033  CA  LYS A1638      25.101  55.919  72.885  1.00  0.00           C  
ATOM   3034  C   LYS A1638      23.624  55.562  72.817  1.00  0.00           C  
ATOM   3035  O   LYS A1638      23.125  54.809  73.647  1.00  0.00           O  
ATOM   3036  CB  LYS A1638      25.220  57.339  73.451  1.00  0.00           C  
ATOM   3037  CG  LYS A1638      26.606  57.755  73.916  1.00  0.00           C  
ATOM   3038  CD  LYS A1638      26.500  58.950  74.868  1.00  0.00           C  
ATOM   3039  CE  LYS A1638      27.866  59.478  75.291  1.00  0.00           C  
ATOM   3040  NZ  LYS A1638      28.548  60.242  74.204  1.00  0.00           N  
ATOM   3041  N   ASP A1639      22.922  56.106  71.829  1.00  0.00           N  
ATOM   3042  CA  ASP A1639      21.494  55.833  71.690  1.00  0.00           C  
ATOM   3043  C   ASP A1639      21.166  54.375  71.378  1.00  0.00           C  
ATOM   3044  O   ASP A1639      20.183  53.840  71.895  1.00  0.00           O  
ATOM   3045  CB  ASP A1639      20.872  56.749  70.628  1.00  0.00           C  
ATOM   3046  CG  ASP A1639      20.745  58.187  71.109  1.00  0.00           C  
ATOM   3047  OD1 ASP A1639      20.590  58.382  72.334  1.00  0.00           O  
ATOM   3048  OD2 ASP A1639      20.784  59.119  70.272  1.00  0.00           O  
ATOM   3049  N   TYR A1640      21.974  53.736  70.532  1.00  0.00           N  
ATOM   3050  CA  TYR A1640      21.741  52.339  70.191  1.00  0.00           C  
ATOM   3051  C   TYR A1640      22.007  51.482  71.420  1.00  0.00           C  
ATOM   3052  O   TYR A1640      21.255  50.550  71.718  1.00  0.00           O  
ATOM   3053  CB  TYR A1640      22.661  51.887  69.050  1.00  0.00           C  
ATOM   3054  CG  TYR A1640      22.254  50.563  68.431  1.00  0.00           C  
ATOM   3055  CD1 TYR A1640      20.964  50.371  67.945  1.00  0.00           C  
ATOM   3056  CD2 TYR A1640      23.167  49.515  68.301  1.00  0.00           C  
ATOM   3057  CE1 TYR A1640      20.587  49.177  67.341  1.00  0.00           C  
ATOM   3058  CE2 TYR A1640      22.803  48.309  67.696  1.00  0.00           C  
ATOM   3059  CZ  TYR A1640      21.510  48.152  67.217  1.00  0.00           C  
ATOM   3060  OH  TYR A1640      21.136  46.984  66.598  1.00  0.00           O  
ATOM   3061  N   THR A1641      23.075  51.813  72.139  1.00  0.00           N  
ATOM   3062  CA  THR A1641      23.450  51.073  73.336  1.00  0.00           C  
ATOM   3063  C   THR A1641      22.412  51.190  74.452  1.00  0.00           C  
ATOM   3064  O   THR A1641      22.229  50.252  75.221  1.00  0.00           O  
ATOM   3065  CB  THR A1641      24.816  51.545  73.874  1.00  0.00           C  
ATOM   3066  OG1 THR A1641      25.828  51.307  72.887  1.00  0.00           O  
ATOM   3067  CG2 THR A1641      25.173  50.799  75.145  1.00  0.00           C  
ATOM   3068  N   SER A1642      21.727  52.329  74.538  1.00  0.00           N  
ATOM   3069  CA  SER A1642      20.717  52.517  75.585  1.00  0.00           C  
ATOM   3070  C   SER A1642      19.350  51.981  75.179  1.00  0.00           C  
ATOM   3071  O   SER A1642      18.472  51.817  76.019  1.00  0.00           O  
ATOM   3072  CB  SER A1642      20.572  53.996  75.936  1.00  0.00           C  
ATOM   3073  OG  SER A1642      19.845  54.674  74.927  1.00  0.00           O  
ATOM   3074  N   GLY A1662      19.163  51.718  73.891  1.00  0.00           N  
ATOM   3075  CA  GLY A1662      17.881  51.213  73.433  1.00  0.00           C  
ATOM   3076  C   GLY A1662      16.984  52.322  72.918  1.00  0.00           C  
ATOM   3077  O   GLY A1662      15.868  52.068  72.466  1.00  0.00           O  
ATOM   3078  N   ALA A1663      17.466  53.559  72.991  1.00  0.00           N  
ATOM   3079  CA  ALA A1663      16.698  54.699  72.510  1.00  0.00           C  
ATOM   3080  C   ALA A1663      16.541  54.587  71.002  1.00  0.00           C  
ATOM   3081  O   ALA A1663      15.514  54.966  70.452  1.00  0.00           O  
ATOM   3082  CB  ALA A1663      17.405  55.991  72.866  1.00  0.00           C  
ATOM   3083  N   LEU A1810      16.361  52.194  67.596  1.00  0.00           N  
ATOM   3084  CA  LEU A1810      16.064  50.837  67.145  1.00  0.00           C  
ATOM   3085  C   LEU A1810      16.959  50.454  65.963  1.00  0.00           C  
ATOM   3086  O   LEU A1810      17.482  51.320  65.253  1.00  0.00           O  
ATOM   3087  CB  LEU A1810      14.594  50.712  66.733  1.00  0.00           C  
ATOM   3088  CG  LEU A1810      13.518  51.119  67.747  1.00  0.00           C  
ATOM   3089  CD1 LEU A1810      12.157  50.947  67.104  1.00  0.00           C  
ATOM   3090  CD2 LEU A1810      13.617  50.276  69.005  1.00  0.00           C  
ATOM   3091  N   THR A1812      17.129  49.152  65.760  1.00  0.00           N  
ATOM   3092  CA  THR A1812      17.959  48.639  64.675  1.00  0.00           C  
ATOM   3093  C   THR A1812      17.569  49.245  63.334  1.00  0.00           C  
ATOM   3094  O   THR A1812      18.434  49.633  62.548  1.00  0.00           O  
ATOM   3095  CB  THR A1812      17.863  47.104  64.597  1.00  0.00           C  
ATOM   3096  OG1 THR A1812      18.361  46.543  65.820  1.00  0.00           O  
ATOM   3097  CG2 THR A1812      18.683  46.566  63.420  1.00  0.00           C  
ATOM   3098  N   GLY A1813      16.266  49.335  63.078  1.00  0.00           N  
ATOM   3099  CA  GLY A1813      15.794  49.907  61.828  1.00  0.00           C  
ATOM   3100  C   GLY A1813      16.280  51.332  61.618  1.00  0.00           C  
ATOM   3101  O   GLY A1813      16.596  51.727  60.496  1.00  0.00           O  
ATOM   3102  N   GLU A1814      16.333  52.108  62.698  1.00  0.00           N  
ATOM   3103  CA  GLU A1814      16.795  53.494  62.631  1.00  0.00           C  
ATOM   3104  C   GLU A1814      18.298  53.499  62.357  1.00  0.00           C  
ATOM   3105  O   GLU A1814      18.792  54.298  61.564  1.00  0.00           O  
ATOM   3106  CB  GLU A1814      16.488  54.223  63.950  1.00  0.00           C  
ATOM   3107  CG  GLU A1814      14.981  54.351  64.253  1.00  0.00           C  
ATOM   3108  CD  GLU A1814      14.662  54.775  65.694  1.00  0.00           C  
ATOM   3109  OE1 GLU A1814      13.485  55.085  65.972  1.00  0.00           O  
ATOM   3110  OE2 GLU A1814      15.572  54.788  66.550  1.00  0.00           O  
ATOM   3111  N   LEU A1815      19.017  52.597  63.017  1.00  0.00           N  
ATOM   3112  CA  LEU A1815      20.459  52.482  62.838  1.00  0.00           C  
ATOM   3113  C   LEU A1815      20.781  52.136  61.385  1.00  0.00           C  
ATOM   3114  O   LEU A1815      21.643  52.763  60.760  1.00  0.00           O  
ATOM   3115  CB  LEU A1815      21.020  51.390  63.757  1.00  0.00           C  
ATOM   3116  CG  LEU A1815      22.509  51.068  63.600  1.00  0.00           C  
ATOM   3117  CD1 LEU A1815      23.319  52.280  63.979  1.00  0.00           C  
ATOM   3118  CD2 LEU A1815      22.885  49.887  64.480  1.00  0.00           C  
ATOM   3119  N   LYS A1816      20.084  51.138  60.848  1.00  0.00           N  
ATOM   3120  CA  LYS A1816      20.315  50.718  59.472  1.00  0.00           C  
ATOM   3121  C   LYS A1816      19.947  51.802  58.465  1.00  0.00           C  
ATOM   3122  O   LYS A1816      20.572  51.918  57.411  1.00  0.00           O  
ATOM   3123  CB  LYS A1816      19.542  49.432  59.171  1.00  0.00           C  
ATOM   3124  CG  LYS A1816      20.065  48.228  59.946  1.00  0.00           C  
ATOM   3125  CD  LYS A1816      19.478  46.927  59.429  1.00  0.00           C  
ATOM   3126  CE  LYS A1816      20.238  45.730  59.981  1.00  0.00           C  
ATOM   3127  NZ  LYS A1816      19.724  44.454  59.423  1.00  0.00           N  
ATOM   3128  N   LYS A1817      18.941  52.606  58.790  1.00  0.00           N  
ATOM   3129  CA  LYS A1817      18.533  53.672  57.889  1.00  0.00           C  
ATOM   3130  C   LYS A1817      19.645  54.716  57.810  1.00  0.00           C  
ATOM   3131  O   LYS A1817      19.917  55.267  56.744  1.00  0.00           O  
ATOM   3132  CB  LYS A1817      17.226  54.305  58.368  1.00  0.00           C  
ATOM   3133  CG  LYS A1817      16.555  55.179  57.323  1.00  0.00           C  
ATOM   3134  CD  LYS A1817      15.050  55.281  57.565  1.00  0.00           C  
ATOM   3135  CE  LYS A1817      14.725  56.056  58.835  1.00  0.00           C  
ATOM   3136  NZ  LYS A1817      15.103  57.497  58.730  1.00  0.00           N  
ATOM   3137  N   ALA A1818      20.297  54.976  58.938  1.00  0.00           N  
ATOM   3138  CA  ALA A1818      21.394  55.936  58.968  1.00  0.00           C  
ATOM   3139  C   ALA A1818      22.548  55.424  58.093  1.00  0.00           C  
ATOM   3140  O   ALA A1818      23.124  56.177  57.313  1.00  0.00           O  
ATOM   3141  CB  ALA A1818      21.869  56.142  60.400  1.00  0.00           C  
ATOM   3142  N   LEU A1819      22.879  54.140  58.221  1.00  0.00           N  
ATOM   3143  CA  LEU A1819      23.954  53.552  57.423  1.00  0.00           C  
ATOM   3144  C   LEU A1819      23.608  53.634  55.944  1.00  0.00           C  
ATOM   3145  O   LEU A1819      24.440  54.013  55.119  1.00  0.00           O  
ATOM   3146  CB  LEU A1819      24.183  52.087  57.804  1.00  0.00           C  
ATOM   3147  CG  LEU A1819      25.188  51.307  56.942  1.00  0.00           C  
ATOM   3148  CD1 LEU A1819      26.541  51.991  56.947  1.00  0.00           C  
ATOM   3149  CD2 LEU A1819      25.322  49.896  57.481  1.00  0.00           C  
ATOM   3150  N   ILE A1820      22.371  53.282  55.610  1.00  0.00           N  
ATOM   3151  CA  ILE A1820      21.930  53.319  54.224  1.00  0.00           C  
ATOM   3152  C   ILE A1820      22.093  54.709  53.627  1.00  0.00           C  
ATOM   3153  O   ILE A1820      22.503  54.853  52.478  1.00  0.00           O  
ATOM   3154  CB  ILE A1820      20.463  52.854  54.108  1.00  0.00           C  
ATOM   3155  CG1 ILE A1820      20.393  51.352  54.417  1.00  0.00           C  
ATOM   3156  CG2 ILE A1820      19.911  53.154  52.708  1.00  0.00           C  
ATOM   3157  CD1 ILE A1820      18.999  50.819  54.598  1.00  0.00           C  
ATOM   3158  N   GLU A1821      21.801  55.733  54.416  1.00  0.00           N  
ATOM   3159  CA  GLU A1821      21.918  57.099  53.937  1.00  0.00           C  
ATOM   3160  C   GLU A1821      23.377  57.473  53.713  1.00  0.00           C  
ATOM   3161  O   GLU A1821      23.680  58.443  53.019  1.00  0.00           O  
ATOM   3162  CB  GLU A1821      21.256  58.053  54.932  1.00  0.00           C  
ATOM   3163  CG  GLU A1821      19.807  57.679  55.221  1.00  0.00           C  
ATOM   3164  CD  GLU A1821      19.112  58.647  56.151  1.00  0.00           C  
ATOM   3165  OE1 GLU A1821      19.688  58.981  57.210  1.00  0.00           O  
ATOM   3166  OE2 GLU A1821      17.981  59.066  55.827  1.00  0.00           O  
ATOM   3167  N   VAL A1822      24.283  56.701  54.302  1.00  0.00           N  
ATOM   3168  CA  VAL A1822      25.712  56.951  54.133  1.00  0.00           C  
ATOM   3169  C   VAL A1822      26.251  56.170  52.930  1.00  0.00           C  
ATOM   3170  O   VAL A1822      26.935  56.727  52.075  1.00  0.00           O  
ATOM   3171  CB  VAL A1822      26.512  56.541  55.398  1.00  0.00           C  
ATOM   3172  CG1 VAL A1822      28.004  56.584  55.112  1.00  0.00           C  
ATOM   3173  CG2 VAL A1822      26.186  57.479  56.544  1.00  0.00           C  
ATOM   3174  N   LEU A1823      25.924  54.883  52.858  1.00  0.00           N  
ATOM   3175  CA  LEU A1823      26.405  54.037  51.769  1.00  0.00           C  
ATOM   3176  C   LEU A1823      25.892  54.399  50.369  1.00  0.00           C  
ATOM   3177  O   LEU A1823      26.659  54.363  49.406  1.00  0.00           O  
ATOM   3178  CB  LEU A1823      26.087  52.564  52.064  1.00  0.00           C  
ATOM   3179  CG  LEU A1823      26.788  51.904  53.255  1.00  0.00           C  
ATOM   3180  CD1 LEU A1823      26.313  50.462  53.398  1.00  0.00           C  
ATOM   3181  CD2 LEU A1823      28.298  51.952  53.054  1.00  0.00           C  
ATOM   3182  N   GLN A1824      24.613  54.750  50.247  1.00  0.00           N  
ATOM   3183  CA  GLN A1824      24.063  55.083  48.933  1.00  0.00           C  
ATOM   3184  C   GLN A1824      24.801  56.220  48.222  1.00  0.00           C  
ATOM   3185  O   GLN A1824      25.218  56.065  47.071  1.00  0.00           O  
ATOM   3186  CB  GLN A1824      22.565  55.384  49.040  1.00  0.00           C  
ATOM   3187  CG  GLN A1824      21.742  54.155  49.423  1.00  0.00           C  
ATOM   3188  CD  GLN A1824      20.259  54.441  49.536  1.00  0.00           C  
ATOM   3189  OE1 GLN A1824      19.861  55.492  50.031  1.00  0.00           O  
ATOM   3190  NE2 GLN A1824      19.433  53.495  49.097  1.00  0.00           N  
ATOM   3191  N   PRO A1825      24.977  57.378  48.886  1.00  0.00           N  
ATOM   3192  CA  PRO A1825      25.691  58.461  48.205  1.00  0.00           C  
ATOM   3193  C   PRO A1825      27.150  58.098  47.949  1.00  0.00           C  
ATOM   3194  O   PRO A1825      27.730  58.483  46.931  1.00  0.00           O  
ATOM   3195  CB  PRO A1825      25.536  59.639  49.165  1.00  0.00           C  
ATOM   3196  CG  PRO A1825      25.385  58.979  50.500  1.00  0.00           C  
ATOM   3197  CD  PRO A1825      24.468  57.830  50.192  1.00  0.00           C  
ATOM   3198  N   LEU A1826      27.735  57.349  48.880  1.00  0.00           N  
ATOM   3199  CA  LEU A1826      29.126  56.921  48.764  1.00  0.00           C  
ATOM   3200  C   LEU A1826      29.341  56.177  47.451  1.00  0.00           C  
ATOM   3201  O   LEU A1826      30.203  56.534  46.648  1.00  0.00           O  
ATOM   3202  CB  LEU A1826      29.488  55.991  49.927  1.00  0.00           C  
ATOM   3203  CG  LEU A1826      30.843  55.275  49.850  1.00  0.00           C  
ATOM   3204  CD1 LEU A1826      31.955  56.271  50.124  1.00  0.00           C  
ATOM   3205  CD2 LEU A1826      30.886  54.136  50.864  1.00  0.00           C  
ATOM   3206  N   ILE A1827      28.539  55.139  47.245  1.00  0.00           N  
ATOM   3207  CA  ILE A1827      28.632  54.314  46.058  1.00  0.00           C  
ATOM   3208  C   ILE A1827      28.141  55.025  44.796  1.00  0.00           C  
ATOM   3209  O   ILE A1827      28.750  54.907  43.730  1.00  0.00           O  
ATOM   3210  CB  ILE A1827      27.851  53.007  46.273  1.00  0.00           C  
ATOM   3211  CG1 ILE A1827      28.497  52.216  47.418  1.00  0.00           C  
ATOM   3212  CG2 ILE A1827      27.819  52.197  44.997  1.00  0.00           C  
ATOM   3213  CD1 ILE A1827      27.759  50.952  47.786  1.00  0.00           C  
ATOM   3214  N   ALA A1828      27.047  55.771  44.916  1.00  0.00           N  
ATOM   3215  CA  ALA A1828      26.501  56.490  43.773  1.00  0.00           C  
ATOM   3216  C   ALA A1828      27.520  57.485  43.228  1.00  0.00           C  
ATOM   3217  O   ALA A1828      27.659  57.641  42.015  1.00  0.00           O  
ATOM   3218  CB  ALA A1828      25.221  57.215  44.173  1.00  0.00           C  
ATOM   3219  N   GLU A1829      28.232  58.161  44.123  1.00  0.00           N  
ATOM   3220  CA  GLU A1829      29.236  59.129  43.701  1.00  0.00           C  
ATOM   3221  C   GLU A1829      30.416  58.439  43.029  1.00  0.00           C  
ATOM   3222  O   GLU A1829      31.034  58.988  42.115  1.00  0.00           O  
ATOM   3223  CB  GLU A1829      29.704  59.942  44.900  1.00  0.00           C  
ATOM   3224  CG  GLU A1829      28.568  60.731  45.533  1.00  0.00           C  
ATOM   3225  CD  GLU A1829      29.009  61.561  46.717  1.00  0.00           C  
ATOM   3226  OE1 GLU A1829      29.617  60.998  47.655  1.00  0.00           O  
ATOM   3227  OE2 GLU A1829      28.740  62.780  46.708  1.00  0.00           O  
ATOM   3228  N   HIS A1830      30.721  57.229  43.482  1.00  0.00           N  
ATOM   3229  CA  HIS A1830      31.813  56.462  42.907  1.00  0.00           C  
ATOM   3230  C   HIS A1830      31.440  56.115  41.469  1.00  0.00           C  
ATOM   3231  O   HIS A1830      32.217  56.337  40.539  1.00  0.00           O  
ATOM   3232  CB  HIS A1830      32.037  55.174  43.705  1.00  0.00           C  
ATOM   3233  CG  HIS A1830      33.177  54.346  43.199  1.00  0.00           C  
ATOM   3234  ND1 HIS A1830      34.496  54.678  43.427  1.00  0.00           N  
ATOM   3235  CD2 HIS A1830      33.197  53.230  42.432  1.00  0.00           C  
ATOM   3236  CE1 HIS A1830      35.278  53.805  42.819  1.00  0.00           C  
ATOM   3237  NE2 HIS A1830      34.515  52.917  42.208  1.00  0.00           N  
ATOM   3238  N   GLN A1831      30.240  55.566  41.298  1.00  0.00           N  
ATOM   3239  CA  GLN A1831      29.751  55.182  39.979  1.00  0.00           C  
ATOM   3240  C   GLN A1831      29.717  56.398  39.054  1.00  0.00           C  
ATOM   3241  O   GLN A1831      30.035  56.299  37.869  1.00  0.00           O  
ATOM   3242  CB  GLN A1831      28.359  54.565  40.102  1.00  0.00           C  
ATOM   3243  CG  GLN A1831      28.292  53.441  41.119  1.00  0.00           C  
ATOM   3244  CD  GLN A1831      26.894  52.899  41.296  1.00  0.00           C  
ATOM   3245  OE1 GLN A1831      25.923  53.656  41.307  1.00  0.00           O  
ATOM   3246  NE2 GLN A1831      26.781  51.583  41.453  1.00  0.00           N  
ATOM   3247  N   ALA A1832      29.335  57.547  39.601  1.00  0.00           N  
ATOM   3248  CA  ALA A1832      29.287  58.772  38.817  1.00  0.00           C  
ATOM   3249  C   ALA A1832      30.685  59.077  38.278  1.00  0.00           C  
ATOM   3250  O   ALA A1832      30.847  59.421  37.104  1.00  0.00           O  
ATOM   3251  CB  ALA A1832      28.792  59.925  39.676  1.00  0.00           C  
ATOM   3252  N   ARG A1833      31.695  58.944  39.135  1.00  0.00           N  
ATOM   3253  CA  ARG A1833      33.072  59.201  38.728  1.00  0.00           C  
ATOM   3254  C   ARG A1833      33.639  58.120  37.814  1.00  0.00           C  
ATOM   3255  O   ARG A1833      34.407  58.422  36.903  1.00  0.00           O  
ATOM   3256  CB  ARG A1833      33.984  59.353  39.950  1.00  0.00           C  
ATOM   3257  CG  ARG A1833      33.778  60.637  40.732  1.00  0.00           C  
ATOM   3258  CD  ARG A1833      34.890  60.827  41.757  1.00  0.00           C  
ATOM   3259  NE  ARG A1833      34.887  59.765  42.758  1.00  0.00           N  
ATOM   3260  CZ  ARG A1833      34.079  59.727  43.815  1.00  0.00           C  
ATOM   3261  NH1 ARG A1833      33.202  60.702  44.024  1.00  0.00           N  
ATOM   3262  NH2 ARG A1833      34.139  58.702  44.656  1.00  0.00           N  
ATOM   3263  N   ARG A1834      33.268  56.865  38.053  1.00  0.00           N  
ATOM   3264  CA  ARG A1834      33.769  55.774  37.227  1.00  0.00           C  
ATOM   3265  C   ARG A1834      33.245  55.935  35.814  1.00  0.00           C  
ATOM   3266  O   ARG A1834      33.888  55.531  34.847  1.00  0.00           O  
ATOM   3267  CB  ARG A1834      33.321  54.416  37.770  1.00  0.00           C  
ATOM   3268  CG  ARG A1834      33.962  53.237  37.044  1.00  0.00           C  
ATOM   3269  CD  ARG A1834      33.356  51.916  37.483  1.00  0.00           C  
ATOM   3270  NE  ARG A1834      34.113  50.755  37.012  1.00  0.00           N  
ATOM   3271  CZ  ARG A1834      34.315  50.442  35.733  1.00  0.00           C  
ATOM   3272  NH1 ARG A1834      33.820  51.205  34.767  1.00  0.00           N  
ATOM   3273  NH2 ARG A1834      35.006  49.352  35.418  1.00  0.00           N  
ATOM   3274  N   LYS A2014      32.068  56.535  35.703  1.00  0.00           N  
ATOM   3275  CA  LYS A2014      31.442  56.744  34.410  1.00  0.00           C  
ATOM   3276  C   LYS A2014      32.250  57.740  33.585  1.00  0.00           C  
ATOM   3277  O   LYS A2014      32.203  57.719  32.356  1.00  0.00           O  
ATOM   3278  CB  LYS A2014      30.009  57.247  34.607  1.00  0.00           C  
ATOM   3279  CG  LYS A2014      29.081  56.957  33.443  1.00  0.00           C  
ATOM   3280  CD  LYS A2014      27.622  57.109  33.858  1.00  0.00           C  
ATOM   3281  CE  LYS A2014      26.668  56.677  32.741  1.00  0.00           C  
ATOM   3282  NZ  LYS A2014      26.811  57.507  31.507  1.00  0.00           N  
ATOM   3283  N   GLU A2026      33.007  58.596  34.263  1.00  0.00           N  
ATOM   3284  CA  GLU A2026      33.821  59.596  33.580  1.00  0.00           C  
ATOM   3285  C   GLU A2026      35.224  59.125  33.192  1.00  0.00           C  
ATOM   3286  O   GLU A2026      35.992  59.891  32.608  1.00  0.00           O  
ATOM   3287  CB  GLU A2026      33.935  60.861  34.440  1.00  0.00           C  
ATOM   3288  CG  GLU A2026      32.639  61.645  34.562  1.00  0.00           C  
ATOM   3289  CD  GLU A2026      32.110  62.104  33.214  1.00  0.00           C  
ATOM   3290  OE1 GLU A2026      32.784  62.926  32.558  1.00  0.00           O  
ATOM   3291  OE2 GLU A2026      31.023  61.640  32.809  1.00  0.00           O  
ATOM   3292  N   VAL A2027      35.561  57.876  33.509  1.00  0.00           N  
ATOM   3293  CA  VAL A2027      36.885  57.342  33.183  1.00  0.00           C  
ATOM   3294  C   VAL A2027      36.909  56.777  31.764  1.00  0.00           C  
ATOM   3295  O   VAL A2027      36.390  55.695  31.514  1.00  0.00           O  
ATOM   3296  CB  VAL A2027      37.302  56.225  34.176  1.00  0.00           C  
ATOM   3297  CG1 VAL A2027      38.689  55.695  33.822  1.00  0.00           C  
ATOM   3298  CG2 VAL A2027      37.286  56.764  35.603  1.00  0.00           C  
ATOM   3299  N   THR A2039      37.522  57.513  30.841  1.00  0.00           N  
ATOM   3300  CA  THR A2039      37.597  57.089  29.445  1.00  0.00           C  
ATOM   3301  C   THR A2039      38.760  56.134  29.188  1.00  0.00           C  
ATOM   3302  O   THR A2039      39.690  56.038  29.993  1.00  0.00           O  
ATOM   3303  CB  THR A2039      37.765  58.299  28.503  1.00  0.00           C  
ATOM   3304  OG1 THR A2039      39.073  58.857  28.667  1.00  0.00           O  
ATOM   3305  CG2 THR A2039      36.735  59.372  28.820  1.00  0.00           C  
ATOM   3306  N   ASP A2040      38.705  55.430  28.061  1.00  0.00           N  
ATOM   3307  CA  ASP A2040      39.767  54.502  27.697  1.00  0.00           C  
ATOM   3308  C   ASP A2040      41.100  55.235  27.581  1.00  0.00           C  
ATOM   3309  O   ASP A2040      42.153  54.648  27.800  1.00  0.00           O  
ATOM   3310  CB  ASP A2040      39.446  53.808  26.371  1.00  0.00           C  
ATOM   3311  CG  ASP A2040      38.251  52.879  26.475  1.00  0.00           C  
ATOM   3312  OD1 ASP A2040      38.278  51.965  27.327  1.00  0.00           O  
ATOM   3313  OD2 ASP A2040      37.283  53.061  25.707  1.00  0.00           O  
ATOM   3314  N   GLU A2041      41.053  56.518  27.240  1.00  0.00           N  
ATOM   3315  CA  GLU A2041      42.274  57.305  27.112  1.00  0.00           C  
ATOM   3316  C   GLU A2041      42.860  57.632  28.476  1.00  0.00           C  
ATOM   3317  O   GLU A2041      44.076  57.714  28.635  1.00  0.00           O  
ATOM   3318  CB  GLU A2041      42.015  58.608  26.346  1.00  0.00           C  
ATOM   3319  CG  GLU A2041      41.885  58.431  24.838  1.00  0.00           C  
ATOM   3320  CD  GLU A2041      40.509  57.944  24.406  1.00  0.00           C  
ATOM   3321  OE1 GLU A2041      40.388  57.477  23.251  1.00  0.00           O  
ATOM   3322  OE2 GLU A2041      39.549  58.040  25.209  1.00  0.00           O  
ATOM   3323  N   ILE A2042      41.994  57.827  29.461  1.00  0.00           N  
ATOM   3324  CA  ILE A2042      42.470  58.136  30.797  1.00  0.00           C  
ATOM   3325  C   ILE A2042      43.096  56.884  31.411  1.00  0.00           C  
ATOM   3326  O   ILE A2042      44.163  56.957  32.019  1.00  0.00           O  
ATOM   3327  CB  ILE A2042      41.319  58.683  31.678  1.00  0.00           C  
ATOM   3328  CG1 ILE A2042      40.947  60.090  31.197  1.00  0.00           C  
ATOM   3329  CG2 ILE A2042      41.740  58.733  33.146  1.00  0.00           C  
ATOM   3330  CD1 ILE A2042      39.767  60.706  31.919  1.00  0.00           C  
ATOM   3331  N   VAL A2043      42.447  55.736  31.230  1.00  0.00           N  
ATOM   3332  CA  VAL A2043      42.972  54.482  31.759  1.00  0.00           C  
ATOM   3333  C   VAL A2043      44.342  54.206  31.146  1.00  0.00           C  
ATOM   3334  O   VAL A2043      45.298  53.865  31.848  1.00  0.00           O  
ATOM   3335  CB  VAL A2043      42.056  53.297  31.421  1.00  0.00           C  
ATOM   3336  CG1 VAL A2043      42.728  51.992  31.817  1.00  0.00           C  
ATOM   3337  CG2 VAL A2043      40.745  53.443  32.146  1.00  0.00           C  
ATOM   3338  N   LYS A2044      44.430  54.362  29.831  1.00  0.00           N  
ATOM   3339  CA  LYS A2044      45.680  54.127  29.130  1.00  0.00           C  
ATOM   3340  C   LYS A2044      46.766  55.091  29.607  1.00  0.00           C  
ATOM   3341  O   LYS A2044      47.934  54.721  29.678  1.00  0.00           O  
ATOM   3342  CB  LYS A2044      45.478  54.257  27.618  1.00  0.00           C  
ATOM   3343  CG  LYS A2044      46.737  54.006  26.805  1.00  0.00           C  
ATOM   3344  CD  LYS A2044      46.534  54.386  25.350  1.00  0.00           C  
ATOM   3345  CE  LYS A2044      47.856  54.399  24.588  1.00  0.00           C  
ATOM   3346  NZ  LYS A2044      47.727  55.051  23.247  1.00  0.00           N  
ATOM   3347  N   GLU A2047      46.399  56.322  29.940  1.00  0.00           N  
ATOM   3348  CA  GLU A2047      47.405  57.260  30.416  1.00  0.00           C  
ATOM   3349  C   GLU A2047      47.898  56.871  31.820  1.00  0.00           C  
ATOM   3350  O   GLU A2047      49.091  56.955  32.114  1.00  0.00           O  
ATOM   3351  CB  GLU A2047      46.853  58.677  30.446  1.00  0.00           C  
ATOM   3352  CG  GLU A2047      47.934  59.727  30.624  1.00  0.00           C  
ATOM   3353  CD  GLU A2047      47.366  61.124  30.723  1.00  0.00           C  
ATOM   3354  OE1 GLU A2047      46.355  61.401  30.040  1.00  0.00           O  
ATOM   3355  OE2 GLU A2047      47.933  61.948  31.473  1.00  0.00           O  
ATOM   3356  N   PHE A2048      46.982  56.455  32.690  1.00  0.00           N  
ATOM   3357  CA  PHE A2048      47.373  56.050  34.037  1.00  0.00           C  
ATOM   3358  C   PHE A2048      48.316  54.845  33.963  1.00  0.00           C  
ATOM   3359  O   PHE A2048      49.276  54.747  34.725  1.00  0.00           O  
ATOM   3360  CB  PHE A2048      46.144  55.665  34.880  1.00  0.00           C  
ATOM   3361  CG  PHE A2048      45.591  56.789  35.733  1.00  0.00           C  
ATOM   3362  CD1 PHE A2048      44.557  57.603  35.265  1.00  0.00           C  
ATOM   3363  CD2 PHE A2048      46.089  57.015  37.017  1.00  0.00           C  
ATOM   3364  CE1 PHE A2048      44.023  58.625  36.063  1.00  0.00           C  
ATOM   3365  CE2 PHE A2048      45.566  58.034  37.826  1.00  0.00           C  
ATOM   3366  CZ  PHE A2048      44.529  58.840  37.348  1.00  0.00           C  
ATOM   3367  N   THR A2050      50.391  54.002  31.543  1.00  0.00           N  
ATOM   3368  CA  THR A2050      51.542  54.197  30.673  1.00  0.00           C  
ATOM   3369  C   THR A2050      52.769  54.561  31.498  1.00  0.00           C  
ATOM   3370  O   THR A2050      52.753  55.544  32.229  1.00  0.00           O  
ATOM   3371  CB  THR A2050      51.273  55.328  29.653  1.00  0.00           C  
ATOM   3372  OG1 THR A2050      50.275  54.897  28.720  1.00  0.00           O  
ATOM   3373  CG2 THR A2050      52.546  55.698  28.904  1.00  0.00           C  
ATOM   3374  N   PRO A2051      53.840  53.754  31.420  1.00  0.00           N  
ATOM   3375  CA  PRO A2051      55.001  54.146  32.223  1.00  0.00           C  
ATOM   3376  C   PRO A2051      55.572  55.464  31.715  1.00  0.00           C  
ATOM   3377  O   PRO A2051      55.787  55.636  30.514  1.00  0.00           O  
ATOM   3378  CB  PRO A2051      55.963  52.959  32.065  1.00  0.00           C  
ATOM   3379  CG  PRO A2051      55.501  52.269  30.817  1.00  0.00           C  
ATOM   3380  CD  PRO A2051      54.004  52.394  30.879  1.00  0.00           C  
ATOM   3381  N   ARG A2085      55.783  56.399  32.639  1.00  0.00           N  
ATOM   3382  CA  ARG A2085      56.318  57.713  32.309  1.00  0.00           C  
ATOM   3383  C   ARG A2085      56.678  58.454  33.588  1.00  0.00           C  
ATOM   3384  O   ARG A2085      56.248  58.073  34.673  1.00  0.00           O  
ATOM   3385  CB  ARG A2085      55.288  58.537  31.526  1.00  0.00           C  
ATOM   3386  CG  ARG A2085      54.188  59.195  32.371  1.00  0.00           C  
ATOM   3387  CD  ARG A2085      53.067  58.241  32.707  1.00  0.00           C  
ATOM   3388  NE  ARG A2085      51.964  58.868  33.436  1.00  0.00           N  
ATOM   3389  CZ  ARG A2085      51.020  58.182  34.080  1.00  0.00           C  
ATOM   3390  NH1 ARG A2085      51.046  56.854  34.083  1.00  0.00           N  
ATOM   3391  NH2 ARG A2085      50.061  58.814  34.739  1.00  0.00           N  
ATOM   3392  N   LYS A2086      57.464  59.514  33.462  1.00  0.00           N  
ATOM   3393  CA  LYS A2086      57.853  60.293  34.630  1.00  0.00           C  
ATOM   3394  C   LYS A2086      56.585  60.846  35.272  1.00  0.00           C  
ATOM   3395  O   LYS A2086      55.611  61.118  34.582  1.00  0.00           O  
ATOM   3396  CB  LYS A2086      58.771  61.447  34.221  1.00  0.00           C  
ATOM   3397  CG  LYS A2086      59.373  62.194  35.403  1.00  0.00           C  
ATOM   3398  CD  LYS A2086      60.078  63.481  34.981  1.00  0.00           C  
ATOM   3399  CE  LYS A2086      61.230  63.216  34.024  1.00  0.00           C  
ATOM   3400  NZ  LYS A2086      61.943  64.481  33.669  1.00  0.00           N  
ATOM   3401  N   LEU A2087      56.592  60.997  36.590  1.00  0.00           N  
ATOM   3402  CA  LEU A2087      55.433  61.530  37.296  1.00  0.00           C  
ATOM   3403  C   LEU A2087      55.778  62.894  37.882  1.00  0.00           C  
ATOM   3404  O   LEU A2087      56.739  63.024  38.641  1.00  0.00           O  
ATOM   3405  CB  LEU A2087      55.006  60.581  38.416  1.00  0.00           C  
ATOM   3406  CG  LEU A2087      54.593  59.175  37.990  1.00  0.00           C  
ATOM   3407  CD1 LEU A2087      54.328  58.333  39.216  1.00  0.00           C  
ATOM   3408  CD2 LEU A2087      53.358  59.238  37.106  1.00  0.00           C  
ATOM   3409  N   ALA A2088      54.992  63.905  37.518  1.00  0.00           N  
ATOM   3410  CA  ALA A2088      55.196  65.277  37.992  1.00  0.00           C  
ATOM   3411  C   ALA A2088      55.463  65.354  39.496  1.00  0.00           C  
ATOM   3412  O   ALA A2088      54.497  65.606  40.248  1.00  0.00           O  
ATOM   3413  CB  ALA A2088      53.984  66.138  37.631  1.00  0.00           C  
HETATM 3414  P   TYM A 501      43.127  42.076  47.043  1.00  0.00           P  
HETATM 3415  O1P TYM A 501      42.643  42.290  45.649  1.00  0.00           O  
HETATM 3416  O2P TYM A 501      42.741  40.837  47.767  1.00  0.00           O  
HETATM 3417  O5' TYM A 501      42.634  43.313  47.927  1.00  0.00           O  
HETATM 3418  C5' TYM A 501      43.055  44.648  47.614  1.00  0.00           C  
HETATM 3419  C4' TYM A 501      43.222  45.478  48.863  1.00  0.00           C  
HETATM 3420  O4' TYM A 501      42.001  45.445  49.655  1.00  0.00           O  
HETATM 3421  C1' TYM A 501      42.283  45.029  50.986  1.00  0.00           C  
HETATM 3422  N9  TYM A 501      41.087  44.313  51.465  1.00  0.00           N  
HETATM 3423  C4  TYM A 501      40.270  44.716  52.498  1.00  0.00           C  
HETATM 3424  N3  TYM A 501      40.411  45.828  53.275  1.00  0.00           N  
HETATM 3425  C2  TYM A 501      39.431  45.924  54.192  1.00  0.00           C  
HETATM 3426  N1  TYM A 501      38.394  45.079  54.395  1.00  0.00           N  
HETATM 3427  C6  TYM A 501      38.270  43.965  53.598  1.00  0.00           C  
HETATM 3428  N6  TYM A 501      37.233  43.149  53.816  1.00  0.00           N  
HETATM 3429  C5  TYM A 501      39.257  43.749  52.585  1.00  0.00           C  
HETATM 3430  N7  TYM A 501      39.440  42.759  51.632  1.00  0.00           N  
HETATM 3431  C8  TYM A 501      40.531  43.133  50.994  1.00  0.00           C  
HETATM 3432  C2' TYM A 501      43.595  44.230  50.869  1.00  0.00           C  
HETATM 3433  O2' TYM A 501      44.280  44.130  52.106  1.00  0.00           O  
HETATM 3434  C3' TYM A 501      44.336  45.028  49.805  1.00  0.00           C  
HETATM 3435  O3' TYM A 501      44.942  46.176  50.380  1.00  0.00           O  
HETATM 3436  NH3 TYM A 501      47.816  40.244  45.846  1.00  0.00           N  
HETATM 3437  CA  TYM A 501      47.089  41.388  46.383  1.00  0.00           C  
HETATM 3438  CB  TYM A 501      47.353  42.613  45.497  1.00  0.00           C  
HETATM 3439  CG  TYM A 501      48.554  43.433  45.852  1.00  0.00           C  
HETATM 3440  CD2 TYM A 501      48.690  44.346  46.955  1.00  0.00           C  
HETATM 3441  CE2 TYM A 501      50.007  44.895  46.877  1.00  0.00           C  
HETATM 3442  CE3 TYM A 501      47.830  44.765  48.024  1.00  0.00           C  
HETATM 3443  CD1 TYM A 501      49.742  43.466  45.175  1.00  0.00           C  
HETATM 3444  NE1 TYM A 501      50.616  44.337  45.782  1.00  0.00           N  
HETATM 3445  CZ2 TYM A 501      50.489  45.849  47.821  1.00  0.00           C  
HETATM 3446  CZ3 TYM A 501      48.305  45.708  48.960  1.00  0.00           C  
HETATM 3447  CH2 TYM A 501      49.627  46.239  48.852  1.00  0.00           C  
HETATM 3448  C   TYM A 501      45.583  41.148  46.391  1.00  0.00           C  
HETATM 3449  O   TYM A 501      45.109  40.097  45.938  1.00  0.00           O  
HETATM 3450  OPP TYM A 501      44.733  42.152  46.994  1.00  0.00           O  
TER
END
