# Supplementary material for: Backbone Brackets and Arginine Tweezers delineate Class I and Class II aminoacyl tRNA synthetases
Source: PLoS Comput Biol. 2018 Apr 16;14(4):e1006101. doi: 10.1371/journal.pcbi.1006101 (PMC5919687; doi:10.1371/journal.pcbi.1006101)
Supplement: S11 File — All structures of Class I aaRS with residues renumbered according to the MSA. (GZ) [file pcbi.1006101.s023.tar.gz › 1r6t_B_renum.pdb]

ATOM      1  N   GLY B 180      83.096   1.257  24.905  1.00  0.00           N  
ATOM      2  CA  GLY B 180      82.757   2.385  25.826  1.00  0.00           C  
ATOM      3  C   GLY B 180      81.296   2.418  26.242  1.00  0.00           C  
ATOM      4  O   GLY B 180      80.662   1.372  26.412  1.00  0.00           O  
ATOM      5  N   ILE B 182      80.759   3.623  26.412  1.00  0.00           N  
ATOM      6  CA  ILE B 182      79.365   3.786  26.813  1.00  0.00           C  
ATOM      7  C   ILE B 182      78.442   3.197  25.753  1.00  0.00           C  
ATOM      8  O   ILE B 182      78.671   3.380  24.557  1.00  0.00           O  
ATOM      9  CB  ILE B 182      79.015   5.278  27.009  1.00  0.00           C  
ATOM     10  CG1 ILE B 182      79.915   5.881  28.089  1.00  0.00           C  
ATOM     11  CG2 ILE B 182      77.552   5.425  27.392  1.00  0.00           C  
ATOM     12  CD1 ILE B 182      79.726   7.361  28.289  1.00  0.00           C  
ATOM     13  N   ASP B 183      77.411   2.480  26.194  1.00  0.00           N  
ATOM     14  CA  ASP B 183      76.454   1.872  25.274  1.00  0.00           C  
ATOM     15  C   ASP B 183      75.321   2.858  24.999  1.00  0.00           C  
ATOM     16  O   ASP B 183      74.280   2.822  25.660  1.00  0.00           O  
ATOM     17  CB  ASP B 183      75.871   0.586  25.864  1.00  0.00           C  
ATOM     18  CG  ASP B 183      75.031  -0.186  24.860  1.00  0.00           C  
ATOM     19  OD1 ASP B 183      74.262   0.453  24.112  1.00  0.00           O  
ATOM     20  OD2 ASP B 183      75.130  -1.430  24.820  1.00  0.00           O  
ATOM     21  N   TYR B 184      75.530   3.726  24.015  1.00  0.00           N  
ATOM     22  CA  TYR B 184      74.549   4.736  23.651  1.00  0.00           C  
ATOM     23  C   TYR B 184      73.231   4.182  23.107  1.00  0.00           C  
ATOM     24  O   TYR B 184      72.187   4.819  23.258  1.00  0.00           O  
ATOM     25  CB  TYR B 184      75.178   5.716  22.660  1.00  0.00           C  
ATOM     26  CG  TYR B 184      76.195   6.629  23.307  1.00  0.00           C  
ATOM     27  CD1 TYR B 184      75.787   7.749  24.030  1.00  0.00           C  
ATOM     28  CD2 TYR B 184      77.563   6.357  23.225  1.00  0.00           C  
ATOM     29  CE1 TYR B 184      76.711   8.583  24.658  1.00  0.00           C  
ATOM     30  CE2 TYR B 184      78.501   7.183  23.852  1.00  0.00           C  
ATOM     31  CZ  TYR B 184      78.068   8.297  24.568  1.00  0.00           C  
ATOM     32  OH  TYR B 184      78.981   9.121  25.194  1.00  0.00           O  
ATOM     33  N   ASP B 185      73.268   3.006  22.482  1.00  0.00           N  
ATOM     34  CA  ASP B 185      72.041   2.403  21.962  1.00  0.00           C  
ATOM     35  C   ASP B 185      71.080   2.091  23.110  1.00  0.00           C  
ATOM     36  O   ASP B 185      69.862   2.084  22.928  1.00  0.00           O  
ATOM     37  CB  ASP B 185      72.335   1.112  21.191  1.00  0.00           C  
ATOM     38  CG  ASP B 185      72.984   1.367  19.842  1.00  0.00           C  
ATOM     39  OD1 ASP B 185      72.472   2.218  19.080  1.00  0.00           O  
ATOM     40  OD2 ASP B 185      74.001   0.705  19.536  1.00  0.00           O  
ATOM     41  N   LYS B 186      71.629   1.836  24.293  1.00  0.00           N  
ATOM     42  CA  LYS B 186      70.801   1.534  25.452  1.00  0.00           C  
ATOM     43  C   LYS B 186      70.201   2.801  26.044  1.00  0.00           C  
ATOM     44  O   LYS B 186      69.109   2.764  26.608  1.00  0.00           O  
ATOM     45  CB  LYS B 186      71.607   0.772  26.512  1.00  0.00           C  
ATOM     46  CG  LYS B 186      71.976  -0.643  26.071  1.00  0.00           C  
ATOM     47  CD  LYS B 186      72.603  -1.470  27.185  1.00  0.00           C  
ATOM     48  CE  LYS B 186      72.900  -2.887  26.691  1.00  0.00           C  
ATOM     49  NZ  LYS B 186      73.457  -3.778  27.750  1.00  0.00           N  
ATOM     50  N   LEU B 187      70.909   3.920  25.914  1.00  0.00           N  
ATOM     51  CA  LEU B 187      70.399   5.188  26.426  1.00  0.00           C  
ATOM     52  C   LEU B 187      69.165   5.576  25.620  1.00  0.00           C  
ATOM     53  O   LEU B 187      68.239   6.197  26.137  1.00  0.00           O  
ATOM     54  CB  LEU B 187      71.451   6.293  26.312  1.00  0.00           C  
ATOM     55  CG  LEU B 187      72.605   6.277  27.313  1.00  0.00           C  
ATOM     56  CD1 LEU B 187      72.063   6.314  28.739  1.00  0.00           C  
ATOM     57  CD2 LEU B 187      73.430   5.033  27.099  1.00  0.00           C  
ATOM     58  N   ILE B 188      69.159   5.206  24.345  1.00  0.00           N  
ATOM     59  CA  ILE B 188      68.025   5.515  23.492  1.00  0.00           C  
ATOM     60  C   ILE B 188      66.794   4.797  24.037  1.00  0.00           C  
ATOM     61  O   ILE B 188      65.726   5.394  24.168  1.00  0.00           O  
ATOM     62  CB  ILE B 188      68.285   5.077  22.031  1.00  0.00           C  
ATOM     63  CG1 ILE B 188      69.325   6.009  21.395  1.00  0.00           C  
ATOM     64  CG2 ILE B 188      66.988   5.088  21.237  1.00  0.00           C  
ATOM     65  CD1 ILE B 188      69.668   5.673  19.958  1.00  0.00           C  
ATOM     66  N   VAL B 189      66.954   3.517  24.359  1.00  0.00           N  
ATOM     67  CA  VAL B 189      65.861   2.714  24.898  1.00  0.00           C  
ATOM     68  C   VAL B 189      65.473   3.246  26.276  1.00  0.00           C  
ATOM     69  O   VAL B 189      64.296   3.368  26.602  1.00  0.00           O  
ATOM     70  CB  VAL B 189      66.281   1.230  25.016  1.00  0.00           C  
ATOM     71  CG1 VAL B 189      65.161   0.413  25.631  1.00  0.00           C  
ATOM     72  CG2 VAL B 189      66.630   0.681  23.644  1.00  0.00           C  
ATOM     73  N   ARG B 190      66.480   3.579  27.073  1.00  0.00           N  
ATOM     74  CA  ARG B 190      66.265   4.096  28.413  1.00  0.00           C  
ATOM     75  C   ARG B 190      65.475   5.402  28.425  1.00  0.00           C  
ATOM     76  O   ARG B 190      64.550   5.562  29.218  1.00  0.00           O  
ATOM     77  CB  ARG B 190      67.614   4.295  29.105  1.00  0.00           C  
ATOM     78  CG  ARG B 190      67.549   5.042  30.426  1.00  0.00           C  
ATOM     79  CD  ARG B 190      68.931   5.153  31.035  1.00  0.00           C  
ATOM     80  NE  ARG B 190      69.015   6.207  32.041  1.00  0.00           N  
ATOM     81  CZ  ARG B 190      70.131   6.532  32.691  1.00  0.00           C  
ATOM     82  NH1 ARG B 190      71.262   5.879  32.442  1.00  0.00           N  
ATOM     83  NH2 ARG B 190      70.118   7.516  33.581  1.00  0.00           N  
ATOM     84  N   PHE B 191      65.840   6.333  27.549  1.00  0.00           N  
ATOM     85  CA  PHE B 191      65.157   7.627  27.484  1.00  0.00           C  
ATOM     86  C   PHE B 191      63.915   7.623  26.596  1.00  0.00           C  
ATOM     87  O   PHE B 191      63.054   8.489  26.728  1.00  0.00           O  
ATOM     88  CB  PHE B 191      66.123   8.710  26.998  1.00  0.00           C  
ATOM     89  CG  PHE B 191      67.251   8.990  27.951  1.00  0.00           C  
ATOM     90  CD1 PHE B 191      66.993   9.422  29.248  1.00  0.00           C  
ATOM     91  CD2 PHE B 191      68.572   8.838  27.548  1.00  0.00           C  
ATOM     92  CE1 PHE B 191      68.037   9.699  30.133  1.00  0.00           C  
ATOM     93  CE2 PHE B 191      69.620   9.112  28.424  1.00  0.00           C  
ATOM     94  CZ  PHE B 191      69.348   9.545  29.722  1.00  0.00           C  
ATOM     95  N   GLY B 195      63.829   6.652  25.690  1.00  0.00           N  
ATOM     96  CA  GLY B 195      62.682   6.560  24.802  1.00  0.00           C  
ATOM     97  C   GLY B 195      62.805   7.404  23.545  1.00  0.00           C  
ATOM     98  O   GLY B 195      61.804   7.747  22.914  1.00  0.00           O  
ATOM     99  N   SER B 196      64.036   7.739  23.175  1.00  0.00           N  
ATOM    100  CA  SER B 196      64.270   8.550  21.990  1.00  0.00           C  
ATOM    101  C   SER B 196      64.377   7.662  20.760  1.00  0.00           C  
ATOM    102  O   SER B 196      64.203   6.449  20.846  1.00  0.00           O  
ATOM    103  CB  SER B 196      65.551   9.363  22.161  1.00  0.00           C  
ATOM    104  OG  SER B 196      66.659   8.508  22.373  1.00  0.00           O  
ATOM    105  N   SER B 197      64.657   8.270  19.613  1.00  0.00           N  
ATOM    106  CA  SER B 197      64.789   7.522  18.370  1.00  0.00           C  
ATOM    107  C   SER B 197      66.213   7.564  17.851  1.00  0.00           C  
ATOM    108  O   SER B 197      66.906   8.572  17.975  1.00  0.00           O  
ATOM    109  CB  SER B 197      63.858   8.089  17.305  1.00  0.00           C  
ATOM    110  OG  SER B 197      62.517   8.036  17.743  1.00  0.00           O  
ATOM    111  N   LYS B 198      66.644   6.454  17.269  1.00  0.00           N  
ATOM    112  CA  LYS B 198      67.978   6.351  16.704  1.00  0.00           C  
ATOM    113  C   LYS B 198      68.020   7.091  15.368  1.00  0.00           C  
ATOM    114  O   LYS B 198      67.084   7.005  14.574  1.00  0.00           O  
ATOM    115  CB  LYS B 198      68.328   4.879  16.484  1.00  0.00           C  
ATOM    116  CG  LYS B 198      69.568   4.627  15.641  1.00  0.00           C  
ATOM    117  CD  LYS B 198      70.838   5.066  16.351  1.00  0.00           C  
ATOM    118  CE  LYS B 198      72.081   4.564  15.616  1.00  0.00           C  
ATOM    119  NZ  LYS B 198      73.348   4.949  16.309  1.00  0.00           N  
ATOM    120  N   ILE B 199      69.089   7.845  15.138  1.00  0.00           N  
ATOM    121  CA  ILE B 199      69.249   8.541  13.871  1.00  0.00           C  
ATOM    122  C   ILE B 199      69.872   7.494  12.958  1.00  0.00           C  
ATOM    123  O   ILE B 199      71.045   7.165  13.112  1.00  0.00           O  
ATOM    124  CB  ILE B 199      70.219   9.745  13.984  1.00  0.00           C  
ATOM    125  CG1 ILE B 199      69.573  10.860  14.806  1.00  0.00           C  
ATOM    126  CG2 ILE B 199      70.591  10.254  12.584  1.00  0.00           C  
ATOM    127  CD1 ILE B 199      70.434  12.105  14.946  1.00  0.00           C  
ATOM    128  N   ASP B 200      69.090   6.947  12.034  1.00  0.00           N  
ATOM    129  CA  ASP B 200      69.618   5.931  11.130  1.00  0.00           C  
ATOM    130  C   ASP B 200      70.031   6.531   9.795  1.00  0.00           C  
ATOM    131  O   ASP B 200      69.810   7.720   9.543  1.00  0.00           O  
ATOM    132  CB  ASP B 200      68.593   4.813  10.903  1.00  0.00           C  
ATOM    133  CG  ASP B 200      67.246   5.333  10.447  1.00  0.00           C  
ATOM    134  OD1 ASP B 200      67.198   6.390   9.787  1.00  0.00           O  
ATOM    135  OD2 ASP B 200      66.228   4.673  10.738  1.00  0.00           O  
ATOM    136  N   LYS B 201      70.617   5.703   8.934  1.00  0.00           N  
ATOM    137  CA  LYS B 201      71.080   6.166   7.631  1.00  0.00           C  
ATOM    138  C   LYS B 201      69.988   6.835   6.793  1.00  0.00           C  
ATOM    139  O   LYS B 201      70.235   7.859   6.161  1.00  0.00           O  
ATOM    140  CB  LYS B 201      71.704   5.006   6.845  1.00  0.00           C  
ATOM    141  CG  LYS B 201      72.412   5.451   5.564  1.00  0.00           C  
ATOM    142  CD  LYS B 201      73.540   6.452   5.857  1.00  0.00           C  
ATOM    143  CE  LYS B 201      74.151   7.025   4.577  1.00  0.00           C  
ATOM    144  NZ  LYS B 201      74.796   5.990   3.707  1.00  0.00           N  
ATOM    145  N   GLU B 202      68.787   6.262   6.787  1.00  0.00           N  
ATOM    146  CA  GLU B 202      67.690   6.836   6.014  1.00  0.00           C  
ATOM    147  C   GLU B 202      67.370   8.279   6.424  1.00  0.00           C  
ATOM    148  O   GLU B 202      67.041   9.110   5.574  1.00  0.00           O  
ATOM    149  CB  GLU B 202      66.431   5.966   6.124  1.00  0.00           C  
ATOM    150  CG  GLU B 202      66.389   5.062   7.348  1.00  0.00           C  
ATOM    151  CD  GLU B 202      67.254   3.818   7.200  1.00  0.00           C  
ATOM    152  OE1 GLU B 202      66.943   2.985   6.324  1.00  0.00           O  
ATOM    153  OE2 GLU B 202      68.240   3.675   7.956  1.00  0.00           O  
ATOM    154  N   LEU B 203      67.461   8.576   7.719  1.00  0.00           N  
ATOM    155  CA  LEU B 203      67.195   9.930   8.195  1.00  0.00           C  
ATOM    156  C   LEU B 203      68.330  10.847   7.743  1.00  0.00           C  
ATOM    157  O   LEU B 203      68.099  11.971   7.301  1.00  0.00           O  
ATOM    158  CB  LEU B 203      67.084   9.961   9.724  1.00  0.00           C  
ATOM    159  CG  LEU B 203      66.840  11.346  10.334  1.00  0.00           C  
ATOM    160  CD1 LEU B 203      65.602  11.976   9.690  1.00  0.00           C  
ATOM    161  CD2 LEU B 203      66.664  11.228  11.848  1.00  0.00           C  
ATOM    162  N   ILE B 204      69.559  10.356   7.861  1.00  0.00           N  
ATOM    163  CA  ILE B 204      70.725  11.124   7.449  1.00  0.00           C  
ATOM    164  C   ILE B 204      70.639  11.417   5.955  1.00  0.00           C  
ATOM    165  O   ILE B 204      70.959  12.521   5.513  1.00  0.00           O  
ATOM    166  CB  ILE B 204      72.025  10.361   7.756  1.00  0.00           C  
ATOM    167  CG1 ILE B 204      72.196  10.233   9.271  1.00  0.00           C  
ATOM    168  CG2 ILE B 204      73.219  11.087   7.157  1.00  0.00           C  
ATOM    169  CD1 ILE B 204      73.434   9.464   9.685  1.00  0.00           C  
ATOM    170  N   ASN B 205      70.197  10.432   5.176  1.00  0.00           N  
ATOM    171  CA  ASN B 205      70.063  10.634   3.739  1.00  0.00           C  
ATOM    172  C   ASN B 205      68.972  11.652   3.452  1.00  0.00           C  
ATOM    173  O   ASN B 205      69.101  12.479   2.551  1.00  0.00           O  
ATOM    174  CB  ASN B 205      69.740   9.323   3.024  1.00  0.00           C  
ATOM    175  CG  ASN B 205      70.933   8.402   2.947  1.00  0.00           C  
ATOM    176  OD1 ASN B 205      72.074   8.860   2.964  1.00  0.00           O  
ATOM    177  ND2 ASN B 205      70.680   7.099   2.845  1.00  0.00           N  
ATOM    178  N   ARG B 206      67.896  11.591   4.227  1.00  0.00           N  
ATOM    179  CA  ARG B 206      66.794  12.517   4.051  1.00  0.00           C  
ATOM    180  C   ARG B 206      67.278  13.945   4.335  1.00  0.00           C  
ATOM    181  O   ARG B 206      66.879  14.894   3.656  1.00  0.00           O  
ATOM    182  CB  ARG B 206      65.644  12.149   4.992  1.00  0.00           C  
ATOM    183  CG  ARG B 206      64.421  13.007   4.782  1.00  0.00           C  
ATOM    184  CD  ARG B 206      63.273  12.651   5.706  1.00  0.00           C  
ATOM    185  NE  ARG B 206      62.146  13.536   5.428  1.00  0.00           N  
ATOM    186  CZ  ARG B 206      60.997  13.532   6.092  1.00  0.00           C  
ATOM    187  NH1 ARG B 206      60.808  12.683   7.097  1.00  0.00           N  
ATOM    188  NH2 ARG B 206      60.032  14.372   5.734  1.00  0.00           N  
ATOM    189  N   ILE B 207      68.138  14.089   5.341  1.00  0.00           N  
ATOM    190  CA  ILE B 207      68.681  15.393   5.687  1.00  0.00           C  
ATOM    191  C   ILE B 207      69.536  15.895   4.527  1.00  0.00           C  
ATOM    192  O   ILE B 207      69.530  17.082   4.200  1.00  0.00           O  
ATOM    193  CB  ILE B 207      69.548  15.314   6.964  1.00  0.00           C  
ATOM    194  CG1 ILE B 207      68.643  15.117   8.190  1.00  0.00           C  
ATOM    195  CG2 ILE B 207      70.417  16.584   7.102  1.00  0.00           C  
ATOM    196  CD1 ILE B 207      69.400  14.843   9.480  1.00  0.00           C  
ATOM    197  N   GLU B 208      70.271  14.983   3.898  1.00  0.00           N  
ATOM    198  CA  GLU B 208      71.115  15.363   2.777  1.00  0.00           C  
ATOM    199  C   GLU B 208      70.274  15.828   1.602  1.00  0.00           C  
ATOM    200  O   GLU B 208      70.584  16.839   0.979  1.00  0.00           O  
ATOM    201  CB  GLU B 208      72.011  14.201   2.341  1.00  0.00           C  
ATOM    202  CG  GLU B 208      72.727  14.463   1.028  1.00  0.00           C  
ATOM    203  CD  GLU B 208      73.975  13.612   0.844  1.00  0.00           C  
ATOM    204  OE1 GLU B 208      73.986  12.449   1.298  1.00  0.00           O  
ATOM    205  OE2 GLU B 208      74.941  14.108   0.225  1.00  0.00           O  
ATOM    206  N   ARG B 209      69.200  15.103   1.306  1.00  0.00           N  
ATOM    207  CA  ARG B 209      68.351  15.480   0.192  1.00  0.00           C  
ATOM    208  C   ARG B 209      67.658  16.812   0.448  1.00  0.00           C  
ATOM    209  O   ARG B 209      67.581  17.659  -0.445  1.00  0.00           O  
ATOM    210  CB  ARG B 209      67.303  14.399  -0.088  1.00  0.00           C  
ATOM    211  CG  ARG B 209      67.886  13.071  -0.555  1.00  0.00           C  
ATOM    212  CD  ARG B 209      66.820  12.194  -1.202  1.00  0.00           C  
ATOM    213  NE  ARG B 209      65.725  11.872  -0.294  1.00  0.00           N  
ATOM    214  CZ  ARG B 209      65.759  10.898   0.611  1.00  0.00           C  
ATOM    215  NH1 ARG B 209      66.836  10.137   0.736  1.00  0.00           N  
ATOM    216  NH2 ARG B 209      64.710  10.687   1.396  1.00  0.00           N  
ATOM    217  N   ALA B 210      67.162  17.001   1.669  1.00  0.00           N  
ATOM    218  CA  ALA B 210      66.464  18.233   2.022  1.00  0.00           C  
ATOM    219  C   ALA B 210      67.346  19.469   1.894  1.00  0.00           C  
ATOM    220  O   ALA B 210      66.918  20.497   1.371  1.00  0.00           O  
ATOM    221  CB  ALA B 210      65.917  18.135   3.450  1.00  0.00           C  
ATOM    222  N   THR B 211      68.581  19.365   2.365  1.00  0.00           N  
ATOM    223  CA  THR B 211      69.505  20.490   2.337  1.00  0.00           C  
ATOM    224  C   THR B 211      70.398  20.560   1.097  1.00  0.00           C  
ATOM    225  O   THR B 211      70.856  21.639   0.717  1.00  0.00           O  
ATOM    226  CB  THR B 211      70.431  20.453   3.562  1.00  0.00           C  
ATOM    227  OG1 THR B 211      71.269  19.293   3.479  1.00  0.00           O  
ATOM    228  CG2 THR B 211      69.615  20.396   4.858  1.00  0.00           C  
ATOM    229  N   GLY B 212      70.660  19.407   0.488  1.00  0.00           N  
ATOM    230  CA  GLY B 212      71.529  19.363  -0.673  1.00  0.00           C  
ATOM    231  C   GLY B 212      72.983  19.430  -0.237  1.00  0.00           C  
ATOM    232  O   GLY B 212      73.879  19.644  -1.057  1.00  0.00           O  
ATOM    233  N   GLN B 214      73.218  19.235   1.060  1.00  0.00           N  
ATOM    234  CA  GLN B 214      74.566  19.295   1.627  1.00  0.00           C  
ATOM    235  C   GLN B 214      75.042  17.957   2.170  1.00  0.00           C  
ATOM    236  O   GLN B 214      74.238  17.105   2.559  1.00  0.00           O  
ATOM    237  CB  GLN B 214      74.601  20.308   2.766  1.00  0.00           C  
ATOM    238  CG  GLN B 214      74.066  21.670   2.395  1.00  0.00           C  
ATOM    239  CD  GLN B 214      75.031  22.436   1.533  1.00  0.00           C  
ATOM    240  OE1 GLN B 214      74.646  23.013   0.517  1.00  0.00           O  
ATOM    241  NE2 GLN B 214      76.301  22.453   1.935  1.00  0.00           N  
ATOM    242  N   ARG B 215      76.356  17.775   2.201  1.00  0.00           N  
ATOM    243  CA  ARG B 215      76.922  16.544   2.736  1.00  0.00           C  
ATOM    244  C   ARG B 215      76.661  16.580   4.243  1.00  0.00           C  
ATOM    245  O   ARG B 215      76.861  17.610   4.888  1.00  0.00           O  
ATOM    246  CB  ARG B 215      78.427  16.496   2.473  1.00  0.00           C  
ATOM    247  CG  ARG B 215      79.081  15.171   2.834  1.00  0.00           C  
ATOM    248  CD  ARG B 215      80.601  15.255   2.694  1.00  0.00           C  
ATOM    249  NE  ARG B 215      81.268  14.017   3.087  1.00  0.00           N  
ATOM    250  CZ  ARG B 215      82.490  13.967   3.608  1.00  0.00           C  
ATOM    251  NH1 ARG B 215      83.172  15.087   3.796  1.00  0.00           N  
ATOM    252  NH2 ARG B 215      83.030  12.803   3.947  1.00  0.00           N  
ATOM    253  N   PRO B 216      76.191  15.468   4.822  1.00  0.00           N  
ATOM    254  CA  PRO B 216      75.943  15.506   6.263  1.00  0.00           C  
ATOM    255  C   PRO B 216      77.223  15.758   7.052  1.00  0.00           C  
ATOM    256  O   PRO B 216      78.276  15.202   6.743  1.00  0.00           O  
ATOM    257  CB  PRO B 216      75.326  14.137   6.544  1.00  0.00           C  
ATOM    258  CG  PRO B 216      75.950  13.259   5.489  1.00  0.00           C  
ATOM    259  CD  PRO B 216      75.880  14.141   4.263  1.00  0.00           C  
ATOM    260  N   HIS B 217      77.117  16.621   8.059  1.00  0.00           N  
ATOM    261  CA  HIS B 217      78.240  16.981   8.925  1.00  0.00           C  
ATOM    262  C   HIS B 217      78.896  15.724   9.510  1.00  0.00           C  
ATOM    263  O   HIS B 217      78.236  14.697   9.683  1.00  0.00           O  
ATOM    264  CB  HIS B 217      77.725  17.891  10.044  1.00  0.00           C  
ATOM    265  CG  HIS B 217      78.799  18.428  10.933  1.00  0.00           C  
ATOM    266  ND1 HIS B 217      79.414  17.665  11.905  1.00  0.00           N  
ATOM    267  CD2 HIS B 217      79.363  19.657  11.003  1.00  0.00           C  
ATOM    268  CE1 HIS B 217      80.307  18.404  12.537  1.00  0.00           C  
ATOM    269  NE2 HIS B 217      80.297  19.615  12.009  1.00  0.00           N  
ATOM    270  N   HIS B 218      80.189  15.792   9.823  1.00  0.00           N  
ATOM    271  CA  HIS B 218      80.852  14.608  10.359  1.00  0.00           C  
ATOM    272  C   HIS B 218      80.309  14.114  11.705  1.00  0.00           C  
ATOM    273  O   HIS B 218      80.541  12.966  12.069  1.00  0.00           O  
ATOM    274  CB  HIS B 218      82.382  14.786  10.410  1.00  0.00           C  
ATOM    275  CG  HIS B 218      82.854  15.906  11.283  1.00  0.00           C  
ATOM    276  ND1 HIS B 218      82.753  17.234  10.918  1.00  0.00           N  
ATOM    277  CD2 HIS B 218      83.483  15.892  12.483  1.00  0.00           C  
ATOM    278  CE1 HIS B 218      83.304  17.987  11.854  1.00  0.00           C  
ATOM    279  NE2 HIS B 218      83.754  17.198  12.814  1.00  0.00           N  
ATOM    280  N   PHE B 219      79.580  14.946  12.444  1.00  0.00           N  
ATOM    281  CA  PHE B 219      79.008  14.464  13.710  1.00  0.00           C  
ATOM    282  C   PHE B 219      77.889  13.466  13.388  1.00  0.00           C  
ATOM    283  O   PHE B 219      77.635  12.530  14.149  1.00  0.00           O  
ATOM    284  CB  PHE B 219      78.426  15.604  14.554  1.00  0.00           C  
ATOM    285  CG  PHE B 219      79.458  16.518  15.151  1.00  0.00           C  
ATOM    286  CD1 PHE B 219      80.803  16.167  15.172  1.00  0.00           C  
ATOM    287  CD2 PHE B 219      79.075  17.736  15.716  1.00  0.00           C  
ATOM    288  CE1 PHE B 219      81.752  17.012  15.744  1.00  0.00           C  
ATOM    289  CE2 PHE B 219      80.014  18.588  16.291  1.00  0.00           C  
ATOM    290  CZ  PHE B 219      81.356  18.225  16.305  1.00  0.00           C  
ATOM    291  N   LEU B 220      77.214  13.672  12.260  1.00  0.00           N  
ATOM    292  CA  LEU B 220      76.146  12.770  11.853  1.00  0.00           C  
ATOM    293  C   LEU B 220      76.749  11.519  11.236  1.00  0.00           C  
ATOM    294  O   LEU B 220      76.286  10.405  11.490  1.00  0.00           O  
ATOM    295  CB  LEU B 220      75.212  13.446  10.842  1.00  0.00           C  
ATOM    296  CG  LEU B 220      74.250  14.514  11.372  1.00  0.00           C  
ATOM    297  CD1 LEU B 220      73.559  15.183  10.194  1.00  0.00           C  
ATOM    298  CD2 LEU B 220      73.222  13.880  12.326  1.00  0.00           C  
ATOM    299  N   ARG B 221      77.794  11.700  10.434  1.00  0.00           N  
ATOM    300  CA  ARG B 221      78.444  10.569   9.785  1.00  0.00           C  
ATOM    301  C   ARG B 221      79.112   9.638  10.789  1.00  0.00           C  
ATOM    302  O   ARG B 221      79.245   8.442  10.545  1.00  0.00           O  
ATOM    303  CB  ARG B 221      79.510  11.050   8.795  1.00  0.00           C  
ATOM    304  CG  ARG B 221      79.023  12.010   7.726  1.00  0.00           C  
ATOM    305  CD  ARG B 221      79.965  11.980   6.515  1.00  0.00           C  
ATOM    306  NE  ARG B 221      81.346  12.336   6.844  1.00  0.00           N  
ATOM    307  CZ  ARG B 221      81.812  13.581   6.922  1.00  0.00           C  
ATOM    308  NH1 ARG B 221      81.011  14.613   6.694  1.00  0.00           N  
ATOM    309  NH2 ARG B 221      83.090  13.798   7.210  1.00  0.00           N  
ATOM    310  N   ARG B 222      79.527  10.184  11.924  1.00  0.00           N  
ATOM    311  CA  ARG B 222      80.222   9.385  12.916  1.00  0.00           C  
ATOM    312  C   ARG B 222      79.427   8.998  14.152  1.00  0.00           C  
ATOM    313  O   ARG B 222      79.975   8.413  15.078  1.00  0.00           O  
ATOM    314  CB  ARG B 222      81.496  10.117  13.334  1.00  0.00           C  
ATOM    315  CG  ARG B 222      82.456  10.322  12.177  1.00  0.00           C  
ATOM    316  CD  ARG B 222      83.620  11.203  12.564  1.00  0.00           C  
ATOM    317  NE  ARG B 222      84.489  11.457  11.424  1.00  0.00           N  
ATOM    318  CZ  ARG B 222      85.477  12.342  11.430  1.00  0.00           C  
ATOM    319  NH1 ARG B 222      85.716  13.057  12.521  1.00  0.00           N  
ATOM    320  NH2 ARG B 222      86.225  12.516  10.344  1.00  0.00           N  
ATOM    321  N   GLY B 224      78.143   9.319  14.178  1.00  0.00           N  
ATOM    322  CA  GLY B 224      77.348   8.968  15.338  1.00  0.00           C  
ATOM    323  C   GLY B 224      77.562   9.829  16.577  1.00  0.00           C  
ATOM    324  O   GLY B 224      77.268   9.374  17.682  1.00  0.00           O  
ATOM    325  N   ILE B 225      78.081  11.049  16.416  1.00  0.00           N  
ATOM    326  CA  ILE B 225      78.278  11.953  17.553  1.00  0.00           C  
ATOM    327  C   ILE B 225      76.870  12.410  17.950  1.00  0.00           C  
ATOM    328  O   ILE B 225      76.515  12.442  19.131  1.00  0.00           O  
ATOM    329  CB  ILE B 225      79.137  13.176  17.172  1.00  0.00           C  
ATOM    330  CG1 ILE B 225      80.560  12.731  16.836  1.00  0.00           C  
ATOM    331  CG2 ILE B 225      79.156  14.184  18.310  1.00  0.00           C  
ATOM    332  CD1 ILE B 225      81.261  12.007  17.960  1.00  0.00           C  
ATOM    333  N   PHE B 226      76.079  12.783  16.949  1.00  0.00           N  
ATOM    334  CA  PHE B 226      74.684  13.150  17.162  1.00  0.00           C  
ATOM    335  C   PHE B 226      74.003  11.920  16.579  1.00  0.00           C  
ATOM    336  O   PHE B 226      73.934  11.744  15.368  1.00  0.00           O  
ATOM    337  CB  PHE B 226      74.334  14.430  16.407  1.00  0.00           C  
ATOM    338  CG  PHE B 226      74.525  15.672  17.233  1.00  0.00           C  
ATOM    339  CD1 PHE B 226      73.518  16.117  18.085  1.00  0.00           C  
ATOM    340  CD2 PHE B 226      75.730  16.370  17.200  1.00  0.00           C  
ATOM    341  CE1 PHE B 226      73.705  17.239  18.893  1.00  0.00           C  
ATOM    342  CE2 PHE B 226      75.927  17.491  18.003  1.00  0.00           C  
ATOM    343  CZ  PHE B 226      74.907  17.927  18.853  1.00  0.00           C  
ATOM    344  N   PHE B 227      73.528  11.063  17.476  1.00  0.00           N  
ATOM    345  CA  PHE B 227      72.946   9.771  17.126  1.00  0.00           C  
ATOM    346  C   PHE B 227      71.480   9.586  17.462  1.00  0.00           C  
ATOM    347  O   PHE B 227      70.867   8.607  17.047  1.00  0.00           O  
ATOM    348  CB  PHE B 227      73.725   8.694  17.870  1.00  0.00           C  
ATOM    349  CG  PHE B 227      73.525   8.748  19.361  1.00  0.00           C  
ATOM    350  CD1 PHE B 227      72.634   7.885  19.991  1.00  0.00           C  
ATOM    351  CD2 PHE B 227      74.172   9.714  20.127  1.00  0.00           C  
ATOM    352  CE1 PHE B 227      72.387   7.985  21.361  1.00  0.00           C  
ATOM    353  CE2 PHE B 227      73.931   9.823  21.497  1.00  0.00           C  
ATOM    354  CZ  PHE B 227      73.033   8.954  22.115  1.00  0.00           C  
ATOM    355  N   SER B 228      70.917  10.503  18.233  1.00  0.00           N  
ATOM    356  CA  SER B 228      69.532  10.351  18.621  1.00  0.00           C  
ATOM    357  C   SER B 228      68.701  11.598  18.345  1.00  0.00           C  
ATOM    358  O   SER B 228      69.238  12.691  18.158  1.00  0.00           O  
ATOM    359  CB  SER B 228      69.473   9.979  20.108  1.00  0.00           C  
ATOM    360  OG  SER B 228      68.140   9.925  20.570  1.00  0.00           O  
ATOM    361  N   HIS B 229      67.385  11.424  18.297  1.00  0.00           N  
ATOM    362  CA  HIS B 229      66.498  12.550  18.061  1.00  0.00           C  
ATOM    363  C   HIS B 229      65.083  12.297  18.549  1.00  0.00           C  
ATOM    364  O   HIS B 229      64.743  11.203  19.011  1.00  0.00           O  
ATOM    365  CB  HIS B 229      66.431  12.897  16.564  1.00  0.00           C  
ATOM    366  CG  HIS B 229      65.427  12.089  15.799  1.00  0.00           C  
ATOM    367  ND1 HIS B 229      65.706  10.841  15.281  1.00  0.00           N  
ATOM    368  CD2 HIS B 229      64.128  12.336  15.501  1.00  0.00           C  
ATOM    369  CE1 HIS B 229      64.624  10.354  14.700  1.00  0.00           C  
ATOM    370  NE2 HIS B 229      63.653  11.242  14.820  1.00  0.00           N  
ATOM    371  N   ARG B 230      64.277  13.349  18.436  1.00  0.00           N  
ATOM    372  CA  ARG B 230      62.865  13.329  18.757  1.00  0.00           C  
ATOM    373  C   ARG B 230      62.214  14.266  17.742  1.00  0.00           C  
ATOM    374  O   ARG B 230      62.585  15.441  17.635  1.00  0.00           O  
ATOM    375  CB  ARG B 230      62.594  13.821  20.189  1.00  0.00           C  
ATOM    376  CG  ARG B 230      62.814  12.763  21.277  1.00  0.00           C  
ATOM    377  CD  ARG B 230      62.336  13.253  22.651  1.00  0.00           C  
ATOM    378  NE  ARG B 230      62.705  12.343  23.741  1.00  0.00           N  
ATOM    379  CZ  ARG B 230      62.099  11.185  24.005  1.00  0.00           C  
ATOM    380  NH1 ARG B 230      61.079  10.774  23.265  1.00  0.00           N  
ATOM    381  NH2 ARG B 230      62.517  10.433  25.013  1.00  0.00           N  
ATOM    382  N   ASP B 231      61.281  13.726  16.966  1.00  0.00           N  
ATOM    383  CA  ASP B 231      60.544  14.494  15.964  1.00  0.00           C  
ATOM    384  C   ASP B 231      61.319  15.146  14.823  1.00  0.00           C  
ATOM    385  O   ASP B 231      60.833  16.102  14.228  1.00  0.00           O  
ATOM    386  CB  ASP B 231      59.699  15.569  16.656  1.00  0.00           C  
ATOM    387  CG  ASP B 231      58.682  14.975  17.608  1.00  0.00           C  
ATOM    388  OD1 ASP B 231      58.285  13.807  17.395  1.00  0.00           O  
ATOM    389  OD2 ASP B 231      58.268  15.670  18.559  1.00  0.00           O  
ATOM    390  N   ASN B 233      61.827  13.962  11.911  1.00  0.00           N  
ATOM    391  CA  ASN B 233      61.072  13.717  10.689  1.00  0.00           C  
ATOM    392  C   ASN B 233      59.958  14.758  10.562  1.00  0.00           C  
ATOM    393  O   ASN B 233      59.603  15.181   9.458  1.00  0.00           O  
ATOM    394  CB  ASN B 233      60.484  12.302  10.692  1.00  0.00           C  
ATOM    395  CG  ASN B 233      61.527  11.229  10.354  1.00  0.00           C  
ATOM    396  OD1 ASN B 233      62.185  11.286   9.306  1.00  0.00           O  
ATOM    397  ND2 ASN B 233      61.673  10.243  11.239  1.00  0.00           N  
ATOM    398  N   GLN B 234      59.423  15.183  11.702  1.00  0.00           N  
ATOM    399  CA  GLN B 234      58.370  16.185  11.720  1.00  0.00           C  
ATOM    400  C   GLN B 234      58.974  17.502  11.229  1.00  0.00           C  
ATOM    401  O   GLN B 234      58.351  18.245  10.464  1.00  0.00           O  
ATOM    402  CB  GLN B 234      57.829  16.343  13.146  1.00  0.00           C  
ATOM    403  CG  GLN B 234      56.560  17.174  13.267  1.00  0.00           C  
ATOM    404  CD  GLN B 234      56.061  17.269  14.705  1.00  0.00           C  
ATOM    405  OE1 GLN B 234      56.540  18.089  15.496  1.00  0.00           O  
ATOM    406  NE2 GLN B 234      55.102  16.417  15.052  1.00  0.00           N  
ATOM    407  N   VAL B 235      60.194  17.784  11.677  1.00  0.00           N  
ATOM    408  CA  VAL B 235      60.900  18.998  11.282  1.00  0.00           C  
ATOM    409  C   VAL B 235      61.160  18.989   9.775  1.00  0.00           C  
ATOM    410  O   VAL B 235      61.009  20.014   9.103  1.00  0.00           O  
ATOM    411  CB  VAL B 235      62.250  19.119  12.032  1.00  0.00           C  
ATOM    412  CG1 VAL B 235      63.099  20.234  11.433  1.00  0.00           C  
ATOM    413  CG2 VAL B 235      61.990  19.397  13.499  1.00  0.00           C  
ATOM    414  N   LEU B 236      61.557  17.832   9.251  1.00  0.00           N  
ATOM    415  CA  LEU B 236      61.826  17.712   7.826  1.00  0.00           C  
ATOM    416  C   LEU B 236      60.537  17.787   7.005  1.00  0.00           C  
ATOM    417  O   LEU B 236      60.548  18.312   5.890  1.00  0.00           O  
ATOM    418  CB  LEU B 236      62.587  16.416   7.540  1.00  0.00           C  
ATOM    419  CG  LEU B 236      64.022  16.430   8.079  1.00  0.00           C  
ATOM    420  CD1 LEU B 236      64.636  15.056   7.961  1.00  0.00           C  
ATOM    421  CD2 LEU B 236      64.846  17.459   7.316  1.00  0.00           C  
ATOM    422  N   ASP B 237      59.432  17.277   7.557  1.00  0.00           N  
ATOM    423  CA  ASP B 237      58.134  17.335   6.871  1.00  0.00           C  
ATOM    424  C   ASP B 237      57.802  18.794   6.606  1.00  0.00           C  
ATOM    425  O   ASP B 237      57.399  19.165   5.506  1.00  0.00           O  
ATOM    426  CB  ASP B 237      56.999  16.757   7.727  1.00  0.00           C  
ATOM    427  CG  ASP B 237      57.048  15.251   7.836  1.00  0.00           C  
ATOM    428  OD1 ASP B 237      57.582  14.605   6.910  1.00  0.00           O  
ATOM    429  OD2 ASP B 237      56.530  14.711   8.842  1.00  0.00           O  
ATOM    430  N   ALA B 238      57.971  19.616   7.636  1.00  0.00           N  
ATOM    431  CA  ALA B 238      57.691  21.036   7.536  1.00  0.00           C  
ATOM    432  C   ALA B 238      58.670  21.721   6.596  1.00  0.00           C  
ATOM    433  O   ALA B 238      58.269  22.495   5.727  1.00  0.00           O  
ATOM    434  CB  ALA B 238      57.765  21.675   8.912  1.00  0.00           C  
ATOM    435  N   TYR B 240      59.953  21.429   6.769  1.00  0.00           N  
ATOM    436  CA  TYR B 240      60.985  22.044   5.946  1.00  0.00           C  
ATOM    437  C   TYR B 240      60.791  21.765   4.462  1.00  0.00           C  
ATOM    438  O   TYR B 240      60.892  22.668   3.632  1.00  0.00           O  
ATOM    439  CB  TYR B 240      62.365  21.545   6.362  1.00  0.00           C  
ATOM    440  CG  TYR B 240      63.473  22.364   5.767  1.00  0.00           C  
ATOM    441  CD1 TYR B 240      63.761  23.628   6.263  1.00  0.00           C  
ATOM    442  CD2 TYR B 240      64.207  21.895   4.681  1.00  0.00           C  
ATOM    443  CE1 TYR B 240      64.754  24.412   5.691  1.00  0.00           C  
ATOM    444  CE2 TYR B 240      65.201  22.671   4.100  1.00  0.00           C  
ATOM    445  CZ  TYR B 240      65.467  23.929   4.613  1.00  0.00           C  
ATOM    446  OH  TYR B 240      66.445  24.709   4.052  1.00  0.00           O  
ATOM    447  N   GLU B 241      60.522  20.505   4.141  1.00  0.00           N  
ATOM    448  CA  GLU B 241      60.309  20.090   2.763  1.00  0.00           C  
ATOM    449  C   GLU B 241      59.053  20.722   2.165  1.00  0.00           C  
ATOM    450  O   GLU B 241      58.933  20.825   0.947  1.00  0.00           O  
ATOM    451  CB  GLU B 241      60.231  18.562   2.694  1.00  0.00           C  
ATOM    452  CG  GLU B 241      61.586  17.889   2.870  1.00  0.00           C  
ATOM    453  CD  GLU B 241      61.475  16.427   3.245  1.00  0.00           C  
ATOM    454  OE1 GLU B 241      60.414  15.826   2.973  1.00  0.00           O  
ATOM    455  OE2 GLU B 241      62.450  15.873   3.803  1.00  0.00           O  
ATOM    456  N   ASN B 243      58.126  21.148   3.018  1.00  0.00           N  
ATOM    457  CA  ASN B 243      56.897  21.782   2.550  1.00  0.00           C  
ATOM    458  C   ASN B 243      56.941  23.291   2.725  1.00  0.00           C  
ATOM    459  O   ASN B 243      55.914  23.935   2.928  1.00  0.00           O  
ATOM    460  CB  ASN B 243      55.678  21.224   3.281  1.00  0.00           C  
ATOM    461  CG  ASN B 243      55.225  19.891   2.720  1.00  0.00           C  
ATOM    462  OD1 ASN B 243      55.891  18.868   2.894  1.00  0.00           O  
ATOM    463  ND2 ASN B 243      54.088  19.898   2.031  1.00  0.00           N  
ATOM    464  N   LYS B 244      58.144  23.846   2.650  1.00  0.00           N  
ATOM    465  CA  LYS B 244      58.346  25.283   2.779  1.00  0.00           C  
ATOM    466  C   LYS B 244      57.818  25.869   4.091  1.00  0.00           C  
ATOM    467  O   LYS B 244      57.400  27.027   4.141  1.00  0.00           O  
ATOM    468  CB  LYS B 244      57.705  26.003   1.589  1.00  0.00           C  
ATOM    469  CG  LYS B 244      57.920  25.303   0.247  1.00  0.00           C  
ATOM    470  CD  LYS B 244      59.385  24.943  -0.025  1.00  0.00           C  
ATOM    471  CE  LYS B 244      60.263  26.166  -0.252  1.00  0.00           C  
ATOM    472  NZ  LYS B 244      60.427  26.996   0.973  1.00  0.00           N  
ATOM    473  N   LYS B 245      57.830  25.060   5.146  1.00  0.00           N  
ATOM    474  CA  LYS B 245      57.393  25.505   6.468  1.00  0.00           C  
ATOM    475  C   LYS B 245      58.620  25.423   7.380  1.00  0.00           C  
ATOM    476  O   LYS B 245      58.838  24.421   8.067  1.00  0.00           O  
ATOM    477  CB  LYS B 245      56.280  24.601   7.009  1.00  0.00           C  
ATOM    478  CG  LYS B 245      54.971  24.668   6.234  1.00  0.00           C  
ATOM    479  CD  LYS B 245      54.343  26.052   6.312  1.00  0.00           C  
ATOM    480  CE  LYS B 245      53.978  26.425   7.747  1.00  0.00           C  
ATOM    481  NZ  LYS B 245      53.452  27.820   7.855  1.00  0.00           N  
ATOM    482  N   PRO B 265      59.447  26.477   7.385  1.00  0.00           N  
ATOM    483  CA  PRO B 265      60.665  26.544   8.198  1.00  0.00           C  
ATOM    484  C   PRO B 265      60.489  26.415   9.712  1.00  0.00           C  
ATOM    485  O   PRO B 265      59.378  26.451  10.244  1.00  0.00           O  
ATOM    486  CB  PRO B 265      61.269  27.891   7.801  1.00  0.00           C  
ATOM    487  CG  PRO B 265      60.821  28.051   6.384  1.00  0.00           C  
ATOM    488  CD  PRO B 265      59.368  27.639   6.486  1.00  0.00           C  
ATOM    489  N   PHE B 266      61.621  26.264  10.387  1.00  0.00           N  
ATOM    490  CA  PHE B 266      61.678  26.116  11.835  1.00  0.00           C  
ATOM    491  C   PHE B 266      62.816  27.007  12.313  1.00  0.00           C  
ATOM    492  O   PHE B 266      63.434  27.710  11.511  1.00  0.00           O  
ATOM    493  CB  PHE B 266      61.983  24.654  12.182  1.00  0.00           C  
ATOM    494  CG  PHE B 266      63.303  24.165  11.642  1.00  0.00           C  
ATOM    495  CD1 PHE B 266      64.456  24.225  12.418  1.00  0.00           C  
ATOM    496  CD2 PHE B 266      63.399  23.669  10.345  1.00  0.00           C  
ATOM    497  CE1 PHE B 266      65.684  23.802  11.916  1.00  0.00           C  
ATOM    498  CE2 PHE B 266      64.620  23.243   9.831  1.00  0.00           C  
ATOM    499  CZ  PHE B 266      65.768  23.310  10.618  1.00  0.00           C  
ATOM    500  N   TYR B 267      63.084  27.001  13.614  1.00  0.00           N  
ATOM    501  CA  TYR B 267      64.203  27.780  14.122  1.00  0.00           C  
ATOM    502  C   TYR B 267      64.988  26.945  15.118  1.00  0.00           C  
ATOM    503  O   TYR B 267      64.490  25.946  15.645  1.00  0.00           O  
ATOM    504  CB  TYR B 267      63.746  29.097  14.762  1.00  0.00           C  
ATOM    505  CG  TYR B 267      63.077  28.979  16.109  1.00  0.00           C  
ATOM    506  CD1 TYR B 267      61.776  28.485  16.223  1.00  0.00           C  
ATOM    507  CD2 TYR B 267      63.722  29.421  17.269  1.00  0.00           C  
ATOM    508  CE1 TYR B 267      61.126  28.441  17.462  1.00  0.00           C  
ATOM    509  CE2 TYR B 267      63.082  29.386  18.512  1.00  0.00           C  
ATOM    510  CZ  TYR B 267      61.785  28.898  18.597  1.00  0.00           C  
ATOM    511  OH  TYR B 267      61.132  28.888  19.803  1.00  0.00           O  
ATOM    512  N   LEU B 268      66.228  27.351  15.355  1.00  0.00           N  
ATOM    513  CA  LEU B 268      67.103  26.642  16.272  1.00  0.00           C  
ATOM    514  C   LEU B 268      67.184  27.334  17.620  1.00  0.00           C  
ATOM    515  O   LEU B 268      67.110  28.562  17.710  1.00  0.00           O  
ATOM    516  CB  LEU B 268      68.507  26.548  15.683  1.00  0.00           C  
ATOM    517  CG  LEU B 268      68.647  25.707  14.413  1.00  0.00           C  
ATOM    518  CD1 LEU B 268      69.989  25.992  13.746  1.00  0.00           C  
ATOM    519  CD2 LEU B 268      68.493  24.236  14.766  1.00  0.00           C  
ATOM    520  N   TYR B 269      67.329  26.534  18.667  1.00  0.00           N  
ATOM    521  CA  TYR B 269      67.459  27.078  19.998  1.00  0.00           C  
ATOM    522  C   TYR B 269      68.534  26.337  20.769  1.00  0.00           C  
ATOM    523  O   TYR B 269      68.548  25.109  20.821  1.00  0.00           O  
ATOM    524  CB  TYR B 269      66.126  27.010  20.752  1.00  0.00           C  
ATOM    525  CG  TYR B 269      66.256  27.160  22.251  1.00  0.00           C  
ATOM    526  CD1 TYR B 269      67.062  28.152  22.808  1.00  0.00           C  
ATOM    527  CD2 TYR B 269      65.578  26.301  23.117  1.00  0.00           C  
ATOM    528  CE1 TYR B 269      67.197  28.283  24.183  1.00  0.00           C  
ATOM    529  CE2 TYR B 269      65.705  26.425  24.498  1.00  0.00           C  
ATOM    530  CZ  TYR B 269      66.521  27.420  25.020  1.00  0.00           C  
ATOM    531  OH  TYR B 269      66.663  27.541  26.381  1.00  0.00           O  
ATOM    532  N   THR B 270      69.452  27.102  21.342  1.00  0.00           N  
ATOM    533  CA  THR B 270      70.515  26.547  22.155  1.00  0.00           C  
ATOM    534  C   THR B 270      70.888  27.603  23.188  1.00  0.00           C  
ATOM    535  O   THR B 270      70.486  28.761  23.077  1.00  0.00           O  
ATOM    536  CB  THR B 270      71.748  26.164  21.316  1.00  0.00           C  
ATOM    537  OG1 THR B 270      72.587  25.309  22.097  1.00  0.00           O  
ATOM    538  CG2 THR B 270      72.537  27.394  20.906  1.00  0.00           C  
ATOM    539  N   GLY B 272      71.636  27.206  24.203  1.00  0.00           N  
ATOM    540  CA  GLY B 272      72.011  28.160  25.226  1.00  0.00           C  
ATOM    541  C   GLY B 272      73.371  27.891  25.828  1.00  0.00           C  
ATOM    542  O   GLY B 272      74.112  27.032  25.359  1.00  0.00           O  
ATOM    543  N   ARG B 273      73.690  28.633  26.880  1.00  0.00           N  
ATOM    544  CA  ARG B 273      74.965  28.493  27.562  1.00  0.00           C  
ATOM    545  C   ARG B 273      74.899  29.212  28.905  1.00  0.00           C  
ATOM    546  O   ARG B 273      74.394  30.336  28.997  1.00  0.00           O  
ATOM    547  CB  ARG B 273      76.073  29.102  26.700  1.00  0.00           C  
ATOM    548  CG  ARG B 273      77.490  28.688  27.068  1.00  0.00           C  
ATOM    549  CD  ARG B 273      77.987  29.354  28.336  1.00  0.00           C  
ATOM    550  NE  ARG B 273      79.382  29.013  28.605  1.00  0.00           N  
ATOM    551  CZ  ARG B 273      79.833  27.770  28.756  1.00  0.00           C  
ATOM    552  NH1 ARG B 273      78.999  26.741  28.665  1.00  0.00           N  
ATOM    553  NH2 ARG B 273      81.120  27.554  28.996  1.00  0.00           N  
ATOM    554  N   GLY B 274      75.388  28.545  29.946  1.00  0.00           N  
ATOM    555  CA  GLY B 274      75.415  29.149  31.266  1.00  0.00           C  
ATOM    556  C   GLY B 274      76.705  29.948  31.365  1.00  0.00           C  
ATOM    557  O   GLY B 274      77.786  29.358  31.464  1.00  0.00           O  
ATOM    558  N   PRO B 275      76.631  31.291  31.333  1.00  0.00           N  
ATOM    559  CA  PRO B 275      77.814  32.155  31.416  1.00  0.00           C  
ATOM    560  C   PRO B 275      78.799  31.734  32.505  1.00  0.00           C  
ATOM    561  O   PRO B 275      78.463  31.714  33.690  1.00  0.00           O  
ATOM    562  CB  PRO B 275      77.214  33.532  31.669  1.00  0.00           C  
ATOM    563  CG  PRO B 275      75.922  33.458  30.920  1.00  0.00           C  
ATOM    564  CD  PRO B 275      75.399  32.100  31.319  1.00  0.00           C  
ATOM    565  N   SER B 276      80.015  31.397  32.084  1.00  0.00           N  
ATOM    566  CA  SER B 276      81.069  30.964  32.994  1.00  0.00           C  
ATOM    567  C   SER B 276      82.191  31.996  33.056  1.00  0.00           C  
ATOM    568  O   SER B 276      82.335  32.824  32.156  1.00  0.00           O  
ATOM    569  CB  SER B 276      81.635  29.616  32.528  1.00  0.00           C  
ATOM    570  OG  SER B 276      82.665  29.158  33.386  1.00  0.00           O  
ATOM    571  N   SER B 277      82.977  31.949  34.126  1.00  0.00           N  
ATOM    572  CA  SER B 277      84.092  32.873  34.290  1.00  0.00           C  
ATOM    573  C   SER B 277      85.193  32.465  33.318  1.00  0.00           C  
ATOM    574  O   SER B 277      86.238  31.954  33.722  1.00  0.00           O  
ATOM    575  CB  SER B 277      84.610  32.823  35.728  1.00  0.00           C  
ATOM    576  OG  SER B 277      83.575  33.129  36.646  1.00  0.00           O  
ATOM    577  N   GLU B 278      84.935  32.689  32.032  1.00  0.00           N  
ATOM    578  CA  GLU B 278      85.870  32.348  30.967  1.00  0.00           C  
ATOM    579  C   GLU B 278      86.463  30.954  31.139  1.00  0.00           C  
ATOM    580  O   GLU B 278      87.639  30.727  30.857  1.00  0.00           O  
ATOM    581  CB  GLU B 278      86.991  33.388  30.887  1.00  0.00           C  
ATOM    582  CG  GLU B 278      86.509  34.774  30.495  1.00  0.00           C  
ATOM    583  CD  GLU B 278      87.647  35.715  30.159  1.00  0.00           C  
ATOM    584  OE1 GLU B 278      88.514  35.938  31.028  1.00  0.00           O  
ATOM    585  OE2 GLU B 278      87.673  36.231  29.021  1.00  0.00           O  
ATOM    586  N   ALA B 279      85.638  30.025  31.606  1.00  0.00           N  
ATOM    587  CA  ALA B 279      86.066  28.647  31.803  1.00  0.00           C  
ATOM    588  C   ALA B 279      85.377  27.772  30.759  1.00  0.00           C  
ATOM    589  O   ALA B 279      84.520  26.953  31.088  1.00  0.00           O  
ATOM    590  CB  ALA B 279      85.701  28.182  33.205  1.00  0.00           C  
ATOM    591  N   HIS B 281      85.924  25.037  27.585  1.00  0.00           N  
ATOM    592  CA  HIS B 281      86.847  24.128  26.925  1.00  0.00           C  
ATOM    593  C   HIS B 281      86.329  23.604  25.587  1.00  0.00           C  
ATOM    594  O   HIS B 281      85.169  23.803  25.237  1.00  0.00           O  
ATOM    595  CB  HIS B 281      87.192  22.952  27.843  1.00  0.00           C  
ATOM    596  CG  HIS B 281      86.001  22.270  28.436  1.00  0.00           C  
ATOM    597  ND1 HIS B 281      85.302  21.284  27.775  1.00  0.00           N  
ATOM    598  CD2 HIS B 281      85.379  22.438  29.627  1.00  0.00           C  
ATOM    599  CE1 HIS B 281      84.299  20.877  28.532  1.00  0.00           C  
ATOM    600  NE2 HIS B 281      84.324  21.561  29.661  1.00  0.00           N  
ATOM    601  N   VAL B 282      87.208  22.937  24.845  1.00  0.00           N  
ATOM    602  CA  VAL B 282      86.874  22.387  23.539  1.00  0.00           C  
ATOM    603  C   VAL B 282      85.631  21.508  23.561  1.00  0.00           C  
ATOM    604  O   VAL B 282      84.949  21.365  22.545  1.00  0.00           O  
ATOM    605  CB  VAL B 282      88.047  21.565  22.966  1.00  0.00           C  
ATOM    606  CG1 VAL B 282      89.190  22.486  22.599  1.00  0.00           C  
ATOM    607  CG2 VAL B 282      88.501  20.531  23.983  1.00  0.00           C  
ATOM    608  N   GLY B 283      85.341  20.911  24.709  1.00  0.00           N  
ATOM    609  CA  GLY B 283      84.160  20.074  24.802  1.00  0.00           C  
ATOM    610  C   GLY B 283      82.897  20.896  24.603  1.00  0.00           C  
ATOM    611  O   GLY B 283      81.912  20.413  24.045  1.00  0.00           O  
ATOM    612  N   HIS B 284      82.933  22.146  25.057  1.00  0.00           N  
ATOM    613  CA  HIS B 284      81.791  23.048  24.937  1.00  0.00           C  
ATOM    614  C   HIS B 284      81.502  23.442  23.490  1.00  0.00           C  
ATOM    615  O   HIS B 284      80.393  23.869  23.169  1.00  0.00           O  
ATOM    616  CB  HIS B 284      82.024  24.325  25.754  1.00  0.00           C  
ATOM    617  CG  HIS B 284      81.980  24.120  27.237  1.00  0.00           C  
ATOM    618  ND1 HIS B 284      82.892  24.691  28.096  1.00  0.00           N  
ATOM    619  CD2 HIS B 284      81.151  23.377  28.008  1.00  0.00           C  
ATOM    620  CE1 HIS B 284      82.629  24.310  29.333  1.00  0.00           C  
ATOM    621  NE2 HIS B 284      81.576  23.511  29.307  1.00  0.00           N  
ATOM    622  N   LEU B 285      82.498  23.307  22.622  1.00  0.00           N  
ATOM    623  CA  LEU B 285      82.327  23.670  21.221  1.00  0.00           C  
ATOM    624  C   LEU B 285      81.358  22.770  20.454  1.00  0.00           C  
ATOM    625  O   LEU B 285      80.670  23.232  19.540  1.00  0.00           O  
ATOM    626  CB  LEU B 285      83.683  23.671  20.499  1.00  0.00           C  
ATOM    627  CG  LEU B 285      84.671  24.801  20.808  1.00  0.00           C  
ATOM    628  CD1 LEU B 285      85.897  24.655  19.922  1.00  0.00           C  
ATOM    629  CD2 LEU B 285      84.014  26.153  20.572  1.00  0.00           C  
ATOM    630  N   ILE B 286      81.299  21.497  20.840  1.00  0.00           N  
ATOM    631  CA  ILE B 286      80.462  20.513  20.161  1.00  0.00           C  
ATOM    632  C   ILE B 286      79.054  20.952  19.760  1.00  0.00           C  
ATOM    633  O   ILE B 286      78.727  20.969  18.573  1.00  0.00           O  
ATOM    634  CB  ILE B 286      80.368  19.203  20.980  1.00  0.00           C  
ATOM    635  CG1 ILE B 286      81.778  18.721  21.344  1.00  0.00           C  
ATOM    636  CG2 ILE B 286      79.656  18.126  20.172  1.00  0.00           C  
ATOM    637  CD1 ILE B 286      82.755  18.705  20.166  1.00  0.00           C  
ATOM    638  N   PRO B 288      78.201  21.315  20.733  1.00  0.00           N  
ATOM    639  CA  PRO B 288      76.862  21.724  20.306  1.00  0.00           C  
ATOM    640  C   PRO B 288      76.836  22.998  19.465  1.00  0.00           C  
ATOM    641  O   PRO B 288      75.993  23.138  18.575  1.00  0.00           O  
ATOM    642  CB  PRO B 288      76.097  21.853  21.627  1.00  0.00           C  
ATOM    643  CG  PRO B 288      77.163  22.194  22.613  1.00  0.00           C  
ATOM    644  CD  PRO B 288      78.316  21.313  22.201  1.00  0.00           C  
ATOM    645  N   PHE B 289      77.757  23.920  19.730  1.00  0.00           N  
ATOM    646  CA  PHE B 289      77.791  25.159  18.965  1.00  0.00           C  
ATOM    647  C   PHE B 289      78.241  24.919  17.528  1.00  0.00           C  
ATOM    648  O   PHE B 289      77.706  25.520  16.600  1.00  0.00           O  
ATOM    649  CB  PHE B 289      78.678  26.193  19.668  1.00  0.00           C  
ATOM    650  CG  PHE B 289      78.054  26.755  20.921  1.00  0.00           C  
ATOM    651  CD1 PHE B 289      76.886  27.507  20.850  1.00  0.00           C  
ATOM    652  CD2 PHE B 289      78.591  26.476  22.172  1.00  0.00           C  
ATOM    653  CE1 PHE B 289      76.253  27.971  22.012  1.00  0.00           C  
ATOM    654  CE2 PHE B 289      77.963  26.936  23.344  1.00  0.00           C  
ATOM    655  CZ  PHE B 289      76.795  27.681  23.261  1.00  0.00           C  
ATOM    656  N   ILE B 290      79.210  24.028  17.342  1.00  0.00           N  
ATOM    657  CA  ILE B 290      79.686  23.706  16.005  1.00  0.00           C  
ATOM    658  C   ILE B 290      78.551  23.067  15.207  1.00  0.00           C  
ATOM    659  O   ILE B 290      78.341  23.401  14.045  1.00  0.00           O  
ATOM    660  CB  ILE B 290      80.872  22.724  16.050  1.00  0.00           C  
ATOM    661  CG1 ILE B 290      82.135  23.453  16.504  1.00  0.00           C  
ATOM    662  CG2 ILE B 290      81.082  22.087  14.676  1.00  0.00           C  
ATOM    663  CD1 ILE B 290      83.305  22.518  16.772  1.00  0.00           C  
ATOM    664  N   PHE B 291      77.817  22.150  15.832  1.00  0.00           N  
ATOM    665  CA  PHE B 291      76.717  21.488  15.148  1.00  0.00           C  
ATOM    666  C   PHE B 291      75.569  22.448  14.861  1.00  0.00           C  
ATOM    667  O   PHE B 291      74.994  22.423  13.766  1.00  0.00           O  
ATOM    668  CB  PHE B 291      76.194  20.312  15.969  1.00  0.00           C  
ATOM    669  CG  PHE B 291      75.329  19.371  15.182  1.00  0.00           C  
ATOM    670  CD1 PHE B 291      75.800  18.808  13.994  1.00  0.00           C  
ATOM    671  CD2 PHE B 291      74.057  19.042  15.620  1.00  0.00           C  
ATOM    672  CE1 PHE B 291      75.012  17.935  13.261  1.00  0.00           C  
ATOM    673  CE2 PHE B 291      73.263  18.168  14.894  1.00  0.00           C  
ATOM    674  CZ  PHE B 291      73.741  17.613  13.713  1.00  0.00           C  
ATOM    675  N   THR B 292      75.231  23.286  15.841  1.00  0.00           N  
ATOM    676  CA  THR B 292      74.150  24.254  15.675  1.00  0.00           C  
ATOM    677  C   THR B 292      74.472  25.221  14.533  1.00  0.00           C  
ATOM    678  O   THR B 292      73.593  25.588  13.749  1.00  0.00           O  
ATOM    679  CB  THR B 292      73.908  25.045  16.981  1.00  0.00           C  
ATOM    680  OG1 THR B 292      73.559  24.128  18.024  1.00  0.00           O  
ATOM    681  CG2 THR B 292      72.768  26.046  16.812  1.00  0.00           C  
ATOM    682  N   LYS B 293      75.737  25.617  14.438  1.00  0.00           N  
ATOM    683  CA  LYS B 293      76.183  26.526  13.386  1.00  0.00           C  
ATOM    684  C   LYS B 293      76.024  25.848  12.017  1.00  0.00           C  
ATOM    685  O   LYS B 293      75.644  26.489  11.038  1.00  0.00           O  
ATOM    686  CB  LYS B 293      77.646  26.921  13.638  1.00  0.00           C  
ATOM    687  CG  LYS B 293      78.187  28.033  12.745  1.00  0.00           C  
ATOM    688  CD  LYS B 293      78.783  27.478  11.466  1.00  0.00           C  
ATOM    689  CE  LYS B 293      79.617  28.525  10.741  1.00  0.00           C  
ATOM    690  NZ  LYS B 293      78.789  29.655  10.236  1.00  0.00           N  
ATOM    691  N   TRP B 294      76.301  24.548  11.956  1.00  0.00           N  
ATOM    692  CA  TRP B 294      76.162  23.793  10.708  1.00  0.00           C  
ATOM    693  C   TRP B 294      74.687  23.672  10.326  1.00  0.00           C  
ATOM    694  O   TRP B 294      74.320  23.821   9.157  1.00  0.00           O  
ATOM    695  CB  TRP B 294      76.752  22.387  10.855  1.00  0.00           C  
ATOM    696  CG  TRP B 294      76.632  21.576   9.605  1.00  0.00           C  
ATOM    697  CD1 TRP B 294      77.401  21.685   8.485  1.00  0.00           C  
ATOM    698  CD2 TRP B 294      75.651  20.564   9.323  1.00  0.00           C  
ATOM    699  NE1 TRP B 294      76.963  20.808   7.522  1.00  0.00           N  
ATOM    700  CE2 TRP B 294      75.891  20.107   8.006  1.00  0.00           C  
ATOM    701  CE3 TRP B 294      74.593  20.000  10.054  1.00  0.00           C  
ATOM    702  CZ2 TRP B 294      75.113  19.110   7.401  1.00  0.00           C  
ATOM    703  CZ3 TRP B 294      73.818  19.009   9.456  1.00  0.00           C  
ATOM    704  CH2 TRP B 294      74.084  18.575   8.137  1.00  0.00           C  
ATOM    705  N   LEU B 295      73.846  23.386  11.318  1.00  0.00           N  
ATOM    706  CA  LEU B 295      72.414  23.256  11.086  1.00  0.00           C  
ATOM    707  C   LEU B 295      71.866  24.582  10.566  1.00  0.00           C  
ATOM    708  O   LEU B 295      71.034  24.610   9.665  1.00  0.00           O  
ATOM    709  CB  LEU B 295      71.686  22.870  12.388  1.00  0.00           C  
ATOM    710  CG  LEU B 295      71.826  21.435  12.919  1.00  0.00           C  
ATOM    711  CD1 LEU B 295      71.160  21.331  14.281  1.00  0.00           C  
ATOM    712  CD2 LEU B 295      71.188  20.445  11.937  1.00  0.00           C  
ATOM    713  N   GLN B 296      72.340  25.682  11.140  1.00  0.00           N  
ATOM    714  CA  GLN B 296      71.885  27.007  10.733  1.00  0.00           C  
ATOM    715  C   GLN B 296      72.246  27.301   9.280  1.00  0.00           C  
ATOM    716  O   GLN B 296      71.452  27.890   8.541  1.00  0.00           O  
ATOM    717  CB  GLN B 296      72.497  28.084  11.635  1.00  0.00           C  
ATOM    718  CG  GLN B 296      72.172  29.503  11.205  1.00  0.00           C  
ATOM    719  CD  GLN B 296      72.692  30.545  12.181  1.00  0.00           C  
ATOM    720  OE1 GLN B 296      73.883  30.586  12.477  1.00  0.00           O  
ATOM    721  NE2 GLN B 296      71.801  31.390  12.684  1.00  0.00           N  
ATOM    722  N   ASP B 297      73.442  26.890   8.873  1.00  0.00           N  
ATOM    723  CA  ASP B 297      73.881  27.134   7.508  1.00  0.00           C  
ATOM    724  C   ASP B 297      73.206  26.266   6.453  1.00  0.00           C  
ATOM    725  O   ASP B 297      72.789  26.771   5.418  1.00  0.00           O  
ATOM    726  CB  ASP B 297      75.401  26.973   7.389  1.00  0.00           C  
ATOM    727  CG  ASP B 297      76.166  28.043   8.153  1.00  0.00           C  
ATOM    728  OD1 ASP B 297      75.628  29.162   8.323  1.00  0.00           O  
ATOM    729  OD2 ASP B 297      77.313  27.769   8.568  1.00  0.00           O  
ATOM    730  N   VAL B 298      73.079  24.971   6.711  1.00  0.00           N  
ATOM    731  CA  VAL B 298      72.487  24.075   5.722  1.00  0.00           C  
ATOM    732  C   VAL B 298      70.967  24.148   5.575  1.00  0.00           C  
ATOM    733  O   VAL B 298      70.435  23.836   4.514  1.00  0.00           O  
ATOM    734  CB  VAL B 298      72.914  22.611   5.990  1.00  0.00           C  
ATOM    735  CG1 VAL B 298      74.442  22.533   6.058  1.00  0.00           C  
ATOM    736  CG2 VAL B 298      72.279  22.094   7.284  1.00  0.00           C  
ATOM    737  N   PHE B 299      70.266  24.544   6.631  1.00  0.00           N  
ATOM    738  CA  PHE B 299      68.813  24.669   6.567  1.00  0.00           C  
ATOM    739  C   PHE B 299      68.465  26.144   6.382  1.00  0.00           C  
ATOM    740  O   PHE B 299      67.360  26.486   5.962  1.00  0.00           O  
ATOM    741  CB  PHE B 299      68.163  24.135   7.851  1.00  0.00           C  
ATOM    742  CG  PHE B 299      68.095  22.633   7.922  1.00  0.00           C  
ATOM    743  CD1 PHE B 299      67.144  21.931   7.188  1.00  0.00           C  
ATOM    744  CD2 PHE B 299      68.980  21.916   8.726  1.00  0.00           C  
ATOM    745  CE1 PHE B 299      67.074  20.539   7.253  1.00  0.00           C  
ATOM    746  CE2 PHE B 299      68.918  20.520   8.797  1.00  0.00           C  
ATOM    747  CZ  PHE B 299      67.964  19.832   8.060  1.00  0.00           C  
ATOM    748  N   ASN B 300      69.427  27.010   6.692  1.00  0.00           N  
ATOM    749  CA  ASN B 300      69.255  28.456   6.573  1.00  0.00           C  
ATOM    750  C   ASN B 300      68.052  28.940   7.381  1.00  0.00           C  
ATOM    751  O   ASN B 300      67.080  29.458   6.833  1.00  0.00           O  
ATOM    752  CB  ASN B 300      69.095  28.847   5.104  1.00  0.00           C  
ATOM    753  CG  ASN B 300      69.063  30.345   4.907  1.00  0.00           C  
ATOM    754  OD1 ASN B 300      69.813  31.085   5.550  1.00  0.00           O  
ATOM    755  ND2 ASN B 300      68.204  30.804   4.005  1.00  0.00           N  
ATOM    756  N   VAL B 306      68.139  28.772   8.697  1.00  0.00           N  
ATOM    757  CA  VAL B 306      67.065  29.159   9.594  1.00  0.00           C  
ATOM    758  C   VAL B 306      67.564  30.077  10.701  1.00  0.00           C  
ATOM    759  O   VAL B 306      68.769  30.174  10.949  1.00  0.00           O  
ATOM    760  CB  VAL B 306      66.429  27.913  10.228  1.00  0.00           C  
ATOM    761  CG1 VAL B 306      65.734  27.101   9.162  1.00  0.00           C  
ATOM    762  CG2 VAL B 306      67.507  27.066  10.921  1.00  0.00           C  
ATOM    763  N   PRO B 307      66.641  30.782  11.370  1.00  0.00           N  
ATOM    764  CA  PRO B 307      67.054  31.681  12.451  1.00  0.00           C  
ATOM    765  C   PRO B 307      67.433  30.889  13.700  1.00  0.00           C  
ATOM    766  O   PRO B 307      67.000  29.750  13.886  1.00  0.00           O  
ATOM    767  CB  PRO B 307      65.825  32.569  12.654  1.00  0.00           C  
ATOM    768  CG  PRO B 307      64.689  31.674  12.258  1.00  0.00           C  
ATOM    769  CD  PRO B 307      65.218  30.966  11.038  1.00  0.00           C  
ATOM    770  N   LEU B 308      68.256  31.493  14.546  1.00  0.00           N  
ATOM    771  CA  LEU B 308      68.705  30.841  15.761  1.00  0.00           C  
ATOM    772  C   LEU B 308      68.653  31.805  16.937  1.00  0.00           C  
ATOM    773  O   LEU B 308      68.971  32.984  16.787  1.00  0.00           O  
ATOM    774  CB  LEU B 308      70.146  30.339  15.568  1.00  0.00           C  
ATOM    775  CG  LEU B 308      71.017  30.027  16.798  1.00  0.00           C  
ATOM    776  CD1 LEU B 308      70.507  28.791  17.519  1.00  0.00           C  
ATOM    777  CD2 LEU B 308      72.457  29.811  16.358  1.00  0.00           C  
ATOM    778  N   VAL B 309      68.223  31.303  18.095  1.00  0.00           N  
ATOM    779  CA  VAL B 309      68.198  32.093  19.319  1.00  0.00           C  
ATOM    780  C   VAL B 309      69.104  31.358  20.307  1.00  0.00           C  
ATOM    781  O   VAL B 309      69.040  30.133  20.427  1.00  0.00           O  
ATOM    782  CB  VAL B 309      66.762  32.253  19.917  1.00  0.00           C  
ATOM    783  CG1 VAL B 309      65.879  32.990  18.929  1.00  0.00           C  
ATOM    784  CG2 VAL B 309      66.159  30.890  20.283  1.00  0.00           C  
ATOM    785  N   ILE B 310      69.977  32.104  20.977  1.00  0.00           N  
ATOM    786  CA  ILE B 310      70.903  31.529  21.943  1.00  0.00           C  
ATOM    787  C   ILE B 310      70.689  32.220  23.276  1.00  0.00           C  
ATOM    788  O   ILE B 310      70.927  33.423  23.418  1.00  0.00           O  
ATOM    789  CB  ILE B 310      72.381  31.726  21.513  1.00  0.00           C  
ATOM    790  CG1 ILE B 310      72.608  31.114  20.129  1.00  0.00           C  
ATOM    791  CG2 ILE B 310      73.317  31.074  22.539  1.00  0.00           C  
ATOM    792  CD1 ILE B 310      74.032  31.251  19.617  1.00  0.00           C  
ATOM    793  N   GLN B 311      70.240  31.448  24.253  1.00  0.00           N  
ATOM    794  CA  GLN B 311      69.968  31.977  25.574  1.00  0.00           C  
ATOM    795  C   GLN B 311      71.197  31.976  26.479  1.00  0.00           C  
ATOM    796  O   GLN B 311      71.864  30.956  26.638  1.00  0.00           O  
ATOM    797  CB  GLN B 311      68.844  31.157  26.222  1.00  0.00           C  
ATOM    798  CG  GLN B 311      68.409  31.618  27.611  1.00  0.00           C  
ATOM    799  CD  GLN B 311      67.223  30.827  28.120  1.00  0.00           C  
ATOM    800  OE1 GLN B 311      67.223  29.597  28.074  1.00  0.00           O  
ATOM    801  NE2 GLN B 311      66.205  31.525  28.612  1.00  0.00           N  
ATOM    802  N   THR B 313      71.930  32.251  30.104  1.00  0.00           N  
ATOM    803  CA  THR B 313      71.232  32.218  31.386  1.00  0.00           C  
ATOM    804  C   THR B 313      71.959  32.918  32.540  1.00  0.00           C  
ATOM    805  O   THR B 313      72.355  32.281  33.520  1.00  0.00           O  
ATOM    806  CB  THR B 313      70.897  30.756  31.796  1.00  0.00           C  
ATOM    807  OG1 THR B 313      72.065  29.936  31.672  1.00  0.00           O  
ATOM    808  CG2 THR B 313      69.806  30.194  30.911  1.00  0.00           C  
ATOM    809  N   ASP B 314      72.120  34.235  32.427  1.00  0.00           N  
ATOM    810  CA  ASP B 314      72.781  34.997  33.480  1.00  0.00           C  
ATOM    811  C   ASP B 314      71.958  34.970  34.769  1.00  0.00           C  
ATOM    812  O   ASP B 314      72.520  34.924  35.860  1.00  0.00           O  
ATOM    813  CB  ASP B 314      73.054  36.447  33.042  1.00  0.00           C  
ATOM    814  CG  ASP B 314      71.909  37.059  32.251  1.00  0.00           C  
ATOM    815  OD1 ASP B 314      70.804  36.474  32.215  1.00  0.00           O  
ATOM    816  OD2 ASP B 314      72.118  38.138  31.663  1.00  0.00           O  
ATOM    817  N   ASP B 315      70.635  34.990  34.658  1.00  0.00           N  
ATOM    818  CA  ASP B 315      69.818  34.930  35.863  1.00  0.00           C  
ATOM    819  C   ASP B 315      70.051  33.586  36.559  1.00  0.00           C  
ATOM    820  O   ASP B 315      70.043  33.503  37.782  1.00  0.00           O  
ATOM    821  CB  ASP B 315      68.325  35.147  35.551  1.00  0.00           C  
ATOM    822  CG  ASP B 315      67.816  34.308  34.378  1.00  0.00           C  
ATOM    823  OD1 ASP B 315      68.612  33.612  33.704  1.00  0.00           O  
ATOM    824  OD2 ASP B 315      66.591  34.363  34.126  1.00  0.00           O  
ATOM    825  N   GLU B 316      70.299  32.543  35.774  1.00  0.00           N  
ATOM    826  CA  GLU B 316      70.570  31.218  36.324  1.00  0.00           C  
ATOM    827  C   GLU B 316      71.855  31.226  37.155  1.00  0.00           C  
ATOM    828  O   GLU B 316      71.880  30.713  38.269  1.00  0.00           O  
ATOM    829  CB  GLU B 316      70.718  30.196  35.200  1.00  0.00           C  
ATOM    830  CG  GLU B 316      71.132  28.816  35.672  1.00  0.00           C  
ATOM    831  CD  GLU B 316      71.664  27.956  34.537  1.00  0.00           C  
ATOM    832  OE1 GLU B 316      70.941  27.794  33.530  1.00  0.00           O  
ATOM    833  OE2 GLU B 316      72.802  27.445  34.650  1.00  0.00           O  
ATOM    834  N   LYS B 317      72.923  31.799  36.606  1.00  0.00           N  
ATOM    835  CA  LYS B 317      74.188  31.856  37.327  1.00  0.00           C  
ATOM    836  C   LYS B 317      74.054  32.690  38.598  1.00  0.00           C  
ATOM    837  O   LYS B 317      74.593  32.334  39.648  1.00  0.00           O  
ATOM    838  CB  LYS B 317      75.291  32.425  36.434  1.00  0.00           C  
ATOM    839  CG  LYS B 317      75.670  31.497  35.291  1.00  0.00           C  
ATOM    840  CD  LYS B 317      76.132  30.141  35.819  1.00  0.00           C  
ATOM    841  CE  LYS B 317      76.354  29.142  34.693  1.00  0.00           C  
ATOM    842  NZ  LYS B 317      76.890  27.848  35.205  1.00  0.00           N  
ATOM    843  N   TYR B 318      73.336  33.801  38.506  1.00  0.00           N  
ATOM    844  CA  TYR B 318      73.134  34.639  39.676  1.00  0.00           C  
ATOM    845  C   TYR B 318      72.436  33.827  40.770  1.00  0.00           C  
ATOM    846  O   TYR B 318      72.797  33.911  41.938  1.00  0.00           O  
ATOM    847  CB  TYR B 318      72.286  35.860  39.319  1.00  0.00           C  
ATOM    848  CG  TYR B 318      71.769  36.606  40.527  1.00  0.00           C  
ATOM    849  CD1 TYR B 318      72.616  37.396  41.305  1.00  0.00           C  
ATOM    850  CD2 TYR B 318      70.437  36.484  40.919  1.00  0.00           C  
ATOM    851  CE1 TYR B 318      72.141  38.044  42.452  1.00  0.00           C  
ATOM    852  CE2 TYR B 318      69.955  37.123  42.052  1.00  0.00           C  
ATOM    853  CZ  TYR B 318      70.806  37.898  42.815  1.00  0.00           C  
ATOM    854  OH  TYR B 318      70.311  38.520  43.941  1.00  0.00           O  
ATOM    855  N   LEU B 334      71.442  33.033  40.385  1.00  0.00           N  
ATOM    856  CA  LEU B 334      70.696  32.229  41.349  1.00  0.00           C  
ATOM    857  C   LEU B 334      71.502  31.081  41.958  1.00  0.00           C  
ATOM    858  O   LEU B 334      71.324  30.750  43.124  1.00  0.00           O  
ATOM    859  CB  LEU B 334      69.433  31.661  40.698  1.00  0.00           C  
ATOM    860  CG  LEU B 334      68.283  32.612  40.357  1.00  0.00           C  
ATOM    861  CD1 LEU B 334      67.233  31.869  39.521  1.00  0.00           C  
ATOM    862  CD2 LEU B 334      67.670  33.161  41.642  1.00  0.00           C  
ATOM    863  N   TRP B 336      72.388  30.488  41.168  1.00  0.00           N  
ATOM    864  CA  TRP B 336      73.200  29.361  41.617  1.00  0.00           C  
ATOM    865  C   TRP B 336      74.591  29.674  42.159  1.00  0.00           C  
ATOM    866  O   TRP B 336      75.108  28.926  42.982  1.00  0.00           O  
ATOM    867  CB  TRP B 336      73.338  28.350  40.476  1.00  0.00           C  
ATOM    868  CG  TRP B 336      72.353  27.220  40.542  1.00  0.00           C  
ATOM    869  CD1 TRP B 336      72.518  26.024  41.184  1.00  0.00           C  
ATOM    870  CD2 TRP B 336      71.048  27.184  39.958  1.00  0.00           C  
ATOM    871  NE1 TRP B 336      71.396  25.243  41.033  1.00  0.00           N  
ATOM    872  CE2 TRP B 336      70.478  25.930  40.285  1.00  0.00           C  
ATOM    873  CE3 TRP B 336      70.303  28.087  39.193  1.00  0.00           C  
ATOM    874  CZ2 TRP B 336      69.194  25.559  39.870  1.00  0.00           C  
ATOM    875  CZ3 TRP B 336      69.027  27.720  38.780  1.00  0.00           C  
ATOM    876  CH2 TRP B 336      68.484  26.465  39.120  1.00  0.00           C  
ATOM    877  N   LYS B 407      75.192  30.771  41.708  1.00  0.00           N  
ATOM    878  CA  LYS B 407      76.545  31.131  42.131  1.00  0.00           C  
ATOM    879  C   LYS B 407      76.633  32.383  43.007  1.00  0.00           C  
ATOM    880  O   LYS B 407      75.658  33.109  43.176  1.00  0.00           O  
ATOM    881  CB  LYS B 407      77.427  31.345  40.896  1.00  0.00           C  
ATOM    882  CG  LYS B 407      77.392  30.226  39.876  1.00  0.00           C  
ATOM    883  CD  LYS B 407      77.866  28.930  40.485  1.00  0.00           C  
ATOM    884  CE  LYS B 407      77.970  27.828  39.446  1.00  0.00           C  
ATOM    885  NZ  LYS B 407      78.391  26.551  40.083  1.00  0.00           N  
ATOM    886  N   ASP B 408      77.825  32.618  43.552  1.00  0.00           N  
ATOM    887  CA  ASP B 408      78.106  33.784  44.386  1.00  0.00           C  
ATOM    888  C   ASP B 408      78.559  34.905  43.455  1.00  0.00           C  
ATOM    889  O   ASP B 408      79.751  35.094  43.226  1.00  0.00           O  
ATOM    890  CB  ASP B 408      79.214  33.450  45.392  1.00  0.00           C  
ATOM    891  CG  ASP B 408      79.610  34.644  46.259  1.00  0.00           C  
ATOM    892  OD1 ASP B 408      78.716  35.415  46.663  1.00  0.00           O  
ATOM    893  OD2 ASP B 408      80.816  34.801  46.550  1.00  0.00           O  
ATOM    894  N   LEU B 418      77.590  35.634  42.911  1.00  0.00           N  
ATOM    895  CA  LEU B 418      77.848  36.730  41.978  1.00  0.00           C  
ATOM    896  C   LEU B 418      76.769  37.782  42.127  1.00  0.00           C  
ATOM    897  O   LEU B 418      75.645  37.454  42.490  1.00  0.00           O  
ATOM    898  CB  LEU B 418      77.766  36.236  40.532  1.00  0.00           C  
ATOM    899  CG  LEU B 418      78.686  35.147  40.002  1.00  0.00           C  
ATOM    900  CD1 LEU B 418      78.112  34.590  38.706  1.00  0.00           C  
ATOM    901  CD2 LEU B 418      80.076  35.721  39.788  1.00  0.00           C  
ATOM    902  N   THR B 419      77.096  39.037  41.838  1.00  0.00           N  
ATOM    903  CA  THR B 419      76.073  40.078  41.880  1.00  0.00           C  
ATOM    904  C   THR B 419      75.375  39.957  40.527  1.00  0.00           C  
ATOM    905  O   THR B 419      75.880  39.289  39.617  1.00  0.00           O  
ATOM    906  CB  THR B 419      76.652  41.505  41.954  1.00  0.00           C  
ATOM    907  OG1 THR B 419      77.388  41.775  40.756  1.00  0.00           O  
ATOM    908  CG2 THR B 419      77.548  41.672  43.175  1.00  0.00           C  
ATOM    909  N   LEU B 420      74.226  40.608  40.390  1.00  0.00           N  
ATOM    910  CA  LEU B 420      73.483  40.565  39.142  1.00  0.00           C  
ATOM    911  C   LEU B 420      74.341  41.135  38.011  1.00  0.00           C  
ATOM    912  O   LEU B 420      74.340  40.614  36.898  1.00  0.00           O  
ATOM    913  CB  LEU B 420      72.179  41.353  39.297  1.00  0.00           C  
ATOM    914  CG  LEU B 420      70.944  40.948  38.487  1.00  0.00           C  
ATOM    915  CD1 LEU B 420      70.630  39.475  38.691  1.00  0.00           C  
ATOM    916  CD2 LEU B 420      69.762  41.797  38.931  1.00  0.00           C  
ATOM    917  N   ASP B 421      75.091  42.195  38.296  1.00  0.00           N  
ATOM    918  CA  ASP B 421      75.948  42.797  37.281  1.00  0.00           C  
ATOM    919  C   ASP B 421      77.084  41.873  36.869  1.00  0.00           C  
ATOM    920  O   ASP B 421      77.448  41.817  35.700  1.00  0.00           O  
ATOM    921  CB  ASP B 421      76.541  44.111  37.788  1.00  0.00           C  
ATOM    922  CG  ASP B 421      75.571  45.265  37.692  1.00  0.00           C  
ATOM    923  OD1 ASP B 421      75.859  46.326  38.293  1.00  0.00           O  
ATOM    924  OD2 ASP B 421      74.528  45.121  37.012  1.00  0.00           O  
ATOM    925  N   GLN B 422      77.663  41.158  37.830  1.00  0.00           N  
ATOM    926  CA  GLN B 422      78.762  40.254  37.510  1.00  0.00           C  
ATOM    927  C   GLN B 422      78.263  39.101  36.643  1.00  0.00           C  
ATOM    928  O   GLN B 422      78.949  38.683  35.717  1.00  0.00           O  
ATOM    929  CB  GLN B 422      79.417  39.712  38.790  1.00  0.00           C  
ATOM    930  CG  GLN B 422      80.109  40.772  39.628  1.00  0.00           C  
ATOM    931  CD  GLN B 422      80.675  40.230  40.936  1.00  0.00           C  
ATOM    932  OE1 GLN B 422      80.034  39.432  41.627  1.00  0.00           O  
ATOM    933  NE2 GLN B 422      81.876  40.681  41.289  1.00  0.00           N  
ATOM    934  N   ALA B 423      77.069  38.597  36.942  1.00  0.00           N  
ATOM    935  CA  ALA B 423      76.488  37.504  36.172  1.00  0.00           C  
ATOM    936  C   ALA B 423      76.279  37.993  34.737  1.00  0.00           C  
ATOM    937  O   ALA B 423      76.648  37.316  33.774  1.00  0.00           O  
ATOM    938  CB  ALA B 423      75.149  37.071  36.795  1.00  0.00           C  
ATOM    939  N   TYR B 424      75.699  39.183  34.605  1.00  0.00           N  
ATOM    940  CA  TYR B 424      75.460  39.778  33.296  1.00  0.00           C  
ATOM    941  C   TYR B 424      76.789  39.948  32.572  1.00  0.00           C  
ATOM    942  O   TYR B 424      76.902  39.664  31.378  1.00  0.00           O  
ATOM    943  CB  TYR B 424      74.798  41.145  33.447  1.00  0.00           C  
ATOM    944  CG  TYR B 424      74.507  41.821  32.132  1.00  0.00           C  
ATOM    945  CD1 TYR B 424      73.494  41.352  31.294  1.00  0.00           C  
ATOM    946  CD2 TYR B 424      75.254  42.921  31.712  1.00  0.00           C  
ATOM    947  CE1 TYR B 424      73.231  41.960  30.075  1.00  0.00           C  
ATOM    948  CE2 TYR B 424      75.000  43.537  30.495  1.00  0.00           C  
ATOM    949  CZ  TYR B 424      73.987  43.052  29.681  1.00  0.00           C  
ATOM    950  OH  TYR B 424      73.729  43.661  28.474  1.00  0.00           O  
ATOM    951  N   GLY B 425      77.792  40.414  33.312  1.00  0.00           N  
ATOM    952  CA  GLY B 425      79.114  40.616  32.748  1.00  0.00           C  
ATOM    953  C   GLY B 425      79.692  39.343  32.164  1.00  0.00           C  
ATOM    954  O   GLY B 425      80.301  39.375  31.097  1.00  0.00           O  
ATOM    955  N   ASP B 426      79.512  38.222  32.860  1.00  0.00           N  
ATOM    956  CA  ASP B 426      80.013  36.940  32.363  1.00  0.00           C  
ATOM    957  C   ASP B 426      79.279  36.530  31.096  1.00  0.00           C  
ATOM    958  O   ASP B 426      79.876  35.950  30.185  1.00  0.00           O  
ATOM    959  CB  ASP B 426      79.837  35.827  33.398  1.00  0.00           C  
ATOM    960  CG  ASP B 426      80.742  35.991  34.601  1.00  0.00           C  
ATOM    961  OD1 ASP B 426      81.744  36.737  34.504  1.00  0.00           O  
ATOM    962  OD2 ASP B 426      80.455  35.358  35.642  1.00  0.00           O  
ATOM    963  N   ALA B 427      77.980  36.817  31.046  1.00  0.00           N  
ATOM    964  CA  ALA B 427      77.178  36.466  29.878  1.00  0.00           C  
ATOM    965  C   ALA B 427      77.687  37.174  28.621  1.00  0.00           C  
ATOM    966  O   ALA B 427      77.876  36.545  27.580  1.00  0.00           O  
ATOM    967  CB  ALA B 427      75.716  36.820  30.117  1.00  0.00           C  
ATOM    968  N   VAL B 429      77.908  38.482  28.719  1.00  0.00           N  
ATOM    969  CA  VAL B 429      78.392  39.246  27.574  1.00  0.00           C  
ATOM    970  C   VAL B 429      79.764  38.744  27.138  1.00  0.00           C  
ATOM    971  O   VAL B 429      80.064  38.671  25.948  1.00  0.00           O  
ATOM    972  CB  VAL B 429      78.475  40.748  27.900  1.00  0.00           C  
ATOM    973  CG1 VAL B 429      79.158  41.493  26.764  1.00  0.00           C  
ATOM    974  CG2 VAL B 429      77.074  41.304  28.119  1.00  0.00           C  
ATOM    975  N   GLU B 431      80.586  38.372  28.111  1.00  0.00           N  
ATOM    976  CA  GLU B 431      81.920  37.870  27.825  1.00  0.00           C  
ATOM    977  C   GLU B 431      81.833  36.521  27.106  1.00  0.00           C  
ATOM    978  O   GLU B 431      82.522  36.299  26.109  1.00  0.00           O  
ATOM    979  CB  GLU B 431      82.708  37.740  29.133  1.00  0.00           C  
ATOM    980  CG  GLU B 431      84.213  37.847  28.980  1.00  0.00           C  
ATOM    981  CD  GLU B 431      84.640  39.041  28.135  1.00  0.00           C  
ATOM    982  OE1 GLU B 431      84.032  40.132  28.261  1.00  0.00           O  
ATOM    983  OE2 GLU B 431      85.597  38.886  27.348  1.00  0.00           O  
ATOM    984  N   ASN B 432      80.990  35.621  27.609  1.00  0.00           N  
ATOM    985  CA  ASN B 432      80.819  34.313  26.978  1.00  0.00           C  
ATOM    986  C   ASN B 432      80.234  34.452  25.575  1.00  0.00           C  
ATOM    987  O   ASN B 432      80.533  33.652  24.687  1.00  0.00           O  
ATOM    988  CB  ASN B 432      79.890  33.415  27.804  1.00  0.00           C  
ATOM    989  CG  ASN B 432      80.611  32.703  28.929  1.00  0.00           C  
ATOM    990  OD1 ASN B 432      80.093  31.746  29.503  1.00  0.00           O  
ATOM    991  ND2 ASN B 432      81.812  33.170  29.254  1.00  0.00           N  
ATOM    992  N   ALA B 433      79.390  35.463  25.388  1.00  0.00           N  
ATOM    993  CA  ALA B 433      78.765  35.704  24.097  1.00  0.00           C  
ATOM    994  C   ALA B 433      79.838  35.864  23.018  1.00  0.00           C  
ATOM    995  O   ALA B 433      79.660  35.408  21.886  1.00  0.00           O  
ATOM    996  CB  ALA B 433      77.889  36.954  24.164  1.00  0.00           C  
ATOM    997  N   LYS B 434      80.948  36.506  23.376  1.00  0.00           N  
ATOM    998  CA  LYS B 434      82.045  36.712  22.436  1.00  0.00           C  
ATOM    999  C   LYS B 434      82.578  35.375  21.945  1.00  0.00           C  
ATOM   1000  O   LYS B 434      82.836  35.207  20.754  1.00  0.00           O  
ATOM   1001  CB  LYS B 434      83.170  37.520  23.089  1.00  0.00           C  
ATOM   1002  CG  LYS B 434      82.793  38.963  23.369  1.00  0.00           C  
ATOM   1003  CD  LYS B 434      83.938  39.732  24.005  1.00  0.00           C  
ATOM   1004  CE  LYS B 434      83.541  41.182  24.254  1.00  0.00           C  
ATOM   1005  NZ  LYS B 434      84.587  41.932  24.999  1.00  0.00           N  
ATOM   1006  N   ASP B 435      82.736  34.422  22.859  1.00  0.00           N  
ATOM   1007  CA  ASP B 435      83.220  33.100  22.479  1.00  0.00           C  
ATOM   1008  C   ASP B 435      82.222  32.375  21.579  1.00  0.00           C  
ATOM   1009  O   ASP B 435      82.611  31.596  20.704  1.00  0.00           O  
ATOM   1010  CB  ASP B 435      83.491  32.241  23.713  1.00  0.00           C  
ATOM   1011  CG  ASP B 435      84.724  32.679  24.463  1.00  0.00           C  
ATOM   1012  OD1 ASP B 435      84.590  33.465  25.423  1.00  0.00           O  
ATOM   1013  OD2 ASP B 435      85.832  32.243  24.080  1.00  0.00           O  
ATOM   1014  N   ILE B 436      80.938  32.628  21.800  1.00  0.00           N  
ATOM   1015  CA  ILE B 436      79.895  32.004  20.999  1.00  0.00           C  
ATOM   1016  C   ILE B 436      79.887  32.630  19.603  1.00  0.00           C  
ATOM   1017  O   ILE B 436      79.753  31.933  18.593  1.00  0.00           O  
ATOM   1018  CB  ILE B 436      78.508  32.176  21.669  1.00  0.00           C  
ATOM   1019  CG1 ILE B 436      78.471  31.380  22.973  1.00  0.00           C  
ATOM   1020  CG2 ILE B 436      77.408  31.693  20.742  1.00  0.00           C  
ATOM   1021  CD1 ILE B 436      77.248  31.629  23.793  1.00  0.00           C  
ATOM   1022  N   ILE B 437      80.039  33.947  19.550  1.00  0.00           N  
ATOM   1023  CA  ILE B 437      80.061  34.641  18.273  1.00  0.00           C  
ATOM   1024  C   ILE B 437      81.272  34.167  17.471  1.00  0.00           C  
ATOM   1025  O   ILE B 437      81.211  34.048  16.249  1.00  0.00           O  
ATOM   1026  CB  ILE B 437      80.137  36.175  18.471  1.00  0.00           C  
ATOM   1027  CG1 ILE B 437      78.828  36.685  19.085  1.00  0.00           C  
ATOM   1028  CG2 ILE B 437      80.410  36.866  17.138  1.00  0.00           C  
ATOM   1029  CD1 ILE B 437      78.876  38.130  19.547  1.00  0.00           C  
ATOM   1030  N   ALA B 438      82.366  33.876  18.168  1.00  0.00           N  
ATOM   1031  CA  ALA B 438      83.586  33.424  17.507  1.00  0.00           C  
ATOM   1032  C   ALA B 438      83.412  32.074  16.819  1.00  0.00           C  
ATOM   1033  O   ALA B 438      84.286  31.643  16.067  1.00  0.00           O  
ATOM   1034  CB  ALA B 438      84.741  33.363  18.509  1.00  0.00           C  
ATOM   1035  N   CYS B 439      82.291  31.406  17.070  1.00  0.00           N  
ATOM   1036  CA  CYS B 439      82.036  30.115  16.439  1.00  0.00           C  
ATOM   1037  C   CYS B 439      81.537  30.308  15.013  1.00  0.00           C  
ATOM   1038  O   CYS B 439      81.357  29.341  14.279  1.00  0.00           O  
ATOM   1039  CB  CYS B 439      81.022  29.296  17.246  1.00  0.00           C  
ATOM   1040  SG  CYS B 439      81.687  28.644  18.800  1.00  0.00           S  
ATOM   1041  N   GLY B 444      81.291  31.560  14.634  1.00  0.00           N  
ATOM   1042  CA  GLY B 444      80.871  31.850  13.274  1.00  0.00           C  
ATOM   1043  C   GLY B 444      79.405  32.019  12.925  1.00  0.00           C  
ATOM   1044  O   GLY B 444      79.071  32.081  11.742  1.00  0.00           O  
ATOM   1045  N   PHE B 445      78.526  32.101  13.918  1.00  0.00           N  
ATOM   1046  CA  PHE B 445      77.106  32.265  13.632  1.00  0.00           C  
ATOM   1047  C   PHE B 445      76.875  33.510  12.801  1.00  0.00           C  
ATOM   1048  O   PHE B 445      77.563  34.519  12.974  1.00  0.00           O  
ATOM   1049  CB  PHE B 445      76.312  32.334  14.936  1.00  0.00           C  
ATOM   1050  CG  PHE B 445      76.402  31.079  15.746  1.00  0.00           C  
ATOM   1051  CD1 PHE B 445      75.780  29.913  15.309  1.00  0.00           C  
ATOM   1052  CD2 PHE B 445      77.168  31.036  16.910  1.00  0.00           C  
ATOM   1053  CE1 PHE B 445      75.924  28.714  16.020  1.00  0.00           C  
ATOM   1054  CE2 PHE B 445      77.319  29.845  17.628  1.00  0.00           C  
ATOM   1055  CZ  PHE B 445      76.693  28.680  17.177  1.00  0.00           C  
ATOM   1056  N   ASP B 460      75.912  33.422  11.888  1.00  0.00           N  
ATOM   1057  CA  ASP B 460      75.556  34.526  10.999  1.00  0.00           C  
ATOM   1058  C   ASP B 460      74.799  35.609  11.777  1.00  0.00           C  
ATOM   1059  O   ASP B 460      73.701  35.366  12.289  1.00  0.00           O  
ATOM   1060  CB  ASP B 460      74.684  33.989   9.856  1.00  0.00           C  
ATOM   1061  CG  ASP B 460      74.344  35.050   8.816  1.00  0.00           C  
ATOM   1062  OD1 ASP B 460      74.735  36.228   8.990  1.00  0.00           O  
ATOM   1063  OD2 ASP B 460      73.677  34.694   7.818  1.00  0.00           O  
ATOM   1064  N   ILE B 461      75.383  36.802  11.852  1.00  0.00           N  
ATOM   1065  CA  ILE B 461      74.773  37.910  12.577  1.00  0.00           C  
ATOM   1066  C   ILE B 461      73.398  38.300  12.037  1.00  0.00           C  
ATOM   1067  O   ILE B 461      72.583  38.878  12.758  1.00  0.00           O  
ATOM   1068  CB  ILE B 461      75.689  39.158  12.557  1.00  0.00           C  
ATOM   1069  CG1 ILE B 461      75.253  40.154  13.636  1.00  0.00           C  
ATOM   1070  CG2 ILE B 461      75.628  39.824  11.185  1.00  0.00           C  
ATOM   1071  CD1 ILE B 461      76.180  41.339  13.778  1.00  0.00           C  
ATOM   1072  N   ASN B 463      73.132  37.983  10.776  1.00  0.00           N  
ATOM   1073  CA  ASN B 463      71.842  38.319  10.181  1.00  0.00           C  
ATOM   1074  C   ASN B 463      70.727  37.352  10.573  1.00  0.00           C  
ATOM   1075  O   ASN B 463      69.549  37.646  10.375  1.00  0.00           O  
ATOM   1076  CB  ASN B 463      71.951  38.349   8.655  1.00  0.00           C  
ATOM   1077  CG  ASN B 463      72.887  39.426   8.162  1.00  0.00           C  
ATOM   1078  OD1 ASN B 463      73.754  39.170   7.324  1.00  0.00           O  
ATOM   1079  ND2 ASN B 463      72.722  40.640   8.677  1.00  0.00           N  
ATOM   1080  N   LYS B 471      71.091  36.201  11.127  1.00  0.00           N  
ATOM   1081  CA  LYS B 471      70.084  35.217  11.500  1.00  0.00           C  
ATOM   1082  C   LYS B 471      70.231  34.693  12.931  1.00  0.00           C  
ATOM   1083  O   LYS B 471      69.650  33.665  13.272  1.00  0.00           O  
ATOM   1084  CB  LYS B 471      70.148  34.036  10.528  1.00  0.00           C  
ATOM   1085  CG  LYS B 471      70.184  34.430   9.058  1.00  0.00           C  
ATOM   1086  CD  LYS B 471      69.892  33.233   8.162  1.00  0.00           C  
ATOM   1087  CE  LYS B 471      70.980  32.175   8.245  1.00  0.00           C  
ATOM   1088  NZ  LYS B 471      72.228  32.614   7.563  1.00  0.00           N  
ATOM   1089  N   THR B 472      70.984  35.404  13.769  1.00  0.00           N  
ATOM   1090  CA  THR B 472      71.218  34.944  15.131  1.00  0.00           C  
ATOM   1091  C   THR B 472      70.918  35.949  16.243  1.00  0.00           C  
ATOM   1092  O   THR B 472      71.457  37.049  16.260  1.00  0.00           O  
ATOM   1093  CB  THR B 472      72.688  34.479  15.285  1.00  0.00           C  
ATOM   1094  OG1 THR B 472      73.005  33.533  14.254  1.00  0.00           O  
ATOM   1095  CG2 THR B 472      72.906  33.829  16.649  1.00  0.00           C  
ATOM   1096  N   PHE B 473      70.062  35.559  17.180  1.00  0.00           N  
ATOM   1097  CA  PHE B 473      69.729  36.416  18.316  1.00  0.00           C  
ATOM   1098  C   PHE B 473      70.308  35.807  19.607  1.00  0.00           C  
ATOM   1099  O   PHE B 473      69.897  34.732  20.044  1.00  0.00           O  
ATOM   1100  CB  PHE B 473      68.205  36.574  18.427  1.00  0.00           C  
ATOM   1101  CG  PHE B 473      67.745  37.387  19.626  1.00  0.00           C  
ATOM   1102  CD1 PHE B 473      68.322  38.621  19.923  1.00  0.00           C  
ATOM   1103  CD2 PHE B 473      66.692  36.935  20.428  1.00  0.00           C  
ATOM   1104  CE1 PHE B 473      67.854  39.395  21.001  1.00  0.00           C  
ATOM   1105  CE2 PHE B 473      66.218  37.702  21.505  1.00  0.00           C  
ATOM   1106  CZ  PHE B 473      66.800  38.934  21.791  1.00  0.00           C  
ATOM   1107  N   ILE B 474      71.291  36.487  20.189  1.00  0.00           N  
ATOM   1108  CA  ILE B 474      71.916  36.043  21.430  1.00  0.00           C  
ATOM   1109  C   ILE B 474      71.380  36.983  22.507  1.00  0.00           C  
ATOM   1110  O   ILE B 474      71.692  38.174  22.514  1.00  0.00           O  
ATOM   1111  CB  ILE B 474      73.451  36.174  21.375  1.00  0.00           C  
ATOM   1112  CG1 ILE B 474      74.010  35.367  20.199  1.00  0.00           C  
ATOM   1113  CG2 ILE B 474      74.059  35.679  22.684  1.00  0.00           C  
ATOM   1114  CD1 ILE B 474      75.513  35.529  20.004  1.00  0.00           C  
ATOM   1115  N   PHE B 475      70.575  36.449  23.416  1.00  0.00           N  
ATOM   1116  CA  PHE B 475      69.977  37.273  24.448  1.00  0.00           C  
ATOM   1117  C   PHE B 475      70.304  36.885  25.880  1.00  0.00           C  
ATOM   1118  O   PHE B 475      70.506  35.717  26.207  1.00  0.00           O  
ATOM   1119  CB  PHE B 475      68.458  37.287  24.268  1.00  0.00           C  
ATOM   1120  CG  PHE B 475      67.789  35.969  24.573  1.00  0.00           C  
ATOM   1121  CD1 PHE B 475      67.205  35.741  25.818  1.00  0.00           C  
ATOM   1122  CD2 PHE B 475      67.721  34.968  23.611  1.00  0.00           C  
ATOM   1123  CE1 PHE B 475      66.561  34.541  26.097  1.00  0.00           C  
ATOM   1124  CE2 PHE B 475      67.078  33.756  23.881  1.00  0.00           C  
ATOM   1125  CZ  PHE B 475      66.496  33.544  25.126  1.00  0.00           C  
ATOM   1126  N   SER B 476      70.367  37.898  26.727  1.00  0.00           N  
ATOM   1127  CA  SER B 476      70.618  37.701  28.139  1.00  0.00           C  
ATOM   1128  C   SER B 476      69.226  37.638  28.745  1.00  0.00           C  
ATOM   1129  O   SER B 476      68.368  38.458  28.407  1.00  0.00           O  
ATOM   1130  CB  SER B 476      71.377  38.900  28.710  1.00  0.00           C  
ATOM   1131  OG  SER B 476      70.675  39.467  29.805  1.00  0.00           O  
ATOM   1132  N   ASP B 477      68.975  36.665  29.612  1.00  0.00           N  
ATOM   1133  CA  ASP B 477      67.655  36.582  30.231  1.00  0.00           C  
ATOM   1134  C   ASP B 477      67.321  37.877  30.965  1.00  0.00           C  
ATOM   1135  O   ASP B 477      66.260  38.455  30.755  1.00  0.00           O  
ATOM   1136  CB  ASP B 477      67.577  35.417  31.216  1.00  0.00           C  
ATOM   1137  CG  ASP B 477      67.390  34.082  30.528  1.00  0.00           C  
ATOM   1138  OD1 ASP B 477      66.755  34.052  29.451  1.00  0.00           O  
ATOM   1139  OD2 ASP B 477      67.860  33.061  31.076  1.00  0.00           O  
ATOM   1140  N   LEU B 478      68.239  38.332  31.814  1.00  0.00           N  
ATOM   1141  CA  LEU B 478      68.043  39.554  32.587  1.00  0.00           C  
ATOM   1142  C   LEU B 478      67.640  40.755  31.739  1.00  0.00           C  
ATOM   1143  O   LEU B 478      66.800  41.552  32.147  1.00  0.00           O  
ATOM   1144  CB  LEU B 478      69.310  39.882  33.380  1.00  0.00           C  
ATOM   1145  CG  LEU B 478      69.644  38.890  34.500  1.00  0.00           C  
ATOM   1146  CD1 LEU B 478      71.014  39.205  35.086  1.00  0.00           C  
ATOM   1147  CD2 LEU B 478      68.559  38.954  35.569  1.00  0.00           C  
ATOM   1148  N   ASP B 479      68.231  40.886  30.560  1.00  0.00           N  
ATOM   1149  CA  ASP B 479      67.908  42.002  29.683  1.00  0.00           C  
ATOM   1150  C   ASP B 479      66.648  41.786  28.863  1.00  0.00           C  
ATOM   1151  O   ASP B 479      65.751  42.627  28.847  1.00  0.00           O  
ATOM   1152  CB  ASP B 479      69.050  42.267  28.701  1.00  0.00           C  
ATOM   1153  CG  ASP B 479      69.975  43.370  29.156  1.00  0.00           C  
ATOM   1154  OD1 ASP B 479      70.942  43.646  28.416  1.00  0.00           O  
ATOM   1155  OD2 ASP B 479      69.748  43.962  30.235  1.00  0.00           O  
ATOM   1156  N   TYR B 482      66.583  40.654  28.174  1.00  0.00           N  
ATOM   1157  CA  TYR B 482      65.453  40.393  27.302  1.00  0.00           C  
ATOM   1158  C   TYR B 482      64.089  40.293  27.973  1.00  0.00           C  
ATOM   1159  O   TYR B 482      63.085  40.668  27.376  1.00  0.00           O  
ATOM   1160  CB  TYR B 482      65.709  39.141  26.459  1.00  0.00           C  
ATOM   1161  CG  TYR B 482      64.706  38.998  25.342  1.00  0.00           C  
ATOM   1162  CD1 TYR B 482      64.506  40.036  24.431  1.00  0.00           C  
ATOM   1163  CD2 TYR B 482      63.939  37.847  25.208  1.00  0.00           C  
ATOM   1164  CE1 TYR B 482      63.565  39.933  23.414  1.00  0.00           C  
ATOM   1165  CE2 TYR B 482      62.994  37.732  24.189  1.00  0.00           C  
ATOM   1166  CZ  TYR B 482      62.814  38.779  23.299  1.00  0.00           C  
ATOM   1167  OH  TYR B 482      61.884  38.675  22.298  1.00  0.00           O  
ATOM   1168  N   GLY B 491      62.788  42.071  30.213  1.00  0.00           N  
ATOM   1169  CA  GLY B 491      62.188  43.391  30.300  1.00  0.00           C  
ATOM   1170  C   GLY B 491      61.970  44.130  28.989  1.00  0.00           C  
ATOM   1171  O   GLY B 491      61.609  45.306  28.999  1.00  0.00           O  
ATOM   1172  N   SER B 492      60.439  42.350  26.046  1.00  0.00           N  
ATOM   1173  CA  SER B 492      59.739  41.391  25.213  1.00  0.00           C  
ATOM   1174  C   SER B 492      58.283  41.328  25.646  1.00  0.00           C  
ATOM   1175  O   SER B 492      57.977  41.141  26.828  1.00  0.00           O  
ATOM   1176  CB  SER B 492      60.379  40.009  25.348  1.00  0.00           C  
ATOM   1177  OG  SER B 492      59.604  39.028  24.680  1.00  0.00           O  
ATOM   1178  N   SER B 493      57.382  41.489  24.687  1.00  0.00           N  
ATOM   1179  CA  SER B 493      55.962  41.437  24.984  1.00  0.00           C  
ATOM   1180  C   SER B 493      55.476  39.992  24.963  1.00  0.00           C  
ATOM   1181  O   SER B 493      54.294  39.726  25.183  1.00  0.00           O  
ATOM   1182  CB  SER B 493      55.180  42.250  23.957  1.00  0.00           C  
ATOM   1183  OG  SER B 493      55.313  41.672  22.674  1.00  0.00           O  
ATOM   1184  N   GLY B 494      56.381  39.053  24.708  1.00  0.00           N  
ATOM   1185  CA  GLY B 494      55.957  37.665  24.665  1.00  0.00           C  
ATOM   1186  C   GLY B 494      56.659  36.675  25.577  1.00  0.00           C  
ATOM   1187  O   GLY B 494      56.059  35.671  25.963  1.00  0.00           O  
ATOM   1188  N   PHE B 495      57.913  36.947  25.929  1.00  0.00           N  
ATOM   1189  CA  PHE B 495      58.682  36.029  26.765  1.00  0.00           C  
ATOM   1190  C   PHE B 495      58.108  35.768  28.164  1.00  0.00           C  
ATOM   1191  O   PHE B 495      57.846  34.617  28.525  1.00  0.00           O  
ATOM   1192  CB  PHE B 495      60.121  36.520  26.902  1.00  0.00           C  
ATOM   1193  CG  PHE B 495      61.101  35.424  27.195  1.00  0.00           C  
ATOM   1194  CD1 PHE B 495      61.650  34.675  26.165  1.00  0.00           C  
ATOM   1195  CD2 PHE B 495      61.474  35.137  28.496  1.00  0.00           C  
ATOM   1196  CE1 PHE B 495      62.561  33.654  26.433  1.00  0.00           C  
ATOM   1197  CE2 PHE B 495      62.380  34.122  28.773  1.00  0.00           C  
ATOM   1198  CZ  PHE B 495      62.925  33.381  27.742  1.00  0.00           C  
ATOM   1199  N   TYR B 496      57.927  36.823  28.954  1.00  0.00           N  
ATOM   1200  CA  TYR B 496      57.384  36.649  30.294  1.00  0.00           C  
ATOM   1201  C   TYR B 496      56.022  35.950  30.252  1.00  0.00           C  
ATOM   1202  O   TYR B 496      55.753  35.058  31.064  1.00  0.00           O  
ATOM   1203  CB  TYR B 496      57.256  37.994  31.018  1.00  0.00           C  
ATOM   1204  CG  TYR B 496      56.720  37.843  32.421  1.00  0.00           C  
ATOM   1205  CD1 TYR B 496      57.398  37.070  33.369  1.00  0.00           C  
ATOM   1206  CD2 TYR B 496      55.508  38.422  32.791  1.00  0.00           C  
ATOM   1207  CE1 TYR B 496      56.874  36.873  34.649  1.00  0.00           C  
ATOM   1208  CE2 TYR B 496      54.979  38.234  34.066  1.00  0.00           C  
ATOM   1209  CZ  TYR B 496      55.663  37.457  34.988  1.00  0.00           C  
ATOM   1210  OH  TYR B 496      55.117  37.249  36.237  1.00  0.00           O  
ATOM   1211  N   LYS B 498      55.167  36.346  29.308  1.00  0.00           N  
ATOM   1212  CA  LYS B 498      53.850  35.718  29.193  1.00  0.00           C  
ATOM   1213  C   LYS B 498      54.002  34.206  29.035  1.00  0.00           C  
ATOM   1214  O   LYS B 498      53.246  33.437  29.627  1.00  0.00           O  
ATOM   1215  CB  LYS B 498      53.066  36.280  28.003  1.00  0.00           C  
ATOM   1216  CG  LYS B 498      52.548  37.704  28.180  1.00  0.00           C  
ATOM   1217  CD  LYS B 498      51.642  38.072  27.009  1.00  0.00           C  
ATOM   1218  CE  LYS B 498      51.145  39.506  27.099  1.00  0.00           C  
ATOM   1219  NZ  LYS B 498      52.255  40.492  26.972  1.00  0.00           N  
ATOM   1220  N   ASN B 499      54.971  33.771  28.235  1.00  0.00           N  
ATOM   1221  CA  ASN B 499      55.176  32.337  28.074  1.00  0.00           C  
ATOM   1222  C   ASN B 499      55.731  31.708  29.346  1.00  0.00           C  
ATOM   1223  O   ASN B 499      55.392  30.566  29.680  1.00  0.00           O  
ATOM   1224  CB  ASN B 499      56.100  32.032  26.897  1.00  0.00           C  
ATOM   1225  CG  ASN B 499      55.339  31.873  25.601  1.00  0.00           C  
ATOM   1226  OD1 ASN B 499      54.151  31.521  25.607  1.00  0.00           O  
ATOM   1227  ND2 ASN B 499      56.015  32.109  24.481  1.00  0.00           N  
ATOM   1228  N   VAL B 500      56.576  32.446  30.059  1.00  0.00           N  
ATOM   1229  CA  VAL B 500      57.132  31.936  31.305  1.00  0.00           C  
ATOM   1230  C   VAL B 500      56.004  31.657  32.297  1.00  0.00           C  
ATOM   1231  O   VAL B 500      55.975  30.601  32.930  1.00  0.00           O  
ATOM   1232  CB  VAL B 500      58.118  32.936  31.935  1.00  0.00           C  
ATOM   1233  CG1 VAL B 500      58.439  32.525  33.372  1.00  0.00           C  
ATOM   1234  CG2 VAL B 500      59.399  32.983  31.110  1.00  0.00           C  
ATOM   1235  N   VAL B 501      55.074  32.601  32.421  1.00  0.00           N  
ATOM   1236  CA  VAL B 501      53.946  32.445  33.335  1.00  0.00           C  
ATOM   1237  C   VAL B 501      53.050  31.262  32.951  1.00  0.00           C  
ATOM   1238  O   VAL B 501      52.585  30.528  33.826  1.00  0.00           O  
ATOM   1239  CB  VAL B 501      53.088  33.731  33.400  1.00  0.00           C  
ATOM   1240  CG1 VAL B 501      51.885  33.505  34.290  1.00  0.00           C  
ATOM   1241  CG2 VAL B 501      53.907  34.871  33.964  1.00  0.00           C  
ATOM   1242  N   LYS B 502      52.804  31.081  31.654  1.00  0.00           N  
ATOM   1243  CA  LYS B 502      51.980  29.962  31.183  1.00  0.00           C  
ATOM   1244  C   LYS B 502      52.601  28.656  31.647  1.00  0.00           C  
ATOM   1245  O   LYS B 502      51.920  27.785  32.190  1.00  0.00           O  
ATOM   1246  CB  LYS B 502      51.899  29.927  29.654  1.00  0.00           C  
ATOM   1247  CG  LYS B 502      50.885  30.850  29.036  1.00  0.00           C  
ATOM   1248  CD  LYS B 502      50.847  30.658  27.524  1.00  0.00           C  
ATOM   1249  CE  LYS B 502      49.861  31.613  26.887  1.00  0.00           C  
ATOM   1250  NZ  LYS B 502      49.812  31.480  25.412  1.00  0.00           N  
ATOM   1251  N   ILE B 503      53.904  28.531  31.413  1.00  0.00           N  
ATOM   1252  CA  ILE B 503      54.639  27.338  31.801  1.00  0.00           C  
ATOM   1253  C   ILE B 503      54.612  27.173  33.317  1.00  0.00           C  
ATOM   1254  O   ILE B 503      54.345  26.080  33.821  1.00  0.00           O  
ATOM   1255  CB  ILE B 503      56.103  27.406  31.314  1.00  0.00           C  
ATOM   1256  CG1 ILE B 503      56.130  27.466  29.789  1.00  0.00           C  
ATOM   1257  CG2 ILE B 503      56.872  26.189  31.803  1.00  0.00           C  
ATOM   1258  CD1 ILE B 503      57.500  27.761  29.200  1.00  0.00           C  
ATOM   1259  N   GLN B 504      54.879  28.261  34.034  1.00  0.00           N  
ATOM   1260  CA  GLN B 504      54.875  28.235  35.494  1.00  0.00           C  
ATOM   1261  C   GLN B 504      53.559  27.708  36.050  1.00  0.00           C  
ATOM   1262  O   GLN B 504      53.535  27.015  37.071  1.00  0.00           O  
ATOM   1263  CB  GLN B 504      55.130  29.632  36.053  1.00  0.00           C  
ATOM   1264  CG  GLN B 504      56.590  30.026  36.075  1.00  0.00           C  
ATOM   1265  CD  GLN B 504      56.802  31.448  36.550  1.00  0.00           C  
ATOM   1266  OE1 GLN B 504      57.922  31.850  36.842  1.00  0.00           O  
ATOM   1267  NE2 GLN B 504      55.727  32.220  36.618  1.00  0.00           N  
ATOM   1268  N   LYS B 505      52.464  28.030  35.377  1.00  0.00           N  
ATOM   1269  CA  LYS B 505      51.165  27.579  35.837  1.00  0.00           C  
ATOM   1270  C   LYS B 505      50.946  26.088  35.610  1.00  0.00           C  
ATOM   1271  O   LYS B 505      50.210  25.453  36.359  1.00  0.00           O  
ATOM   1272  CB  LYS B 505      50.045  28.361  35.150  1.00  0.00           C  
ATOM   1273  CG  LYS B 505      48.656  28.007  35.679  1.00  0.00           C  
ATOM   1274  CD  LYS B 505      47.561  28.675  34.871  1.00  0.00           C  
ATOM   1275  CE  LYS B 505      46.180  28.244  35.351  1.00  0.00           C  
ATOM   1276  NZ  LYS B 505      45.924  28.626  36.765  1.00  0.00           N  
ATOM   1277  N   HIS B 506      51.599  25.522  34.597  1.00  0.00           N  
ATOM   1278  CA  HIS B 506      51.412  24.105  34.282  1.00  0.00           C  
ATOM   1279  C   HIS B 506      52.470  23.129  34.763  1.00  0.00           C  
ATOM   1280  O   HIS B 506      52.470  21.975  34.346  1.00  0.00           O  
ATOM   1281  CB  HIS B 506      51.226  23.935  32.778  1.00  0.00           C  
ATOM   1282  CG  HIS B 506      50.038  24.666  32.247  1.00  0.00           C  
ATOM   1283  ND1 HIS B 506      49.995  26.040  32.154  1.00  0.00           N  
ATOM   1284  CD2 HIS B 506      48.819  24.222  31.858  1.00  0.00           C  
ATOM   1285  CE1 HIS B 506      48.800  26.413  31.734  1.00  0.00           C  
ATOM   1286  NE2 HIS B 506      48.067  25.329  31.548  1.00  0.00           N  
ATOM   1287  N   VAL B 845      53.358  23.583  35.641  1.00  0.00           N  
ATOM   1288  CA  VAL B 845      54.419  22.735  36.174  1.00  0.00           C  
ATOM   1289  C   VAL B 845      54.441  22.880  37.690  1.00  0.00           C  
ATOM   1290  O   VAL B 845      54.484  23.995  38.207  1.00  0.00           O  
ATOM   1291  CB  VAL B 845      55.790  23.146  35.599  1.00  0.00           C  
ATOM   1292  CG1 VAL B 845      56.895  22.352  36.264  1.00  0.00           C  
ATOM   1293  CG2 VAL B 845      55.804  22.929  34.089  1.00  0.00           C  
ATOM   1294  N   THR B 846      54.408  21.756  38.401  1.00  0.00           N  
ATOM   1295  CA  THR B 846      54.400  21.784  39.859  1.00  0.00           C  
ATOM   1296  C   THR B 846      55.787  21.575  40.450  1.00  0.00           C  
ATOM   1297  O   THR B 846      56.714  21.162  39.758  1.00  0.00           O  
ATOM   1298  CB  THR B 846      53.460  20.692  40.436  1.00  0.00           C  
ATOM   1299  OG1 THR B 846      53.964  19.392  40.095  1.00  0.00           O  
ATOM   1300  CG2 THR B 846      52.050  20.852  39.875  1.00  0.00           C  
ATOM   1301  N   PHE B1087      55.931  21.871  41.736  1.00  0.00           N  
ATOM   1302  CA  PHE B1087      57.214  21.673  42.386  1.00  0.00           C  
ATOM   1303  C   PHE B1087      57.522  20.178  42.342  1.00  0.00           C  
ATOM   1304  O   PHE B1087      58.644  19.785  42.071  1.00  0.00           O  
ATOM   1305  CB  PHE B1087      57.178  22.143  43.835  1.00  0.00           C  
ATOM   1306  CG  PHE B1087      58.397  21.755  44.616  1.00  0.00           C  
ATOM   1307  CD1 PHE B1087      59.586  22.459  44.469  1.00  0.00           C  
ATOM   1308  CD2 PHE B1087      58.373  20.648  45.459  1.00  0.00           C  
ATOM   1309  CE1 PHE B1087      60.741  22.063  45.151  1.00  0.00           C  
ATOM   1310  CE2 PHE B1087      59.519  20.245  46.144  1.00  0.00           C  
ATOM   1311  CZ  PHE B1087      60.705  20.955  45.988  1.00  0.00           C  
ATOM   1312  N   ASN B1088      56.517  19.350  42.611  1.00  0.00           N  
ATOM   1313  CA  ASN B1088      56.698  17.902  42.578  1.00  0.00           C  
ATOM   1314  C   ASN B1088      57.329  17.471  41.254  1.00  0.00           C  
ATOM   1315  O   ASN B1088      58.243  16.655  41.242  1.00  0.00           O  
ATOM   1316  CB  ASN B1088      55.357  17.192  42.772  1.00  0.00           C  
ATOM   1317  CG  ASN B1088      55.030  16.948  44.234  1.00  0.00           C  
ATOM   1318  OD1 ASN B1088      53.877  16.679  44.593  1.00  0.00           O  
ATOM   1319  ND2 ASN B1088      56.046  17.024  45.086  1.00  0.00           N  
ATOM   1320  N   GLN B1094      56.843  18.022  40.144  1.00  0.00           N  
ATOM   1321  CA  GLN B1094      57.389  17.690  38.829  1.00  0.00           C  
ATOM   1322  C   GLN B1094      58.863  18.074  38.665  1.00  0.00           C  
ATOM   1323  O   GLN B1094      59.663  17.274  38.186  1.00  0.00           O  
ATOM   1324  CB  GLN B1094      56.568  18.360  37.719  1.00  0.00           C  
ATOM   1325  CG  GLN B1094      55.274  17.638  37.376  1.00  0.00           C  
ATOM   1326  CD  GLN B1094      54.414  18.410  36.386  1.00  0.00           C  
ATOM   1327  OE1 GLN B1094      53.883  19.479  36.704  1.00  0.00           O  
ATOM   1328  NE2 GLN B1094      54.275  17.874  35.176  1.00  0.00           N  
ATOM   1329  N   VAL B1164      59.234  19.288  39.056  1.00  0.00           N  
ATOM   1330  CA  VAL B1164      60.624  19.704  38.897  1.00  0.00           C  
ATOM   1331  C   VAL B1164      61.540  19.086  39.941  1.00  0.00           C  
ATOM   1332  O   VAL B1164      62.733  18.921  39.706  1.00  0.00           O  
ATOM   1333  CB  VAL B1164      60.778  21.243  38.933  1.00  0.00           C  
ATOM   1334  CG1 VAL B1164      60.048  21.857  37.759  1.00  0.00           C  
ATOM   1335  CG2 VAL B1164      60.249  21.795  40.238  1.00  0.00           C  
ATOM   1336  N   LYS B1165      60.977  18.739  41.092  1.00  0.00           N  
ATOM   1337  CA  LYS B1165      61.751  18.125  42.166  1.00  0.00           C  
ATOM   1338  C   LYS B1165      62.440  16.864  41.652  1.00  0.00           C  
ATOM   1339  O   LYS B1165      63.636  16.656  41.870  1.00  0.00           O  
ATOM   1340  CB  LYS B1165      60.826  17.758  43.325  1.00  0.00           C  
ATOM   1341  CG  LYS B1165      61.475  16.912  44.408  1.00  0.00           C  
ATOM   1342  CD  LYS B1165      60.456  16.483  45.457  1.00  0.00           C  
ATOM   1343  CE  LYS B1165      59.337  15.644  44.839  1.00  0.00           C  
ATOM   1344  NZ  LYS B1165      58.326  15.202  45.851  1.00  0.00           N  
ATOM   1345  N   GLY B1166      61.669  16.026  40.966  1.00  0.00           N  
ATOM   1346  CA  GLY B1166      62.210  14.790  40.442  1.00  0.00           C  
ATOM   1347  C   GLY B1166      63.182  14.992  39.299  1.00  0.00           C  
ATOM   1348  O   GLY B1166      64.248  14.375  39.268  1.00  0.00           O  
ATOM   1349  N   ILE B1168      62.822  15.865  38.364  1.00  0.00           N  
ATOM   1350  CA  ILE B1168      63.654  16.129  37.197  1.00  0.00           C  
ATOM   1351  C   ILE B1168      64.973  16.832  37.489  1.00  0.00           C  
ATOM   1352  O   ILE B1168      66.007  16.452  36.949  1.00  0.00           O  
ATOM   1353  CB  ILE B1168      62.882  16.969  36.154  1.00  0.00           C  
ATOM   1354  CG1 ILE B1168      61.592  16.245  35.766  1.00  0.00           C  
ATOM   1355  CG2 ILE B1168      63.752  17.204  34.919  1.00  0.00           C  
ATOM   1356  CD1 ILE B1168      60.625  17.085  34.951  1.00  0.00           C  
ATOM   1357  N   PHE B1169      64.934  17.850  38.342  1.00  0.00           N  
ATOM   1358  CA  PHE B1169      66.121  18.639  38.670  1.00  0.00           C  
ATOM   1359  C   PHE B1169      66.681  18.408  40.070  1.00  0.00           C  
ATOM   1360  O   PHE B1169      67.725  18.959  40.420  1.00  0.00           O  
ATOM   1361  CB  PHE B1169      65.799  20.125  38.499  1.00  0.00           C  
ATOM   1362  CG  PHE B1169      65.260  20.467  37.144  1.00  0.00           C  
ATOM   1363  CD1 PHE B1169      66.119  20.704  36.081  1.00  0.00           C  
ATOM   1364  CD2 PHE B1169      63.890  20.498  36.917  1.00  0.00           C  
ATOM   1365  CE1 PHE B1169      65.620  20.964  34.806  1.00  0.00           C  
ATOM   1366  CE2 PHE B1169      63.380  20.757  35.650  1.00  0.00           C  
ATOM   1367  CZ  PHE B1169      64.247  20.990  34.591  1.00  0.00           C  
ATOM   1368  N   GLY B1170      65.979  17.616  40.877  1.00  0.00           N  
ATOM   1369  CA  GLY B1170      66.453  17.336  42.221  1.00  0.00           C  
ATOM   1370  C   GLY B1170      66.431  18.498  43.200  1.00  0.00           C  
ATOM   1371  O   GLY B1170      67.327  18.623  44.030  1.00  0.00           O  
ATOM   1372  N   PHE B1171      65.416  19.351  43.112  1.00  0.00           N  
ATOM   1373  CA  PHE B1171      65.308  20.480  44.027  1.00  0.00           C  
ATOM   1374  C   PHE B1171      64.775  20.003  45.384  1.00  0.00           C  
ATOM   1375  O   PHE B1171      64.157  18.943  45.480  1.00  0.00           O  
ATOM   1376  CB  PHE B1171      64.333  21.537  43.487  1.00  0.00           C  
ATOM   1377  CG  PHE B1171      64.732  22.152  42.171  1.00  0.00           C  
ATOM   1378  CD1 PHE B1171      66.068  22.385  41.859  1.00  0.00           C  
ATOM   1379  CD2 PHE B1171      63.753  22.560  41.266  1.00  0.00           C  
ATOM   1380  CE1 PHE B1171      66.422  23.021  40.661  1.00  0.00           C  
ATOM   1381  CE2 PHE B1171      64.089  23.195  40.076  1.00  0.00           C  
ATOM   1382  CZ  PHE B1171      65.424  23.429  39.768  1.00  0.00           C  
ATOM   1383  N   THR B1177      65.010  20.793  46.427  1.00  0.00           N  
ATOM   1384  CA  THR B1177      64.507  20.480  47.767  1.00  0.00           C  
ATOM   1385  C   THR B1177      63.904  21.781  48.287  1.00  0.00           C  
ATOM   1386  O   THR B1177      64.207  22.853  47.757  1.00  0.00           O  
ATOM   1387  CB  THR B1177      65.629  20.041  48.720  1.00  0.00           C  
ATOM   1388  OG1 THR B1177      66.511  21.144  48.958  1.00  0.00           O  
ATOM   1389  CG2 THR B1177      66.416  18.881  48.117  1.00  0.00           C  
ATOM   1390  N   ASP B1178      63.064  21.712  49.316  1.00  0.00           N  
ATOM   1391  CA  ASP B1178      62.463  22.943  49.811  1.00  0.00           C  
ATOM   1392  C   ASP B1178      63.458  23.883  50.474  1.00  0.00           C  
ATOM   1393  O   ASP B1178      63.076  24.923  51.008  1.00  0.00           O  
ATOM   1394  CB  ASP B1178      61.282  22.664  50.749  1.00  0.00           C  
ATOM   1395  CG  ASP B1178      61.630  21.722  51.872  1.00  0.00           C  
ATOM   1396  OD1 ASP B1178      62.786  21.755  52.347  1.00  0.00           O  
ATOM   1397  OD2 ASP B1178      60.732  20.961  52.292  1.00  0.00           O  
ATOM   1398  N   SER B1179      64.738  23.521  50.428  1.00  0.00           N  
ATOM   1399  CA  SER B1179      65.785  24.372  50.982  1.00  0.00           C  
ATOM   1400  C   SER B1179      66.291  25.309  49.885  1.00  0.00           C  
ATOM   1401  O   SER B1179      67.015  26.257  50.160  1.00  0.00           O  
ATOM   1402  CB  SER B1179      66.951  23.532  51.511  1.00  0.00           C  
ATOM   1403  OG  SER B1179      66.568  22.811  52.668  1.00  0.00           O  
ATOM   1404  N   ASP B1192      65.922  25.031  48.639  1.00  0.00           N  
ATOM   1405  CA  ASP B1192      66.342  25.875  47.524  1.00  0.00           C  
ATOM   1406  C   ASP B1192      65.487  27.137  47.434  1.00  0.00           C  
ATOM   1407  O   ASP B1192      64.302  27.121  47.767  1.00  0.00           O  
ATOM   1408  CB  ASP B1192      66.235  25.119  46.202  1.00  0.00           C  
ATOM   1409  CG  ASP B1192      67.277  24.026  46.065  1.00  0.00           C  
ATOM   1410  OD1 ASP B1192      68.460  24.283  46.384  1.00  0.00           O  
ATOM   1411  OD2 ASP B1192      66.912  22.916  45.625  1.00  0.00           O  
ATOM   1412  N   CYS B1193      66.089  28.229  46.979  1.00  0.00           N  
ATOM   1413  CA  CYS B1193      65.353  29.470  46.843  1.00  0.00           C  
ATOM   1414  C   CYS B1193      64.271  29.287  45.787  1.00  0.00           C  
ATOM   1415  O   CYS B1193      64.379  28.435  44.905  1.00  0.00           O  
ATOM   1416  CB  CYS B1193      66.289  30.620  46.458  1.00  0.00           C  
ATOM   1417  SG  CYS B1193      67.077  30.502  44.838  1.00  0.00           S  
ATOM   1418  N   ILE B1194      63.218  30.083  45.892  1.00  0.00           N  
ATOM   1419  CA  ILE B1194      62.114  30.005  44.952  1.00  0.00           C  
ATOM   1420  C   ILE B1194      62.565  30.333  43.532  1.00  0.00           C  
ATOM   1421  O   ILE B1194      61.975  29.856  42.562  1.00  0.00           O  
ATOM   1422  CB  ILE B1194      60.974  30.938  45.393  1.00  0.00           C  
ATOM   1423  CG1 ILE B1194      61.463  32.389  45.450  1.00  0.00           C  
ATOM   1424  CG2 ILE B1194      60.460  30.484  46.761  1.00  0.00           C  
ATOM   1425  CD1 ILE B1194      60.458  33.350  46.069  1.00  0.00           C  
ATOM   1426  N   GLY B1195      63.617  31.136  43.407  1.00  0.00           N  
ATOM   1427  CA  GLY B1195      64.133  31.464  42.091  1.00  0.00           C  
ATOM   1428  C   GLY B1195      64.577  30.219  41.334  1.00  0.00           C  
ATOM   1429  O   GLY B1195      64.284  30.076  40.146  1.00  0.00           O  
ATOM   1430  N   LYS B1196      65.289  29.315  42.002  1.00  0.00           N  
ATOM   1431  CA  LYS B1196      65.729  28.084  41.340  1.00  0.00           C  
ATOM   1432  C   LYS B1196      64.537  27.207  40.954  1.00  0.00           C  
ATOM   1433  O   LYS B1196      64.488  26.657  39.853  1.00  0.00           O  
ATOM   1434  CB  LYS B1196      66.648  27.266  42.248  1.00  0.00           C  
ATOM   1435  CG  LYS B1196      68.023  27.859  42.474  1.00  0.00           C  
ATOM   1436  CD  LYS B1196      68.843  26.951  43.371  1.00  0.00           C  
ATOM   1437  CE  LYS B1196      70.214  27.545  43.662  1.00  0.00           C  
ATOM   1438  NZ  LYS B1196      70.958  26.723  44.656  1.00  0.00           N  
ATOM   1439  N   ILE B1198      63.579  27.094  41.868  1.00  0.00           N  
ATOM   1440  CA  ILE B1198      62.397  26.272  41.662  1.00  0.00           C  
ATOM   1441  C   ILE B1198      61.604  26.619  40.408  1.00  0.00           C  
ATOM   1442  O   ILE B1198      61.127  25.726  39.713  1.00  0.00           O  
ATOM   1443  CB  ILE B1198      61.445  26.352  42.881  1.00  0.00           C  
ATOM   1444  CG1 ILE B1198      62.164  25.861  44.140  1.00  0.00           C  
ATOM   1445  CG2 ILE B1198      60.187  25.549  42.621  1.00  0.00           C  
ATOM   1446  CD1 ILE B1198      62.819  24.518  43.988  1.00  0.00           C  
ATOM   1447  N   SER B1199      61.456  27.907  40.116  1.00  0.00           N  
ATOM   1448  CA  SER B1199      60.689  28.307  38.941  1.00  0.00           C  
ATOM   1449  C   SER B1199      61.535  28.534  37.688  1.00  0.00           C  
ATOM   1450  O   SER B1199      60.996  28.748  36.601  1.00  0.00           O  
ATOM   1451  CB  SER B1199      59.878  29.567  39.252  1.00  0.00           C  
ATOM   1452  OG  SER B1199      60.731  30.611  39.682  1.00  0.00           O  
ATOM   1453  N   PHE B1200      62.855  28.471  37.832  1.00  0.00           N  
ATOM   1454  CA  PHE B1200      63.737  28.685  36.693  1.00  0.00           C  
ATOM   1455  C   PHE B1200      63.473  27.783  35.486  1.00  0.00           C  
ATOM   1456  O   PHE B1200      63.596  28.220  34.345  1.00  0.00           O  
ATOM   1457  CB  PHE B1200      65.204  28.534  37.094  1.00  0.00           C  
ATOM   1458  CG  PHE B1200      66.141  28.957  36.019  1.00  0.00           C  
ATOM   1459  CD1 PHE B1200      66.227  30.298  35.657  1.00  0.00           C  
ATOM   1460  CD2 PHE B1200      66.848  28.017  35.285  1.00  0.00           C  
ATOM   1461  CE1 PHE B1200      66.998  30.695  34.568  1.00  0.00           C  
ATOM   1462  CE2 PHE B1200      67.621  28.406  34.195  1.00  0.00           C  
ATOM   1463  CZ  PHE B1200      67.693  29.748  33.836  1.00  0.00           C  
ATOM   1464  N   PRO B1201      63.127  26.507  35.713  1.00  0.00           N  
ATOM   1465  CA  PRO B1201      62.873  25.650  34.545  1.00  0.00           C  
ATOM   1466  C   PRO B1201      61.925  26.275  33.511  1.00  0.00           C  
ATOM   1467  O   PRO B1201      62.034  26.001  32.321  1.00  0.00           O  
ATOM   1468  CB  PRO B1201      62.315  24.375  35.173  1.00  0.00           C  
ATOM   1469  CG  PRO B1201      63.117  24.291  36.446  1.00  0.00           C  
ATOM   1470  CD  PRO B1201      63.075  25.725  36.963  1.00  0.00           C  
ATOM   1471  N   ALA B1202      60.997  27.115  33.958  1.00  0.00           N  
ATOM   1472  CA  ALA B1202      60.074  27.761  33.023  1.00  0.00           C  
ATOM   1473  C   ALA B1202      60.810  28.745  32.096  1.00  0.00           C  
ATOM   1474  O   ALA B1202      60.441  28.908  30.937  1.00  0.00           O  
ATOM   1475  CB  ALA B1202      58.971  28.493  33.784  1.00  0.00           C  
ATOM   1476  N   ILE B1203      61.841  29.404  32.614  1.00  0.00           N  
ATOM   1477  CA  ILE B1203      62.606  30.366  31.825  1.00  0.00           C  
ATOM   1478  C   ILE B1203      63.473  29.683  30.774  1.00  0.00           C  
ATOM   1479  O   ILE B1203      63.714  30.230  29.700  1.00  0.00           O  
ATOM   1480  CB  ILE B1203      63.488  31.242  32.748  1.00  0.00           C  
ATOM   1481  CG1 ILE B1203      62.577  32.133  33.593  1.00  0.00           C  
ATOM   1482  CG2 ILE B1203      64.474  32.086  31.922  1.00  0.00           C  
ATOM   1483  CD1 ILE B1203      63.272  32.836  34.702  1.00  0.00           C  
ATOM   1484  N   GLN B1204      63.929  28.477  31.076  1.00  0.00           N  
ATOM   1485  CA  GLN B1204      64.756  27.746  30.138  1.00  0.00           C  
ATOM   1486  C   GLN B1204      63.893  27.072  29.075  1.00  0.00           C  
ATOM   1487  O   GLN B1204      64.380  26.720  28.006  1.00  0.00           O  
ATOM   1488  CB  GLN B1204      65.592  26.707  30.880  1.00  0.00           C  
ATOM   1489  CG  GLN B1204      66.936  26.437  30.219  1.00  0.00           C  
ATOM   1490  CD  GLN B1204      67.960  25.874  31.191  1.00  0.00           C  
ATOM   1491  OE1 GLN B1204      69.167  25.919  30.934  1.00  0.00           O  
ATOM   1492  NE2 GLN B1204      67.483  25.339  32.314  1.00  0.00           N  
ATOM   1493  N   ALA B1205      62.609  26.906  29.365  1.00  0.00           N  
ATOM   1494  CA  ALA B1205      61.695  26.271  28.425  1.00  0.00           C  
ATOM   1495  C   ALA B1205      61.047  27.276  27.474  1.00  0.00           C  
ATOM   1496  O   ALA B1205      60.804  26.969  26.309  1.00  0.00           O  
ATOM   1497  CB  ALA B1205      60.613  25.510  29.188  1.00  0.00           C  
ATOM   1498  N   ALA B1206      60.773  28.476  27.978  1.00  0.00           N  
ATOM   1499  CA  ALA B1206      60.131  29.524  27.196  1.00  0.00           C  
ATOM   1500  C   ALA B1206      60.721  29.794  25.805  1.00  0.00           C  
ATOM   1501  O   ALA B1206      59.979  30.074  24.861  1.00  0.00           O  
ATOM   1502  CB  ALA B1206      60.098  30.819  28.008  1.00  0.00           C  
ATOM   1503  N   PRO B1207      62.055  29.721  25.653  1.00  0.00           N  
ATOM   1504  CA  PRO B1207      62.638  29.978  24.330  1.00  0.00           C  
ATOM   1505  C   PRO B1207      62.229  28.967  23.257  1.00  0.00           C  
ATOM   1506  O   PRO B1207      62.446  29.199  22.073  1.00  0.00           O  
ATOM   1507  CB  PRO B1207      64.143  29.940  24.599  1.00  0.00           C  
ATOM   1508  CG  PRO B1207      64.240  30.374  26.031  1.00  0.00           C  
ATOM   1509  CD  PRO B1207      63.115  29.598  26.666  1.00  0.00           C  
ATOM   1510  N   SER B1208      61.637  27.854  23.680  1.00  0.00           N  
ATOM   1511  CA  SER B1208      61.215  26.803  22.754  1.00  0.00           C  
ATOM   1512  C   SER B1208      59.932  27.141  22.008  1.00  0.00           C  
ATOM   1513  O   SER B1208      59.491  26.372  21.158  1.00  0.00           O  
ATOM   1514  CB  SER B1208      61.005  25.484  23.506  1.00  0.00           C  
ATOM   1515  OG  SER B1208      62.171  25.093  24.211  1.00  0.00           O  
ATOM   1516  N   PHE B1209      59.330  28.283  22.326  1.00  0.00           N  
ATOM   1517  CA  PHE B1209      58.086  28.685  21.681  1.00  0.00           C  
ATOM   1518  C   PHE B1209      58.255  30.019  20.964  1.00  0.00           C  
ATOM   1519  O   PHE B1209      58.565  31.049  21.576  1.00  0.00           O  
ATOM   1520  CB  PHE B1209      56.979  28.731  22.731  1.00  0.00           C  
ATOM   1521  CG  PHE B1209      56.883  27.460  23.537  1.00  0.00           C  
ATOM   1522  CD1 PHE B1209      56.634  26.242  22.907  1.00  0.00           C  
ATOM   1523  CD2 PHE B1209      57.108  27.469  24.910  1.00  0.00           C  
ATOM   1524  CE1 PHE B1209      56.614  25.052  23.632  1.00  0.00           C  
ATOM   1525  CE2 PHE B1209      57.090  26.285  25.647  1.00  0.00           C  
ATOM   1526  CZ  PHE B1209      56.843  25.070  25.005  1.00  0.00           C  
ATOM   1527  N   SER B1210      58.041  29.980  19.652  1.00  0.00           N  
ATOM   1528  CA  SER B1210      58.232  31.143  18.794  1.00  0.00           C  
ATOM   1529  C   SER B1210      57.640  32.478  19.221  1.00  0.00           C  
ATOM   1530  O   SER B1210      58.265  33.511  18.990  1.00  0.00           O  
ATOM   1531  CB  SER B1210      57.791  30.820  17.357  1.00  0.00           C  
ATOM   1532  OG  SER B1210      56.445  30.392  17.300  1.00  0.00           O  
ATOM   1533  N   ASN B1211      56.469  32.494  19.852  1.00  0.00           N  
ATOM   1534  CA  ASN B1211      55.915  33.796  20.224  1.00  0.00           C  
ATOM   1535  C   ASN B1211      56.570  34.430  21.453  1.00  0.00           C  
ATOM   1536  O   ASN B1211      56.080  35.425  21.986  1.00  0.00           O  
ATOM   1537  CB  ASN B1211      54.385  33.738  20.374  1.00  0.00           C  
ATOM   1538  CG  ASN B1211      53.936  32.944  21.572  1.00  0.00           C  
ATOM   1539  OD1 ASN B1211      54.732  32.290  22.237  1.00  0.00           O  
ATOM   1540  ND2 ASN B1211      52.642  32.989  21.849  1.00  0.00           N  
ATOM   1541  N   SER B1280      57.685  33.850  21.891  1.00  0.00           N  
ATOM   1542  CA  SER B1280      58.449  34.401  23.003  1.00  0.00           C  
ATOM   1543  C   SER B1280      59.337  35.495  22.404  1.00  0.00           C  
ATOM   1544  O   SER B1280      59.845  36.358  23.116  1.00  0.00           O  
ATOM   1545  CB  SER B1280      59.340  33.329  23.651  1.00  0.00           C  
ATOM   1546  OG  SER B1280      58.604  32.494  24.527  1.00  0.00           O  
ATOM   1547  N   PHE B1281      59.512  35.447  21.086  1.00  0.00           N  
ATOM   1548  CA  PHE B1281      60.349  36.408  20.366  1.00  0.00           C  
ATOM   1549  C   PHE B1281      59.529  37.177  19.325  1.00  0.00           C  
ATOM   1550  O   PHE B1281      59.669  36.954  18.115  1.00  0.00           O  
ATOM   1551  CB  PHE B1281      61.496  35.669  19.659  1.00  0.00           C  
ATOM   1552  CG  PHE B1281      62.294  34.775  20.565  1.00  0.00           C  
ATOM   1553  CD1 PHE B1281      63.276  35.302  21.398  1.00  0.00           C  
ATOM   1554  CD2 PHE B1281      62.041  33.405  20.608  1.00  0.00           C  
ATOM   1555  CE1 PHE B1281      63.998  34.475  22.263  1.00  0.00           C  
ATOM   1556  CE2 PHE B1281      62.758  32.562  21.472  1.00  0.00           C  
ATOM   1557  CZ  PHE B1281      63.738  33.099  22.301  1.00  0.00           C  
ATOM   1558  N   PRO B1282      58.660  38.092  19.779  1.00  0.00           N  
ATOM   1559  CA  PRO B1282      57.836  38.871  18.847  1.00  0.00           C  
ATOM   1560  C   PRO B1282      58.627  39.638  17.779  1.00  0.00           C  
ATOM   1561  O   PRO B1282      58.209  39.701  16.625  1.00  0.00           O  
ATOM   1562  CB  PRO B1282      57.043  39.796  19.772  1.00  0.00           C  
ATOM   1563  CG  PRO B1282      57.942  39.939  20.979  1.00  0.00           C  
ATOM   1564  CD  PRO B1282      58.434  38.525  21.168  1.00  0.00           C  
ATOM   1565  N   GLN B1283      59.766  40.211  18.157  1.00  0.00           N  
ATOM   1566  CA  GLN B1283      60.574  40.960  17.198  1.00  0.00           C  
ATOM   1567  C   GLN B1283      61.100  40.067  16.077  1.00  0.00           C  
ATOM   1568  O   GLN B1283      61.559  40.562  15.053  1.00  0.00           O  
ATOM   1569  CB  GLN B1283      61.768  41.639  17.888  1.00  0.00           C  
ATOM   1570  CG  GLN B1283      61.403  42.566  19.045  1.00  0.00           C  
ATOM   1571  CD  GLN B1283      61.393  41.852  20.395  1.00  0.00           C  
ATOM   1572  OE1 GLN B1283      60.963  40.696  20.500  1.00  0.00           O  
ATOM   1573  NE2 GLN B1283      61.856  42.545  21.435  1.00  0.00           N  
ATOM   1574  N   ILE B1284      61.032  38.753  16.269  1.00  0.00           N  
ATOM   1575  CA  ILE B1284      61.525  37.810  15.272  1.00  0.00           C  
ATOM   1576  C   ILE B1284      60.414  37.089  14.525  1.00  0.00           C  
ATOM   1577  O   ILE B1284      60.421  37.020  13.294  1.00  0.00           O  
ATOM   1578  CB  ILE B1284      62.410  36.726  15.917  1.00  0.00           C  
ATOM   1579  CG1 ILE B1284      63.613  37.371  16.602  1.00  0.00           C  
ATOM   1580  CG2 ILE B1284      62.854  35.719  14.862  1.00  0.00           C  
ATOM   1581  CD1 ILE B1284      64.523  36.370  17.299  1.00  0.00           C  
ATOM   1582  N   PHE B1285      59.464  36.541  15.274  1.00  0.00           N  
ATOM   1583  CA  PHE B1285      58.367  35.793  14.670  1.00  0.00           C  
ATOM   1584  C   PHE B1285      56.999  36.454  14.838  1.00  0.00           C  
ATOM   1585  O   PHE B1285      55.992  35.918  14.380  1.00  0.00           O  
ATOM   1586  CB  PHE B1285      58.330  34.382  15.264  1.00  0.00           C  
ATOM   1587  CG  PHE B1285      59.638  33.652  15.172  1.00  0.00           C  
ATOM   1588  CD1 PHE B1285      60.129  33.228  13.940  1.00  0.00           C  
ATOM   1589  CD2 PHE B1285      60.380  33.385  16.319  1.00  0.00           C  
ATOM   1590  CE1 PHE B1285      61.341  32.546  13.846  1.00  0.00           C  
ATOM   1591  CE2 PHE B1285      61.593  32.706  16.244  1.00  0.00           C  
ATOM   1592  CZ  PHE B1285      62.077  32.283  15.001  1.00  0.00           C  
ATOM   1593  N   ARG B1286      56.963  37.611  15.494  1.00  0.00           N  
ATOM   1594  CA  ARG B1286      55.706  38.325  15.713  1.00  0.00           C  
ATOM   1595  C   ARG B1286      54.781  37.549  16.649  1.00  0.00           C  
ATOM   1596  O   ARG B1286      55.150  37.251  17.787  1.00  0.00           O  
ATOM   1597  CB  ARG B1286      55.011  38.586  14.372  1.00  0.00           C  
ATOM   1598  CG  ARG B1286      55.761  39.569  13.491  1.00  0.00           C  
ATOM   1599  CD  ARG B1286      55.504  39.321  12.015  1.00  0.00           C  
ATOM   1600  NE  ARG B1286      56.219  40.287  11.184  1.00  0.00           N  
ATOM   1601  CZ  ARG B1286      56.291  40.234   9.857  1.00  0.00           C  
ATOM   1602  NH1 ARG B1286      55.692  39.253   9.193  1.00  0.00           N  
ATOM   1603  NH2 ARG B1286      56.962  41.167   9.192  1.00  0.00           N  
ATOM   1604  N   ASP B1287      53.584  37.217  16.174  1.00  0.00           N  
ATOM   1605  CA  ASP B1287      52.626  36.488  16.996  1.00  0.00           C  
ATOM   1606  C   ASP B1287      52.497  35.025  16.606  1.00  0.00           C  
ATOM   1607  O   ASP B1287      51.678  34.302  17.170  1.00  0.00           O  
ATOM   1608  CB  ASP B1287      51.250  37.147  16.912  1.00  0.00           C  
ATOM   1609  CG  ASP B1287      51.266  38.583  17.381  1.00  0.00           C  
ATOM   1610  OD1 ASP B1287      51.922  39.415  16.714  1.00  0.00           O  
ATOM   1611  OD2 ASP B1287      50.630  38.879  18.418  1.00  0.00           O  
ATOM   1612  N   ARG B1288      53.303  34.587  15.646  1.00  0.00           N  
ATOM   1613  CA  ARG B1288      53.245  33.203  15.198  1.00  0.00           C  
ATOM   1614  C   ARG B1288      53.609  32.234  16.316  1.00  0.00           C  
ATOM   1615  O   ARG B1288      54.578  32.439  17.049  1.00  0.00           O  
ATOM   1616  CB  ARG B1288      54.161  33.004  13.994  1.00  0.00           C  
ATOM   1617  CG  ARG B1288      53.823  33.928  12.833  1.00  0.00           C  
ATOM   1618  CD  ARG B1288      54.440  33.427  11.553  1.00  0.00           C  
ATOM   1619  NE  ARG B1288      53.894  32.125  11.184  1.00  0.00           N  
ATOM   1620  CZ  ARG B1288      54.409  31.346  10.241  1.00  0.00           C  
ATOM   1621  NH1 ARG B1288      55.484  31.739   9.573  1.00  0.00           N  
ATOM   1622  NH2 ARG B1288      53.855  30.171   9.971  1.00  0.00           N  
ATOM   1623  N   THR B1289      52.816  31.177  16.440  1.00  0.00           N  
ATOM   1624  CA  THR B1289      53.023  30.177  17.475  1.00  0.00           C  
ATOM   1625  C   THR B1289      53.198  28.796  16.857  1.00  0.00           C  
ATOM   1626  O   THR B1289      53.339  27.799  17.563  1.00  0.00           O  
ATOM   1627  CB  THR B1289      51.803  30.116  18.416  1.00  0.00           C  
ATOM   1628  OG1 THR B1289      50.714  29.469  17.743  1.00  0.00           O  
ATOM   1629  CG2 THR B1289      51.366  31.524  18.816  1.00  0.00           C  
ATOM   1630  N   ASP B1290      53.198  28.743  15.534  1.00  0.00           N  
ATOM   1631  CA  ASP B1290      53.302  27.474  14.829  1.00  0.00           C  
ATOM   1632  C   ASP B1290      54.672  27.172  14.235  1.00  0.00           C  
ATOM   1633  O   ASP B1290      54.809  26.230  13.459  1.00  0.00           O  
ATOM   1634  CB  ASP B1290      52.266  27.444  13.711  1.00  0.00           C  
ATOM   1635  CG  ASP B1290      52.525  28.510  12.664  1.00  0.00           C  
ATOM   1636  OD1 ASP B1290      52.670  29.696  13.045  1.00  0.00           O  
ATOM   1637  OD2 ASP B1290      52.589  28.161  11.464  1.00  0.00           O  
ATOM   1638  N   ILE B1291      55.682  27.963  14.576  1.00  0.00           N  
ATOM   1639  CA  ILE B1291      57.012  27.714  14.038  1.00  0.00           C  
ATOM   1640  C   ILE B1291      57.762  26.740  14.936  1.00  0.00           C  
ATOM   1641  O   ILE B1291      58.154  27.077  16.053  1.00  0.00           O  
ATOM   1642  CB  ILE B1291      57.813  29.011  13.909  1.00  0.00           C  
ATOM   1643  CG1 ILE B1291      57.006  30.024  13.093  1.00  0.00           C  
ATOM   1644  CG2 ILE B1291      59.147  28.721  13.233  1.00  0.00           C  
ATOM   1645  CD1 ILE B1291      57.674  31.356  12.930  1.00  0.00           C  
ATOM   1646  N   GLN B1292      57.955  25.526  14.438  1.00  0.00           N  
ATOM   1647  CA  GLN B1292      58.633  24.496  15.206  1.00  0.00           C  
ATOM   1648  C   GLN B1292      60.066  24.855  15.581  1.00  0.00           C  
ATOM   1649  O   GLN B1292      60.791  25.485  14.818  1.00  0.00           O  
ATOM   1650  CB  GLN B1292      58.611  23.167  14.449  1.00  0.00           C  
ATOM   1651  CG  GLN B1292      59.362  22.051  15.164  1.00  0.00           C  
ATOM   1652  CD  GLN B1292      58.698  20.709  14.995  1.00  0.00           C  
ATOM   1653  OE1 GLN B1292      58.331  20.323  13.887  1.00  0.00           O  
ATOM   1654  NE2 GLN B1292      58.543  19.981  16.097  1.00  0.00           N  
ATOM   1655  N   CYS B1293      60.456  24.437  16.776  1.00  0.00           N  
ATOM   1656  CA  CYS B1293      61.779  24.693  17.301  1.00  0.00           C  
ATOM   1657  C   CYS B1293      62.590  23.398  17.295  1.00  0.00           C  
ATOM   1658  O   CYS B1293      62.053  22.321  17.542  1.00  0.00           O  
ATOM   1659  CB  CYS B1293      61.642  25.233  18.726  1.00  0.00           C  
ATOM   1660  SG  CYS B1293      63.168  25.630  19.592  1.00  0.00           S  
ATOM   1661  N   LEU B1294      63.879  23.511  16.994  1.00  0.00           N  
ATOM   1662  CA  LEU B1294      64.781  22.359  16.979  1.00  0.00           C  
ATOM   1663  C   LEU B1294      65.892  22.656  17.975  1.00  0.00           C  
ATOM   1664  O   LEU B1294      66.536  23.700  17.902  1.00  0.00           O  
ATOM   1665  CB  LEU B1294      65.379  22.142  15.578  1.00  0.00           C  
ATOM   1666  CG  LEU B1294      66.452  21.045  15.461  1.00  0.00           C  
ATOM   1667  CD1 LEU B1294      65.905  19.726  16.001  1.00  0.00           C  
ATOM   1668  CD2 LEU B1294      66.883  20.878  14.004  1.00  0.00           C  
ATOM   1669  N   ILE B1295      66.121  21.729  18.897  1.00  0.00           N  
ATOM   1670  CA  ILE B1295      67.136  21.903  19.927  1.00  0.00           C  
ATOM   1671  C   ILE B1295      68.243  20.848  19.942  1.00  0.00           C  
ATOM   1672  O   ILE B1295      68.000  19.689  20.275  1.00  0.00           O  
ATOM   1673  CB  ILE B1295      66.493  21.881  21.334  1.00  0.00           C  
ATOM   1674  CG1 ILE B1295      65.343  22.887  21.403  1.00  0.00           C  
ATOM   1675  CG2 ILE B1295      67.555  22.146  22.395  1.00  0.00           C  
ATOM   1676  CD1 ILE B1295      64.548  22.830  22.705  1.00  0.00           C  
ATOM   1677  N   PRO B1296      69.472  21.229  19.562  1.00  0.00           N  
ATOM   1678  CA  PRO B1296      70.544  20.230  19.594  1.00  0.00           C  
ATOM   1679  C   PRO B1296      71.072  20.195  21.033  1.00  0.00           C  
ATOM   1680  O   PRO B1296      71.302  21.243  21.637  1.00  0.00           O  
ATOM   1681  CB  PRO B1296      71.557  20.775  18.587  1.00  0.00           C  
ATOM   1682  CG  PRO B1296      71.372  22.244  18.680  1.00  0.00           C  
ATOM   1683  CD  PRO B1296      69.874  22.417  18.784  1.00  0.00           C  
ATOM   1684  N   CYS B1297      71.245  18.999  21.586  1.00  0.00           N  
ATOM   1685  CA  CYS B1297      71.706  18.866  22.965  1.00  0.00           C  
ATOM   1686  C   CYS B1297      72.365  17.515  23.219  1.00  0.00           C  
ATOM   1687  O   CYS B1297      72.573  16.730  22.296  1.00  0.00           O  
ATOM   1688  CB  CYS B1297      70.516  19.012  23.906  1.00  0.00           C  
ATOM   1689  SG  CYS B1297      69.253  17.739  23.601  1.00  0.00           S  
ATOM   1690  N   ALA B1298      72.686  17.249  24.483  1.00  0.00           N  
ATOM   1691  CA  ALA B1298      73.306  15.983  24.870  1.00  0.00           C  
ATOM   1692  C   ALA B1298      72.201  15.005  25.264  1.00  0.00           C  
ATOM   1693  O   ALA B1298      71.194  15.405  25.845  1.00  0.00           O  
ATOM   1694  CB  ALA B1298      74.261  16.200  26.031  1.00  0.00           C  
ATOM   1695  N   ILE B1299      72.394  13.727  24.948  1.00  0.00           N  
ATOM   1696  CA  ILE B1299      71.392  12.709  25.241  1.00  0.00           C  
ATOM   1697  C   ILE B1299      70.955  12.695  26.704  1.00  0.00           C  
ATOM   1698  O   ILE B1299      69.782  12.481  26.997  1.00  0.00           O  
ATOM   1699  CB  ILE B1299      71.894  11.288  24.828  1.00  0.00           C  
ATOM   1700  CG1 ILE B1299      70.783  10.254  25.019  1.00  0.00           C  
ATOM   1701  CG2 ILE B1299      73.106  10.895  25.640  1.00  0.00           C  
ATOM   1702  CD1 ILE B1299      69.606  10.429  24.082  1.00  0.00           C  
ATOM   1703  N   ASP B1300      71.889  12.943  27.618  1.00  0.00           N  
ATOM   1704  CA  ASP B1300      71.569  12.933  29.042  1.00  0.00           C  
ATOM   1705  C   ASP B1300      70.702  14.117  29.460  1.00  0.00           C  
ATOM   1706  O   ASP B1300      70.324  14.232  30.624  1.00  0.00           O  
ATOM   1707  CB  ASP B1300      72.848  12.918  29.880  1.00  0.00           C  
ATOM   1708  CG  ASP B1300      73.694  14.157  29.673  1.00  0.00           C  
ATOM   1709  OD1 ASP B1300      74.112  14.410  28.523  1.00  0.00           O  
ATOM   1710  OD2 ASP B1300      73.943  14.880  30.659  1.00  0.00           O  
ATOM   1711  N   GLN B1301      70.391  14.999  28.518  1.00  0.00           N  
ATOM   1712  CA  GLN B1301      69.552  16.146  28.831  1.00  0.00           C  
ATOM   1713  C   GLN B1301      68.111  15.885  28.419  1.00  0.00           C  
ATOM   1714  O   GLN B1301      67.220  16.683  28.699  1.00  0.00           O  
ATOM   1715  CB  GLN B1301      70.073  17.398  28.128  1.00  0.00           C  
ATOM   1716  CG  GLN B1301      71.400  17.883  28.666  1.00  0.00           C  
ATOM   1717  CD  GLN B1301      71.936  19.072  27.899  1.00  0.00           C  
ATOM   1718  OE1 GLN B1301      72.363  18.950  26.745  1.00  0.00           O  
ATOM   1719  NE2 GLN B1301      71.912  20.236  28.535  1.00  0.00           N  
ATOM   1720  N   ASP B1302      67.886  14.755  27.761  1.00  0.00           N  
ATOM   1721  CA  ASP B1302      66.549  14.391  27.306  1.00  0.00           C  
ATOM   1722  C   ASP B1302      65.499  14.482  28.423  1.00  0.00           C  
ATOM   1723  O   ASP B1302      64.378  14.943  28.189  1.00  0.00           O  
ATOM   1724  CB  ASP B1302      66.561  12.977  26.713  1.00  0.00           C  
ATOM   1725  CG  ASP B1302      65.237  12.602  26.075  1.00  0.00           C  
ATOM   1726  OD1 ASP B1302      64.843  13.254  25.084  1.00  0.00           O  
ATOM   1727  OD2 ASP B1302      64.584  11.657  26.568  1.00  0.00           O  
ATOM   1728  N   PRO B1303      65.840  14.032  29.646  1.00  0.00           N  
ATOM   1729  CA  PRO B1303      64.873  14.100  30.748  1.00  0.00           C  
ATOM   1730  C   PRO B1303      64.458  15.533  31.056  1.00  0.00           C  
ATOM   1731  O   PRO B1303      63.308  15.792  31.415  1.00  0.00           O  
ATOM   1732  CB  PRO B1303      65.627  13.466  31.917  1.00  0.00           C  
ATOM   1733  CG  PRO B1303      66.524  12.485  31.244  1.00  0.00           C  
ATOM   1734  CD  PRO B1303      67.036  13.273  30.056  1.00  0.00           C  
ATOM   1735  N   TYR B1304      65.392  16.467  30.919  1.00  0.00           N  
ATOM   1736  CA  TYR B1304      65.068  17.853  31.204  1.00  0.00           C  
ATOM   1737  C   TYR B1304      64.140  18.437  30.147  1.00  0.00           C  
ATOM   1738  O   TYR B1304      63.144  19.067  30.490  1.00  0.00           O  
ATOM   1739  CB  TYR B1304      66.349  18.688  31.334  1.00  0.00           C  
ATOM   1740  CG  TYR B1304      67.376  18.052  32.250  1.00  0.00           C  
ATOM   1741  CD1 TYR B1304      66.987  17.438  33.442  1.00  0.00           C  
ATOM   1742  CD2 TYR B1304      68.729  18.024  31.907  1.00  0.00           C  
ATOM   1743  CE1 TYR B1304      67.917  16.802  34.270  1.00  0.00           C  
ATOM   1744  CE2 TYR B1304      69.673  17.391  32.730  1.00  0.00           C  
ATOM   1745  CZ  TYR B1304      69.256  16.780  33.908  1.00  0.00           C  
ATOM   1746  OH  TYR B1304      70.165  16.132  34.716  1.00  0.00           O  
ATOM   1747  N   PHE B1306      64.446  18.212  28.868  1.00  0.00           N  
ATOM   1748  CA  PHE B1306      63.611  18.736  27.782  1.00  0.00           C  
ATOM   1749  C   PHE B1306      62.270  18.022  27.691  1.00  0.00           C  
ATOM   1750  O   PHE B1306      61.358  18.473  26.991  1.00  0.00           O  
ATOM   1751  CB  PHE B1306      64.354  18.649  26.441  1.00  0.00           C  
ATOM   1752  CG  PHE B1306      65.485  19.629  26.327  1.00  0.00           C  
ATOM   1753  CD1 PHE B1306      65.228  20.997  26.286  1.00  0.00           C  
ATOM   1754  CD2 PHE B1306      66.807  19.194  26.347  1.00  0.00           C  
ATOM   1755  CE1 PHE B1306      66.271  21.921  26.277  1.00  0.00           C  
ATOM   1756  CE2 PHE B1306      67.859  20.112  26.338  1.00  0.00           C  
ATOM   1757  CZ  PHE B1306      67.585  21.480  26.306  1.00  0.00           C  
ATOM   1758  N   ARG B1310      62.154  16.908  28.406  1.00  0.00           N  
ATOM   1759  CA  ARG B1310      60.911  16.151  28.430  1.00  0.00           C  
ATOM   1760  C   ARG B1310      59.839  17.030  29.091  1.00  0.00           C  
ATOM   1761  O   ARG B1310      58.674  17.012  28.693  1.00  0.00           O  
ATOM   1762  CB  ARG B1310      61.100  14.849  29.216  1.00  0.00           C  
ATOM   1763  CG  ARG B1310      59.921  13.890  29.127  1.00  0.00           C  
ATOM   1764  CD  ARG B1310      60.193  12.606  29.896  1.00  0.00           C  
ATOM   1765  NE  ARG B1310      59.095  11.652  29.760  1.00  0.00           N  
ATOM   1766  CZ  ARG B1310      59.030  10.483  30.396  1.00  0.00           C  
ATOM   1767  NH1 ARG B1310      60.005  10.118  31.220  1.00  0.00           N  
ATOM   1768  NH2 ARG B1310      57.989   9.678  30.208  1.00  0.00           N  
ATOM   1769  N   THR B1314      59.612  20.359  29.015  1.00  0.00           N  
ATOM   1770  CA  THR B1314      59.182  21.340  28.024  1.00  0.00           C  
ATOM   1771  C   THR B1314      58.252  20.711  26.987  1.00  0.00           C  
ATOM   1772  O   THR B1314      57.212  21.279  26.639  1.00  0.00           O  
ATOM   1773  CB  THR B1314      60.393  21.954  27.300  1.00  0.00           C  
ATOM   1774  OG1 THR B1314      61.255  22.578  28.266  1.00  0.00           O  
ATOM   1775  CG2 THR B1314      59.938  22.986  26.269  1.00  0.00           C  
ATOM   1776  N   ARG B1316      58.633  19.537  26.500  1.00  0.00           N  
ATOM   1777  CA  ARG B1316      57.836  18.836  25.510  1.00  0.00           C  
ATOM   1778  C   ARG B1316      56.466  18.438  26.067  1.00  0.00           C  
ATOM   1779  O   ARG B1316      55.459  18.570  25.373  1.00  0.00           O  
ATOM   1780  CB  ARG B1316      58.596  17.599  24.995  1.00  0.00           C  
ATOM   1781  CG  ARG B1316      59.750  17.927  24.030  1.00  0.00           C  
ATOM   1782  CD  ARG B1316      60.597  16.690  23.711  1.00  0.00           C  
ATOM   1783  NE  ARG B1316      59.801  15.608  23.126  1.00  0.00           N  
ATOM   1784  CZ  ARG B1316      59.349  15.594  21.874  1.00  0.00           C  
ATOM   1785  NH1 ARG B1316      59.617  16.600  21.049  1.00  0.00           N  
ATOM   1786  NH2 ARG B1316      58.604  14.579  21.452  1.00  0.00           N  
ATOM   1787  N   ASP B1317      56.414  17.971  27.314  1.00  0.00           N  
ATOM   1788  CA  ASP B1317      55.127  17.571  27.901  1.00  0.00           C  
ATOM   1789  C   ASP B1317      54.177  18.739  28.133  1.00  0.00           C  
ATOM   1790  O   ASP B1317      52.966  18.593  27.994  1.00  0.00           O  
ATOM   1791  CB  ASP B1317      55.322  16.814  29.221  1.00  0.00           C  
ATOM   1792  CG  ASP B1317      55.847  15.401  29.013  1.00  0.00           C  
ATOM   1793  OD1 ASP B1317      55.597  14.829  27.928  1.00  0.00           O  
ATOM   1794  OD2 ASP B1317      56.495  14.852  29.934  1.00  0.00           O  
ATOM   1795  N   VAL B1318      54.722  19.902  28.472  1.00  0.00           N  
ATOM   1796  CA  VAL B1318      53.888  21.072  28.725  1.00  0.00           C  
ATOM   1797  C   VAL B1318      53.391  21.753  27.451  1.00  0.00           C  
ATOM   1798  O   VAL B1318      52.318  22.354  27.448  1.00  0.00           O  
ATOM   1799  CB  VAL B1318      54.642  22.112  29.588  1.00  0.00           C  
ATOM   1800  CG1 VAL B1318      53.750  23.308  29.877  1.00  0.00           C  
ATOM   1801  CG2 VAL B1318      55.052  21.481  30.898  1.00  0.00           C  
ATOM   1802  N   ALA B1319      54.160  21.640  26.369  1.00  0.00           N  
ATOM   1803  CA  ALA B1319      53.816  22.276  25.100  1.00  0.00           C  
ATOM   1804  C   ALA B1319      52.356  22.112  24.661  1.00  0.00           C  
ATOM   1805  O   ALA B1319      51.643  23.098  24.502  1.00  0.00           O  
ATOM   1806  CB  ALA B1319      54.760  21.783  24.002  1.00  0.00           C  
ATOM   1807  N   PRO B1321      51.893  20.868  24.442  1.00  0.00           N  
ATOM   1808  CA  PRO B1321      50.493  20.726  24.023  1.00  0.00           C  
ATOM   1809  C   PRO B1321      49.499  21.281  25.038  1.00  0.00           C  
ATOM   1810  O   PRO B1321      48.454  21.820  24.668  1.00  0.00           O  
ATOM   1811  CB  PRO B1321      50.341  19.218  23.813  1.00  0.00           C  
ATOM   1812  CG  PRO B1321      51.385  18.624  24.721  1.00  0.00           C  
ATOM   1813  CD  PRO B1321      52.557  19.553  24.504  1.00  0.00           C  
ATOM   1814  N   ARG B1322      49.834  21.168  26.317  1.00  0.00           N  
ATOM   1815  CA  ARG B1322      48.952  21.654  27.369  1.00  0.00           C  
ATOM   1816  C   ARG B1322      48.751  23.156  27.290  1.00  0.00           C  
ATOM   1817  O   ARG B1322      47.776  23.678  27.824  1.00  0.00           O  
ATOM   1818  CB  ARG B1322      49.495  21.258  28.743  1.00  0.00           C  
ATOM   1819  CG  ARG B1322      49.505  19.748  28.981  1.00  0.00           C  
ATOM   1820  CD  ARG B1322      50.146  19.419  30.311  1.00  0.00           C  
ATOM   1821  NE  ARG B1322      49.405  20.022  31.409  1.00  0.00           N  
ATOM   1822  CZ  ARG B1322      49.920  20.275  32.605  1.00  0.00           C  
ATOM   1823  NH1 ARG B1322      51.188  19.978  32.861  1.00  0.00           N  
ATOM   1824  NH2 ARG B1322      49.165  20.828  33.545  1.00  0.00           N  
ATOM   1825  N   ILE B1323      49.667  23.862  26.634  1.00  0.00           N  
ATOM   1826  CA  ILE B1323      49.511  25.305  26.490  1.00  0.00           C  
ATOM   1827  C   ILE B1323      49.305  25.699  25.025  1.00  0.00           C  
ATOM   1828  O   ILE B1323      49.487  26.856  24.641  1.00  0.00           O  
ATOM   1829  CB  ILE B1323      50.705  26.086  27.106  1.00  0.00           C  
ATOM   1830  CG1 ILE B1323      52.033  25.604  26.523  1.00  0.00           C  
ATOM   1831  CG2 ILE B1323      50.714  25.897  28.609  1.00  0.00           C  
ATOM   1832  CD1 ILE B1323      53.225  26.409  27.020  1.00  0.00           C  
ATOM   1833  N   GLY B1341      48.921  24.717  24.214  1.00  0.00           N  
ATOM   1834  CA  GLY B1341      48.639  24.959  22.808  1.00  0.00           C  
ATOM   1835  C   GLY B1341      49.789  25.240  21.860  1.00  0.00           C  
ATOM   1836  O   GLY B1341      49.582  25.882  20.833  1.00  0.00           O  
ATOM   1837  N   TYR B1342      50.991  24.767  22.178  1.00  0.00           N  
ATOM   1838  CA  TYR B1342      52.137  25.006  21.307  1.00  0.00           C  
ATOM   1839  C   TYR B1342      52.765  23.710  20.832  1.00  0.00           C  
ATOM   1840  O   TYR B1342      52.671  22.688  21.502  1.00  0.00           O  
ATOM   1841  CB  TYR B1342      53.230  25.795  22.030  1.00  0.00           C  
ATOM   1842  CG  TYR B1342      52.862  27.166  22.537  1.00  0.00           C  
ATOM   1843  CD1 TYR B1342      52.078  28.037  21.777  1.00  0.00           C  
ATOM   1844  CD2 TYR B1342      53.384  27.631  23.749  1.00  0.00           C  
ATOM   1845  CE1 TYR B1342      51.832  29.334  22.208  1.00  0.00           C  
ATOM   1846  CE2 TYR B1342      53.150  28.922  24.184  1.00  0.00           C  
ATOM   1847  CZ  TYR B1342      52.377  29.770  23.413  1.00  0.00           C  
ATOM   1848  OH  TYR B1342      52.168  31.056  23.845  1.00  0.00           O  
ATOM   1849  N   PRO B1344      53.440  23.742  19.672  1.00  0.00           N  
ATOM   1850  CA  PRO B1344      54.083  22.528  19.162  1.00  0.00           C  
ATOM   1851  C   PRO B1344      55.265  22.144  20.059  1.00  0.00           C  
ATOM   1852  O   PRO B1344      55.917  23.011  20.646  1.00  0.00           O  
ATOM   1853  CB  PRO B1344      54.529  22.939  17.759  1.00  0.00           C  
ATOM   1854  CG  PRO B1344      54.806  24.404  17.909  1.00  0.00           C  
ATOM   1855  CD  PRO B1344      53.639  24.875  18.750  1.00  0.00           C  
ATOM   1856  N   LYS B1345      55.534  20.851  20.177  1.00  0.00           N  
ATOM   1857  CA  LYS B1345      56.651  20.382  20.992  1.00  0.00           C  
ATOM   1858  C   LYS B1345      57.972  20.643  20.276  1.00  0.00           C  
ATOM   1859  O   LYS B1345      58.055  20.505  19.063  1.00  0.00           O  
ATOM   1860  CB  LYS B1345      56.547  18.879  21.227  1.00  0.00           C  
ATOM   1861  CG  LYS B1345      55.275  18.399  21.890  1.00  0.00           C  
ATOM   1862  CD  LYS B1345      55.393  16.904  22.149  1.00  0.00           C  
ATOM   1863  CE  LYS B1345      54.217  16.365  22.939  1.00  0.00           C  
ATOM   1864  NZ  LYS B1345      54.472  14.950  23.319  1.00  0.00           N  
ATOM   1865  N   PRO B1347      59.025  21.024  21.013  1.00  0.00           N  
ATOM   1866  CA  PRO B1347      60.279  21.253  20.290  1.00  0.00           C  
ATOM   1867  C   PRO B1347      60.928  19.913  19.934  1.00  0.00           C  
ATOM   1868  O   PRO B1347      60.799  18.934  20.673  1.00  0.00           O  
ATOM   1869  CB  PRO B1347      61.109  22.063  21.284  1.00  0.00           C  
ATOM   1870  CG  PRO B1347      60.637  21.537  22.619  1.00  0.00           C  
ATOM   1871  CD  PRO B1347      59.131  21.464  22.416  1.00  0.00           C  
ATOM   1872  N   ALA B1348      61.602  19.872  18.789  1.00  0.00           N  
ATOM   1873  CA  ALA B1348      62.283  18.662  18.334  1.00  0.00           C  
ATOM   1874  C   ALA B1348      63.688  18.661  18.934  1.00  0.00           C  
ATOM   1875  O   ALA B1348      64.206  19.712  19.310  1.00  0.00           O  
ATOM   1876  CB  ALA B1348      62.359  18.645  16.811  1.00  0.00           C  
ATOM   1877  N   LEU B1349      64.305  17.488  19.022  1.00  0.00           N  
ATOM   1878  CA  LEU B1349      65.640  17.389  19.593  1.00  0.00           C  
ATOM   1879  C   LEU B1349      66.596  16.539  18.761  1.00  0.00           C  
ATOM   1880  O   LEU B1349      66.176  15.661  18.008  1.00  0.00           O  
ATOM   1881  CB  LEU B1349      65.566  16.773  20.992  1.00  0.00           C  
ATOM   1882  CG  LEU B1349      64.546  17.277  22.019  1.00  0.00           C  
ATOM   1883  CD1 LEU B1349      64.591  16.360  23.241  1.00  0.00           C  
ATOM   1884  CD2 LEU B1349      64.849  18.705  22.402  1.00  0.00           C  
ATOM   1885  N   LEU B1350      67.886  16.819  18.919  1.00  0.00           N  
ATOM   1886  CA  LEU B1350      68.966  16.071  18.272  1.00  0.00           C  
ATOM   1887  C   LEU B1350      69.954  15.839  19.423  1.00  0.00           C  
ATOM   1888  O   LEU B1350      70.505  16.788  19.982  1.00  0.00           O  
ATOM   1889  CB  LEU B1350      69.600  16.888  17.135  1.00  0.00           C  
ATOM   1890  CG  LEU B1350      68.753  16.978  15.853  1.00  0.00           C  
ATOM   1891  CD1 LEU B1350      69.330  18.016  14.891  1.00  0.00           C  
ATOM   1892  CD2 LEU B1350      68.706  15.606  15.190  1.00  0.00           C  
ATOM   1893  N   HIS B1351      70.145  14.575  19.791  1.00  0.00           N  
ATOM   1894  CA  HIS B1351      71.015  14.205  20.911  1.00  0.00           C  
ATOM   1895  C   HIS B1351      72.437  13.830  20.497  1.00  0.00           C  
ATOM   1896  O   HIS B1351      72.635  13.134  19.504  1.00  0.00           O  
ATOM   1897  CB  HIS B1351      70.426  13.002  21.674  1.00  0.00           C  
ATOM   1898  CG  HIS B1351      68.994  13.165  22.097  1.00  0.00           C  
ATOM   1899  ND1 HIS B1351      68.606  14.008  23.118  1.00  0.00           N  
ATOM   1900  CD2 HIS B1351      67.869  12.529  21.689  1.00  0.00           C  
ATOM   1901  CE1 HIS B1351      67.306  13.879  23.325  1.00  0.00           C  
ATOM   1902  NE2 HIS B1351      66.835  12.987  22.473  1.00  0.00           N  
ATOM   1903  N   SER B1352      73.418  14.271  21.282  1.00  0.00           N  
ATOM   1904  CA  SER B1352      74.814  13.940  21.016  1.00  0.00           C  
ATOM   1905  C   SER B1352      75.339  13.019  22.106  1.00  0.00           C  
ATOM   1906  O   SER B1352      74.697  12.823  23.142  1.00  0.00           O  
ATOM   1907  CB  SER B1352      75.688  15.189  20.998  1.00  0.00           C  
ATOM   1908  OG  SER B1352      75.959  15.614  22.321  1.00  0.00           O  
ATOM   1909  N   THR B1356      76.516  12.458  21.859  1.00  0.00           N  
ATOM   1910  CA  THR B1356      77.176  11.578  22.811  1.00  0.00           C  
ATOM   1911  C   THR B1356      77.862  12.473  23.840  1.00  0.00           C  
ATOM   1912  O   THR B1356      77.711  13.699  23.807  1.00  0.00           O  
ATOM   1913  CB  THR B1356      78.241  10.721  22.113  1.00  0.00           C  
ATOM   1914  OG1 THR B1356      79.074  11.568  21.307  1.00  0.00           O  
ATOM   1915  CG2 THR B1356      77.590   9.667  21.228  1.00  0.00           C  
ATOM   1916  N   PHE B1360      78.619  11.865  24.748  1.00  0.00           N  
ATOM   1917  CA  PHE B1360      79.326  12.620  25.782  1.00  0.00           C  
ATOM   1918  C   PHE B1360      80.744  12.930  25.332  1.00  0.00           C  
ATOM   1919  O   PHE B1360      81.425  12.058  24.795  1.00  0.00           O  
ATOM   1920  CB  PHE B1360      79.407  11.810  27.079  1.00  0.00           C  
ATOM   1921  CG  PHE B1360      78.073  11.421  27.646  1.00  0.00           C  
ATOM   1922  CD1 PHE B1360      77.148  12.390  28.015  1.00  0.00           C  
ATOM   1923  CD2 PHE B1360      77.749  10.081  27.829  1.00  0.00           C  
ATOM   1924  CE1 PHE B1360      75.919  12.026  28.561  1.00  0.00           C  
ATOM   1925  CE2 PHE B1360      76.525   9.708  28.373  1.00  0.00           C  
ATOM   1926  CZ  PHE B1360      75.608  10.681  28.739  1.00  0.00           C  
ATOM   1927  N   PHE B1361      81.189  14.167  25.543  1.00  0.00           N  
ATOM   1928  CA  PHE B1361      82.557  14.531  25.182  1.00  0.00           C  
ATOM   1929  C   PHE B1361      83.425  14.004  26.323  1.00  0.00           C  
ATOM   1930  O   PHE B1361      83.254  14.400  27.479  1.00  0.00           O  
ATOM   1931  CB  PHE B1361      82.723  16.046  25.070  1.00  0.00           C  
ATOM   1932  CG  PHE B1361      84.076  16.467  24.551  1.00  0.00           C  
ATOM   1933  CD1 PHE B1361      84.380  16.358  23.195  1.00  0.00           C  
ATOM   1934  CD2 PHE B1361      85.054  16.944  25.420  1.00  0.00           C  
ATOM   1935  CE1 PHE B1361      85.639  16.717  22.712  1.00  0.00           C  
ATOM   1936  CE2 PHE B1361      86.316  17.305  24.948  1.00  0.00           C  
ATOM   1937  CZ  PHE B1361      86.610  17.191  23.590  1.00  0.00           C  
ATOM   1938  N   PRO B1365      84.374  13.111  26.015  1.00  0.00           N  
ATOM   1939  CA  PRO B1365      85.264  12.522  27.022  1.00  0.00           C  
ATOM   1940  C   PRO B1365      86.189  13.488  27.756  1.00  0.00           C  
ATOM   1941  O   PRO B1365      86.760  14.403  27.160  1.00  0.00           O  
ATOM   1942  CB  PRO B1365      86.040  11.487  26.219  1.00  0.00           C  
ATOM   1943  CG  PRO B1365      86.186  12.168  24.897  1.00  0.00           C  
ATOM   1944  CD  PRO B1365      84.792  12.719  24.658  1.00  0.00           C  
ATOM   1945  N   ALA B1366      86.332  13.276  29.060  1.00  0.00           N  
ATOM   1946  CA  ALA B1366      87.215  14.107  29.870  1.00  0.00           C  
ATOM   1947  C   ALA B1366      88.652  13.663  29.582  1.00  0.00           C  
ATOM   1948  O   ALA B1366      88.895  12.484  29.314  1.00  0.00           O  
ATOM   1949  CB  ALA B1366      86.887  13.931  31.349  1.00  0.00           C  
ATOM   1950  N   LEU B1368      89.595  14.602  29.628  1.00  0.00           N  
ATOM   1951  CA  LEU B1368      90.997  14.291  29.360  1.00  0.00           C  
ATOM   1952  C   LEU B1368      91.453  12.959  29.949  1.00  0.00           C  
ATOM   1953  O   LEU B1368      92.239  12.239  29.333  1.00  0.00           O  
ATOM   1954  CB  LEU B1368      91.903  15.411  29.877  1.00  0.00           C  
ATOM   1955  CG  LEU B1368      92.376  16.415  28.825  1.00  0.00           C  
ATOM   1956  CD1 LEU B1368      93.266  17.465  29.475  1.00  0.00           C  
ATOM   1957  CD2 LEU B1368      93.133  15.680  27.724  1.00  0.00           C  
ATOM   1958  N   GLN B1369      90.959  12.636  31.140  1.00  0.00           N  
ATOM   1959  CA  GLN B1369      91.314  11.388  31.803  1.00  0.00           C  
ATOM   1960  C   GLN B1369      90.080  10.502  31.970  1.00  0.00           C  
ATOM   1961  O   GLN B1369      89.924   9.506  31.266  1.00  0.00           O  
ATOM   1962  CB  GLN B1369      91.942  11.688  33.165  1.00  0.00           C  
ATOM   1963  CG  GLN B1369      93.228  12.503  33.076  1.00  0.00           C  
ATOM   1964  CD  GLN B1369      93.107  13.881  33.710  1.00  0.00           C  
ATOM   1965  OE1 GLN B1369      92.219  14.662  33.361  1.00  0.00           O  
ATOM   1966  NE2 GLN B1369      94.008  14.187  34.644  1.00  0.00           N  
ATOM   1967  N   GLY B1370      89.209  10.876  32.905  1.00  0.00           N  
ATOM   1968  CA  GLY B1370      87.987  10.127  33.156  1.00  0.00           C  
ATOM   1969  C   GLY B1370      88.106   8.622  33.017  1.00  0.00           C  
ATOM   1970  O   GLY B1370      87.099   7.919  32.905  1.00  0.00           O  
ATOM   1971  N   PRO B1449      92.493  22.505  36.186  1.00  0.00           N  
ATOM   1972  CA  PRO B1449      93.470  23.181  35.325  1.00  0.00           C  
ATOM   1973  C   PRO B1449      93.970  22.263  34.212  1.00  0.00           C  
ATOM   1974  O   PRO B1449      94.266  22.714  33.107  1.00  0.00           O  
ATOM   1975  CB  PRO B1449      94.573  23.565  36.303  1.00  0.00           C  
ATOM   1976  CG  PRO B1449      94.558  22.411  37.261  1.00  0.00           C  
ATOM   1977  CD  PRO B1449      93.078  22.197  37.504  1.00  0.00           C  
ATOM   1978  N   ASN B1450      94.057  20.972  34.518  1.00  0.00           N  
ATOM   1979  CA  ASN B1450      94.511  19.971  33.558  1.00  0.00           C  
ATOM   1980  C   ASN B1450      93.454  18.888  33.366  1.00  0.00           C  
ATOM   1981  O   ASN B1450      93.756  17.790  32.897  1.00  0.00           O  
ATOM   1982  CB  ASN B1450      95.817  19.326  34.033  1.00  0.00           C  
ATOM   1983  CG  ASN B1450      97.002  20.271  33.956  1.00  0.00           C  
ATOM   1984  OD1 ASN B1450      98.109  19.926  34.367  1.00  0.00           O  
ATOM   1985  ND2 ASN B1450      96.777  21.467  33.425  1.00  0.00           N  
ATOM   1986  N   SER B1452      92.216  19.196  33.739  1.00  0.00           N  
ATOM   1987  CA  SER B1452      91.124  18.241  33.589  1.00  0.00           C  
ATOM   1988  C   SER B1452      90.513  18.374  32.197  1.00  0.00           C  
ATOM   1989  O   SER B1452      89.735  17.523  31.761  1.00  0.00           O  
ATOM   1990  CB  SER B1452      90.054  18.485  34.656  1.00  0.00           C  
ATOM   1991  OG  SER B1452      89.610  19.830  34.628  1.00  0.00           O  
ATOM   1992  N   SER B1455      90.881  19.447  31.502  1.00  0.00           N  
ATOM   1993  CA  SER B1455      90.378  19.699  30.158  1.00  0.00           C  
ATOM   1994  C   SER B1455      91.169  20.798  29.462  1.00  0.00           C  
ATOM   1995  O   SER B1455      91.856  21.588  30.109  1.00  0.00           O  
ATOM   1996  CB  SER B1455      88.899  20.089  30.219  1.00  0.00           C  
ATOM   1997  OG  SER B1455      88.713  21.240  31.024  1.00  0.00           O  
ATOM   1998  N   ILE B1456      91.066  20.840  28.138  1.00  0.00           N  
ATOM   1999  CA  ILE B1456      91.761  21.839  27.339  1.00  0.00           C  
ATOM   2000  C   ILE B1456      90.834  23.032  27.120  1.00  0.00           C  
ATOM   2001  O   ILE B1456      89.734  22.880  26.606  1.00  0.00           O  
ATOM   2002  CB  ILE B1456      92.180  21.243  25.984  1.00  0.00           C  
ATOM   2003  CG1 ILE B1456      93.041  20.001  26.223  1.00  0.00           C  
ATOM   2004  CG2 ILE B1456      92.944  22.276  25.167  1.00  0.00           C  
ATOM   2005  CD1 ILE B1456      93.478  19.301  24.964  1.00  0.00           C  
ATOM   2006  N   PHE B1457      91.286  24.219  27.511  1.00  0.00           N  
ATOM   2007  CA  PHE B1457      90.484  25.432  27.388  1.00  0.00           C  
ATOM   2008  C   PHE B1457      90.741  26.207  26.110  1.00  0.00           C  
ATOM   2009  O   PHE B1457      91.793  26.071  25.493  1.00  0.00           O  
ATOM   2010  CB  PHE B1457      90.745  26.332  28.593  1.00  0.00           C  
ATOM   2011  CG  PHE B1457      90.520  25.647  29.909  1.00  0.00           C  
ATOM   2012  CD1 PHE B1457      89.233  25.321  30.326  1.00  0.00           C  
ATOM   2013  CD2 PHE B1457      91.598  25.292  30.714  1.00  0.00           C  
ATOM   2014  CE1 PHE B1457      89.022  24.651  31.525  1.00  0.00           C  
ATOM   2015  CE2 PHE B1457      91.400  24.621  31.915  1.00  0.00           C  
ATOM   2016  CZ  PHE B1457      90.108  24.299  32.323  1.00  0.00           C  
ATOM   2017  N   LEU B1458      89.774  27.031  25.722  1.00  0.00           N  
ATOM   2018  CA  LEU B1458      89.892  27.826  24.508  1.00  0.00           C  
ATOM   2019  C   LEU B1458      90.876  28.974  24.676  1.00  0.00           C  
ATOM   2020  O   LEU B1458      91.088  29.763  23.757  1.00  0.00           O  
ATOM   2021  CB  LEU B1458      88.523  28.369  24.099  1.00  0.00           C  
ATOM   2022  CG  LEU B1458      87.448  27.307  23.852  1.00  0.00           C  
ATOM   2023  CD1 LEU B1458      86.158  27.977  23.393  1.00  0.00           C  
ATOM   2024  CD2 LEU B1458      87.942  26.312  22.804  1.00  0.00           C  
ATOM   2025  N   THR B1459      91.472  29.068  25.859  1.00  0.00           N  
ATOM   2026  CA  THR B1459      92.451  30.116  26.127  1.00  0.00           C  
ATOM   2027  C   THR B1459      93.867  29.540  26.072  1.00  0.00           C  
ATOM   2028  O   THR B1459      94.828  30.267  25.822  1.00  0.00           O  
ATOM   2029  CB  THR B1459      92.232  30.762  27.515  1.00  0.00           C  
ATOM   2030  OG1 THR B1459      92.170  29.741  28.519  1.00  0.00           O  
ATOM   2031  CG2 THR B1459      90.955  31.572  27.529  1.00  0.00           C  
ATOM   2032  N   ASP B1460      93.988  28.233  26.300  1.00  0.00           N  
ATOM   2033  CA  ASP B1460      95.286  27.567  26.280  1.00  0.00           C  
ATOM   2034  C   ASP B1460      96.096  27.931  25.038  1.00  0.00           C  
ATOM   2035  O   ASP B1460      95.540  28.130  23.959  1.00  0.00           O  
ATOM   2036  CB  ASP B1460      95.109  26.045  26.346  1.00  0.00           C  
ATOM   2037  CG  ASP B1460      94.574  25.571  27.688  1.00  0.00           C  
ATOM   2038  OD1 ASP B1460      94.675  26.326  28.676  1.00  0.00           O  
ATOM   2039  OD2 ASP B1460      94.065  24.432  27.762  1.00  0.00           O  
ATOM   2040  N   THR B1461      97.412  28.025  25.201  1.00  0.00           N  
ATOM   2041  CA  THR B1461      98.301  28.357  24.092  1.00  0.00           C  
ATOM   2042  C   THR B1461      98.777  27.075  23.428  1.00  0.00           C  
ATOM   2043  O   THR B1461      98.605  25.987  23.973  1.00  0.00           O  
ATOM   2044  CB  THR B1461      99.547  29.131  24.571  1.00  0.00           C  
ATOM   2045  OG1 THR B1461     100.281  28.319  25.498  1.00  0.00           O  
ATOM   2046  CG2 THR B1461      99.144  30.437  25.243  1.00  0.00           C  
ATOM   2047  N   ALA B1462      99.386  27.214  22.254  1.00  0.00           N  
ATOM   2048  CA  ALA B1462      99.893  26.073  21.500  1.00  0.00           C  
ATOM   2049  C   ALA B1462     100.737  25.164  22.383  1.00  0.00           C  
ATOM   2050  O   ALA B1462     100.607  23.937  22.347  1.00  0.00           O  
ATOM   2051  CB  ALA B1462     100.719  26.560  20.320  1.00  0.00           C  
ATOM   2052  N   LYS B1463     101.600  25.780  23.181  1.00  0.00           N  
ATOM   2053  CA  LYS B1463     102.480  25.044  24.074  1.00  0.00           C  
ATOM   2054  C   LYS B1463     101.655  24.299  25.121  1.00  0.00           C  
ATOM   2055  O   LYS B1463     101.865  23.107  25.360  1.00  0.00           O  
ATOM   2056  CB  LYS B1463     103.453  26.020  24.743  1.00  0.00           C  
ATOM   2057  CG  LYS B1463     104.744  25.397  25.262  1.00  0.00           C  
ATOM   2058  CD  LYS B1463     104.564  24.683  26.595  1.00  0.00           C  
ATOM   2059  CE  LYS B1463     105.922  24.311  27.188  1.00  0.00           C  
ATOM   2060  NZ  LYS B1463     105.813  23.731  28.557  1.00  0.00           N  
ATOM   2061  N   GLN B1465     100.710  25.004  25.736  1.00  0.00           N  
ATOM   2062  CA  GLN B1465      99.853  24.406  26.753  1.00  0.00           C  
ATOM   2063  C   GLN B1465      99.055  23.233  26.197  1.00  0.00           C  
ATOM   2064  O   GLN B1465      98.856  22.226  26.881  1.00  0.00           O  
ATOM   2065  CB  GLN B1465      98.889  25.449  27.308  1.00  0.00           C  
ATOM   2066  CG  GLN B1465      99.555  26.559  28.083  1.00  0.00           C  
ATOM   2067  CD  GLN B1465      98.547  27.519  28.673  1.00  0.00           C  
ATOM   2068  OE1 GLN B1465      97.881  28.261  27.947  1.00  0.00           O  
ATOM   2069  NE2 GLN B1465      98.416  27.502  29.996  1.00  0.00           N  
ATOM   2070  N   ILE B1467      98.592  23.372  24.958  1.00  0.00           N  
ATOM   2071  CA  ILE B1467      97.816  22.319  24.315  1.00  0.00           C  
ATOM   2072  C   ILE B1467      98.673  21.066  24.203  1.00  0.00           C  
ATOM   2073  O   ILE B1467      98.227  19.971  24.542  1.00  0.00           O  
ATOM   2074  CB  ILE B1467      97.348  22.748  22.909  1.00  0.00           C  
ATOM   2075  CG1 ILE B1467      96.493  24.012  23.014  1.00  0.00           C  
ATOM   2076  CG2 ILE B1467      96.542  21.633  22.264  1.00  0.00           C  
ATOM   2077  CD1 ILE B1467      96.067  24.581  21.682  1.00  0.00           C  
ATOM   2078  N   LYS B1506      99.906  21.240  23.734  1.00  0.00           N  
ATOM   2079  CA  LYS B1506     100.845  20.130  23.587  1.00  0.00           C  
ATOM   2080  C   LYS B1506     100.977  19.379  24.910  1.00  0.00           C  
ATOM   2081  O   LYS B1506     100.724  18.174  24.987  1.00  0.00           O  
ATOM   2082  CB  LYS B1506     102.223  20.653  23.173  1.00  0.00           C  
ATOM   2083  CG  LYS B1506     103.276  19.563  22.986  1.00  0.00           C  
ATOM   2084  CD  LYS B1506     104.700  20.120  23.062  1.00  0.00           C  
ATOM   2085  CE  LYS B1506     104.980  21.160  21.984  1.00  0.00           C  
ATOM   2086  NZ  LYS B1506     104.937  20.582  20.611  1.00  0.00           N  
ATOM   2087  N   THR B1507     101.372  20.110  25.948  1.00  0.00           N  
ATOM   2088  CA  THR B1507     101.552  19.547  27.280  1.00  0.00           C  
ATOM   2089  C   THR B1507     100.342  18.738  27.722  1.00  0.00           C  
ATOM   2090  O   THR B1507     100.462  17.569  28.083  1.00  0.00           O  
ATOM   2091  CB  THR B1507     101.783  20.656  28.314  1.00  0.00           C  
ATOM   2092  OG1 THR B1507     102.817  21.533  27.851  1.00  0.00           O  
ATOM   2093  CG2 THR B1507     102.185  20.055  29.650  1.00  0.00           C  
ATOM   2094  N   LYS B1508      99.178  19.381  27.697  1.00  0.00           N  
ATOM   2095  CA  LYS B1508      97.921  18.752  28.090  1.00  0.00           C  
ATOM   2096  C   LYS B1508      97.712  17.382  27.449  1.00  0.00           C  
ATOM   2097  O   LYS B1508      97.401  16.406  28.133  1.00  0.00           O  
ATOM   2098  CB  LYS B1508      96.749  19.655  27.707  1.00  0.00           C  
ATOM   2099  CG  LYS B1508      96.674  20.969  28.459  1.00  0.00           C  
ATOM   2100  CD  LYS B1508      96.213  20.764  29.885  1.00  0.00           C  
ATOM   2101  CE  LYS B1508      95.796  22.085  30.506  1.00  0.00           C  
ATOM   2102  NZ  LYS B1508      94.664  22.708  29.761  1.00  0.00           N  
ATOM   2103  N   VAL B1509      97.878  17.320  26.131  1.00  0.00           N  
ATOM   2104  CA  VAL B1509      97.684  16.079  25.390  1.00  0.00           C  
ATOM   2105  C   VAL B1509      98.717  15.011  25.712  1.00  0.00           C  
ATOM   2106  O   VAL B1509      98.364  13.874  26.022  1.00  0.00           O  
ATOM   2107  CB  VAL B1509      97.708  16.332  23.868  1.00  0.00           C  
ATOM   2108  CG1 VAL B1509      97.546  15.019  23.114  1.00  0.00           C  
ATOM   2109  CG2 VAL B1509      96.598  17.297  23.492  1.00  0.00           C  
ATOM   2110  N   ASN B1510      99.993  15.374  25.634  1.00  0.00           N  
ATOM   2111  CA  ASN B1510     101.064  14.424  25.903  1.00  0.00           C  
ATOM   2112  C   ASN B1510     101.112  13.889  27.328  1.00  0.00           C  
ATOM   2113  O   ASN B1510     101.243  12.683  27.535  1.00  0.00           O  
ATOM   2114  CB  ASN B1510     102.421  15.040  25.555  1.00  0.00           C  
ATOM   2115  CG  ASN B1510     102.664  15.105  24.064  1.00  0.00           C  
ATOM   2116  OD1 ASN B1510     102.460  14.124  23.351  1.00  0.00           O  
ATOM   2117  ND2 ASN B1510     103.114  16.256  23.583  1.00  0.00           N  
ATOM   2118  N   LYS B1511     100.988  14.775  28.310  1.00  0.00           N  
ATOM   2119  CA  LYS B1511     101.073  14.357  29.705  1.00  0.00           C  
ATOM   2120  C   LYS B1511      99.775  14.062  30.458  1.00  0.00           C  
ATOM   2121  O   LYS B1511      99.809  13.398  31.495  1.00  0.00           O  
ATOM   2122  CB  LYS B1511     101.881  15.391  30.498  1.00  0.00           C  
ATOM   2123  CG  LYS B1511     103.276  15.649  29.940  1.00  0.00           C  
ATOM   2124  CD  LYS B1511     104.116  16.506  30.882  1.00  0.00           C  
ATOM   2125  CE  LYS B1511     104.443  15.764  32.174  1.00  0.00           C  
ATOM   2126  NZ  LYS B1511     105.328  16.558  33.072  1.00  0.00           N  
ATOM   2127  N   HIS B1516      98.636  14.530  29.954  1.00  0.00           N  
ATOM   2128  CA  HIS B1516      97.376  14.304  30.659  1.00  0.00           C  
ATOM   2129  C   HIS B1516      96.316  13.492  29.924  1.00  0.00           C  
ATOM   2130  O   HIS B1516      95.517  12.798  30.558  1.00  0.00           O  
ATOM   2131  CB  HIS B1516      96.786  15.648  31.081  1.00  0.00           C  
ATOM   2132  CG  HIS B1516      97.714  16.468  31.918  1.00  0.00           C  
ATOM   2133  ND1 HIS B1516      98.160  16.054  33.156  1.00  0.00           N  
ATOM   2134  CD2 HIS B1516      98.311  17.660  31.682  1.00  0.00           C  
ATOM   2135  CE1 HIS B1516      98.993  16.956  33.644  1.00  0.00           C  
ATOM   2136  NE2 HIS B1516      99.102  17.941  32.769  1.00  0.00           N  
ATOM   2137  N   ALA B1517      96.299  13.576  28.598  1.00  0.00           N  
ATOM   2138  CA  ALA B1517      95.319  12.835  27.812  1.00  0.00           C  
ATOM   2139  C   ALA B1517      95.424  11.332  28.066  1.00  0.00           C  
ATOM   2140  O   ALA B1517      96.454  10.714  27.793  1.00  0.00           O  
ATOM   2141  CB  ALA B1517      95.508  13.129  26.332  1.00  0.00           C  
ATOM   2142  N   PHE B1518      94.349  10.754  28.590  1.00  0.00           N  
ATOM   2143  CA  PHE B1518      94.298   9.327  28.886  1.00  0.00           C  
ATOM   2144  C   PHE B1518      94.742   8.505  27.677  1.00  0.00           C  
ATOM   2145  O   PHE B1518      94.440   8.851  26.535  1.00  0.00           O  
ATOM   2146  CB  PHE B1518      92.875   8.929  29.283  1.00  0.00           C  
ATOM   2147  CG  PHE B1518      92.749   7.508  29.744  1.00  0.00           C  
ATOM   2148  CD1 PHE B1518      93.307   7.103  30.952  1.00  0.00           C  
ATOM   2149  CD2 PHE B1518      92.073   6.571  28.971  1.00  0.00           C  
ATOM   2150  CE1 PHE B1518      93.195   5.786  31.385  1.00  0.00           C  
ATOM   2151  CE2 PHE B1518      91.954   5.250  29.395  1.00  0.00           C  
ATOM   2152  CZ  PHE B1518      92.517   4.857  30.605  1.00  0.00           C  
ATOM   2153  N   SER B1526      95.456   7.414  27.932  1.00  0.00           N  
ATOM   2154  CA  SER B1526      95.939   6.559  26.855  1.00  0.00           C  
ATOM   2155  C   SER B1526      95.248   5.203  26.813  1.00  0.00           C  
ATOM   2156  O   SER B1526      95.011   4.579  27.845  1.00  0.00           O  
ATOM   2157  CB  SER B1526      97.449   6.352  26.981  1.00  0.00           C  
ATOM   2158  OG  SER B1526      97.922   5.473  25.975  1.00  0.00           O  
ATOM   2159  N   GLY B1527      94.928   4.756  25.605  1.00  0.00           N  
ATOM   2160  CA  GLY B1527      94.276   3.473  25.436  1.00  0.00           C  
ATOM   2161  C   GLY B1527      95.241   2.467  24.841  1.00  0.00           C  
ATOM   2162  O   GLY B1527      94.850   1.368  24.445  1.00  0.00           O  
ATOM   2163  N   GLY B1528      96.510   2.855  24.770  1.00  0.00           N  
ATOM   2164  CA  GLY B1528      97.522   1.970  24.229  1.00  0.00           C  
ATOM   2165  C   GLY B1528      97.960   0.969  25.278  1.00  0.00           C  
ATOM   2166  O   GLY B1528      97.388   0.912  26.366  1.00  0.00           O  
ATOM   2167  N   ARG B1530      98.975   0.176  24.957  1.00  0.00           N  
ATOM   2168  CA  ARG B1530      99.478  -0.820  25.892  1.00  0.00           C  
ATOM   2169  C   ARG B1530     100.541  -0.243  26.818  1.00  0.00           C  
ATOM   2170  O   ARG B1530     101.090   0.831  26.563  1.00  0.00           O  
ATOM   2171  CB  ARG B1530     100.044  -2.016  25.130  1.00  0.00           C  
ATOM   2172  CG  ARG B1530      98.985  -2.961  24.600  1.00  0.00           C  
ATOM   2173  CD  ARG B1530      98.288  -3.670  25.746  1.00  0.00           C  
ATOM   2174  NE  ARG B1530      97.408  -4.737  25.282  1.00  0.00           N  
ATOM   2175  CZ  ARG B1530      96.844  -5.636  26.083  1.00  0.00           C  
ATOM   2176  NH1 ARG B1530      97.071  -5.594  27.390  1.00  0.00           N  
ATOM   2177  NH2 ARG B1530      96.057  -6.579  25.580  1.00  0.00           N  
ATOM   2178  N   ASP B1531     100.826  -0.970  27.893  1.00  0.00           N  
ATOM   2179  CA  ASP B1531     101.814  -0.547  28.877  1.00  0.00           C  
ATOM   2180  C   ASP B1531     103.187  -0.316  28.250  1.00  0.00           C  
ATOM   2181  O   ASP B1531     103.693   0.808  28.235  1.00  0.00           O  
ATOM   2182  CB  ASP B1531     101.925  -1.595  29.987  1.00  0.00           C  
ATOM   2183  CG  ASP B1531     100.580  -1.940  30.600  1.00  0.00           C  
ATOM   2184  OD1 ASP B1531      99.878  -1.014  31.062  1.00  0.00           O  
ATOM   2185  OD2 ASP B1531     100.226  -3.139  30.621  1.00  0.00           O  
ATOM   2186  N   THR B1532     103.786  -1.384  27.734  1.00  0.00           N  
ATOM   2187  CA  THR B1532     105.103  -1.298  27.112  1.00  0.00           C  
ATOM   2188  C   THR B1532     104.999  -1.373  25.588  1.00  0.00           C  
ATOM   2189  O   THR B1532     104.048  -1.943  25.052  1.00  0.00           O  
ATOM   2190  CB  THR B1532     106.012  -2.437  27.609  1.00  0.00           C  
ATOM   2191  OG1 THR B1532     105.433  -3.701  27.259  1.00  0.00           O  
ATOM   2192  CG2 THR B1532     106.169  -2.367  29.122  1.00  0.00           C  
ATOM   2193  N   ILE B1533     105.977  -0.797  24.892  1.00  0.00           N  
ATOM   2194  CA  ILE B1533     105.975  -0.812  23.434  1.00  0.00           C  
ATOM   2195  C   ILE B1533     105.920  -2.243  22.904  1.00  0.00           C  
ATOM   2196  O   ILE B1533     105.552  -2.472  21.753  1.00  0.00           O  
ATOM   2197  CB  ILE B1533     107.227  -0.110  22.856  1.00  0.00           C  
ATOM   2198  CG1 ILE B1533     107.263   1.352  23.309  1.00  0.00           C  
ATOM   2199  CG2 ILE B1533     107.208  -0.174  21.333  1.00  0.00           C  
ATOM   2200  CD1 ILE B1533     108.427   2.152  22.742  1.00  0.00           C  
ATOM   2201  N   GLU B1534     106.283  -3.204  23.749  1.00  0.00           N  
ATOM   2202  CA  GLU B1534     106.261  -4.612  23.359  1.00  0.00           C  
ATOM   2203  C   GLU B1534     104.830  -5.113  23.214  1.00  0.00           C  
ATOM   2204  O   GLU B1534     104.465  -5.695  22.192  1.00  0.00           O  
ATOM   2205  CB  GLU B1534     106.996  -5.474  24.395  1.00  0.00           C  
ATOM   2206  CG  GLU B1534     108.515  -5.343  24.375  1.00  0.00           C  
ATOM   2207  CD  GLU B1534     108.994  -3.944  24.720  1.00  0.00           C  
ATOM   2208  OE1 GLU B1534     108.700  -3.470  25.838  1.00  0.00           O  
ATOM   2209  OE2 GLU B1534     109.669  -3.321  23.871  1.00  0.00           O  
ATOM   2210  N   GLU B1535     104.024  -4.880  24.246  1.00  0.00           N  
ATOM   2211  CA  GLU B1535     102.629  -5.307  24.251  1.00  0.00           C  
ATOM   2212  C   GLU B1535     101.802  -4.528  23.231  1.00  0.00           C  
ATOM   2213  O   GLU B1535     100.849  -5.058  22.657  1.00  0.00           O  
ATOM   2214  CB  GLU B1535     102.025  -5.099  25.639  1.00  0.00           C  
ATOM   2215  CG  GLU B1535     102.860  -5.652  26.775  1.00  0.00           C  
ATOM   2216  CD  GLU B1535     102.357  -5.191  28.128  1.00  0.00           C  
ATOM   2217  OE1 GLU B1535     101.209  -5.532  28.486  1.00  0.00           O  
ATOM   2218  OE2 GLU B1535     103.109  -4.481  28.831  1.00  0.00           O  
ATOM   2219  N   HIS B1540     102.172  -3.269  23.013  1.00  0.00           N  
ATOM   2220  CA  HIS B1540     101.456  -2.408  22.079  1.00  0.00           C  
ATOM   2221  C   HIS B1540     101.660  -2.818  20.621  1.00  0.00           C  
ATOM   2222  O   HIS B1540     100.705  -2.865  19.844  1.00  0.00           O  
ATOM   2223  CB  HIS B1540     101.882  -0.949  22.285  1.00  0.00           C  
ATOM   2224  CG  HIS B1540     100.980   0.045  21.619  1.00  0.00           C  
ATOM   2225  ND1 HIS B1540     100.940   0.219  20.252  1.00  0.00           N  
ATOM   2226  CD2 HIS B1540     100.070   0.905  22.134  1.00  0.00           C  
ATOM   2227  CE1 HIS B1540     100.044   1.143  19.954  1.00  0.00           C  
ATOM   2228  NE2 HIS B1540      99.501   1.575  21.078  1.00  0.00           N  
ATOM   2229  N   ARG B1541     102.902  -3.114  20.249  1.00  0.00           N  
ATOM   2230  CA  ARG B1541     103.206  -3.524  18.882  1.00  0.00           C  
ATOM   2231  C   ARG B1541     102.521  -4.848  18.547  1.00  0.00           C  
ATOM   2232  O   ARG B1541     102.402  -5.216  17.379  1.00  0.00           O  
ATOM   2233  CB  ARG B1541     104.719  -3.670  18.697  1.00  0.00           C  
ATOM   2234  CG  ARG B1541     105.500  -2.373  18.816  1.00  0.00           C  
ATOM   2235  CD  ARG B1541     105.203  -1.438  17.659  1.00  0.00           C  
ATOM   2236  NE  ARG B1541     105.978  -0.203  17.741  1.00  0.00           N  
ATOM   2237  CZ  ARG B1541     105.959   0.756  16.820  1.00  0.00           C  
ATOM   2238  NH1 ARG B1541     105.202   0.630  15.738  1.00  0.00           N  
ATOM   2239  NH2 ARG B1541     106.697   1.846  16.981  1.00  0.00           N  
ATOM   2240  N   GLN B1542     102.067  -5.556  19.578  1.00  0.00           N  
ATOM   2241  CA  GLN B1542     101.402  -6.841  19.394  1.00  0.00           C  
ATOM   2242  C   GLN B1542      99.879  -6.748  19.457  1.00  0.00           C  
ATOM   2243  O   GLN B1542      99.191  -7.060  18.485  1.00  0.00           O  
ATOM   2244  CB  GLN B1542     101.890  -7.836  20.449  1.00  0.00           C  
ATOM   2245  CG  GLN B1542     101.198  -9.188  20.385  1.00  0.00           C  
ATOM   2246  CD  GLN B1542     101.711 -10.152  21.434  1.00  0.00           C  
ATOM   2247  OE1 GLN B1542     101.651  -9.870  22.631  1.00  0.00           O  
ATOM   2248  NE2 GLN B1542     102.217 -11.298  20.991  1.00  0.00           N  
ATOM   2249  N   PHE B1543      99.362  -6.323  20.608  1.00  0.00           N  
ATOM   2250  CA  PHE B1543      97.919  -6.196  20.814  1.00  0.00           C  
ATOM   2251  C   PHE B1543      97.337  -4.897  20.247  1.00  0.00           C  
ATOM   2252  O   PHE B1543      96.156  -4.836  19.898  1.00  0.00           O  
ATOM   2253  CB  PHE B1543      97.594  -6.280  22.310  1.00  0.00           C  
ATOM   2254  CG  PHE B1543      98.076  -7.543  22.973  1.00  0.00           C  
ATOM   2255  CD1 PHE B1543      97.658  -8.791  22.517  1.00  0.00           C  
ATOM   2256  CD2 PHE B1543      98.939  -7.483  24.067  1.00  0.00           C  
ATOM   2257  CE1 PHE B1543      98.089  -9.964  23.142  1.00  0.00           C  
ATOM   2258  CE2 PHE B1543      99.377  -8.648  24.700  1.00  0.00           C  
ATOM   2259  CZ  PHE B1543      98.951  -9.891  24.236  1.00  0.00           C  
ATOM   2260  N   GLY B1544      98.166  -3.861  20.164  1.00  0.00           N  
ATOM   2261  CA  GLY B1544      97.708  -2.585  19.645  1.00  0.00           C  
ATOM   2262  C   GLY B1544      97.015  -1.741  20.699  1.00  0.00           C  
ATOM   2263  O   GLY B1544      96.927  -2.137  21.864  1.00  0.00           O  
ATOM   2264  N   GLY B1545      96.526  -0.573  20.290  1.00  0.00           N  
ATOM   2265  CA  GLY B1545      95.838   0.311  21.215  1.00  0.00           C  
ATOM   2266  C   GLY B1545      94.330   0.253  21.050  1.00  0.00           C  
ATOM   2267  O   GLY B1545      93.831  -0.150  19.998  1.00  0.00           O  
ATOM   2268  N   ASN B1546      93.603   0.653  22.089  1.00  0.00           N  
ATOM   2269  CA  ASN B1546      92.142   0.648  22.056  1.00  0.00           C  
ATOM   2270  C   ASN B1546      91.589   2.052  21.805  1.00  0.00           C  
ATOM   2271  O   ASN B1546      91.792   2.965  22.605  1.00  0.00           O  
ATOM   2272  CB  ASN B1546      91.588   0.098  23.373  1.00  0.00           C  
ATOM   2273  CG  ASN B1546      90.077   0.173  23.443  1.00  0.00           C  
ATOM   2274  OD1 ASN B1546      89.379  -0.276  22.534  1.00  0.00           O  
ATOM   2275  ND2 ASN B1546      89.563   0.738  24.527  1.00  0.00           N  
ATOM   2276  N   CYS B1547      90.882   2.213  20.692  1.00  0.00           N  
ATOM   2277  CA  CYS B1547      90.318   3.506  20.325  1.00  0.00           C  
ATOM   2278  C   CYS B1547      89.037   3.864  21.070  1.00  0.00           C  
ATOM   2279  O   CYS B1547      88.604   5.019  21.050  1.00  0.00           O  
ATOM   2280  CB  CYS B1547      90.059   3.548  18.820  1.00  0.00           C  
ATOM   2281  SG  CYS B1547      91.550   3.413  17.821  1.00  0.00           S  
ATOM   2282  N   ASP B1548      88.434   2.881  21.729  1.00  0.00           N  
ATOM   2283  CA  ASP B1548      87.195   3.109  22.464  1.00  0.00           C  
ATOM   2284  C   ASP B1548      87.396   3.867  23.772  1.00  0.00           C  
ATOM   2285  O   ASP B1548      86.467   4.502  24.274  1.00  0.00           O  
ATOM   2286  CB  ASP B1548      86.502   1.774  22.749  1.00  0.00           C  
ATOM   2287  CG  ASP B1548      86.079   1.055  21.481  1.00  0.00           C  
ATOM   2288  OD1 ASP B1548      85.515  -0.054  21.587  1.00  0.00           O  
ATOM   2289  OD2 ASP B1548      86.308   1.600  20.379  1.00  0.00           O  
ATOM   2290  N   VAL B1549      88.603   3.804  24.324  1.00  0.00           N  
ATOM   2291  CA  VAL B1549      88.886   4.490  25.579  1.00  0.00           C  
ATOM   2292  C   VAL B1549      89.967   5.552  25.454  1.00  0.00           C  
ATOM   2293  O   VAL B1549      90.066   6.440  26.302  1.00  0.00           O  
ATOM   2294  CB  VAL B1549      89.315   3.497  26.683  1.00  0.00           C  
ATOM   2295  CG1 VAL B1549      88.215   2.482  26.921  1.00  0.00           C  
ATOM   2296  CG2 VAL B1549      90.615   2.809  26.293  1.00  0.00           C  
ATOM   2297  N   ASP B1563      90.780   5.465  24.405  1.00  0.00           N  
ATOM   2298  CA  ASP B1563      91.847   6.439  24.215  1.00  0.00           C  
ATOM   2299  C   ASP B1563      91.255   7.814  23.938  1.00  0.00           C  
ATOM   2300  O   ASP B1563      90.691   8.060  22.873  1.00  0.00           O  
ATOM   2301  CB  ASP B1563      92.763   6.034  23.062  1.00  0.00           C  
ATOM   2302  CG  ASP B1563      94.017   6.886  22.997  1.00  0.00           C  
ATOM   2303  OD1 ASP B1563      94.889   6.733  23.876  1.00  0.00           O  
ATOM   2304  OD2 ASP B1563      94.127   7.719  22.077  1.00  0.00           O  
ATOM   2305  N   VAL B1569      91.390   8.704  24.912  1.00  0.00           N  
ATOM   2306  CA  VAL B1569      90.868  10.054  24.800  1.00  0.00           C  
ATOM   2307  C   VAL B1569      91.474  10.796  23.620  1.00  0.00           C  
ATOM   2308  O   VAL B1569      90.801  11.591  22.966  1.00  0.00           O  
ATOM   2309  CB  VAL B1569      91.131  10.840  26.103  1.00  0.00           C  
ATOM   2310  CG1 VAL B1569      90.812  12.312  25.912  1.00  0.00           C  
ATOM   2311  CG2 VAL B1569      90.282  10.260  27.224  1.00  0.00           C  
ATOM   2312  N   SER B1594      92.745  10.532  23.342  1.00  0.00           N  
ATOM   2313  CA  SER B1594      93.423  11.189  22.233  1.00  0.00           C  
ATOM   2314  C   SER B1594      92.709  10.920  20.906  1.00  0.00           C  
ATOM   2315  O   SER B1594      92.483  11.839  20.119  1.00  0.00           O  
ATOM   2316  CB  SER B1594      94.877  10.713  22.150  1.00  0.00           C  
ATOM   2317  OG  SER B1594      95.544  10.900  23.389  1.00  0.00           O  
ATOM   2318  N   PHE B1595      92.347   9.662  20.665  1.00  0.00           N  
ATOM   2319  CA  PHE B1595      91.662   9.299  19.429  1.00  0.00           C  
ATOM   2320  C   PHE B1595      90.209   9.777  19.416  1.00  0.00           C  
ATOM   2321  O   PHE B1595      89.711  10.230  18.384  1.00  0.00           O  
ATOM   2322  CB  PHE B1595      91.718   7.781  19.208  1.00  0.00           C  
ATOM   2323  CG  PHE B1595      90.954   7.320  17.994  1.00  0.00           C  
ATOM   2324  CD1 PHE B1595      89.611   6.965  18.092  1.00  0.00           C  
ATOM   2325  CD2 PHE B1595      91.562   7.293  16.744  1.00  0.00           C  
ATOM   2326  CE1 PHE B1595      88.889   6.594  16.961  1.00  0.00           C  
ATOM   2327  CE2 PHE B1595      90.845   6.925  15.609  1.00  0.00           C  
ATOM   2328  CZ  PHE B1595      89.508   6.576  15.719  1.00  0.00           C  
ATOM   2329  N   TYR B1602      89.003  12.381  20.789  1.00  0.00           N  
ATOM   2330  CA  TYR B1602      89.037  13.805  20.484  1.00  0.00           C  
ATOM   2331  C   TYR B1602      89.147  13.998  18.977  1.00  0.00           C  
ATOM   2332  O   TYR B1602      88.563  14.930  18.419  1.00  0.00           O  
ATOM   2333  CB  TYR B1602      90.220  14.480  21.189  1.00  0.00           C  
ATOM   2334  CG  TYR B1602      89.919  14.980  22.591  1.00  0.00           C  
ATOM   2335  CD1 TYR B1602      89.143  14.227  23.473  1.00  0.00           C  
ATOM   2336  CD2 TYR B1602      90.440  16.189  23.045  1.00  0.00           C  
ATOM   2337  CE1 TYR B1602      88.895  14.663  24.769  1.00  0.00           C  
ATOM   2338  CE2 TYR B1602      90.201  16.635  24.342  1.00  0.00           C  
ATOM   2339  CZ  TYR B1602      89.429  15.865  25.198  1.00  0.00           C  
ATOM   2340  OH  TYR B1602      89.209  16.283  26.492  1.00  0.00           O  
ATOM   2341  N   LEU B1603      89.891  13.112  18.317  1.00  0.00           N  
ATOM   2342  CA  LEU B1603      90.052  13.206  16.871  1.00  0.00           C  
ATOM   2343  C   LEU B1603      88.738  12.950  16.133  1.00  0.00           C  
ATOM   2344  O   LEU B1603      88.473  13.571  15.106  1.00  0.00           O  
ATOM   2345  CB  LEU B1603      91.122  12.222  16.366  1.00  0.00           C  
ATOM   2346  CG  LEU B1603      92.597  12.572  16.602  1.00  0.00           C  
ATOM   2347  CD1 LEU B1603      93.475  11.418  16.147  1.00  0.00           C  
ATOM   2348  CD2 LEU B1603      92.955  13.843  15.848  1.00  0.00           C  
ATOM   2349  N   THR B1604      87.917  12.046  16.658  1.00  0.00           N  
ATOM   2350  CA  THR B1604      86.651  11.727  16.010  1.00  0.00           C  
ATOM   2351  C   THR B1604      85.749  12.951  15.987  1.00  0.00           C  
ATOM   2352  O   THR B1604      84.870  13.069  15.132  1.00  0.00           O  
ATOM   2353  CB  THR B1604      85.919  10.577  16.728  1.00  0.00           C  
ATOM   2354  OG1 THR B1604      85.492  11.010  18.022  1.00  0.00           O  
ATOM   2355  CG2 THR B1604      86.838   9.380  16.882  1.00  0.00           C  
ATOM   2356  N   PHE B1613      85.982  13.862  16.928  1.00  0.00           N  
ATOM   2357  CA  PHE B1613      85.211  15.098  17.035  1.00  0.00           C  
ATOM   2358  C   PHE B1613      85.777  16.238  16.189  1.00  0.00           C  
ATOM   2359  O   PHE B1613      85.027  17.021  15.607  1.00  0.00           O  
ATOM   2360  CB  PHE B1613      85.183  15.582  18.489  1.00  0.00           C  
ATOM   2361  CG  PHE B1613      84.193  14.869  19.362  1.00  0.00           C  
ATOM   2362  CD1 PHE B1613      82.858  15.249  19.373  1.00  0.00           C  
ATOM   2363  CD2 PHE B1613      84.602  13.834  20.196  1.00  0.00           C  
ATOM   2364  CE1 PHE B1613      81.944  14.611  20.204  1.00  0.00           C  
ATOM   2365  CE2 PHE B1613      83.696  13.189  21.029  1.00  0.00           C  
ATOM   2366  CZ  PHE B1613      82.365  13.579  21.034  1.00  0.00           C  
ATOM   2367  N   PHE B1614      87.102  16.332  16.117  1.00  0.00           N  
ATOM   2368  CA  PHE B1614      87.725  17.438  15.405  1.00  0.00           C  
ATOM   2369  C   PHE B1614      88.465  17.196  14.093  1.00  0.00           C  
ATOM   2370  O   PHE B1614      88.719  18.147  13.359  1.00  0.00           O  
ATOM   2371  CB  PHE B1614      88.633  18.181  16.382  1.00  0.00           C  
ATOM   2372  CG  PHE B1614      87.921  18.649  17.621  1.00  0.00           C  
ATOM   2373  CD1 PHE B1614      86.896  19.586  17.537  1.00  0.00           C  
ATOM   2374  CD2 PHE B1614      88.275  18.161  18.868  1.00  0.00           C  
ATOM   2375  CE1 PHE B1614      86.237  20.032  18.680  1.00  0.00           C  
ATOM   2376  CE2 PHE B1614      87.622  18.602  20.017  1.00  0.00           C  
ATOM   2377  CZ  PHE B1614      86.600  19.542  19.920  1.00  0.00           C  
ATOM   2378  N   LEU B1615      88.828  15.955  13.791  1.00  0.00           N  
ATOM   2379  CA  LEU B1615      89.510  15.681  12.527  1.00  0.00           C  
ATOM   2380  C   LEU B1615      88.426  15.445  11.474  1.00  0.00           C  
ATOM   2381  O   LEU B1615      87.729  14.434  11.514  1.00  0.00           O  
ATOM   2382  CB  LEU B1615      90.405  14.442  12.644  1.00  0.00           C  
ATOM   2383  CG  LEU B1615      91.132  14.046  11.353  1.00  0.00           C  
ATOM   2384  CD1 LEU B1615      91.981  15.217  10.865  1.00  0.00           C  
ATOM   2385  CD2 LEU B1615      91.999  12.814  11.592  1.00  0.00           C  
ATOM   2386  N   GLU B1616      88.284  16.374  10.534  1.00  0.00           N  
ATOM   2387  CA  GLU B1616      87.250  16.256   9.510  1.00  0.00           C  
ATOM   2388  C   GLU B1616      87.468  15.242   8.385  1.00  0.00           C  
ATOM   2389  O   GLU B1616      86.500  14.770   7.780  1.00  0.00           O  
ATOM   2390  CB  GLU B1616      86.953  17.638   8.920  1.00  0.00           C  
ATOM   2391  CG  GLU B1616      85.988  18.449   9.779  1.00  0.00           C  
ATOM   2392  CD  GLU B1616      85.835  19.886   9.321  1.00  0.00           C  
ATOM   2393  OE1 GLU B1616      85.650  20.114   8.107  1.00  0.00           O  
ATOM   2394  OE2 GLU B1616      85.888  20.791  10.183  1.00  0.00           O  
ATOM   2395  N   ASP B1618      88.719  14.897   8.102  1.00  0.00           N  
ATOM   2396  CA  ASP B1618      89.006  13.934   7.044  1.00  0.00           C  
ATOM   2397  C   ASP B1618      88.683  12.514   7.517  1.00  0.00           C  
ATOM   2398  O   ASP B1618      89.431  11.932   8.302  1.00  0.00           O  
ATOM   2399  CB  ASP B1618      90.480  14.017   6.646  1.00  0.00           C  
ATOM   2400  CG  ASP B1618      90.791  13.227   5.385  1.00  0.00           C  
ATOM   2401  OD1 ASP B1618      90.317  12.074   5.257  1.00  0.00           O  
ATOM   2402  OD2 ASP B1618      91.523  13.764   4.523  1.00  0.00           O  
ATOM   2403  N   ASP B1619      87.573  11.960   7.040  1.00  0.00           N  
ATOM   2404  CA  ASP B1619      87.171  10.611   7.426  1.00  0.00           C  
ATOM   2405  C   ASP B1619      88.248   9.574   7.078  1.00  0.00           C  
ATOM   2406  O   ASP B1619      88.466   8.619   7.829  1.00  0.00           O  
ATOM   2407  CB  ASP B1619      85.845  10.236   6.743  1.00  0.00           C  
ATOM   2408  CG  ASP B1619      84.635  10.928   7.372  1.00  0.00           C  
ATOM   2409  OD1 ASP B1619      84.822  11.814   8.234  1.00  0.00           O  
ATOM   2410  OD2 ASP B1619      83.490  10.586   7.001  1.00  0.00           O  
ATOM   2411  N   ASP B1620      88.922   9.767   5.946  1.00  0.00           N  
ATOM   2412  CA  ASP B1620      89.968   8.845   5.515  1.00  0.00           C  
ATOM   2413  C   ASP B1620      91.189   8.860   6.432  1.00  0.00           C  
ATOM   2414  O   ASP B1620      91.664   7.801   6.844  1.00  0.00           O  
ATOM   2415  CB  ASP B1620      90.404   9.146   4.072  1.00  0.00           C  
ATOM   2416  CG  ASP B1620      89.362   8.729   3.044  1.00  0.00           C  
ATOM   2417  OD1 ASP B1620      88.874   7.583   3.123  1.00  0.00           O  
ATOM   2418  OD2 ASP B1620      89.036   9.541   2.151  1.00  0.00           O  
ATOM   2419  N   LYS B1621      91.707  10.043   6.758  1.00  0.00           N  
ATOM   2420  CA  LYS B1621      92.871  10.090   7.631  1.00  0.00           C  
ATOM   2421  C   LYS B1621      92.505   9.549   9.001  1.00  0.00           C  
ATOM   2422  O   LYS B1621      93.311   8.878   9.640  1.00  0.00           O  
ATOM   2423  CB  LYS B1621      93.434  11.512   7.764  1.00  0.00           C  
ATOM   2424  CG  LYS B1621      94.769  11.539   8.533  1.00  0.00           C  
ATOM   2425  CD  LYS B1621      95.503  12.880   8.458  1.00  0.00           C  
ATOM   2426  CE  LYS B1621      94.767  13.979   9.215  1.00  0.00           C  
ATOM   2427  NZ  LYS B1621      95.460  15.303   9.145  1.00  0.00           N  
ATOM   2428  N   LEU B1622      91.283   9.823   9.447  1.00  0.00           N  
ATOM   2429  CA  LEU B1622      90.842   9.335  10.748  1.00  0.00           C  
ATOM   2430  C   LEU B1622      90.797   7.813  10.766  1.00  0.00           C  
ATOM   2431  O   LEU B1622      91.187   7.190  11.749  1.00  0.00           O  
ATOM   2432  CB  LEU B1622      89.455   9.880  11.106  1.00  0.00           C  
ATOM   2433  CG  LEU B1622      88.859   9.326  12.410  1.00  0.00           C  
ATOM   2434  CD1 LEU B1622      89.689   9.791  13.599  1.00  0.00           C  
ATOM   2435  CD2 LEU B1622      87.418   9.789  12.562  1.00  0.00           C  
ATOM   2436  N   GLU B1632      90.318   7.214   9.681  1.00  0.00           N  
ATOM   2437  CA  GLU B1632      90.224   5.761   9.607  1.00  0.00           C  
ATOM   2438  C   GLU B1632      91.611   5.120   9.572  1.00  0.00           C  
ATOM   2439  O   GLU B1632      91.830   4.058  10.156  1.00  0.00           O  
ATOM   2440  CB  GLU B1632      89.416   5.348   8.374  1.00  0.00           C  
ATOM   2441  CG  GLU B1632      89.238   3.844   8.210  1.00  0.00           C  
ATOM   2442  CD  GLU B1632      88.767   3.165   9.487  1.00  0.00           C  
ATOM   2443  OE1 GLU B1632      87.870   3.709  10.166  1.00  0.00           O  
ATOM   2444  OE2 GLU B1632      89.291   2.080   9.809  1.00  0.00           O  
ATOM   2445  N   GLN B1635      92.544   5.775   8.889  1.00  0.00           N  
ATOM   2446  CA  GLN B1635      93.909   5.274   8.790  1.00  0.00           C  
ATOM   2447  C   GLN B1635      94.556   5.284  10.175  1.00  0.00           C  
ATOM   2448  O   GLN B1635      95.197   4.314  10.589  1.00  0.00           O  
ATOM   2449  CB  GLN B1635      94.710   6.142   7.815  1.00  0.00           C  
ATOM   2450  CG  GLN B1635      96.171   5.762   7.684  1.00  0.00           C  
ATOM   2451  CD  GLN B1635      97.097   6.769   8.349  1.00  0.00           C  
ATOM   2452  OE1 GLN B1635      97.051   6.972   9.566  1.00  0.00           O  
ATOM   2453  NE2 GLN B1635      97.945   7.408   7.549  1.00  0.00           N  
ATOM   2454  N   ILE B1636      94.373   6.385  10.895  1.00  0.00           N  
ATOM   2455  CA  ILE B1636      94.928   6.513  12.232  1.00  0.00           C  
ATOM   2456  C   ILE B1636      94.342   5.442  13.149  1.00  0.00           C  
ATOM   2457  O   ILE B1636      95.045   4.879  13.988  1.00  0.00           O  
ATOM   2458  CB  ILE B1636      94.634   7.912  12.819  1.00  0.00           C  
ATOM   2459  CG1 ILE B1636      95.357   8.973  11.993  1.00  0.00           C  
ATOM   2460  CG2 ILE B1636      95.070   7.978  14.273  1.00  0.00           C  
ATOM   2461  CD1 ILE B1636      95.092  10.389  12.445  1.00  0.00           C  
ATOM   2462  N   ARG B1637      93.056   5.154  12.983  1.00  0.00           N  
ATOM   2463  CA  ARG B1637      92.408   4.150  13.816  1.00  0.00           C  
ATOM   2464  C   ARG B1637      93.053   2.786  13.601  1.00  0.00           C  
ATOM   2465  O   ARG B1637      93.469   2.134  14.560  1.00  0.00           O  
ATOM   2466  CB  ARG B1637      90.916   4.064  13.501  1.00  0.00           C  
ATOM   2467  CG  ARG B1637      90.128   3.256  14.520  1.00  0.00           C  
ATOM   2468  CD  ARG B1637      88.740   2.935  14.008  1.00  0.00           C  
ATOM   2469  NE  ARG B1637      88.799   2.097  12.814  1.00  0.00           N  
ATOM   2470  CZ  ARG B1637      89.282   0.859  12.798  1.00  0.00           C  
ATOM   2471  NH1 ARG B1637      89.745   0.311  13.917  1.00  0.00           N  
ATOM   2472  NH2 ARG B1637      89.315   0.171  11.664  1.00  0.00           N  
ATOM   2473  N   LYS B1638      93.136   2.360  12.343  1.00  0.00           N  
ATOM   2474  CA  LYS B1638      93.736   1.070  12.016  1.00  0.00           C  
ATOM   2475  C   LYS B1638      95.149   0.922  12.572  1.00  0.00           C  
ATOM   2476  O   LYS B1638      95.438  -0.026  13.302  1.00  0.00           O  
ATOM   2477  CB  LYS B1638      93.775   0.851  10.500  1.00  0.00           C  
ATOM   2478  CG  LYS B1638      92.442   0.468   9.880  1.00  0.00           C  
ATOM   2479  CD  LYS B1638      92.642  -0.063   8.464  1.00  0.00           C  
ATOM   2480  CE  LYS B1638      91.320  -0.428   7.796  1.00  0.00           C  
ATOM   2481  NZ  LYS B1638      90.491   0.768   7.473  1.00  0.00           N  
ATOM   2482  N   ASP B1639      96.026   1.860  12.230  1.00  0.00           N  
ATOM   2483  CA  ASP B1639      97.405   1.798  12.694  1.00  0.00           C  
ATOM   2484  C   ASP B1639      97.555   1.832  14.212  1.00  0.00           C  
ATOM   2485  O   ASP B1639      98.529   1.308  14.749  1.00  0.00           O  
ATOM   2486  CB  ASP B1639      98.233   2.920  12.064  1.00  0.00           C  
ATOM   2487  CG  ASP B1639      98.313   2.802  10.555  1.00  0.00           C  
ATOM   2488  OD1 ASP B1639      98.275   1.658  10.050  1.00  0.00           O  
ATOM   2489  OD2 ASP B1639      98.427   3.844   9.875  1.00  0.00           O  
ATOM   2490  N   TYR B1640      96.600   2.440  14.908  1.00  0.00           N  
ATOM   2491  CA  TYR B1640      96.679   2.500  16.364  1.00  0.00           C  
ATOM   2492  C   TYR B1640      96.164   1.200  16.972  1.00  0.00           C  
ATOM   2493  O   TYR B1640      96.569   0.809  18.067  1.00  0.00           O  
ATOM   2494  CB  TYR B1640      95.864   3.676  16.906  1.00  0.00           C  
ATOM   2495  CG  TYR B1640      96.109   3.946  18.377  1.00  0.00           C  
ATOM   2496  CD1 TYR B1640      97.352   4.398  18.823  1.00  0.00           C  
ATOM   2497  CD2 TYR B1640      95.104   3.746  19.324  1.00  0.00           C  
ATOM   2498  CE1 TYR B1640      97.589   4.645  20.170  1.00  0.00           C  
ATOM   2499  CE2 TYR B1640      95.331   3.990  20.678  1.00  0.00           C  
ATOM   2500  CZ  TYR B1640      96.577   4.440  21.091  1.00  0.00           C  
ATOM   2501  OH  TYR B1640      96.814   4.690  22.423  1.00  0.00           O  
ATOM   2502  N   THR B1641      95.266   0.535  16.256  1.00  0.00           N  
ATOM   2503  CA  THR B1641      94.698  -0.722  16.722  1.00  0.00           C  
ATOM   2504  C   THR B1641      95.647  -1.882  16.426  1.00  0.00           C  
ATOM   2505  O   THR B1641      95.668  -2.878  17.152  1.00  0.00           O  
ATOM   2506  CB  THR B1641      93.329  -0.996  16.052  1.00  0.00           C  
ATOM   2507  OG1 THR B1641      92.388   0.006  16.458  1.00  0.00           O  
ATOM   2508  CG2 THR B1641      92.798  -2.365  16.448  1.00  0.00           C  
ATOM   2509  N   SER B1642      96.434  -1.746  15.363  1.00  0.00           N  
ATOM   2510  CA  SER B1642      97.382  -2.787  14.977  1.00  0.00           C  
ATOM   2511  C   SER B1642      98.656  -2.690  15.809  1.00  0.00           C  
ATOM   2512  O   SER B1642      99.169  -3.696  16.300  1.00  0.00           O  
ATOM   2513  CB  SER B1642      97.738  -2.663  13.494  1.00  0.00           C  
ATOM   2514  OG  SER B1642      98.519  -1.507  13.250  1.00  0.00           O  
ATOM   2515  N   GLY B1662      99.163  -1.471  15.962  1.00  0.00           N  
ATOM   2516  CA  GLY B1662     100.373  -1.269  16.733  1.00  0.00           C  
ATOM   2517  C   GLY B1662     101.396  -0.473  15.952  1.00  0.00           C  
ATOM   2518  O   GLY B1662     102.360   0.041  16.516  1.00  0.00           O  
ATOM   2519  N   ALA B1663     101.181  -0.370  14.645  1.00  0.00           N  
ATOM   2520  CA  ALA B1663     102.082   0.371  13.772  1.00  0.00           C  
ATOM   2521  C   ALA B1663     102.315   1.792  14.289  1.00  0.00           C  
ATOM   2522  O   ALA B1663     103.403   2.352  14.133  1.00  0.00           O  
ATOM   2523  CB  ALA B1663     101.509   0.416  12.360  1.00  0.00           C  
ATOM   2524  N   LEU B1810     102.279   4.402  17.581  1.00  0.00           N  
ATOM   2525  CA  LEU B1810     102.355   4.445  19.035  1.00  0.00           C  
ATOM   2526  C   LEU B1810     101.644   5.670  19.589  1.00  0.00           C  
ATOM   2527  O   LEU B1810     101.534   6.696  18.916  1.00  0.00           O  
ATOM   2528  CB  LEU B1810     103.814   4.443  19.490  1.00  0.00           C  
ATOM   2529  CG  LEU B1810     104.561   3.125  19.284  1.00  0.00           C  
ATOM   2530  CD1 LEU B1810     106.035   3.329  19.570  1.00  0.00           C  
ATOM   2531  CD2 LEU B1810     103.974   2.055  20.192  1.00  0.00           C  
ATOM   2532  N   THR B1812     101.163   5.548  20.822  1.00  0.00           N  
ATOM   2533  CA  THR B1812     100.450   6.625  21.494  1.00  0.00           C  
ATOM   2534  C   THR B1812     101.056   8.004  21.234  1.00  0.00           C  
ATOM   2535  O   THR B1812     100.350   8.939  20.856  1.00  0.00           O  
ATOM   2536  CB  THR B1812     100.403   6.377  23.011  1.00  0.00           C  
ATOM   2537  OG1 THR B1812      99.718   5.144  23.268  1.00  0.00           O  
ATOM   2538  CG2 THR B1812      99.682   7.515  23.718  1.00  0.00           C  
ATOM   2539  N   GLY B1813     102.364   8.126  21.434  1.00  0.00           N  
ATOM   2540  CA  GLY B1813     103.028   9.398  21.218  1.00  0.00           C  
ATOM   2541  C   GLY B1813     102.826   9.943  19.818  1.00  0.00           C  
ATOM   2542  O   GLY B1813     102.803  11.158  19.614  1.00  0.00           O  
ATOM   2543  N   GLU B1814     102.684   9.045  18.849  1.00  0.00           N  
ATOM   2544  CA  GLU B1814     102.480   9.445  17.462  1.00  0.00           C  
ATOM   2545  C   GLU B1814     101.053   9.966  17.306  1.00  0.00           C  
ATOM   2546  O   GLU B1814     100.807  10.948  16.600  1.00  0.00           O  
ATOM   2547  CB  GLU B1814     102.697   8.251  16.531  1.00  0.00           C  
ATOM   2548  CG  GLU B1814     102.837   8.621  15.063  1.00  0.00           C  
ATOM   2549  CD  GLU B1814     102.943   7.401  14.163  1.00  0.00           C  
ATOM   2550  OE1 GLU B1814     103.704   6.469  14.515  1.00  0.00           O  
ATOM   2551  OE2 GLU B1814     102.274   7.379  13.103  1.00  0.00           O  
ATOM   2552  N   LEU B1815     100.125   9.294  17.982  1.00  0.00           N  
ATOM   2553  CA  LEU B1815      98.711   9.648  17.956  1.00  0.00           C  
ATOM   2554  C   LEU B1815      98.481  11.011  18.610  1.00  0.00           C  
ATOM   2555  O   LEU B1815      97.803  11.877  18.052  1.00  0.00           O  
ATOM   2556  CB  LEU B1815      97.902   8.576  18.689  1.00  0.00           C  
ATOM   2557  CG  LEU B1815      96.390   8.760  18.803  1.00  0.00           C  
ATOM   2558  CD1 LEU B1815      95.768   8.856  17.425  1.00  0.00           C  
ATOM   2559  CD2 LEU B1815      95.809   7.590  19.561  1.00  0.00           C  
ATOM   2560  N   LYS B1816      99.056  11.194  19.793  1.00  0.00           N  
ATOM   2561  CA  LYS B1816      98.913  12.445  20.519  1.00  0.00           C  
ATOM   2562  C   LYS B1816      99.457  13.628  19.735  1.00  0.00           C  
ATOM   2563  O   LYS B1816      99.035  14.762  19.942  1.00  0.00           O  
ATOM   2564  CB  LYS B1816      99.611  12.353  21.874  1.00  0.00           C  
ATOM   2565  CG  LYS B1816      98.973  11.336  22.807  1.00  0.00           C  
ATOM   2566  CD  LYS B1816      99.461  11.501  24.232  1.00  0.00           C  
ATOM   2567  CE  LYS B1816      98.676  10.611  25.180  1.00  0.00           C  
ATOM   2568  NZ  LYS B1816      99.026  10.871  26.602  1.00  0.00           N  
ATOM   2569  N   LYS B1817     100.388  13.367  18.829  1.00  0.00           N  
ATOM   2570  CA  LYS B1817     100.964  14.440  18.034  1.00  0.00           C  
ATOM   2571  C   LYS B1817     100.015  14.807  16.897  1.00  0.00           C  
ATOM   2572  O   LYS B1817      99.948  15.966  16.476  1.00  0.00           O  
ATOM   2573  CB  LYS B1817     102.333  14.014  17.486  1.00  0.00           C  
ATOM   2574  CG  LYS B1817     103.075  15.115  16.731  1.00  0.00           C  
ATOM   2575  CD  LYS B1817     104.590  14.877  16.711  1.00  0.00           C  
ATOM   2576  CE  LYS B1817     104.972  13.560  16.039  1.00  0.00           C  
ATOM   2577  NZ  LYS B1817     106.450  13.329  16.075  1.00  0.00           N  
ATOM   2578  N   ALA B1818      99.280  13.812  16.407  1.00  0.00           N  
ATOM   2579  CA  ALA B1818      98.322  14.030  15.332  1.00  0.00           C  
ATOM   2580  C   ALA B1818      97.180  14.882  15.878  1.00  0.00           C  
ATOM   2581  O   ALA B1818      96.645  15.746  15.178  1.00  0.00           O  
ATOM   2582  CB  ALA B1818      97.792  12.700  14.830  1.00  0.00           C  
ATOM   2583  N   LEU B1819      96.822  14.630  17.135  1.00  0.00           N  
ATOM   2584  CA  LEU B1819      95.754  15.365  17.807  1.00  0.00           C  
ATOM   2585  C   LEU B1819      96.172  16.809  18.035  1.00  0.00           C  
ATOM   2586  O   LEU B1819      95.410  17.742  17.764  1.00  0.00           O  
ATOM   2587  CB  LEU B1819      95.424  14.714  19.155  1.00  0.00           C  
ATOM   2588  CG  LEU B1819      94.517  15.507  20.105  1.00  0.00           C  
ATOM   2589  CD1 LEU B1819      93.229  15.903  19.401  1.00  0.00           C  
ATOM   2590  CD2 LEU B1819      94.211  14.665  21.330  1.00  0.00           C  
ATOM   2591  N   ILE B1820      97.391  16.982  18.535  1.00  0.00           N  
ATOM   2592  CA  ILE B1820      97.927  18.306  18.814  1.00  0.00           C  
ATOM   2593  C   ILE B1820      97.982  19.166  17.555  1.00  0.00           C  
ATOM   2594  O   ILE B1820      97.781  20.382  17.611  1.00  0.00           O  
ATOM   2595  CB  ILE B1820      99.334  18.198  19.438  1.00  0.00           C  
ATOM   2596  CG1 ILE B1820      99.235  17.497  20.796  1.00  0.00           C  
ATOM   2597  CG2 ILE B1820      99.952  19.581  19.600  1.00  0.00           C  
ATOM   2598  CD1 ILE B1820     100.575  17.135  21.400  1.00  0.00           C  
ATOM   2599  N   GLU B1821      98.246  18.537  16.417  1.00  0.00           N  
ATOM   2600  CA  GLU B1821      98.312  19.275  15.165  1.00  0.00           C  
ATOM   2601  C   GLU B1821      96.911  19.694  14.722  1.00  0.00           C  
ATOM   2602  O   GLU B1821      96.752  20.589  13.891  1.00  0.00           O  
ATOM   2603  CB  GLU B1821      98.996  18.428  14.092  1.00  0.00           C  
ATOM   2604  CG  GLU B1821     100.462  18.159  14.398  1.00  0.00           C  
ATOM   2605  CD  GLU B1821     101.132  17.280  13.360  1.00  0.00           C  
ATOM   2606  OE1 GLU B1821     102.356  17.043  13.483  1.00  0.00           O  
ATOM   2607  OE2 GLU B1821     100.435  16.824  12.423  1.00  0.00           O  
ATOM   2608  N   VAL B1822      95.897  19.046  15.286  1.00  0.00           N  
ATOM   2609  CA  VAL B1822      94.512  19.370  14.972  1.00  0.00           C  
ATOM   2610  C   VAL B1822      93.984  20.436  15.937  1.00  0.00           C  
ATOM   2611  O   VAL B1822      93.328  21.387  15.519  1.00  0.00           O  
ATOM   2612  CB  VAL B1822      93.615  18.120  15.066  1.00  0.00           C  
ATOM   2613  CG1 VAL B1822      92.150  18.517  15.039  1.00  0.00           C  
ATOM   2614  CG2 VAL B1822      93.923  17.178  13.910  1.00  0.00           C  
ATOM   2615  N   LEU B1823      94.288  20.278  17.222  1.00  0.00           N  
ATOM   2616  CA  LEU B1823      93.830  21.215  18.245  1.00  0.00           C  
ATOM   2617  C   LEU B1823      94.453  22.604  18.190  1.00  0.00           C  
ATOM   2618  O   LEU B1823      93.746  23.609  18.285  1.00  0.00           O  
ATOM   2619  CB  LEU B1823      94.062  20.631  19.641  1.00  0.00           C  
ATOM   2620  CG  LEU B1823      93.230  19.407  20.010  1.00  0.00           C  
ATOM   2621  CD1 LEU B1823      93.497  19.026  21.455  1.00  0.00           C  
ATOM   2622  CD2 LEU B1823      91.755  19.718  19.811  1.00  0.00           C  
ATOM   2623  N   GLN B1824      95.771  22.668  18.041  1.00  0.00           N  
ATOM   2624  CA  GLN B1824      96.446  23.956  18.014  1.00  0.00           C  
ATOM   2625  C   GLN B1824      95.806  24.909  17.016  1.00  0.00           C  
ATOM   2626  O   GLN B1824      95.409  26.024  17.373  1.00  0.00           O  
ATOM   2627  CB  GLN B1824      97.934  23.769  17.720  1.00  0.00           C  
ATOM   2628  CG  GLN B1824      98.646  22.929  18.771  1.00  0.00           C  
ATOM   2629  CD  GLN B1824     100.131  22.798  18.508  1.00  0.00           C  
ATOM   2630  OE1 GLN B1824     100.554  22.525  17.384  1.00  0.00           O  
ATOM   2631  NE2 GLN B1824     100.930  22.980  19.548  1.00  0.00           N  
ATOM   2632  N   PRO B1825      95.684  24.495  15.749  1.00  0.00           N  
ATOM   2633  CA  PRO B1825      95.053  25.451  14.830  1.00  0.00           C  
ATOM   2634  C   PRO B1825      93.570  25.700  15.150  1.00  0.00           C  
ATOM   2635  O   PRO B1825      93.078  26.817  14.973  1.00  0.00           O  
ATOM   2636  CB  PRO B1825      95.277  24.817  13.451  1.00  0.00           C  
ATOM   2637  CG  PRO B1825      95.396  23.336  13.760  1.00  0.00           C  
ATOM   2638  CD  PRO B1825      96.190  23.307  15.040  1.00  0.00           C  
ATOM   2639  N   LEU B1826      92.868  24.668  15.625  1.00  0.00           N  
ATOM   2640  CA  LEU B1826      91.447  24.792  15.971  1.00  0.00           C  
ATOM   2641  C   LEU B1826      91.272  25.913  16.988  1.00  0.00           C  
ATOM   2642  O   LEU B1826      90.521  26.863  16.772  1.00  0.00           O  
ATOM   2643  CB  LEU B1826      90.925  23.483  16.583  1.00  0.00           C  
ATOM   2644  CG  LEU B1826      89.471  23.464  17.093  1.00  0.00           C  
ATOM   2645  CD1 LEU B1826      88.541  23.066  15.957  1.00  0.00           C  
ATOM   2646  CD2 LEU B1826      89.317  22.466  18.232  1.00  0.00           C  
ATOM   2647  N   ILE B1827      91.985  25.783  18.100  1.00  0.00           N  
ATOM   2648  CA  ILE B1827      91.935  26.752  19.180  1.00  0.00           C  
ATOM   2649  C   ILE B1827      92.540  28.096  18.792  1.00  0.00           C  
ATOM   2650  O   ILE B1827      92.040  29.146  19.192  1.00  0.00           O  
ATOM   2651  CB  ILE B1827      92.656  26.197  20.418  1.00  0.00           C  
ATOM   2652  CG1 ILE B1827      91.885  24.984  20.948  1.00  0.00           C  
ATOM   2653  CG2 ILE B1827      92.786  27.269  21.478  1.00  0.00           C  
ATOM   2654  CD1 ILE B1827      92.574  24.259  22.077  1.00  0.00           C  
ATOM   2655  N   ALA B1828      93.611  28.066  18.007  1.00  0.00           N  
ATOM   2656  CA  ALA B1828      94.264  29.298  17.580  1.00  0.00           C  
ATOM   2657  C   ALA B1828      93.310  30.133  16.743  1.00  0.00           C  
ATOM   2658  O   ALA B1828      93.235  31.352  16.896  1.00  0.00           O  
ATOM   2659  CB  ALA B1828      95.525  28.977  16.774  1.00  0.00           C  
ATOM   2660  N   GLU B1829      92.578  29.474  15.854  1.00  0.00           N  
ATOM   2661  CA  GLU B1829      91.635  30.178  15.003  1.00  0.00           C  
ATOM   2662  C   GLU B1829      90.460  30.728  15.806  1.00  0.00           C  
ATOM   2663  O   GLU B1829      89.915  31.782  15.475  1.00  0.00           O  
ATOM   2664  CB  GLU B1829      91.134  29.257  13.891  1.00  0.00           C  
ATOM   2665  CG  GLU B1829      92.232  28.823  12.928  1.00  0.00           C  
ATOM   2666  CD  GLU B1829      91.700  28.032  11.744  1.00  0.00           C  
ATOM   2667  OE1 GLU B1829      90.928  28.603  10.940  1.00  0.00           O  
ATOM   2668  OE2 GLU B1829      92.054  26.839  11.617  1.00  0.00           O  
ATOM   2669  N   HIS B1830      90.069  30.024  16.863  1.00  0.00           N  
ATOM   2670  CA  HIS B1830      88.959  30.491  17.681  1.00  0.00           C  
ATOM   2671  C   HIS B1830      89.366  31.770  18.406  1.00  0.00           C  
ATOM   2672  O   HIS B1830      88.613  32.744  18.439  1.00  0.00           O  
ATOM   2673  CB  HIS B1830      88.541  29.421  18.692  1.00  0.00           C  
ATOM   2674  CG  HIS B1830      87.448  29.863  19.613  1.00  0.00           C  
ATOM   2675  ND1 HIS B1830      87.693  30.546  20.784  1.00  0.00           N  
ATOM   2676  CD2 HIS B1830      86.102  29.761  19.512  1.00  0.00           C  
ATOM   2677  CE1 HIS B1830      86.545  30.846  21.366  1.00  0.00           C  
ATOM   2678  NE2 HIS B1830      85.564  30.381  20.614  1.00  0.00           N  
ATOM   2679  N   GLN B1831      90.569  31.763  18.973  1.00  0.00           N  
ATOM   2680  CA  GLN B1831      91.085  32.924  19.686  1.00  0.00           C  
ATOM   2681  C   GLN B1831      91.215  34.103  18.727  1.00  0.00           C  
ATOM   2682  O   GLN B1831      90.904  35.237  19.083  1.00  0.00           O  
ATOM   2683  CB  GLN B1831      92.441  32.594  20.310  1.00  0.00           C  
ATOM   2684  CG  GLN B1831      92.397  31.386  21.235  1.00  0.00           C  
ATOM   2685  CD  GLN B1831      93.765  30.990  21.753  1.00  0.00           C  
ATOM   2686  OE1 GLN B1831      94.767  31.131  21.052  1.00  0.00           O  
ATOM   2687  NE2 GLN B1831      93.811  30.471  22.976  1.00  0.00           N  
ATOM   2688  N   ALA B1832      91.662  33.832  17.505  1.00  0.00           N  
ATOM   2689  CA  ALA B1832      91.813  34.890  16.511  1.00  0.00           C  
ATOM   2690  C   ALA B1832      90.461  35.526  16.189  1.00  0.00           C  
ATOM   2691  O   ALA B1832      90.340  36.753  16.132  1.00  0.00           O  
ATOM   2692  CB  ALA B1832      92.445  34.333  15.241  1.00  0.00           C  
ATOM   2693  N   ARG B1833      89.446  34.690  15.979  1.00  0.00           N  
ATOM   2694  CA  ARG B1833      88.113  35.192  15.672  1.00  0.00           C  
ATOM   2695  C   ARG B1833      87.499  35.912  16.870  1.00  0.00           C  
ATOM   2696  O   ARG B1833      86.758  36.878  16.703  1.00  0.00           O  
ATOM   2697  CB  ARG B1833      87.192  34.046  15.228  1.00  0.00           C  
ATOM   2698  CG  ARG B1833      87.543  33.452  13.865  1.00  0.00           C  
ATOM   2699  CD  ARG B1833      86.471  32.487  13.377  1.00  0.00           C  
ATOM   2700  NE  ARG B1833      86.425  31.248  14.152  1.00  0.00           N  
ATOM   2701  CZ  ARG B1833      87.251  30.217  13.985  1.00  0.00           C  
ATOM   2702  NH1 ARG B1833      88.205  30.259  13.060  1.00  0.00           N  
ATOM   2703  NH2 ARG B1833      87.120  29.136  14.748  1.00  0.00           N  
ATOM   2704  N   ARG B1834      87.808  35.444  18.077  1.00  0.00           N  
ATOM   2705  CA  ARG B1834      87.272  36.065  19.282  1.00  0.00           C  
ATOM   2706  C   ARG B1834      87.795  37.488  19.378  1.00  0.00           C  
ATOM   2707  O   ARG B1834      87.072  38.411  19.753  1.00  0.00           O  
ATOM   2708  CB  ARG B1834      87.697  35.287  20.530  1.00  0.00           C  
ATOM   2709  CG  ARG B1834      86.942  35.695  21.791  1.00  0.00           C  
ATOM   2710  CD  ARG B1834      87.496  34.999  23.016  1.00  0.00           C  
ATOM   2711  NE  ARG B1834      86.659  35.195  24.200  1.00  0.00           N  
ATOM   2712  CZ  ARG B1834      86.443  36.367  24.798  1.00  0.00           C  
ATOM   2713  NH1 ARG B1834      87.002  37.479  24.333  1.00  0.00           N  
ATOM   2714  NH2 ARG B1834      85.663  36.425  25.872  1.00  0.00           N  
ATOM   2715  N   LYS B2014      89.067  37.648  19.026  1.00  0.00           N  
ATOM   2716  CA  LYS B2014      89.746  38.936  19.064  1.00  0.00           C  
ATOM   2717  C   LYS B2014      89.051  39.969  18.178  1.00  0.00           C  
ATOM   2718  O   LYS B2014      89.073  41.164  18.471  1.00  0.00           O  
ATOM   2719  CB  LYS B2014      91.196  38.750  18.610  1.00  0.00           C  
ATOM   2720  CG  LYS B2014      92.060  39.991  18.696  1.00  0.00           C  
ATOM   2721  CD  LYS B2014      92.329  40.384  20.136  1.00  0.00           C  
ATOM   2722  CE  LYS B2014      93.308  41.548  20.196  1.00  0.00           C  
ATOM   2723  NZ  LYS B2014      94.573  41.235  19.461  1.00  0.00           N  
ATOM   2724  N   GLU B2026      88.432  39.499  17.100  1.00  0.00           N  
ATOM   2725  CA  GLU B2026      87.741  40.379  16.162  1.00  0.00           C  
ATOM   2726  C   GLU B2026      86.353  40.808  16.632  1.00  0.00           C  
ATOM   2727  O   GLU B2026      85.753  41.714  16.059  1.00  0.00           O  
ATOM   2728  CB  GLU B2026      87.611  39.691  14.800  1.00  0.00           C  
ATOM   2729  CG  GLU B2026      88.934  39.288  14.156  1.00  0.00           C  
ATOM   2730  CD  GLU B2026      88.738  38.546  12.840  1.00  0.00           C  
ATOM   2731  OE1 GLU B2026      88.074  37.486  12.843  1.00  0.00           O  
ATOM   2732  OE2 GLU B2026      89.247  39.022  11.804  1.00  0.00           O  
ATOM   2733  N   VAL B2027      85.836  40.156  17.667  1.00  0.00           N  
ATOM   2734  CA  VAL B2027      84.510  40.492  18.173  1.00  0.00           C  
ATOM   2735  C   VAL B2027      84.519  41.814  18.929  1.00  0.00           C  
ATOM   2736  O   VAL B2027      84.980  41.886  20.065  1.00  0.00           O  
ATOM   2737  CB  VAL B2027      83.966  39.383  19.111  1.00  0.00           C  
ATOM   2738  CG1 VAL B2027      82.593  39.778  19.646  1.00  0.00           C  
ATOM   2739  CG2 VAL B2027      83.878  38.060  18.357  1.00  0.00           C  
ATOM   2740  N   THR B2039      84.004  42.860  18.292  1.00  0.00           N  
ATOM   2741  CA  THR B2039      83.956  44.181  18.911  1.00  0.00           C  
ATOM   2742  C   THR B2039      82.688  44.344  19.749  1.00  0.00           C  
ATOM   2743  O   THR B2039      81.738  43.562  19.618  1.00  0.00           O  
ATOM   2744  CB  THR B2039      83.981  45.286  17.850  1.00  0.00           C  
ATOM   2745  OG1 THR B2039      82.744  45.281  17.130  1.00  0.00           O  
ATOM   2746  CG2 THR B2039      85.125  45.051  16.870  1.00  0.00           C  
ATOM   2747  N   ASP B2040      82.671  45.354  20.613  1.00  0.00           N  
ATOM   2748  CA  ASP B2040      81.501  45.584  21.444  1.00  0.00           C  
ATOM   2749  C   ASP B2040      80.316  45.919  20.548  1.00  0.00           C  
ATOM   2750  O   ASP B2040      79.172  45.608  20.875  1.00  0.00           O  
ATOM   2751  CB  ASP B2040      81.756  46.720  22.438  1.00  0.00           C  
ATOM   2752  CG  ASP B2040      82.912  46.422  23.377  1.00  0.00           C  
ATOM   2753  OD1 ASP B2040      83.089  45.239  23.750  1.00  0.00           O  
ATOM   2754  OD2 ASP B2040      83.639  47.369  23.752  1.00  0.00           O  
ATOM   2755  N   GLU B2041      80.597  46.548  19.413  1.00  0.00           N  
ATOM   2756  CA  GLU B2041      79.546  46.906  18.472  1.00  0.00           C  
ATOM   2757  C   GLU B2041      78.896  45.629  17.952  1.00  0.00           C  
ATOM   2758  O   GLU B2041      77.674  45.541  17.824  1.00  0.00           O  
ATOM   2759  CB  GLU B2041      80.124  47.703  17.297  1.00  0.00           C  
ATOM   2760  CG  GLU B2041      80.693  49.079  17.665  1.00  0.00           C  
ATOM   2761  CD  GLU B2041      81.876  49.009  18.630  1.00  0.00           C  
ATOM   2762  OE1 GLU B2041      82.881  48.335  18.308  1.00  0.00           O  
ATOM   2763  OE2 GLU B2041      81.801  49.637  19.710  1.00  0.00           O  
ATOM   2764  N   ILE B2042      79.727  44.637  17.655  1.00  0.00           N  
ATOM   2765  CA  ILE B2042      79.238  43.368  17.147  1.00  0.00           C  
ATOM   2766  C   ILE B2042      78.429  42.613  18.201  1.00  0.00           C  
ATOM   2767  O   ILE B2042      77.303  42.198  17.938  1.00  0.00           O  
ATOM   2768  CB  ILE B2042      80.408  42.488  16.658  1.00  0.00           C  
ATOM   2769  CG1 ILE B2042      81.121  43.189  15.497  1.00  0.00           C  
ATOM   2770  CG2 ILE B2042      79.894  41.118  16.215  1.00  0.00           C  
ATOM   2771  CD1 ILE B2042      82.300  42.416  14.935  1.00  0.00           C  
ATOM   2772  N   VAL B2043      78.988  42.439  19.395  1.00  0.00           N  
ATOM   2773  CA  VAL B2043      78.262  41.723  20.428  1.00  0.00           C  
ATOM   2774  C   VAL B2043      76.921  42.409  20.657  1.00  0.00           C  
ATOM   2775  O   VAL B2043      75.886  41.751  20.741  1.00  0.00           O  
ATOM   2776  CB  VAL B2043      79.057  41.647  21.756  1.00  0.00           C  
ATOM   2777  CG1 VAL B2043      79.349  43.022  22.276  1.00  0.00           C  
ATOM   2778  CG2 VAL B2043      78.260  40.874  22.784  1.00  0.00           C  
ATOM   2779  N   LYS B2044      76.938  43.735  20.725  1.00  0.00           N  
ATOM   2780  CA  LYS B2044      75.714  44.498  20.935  1.00  0.00           C  
ATOM   2781  C   LYS B2044      74.653  44.207  19.873  1.00  0.00           C  
ATOM   2782  O   LYS B2044      73.475  44.049  20.192  1.00  0.00           O  
ATOM   2783  CB  LYS B2044      76.022  45.997  20.951  1.00  0.00           C  
ATOM   2784  CG  LYS B2044      74.790  46.880  21.088  1.00  0.00           C  
ATOM   2785  CD  LYS B2044      75.158  48.352  21.209  1.00  0.00           C  
ATOM   2786  CE  LYS B2044      73.913  49.211  21.378  1.00  0.00           C  
ATOM   2787  NZ  LYS B2044      73.081  48.744  22.528  1.00  0.00           N  
ATOM   2788  N   GLU B2047      75.064  44.142  18.611  1.00  0.00           N  
ATOM   2789  CA  GLU B2047      74.112  43.870  17.545  1.00  0.00           C  
ATOM   2790  C   GLU B2047      73.502  42.472  17.691  1.00  0.00           C  
ATOM   2791  O   GLU B2047      72.293  42.296  17.546  1.00  0.00           O  
ATOM   2792  CB  GLU B2047      74.783  43.993  16.175  1.00  0.00           C  
ATOM   2793  CG  GLU B2047      73.777  44.045  15.036  1.00  0.00           C  
ATOM   2794  CD  GLU B2047      74.438  44.070  13.680  1.00  0.00           C  
ATOM   2795  OE1 GLU B2047      75.458  44.775  13.530  1.00  0.00           O  
ATOM   2796  OE2 GLU B2047      73.930  43.391  12.762  1.00  0.00           O  
ATOM   2797  N   PHE B2048      74.346  41.482  17.967  1.00  0.00           N  
ATOM   2798  CA  PHE B2048      73.889  40.109  18.150  1.00  0.00           C  
ATOM   2799  C   PHE B2048      72.857  40.044  19.276  1.00  0.00           C  
ATOM   2800  O   PHE B2048      71.898  39.272  19.212  1.00  0.00           O  
ATOM   2801  CB  PHE B2048      75.074  39.203  18.504  1.00  0.00           C  
ATOM   2802  CG  PHE B2048      75.704  38.515  17.322  1.00  0.00           C  
ATOM   2803  CD1 PHE B2048      75.105  37.394  16.751  1.00  0.00           C  
ATOM   2804  CD2 PHE B2048      76.910  38.972  16.791  1.00  0.00           C  
ATOM   2805  CE1 PHE B2048      75.701  36.735  15.668  1.00  0.00           C  
ATOM   2806  CE2 PHE B2048      77.514  38.321  15.709  1.00  0.00           C  
ATOM   2807  CZ  PHE B2048      76.912  37.203  15.147  1.00  0.00           C  
ATOM   2808  N   THR B2050      70.784  42.491  20.267  1.00  0.00           N  
ATOM   2809  CA  THR B2050      69.662  43.404  20.121  1.00  0.00           C  
ATOM   2810  C   THR B2050      68.450  42.710  19.511  1.00  0.00           C  
ATOM   2811  O   THR B2050      68.527  42.178  18.399  1.00  0.00           O  
ATOM   2812  CB  THR B2050      70.050  44.603  19.230  1.00  0.00           C  
ATOM   2813  OG1 THR B2050      71.133  45.313  19.840  1.00  0.00           O  
ATOM   2814  CG2 THR B2050      68.872  45.546  19.049  1.00  0.00           C  
ATOM   2815  N   PRO B2051      67.317  42.688  20.234  1.00  0.00           N  
ATOM   2816  CA  PRO B2051      66.155  42.026  19.633  1.00  0.00           C  
ATOM   2817  C   PRO B2051      65.859  42.760  18.331  1.00  0.00           C  
ATOM   2818  O   PRO B2051      65.761  43.985  18.308  1.00  0.00           O  
ATOM   2819  CB  PRO B2051      65.062  42.188  20.698  1.00  0.00           C  
ATOM   2820  CG  PRO B2051      65.490  43.383  21.473  1.00  0.00           C  
ATOM   2821  CD  PRO B2051      66.987  43.254  21.552  1.00  0.00           C  
ATOM   2822  N   ARG B2085      65.743  42.008  17.246  1.00  0.00           N  
ATOM   2823  CA  ARG B2085      65.518  42.596  15.934  1.00  0.00           C  
ATOM   2824  C   ARG B2085      64.997  41.518  15.001  1.00  0.00           C  
ATOM   2825  O   ARG B2085      65.073  40.326  15.313  1.00  0.00           O  
ATOM   2826  CB  ARG B2085      66.849  43.129  15.394  1.00  0.00           C  
ATOM   2827  CG  ARG B2085      67.896  42.026  15.196  1.00  0.00           C  
ATOM   2828  CD  ARG B2085      69.320  42.566  15.174  1.00  0.00           C  
ATOM   2829  NE  ARG B2085      70.319  41.540  14.856  1.00  0.00           N  
ATOM   2830  CZ  ARG B2085      70.693  40.550  15.666  1.00  0.00           C  
ATOM   2831  NH1 ARG B2085      70.160  40.418  16.876  1.00  0.00           N  
ATOM   2832  NH2 ARG B2085      71.620  39.692  15.267  1.00  0.00           N  
ATOM   2833  N   LYS B2086      64.472  41.927  13.853  1.00  0.00           N  
ATOM   2834  CA  LYS B2086      63.982  40.948  12.900  1.00  0.00           C  
ATOM   2835  C   LYS B2086      65.199  40.307  12.243  1.00  0.00           C  
ATOM   2836  O   LYS B2086      66.217  40.966  12.013  1.00  0.00           O  
ATOM   2837  CB  LYS B2086      63.092  41.603  11.840  1.00  0.00           C  
ATOM   2838  CG  LYS B2086      63.745  42.748  11.091  1.00  0.00           C  
ATOM   2839  CD  LYS B2086      63.120  42.942   9.709  1.00  0.00           C  
ATOM   2840  CE  LYS B2086      61.625  43.234   9.783  1.00  0.00           C  
ATOM   2841  NZ  LYS B2086      61.030  43.374   8.419  1.00  0.00           N  
ATOM   2842  N   LEU B2087      65.100  39.013  11.973  1.00  0.00           N  
ATOM   2843  CA  LEU B2087      66.188  38.284  11.342  1.00  0.00           C  
ATOM   2844  C   LEU B2087      65.768  37.957   9.916  1.00  0.00           C  
ATOM   2845  O   LEU B2087      65.178  36.907   9.660  1.00  0.00           O  
ATOM   2846  CB  LEU B2087      66.478  36.999  12.118  1.00  0.00           C  
ATOM   2847  CG  LEU B2087      66.910  37.202  13.571  1.00  0.00           C  
ATOM   2848  CD1 LEU B2087      66.959  35.870  14.302  1.00  0.00           C  
ATOM   2849  CD2 LEU B2087      68.265  37.891  13.597  1.00  0.00           C  
ATOM   2850  N   ALA B2088      66.062  38.865   8.990  1.00  0.00           N  
ATOM   2851  CA  ALA B2088      65.700  38.657   7.593  1.00  0.00           C  
ATOM   2852  C   ALA B2088      66.132  37.267   7.138  1.00  0.00           C  
ATOM   2853  O   ALA B2088      67.043  36.696   7.779  1.00  0.00           O  
ATOM   2854  CB  ALA B2088      66.354  39.726   6.715  1.00  0.00           C  
TER
END
