# Supplementary material for: Backbone Brackets and Arginine Tweezers delineate Class I and Class II aminoacyl tRNA synthetases
Source: PLoS Comput Biol. 2018 Apr 16;14(4):e1006101. doi: 10.1371/journal.pcbi.1006101 (PMC5919687; doi:10.1371/journal.pcbi.1006101)
Supplement: S11 File — All structures of Class I aaRS with residues renumbered according to the MSA. (GZ) [file pcbi.1006101.s023.tar.gz › 1r6u_A_renum.pdb]

ATOM      1  N   GLU A 165     -15.885  41.948  44.458  1.00  0.00           N  
ATOM      2  CA  GLU A 165     -15.616  43.394  44.698  1.00  0.00           C  
ATOM      3  C   GLU A 165     -14.279  43.815  44.092  1.00  0.00           C  
ATOM      4  O   GLU A 165     -13.416  42.976  43.822  1.00  0.00           O  
ATOM      5  CB  GLU A 165     -15.621  43.687  46.202  1.00  0.00           C  
ATOM      6  CG  GLU A 165     -14.603  42.889  47.005  1.00  0.00           C  
ATOM      7  CD  GLU A 165     -14.735  43.113  48.502  1.00  0.00           C  
ATOM      8  OE1 GLU A 165     -13.931  42.536  49.264  1.00  0.00           O  
ATOM      9  OE2 GLU A 165     -15.644  43.863  48.918  1.00  0.00           O  
ATOM     10  N   ASP A 166     -14.115  45.117  43.870  1.00  0.00           N  
ATOM     11  CA  ASP A 166     -12.876  45.633  43.294  1.00  0.00           C  
ATOM     12  C   ASP A 166     -11.686  45.177  44.133  1.00  0.00           C  
ATOM     13  O   ASP A 166     -11.850  44.728  45.271  1.00  0.00           O  
ATOM     14  CB  ASP A 166     -12.890  47.170  43.246  1.00  0.00           C  
ATOM     15  CG  ASP A 166     -14.074  47.731  42.474  1.00  0.00           C  
ATOM     16  OD1 ASP A 166     -14.369  47.219  41.372  1.00  0.00           O  
ATOM     17  OD2 ASP A 166     -14.699  48.697  42.966  1.00  0.00           O  
ATOM     18  N   PHE A 167     -10.489  45.288  43.568  1.00  0.00           N  
ATOM     19  CA  PHE A 167      -9.286  44.909  44.294  1.00  0.00           C  
ATOM     20  C   PHE A 167      -8.148  45.898  44.066  1.00  0.00           C  
ATOM     21  O   PHE A 167      -7.666  46.058  42.942  1.00  0.00           O  
ATOM     22  CB  PHE A 167      -8.821  43.510  43.889  1.00  0.00           C  
ATOM     23  CG  PHE A 167      -7.714  42.976  44.753  1.00  0.00           C  
ATOM     24  CD1 PHE A 167      -7.938  42.711  46.102  1.00  0.00           C  
ATOM     25  CD2 PHE A 167      -6.444  42.758  44.229  1.00  0.00           C  
ATOM     26  CE1 PHE A 167      -6.912  42.238  46.920  1.00  0.00           C  
ATOM     27  CE2 PHE A 167      -5.411  42.285  45.039  1.00  0.00           C  
ATOM     28  CZ  PHE A 167      -5.646  42.025  46.387  1.00  0.00           C  
ATOM     29  N   VAL A 168      -7.730  46.567  45.140  1.00  0.00           N  
ATOM     30  CA  VAL A 168      -6.628  47.526  45.071  1.00  0.00           C  
ATOM     31  C   VAL A 168      -5.666  47.346  46.245  1.00  0.00           C  
ATOM     32  O   VAL A 168      -6.074  47.295  47.408  1.00  0.00           O  
ATOM     33  CB  VAL A 168      -7.123  49.007  45.059  1.00  0.00           C  
ATOM     34  CG1 VAL A 168      -7.969  49.269  43.823  1.00  0.00           C  
ATOM     35  CG2 VAL A 168      -7.912  49.313  46.316  1.00  0.00           C  
ATOM     36  N   ASP A 169      -4.385  47.233  45.919  1.00  0.00           N  
ATOM     37  CA  ASP A 169      -3.342  47.076  46.918  1.00  0.00           C  
ATOM     38  C   ASP A 169      -2.095  47.698  46.292  1.00  0.00           C  
ATOM     39  O   ASP A 169      -2.081  47.978  45.094  1.00  0.00           O  
ATOM     40  CB  ASP A 169      -3.142  45.592  47.238  1.00  0.00           C  
ATOM     41  CG  ASP A 169      -1.894  45.015  46.607  1.00  0.00           C  
ATOM     42  OD1 ASP A 169      -1.744  45.091  45.367  1.00  0.00           O  
ATOM     43  OD2 ASP A 169      -1.060  44.478  47.366  1.00  0.00           O  
ATOM     44  N   PRO A 170      -1.036  47.924  47.084  1.00  0.00           N  
ATOM     45  CA  PRO A 170       0.190  48.528  46.546  1.00  0.00           C  
ATOM     46  C   PRO A 170       0.752  47.899  45.260  1.00  0.00           C  
ATOM     47  O   PRO A 170       1.673  48.445  44.651  1.00  0.00           O  
ATOM     48  CB  PRO A 170       1.171  48.412  47.715  1.00  0.00           C  
ATOM     49  CG  PRO A 170       0.275  48.483  48.916  1.00  0.00           C  
ATOM     50  CD  PRO A 170      -0.872  47.589  48.511  1.00  0.00           C  
ATOM     51  N   TRP A 171       0.200  46.770  44.832  1.00  0.00           N  
ATOM     52  CA  TRP A 171       0.725  46.113  43.641  1.00  0.00           C  
ATOM     53  C   TRP A 171      -0.269  45.862  42.514  1.00  0.00           C  
ATOM     54  O   TRP A 171       0.131  45.696  41.363  1.00  0.00           O  
ATOM     55  CB  TRP A 171       1.400  44.796  44.053  1.00  0.00           C  
ATOM     56  CG  TRP A 171       2.612  45.018  44.925  1.00  0.00           C  
ATOM     57  CD1 TRP A 171       3.855  45.425  44.518  1.00  0.00           C  
ATOM     58  CD2 TRP A 171       2.671  44.927  46.356  1.00  0.00           C  
ATOM     59  NE1 TRP A 171       4.681  45.595  45.606  1.00  0.00           N  
ATOM     60  CE2 TRP A 171       3.980  45.296  46.747  1.00  0.00           C  
ATOM     61  CE3 TRP A 171       1.746  44.570  47.347  1.00  0.00           C  
ATOM     62  CZ2 TRP A 171       4.386  45.319  48.089  1.00  0.00           C  
ATOM     63  CZ3 TRP A 171       2.152  44.593  48.685  1.00  0.00           C  
ATOM     64  CH2 TRP A 171       3.460  44.965  49.040  1.00  0.00           C  
ATOM     65  N   THR A 172      -1.559  45.854  42.827  1.00  0.00           N  
ATOM     66  CA  THR A 172      -2.551  45.595  41.796  1.00  0.00           C  
ATOM     67  C   THR A 172      -3.883  46.321  41.965  1.00  0.00           C  
ATOM     68  O   THR A 172      -4.363  46.532  43.081  1.00  0.00           O  
ATOM     69  CB  THR A 172      -2.825  44.071  41.681  1.00  0.00           C  
ATOM     70  OG1 THR A 172      -3.883  43.834  40.740  1.00  0.00           O  
ATOM     71  CG2 THR A 172      -3.213  43.498  43.035  1.00  0.00           C  
ATOM     72  N   VAL A 173      -4.465  46.699  40.830  1.00  0.00           N  
ATOM     73  CA  VAL A 173      -5.756  47.380  40.779  1.00  0.00           C  
ATOM     74  C   VAL A 173      -6.607  46.654  39.740  1.00  0.00           C  
ATOM     75  O   VAL A 173      -6.380  46.788  38.538  1.00  0.00           O  
ATOM     76  CB  VAL A 173      -5.602  48.868  40.366  1.00  0.00           C  
ATOM     77  CG1 VAL A 173      -6.964  49.468  40.043  1.00  0.00           C  
ATOM     78  CG2 VAL A 173      -4.946  49.654  41.496  1.00  0.00           C  
ATOM     79  N   GLN A 174      -7.577  45.876  40.210  1.00  0.00           N  
ATOM     80  CA  GLN A 174      -8.444  45.117  39.317  1.00  0.00           C  
ATOM     81  C   GLN A 174      -9.919  45.390  39.577  1.00  0.00           C  
ATOM     82  O   GLN A 174     -10.343  45.553  40.724  1.00  0.00           O  
ATOM     83  CB  GLN A 174      -8.173  43.617  39.473  1.00  0.00           C  
ATOM     84  CG  GLN A 174      -6.733  43.212  39.204  1.00  0.00           C  
ATOM     85  CD  GLN A 174      -6.324  43.418  37.758  1.00  0.00           C  
ATOM     86  OE1 GLN A 174      -5.160  43.239  37.402  1.00  0.00           O  
ATOM     87  NE2 GLN A 174      -7.283  43.788  36.915  1.00  0.00           N  
ATOM     88  N   THR A 175     -10.695  45.436  38.498  1.00  0.00           N  
ATOM     89  CA  THR A 175     -12.131  45.675  38.579  1.00  0.00           C  
ATOM     90  C   THR A 175     -12.811  45.159  37.315  1.00  0.00           C  
ATOM     91  O   THR A 175     -12.261  45.259  36.215  1.00  0.00           O  
ATOM     92  CB  THR A 175     -12.451  47.183  38.740  1.00  0.00           C  
ATOM     93  OG1 THR A 175     -13.870  47.367  38.834  1.00  0.00           O  
ATOM     94  CG2 THR A 175     -11.922  47.975  37.553  1.00  0.00           C  
ATOM     95  N   SER A 176     -14.003  44.596  37.481  1.00  0.00           N  
ATOM     96  CA  SER A 176     -14.765  44.070  36.355  1.00  0.00           C  
ATOM     97  C   SER A 176     -15.744  45.144  35.902  1.00  0.00           C  
ATOM     98  O   SER A 176     -16.814  44.846  35.371  1.00  0.00           O  
ATOM     99  CB  SER A 176     -15.535  42.819  36.777  1.00  0.00           C  
ATOM    100  OG  SER A 176     -16.459  43.126  37.807  1.00  0.00           O  
ATOM    101  N   SER A 177     -15.364  46.398  36.119  1.00  0.00           N  
ATOM    102  CA  SER A 177     -16.201  47.533  35.757  1.00  0.00           C  
ATOM    103  C   SER A 177     -15.496  48.466  34.773  1.00  0.00           C  
ATOM    104  O   SER A 177     -14.313  48.784  34.935  1.00  0.00           O  
ATOM    105  CB  SER A 177     -16.591  48.305  37.022  1.00  0.00           C  
ATOM    106  OG  SER A 177     -17.439  49.399  36.722  1.00  0.00           O  
ATOM    107  N   ALA A 178     -16.231  48.894  33.749  1.00  0.00           N  
ATOM    108  CA  ALA A 178     -15.692  49.795  32.738  1.00  0.00           C  
ATOM    109  C   ALA A 178     -15.596  51.209  33.304  1.00  0.00           C  
ATOM    110  O   ALA A 178     -14.726  51.991  32.914  1.00  0.00           O  
ATOM    111  CB  ALA A 178     -16.581  49.780  31.496  1.00  0.00           C  
ATOM    112  N   LYS A 179     -16.491  51.525  34.235  1.00  0.00           N  
ATOM    113  CA  LYS A 179     -16.523  52.840  34.867  1.00  0.00           C  
ATOM    114  C   LYS A 179     -15.391  52.980  35.892  1.00  0.00           C  
ATOM    115  O   LYS A 179     -15.310  53.979  36.610  1.00  0.00           O  
ATOM    116  CB  LYS A 179     -17.881  53.050  35.547  1.00  0.00           C  
ATOM    117  CG  LYS A 179     -19.053  52.536  34.717  1.00  0.00           C  
ATOM    118  CD  LYS A 179     -20.404  52.867  35.330  1.00  0.00           C  
ATOM    119  CE  LYS A 179     -20.730  54.345  35.189  1.00  0.00           C  
ATOM    120  NZ  LYS A 179     -22.121  54.647  35.633  1.00  0.00           N  
ATOM    121  N   GLY A 180     -14.528  51.968  35.954  1.00  0.00           N  
ATOM    122  CA  GLY A 180     -13.406  51.985  36.880  1.00  0.00           C  
ATOM    123  C   GLY A 180     -13.726  51.540  38.299  1.00  0.00           C  
ATOM    124  O   GLY A 180     -14.827  51.062  38.584  1.00  0.00           O  
ATOM    125  N   ILE A 182     -12.755  51.695  39.195  1.00  0.00           N  
ATOM    126  CA  ILE A 182     -12.937  51.315  40.592  1.00  0.00           C  
ATOM    127  C   ILE A 182     -14.086  52.125  41.184  1.00  0.00           C  
ATOM    128  O   ILE A 182     -14.313  53.268  40.790  1.00  0.00           O  
ATOM    129  CB  ILE A 182     -11.644  51.573  41.423  1.00  0.00           C  
ATOM    130  CG1 ILE A 182     -10.549  50.579  41.022  1.00  0.00           C  
ATOM    131  CG2 ILE A 182     -11.933  51.436  42.911  1.00  0.00           C  
ATOM    132  CD1 ILE A 182     -10.070  50.715  39.593  1.00  0.00           C  
ATOM    133  N   ASP A 183     -14.821  51.530  42.120  1.00  0.00           N  
ATOM    134  CA  ASP A 183     -15.932  52.232  42.747  1.00  0.00           C  
ATOM    135  C   ASP A 183     -15.464  52.978  43.990  1.00  0.00           C  
ATOM    136  O   ASP A 183     -15.302  52.394  45.067  1.00  0.00           O  
ATOM    137  CB  ASP A 183     -17.054  51.262  43.128  1.00  0.00           C  
ATOM    138  CG  ASP A 183     -18.274  51.976  43.695  1.00  0.00           C  
ATOM    139  OD1 ASP A 183     -19.258  51.292  44.044  1.00  0.00           O  
ATOM    140  OD2 ASP A 183     -18.255  53.224  43.790  1.00  0.00           O  
ATOM    141  N   TYR A 184     -15.235  54.275  43.822  1.00  0.00           N  
ATOM    142  CA  TYR A 184     -14.806  55.129  44.915  1.00  0.00           C  
ATOM    143  C   TYR A 184     -16.083  55.493  45.664  1.00  0.00           C  
ATOM    144  O   TYR A 184     -17.182  55.246  45.163  1.00  0.00           O  
ATOM    145  CB  TYR A 184     -14.121  56.367  44.348  1.00  0.00           C  
ATOM    146  CG  TYR A 184     -13.009  56.031  43.374  1.00  0.00           C  
ATOM    147  CD1 TYR A 184     -11.799  55.509  43.820  1.00  0.00           C  
ATOM    148  CD2 TYR A 184     -13.169  56.235  42.004  1.00  0.00           C  
ATOM    149  CE1 TYR A 184     -10.771  55.203  42.927  1.00  0.00           C  
ATOM    150  CE2 TYR A 184     -12.149  55.931  41.101  1.00  0.00           C  
ATOM    151  CZ  TYR A 184     -10.953  55.419  41.568  1.00  0.00           C  
ATOM    152  OH  TYR A 184      -9.926  55.153  40.687  1.00  0.00           O  
ATOM    153  N   ASP A 185     -15.943  56.068  46.853  1.00  0.00           N  
ATOM    154  CA  ASP A 185     -17.096  56.423  47.680  1.00  0.00           C  
ATOM    155  C   ASP A 185     -17.574  55.119  48.322  1.00  0.00           C  
ATOM    156  O   ASP A 185     -18.353  55.118  49.279  1.00  0.00           O  
ATOM    157  CB  ASP A 185     -18.208  57.049  46.827  1.00  0.00           C  
ATOM    158  CG  ASP A 185     -19.363  57.572  47.662  1.00  0.00           C  
ATOM    159  OD1 ASP A 185     -19.128  58.423  48.548  1.00  0.00           O  
ATOM    160  OD2 ASP A 185     -20.510  57.136  47.430  1.00  0.00           O  
ATOM    161  N   LYS A 186     -17.077  54.012  47.774  1.00  0.00           N  
ATOM    162  CA  LYS A 186     -17.383  52.669  48.245  1.00  0.00           C  
ATOM    163  C   LYS A 186     -16.070  52.096  48.779  1.00  0.00           C  
ATOM    164  O   LYS A 186     -16.061  51.293  49.713  1.00  0.00           O  
ATOM    165  CB  LYS A 186     -17.895  51.809  47.087  1.00  0.00           C  
ATOM    166  CG  LYS A 186     -18.275  50.387  47.472  1.00  0.00           C  
ATOM    167  CD  LYS A 186     -18.561  49.550  46.235  1.00  0.00           C  
ATOM    168  CE  LYS A 186     -19.043  48.155  46.593  1.00  0.00           C  
ATOM    169  NZ  LYS A 186     -20.346  48.186  47.310  1.00  0.00           N  
ATOM    170  N   LEU A 187     -14.962  52.506  48.165  1.00  0.00           N  
ATOM    171  CA  LEU A 187     -13.640  52.065  48.593  1.00  0.00           C  
ATOM    172  C   LEU A 187     -13.315  52.872  49.846  1.00  0.00           C  
ATOM    173  O   LEU A 187     -12.451  52.500  50.643  1.00  0.00           O  
ATOM    174  CB  LEU A 187     -12.599  52.344  47.505  1.00  0.00           C  
ATOM    175  CG  LEU A 187     -11.148  51.932  47.784  1.00  0.00           C  
ATOM    176  CD1 LEU A 187     -11.036  50.414  47.831  1.00  0.00           C  
ATOM    177  CD2 LEU A 187     -10.241  52.489  46.696  1.00  0.00           C  
ATOM    178  N   ILE A 188     -14.025  53.988  49.999  1.00  0.00           N  
ATOM    179  CA  ILE A 188     -13.866  54.868  51.148  1.00  0.00           C  
ATOM    180  C   ILE A 188     -14.309  54.121  52.402  1.00  0.00           C  
ATOM    181  O   ILE A 188     -13.735  54.297  53.479  1.00  0.00           O  
ATOM    182  CB  ILE A 188     -14.728  56.154  50.994  1.00  0.00           C  
ATOM    183  CG1 ILE A 188     -14.036  57.136  50.049  1.00  0.00           C  
ATOM    184  CG2 ILE A 188     -14.975  56.799  52.351  1.00  0.00           C  
ATOM    185  CD1 ILE A 188     -14.794  58.432  49.857  1.00  0.00           C  
ATOM    186  N   VAL A 189     -15.336  53.291  52.257  1.00  0.00           N  
ATOM    187  CA  VAL A 189     -15.843  52.524  53.384  1.00  0.00           C  
ATOM    188  C   VAL A 189     -14.937  51.332  53.665  1.00  0.00           C  
ATOM    189  O   VAL A 189     -14.462  51.162  54.786  1.00  0.00           O  
ATOM    190  CB  VAL A 189     -17.271  52.025  53.125  1.00  0.00           C  
ATOM    191  CG1 VAL A 189     -17.756  51.221  54.313  1.00  0.00           C  
ATOM    192  CG2 VAL A 189     -18.193  53.209  52.879  1.00  0.00           C  
ATOM    193  N   ARG A 190     -14.692  50.514  52.645  1.00  0.00           N  
ATOM    194  CA  ARG A 190     -13.831  49.347  52.804  1.00  0.00           C  
ATOM    195  C   ARG A 190     -12.546  49.724  53.535  1.00  0.00           C  
ATOM    196  O   ARG A 190     -12.201  49.134  54.559  1.00  0.00           O  
ATOM    197  CB  ARG A 190     -13.465  48.754  51.442  1.00  0.00           C  
ATOM    198  CG  ARG A 190     -12.563  47.533  51.553  1.00  0.00           C  
ATOM    199  CD  ARG A 190     -11.842  47.221  50.259  1.00  0.00           C  
ATOM    200  NE  ARG A 190     -12.760  46.926  49.166  1.00  0.00           N  
ATOM    201  CZ  ARG A 190     -12.366  46.618  47.934  1.00  0.00           C  
ATOM    202  NH1 ARG A 190     -11.069  46.566  47.647  1.00  0.00           N  
ATOM    203  NH2 ARG A 190     -13.265  46.364  46.992  1.00  0.00           N  
ATOM    204  N   PHE A 191     -11.839  50.709  52.995  1.00  0.00           N  
ATOM    205  CA  PHE A 191     -10.592  51.166  53.584  1.00  0.00           C  
ATOM    206  C   PHE A 191     -10.824  51.996  54.844  1.00  0.00           C  
ATOM    207  O   PHE A 191      -9.879  52.301  55.574  1.00  0.00           O  
ATOM    208  CB  PHE A 191      -9.805  51.983  52.556  1.00  0.00           C  
ATOM    209  CG  PHE A 191      -9.060  51.147  51.546  1.00  0.00           C  
ATOM    210  CD1 PHE A 191      -9.530  49.893  51.168  1.00  0.00           C  
ATOM    211  CD2 PHE A 191      -7.893  51.629  50.956  1.00  0.00           C  
ATOM    212  CE1 PHE A 191      -8.849  49.131  50.217  1.00  0.00           C  
ATOM    213  CE2 PHE A 191      -7.203  50.875  50.003  1.00  0.00           C  
ATOM    214  CZ  PHE A 191      -7.683  49.625  49.634  1.00  0.00           C  
ATOM    215  N   GLY A 195     -12.080  52.352  55.099  1.00  0.00           N  
ATOM    216  CA  GLY A 195     -12.401  53.145  56.273  1.00  0.00           C  
ATOM    217  C   GLY A 195     -11.705  54.497  56.292  1.00  0.00           C  
ATOM    218  O   GLY A 195     -10.788  54.717  57.089  1.00  0.00           O  
ATOM    219  N   SER A 196     -12.138  55.404  55.416  1.00  0.00           N  
ATOM    220  CA  SER A 196     -11.556  56.742  55.326  1.00  0.00           C  
ATOM    221  C   SER A 196     -12.650  57.802  55.301  1.00  0.00           C  
ATOM    222  O   SER A 196     -13.809  57.514  55.587  1.00  0.00           O  
ATOM    223  CB  SER A 196     -10.701  56.867  54.066  1.00  0.00           C  
ATOM    224  OG  SER A 196     -11.501  56.750  52.905  1.00  0.00           O  
ATOM    225  N   SER A 197     -12.279  59.032  54.961  1.00  0.00           N  
ATOM    226  CA  SER A 197     -13.245  60.124  54.911  1.00  0.00           C  
ATOM    227  C   SER A 197     -13.357  60.767  53.534  1.00  0.00           C  
ATOM    228  O   SER A 197     -12.373  60.887  52.801  1.00  0.00           O  
ATOM    229  CB  SER A 197     -12.886  61.202  55.933  1.00  0.00           C  
ATOM    230  OG  SER A 197     -13.158  60.767  57.249  1.00  0.00           O  
ATOM    231  N   LYS A 198     -14.570  61.188  53.201  1.00  0.00           N  
ATOM    232  CA  LYS A 198     -14.839  61.830  51.923  1.00  0.00           C  
ATOM    233  C   LYS A 198     -14.455  63.302  51.991  1.00  0.00           C  
ATOM    234  O   LYS A 198     -14.756  63.989  52.972  1.00  0.00           O  
ATOM    235  CB  LYS A 198     -16.326  61.706  51.578  1.00  0.00           C  
ATOM    236  CG  LYS A 198     -16.775  62.524  50.372  1.00  0.00           C  
ATOM    237  CD  LYS A 198     -16.174  62.008  49.071  1.00  0.00           C  
ATOM    238  CE  LYS A 198     -16.728  62.771  47.868  1.00  0.00           C  
ATOM    239  NZ  LYS A 198     -16.124  62.334  46.569  1.00  0.00           N  
ATOM    240  N   ILE A 199     -13.762  63.777  50.964  1.00  0.00           N  
ATOM    241  CA  ILE A 199     -13.383  65.181  50.916  1.00  0.00           C  
ATOM    242  C   ILE A 199     -14.620  65.913  50.419  1.00  0.00           C  
ATOM    243  O   ILE A 199     -14.993  65.774  49.256  1.00  0.00           O  
ATOM    244  CB  ILE A 199     -12.223  65.418  49.939  1.00  0.00           C  
ATOM    245  CG1 ILE A 199     -10.957  64.729  50.466  1.00  0.00           C  
ATOM    246  CG2 ILE A 199     -11.996  66.912  49.757  1.00  0.00           C  
ATOM    247  CD1 ILE A 199      -9.749  64.850  49.559  1.00  0.00           C  
ATOM    248  N   ASP A 200     -15.269  66.663  51.303  1.00  0.00           N  
ATOM    249  CA  ASP A 200     -16.472  67.400  50.927  1.00  0.00           C  
ATOM    250  C   ASP A 200     -16.201  68.873  50.645  1.00  0.00           C  
ATOM    251  O   ASP A 200     -15.104  69.374  50.901  1.00  0.00           O  
ATOM    252  CB  ASP A 200     -17.537  67.279  52.015  1.00  0.00           C  
ATOM    253  CG  ASP A 200     -17.042  67.731  53.374  1.00  0.00           C  
ATOM    254  OD1 ASP A 200     -16.320  68.751  53.452  1.00  0.00           O  
ATOM    255  OD2 ASP A 200     -17.392  67.068  54.372  1.00  0.00           O  
ATOM    256  N   LYS A 201     -17.216  69.563  50.127  1.00  0.00           N  
ATOM    257  CA  LYS A 201     -17.103  70.979  49.783  1.00  0.00           C  
ATOM    258  C   LYS A 201     -16.533  71.830  50.903  1.00  0.00           C  
ATOM    259  O   LYS A 201     -15.643  72.650  50.679  1.00  0.00           O  
ATOM    260  CB  LYS A 201     -18.471  71.535  49.370  1.00  0.00           C  
ATOM    261  CG  LYS A 201     -18.770  71.471  47.869  1.00  0.00           C  
ATOM    262  CD  LYS A 201     -18.647  70.066  47.276  1.00  0.00           C  
ATOM    263  CE  LYS A 201     -17.257  69.808  46.695  1.00  0.00           C  
ATOM    264  NZ  LYS A 201     -17.140  68.454  46.070  1.00  0.00           N  
ATOM    265  N   GLU A 202     -17.056  71.630  52.107  1.00  0.00           N  
ATOM    266  CA  GLU A 202     -16.616  72.366  53.285  1.00  0.00           C  
ATOM    267  C   GLU A 202     -15.095  72.301  53.428  1.00  0.00           C  
ATOM    268  O   GLU A 202     -14.441  73.314  53.700  1.00  0.00           O  
ATOM    269  CB  GLU A 202     -17.274  71.788  54.546  1.00  0.00           C  
ATOM    270  CG  GLU A 202     -18.810  71.778  54.550  1.00  0.00           C  
ATOM    271  CD  GLU A 202     -19.423  70.719  53.632  1.00  0.00           C  
ATOM    272  OE1 GLU A 202     -20.652  70.494  53.721  1.00  0.00           O  
ATOM    273  OE2 GLU A 202     -18.688  70.113  52.822  1.00  0.00           O  
ATOM    274  N   LEU A 203     -14.534  71.106  53.243  1.00  0.00           N  
ATOM    275  CA  LEU A 203     -13.088  70.924  53.350  1.00  0.00           C  
ATOM    276  C   LEU A 203     -12.361  71.658  52.227  1.00  0.00           C  
ATOM    277  O   LEU A 203     -11.345  72.317  52.462  1.00  0.00           O  
ATOM    278  CB  LEU A 203     -12.726  69.428  53.323  1.00  0.00           C  
ATOM    279  CG  LEU A 203     -11.237  69.092  53.493  1.00  0.00           C  
ATOM    280  CD1 LEU A 203     -10.698  69.740  54.754  1.00  0.00           C  
ATOM    281  CD2 LEU A 203     -11.048  67.596  53.559  1.00  0.00           C  
ATOM    282  N   ILE A 204     -12.885  71.545  51.005  1.00  0.00           N  
ATOM    283  CA  ILE A 204     -12.281  72.217  49.856  1.00  0.00           C  
ATOM    284  C   ILE A 204     -12.165  73.707  50.173  1.00  0.00           C  
ATOM    285  O   ILE A 204     -11.106  74.307  50.020  1.00  0.00           O  
ATOM    286  CB  ILE A 204     -13.140  72.053  48.585  1.00  0.00           C  
ATOM    287  CG1 ILE A 204     -13.367  70.569  48.277  1.00  0.00           C  
ATOM    288  CG2 ILE A 204     -12.454  72.742  47.409  1.00  0.00           C  
ATOM    289  CD1 ILE A 204     -12.153  69.843  47.771  1.00  0.00           C  
ATOM    290  N   ASN A 205     -13.266  74.298  50.626  1.00  0.00           N  
ATOM    291  CA  ASN A 205     -13.278  75.712  50.974  1.00  0.00           C  
ATOM    292  C   ASN A 205     -12.264  76.003  52.067  1.00  0.00           C  
ATOM    293  O   ASN A 205     -11.495  76.966  51.985  1.00  0.00           O  
ATOM    294  CB  ASN A 205     -14.673  76.122  51.446  1.00  0.00           C  
ATOM    295  CG  ASN A 205     -15.552  76.599  50.307  1.00  0.00           C  
ATOM    296  OD1 ASN A 205     -15.605  75.981  49.237  1.00  0.00           O  
ATOM    297  ND2 ASN A 205     -16.254  77.707  50.533  1.00  0.00           N  
ATOM    298  N   ARG A 206     -12.252  75.163  53.094  1.00  0.00           N  
ATOM    299  CA  ARG A 206     -11.319  75.381  54.178  1.00  0.00           C  
ATOM    300  C   ARG A 206      -9.908  75.442  53.621  1.00  0.00           C  
ATOM    301  O   ARG A 206      -9.092  76.252  54.067  1.00  0.00           O  
ATOM    302  CB  ARG A 206     -11.434  74.277  55.233  1.00  0.00           C  
ATOM    303  CG  ARG A 206     -10.520  74.532  56.413  1.00  0.00           C  
ATOM    304  CD  ARG A 206     -10.780  73.601  57.570  1.00  0.00           C  
ATOM    305  NE  ARG A 206      -9.827  73.873  58.640  1.00  0.00           N  
ATOM    306  CZ  ARG A 206      -9.809  73.237  59.803  1.00  0.00           C  
ATOM    307  NH1 ARG A 206     -10.693  72.286  60.058  1.00  0.00           N  
ATOM    308  NH2 ARG A 206      -8.901  73.555  60.712  1.00  0.00           N  
ATOM    309  N   ILE A 207      -9.623  74.601  52.631  1.00  0.00           N  
ATOM    310  CA  ILE A 207      -8.298  74.594  52.026  1.00  0.00           C  
ATOM    311  C   ILE A 207      -8.063  75.864  51.219  1.00  0.00           C  
ATOM    312  O   ILE A 207      -6.953  76.398  51.178  1.00  0.00           O  
ATOM    313  CB  ILE A 207      -8.098  73.359  51.112  1.00  0.00           C  
ATOM    314  CG1 ILE A 207      -8.055  72.090  51.969  1.00  0.00           C  
ATOM    315  CG2 ILE A 207      -6.808  73.513  50.299  1.00  0.00           C  
ATOM    316  CD1 ILE A 207      -7.928  70.806  51.174  1.00  0.00           C  
ATOM    317  N   GLU A 208      -9.112  76.351  50.572  1.00  0.00           N  
ATOM    318  CA  GLU A 208      -8.976  77.570  49.794  1.00  0.00           C  
ATOM    319  C   GLU A 208      -8.632  78.739  50.716  1.00  0.00           C  
ATOM    320  O   GLU A 208      -7.682  79.478  50.470  1.00  0.00           O  
ATOM    321  CB  GLU A 208     -10.264  77.874  49.034  1.00  0.00           C  
ATOM    322  CG  GLU A 208     -10.172  79.169  48.243  1.00  0.00           C  
ATOM    323  CD  GLU A 208     -11.382  79.407  47.384  1.00  0.00           C  
ATOM    324  OE1 GLU A 208     -12.509  79.391  47.930  1.00  0.00           O  
ATOM    325  OE2 GLU A 208     -11.199  79.610  46.167  1.00  0.00           O  
ATOM    326  N   ARG A 209      -9.393  78.892  51.790  1.00  0.00           N  
ATOM    327  CA  ARG A 209      -9.138  79.976  52.726  1.00  0.00           C  
ATOM    328  C   ARG A 209      -7.743  79.899  53.343  1.00  0.00           C  
ATOM    329  O   ARG A 209      -7.020  80.892  53.389  1.00  0.00           O  
ATOM    330  CB  ARG A 209     -10.191  79.976  53.837  1.00  0.00           C  
ATOM    331  CG  ARG A 209     -11.618  80.122  53.332  1.00  0.00           C  
ATOM    332  CD  ARG A 209     -12.549  80.555  54.450  1.00  0.00           C  
ATOM    333  NE  ARG A 209     -12.670  79.549  55.497  1.00  0.00           N  
ATOM    334  CZ  ARG A 209     -13.412  78.452  55.392  1.00  0.00           C  
ATOM    335  NH1 ARG A 209     -14.102  78.226  54.278  1.00  0.00           N  
ATOM    336  NH2 ARG A 209     -13.470  77.587  56.402  1.00  0.00           N  
ATOM    337  N   ALA A 210      -7.364  78.716  53.813  1.00  0.00           N  
ATOM    338  CA  ALA A 210      -6.064  78.531  54.440  1.00  0.00           C  
ATOM    339  C   ALA A 210      -4.892  78.839  53.517  1.00  0.00           C  
ATOM    340  O   ALA A 210      -3.838  79.279  53.976  1.00  0.00           O  
ATOM    341  CB  ALA A 210      -5.945  77.103  54.964  1.00  0.00           C  
ATOM    342  N   THR A 211      -5.075  78.615  52.221  1.00  0.00           N  
ATOM    343  CA  THR A 211      -4.012  78.840  51.245  1.00  0.00           C  
ATOM    344  C   THR A 211      -4.140  80.132  50.447  1.00  0.00           C  
ATOM    345  O   THR A 211      -3.187  80.559  49.788  1.00  0.00           O  
ATOM    346  CB  THR A 211      -3.954  77.680  50.237  1.00  0.00           C  
ATOM    347  OG1 THR A 211      -5.262  77.475  49.687  1.00  0.00           O  
ATOM    348  CG2 THR A 211      -3.483  76.394  50.918  1.00  0.00           C  
ATOM    349  N   GLY A 212      -5.314  80.750  50.497  1.00  0.00           N  
ATOM    350  CA  GLY A 212      -5.519  81.973  49.746  1.00  0.00           C  
ATOM    351  C   GLY A 212      -5.298  81.710  48.270  1.00  0.00           C  
ATOM    352  O   GLY A 212      -4.753  82.552  47.556  1.00  0.00           O  
ATOM    353  N   GLN A 214      -5.715  80.532  47.814  1.00  0.00           N  
ATOM    354  CA  GLN A 214      -5.554  80.154  46.415  1.00  0.00           C  
ATOM    355  C   GLN A 214      -6.688  79.254  45.964  1.00  0.00           C  
ATOM    356  O   GLN A 214      -7.340  78.615  46.784  1.00  0.00           O  
ATOM    357  CB  GLN A 214      -4.224  79.432  46.212  1.00  0.00           C  
ATOM    358  CG  GLN A 214      -3.015  80.306  46.418  1.00  0.00           C  
ATOM    359  CD  GLN A 214      -2.066  80.232  45.248  1.00  0.00           C  
ATOM    360  OE1 GLN A 214      -2.444  80.524  44.111  1.00  0.00           O  
ATOM    361  NE2 GLN A 214      -0.827  79.839  45.512  1.00  0.00           N  
ATOM    362  N   ARG A 215      -6.926  79.198  44.658  1.00  0.00           N  
ATOM    363  CA  ARG A 215      -8.004  78.358  44.143  1.00  0.00           C  
ATOM    364  C   ARG A 215      -7.644  76.875  44.239  1.00  0.00           C  
ATOM    365  O   ARG A 215      -6.546  76.468  43.874  1.00  0.00           O  
ATOM    366  CB  ARG A 215      -8.332  78.702  42.682  1.00  0.00           C  
ATOM    367  CG  ARG A 215      -9.641  78.074  42.229  1.00  0.00           C  
ATOM    368  CD  ARG A 215      -9.917  78.205  40.732  1.00  0.00           C  
ATOM    369  NE  ARG A 215     -11.205  77.592  40.399  1.00  0.00           N  
ATOM    370  CZ  ARG A 215     -11.570  77.209  39.180  1.00  0.00           C  
ATOM    371  NH1 ARG A 215     -10.746  77.374  38.154  1.00  0.00           N  
ATOM    372  NH2 ARG A 215     -12.753  76.640  38.995  1.00  0.00           N  
ATOM    373  N   PRO A 216      -8.569  76.057  44.747  1.00  0.00           N  
ATOM    374  CA  PRO A 216      -8.355  74.616  44.890  1.00  0.00           C  
ATOM    375  C   PRO A 216      -7.951  73.979  43.564  1.00  0.00           C  
ATOM    376  O   PRO A 216      -8.602  74.193  42.542  1.00  0.00           O  
ATOM    377  CB  PRO A 216      -9.710  74.115  45.371  1.00  0.00           C  
ATOM    378  CG  PRO A 216     -10.218  75.269  46.183  1.00  0.00           C  
ATOM    379  CD  PRO A 216      -9.864  76.459  45.325  1.00  0.00           C  
ATOM    380  N   HIS A 217      -6.872  73.206  43.587  1.00  0.00           N  
ATOM    381  CA  HIS A 217      -6.375  72.518  42.399  1.00  0.00           C  
ATOM    382  C   HIS A 217      -7.531  71.761  41.745  1.00  0.00           C  
ATOM    383  O   HIS A 217      -8.479  71.365  42.421  1.00  0.00           O  
ATOM    384  CB  HIS A 217      -5.272  71.542  42.825  1.00  0.00           C  
ATOM    385  CG  HIS A 217      -4.581  70.861  41.688  1.00  0.00           C  
ATOM    386  ND1 HIS A 217      -5.113  69.769  41.037  1.00  0.00           N  
ATOM    387  CD2 HIS A 217      -3.397  71.121  41.086  1.00  0.00           C  
ATOM    388  CE1 HIS A 217      -4.283  69.386  40.082  1.00  0.00           C  
ATOM    389  NE2 HIS A 217      -3.236  70.190  40.089  1.00  0.00           N  
ATOM    390  N   HIS A 218      -7.475  71.545  40.435  1.00  0.00           N  
ATOM    391  CA  HIS A 218      -8.585  70.834  39.832  1.00  0.00           C  
ATOM    392  C   HIS A 218      -8.772  69.411  40.371  1.00  0.00           C  
ATOM    393  O   HIS A 218      -9.907  68.929  40.418  1.00  0.00           O  
ATOM    394  CB  HIS A 218      -8.508  70.841  38.293  1.00  0.00           C  
ATOM    395  CG  HIS A 218      -7.158  70.532  37.732  1.00  0.00           C  
ATOM    396  ND1 HIS A 218      -6.914  69.416  36.960  1.00  0.00           N  
ATOM    397  CD2 HIS A 218      -5.997  71.224  37.769  1.00  0.00           C  
ATOM    398  CE1 HIS A 218      -5.662  69.437  36.542  1.00  0.00           C  
ATOM    399  NE2 HIS A 218      -5.084  70.525  37.020  1.00  0.00           N  
ATOM    400  N   PHE A 219      -7.699  68.738  40.802  1.00  0.00           N  
ATOM    401  CA  PHE A 219      -7.886  67.371  41.330  1.00  0.00           C  
ATOM    402  C   PHE A 219      -8.909  67.387  42.454  1.00  0.00           C  
ATOM    403  O   PHE A 219      -9.729  66.477  42.572  1.00  0.00           O  
ATOM    404  CB  PHE A 219      -6.580  66.769  41.850  1.00  0.00           C  
ATOM    405  CG  PHE A 219      -5.587  66.444  40.782  1.00  0.00           C  
ATOM    406  CD1 PHE A 219      -5.974  66.343  39.451  1.00  0.00           C  
ATOM    407  CD2 PHE A 219      -4.254  66.232  41.104  1.00  0.00           C  
ATOM    408  CE1 PHE A 219      -5.048  66.040  38.458  1.00  0.00           C  
ATOM    409  CE2 PHE A 219      -3.320  65.926  40.115  1.00  0.00           C  
ATOM    410  CZ  PHE A 219      -3.721  65.831  38.794  1.00  0.00           C  
ATOM    411  N   LEU A 220      -8.857  68.426  43.289  1.00  0.00           N  
ATOM    412  CA  LEU A 220      -9.810  68.568  44.383  1.00  0.00           C  
ATOM    413  C   LEU A 220     -11.167  69.001  43.832  1.00  0.00           C  
ATOM    414  O   LEU A 220     -12.218  68.480  44.222  1.00  0.00           O  
ATOM    415  CB  LEU A 220      -9.310  69.615  45.390  1.00  0.00           C  
ATOM    416  CG  LEU A 220      -8.227  69.159  46.375  1.00  0.00           C  
ATOM    417  CD1 LEU A 220      -7.663  70.346  47.139  1.00  0.00           C  
ATOM    418  CD2 LEU A 220      -8.845  68.143  47.326  1.00  0.00           C  
ATOM    419  N   ARG A 221     -11.130  69.969  42.920  1.00  0.00           N  
ATOM    420  CA  ARG A 221     -12.338  70.508  42.297  1.00  0.00           C  
ATOM    421  C   ARG A 221     -13.143  69.412  41.610  1.00  0.00           C  
ATOM    422  O   ARG A 221     -14.366  69.395  41.692  1.00  0.00           O  
ATOM    423  CB  ARG A 221     -11.948  71.584  41.275  1.00  0.00           C  
ATOM    424  CG  ARG A 221     -12.575  72.938  41.505  1.00  0.00           C  
ATOM    425  CD  ARG A 221     -11.674  74.054  40.954  1.00  0.00           C  
ATOM    426  NE  ARG A 221     -11.328  73.850  39.550  1.00  0.00           N  
ATOM    427  CZ  ARG A 221     -10.155  74.170  39.022  1.00  0.00           C  
ATOM    428  NH1 ARG A 221      -9.211  74.704  39.784  1.00  0.00           N  
ATOM    429  NH2 ARG A 221      -9.920  73.964  37.733  1.00  0.00           N  
ATOM    430  N   ARG A 222     -12.450  68.483  40.957  1.00  0.00           N  
ATOM    431  CA  ARG A 222     -13.117  67.397  40.231  1.00  0.00           C  
ATOM    432  C   ARG A 222     -13.248  66.037  40.931  1.00  0.00           C  
ATOM    433  O   ARG A 222     -13.814  65.102  40.370  1.00  0.00           O  
ATOM    434  CB  ARG A 222     -12.433  67.209  38.876  1.00  0.00           C  
ATOM    435  CG  ARG A 222     -12.572  68.437  38.000  1.00  0.00           C  
ATOM    436  CD  ARG A 222     -11.799  68.332  36.722  1.00  0.00           C  
ATOM    437  NE  ARG A 222     -11.617  69.655  36.140  1.00  0.00           N  
ATOM    438  CZ  ARG A 222     -10.745  69.935  35.184  1.00  0.00           C  
ATOM    439  NH1 ARG A 222      -9.971  68.981  34.695  1.00  0.00           N  
ATOM    440  NH2 ARG A 222     -10.631  71.182  34.733  1.00  0.00           N  
ATOM    441  N   GLY A 224     -12.733  65.917  42.147  1.00  0.00           N  
ATOM    442  CA  GLY A 224     -12.851  64.650  42.845  1.00  0.00           C  
ATOM    443  C   GLY A 224     -11.808  63.615  42.474  1.00  0.00           C  
ATOM    444  O   GLY A 224     -12.048  62.422  42.629  1.00  0.00           O  
ATOM    445  N   ILE A 225     -10.663  64.052  41.961  1.00  0.00           N  
ATOM    446  CA  ILE A 225      -9.584  63.128  41.625  1.00  0.00           C  
ATOM    447  C   ILE A 225      -9.023  62.690  42.986  1.00  0.00           C  
ATOM    448  O   ILE A 225      -8.755  61.513  43.213  1.00  0.00           O  
ATOM    449  CB  ILE A 225      -8.475  63.821  40.811  1.00  0.00           C  
ATOM    450  CG1 ILE A 225      -9.059  64.390  39.514  1.00  0.00           C  
ATOM    451  CG2 ILE A 225      -7.351  62.838  40.510  1.00  0.00           C  
ATOM    452  CD1 ILE A 225      -9.842  63.383  38.694  1.00  0.00           C  
ATOM    453  N   PHE A 226      -8.841  63.668  43.873  1.00  0.00           N  
ATOM    454  CA  PHE A 226      -8.393  63.437  45.241  1.00  0.00           C  
ATOM    455  C   PHE A 226      -9.696  63.667  45.982  1.00  0.00           C  
ATOM    456  O   PHE A 226     -10.105  64.797  46.227  1.00  0.00           O  
ATOM    457  CB  PHE A 226      -7.326  64.452  45.635  1.00  0.00           C  
ATOM    458  CG  PHE A 226      -5.924  63.967  45.405  1.00  0.00           C  
ATOM    459  CD1 PHE A 226      -5.288  63.166  46.356  1.00  0.00           C  
ATOM    460  CD2 PHE A 226      -5.246  64.278  44.229  1.00  0.00           C  
ATOM    461  CE1 PHE A 226      -3.998  62.685  46.145  1.00  0.00           C  
ATOM    462  CE2 PHE A 226      -3.954  63.801  44.000  1.00  0.00           C  
ATOM    463  CZ  PHE A 226      -3.325  62.999  44.966  1.00  0.00           C  
ATOM    464  N   PHE A 227     -10.351  62.563  46.303  1.00  0.00           N  
ATOM    465  CA  PHE A 227     -11.666  62.537  46.932  1.00  0.00           C  
ATOM    466  C   PHE A 227     -11.710  62.092  48.390  1.00  0.00           C  
ATOM    467  O   PHE A 227     -12.706  62.324  49.076  1.00  0.00           O  
ATOM    468  CB  PHE A 227     -12.531  61.560  46.147  1.00  0.00           C  
ATOM    469  CG  PHE A 227     -12.042  60.137  46.251  1.00  0.00           C  
ATOM    470  CD1 PHE A 227     -12.795  59.173  46.913  1.00  0.00           C  
ATOM    471  CD2 PHE A 227     -10.783  59.786  45.767  1.00  0.00           C  
ATOM    472  CE1 PHE A 227     -12.301  57.890  47.098  1.00  0.00           C  
ATOM    473  CE2 PHE A 227     -10.279  58.505  45.947  1.00  0.00           C  
ATOM    474  CZ  PHE A 227     -11.037  57.556  46.615  1.00  0.00           C  
ATOM    475  N   SER A 228     -10.652  61.427  48.848  1.00  0.00           N  
ATOM    476  CA  SER A 228     -10.611  60.905  50.209  1.00  0.00           C  
ATOM    477  C   SER A 228      -9.434  61.394  51.044  1.00  0.00           C  
ATOM    478  O   SER A 228      -8.377  61.726  50.512  1.00  0.00           O  
ATOM    479  CB  SER A 228     -10.600  59.368  50.157  1.00  0.00           C  
ATOM    480  OG  SER A 228     -10.232  58.795  51.403  1.00  0.00           O  
ATOM    481  N   HIS A 229      -9.620  61.416  52.361  1.00  0.00           N  
ATOM    482  CA  HIS A 229      -8.564  61.862  53.249  1.00  0.00           C  
ATOM    483  C   HIS A 229      -8.631  61.191  54.614  1.00  0.00           C  
ATOM    484  O   HIS A 229      -9.585  60.484  54.940  1.00  0.00           O  
ATOM    485  CB  HIS A 229      -8.664  63.374  53.463  1.00  0.00           C  
ATOM    486  CG  HIS A 229      -9.735  63.775  54.433  1.00  0.00           C  
ATOM    487  ND1 HIS A 229      -9.457  64.210  55.713  1.00  0.00           N  
ATOM    488  CD2 HIS A 229     -11.085  63.793  54.316  1.00  0.00           C  
ATOM    489  CE1 HIS A 229     -10.590  64.480  56.340  1.00  0.00           C  
ATOM    490  NE2 HIS A 229     -11.592  64.234  55.514  1.00  0.00           N  
ATOM    491  N   ARG A 230      -7.591  61.446  55.396  1.00  0.00           N  
ATOM    492  CA  ARG A 230      -7.473  60.976  56.769  1.00  0.00           C  
ATOM    493  C   ARG A 230      -6.825  62.139  57.507  1.00  0.00           C  
ATOM    494  O   ARG A 230      -5.706  62.549  57.184  1.00  0.00           O  
ATOM    495  CB  ARG A 230      -6.573  59.736  56.871  1.00  0.00           C  
ATOM    496  CG  ARG A 230      -7.233  58.418  56.482  1.00  0.00           C  
ATOM    497  CD  ARG A 230      -7.866  57.703  57.681  1.00  0.00           C  
ATOM    498  NE  ARG A 230      -8.446  56.411  57.306  1.00  0.00           N  
ATOM    499  CZ  ARG A 230      -7.796  55.457  56.645  1.00  0.00           C  
ATOM    500  NH1 ARG A 230      -6.533  55.627  56.279  1.00  0.00           N  
ATOM    501  NH2 ARG A 230      -8.421  54.339  56.317  1.00  0.00           N  
ATOM    502  N   ASP A 231      -7.554  62.697  58.464  1.00  0.00           N  
ATOM    503  CA  ASP A 231      -7.041  63.794  59.283  1.00  0.00           C  
ATOM    504  C   ASP A 231      -6.570  65.052  58.577  1.00  0.00           C  
ATOM    505  O   ASP A 231      -5.734  65.770  59.098  1.00  0.00           O  
ATOM    506  CB  ASP A 231      -5.906  63.291  60.178  1.00  0.00           C  
ATOM    507  CG  ASP A 231      -6.392  62.328  61.232  1.00  0.00           C  
ATOM    508  OD1 ASP A 231      -7.533  62.507  61.705  1.00  0.00           O  
ATOM    509  OD2 ASP A 231      -5.634  61.402  61.599  1.00  0.00           O  
ATOM    510  N   ASN A 233      -8.089  67.617  58.421  1.00  0.00           N  
ATOM    511  CA  ASN A 233      -8.500  68.710  59.294  1.00  0.00           C  
ATOM    512  C   ASN A 233      -7.460  69.011  60.367  1.00  0.00           C  
ATOM    513  O   ASN A 233      -7.348  70.152  60.826  1.00  0.00           O  
ATOM    514  CB  ASN A 233      -9.855  68.413  59.945  1.00  0.00           C  
ATOM    515  CG  ASN A 233     -11.026  68.620  58.984  1.00  0.00           C  
ATOM    516  OD1 ASN A 233     -11.112  69.646  58.300  1.00  0.00           O  
ATOM    517  ND2 ASN A 233     -11.938  67.652  58.941  1.00  0.00           N  
ATOM    518  N   GLN A 234      -6.693  67.997  60.770  1.00  0.00           N  
ATOM    519  CA  GLN A 234      -5.662  68.213  61.779  1.00  0.00           C  
ATOM    520  C   GLN A 234      -4.513  68.949  61.115  1.00  0.00           C  
ATOM    521  O   GLN A 234      -3.830  69.752  61.745  1.00  0.00           O  
ATOM    522  CB  GLN A 234      -5.160  66.886  62.366  1.00  0.00           C  
ATOM    523  CG  GLN A 234      -6.256  65.967  62.891  1.00  0.00           C  
ATOM    524  CD  GLN A 234      -5.697  64.802  63.690  1.00  0.00           C  
ATOM    525  OE1 GLN A 234      -4.570  64.353  63.453  1.00  0.00           O  
ATOM    526  NE2 GLN A 234      -6.488  64.295  64.635  1.00  0.00           N  
ATOM    527  N   VAL A 235      -4.295  68.680  59.833  1.00  0.00           N  
ATOM    528  CA  VAL A 235      -3.221  69.361  59.124  1.00  0.00           C  
ATOM    529  C   VAL A 235      -3.574  70.844  59.032  1.00  0.00           C  
ATOM    530  O   VAL A 235      -2.728  71.714  59.239  1.00  0.00           O  
ATOM    531  CB  VAL A 235      -3.027  68.799  57.703  1.00  0.00           C  
ATOM    532  CG1 VAL A 235      -1.910  69.552  56.997  1.00  0.00           C  
ATOM    533  CG2 VAL A 235      -2.688  67.309  57.777  1.00  0.00           C  
ATOM    534  N   LEU A 236      -4.836  71.118  58.727  1.00  0.00           N  
ATOM    535  CA  LEU A 236      -5.289  72.492  58.612  1.00  0.00           C  
ATOM    536  C   LEU A 236      -5.258  73.170  59.975  1.00  0.00           C  
ATOM    537  O   LEU A 236      -4.783  74.302  60.084  1.00  0.00           O  
ATOM    538  CB  LEU A 236      -6.689  72.535  57.996  1.00  0.00           C  
ATOM    539  CG  LEU A 236      -6.666  72.117  56.524  1.00  0.00           C  
ATOM    540  CD1 LEU A 236      -8.063  71.958  55.991  1.00  0.00           C  
ATOM    541  CD2 LEU A 236      -5.880  73.133  55.728  1.00  0.00           C  
ATOM    542  N   ASP A 237      -5.735  72.483  61.014  1.00  0.00           N  
ATOM    543  CA  ASP A 237      -5.709  73.072  62.356  1.00  0.00           C  
ATOM    544  C   ASP A 237      -4.315  73.604  62.619  1.00  0.00           C  
ATOM    545  O   ASP A 237      -4.130  74.772  62.973  1.00  0.00           O  
ATOM    546  CB  ASP A 237      -6.029  72.047  63.441  1.00  0.00           C  
ATOM    547  CG  ASP A 237      -7.473  71.624  63.436  1.00  0.00           C  
ATOM    548  OD1 ASP A 237      -8.324  72.407  62.963  1.00  0.00           O  
ATOM    549  OD2 ASP A 237      -7.761  70.513  63.927  1.00  0.00           O  
ATOM    550  N   ALA A 238      -3.330  72.736  62.428  1.00  0.00           N  
ATOM    551  CA  ALA A 238      -1.949  73.114  62.653  1.00  0.00           C  
ATOM    552  C   ALA A 238      -1.535  74.265  61.746  1.00  0.00           C  
ATOM    553  O   ALA A 238      -0.985  75.262  62.212  1.00  0.00           O  
ATOM    554  CB  ALA A 238      -1.034  71.916  62.425  1.00  0.00           C  
ATOM    555  N   TYR A 240      -1.805  74.131  60.453  1.00  0.00           N  
ATOM    556  CA  TYR A 240      -1.415  75.169  59.508  1.00  0.00           C  
ATOM    557  C   TYR A 240      -1.965  76.542  59.866  1.00  0.00           C  
ATOM    558  O   TYR A 240      -1.241  77.534  59.864  1.00  0.00           O  
ATOM    559  CB  TYR A 240      -1.867  74.827  58.094  1.00  0.00           C  
ATOM    560  CG  TYR A 240      -1.191  75.702  57.072  1.00  0.00           C  
ATOM    561  CD1 TYR A 240       0.171  75.578  56.835  1.00  0.00           C  
ATOM    562  CD2 TYR A 240      -1.897  76.679  56.372  1.00  0.00           C  
ATOM    563  CE1 TYR A 240       0.821  76.393  55.933  1.00  0.00           C  
ATOM    564  CE2 TYR A 240      -1.250  77.507  55.457  1.00  0.00           C  
ATOM    565  CZ  TYR A 240       0.111  77.351  55.245  1.00  0.00           C  
ATOM    566  OH  TYR A 240       0.779  78.119  54.325  1.00  0.00           O  
ATOM    567  N   GLU A 241      -3.251  76.589  60.170  1.00  0.00           N  
ATOM    568  CA  GLU A 241      -3.903  77.840  60.512  1.00  0.00           C  
ATOM    569  C   GLU A 241      -3.403  78.407  61.847  1.00  0.00           C  
ATOM    570  O   GLU A 241      -3.748  79.529  62.222  1.00  0.00           O  
ATOM    571  CB  GLU A 241      -5.414  77.614  60.524  1.00  0.00           C  
ATOM    572  CG  GLU A 241      -5.896  76.956  59.229  1.00  0.00           C  
ATOM    573  CD  GLU A 241      -7.343  76.506  59.277  1.00  0.00           C  
ATOM    574  OE1 GLU A 241      -7.801  76.092  60.366  1.00  0.00           O  
ATOM    575  OE2 GLU A 241      -8.014  76.550  58.218  1.00  0.00           O  
ATOM    576  N   ASN A 243      -2.578  77.637  62.554  1.00  0.00           N  
ATOM    577  CA  ASN A 243      -2.030  78.087  63.828  1.00  0.00           C  
ATOM    578  C   ASN A 243      -0.523  78.266  63.780  1.00  0.00           C  
ATOM    579  O   ASN A 243       0.145  78.198  64.808  1.00  0.00           O  
ATOM    580  CB  ASN A 243      -2.383  77.118  64.957  1.00  0.00           C  
ATOM    581  CG  ASN A 243      -3.829  77.220  65.375  1.00  0.00           C  
ATOM    582  OD1 ASN A 243      -4.727  76.747  64.678  1.00  0.00           O  
ATOM    583  ND2 ASN A 243      -4.067  77.850  66.519  1.00  0.00           N  
ATOM    584  N   LYS A 244       0.009  78.488  62.586  1.00  0.00           N  
ATOM    585  CA  LYS A 244       1.441  78.702  62.414  1.00  0.00           C  
ATOM    586  C   LYS A 244       2.296  77.467  62.712  1.00  0.00           C  
ATOM    587  O   LYS A 244       3.526  77.551  62.753  1.00  0.00           O  
ATOM    588  CB  LYS A 244       1.901  79.861  63.298  1.00  0.00           C  
ATOM    589  CG  LYS A 244       0.984  81.071  63.250  1.00  0.00           C  
ATOM    590  CD  LYS A 244       0.855  81.625  61.838  1.00  0.00           C  
ATOM    591  CE  LYS A 244      -0.144  82.775  61.795  1.00  0.00           C  
ATOM    592  NZ  LYS A 244       0.219  83.883  62.732  1.00  0.00           N  
ATOM    593  N   LYS A 245       1.652  76.327  62.932  1.00  0.00           N  
ATOM    594  CA  LYS A 245       2.393  75.102  63.196  1.00  0.00           C  
ATOM    595  C   LYS A 245       2.687  74.447  61.856  1.00  0.00           C  
ATOM    596  O   LYS A 245       1.779  74.170  61.076  1.00  0.00           O  
ATOM    597  CB  LYS A 245       1.582  74.159  64.083  1.00  0.00           C  
ATOM    598  CG  LYS A 245       1.397  74.670  65.497  1.00  0.00           C  
ATOM    599  CD  LYS A 245       0.496  73.747  66.292  1.00  0.00           C  
ATOM    600  CE  LYS A 245       0.294  74.268  67.695  1.00  0.00           C  
ATOM    601  NZ  LYS A 245      -0.775  73.512  68.389  1.00  0.00           N  
ATOM    602  N   PRO A 265       3.967  74.194  61.569  1.00  0.00           N  
ATOM    603  CA  PRO A 265       4.354  73.573  60.304  1.00  0.00           C  
ATOM    604  C   PRO A 265       3.865  72.145  60.139  1.00  0.00           C  
ATOM    605  O   PRO A 265       3.286  71.551  61.047  1.00  0.00           O  
ATOM    606  CB  PRO A 265       5.868  73.645  60.349  1.00  0.00           C  
ATOM    607  CG  PRO A 265       6.139  73.405  61.802  1.00  0.00           C  
ATOM    608  CD  PRO A 265       5.130  74.317  62.463  1.00  0.00           C  
ATOM    609  N   PHE A 266       4.092  71.618  58.948  1.00  0.00           N  
ATOM    610  CA  PHE A 266       3.742  70.254  58.614  1.00  0.00           C  
ATOM    611  C   PHE A 266       4.574  69.970  57.381  1.00  0.00           C  
ATOM    612  O   PHE A 266       5.102  70.903  56.761  1.00  0.00           O  
ATOM    613  CB  PHE A 266       2.227  70.098  58.371  1.00  0.00           C  
ATOM    614  CG  PHE A 266       1.738  70.546  57.008  1.00  0.00           C  
ATOM    615  CD1 PHE A 266       1.779  69.681  55.912  1.00  0.00           C  
ATOM    616  CD2 PHE A 266       1.154  71.803  56.839  1.00  0.00           C  
ATOM    617  CE1 PHE A 266       1.238  70.058  54.665  1.00  0.00           C  
ATOM    618  CE2 PHE A 266       0.613  72.187  55.603  1.00  0.00           C  
ATOM    619  CZ  PHE A 266       0.654  71.312  54.516  1.00  0.00           C  
ATOM    620  N   TYR A 267       4.756  68.700  57.046  1.00  0.00           N  
ATOM    621  CA  TYR A 267       5.550  68.403  55.868  1.00  0.00           C  
ATOM    622  C   TYR A 267       4.887  67.342  55.020  1.00  0.00           C  
ATOM    623  O   TYR A 267       3.986  66.634  55.475  1.00  0.00           O  
ATOM    624  CB  TYR A 267       6.967  67.984  56.253  1.00  0.00           C  
ATOM    625  CG  TYR A 267       7.079  66.602  56.852  1.00  0.00           C  
ATOM    626  CD1 TYR A 267       7.623  65.549  56.118  1.00  0.00           C  
ATOM    627  CD2 TYR A 267       6.698  66.360  58.173  1.00  0.00           C  
ATOM    628  CE1 TYR A 267       7.801  64.283  56.694  1.00  0.00           C  
ATOM    629  CE2 TYR A 267       6.865  65.103  58.758  1.00  0.00           C  
ATOM    630  CZ  TYR A 267       7.424  64.073  58.018  1.00  0.00           C  
ATOM    631  OH  TYR A 267       7.653  62.846  58.613  1.00  0.00           O  
ATOM    632  N   LEU A 268       5.338  67.252  53.778  1.00  0.00           N  
ATOM    633  CA  LEU A 268       4.787  66.301  52.826  1.00  0.00           C  
ATOM    634  C   LEU A 268       5.743  65.143  52.621  1.00  0.00           C  
ATOM    635  O   LEU A 268       6.961  65.299  52.671  1.00  0.00           O  
ATOM    636  CB  LEU A 268       4.543  66.992  51.473  1.00  0.00           C  
ATOM    637  CG  LEU A 268       3.516  68.128  51.440  1.00  0.00           C  
ATOM    638  CD1 LEU A 268       3.765  69.029  50.239  1.00  0.00           C  
ATOM    639  CD2 LEU A 268       2.132  67.535  51.411  1.00  0.00           C  
ATOM    640  N   TYR A 269       5.173  63.977  52.387  1.00  0.00           N  
ATOM    641  CA  TYR A 269       5.963  62.799  52.137  1.00  0.00           C  
ATOM    642  C   TYR A 269       5.248  61.978  51.083  1.00  0.00           C  
ATOM    643  O   TYR A 269       4.042  61.787  51.133  1.00  0.00           O  
ATOM    644  CB  TYR A 269       6.144  61.987  53.436  1.00  0.00           C  
ATOM    645  CG  TYR A 269       6.399  60.502  53.242  1.00  0.00           C  
ATOM    646  CD1 TYR A 269       7.340  60.043  52.319  1.00  0.00           C  
ATOM    647  CD2 TYR A 269       5.696  59.556  53.989  1.00  0.00           C  
ATOM    648  CE1 TYR A 269       7.566  58.691  52.142  1.00  0.00           C  
ATOM    649  CE2 TYR A 269       5.919  58.197  53.824  1.00  0.00           C  
ATOM    650  CZ  TYR A 269       6.851  57.775  52.897  1.00  0.00           C  
ATOM    651  OH  TYR A 269       7.044  56.438  52.698  1.00  0.00           O  
ATOM    652  N   THR A 270       6.008  61.535  50.100  1.00  0.00           N  
ATOM    653  CA  THR A 270       5.482  60.695  49.060  1.00  0.00           C  
ATOM    654  C   THR A 270       6.726  59.989  48.576  1.00  0.00           C  
ATOM    655  O   THR A 270       7.821  60.257  49.065  1.00  0.00           O  
ATOM    656  CB  THR A 270       4.790  61.519  47.925  1.00  0.00           C  
ATOM    657  OG1 THR A 270       3.890  60.664  47.213  1.00  0.00           O  
ATOM    658  CG2 THR A 270       5.814  62.095  46.942  1.00  0.00           C  
ATOM    659  N   GLY A 272       6.579  59.059  47.655  1.00  0.00           N  
ATOM    660  CA  GLY A 272       7.753  58.367  47.176  1.00  0.00           C  
ATOM    661  C   GLY A 272       7.472  57.585  45.918  1.00  0.00           C  
ATOM    662  O   GLY A 272       6.395  57.697  45.327  1.00  0.00           O  
ATOM    663  N   ARG A 273       8.458  56.797  45.510  1.00  0.00           N  
ATOM    664  CA  ARG A 273       8.334  55.972  44.323  1.00  0.00           C  
ATOM    665  C   ARG A 273       9.333  54.829  44.280  1.00  0.00           C  
ATOM    666  O   ARG A 273      10.510  55.007  44.602  1.00  0.00           O  
ATOM    667  CB  ARG A 273       8.521  56.806  43.054  1.00  0.00           C  
ATOM    668  CG  ARG A 273       8.736  55.925  41.837  1.00  0.00           C  
ATOM    669  CD  ARG A 273       8.872  56.694  40.554  1.00  0.00           C  
ATOM    670  NE  ARG A 273       9.283  55.807  39.474  1.00  0.00           N  
ATOM    671  CZ  ARG A 273       8.585  54.754  39.065  1.00  0.00           C  
ATOM    672  NH1 ARG A 273       7.432  54.453  39.645  1.00  0.00           N  
ATOM    673  NH2 ARG A 273       9.044  53.998  38.079  1.00  0.00           N  
ATOM    674  N   GLY A 274       8.850  53.658  43.875  1.00  0.00           N  
ATOM    675  CA  GLY A 274       9.713  52.504  43.731  1.00  0.00           C  
ATOM    676  C   GLY A 274      10.386  52.681  42.380  1.00  0.00           C  
ATOM    677  O   GLY A 274       9.719  52.596  41.347  1.00  0.00           O  
ATOM    678  N   PRO A 275      11.702  52.943  42.350  1.00  0.00           N  
ATOM    679  CA  PRO A 275      12.443  53.139  41.100  1.00  0.00           C  
ATOM    680  C   PRO A 275      12.263  52.005  40.098  1.00  0.00           C  
ATOM    681  O   PRO A 275      12.136  50.842  40.477  1.00  0.00           O  
ATOM    682  CB  PRO A 275      13.889  53.268  41.572  1.00  0.00           C  
ATOM    683  CG  PRO A 275      13.742  53.858  42.936  1.00  0.00           C  
ATOM    684  CD  PRO A 275      12.604  53.054  43.509  1.00  0.00           C  
ATOM    685  N   SER A 276      12.249  52.357  38.817  1.00  0.00           N  
ATOM    686  CA  SER A 276      12.090  51.378  37.749  1.00  0.00           C  
ATOM    687  C   SER A 276      13.146  51.606  36.672  1.00  0.00           C  
ATOM    688  O   SER A 276      13.777  52.662  36.628  1.00  0.00           O  
ATOM    689  CB  SER A 276      10.694  51.493  37.137  1.00  0.00           C  
ATOM    690  OG  SER A 276      10.505  50.533  36.114  1.00  0.00           O  
ATOM    691  N   SER A 277      13.331  50.618  35.804  1.00  0.00           N  
ATOM    692  CA  SER A 277      14.316  50.718  34.733  1.00  0.00           C  
ATOM    693  C   SER A 277      13.765  51.415  33.489  1.00  0.00           C  
ATOM    694  O   SER A 277      14.508  52.078  32.761  1.00  0.00           O  
ATOM    695  CB  SER A 277      14.818  49.323  34.349  1.00  0.00           C  
ATOM    696  OG  SER A 277      15.413  48.668  35.456  1.00  0.00           O  
ATOM    697  N   GLU A 278      12.464  51.270  33.250  1.00  0.00           N  
ATOM    698  CA  GLU A 278      11.846  51.877  32.075  1.00  0.00           C  
ATOM    699  C   GLU A 278      10.491  52.535  32.349  1.00  0.00           C  
ATOM    700  O   GLU A 278      10.022  53.349  31.553  1.00  0.00           O  
ATOM    701  CB  GLU A 278      11.686  50.816  30.978  1.00  0.00           C  
ATOM    702  CG  GLU A 278      11.326  51.363  29.603  1.00  0.00           C  
ATOM    703  CD  GLU A 278      12.457  52.157  28.975  1.00  0.00           C  
ATOM    704  OE1 GLU A 278      12.852  53.195  29.548  1.00  0.00           O  
ATOM    705  OE2 GLU A 278      12.953  51.740  27.906  1.00  0.00           O  
ATOM    706  N   ALA A 279       9.869  52.188  33.473  1.00  0.00           N  
ATOM    707  CA  ALA A 279       8.561  52.734  33.834  1.00  0.00           C  
ATOM    708  C   ALA A 279       8.480  54.263  33.843  1.00  0.00           C  
ATOM    709  O   ALA A 279       9.185  54.944  33.098  1.00  0.00           O  
ATOM    710  CB  ALA A 279       8.129  52.185  35.189  1.00  0.00           C  
ATOM    711  N   HIS A 281       5.221  56.569  33.787  1.00  0.00           N  
ATOM    712  CA  HIS A 281       4.257  56.969  32.765  1.00  0.00           C  
ATOM    713  C   HIS A 281       3.431  58.182  33.206  1.00  0.00           C  
ATOM    714  O   HIS A 281       3.657  58.748  34.272  1.00  0.00           O  
ATOM    715  CB  HIS A 281       3.316  55.808  32.465  1.00  0.00           C  
ATOM    716  CG  HIS A 281       2.691  55.213  33.688  1.00  0.00           C  
ATOM    717  ND1 HIS A 281       1.521  55.696  34.235  1.00  0.00           N  
ATOM    718  CD2 HIS A 281       3.055  54.156  34.452  1.00  0.00           C  
ATOM    719  CE1 HIS A 281       1.194  54.962  35.286  1.00  0.00           C  
ATOM    720  NE2 HIS A 281       2.109  54.021  35.438  1.00  0.00           N  
ATOM    721  N   VAL A 282       2.465  58.569  32.381  1.00  0.00           N  
ATOM    722  CA  VAL A 282       1.615  59.721  32.679  1.00  0.00           C  
ATOM    723  C   VAL A 282       0.866  59.560  33.996  1.00  0.00           C  
ATOM    724  O   VAL A 282       0.788  60.498  34.789  1.00  0.00           O  
ATOM    725  CB  VAL A 282       0.596  59.975  31.538  1.00  0.00           C  
ATOM    726  CG1 VAL A 282      -0.311  61.129  31.891  1.00  0.00           C  
ATOM    727  CG2 VAL A 282       1.334  60.292  30.252  1.00  0.00           C  
ATOM    728  N   GLY A 283       0.321  58.371  34.228  1.00  0.00           N  
ATOM    729  CA  GLY A 283      -0.401  58.121  35.462  1.00  0.00           C  
ATOM    730  C   GLY A 283       0.402  58.457  36.709  1.00  0.00           C  
ATOM    731  O   GLY A 283      -0.152  58.925  37.702  1.00  0.00           O  
ATOM    732  N   HIS A 284       1.709  58.224  36.662  1.00  0.00           N  
ATOM    733  CA  HIS A 284       2.568  58.512  37.805  1.00  0.00           C  
ATOM    734  C   HIS A 284       2.579  59.982  38.178  1.00  0.00           C  
ATOM    735  O   HIS A 284       2.749  60.330  39.342  1.00  0.00           O  
ATOM    736  CB  HIS A 284       4.006  58.065  37.531  1.00  0.00           C  
ATOM    737  CG  HIS A 284       4.189  56.582  37.555  1.00  0.00           C  
ATOM    738  ND1 HIS A 284       4.970  55.914  36.637  1.00  0.00           N  
ATOM    739  CD2 HIS A 284       3.696  55.636  38.389  1.00  0.00           C  
ATOM    740  CE1 HIS A 284       4.954  54.622  36.907  1.00  0.00           C  
ATOM    741  NE2 HIS A 284       4.188  54.426  37.966  1.00  0.00           N  
ATOM    742  N   LEU A 285       2.403  60.846  37.188  1.00  0.00           N  
ATOM    743  CA  LEU A 285       2.416  62.283  37.424  1.00  0.00           C  
ATOM    744  C   LEU A 285       1.372  62.762  38.431  1.00  0.00           C  
ATOM    745  O   LEU A 285       1.620  63.701  39.191  1.00  0.00           O  
ATOM    746  CB  LEU A 285       2.215  63.033  36.102  1.00  0.00           C  
ATOM    747  CG  LEU A 285       3.355  62.993  35.079  1.00  0.00           C  
ATOM    748  CD1 LEU A 285       2.896  63.647  33.777  1.00  0.00           C  
ATOM    749  CD2 LEU A 285       4.574  63.708  35.637  1.00  0.00           C  
ATOM    750  N   ILE A 286       0.216  62.110  38.442  1.00  0.00           N  
ATOM    751  CA  ILE A 286      -0.879  62.504  39.315  1.00  0.00           C  
ATOM    752  C   ILE A 286      -0.494  62.869  40.749  1.00  0.00           C  
ATOM    753  O   ILE A 286      -0.748  63.985  41.188  1.00  0.00           O  
ATOM    754  CB  ILE A 286      -1.973  61.423  39.351  1.00  0.00           C  
ATOM    755  CG1 ILE A 286      -2.316  60.981  37.925  1.00  0.00           C  
ATOM    756  CG2 ILE A 286      -3.218  61.966  40.025  1.00  0.00           C  
ATOM    757  CD1 ILE A 286      -2.699  62.111  37.006  1.00  0.00           C  
ATOM    758  N   PRO A 288       0.123  61.939  41.501  1.00  0.00           N  
ATOM    759  CA  PRO A 288       0.484  62.298  42.873  1.00  0.00           C  
ATOM    760  C   PRO A 288       1.597  63.332  42.960  1.00  0.00           C  
ATOM    761  O   PRO A 288       1.635  64.125  43.898  1.00  0.00           O  
ATOM    762  CB  PRO A 288       0.874  60.952  43.490  1.00  0.00           C  
ATOM    763  CG  PRO A 288       1.460  60.222  42.337  1.00  0.00           C  
ATOM    764  CD  PRO A 288       0.480  60.539  41.216  1.00  0.00           C  
ATOM    765  N   PHE A 289       2.503  63.329  41.988  1.00  0.00           N  
ATOM    766  CA  PHE A 289       3.597  64.291  41.985  1.00  0.00           C  
ATOM    767  C   PHE A 289       3.152  65.695  41.598  1.00  0.00           C  
ATOM    768  O   PHE A 289       3.727  66.677  42.062  1.00  0.00           O  
ATOM    769  CB  PHE A 289       4.709  63.805  41.067  1.00  0.00           C  
ATOM    770  CG  PHE A 289       5.389  62.579  41.580  1.00  0.00           C  
ATOM    771  CD1 PHE A 289       6.268  62.662  42.658  1.00  0.00           C  
ATOM    772  CD2 PHE A 289       5.082  61.330  41.055  1.00  0.00           C  
ATOM    773  CE1 PHE A 289       6.831  61.512  43.216  1.00  0.00           C  
ATOM    774  CE2 PHE A 289       5.636  60.169  41.602  1.00  0.00           C  
ATOM    775  CZ  PHE A 289       6.513  60.261  42.688  1.00  0.00           C  
ATOM    776  N   ILE A 290       2.132  65.796  40.748  1.00  0.00           N  
ATOM    777  CA  ILE A 290       1.618  67.111  40.353  1.00  0.00           C  
ATOM    778  C   ILE A 290       0.900  67.688  41.567  1.00  0.00           C  
ATOM    779  O   ILE A 290       1.114  68.843  41.939  1.00  0.00           O  
ATOM    780  CB  ILE A 290       0.606  67.010  39.179  1.00  0.00           C  
ATOM    781  CG1 ILE A 290       1.327  66.609  37.891  1.00  0.00           C  
ATOM    782  CG2 ILE A 290      -0.109  68.341  38.987  1.00  0.00           C  
ATOM    783  CD1 ILE A 290       0.375  66.253  36.765  1.00  0.00           C  
ATOM    784  N   PHE A 291       0.066  66.863  42.195  1.00  0.00           N  
ATOM    785  CA  PHE A 291      -0.685  67.295  43.363  1.00  0.00           C  
ATOM    786  C   PHE A 291       0.232  67.661  44.523  1.00  0.00           C  
ATOM    787  O   PHE A 291      -0.004  68.649  45.223  1.00  0.00           O  
ATOM    788  CB  PHE A 291      -1.666  66.213  43.799  1.00  0.00           C  
ATOM    789  CG  PHE A 291      -2.704  66.696  44.786  1.00  0.00           C  
ATOM    790  CD1 PHE A 291      -3.502  67.801  44.491  1.00  0.00           C  
ATOM    791  CD2 PHE A 291      -2.892  66.038  46.008  1.00  0.00           C  
ATOM    792  CE1 PHE A 291      -4.476  68.249  45.393  1.00  0.00           C  
ATOM    793  CE2 PHE A 291      -3.860  66.471  46.918  1.00  0.00           C  
ATOM    794  CZ  PHE A 291      -4.658  67.584  46.610  1.00  0.00           C  
ATOM    795  N   THR A 292       1.280  66.866  44.723  1.00  0.00           N  
ATOM    796  CA  THR A 292       2.234  67.113  45.801  1.00  0.00           C  
ATOM    797  C   THR A 292       2.952  68.429  45.549  1.00  0.00           C  
ATOM    798  O   THR A 292       3.183  69.219  46.472  1.00  0.00           O  
ATOM    799  CB  THR A 292       3.289  65.965  45.906  1.00  0.00           C  
ATOM    800  OG1 THR A 292       2.643  64.763  46.341  1.00  0.00           O  
ATOM    801  CG2 THR A 292       4.388  66.330  46.886  1.00  0.00           C  
ATOM    802  N   LYS A 293       3.320  68.651  44.295  1.00  0.00           N  
ATOM    803  CA  LYS A 293       3.993  69.888  43.903  1.00  0.00           C  
ATOM    804  C   LYS A 293       3.074  71.083  44.209  1.00  0.00           C  
ATOM    805  O   LYS A 293       3.516  72.104  44.729  1.00  0.00           O  
ATOM    806  CB  LYS A 293       4.321  69.839  42.410  1.00  0.00           C  
ATOM    807  CG  LYS A 293       4.566  71.186  41.761  1.00  0.00           C  
ATOM    808  CD  LYS A 293       5.768  71.880  42.344  1.00  0.00           C  
ATOM    809  CE  LYS A 293       6.092  73.120  41.544  1.00  0.00           C  
ATOM    810  NZ  LYS A 293       6.228  72.748  40.110  1.00  0.00           N  
ATOM    811  N   TRP A 294       1.792  70.942  43.894  1.00  0.00           N  
ATOM    812  CA  TRP A 294       0.831  72.011  44.147  1.00  0.00           C  
ATOM    813  C   TRP A 294       0.679  72.266  45.647  1.00  0.00           C  
ATOM    814  O   TRP A 294       0.597  73.416  46.081  1.00  0.00           O  
ATOM    815  CB  TRP A 294      -0.538  71.645  43.577  1.00  0.00           C  
ATOM    816  CG  TRP A 294      -1.572  72.696  43.850  1.00  0.00           C  
ATOM    817  CD1 TRP A 294      -1.693  73.908  43.223  1.00  0.00           C  
ATOM    818  CD2 TRP A 294      -2.619  72.644  44.828  1.00  0.00           C  
ATOM    819  NE1 TRP A 294      -2.749  74.610  43.751  1.00  0.00           N  
ATOM    820  CE2 TRP A 294      -3.338  73.862  44.735  1.00  0.00           C  
ATOM    821  CE3 TRP A 294      -3.022  71.691  45.774  1.00  0.00           C  
ATOM    822  CZ2 TRP A 294      -4.440  74.149  45.551  1.00  0.00           C  
ATOM    823  CZ3 TRP A 294      -4.117  71.974  46.588  1.00  0.00           C  
ATOM    824  CH2 TRP A 294      -4.816  73.194  46.471  1.00  0.00           C  
ATOM    825  N   LEU A 295       0.609  71.183  46.425  1.00  0.00           N  
ATOM    826  CA  LEU A 295       0.472  71.297  47.869  1.00  0.00           C  
ATOM    827  C   LEU A 295       1.700  71.977  48.429  1.00  0.00           C  
ATOM    828  O   LEU A 295       1.592  72.808  49.321  1.00  0.00           O  
ATOM    829  CB  LEU A 295       0.305  69.922  48.516  1.00  0.00           C  
ATOM    830  CG  LEU A 295      -1.014  69.196  48.254  1.00  0.00           C  
ATOM    831  CD1 LEU A 295      -0.876  67.739  48.661  1.00  0.00           C  
ATOM    832  CD2 LEU A 295      -2.139  69.869  49.028  1.00  0.00           C  
ATOM    833  N   GLN A 296       2.866  71.635  47.897  1.00  0.00           N  
ATOM    834  CA  GLN A 296       4.103  72.233  48.374  1.00  0.00           C  
ATOM    835  C   GLN A 296       4.133  73.724  48.091  1.00  0.00           C  
ATOM    836  O   GLN A 296       4.560  74.511  48.938  1.00  0.00           O  
ATOM    837  CB  GLN A 296       5.324  71.571  47.726  1.00  0.00           C  
ATOM    838  CG  GLN A 296       6.651  72.184  48.177  1.00  0.00           C  
ATOM    839  CD  GLN A 296       7.873  71.468  47.617  1.00  0.00           C  
ATOM    840  OE1 GLN A 296       8.065  71.390  46.403  1.00  0.00           O  
ATOM    841  NE2 GLN A 296       8.708  70.949  48.506  1.00  0.00           N  
ATOM    842  N   ASP A 297       3.680  74.115  46.902  1.00  0.00           N  
ATOM    843  CA  ASP A 297       3.675  75.526  46.530  1.00  0.00           C  
ATOM    844  C   ASP A 297       2.653  76.368  47.283  1.00  0.00           C  
ATOM    845  O   ASP A 297       2.991  77.442  47.767  1.00  0.00           O  
ATOM    846  CB  ASP A 297       3.454  75.694  45.024  1.00  0.00           C  
ATOM    847  CG  ASP A 297       4.616  75.169  44.201  1.00  0.00           C  
ATOM    848  OD1 ASP A 297       5.777  75.330  44.637  1.00  0.00           O  
ATOM    849  OD2 ASP A 297       4.369  74.606  43.114  1.00  0.00           O  
ATOM    850  N   VAL A 298       1.414  75.893  47.400  1.00  0.00           N  
ATOM    851  CA  VAL A 298       0.390  76.676  48.096  1.00  0.00           C  
ATOM    852  C   VAL A 298       0.520  76.702  49.618  1.00  0.00           C  
ATOM    853  O   VAL A 298       0.096  77.662  50.247  1.00  0.00           O  
ATOM    854  CB  VAL A 298      -1.046  76.213  47.743  1.00  0.00           C  
ATOM    855  CG1 VAL A 298      -1.315  76.431  46.254  1.00  0.00           C  
ATOM    856  CG2 VAL A 298      -1.243  74.761  48.129  1.00  0.00           C  
ATOM    857  N   PHE A 299       1.079  75.649  50.212  1.00  0.00           N  
ATOM    858  CA  PHE A 299       1.257  75.616  51.665  1.00  0.00           C  
ATOM    859  C   PHE A 299       2.678  76.016  52.046  1.00  0.00           C  
ATOM    860  O   PHE A 299       2.948  76.383  53.192  1.00  0.00           O  
ATOM    861  CB  PHE A 299       0.965  74.217  52.215  1.00  0.00           C  
ATOM    862  CG  PHE A 299      -0.487  73.915  52.356  1.00  0.00           C  
ATOM    863  CD1 PHE A 299      -1.250  74.561  53.318  1.00  0.00           C  
ATOM    864  CD2 PHE A 299      -1.098  72.962  51.542  1.00  0.00           C  
ATOM    865  CE1 PHE A 299      -2.602  74.267  53.479  1.00  0.00           C  
ATOM    866  CE2 PHE A 299      -2.451  72.662  51.692  1.00  0.00           C  
ATOM    867  CZ  PHE A 299      -3.207  73.319  52.668  1.00  0.00           C  
ATOM    868  N   ASN A 300       3.577  75.946  51.071  1.00  0.00           N  
ATOM    869  CA  ASN A 300       4.984  76.270  51.269  1.00  0.00           C  
ATOM    870  C   ASN A 300       5.553  75.458  52.432  1.00  0.00           C  
ATOM    871  O   ASN A 300       6.000  76.021  53.441  1.00  0.00           O  
ATOM    872  CB  ASN A 300       5.168  77.766  51.538  1.00  0.00           C  
ATOM    873  CG  ASN A 300       6.624  78.140  51.747  1.00  0.00           C  
ATOM    874  OD1 ASN A 300       7.502  77.701  50.999  1.00  0.00           O  
ATOM    875  ND2 ASN A 300       6.890  78.954  52.765  1.00  0.00           N  
ATOM    876  N   VAL A 306       5.525  74.132  52.283  1.00  0.00           N  
ATOM    877  CA  VAL A 306       6.028  73.224  53.314  1.00  0.00           C  
ATOM    878  C   VAL A 306       7.107  72.296  52.781  1.00  0.00           C  
ATOM    879  O   VAL A 306       7.175  72.034  51.577  1.00  0.00           O  
ATOM    880  CB  VAL A 306       4.899  72.357  53.902  1.00  0.00           C  
ATOM    881  CG1 VAL A 306       3.976  73.216  54.754  1.00  0.00           C  
ATOM    882  CG2 VAL A 306       4.131  71.669  52.785  1.00  0.00           C  
ATOM    883  N   PRO A 307       7.979  71.789  53.674  1.00  0.00           N  
ATOM    884  CA  PRO A 307       9.034  70.887  53.202  1.00  0.00           C  
ATOM    885  C   PRO A 307       8.459  69.570  52.685  1.00  0.00           C  
ATOM    886  O   PRO A 307       7.361  69.169  53.064  1.00  0.00           O  
ATOM    887  CB  PRO A 307       9.935  70.715  54.437  1.00  0.00           C  
ATOM    888  CG  PRO A 307       8.983  70.918  55.601  1.00  0.00           C  
ATOM    889  CD  PRO A 307       8.121  72.074  55.116  1.00  0.00           C  
ATOM    890  N   LEU A 308       9.200  68.906  51.812  1.00  0.00           N  
ATOM    891  CA  LEU A 308       8.751  67.639  51.248  1.00  0.00           C  
ATOM    892  C   LEU A 308       9.885  66.626  51.158  1.00  0.00           C  
ATOM    893  O   LEU A 308      10.996  66.964  50.753  1.00  0.00           O  
ATOM    894  CB  LEU A 308       8.188  67.859  49.847  1.00  0.00           C  
ATOM    895  CG  LEU A 308       8.144  66.621  48.946  1.00  0.00           C  
ATOM    896  CD1 LEU A 308       6.940  65.773  49.298  1.00  0.00           C  
ATOM    897  CD2 LEU A 308       8.087  67.044  47.486  1.00  0.00           C  
ATOM    898  N   VAL A 309       9.607  65.386  51.551  1.00  0.00           N  
ATOM    899  CA  VAL A 309      10.620  64.339  51.448  1.00  0.00           C  
ATOM    900  C   VAL A 309      10.064  63.303  50.494  1.00  0.00           C  
ATOM    901  O   VAL A 309       8.887  62.984  50.540  1.00  0.00           O  
ATOM    902  CB  VAL A 309      10.951  63.668  52.833  1.00  0.00           C  
ATOM    903  CG1 VAL A 309      11.500  64.700  53.775  1.00  0.00           C  
ATOM    904  CG2 VAL A 309       9.729  63.002  53.430  1.00  0.00           C  
ATOM    905  N   ILE A 310      10.918  62.784  49.625  1.00  0.00           N  
ATOM    906  CA  ILE A 310      10.494  61.786  48.654  1.00  0.00           C  
ATOM    907  C   ILE A 310      11.379  60.557  48.735  1.00  0.00           C  
ATOM    908  O   ILE A 310      12.582  60.624  48.494  1.00  0.00           O  
ATOM    909  CB  ILE A 310      10.569  62.349  47.219  1.00  0.00           C  
ATOM    910  CG1 ILE A 310       9.694  63.604  47.106  1.00  0.00           C  
ATOM    911  CG2 ILE A 310      10.101  61.298  46.233  1.00  0.00           C  
ATOM    912  CD1 ILE A 310       9.825  64.313  45.756  1.00  0.00           C  
ATOM    913  N   GLN A 311      10.762  59.427  49.042  1.00  0.00           N  
ATOM    914  CA  GLN A 311      11.481  58.176  49.198  1.00  0.00           C  
ATOM    915  C   GLN A 311      11.534  57.331  47.929  1.00  0.00           C  
ATOM    916  O   GLN A 311      10.513  57.046  47.311  1.00  0.00           O  
ATOM    917  CB  GLN A 311      10.823  57.386  50.339  1.00  0.00           C  
ATOM    918  CG  GLN A 311      11.333  55.986  50.574  1.00  0.00           C  
ATOM    919  CD  GLN A 311      10.594  55.316  51.726  1.00  0.00           C  
ATOM    920  OE1 GLN A 311       9.368  55.412  51.823  1.00  0.00           O  
ATOM    921  NE2 GLN A 311      11.333  54.638  52.603  1.00  0.00           N  
ATOM    922  N   THR A 313      12.399  53.818  46.935  1.00  0.00           N  
ATOM    923  CA  THR A 313      12.599  52.512  47.531  1.00  0.00           C  
ATOM    924  C   THR A 313      13.450  51.549  46.714  1.00  0.00           C  
ATOM    925  O   THR A 313      12.961  50.513  46.279  1.00  0.00           O  
ATOM    926  CB  THR A 313      11.245  51.869  47.827  1.00  0.00           C  
ATOM    927  OG1 THR A 313      10.462  51.828  46.629  1.00  0.00           O  
ATOM    928  CG2 THR A 313      10.494  52.685  48.865  1.00  0.00           C  
ATOM    929  N   ASP A 314      14.721  51.890  46.501  1.00  0.00           N  
ATOM    930  CA  ASP A 314      15.614  51.008  45.756  1.00  0.00           C  
ATOM    931  C   ASP A 314      15.807  49.682  46.487  1.00  0.00           C  
ATOM    932  O   ASP A 314      16.035  48.650  45.853  1.00  0.00           O  
ATOM    933  CB  ASP A 314      16.981  51.660  45.499  1.00  0.00           C  
ATOM    934  CG  ASP A 314      17.527  52.408  46.702  1.00  0.00           C  
ATOM    935  OD1 ASP A 314      17.033  52.200  47.834  1.00  0.00           O  
ATOM    936  OD2 ASP A 314      18.471  53.204  46.509  1.00  0.00           O  
ATOM    937  N   ASP A 315      15.723  49.702  47.818  1.00  0.00           N  
ATOM    938  CA  ASP A 315      15.863  48.470  48.576  1.00  0.00           C  
ATOM    939  C   ASP A 315      14.659  47.567  48.339  1.00  0.00           C  
ATOM    940  O   ASP A 315      14.805  46.354  48.230  1.00  0.00           O  
ATOM    941  CB  ASP A 315      16.061  48.749  50.076  1.00  0.00           C  
ATOM    942  CG  ASP A 315      15.043  49.714  50.658  1.00  0.00           C  
ATOM    943  OD1 ASP A 315      14.245  50.336  49.914  1.00  0.00           O  
ATOM    944  OD2 ASP A 315      15.064  49.863  51.901  1.00  0.00           O  
ATOM    945  N   GLU A 316      13.473  48.156  48.242  1.00  0.00           N  
ATOM    946  CA  GLU A 316      12.265  47.378  47.968  1.00  0.00           C  
ATOM    947  C   GLU A 316      12.417  46.715  46.590  1.00  0.00           C  
ATOM    948  O   GLU A 316      12.115  45.534  46.425  1.00  0.00           O  
ATOM    949  CB  GLU A 316      11.036  48.294  47.982  1.00  0.00           C  
ATOM    950  CG  GLU A 316       9.759  47.721  47.343  1.00  0.00           C  
ATOM    951  CD  GLU A 316       8.637  48.762  47.263  1.00  0.00           C  
ATOM    952  OE1 GLU A 316       8.952  49.972  47.190  1.00  0.00           O  
ATOM    953  OE2 GLU A 316       7.443  48.385  47.261  1.00  0.00           O  
ATOM    954  N   LYS A 317      12.897  47.476  45.607  1.00  0.00           N  
ATOM    955  CA  LYS A 317      13.075  46.949  44.252  1.00  0.00           C  
ATOM    956  C   LYS A 317      14.115  45.850  44.221  1.00  0.00           C  
ATOM    957  O   LYS A 317      13.943  44.843  43.535  1.00  0.00           O  
ATOM    958  CB  LYS A 317      13.475  48.066  43.277  1.00  0.00           C  
ATOM    959  CG  LYS A 317      12.334  49.022  42.935  1.00  0.00           C  
ATOM    960  CD  LYS A 317      11.153  48.264  42.338  1.00  0.00           C  
ATOM    961  CE  LYS A 317       9.970  49.178  42.047  1.00  0.00           C  
ATOM    962  NZ  LYS A 317       8.788  48.402  41.549  1.00  0.00           N  
ATOM    963  N   TYR A 318      15.199  46.043  44.965  1.00  0.00           N  
ATOM    964  CA  TYR A 318      16.248  45.038  45.032  1.00  0.00           C  
ATOM    965  C   TYR A 318      15.682  43.740  45.619  1.00  0.00           C  
ATOM    966  O   TYR A 318      16.056  42.650  45.205  1.00  0.00           O  
ATOM    967  CB  TYR A 318      17.398  45.532  45.911  1.00  0.00           C  
ATOM    968  CG  TYR A 318      18.378  44.446  46.279  1.00  0.00           C  
ATOM    969  CD1 TYR A 318      19.311  43.977  45.356  1.00  0.00           C  
ATOM    970  CD2 TYR A 318      18.343  43.853  47.540  1.00  0.00           C  
ATOM    971  CE1 TYR A 318      20.186  42.937  45.682  1.00  0.00           C  
ATOM    972  CE2 TYR A 318      19.206  42.816  47.874  1.00  0.00           C  
ATOM    973  CZ  TYR A 318      20.123  42.361  46.943  1.00  0.00           C  
ATOM    974  OH  TYR A 318      20.953  41.315  47.271  1.00  0.00           O  
ATOM    975  N   LEU A 334      14.770  43.873  46.577  1.00  0.00           N  
ATOM    976  CA  LEU A 334      14.167  42.721  47.238  1.00  0.00           C  
ATOM    977  C   LEU A 334      13.104  42.004  46.404  1.00  0.00           C  
ATOM    978  O   LEU A 334      13.026  40.775  46.425  1.00  0.00           O  
ATOM    979  CB  LEU A 334      13.547  43.144  48.578  1.00  0.00           C  
ATOM    980  CG  LEU A 334      14.475  43.660  49.691  1.00  0.00           C  
ATOM    981  CD1 LEU A 334      13.637  44.143  50.853  1.00  0.00           C  
ATOM    982  CD2 LEU A 334      15.424  42.560  50.146  1.00  0.00           C  
ATOM    983  N   TRP A 336      12.287  42.776  45.687  1.00  0.00           N  
ATOM    984  CA  TRP A 336      11.205  42.238  44.860  1.00  0.00           C  
ATOM    985  C   TRP A 336      11.609  41.918  43.421  1.00  0.00           C  
ATOM    986  O   TRP A 336      10.914  41.173  42.731  1.00  0.00           O  
ATOM    987  CB  TRP A 336      10.034  43.223  44.835  1.00  0.00           C  
ATOM    988  CG  TRP A 336       8.957  42.946  45.842  1.00  0.00           C  
ATOM    989  CD1 TRP A 336       7.844  42.178  45.657  1.00  0.00           C  
ATOM    990  CD2 TRP A 336       8.882  43.442  47.190  1.00  0.00           C  
ATOM    991  NE1 TRP A 336       7.077  42.165  46.800  1.00  0.00           N  
ATOM    992  CE2 TRP A 336       7.691  42.932  47.756  1.00  0.00           C  
ATOM    993  CE3 TRP A 336       9.704  44.266  47.972  1.00  0.00           C  
ATOM    994  CZ2 TRP A 336       7.301  43.220  49.073  1.00  0.00           C  
ATOM    995  CZ3 TRP A 336       9.315  44.554  49.287  1.00  0.00           C  
ATOM    996  CH2 TRP A 336       8.125  44.030  49.820  1.00  0.00           C  
ATOM    997  N   LYS A 407      12.717  42.487  42.963  1.00  0.00           N  
ATOM    998  CA  LYS A 407      13.167  42.256  41.596  1.00  0.00           C  
ATOM    999  C   LYS A 407      14.399  41.370  41.573  1.00  0.00           C  
ATOM   1000  O   LYS A 407      14.738  40.736  42.568  1.00  0.00           O  
ATOM   1001  CB  LYS A 407      13.482  43.588  40.902  1.00  0.00           C  
ATOM   1002  CG  LYS A 407      12.292  44.539  40.733  1.00  0.00           C  
ATOM   1003  CD  LYS A 407      11.295  44.048  39.686  1.00  0.00           C  
ATOM   1004  CE  LYS A 407      10.122  43.301  40.309  1.00  0.00           C  
ATOM   1005  NZ  LYS A 407       9.205  44.195  41.078  1.00  0.00           N  
ATOM   1006  N   ASP A 408      15.074  41.333  40.432  1.00  0.00           N  
ATOM   1007  CA  ASP A 408      16.265  40.511  40.286  1.00  0.00           C  
ATOM   1008  C   ASP A 408      17.406  41.379  39.792  1.00  0.00           C  
ATOM   1009  O   ASP A 408      17.909  41.200  38.686  1.00  0.00           O  
ATOM   1010  CB  ASP A 408      16.001  39.382  39.290  1.00  0.00           C  
ATOM   1011  CG  ASP A 408      17.112  38.354  39.264  1.00  0.00           C  
ATOM   1012  OD1 ASP A 408      18.268  38.723  38.966  1.00  0.00           O  
ATOM   1013  OD2 ASP A 408      16.820  37.172  39.545  1.00  0.00           O  
ATOM   1014  N   LEU A 418      17.817  42.324  40.623  1.00  0.00           N  
ATOM   1015  CA  LEU A 418      18.887  43.225  40.252  1.00  0.00           C  
ATOM   1016  C   LEU A 418      19.932  43.334  41.349  1.00  0.00           C  
ATOM   1017  O   LEU A 418      19.771  42.775  42.433  1.00  0.00           O  
ATOM   1018  CB  LEU A 418      18.297  44.604  39.936  1.00  0.00           C  
ATOM   1019  CG  LEU A 418      17.327  45.186  40.967  1.00  0.00           C  
ATOM   1020  CD1 LEU A 418      18.081  45.530  42.234  1.00  0.00           C  
ATOM   1021  CD2 LEU A 418      16.651  46.425  40.405  1.00  0.00           C  
ATOM   1022  N   THR A 419      21.007  44.053  41.057  1.00  0.00           N  
ATOM   1023  CA  THR A 419      22.064  44.241  42.026  1.00  0.00           C  
ATOM   1024  C   THR A 419      21.825  45.553  42.758  1.00  0.00           C  
ATOM   1025  O   THR A 419      21.017  46.376  42.324  1.00  0.00           O  
ATOM   1026  CB  THR A 419      23.425  44.298  41.346  1.00  0.00           C  
ATOM   1027  OG1 THR A 419      23.513  45.493  40.565  1.00  0.00           O  
ATOM   1028  CG2 THR A 419      23.609  43.086  40.449  1.00  0.00           C  
ATOM   1029  N   LEU A 420      22.523  45.746  43.872  1.00  0.00           N  
ATOM   1030  CA  LEU A 420      22.365  46.962  44.646  1.00  0.00           C  
ATOM   1031  C   LEU A 420      22.676  48.160  43.781  1.00  0.00           C  
ATOM   1032  O   LEU A 420      21.953  49.149  43.810  1.00  0.00           O  
ATOM   1033  CB  LEU A 420      23.282  46.953  45.872  1.00  0.00           C  
ATOM   1034  CG  LEU A 420      22.900  46.011  47.014  1.00  0.00           C  
ATOM   1035  CD1 LEU A 420      23.848  46.246  48.181  1.00  0.00           C  
ATOM   1036  CD2 LEU A 420      21.463  46.252  47.443  1.00  0.00           C  
ATOM   1037  N   ASP A 421      23.750  48.073  43.005  1.00  0.00           N  
ATOM   1038  CA  ASP A 421      24.121  49.178  42.139  1.00  0.00           C  
ATOM   1039  C   ASP A 421      23.046  49.431  41.103  1.00  0.00           C  
ATOM   1040  O   ASP A 421      22.768  50.578  40.756  1.00  0.00           O  
ATOM   1041  CB  ASP A 421      25.457  48.904  41.459  1.00  0.00           C  
ATOM   1042  CG  ASP A 421      26.620  49.509  42.217  1.00  0.00           C  
ATOM   1043  OD1 ASP A 421      26.757  50.753  42.197  1.00  0.00           O  
ATOM   1044  OD2 ASP A 421      27.386  48.743  42.842  1.00  0.00           O  
ATOM   1045  N   GLN A 422      22.430  48.362  40.615  1.00  0.00           N  
ATOM   1046  CA  GLN A 422      21.371  48.509  39.628  1.00  0.00           C  
ATOM   1047  C   GLN A 422      20.178  49.222  40.257  1.00  0.00           C  
ATOM   1048  O   GLN A 422      19.633  50.157  39.673  1.00  0.00           O  
ATOM   1049  CB  GLN A 422      20.957  47.137  39.086  1.00  0.00           C  
ATOM   1050  CG  GLN A 422      22.045  46.482  38.245  1.00  0.00           C  
ATOM   1051  CD  GLN A 422      21.735  45.046  37.869  1.00  0.00           C  
ATOM   1052  OE1 GLN A 422      22.552  44.368  37.250  1.00  0.00           O  
ATOM   1053  NE2 GLN A 422      20.554  44.576  38.238  1.00  0.00           N  
ATOM   1054  N   ALA A 423      19.793  48.793  41.458  1.00  0.00           N  
ATOM   1055  CA  ALA A 423      18.660  49.392  42.165  1.00  0.00           C  
ATOM   1056  C   ALA A 423      18.889  50.858  42.469  1.00  0.00           C  
ATOM   1057  O   ALA A 423      17.983  51.676  42.306  1.00  0.00           O  
ATOM   1058  CB  ALA A 423      18.389  48.644  43.455  1.00  0.00           C  
ATOM   1059  N   TYR A 424      20.092  51.193  42.926  1.00  0.00           N  
ATOM   1060  CA  TYR A 424      20.404  52.579  43.241  1.00  0.00           C  
ATOM   1061  C   TYR A 424      20.416  53.392  41.942  1.00  0.00           C  
ATOM   1062  O   TYR A 424      19.881  54.501  41.885  1.00  0.00           O  
ATOM   1063  CB  TYR A 424      21.762  52.679  43.941  1.00  0.00           C  
ATOM   1064  CG  TYR A 424      22.149  54.095  44.307  1.00  0.00           C  
ATOM   1065  CD1 TYR A 424      21.440  54.804  45.277  1.00  0.00           C  
ATOM   1066  CD2 TYR A 424      23.194  54.743  43.652  1.00  0.00           C  
ATOM   1067  CE1 TYR A 424      21.757  56.124  45.582  1.00  0.00           C  
ATOM   1068  CE2 TYR A 424      23.522  56.066  43.947  1.00  0.00           C  
ATOM   1069  CZ  TYR A 424      22.795  56.752  44.912  1.00  0.00           C  
ATOM   1070  OH  TYR A 424      23.085  58.073  45.184  1.00  0.00           O  
ATOM   1071  N   GLY A 425      21.027  52.826  40.903  1.00  0.00           N  
ATOM   1072  CA  GLY A 425      21.086  53.499  39.615  1.00  0.00           C  
ATOM   1073  C   GLY A 425      19.706  53.964  39.183  1.00  0.00           C  
ATOM   1074  O   GLY A 425      19.518  55.121  38.804  1.00  0.00           O  
ATOM   1075  N   ASP A 426      18.735  53.057  39.246  1.00  0.00           N  
ATOM   1076  CA  ASP A 426      17.368  53.382  38.875  1.00  0.00           C  
ATOM   1077  C   ASP A 426      16.813  54.482  39.774  1.00  0.00           C  
ATOM   1078  O   ASP A 426      15.990  55.294  39.343  1.00  0.00           O  
ATOM   1079  CB  ASP A 426      16.471  52.144  38.979  1.00  0.00           C  
ATOM   1080  CG  ASP A 426      16.881  51.037  38.018  1.00  0.00           C  
ATOM   1081  OD1 ASP A 426      17.651  51.319  37.073  1.00  0.00           O  
ATOM   1082  OD2 ASP A 426      16.424  49.887  38.205  1.00  0.00           O  
ATOM   1083  N   ALA A 427      17.255  54.502  41.026  1.00  0.00           N  
ATOM   1084  CA  ALA A 427      16.793  55.510  41.972  1.00  0.00           C  
ATOM   1085  C   ALA A 427      17.188  56.895  41.484  1.00  0.00           C  
ATOM   1086  O   ALA A 427      16.383  57.815  41.486  1.00  0.00           O  
ATOM   1087  CB  ALA A 427      17.388  55.253  43.344  1.00  0.00           C  
ATOM   1088  N   VAL A 429      18.437  57.034  41.064  1.00  0.00           N  
ATOM   1089  CA  VAL A 429      18.935  58.308  40.574  1.00  0.00           C  
ATOM   1090  C   VAL A 429      18.193  58.738  39.316  1.00  0.00           C  
ATOM   1091  O   VAL A 429      17.716  59.866  39.232  1.00  0.00           O  
ATOM   1092  CB  VAL A 429      20.440  58.228  40.276  1.00  0.00           C  
ATOM   1093  CG1 VAL A 429      20.939  59.562  39.731  1.00  0.00           C  
ATOM   1094  CG2 VAL A 429      21.190  57.858  41.554  1.00  0.00           C  
ATOM   1095  N   GLU A 431      18.085  57.836  38.345  1.00  0.00           N  
ATOM   1096  CA  GLU A 431      17.382  58.146  37.107  1.00  0.00           C  
ATOM   1097  C   GLU A 431      15.978  58.675  37.362  1.00  0.00           C  
ATOM   1098  O   GLU A 431      15.610  59.723  36.826  1.00  0.00           O  
ATOM   1099  CB  GLU A 431      17.309  56.914  36.208  1.00  0.00           C  
ATOM   1100  CG  GLU A 431      18.598  56.630  35.469  1.00  0.00           C  
ATOM   1101  CD  GLU A 431      18.918  57.685  34.421  1.00  0.00           C  
ATOM   1102  OE1 GLU A 431      20.053  57.682  33.902  1.00  0.00           O  
ATOM   1103  OE2 GLU A 431      18.035  58.509  34.106  1.00  0.00           O  
ATOM   1104  N   ASN A 432      15.195  57.960  38.173  1.00  0.00           N  
ATOM   1105  CA  ASN A 432      13.832  58.395  38.477  1.00  0.00           C  
ATOM   1106  C   ASN A 432      13.835  59.733  39.182  1.00  0.00           C  
ATOM   1107  O   ASN A 432      12.873  60.491  39.081  1.00  0.00           O  
ATOM   1108  CB  ASN A 432      13.101  57.392  39.363  1.00  0.00           C  
ATOM   1109  CG  ASN A 432      12.737  56.131  38.633  1.00  0.00           C  
ATOM   1110  OD1 ASN A 432      11.616  55.643  38.748  1.00  0.00           O  
ATOM   1111  ND2 ASN A 432      13.686  55.584  37.883  1.00  0.00           N  
ATOM   1112  N   ALA A 433      14.907  60.013  39.915  1.00  0.00           N  
ATOM   1113  CA  ALA A 433      15.012  61.282  40.617  1.00  0.00           C  
ATOM   1114  C   ALA A 433      14.935  62.407  39.587  1.00  0.00           C  
ATOM   1115  O   ALA A 433      14.285  63.426  39.816  1.00  0.00           O  
ATOM   1116  CB  ALA A 433      16.318  61.352  41.382  1.00  0.00           C  
ATOM   1117  N   LYS A 434      15.599  62.215  38.449  1.00  0.00           N  
ATOM   1118  CA  LYS A 434      15.583  63.218  37.390  1.00  0.00           C  
ATOM   1119  C   LYS A 434      14.147  63.511  36.970  1.00  0.00           C  
ATOM   1120  O   LYS A 434      13.755  64.665  36.884  1.00  0.00           O  
ATOM   1121  CB  LYS A 434      16.417  62.748  36.193  1.00  0.00           C  
ATOM   1122  CG  LYS A 434      17.917  62.720  36.476  1.00  0.00           C  
ATOM   1123  CD  LYS A 434      18.742  62.593  35.200  1.00  0.00           C  
ATOM   1124  CE  LYS A 434      18.860  61.154  34.719  1.00  0.00           C  
ATOM   1125  NZ  LYS A 434      20.009  60.421  35.335  1.00  0.00           N  
ATOM   1126  N   ASP A 435      13.362  62.466  36.726  1.00  0.00           N  
ATOM   1127  CA  ASP A 435      11.961  62.634  36.344  1.00  0.00           C  
ATOM   1128  C   ASP A 435      11.160  63.388  37.407  1.00  0.00           C  
ATOM   1129  O   ASP A 435      10.327  64.239  37.088  1.00  0.00           O  
ATOM   1130  CB  ASP A 435      11.301  61.271  36.121  1.00  0.00           C  
ATOM   1131  CG  ASP A 435      11.963  60.473  35.017  1.00  0.00           C  
ATOM   1132  OD1 ASP A 435      12.729  59.533  35.331  1.00  0.00           O  
ATOM   1133  OD2 ASP A 435      11.722  60.793  33.830  1.00  0.00           O  
ATOM   1134  N   ILE A 436      11.412  63.051  38.671  1.00  0.00           N  
ATOM   1135  CA  ILE A 436      10.731  63.655  39.809  1.00  0.00           C  
ATOM   1136  C   ILE A 436      11.032  65.142  39.905  1.00  0.00           C  
ATOM   1137  O   ILE A 436      10.131  65.962  40.069  1.00  0.00           O  
ATOM   1138  CB  ILE A 436      11.185  62.989  41.138  1.00  0.00           C  
ATOM   1139  CG1 ILE A 436      10.787  61.513  41.150  1.00  0.00           C  
ATOM   1140  CG2 ILE A 436      10.604  63.740  42.328  1.00  0.00           C  
ATOM   1141  CD1 ILE A 436       9.321  61.283  41.125  1.00  0.00           C  
ATOM   1142  N   ILE A 437      12.315  65.471  39.832  1.00  0.00           N  
ATOM   1143  CA  ILE A 437      12.768  66.845  39.913  1.00  0.00           C  
ATOM   1144  C   ILE A 437      12.159  67.671  38.783  1.00  0.00           C  
ATOM   1145  O   ILE A 437      11.859  68.856  38.959  1.00  0.00           O  
ATOM   1146  CB  ILE A 437      14.312  66.895  39.847  1.00  0.00           C  
ATOM   1147  CG1 ILE A 437      14.894  66.283  41.127  1.00  0.00           C  
ATOM   1148  CG2 ILE A 437      14.792  68.328  39.674  1.00  0.00           C  
ATOM   1149  CD1 ILE A 437      16.379  65.968  41.054  1.00  0.00           C  
ATOM   1150  N   ALA A 438      11.949  67.027  37.636  1.00  0.00           N  
ATOM   1151  CA  ALA A 438      11.384  67.697  36.466  1.00  0.00           C  
ATOM   1152  C   ALA A 438      10.016  68.325  36.727  1.00  0.00           C  
ATOM   1153  O   ALA A 438       9.625  69.269  36.039  1.00  0.00           O  
ATOM   1154  CB  ALA A 438      11.296  66.721  35.292  1.00  0.00           C  
ATOM   1155  N   CYS A 439       9.287  67.811  37.714  1.00  0.00           N  
ATOM   1156  CA  CYS A 439       7.972  68.354  38.032  1.00  0.00           C  
ATOM   1157  C   CYS A 439       8.103  69.736  38.676  1.00  0.00           C  
ATOM   1158  O   CYS A 439       7.116  70.349  39.089  1.00  0.00           O  
ATOM   1159  CB  CYS A 439       7.218  67.394  38.958  1.00  0.00           C  
ATOM   1160  SG  CYS A 439       6.905  65.750  38.231  1.00  0.00           S  
ATOM   1161  N   GLY A 444       9.335  70.220  38.765  1.00  0.00           N  
ATOM   1162  CA  GLY A 444       9.577  71.537  39.326  1.00  0.00           C  
ATOM   1163  C   GLY A 444       9.558  71.705  40.834  1.00  0.00           C  
ATOM   1164  O   GLY A 444       9.267  72.797  41.322  1.00  0.00           O  
ATOM   1165  N   PHE A 445       9.862  70.647  41.584  1.00  0.00           N  
ATOM   1166  CA  PHE A 445       9.875  70.765  43.039  1.00  0.00           C  
ATOM   1167  C   PHE A 445      10.946  71.762  43.455  1.00  0.00           C  
ATOM   1168  O   PHE A 445      12.021  71.807  42.865  1.00  0.00           O  
ATOM   1169  CB  PHE A 445      10.159  69.407  43.677  1.00  0.00           C  
ATOM   1170  CG  PHE A 445       9.038  68.437  43.532  1.00  0.00           C  
ATOM   1171  CD1 PHE A 445       7.874  68.597  44.258  1.00  0.00           C  
ATOM   1172  CD2 PHE A 445       9.134  67.379  42.654  1.00  0.00           C  
ATOM   1173  CE1 PHE A 445       6.819  67.716  44.114  1.00  0.00           C  
ATOM   1174  CE2 PHE A 445       8.077  66.491  42.505  1.00  0.00           C  
ATOM   1175  CZ  PHE A 445       6.920  66.663  43.237  1.00  0.00           C  
ATOM   1176  N   ASP A 460      10.658  72.566  44.468  1.00  0.00           N  
ATOM   1177  CA  ASP A 460      11.633  73.539  44.936  1.00  0.00           C  
ATOM   1178  C   ASP A 460      12.825  72.819  45.577  1.00  0.00           C  
ATOM   1179  O   ASP A 460      12.681  72.085  46.560  1.00  0.00           O  
ATOM   1180  CB  ASP A 460      10.976  74.498  45.934  1.00  0.00           C  
ATOM   1181  CG  ASP A 460      11.899  75.627  46.357  1.00  0.00           C  
ATOM   1182  OD1 ASP A 460      11.419  76.553  47.044  1.00  0.00           O  
ATOM   1183  OD2 ASP A 460      13.098  75.592  46.014  1.00  0.00           O  
ATOM   1184  N   ILE A 461      14.003  73.035  45.004  1.00  0.00           N  
ATOM   1185  CA  ILE A 461      15.228  72.414  45.484  1.00  0.00           C  
ATOM   1186  C   ILE A 461      15.463  72.778  46.949  1.00  0.00           C  
ATOM   1187  O   ILE A 461      15.993  71.980  47.723  1.00  0.00           O  
ATOM   1188  CB  ILE A 461      16.441  72.880  44.631  1.00  0.00           C  
ATOM   1189  CG1 ILE A 461      17.537  71.808  44.612  1.00  0.00           C  
ATOM   1190  CG2 ILE A 461      17.001  74.180  45.190  1.00  0.00           C  
ATOM   1191  CD1 ILE A 461      18.202  71.554  45.941  1.00  0.00           C  
ATOM   1192  N   ASN A 463      15.050  73.982  47.325  1.00  0.00           N  
ATOM   1193  CA  ASN A 463      15.237  74.465  48.685  1.00  0.00           C  
ATOM   1194  C   ASN A 463      14.305  73.895  49.753  1.00  0.00           C  
ATOM   1195  O   ASN A 463      14.491  74.173  50.938  1.00  0.00           O  
ATOM   1196  CB  ASN A 463      15.139  75.993  48.701  1.00  0.00           C  
ATOM   1197  CG  ASN A 463      16.469  76.667  48.415  1.00  0.00           C  
ATOM   1198  OD1 ASN A 463      17.117  76.398  47.401  1.00  0.00           O  
ATOM   1199  ND2 ASN A 463      16.885  77.550  49.315  1.00  0.00           N  
ATOM   1200  N   LYS A 471      13.319  73.097  49.354  1.00  0.00           N  
ATOM   1201  CA  LYS A 471      12.372  72.538  50.319  1.00  0.00           C  
ATOM   1202  C   LYS A 471      12.050  71.074  50.068  1.00  0.00           C  
ATOM   1203  O   LYS A 471      11.114  70.536  50.661  1.00  0.00           O  
ATOM   1204  CB  LYS A 471      11.055  73.318  50.267  1.00  0.00           C  
ATOM   1205  CG  LYS A 471      11.215  74.826  50.259  1.00  0.00           C  
ATOM   1206  CD  LYS A 471       9.917  75.499  49.853  1.00  0.00           C  
ATOM   1207  CE  LYS A 471      10.123  76.980  49.633  1.00  0.00           C  
ATOM   1208  NZ  LYS A 471       8.942  77.584  48.961  1.00  0.00           N  
ATOM   1209  N   THR A 472      12.820  70.430  49.200  1.00  0.00           N  
ATOM   1210  CA  THR A 472      12.563  69.042  48.847  1.00  0.00           C  
ATOM   1211  C   THR A 472      13.776  68.122  49.029  1.00  0.00           C  
ATOM   1212  O   THR A 472      14.874  68.402  48.535  1.00  0.00           O  
ATOM   1213  CB  THR A 472      12.089  68.965  47.386  1.00  0.00           C  
ATOM   1214  OG1 THR A 472      11.037  69.921  47.188  1.00  0.00           O  
ATOM   1215  CG2 THR A 472      11.579  67.565  47.046  1.00  0.00           C  
ATOM   1216  N   PHE A 473      13.573  67.024  49.751  1.00  0.00           N  
ATOM   1217  CA  PHE A 473      14.647  66.064  49.967  1.00  0.00           C  
ATOM   1218  C   PHE A 473      14.254  64.744  49.321  1.00  0.00           C  
ATOM   1219  O   PHE A 473      13.262  64.124  49.695  1.00  0.00           O  
ATOM   1220  CB  PHE A 473      14.912  65.876  51.468  1.00  0.00           C  
ATOM   1221  CG  PHE A 473      15.951  64.826  51.779  1.00  0.00           C  
ATOM   1222  CD1 PHE A 473      17.140  64.761  51.053  1.00  0.00           C  
ATOM   1223  CD2 PHE A 473      15.743  63.907  52.809  1.00  0.00           C  
ATOM   1224  CE1 PHE A 473      18.110  63.799  51.346  1.00  0.00           C  
ATOM   1225  CE2 PHE A 473      16.702  62.942  53.113  1.00  0.00           C  
ATOM   1226  CZ  PHE A 473      17.888  62.883  52.384  1.00  0.00           C  
ATOM   1227  N   ILE A 474      15.024  64.332  48.326  1.00  0.00           N  
ATOM   1228  CA  ILE A 474      14.761  63.078  47.643  1.00  0.00           C  
ATOM   1229  C   ILE A 474      15.820  62.111  48.150  1.00  0.00           C  
ATOM   1230  O   ILE A 474      17.006  62.440  48.162  1.00  0.00           O  
ATOM   1231  CB  ILE A 474      14.880  63.238  46.106  1.00  0.00           C  
ATOM   1232  CG1 ILE A 474      13.873  64.283  45.615  1.00  0.00           C  
ATOM   1233  CG2 ILE A 474      14.580  61.917  45.422  1.00  0.00           C  
ATOM   1234  CD1 ILE A 474      14.004  64.610  44.142  1.00  0.00           C  
ATOM   1235  N   PHE A 475      15.411  60.923  48.577  1.00  0.00           N  
ATOM   1236  CA  PHE A 475      16.404  60.003  49.110  1.00  0.00           C  
ATOM   1237  C   PHE A 475      16.274  58.543  48.736  1.00  0.00           C  
ATOM   1238  O   PHE A 475      15.175  57.998  48.604  1.00  0.00           O  
ATOM   1239  CB  PHE A 475      16.457  60.134  50.644  1.00  0.00           C  
ATOM   1240  CG  PHE A 475      15.208  59.648  51.355  1.00  0.00           C  
ATOM   1241  CD1 PHE A 475      15.104  58.328  51.784  1.00  0.00           C  
ATOM   1242  CD2 PHE A 475      14.138  60.511  51.592  1.00  0.00           C  
ATOM   1243  CE1 PHE A 475      13.960  57.873  52.437  1.00  0.00           C  
ATOM   1244  CE2 PHE A 475      12.985  60.064  52.241  1.00  0.00           C  
ATOM   1245  CZ  PHE A 475      12.897  58.739  52.665  1.00  0.00           C  
ATOM   1246  N   SER A 476      17.426  57.920  48.550  1.00  0.00           N  
ATOM   1247  CA  SER A 476      17.474  56.507  48.248  1.00  0.00           C  
ATOM   1248  C   SER A 476      17.513  55.816  49.609  1.00  0.00           C  
ATOM   1249  O   SER A 476      18.272  56.230  50.481  1.00  0.00           O  
ATOM   1250  CB  SER A 476      18.754  56.180  47.483  1.00  0.00           C  
ATOM   1251  OG  SER A 476      19.311  54.953  47.938  1.00  0.00           O  
ATOM   1252  N   ASP A 477      16.685  54.796  49.806  1.00  0.00           N  
ATOM   1253  CA  ASP A 477      16.703  54.057  51.067  1.00  0.00           C  
ATOM   1254  C   ASP A 477      18.084  53.453  51.306  1.00  0.00           C  
ATOM   1255  O   ASP A 477      18.653  53.585  52.388  1.00  0.00           O  
ATOM   1256  CB  ASP A 477      15.683  52.921  51.062  1.00  0.00           C  
ATOM   1257  CG  ASP A 477      14.286  53.400  51.338  1.00  0.00           C  
ATOM   1258  OD1 ASP A 477      14.130  54.448  52.006  1.00  0.00           O  
ATOM   1259  OD2 ASP A 477      13.340  52.717  50.902  1.00  0.00           O  
ATOM   1260  N   LEU A 478      18.626  52.799  50.286  1.00  0.00           N  
ATOM   1261  CA  LEU A 478      19.929  52.168  50.408  1.00  0.00           C  
ATOM   1262  C   LEU A 478      20.995  53.148  50.834  1.00  0.00           C  
ATOM   1263  O   LEU A 478      21.910  52.805  51.573  1.00  0.00           O  
ATOM   1264  CB  LEU A 478      20.341  51.534  49.083  1.00  0.00           C  
ATOM   1265  CG  LEU A 478      19.478  50.350  48.641  1.00  0.00           C  
ATOM   1266  CD1 LEU A 478      19.948  49.839  47.283  1.00  0.00           C  
ATOM   1267  CD2 LEU A 478      19.564  49.260  49.680  1.00  0.00           C  
ATOM   1268  N   ASP A 479      20.874  54.381  50.375  1.00  0.00           N  
ATOM   1269  CA  ASP A 479      21.875  55.371  50.703  1.00  0.00           C  
ATOM   1270  C   ASP A 479      21.590  56.109  52.003  1.00  0.00           C  
ATOM   1271  O   ASP A 479      22.488  56.303  52.811  1.00  0.00           O  
ATOM   1272  CB  ASP A 479      22.000  56.373  49.553  1.00  0.00           C  
ATOM   1273  CG  ASP A 479      23.301  57.132  49.587  1.00  0.00           C  
ATOM   1274  OD1 ASP A 479      24.351  56.527  49.281  1.00  0.00           O  
ATOM   1275  OD2 ASP A 479      23.277  58.334  49.928  1.00  0.00           O  
ATOM   1276  N   TYR A 482      20.338  56.499  52.218  1.00  0.00           N  
ATOM   1277  CA  TYR A 482      20.002  57.260  53.416  1.00  0.00           C  
ATOM   1278  C   TYR A 482      20.057  56.475  54.714  1.00  0.00           C  
ATOM   1279  O   TYR A 482      20.461  57.011  55.744  1.00  0.00           O  
ATOM   1280  CB  TYR A 482      18.624  57.911  53.257  1.00  0.00           C  
ATOM   1281  CG  TYR A 482      18.312  58.949  54.313  1.00  0.00           C  
ATOM   1282  CD1 TYR A 482      19.211  59.978  54.601  1.00  0.00           C  
ATOM   1283  CD2 TYR A 482      17.124  58.890  55.037  1.00  0.00           C  
ATOM   1284  CE1 TYR A 482      18.926  60.924  55.594  1.00  0.00           C  
ATOM   1285  CE2 TYR A 482      16.832  59.823  56.025  1.00  0.00           C  
ATOM   1286  CZ  TYR A 482      17.742  60.835  56.299  1.00  0.00           C  
ATOM   1287  OH  TYR A 482      17.458  61.732  57.309  1.00  0.00           O  
ATOM   1288  N   GLY A 491      22.076  54.423  55.748  1.00  0.00           N  
ATOM   1289  CA  GLY A 491      23.408  54.374  56.317  1.00  0.00           C  
ATOM   1290  C   GLY A 491      23.965  55.711  56.756  1.00  0.00           C  
ATOM   1291  O   GLY A 491      25.096  55.777  57.232  1.00  0.00           O  
ATOM   1292  N   SER A 492      21.745  58.288  58.433  1.00  0.00           N  
ATOM   1293  CA  SER A 492      20.746  59.022  59.209  1.00  0.00           C  
ATOM   1294  C   SER A 492      20.731  58.594  60.682  1.00  0.00           C  
ATOM   1295  O   SER A 492      20.574  57.414  60.995  1.00  0.00           O  
ATOM   1296  CB  SER A 492      19.356  58.822  58.592  1.00  0.00           C  
ATOM   1297  OG  SER A 492      18.342  59.374  59.415  1.00  0.00           O  
ATOM   1298  N   SER A 493      20.881  59.557  61.584  1.00  0.00           N  
ATOM   1299  CA  SER A 493      20.886  59.247  63.006  1.00  0.00           C  
ATOM   1300  C   SER A 493      19.487  58.947  63.537  1.00  0.00           C  
ATOM   1301  O   SER A 493      19.319  58.676  64.726  1.00  0.00           O  
ATOM   1302  CB  SER A 493      21.499  60.409  63.803  1.00  0.00           C  
ATOM   1303  OG  SER A 493      20.692  61.571  63.697  1.00  0.00           O  
ATOM   1304  N   GLY A 494      18.482  58.996  62.666  1.00  0.00           N  
ATOM   1305  CA  GLY A 494      17.132  58.724  63.118  1.00  0.00           C  
ATOM   1306  C   GLY A 494      16.270  57.776  62.286  1.00  0.00           C  
ATOM   1307  O   GLY A 494      15.325  57.173  62.810  1.00  0.00           O  
ATOM   1308  N   PHE A 495      16.580  57.626  61.001  1.00  0.00           N  
ATOM   1309  CA  PHE A 495      15.771  56.770  60.121  1.00  0.00           C  
ATOM   1310  C   PHE A 495      15.653  55.325  60.641  1.00  0.00           C  
ATOM   1311  O   PHE A 495      14.557  54.833  60.878  1.00  0.00           O  
ATOM   1312  CB  PHE A 495      16.378  56.762  58.718  1.00  0.00           C  
ATOM   1313  CG  PHE A 495      15.450  56.239  57.647  1.00  0.00           C  
ATOM   1314  CD1 PHE A 495      15.963  55.589  56.525  1.00  0.00           C  
ATOM   1315  CD2 PHE A 495      14.082  56.372  57.763  1.00  0.00           C  
ATOM   1316  CE1 PHE A 495      15.120  55.074  55.546  1.00  0.00           C  
ATOM   1317  CE2 PHE A 495      13.226  55.861  56.783  1.00  0.00           C  
ATOM   1318  CZ  PHE A 495      13.742  55.212  55.682  1.00  0.00           C  
ATOM   1319  N   TYR A 496      16.786  54.658  60.815  1.00  0.00           N  
ATOM   1320  CA  TYR A 496      16.780  53.264  61.288  1.00  0.00           C  
ATOM   1321  C   TYR A 496      16.121  53.087  62.658  1.00  0.00           C  
ATOM   1322  O   TYR A 496      15.344  52.139  62.873  1.00  0.00           O  
ATOM   1323  CB  TYR A 496      18.206  52.695  61.294  1.00  0.00           C  
ATOM   1324  CG  TYR A 496      18.275  51.237  61.739  1.00  0.00           C  
ATOM   1325  CD1 TYR A 496      17.584  50.244  61.041  1.00  0.00           C  
ATOM   1326  CD2 TYR A 496      18.977  50.866  62.885  1.00  0.00           C  
ATOM   1327  CE1 TYR A 496      17.575  48.916  61.480  1.00  0.00           C  
ATOM   1328  CE2 TYR A 496      18.981  49.544  63.331  1.00  0.00           C  
ATOM   1329  CZ  TYR A 496      18.267  48.570  62.627  1.00  0.00           C  
ATOM   1330  OH  TYR A 496      18.174  47.281  63.121  1.00  0.00           O  
ATOM   1331  N   LYS A 498      16.392  53.999  63.594  1.00  0.00           N  
ATOM   1332  CA  LYS A 498      15.771  53.875  64.905  1.00  0.00           C  
ATOM   1333  C   LYS A 498      14.258  53.851  64.749  1.00  0.00           C  
ATOM   1334  O   LYS A 498      13.569  53.131  65.469  1.00  0.00           O  
ATOM   1335  CB  LYS A 498      16.178  55.027  65.834  1.00  0.00           C  
ATOM   1336  CG  LYS A 498      17.673  55.147  66.071  1.00  0.00           C  
ATOM   1337  CD  LYS A 498      17.931  56.147  67.188  1.00  0.00           C  
ATOM   1338  CE  LYS A 498      19.102  57.057  66.896  1.00  0.00           C  
ATOM   1339  NZ  LYS A 498      20.362  56.334  66.621  1.00  0.00           N  
ATOM   1340  N   ASN A 499      13.715  54.618  63.799  1.00  0.00           N  
ATOM   1341  CA  ASN A 499      12.276  54.576  63.638  1.00  0.00           C  
ATOM   1342  C   ASN A 499      11.867  53.274  62.943  1.00  0.00           C  
ATOM   1343  O   ASN A 499      10.806  52.721  63.239  1.00  0.00           O  
ATOM   1344  CB  ASN A 499      11.744  55.796  62.865  1.00  0.00           C  
ATOM   1345  CG  ASN A 499      11.527  57.007  63.772  1.00  0.00           C  
ATOM   1346  OD1 ASN A 499      11.235  56.849  64.962  1.00  0.00           O  
ATOM   1347  ND2 ASN A 499      11.660  58.216  63.214  1.00  0.00           N  
ATOM   1348  N   VAL A 500      12.709  52.765  62.054  1.00  0.00           N  
ATOM   1349  CA  VAL A 500      12.358  51.489  61.409  1.00  0.00           C  
ATOM   1350  C   VAL A 500      12.179  50.428  62.516  1.00  0.00           C  
ATOM   1351  O   VAL A 500      11.150  49.749  62.596  1.00  0.00           O  
ATOM   1352  CB  VAL A 500      13.467  51.028  60.436  1.00  0.00           C  
ATOM   1353  CG1 VAL A 500      13.178  49.589  59.956  1.00  0.00           C  
ATOM   1354  CG2 VAL A 500      13.538  51.982  59.219  1.00  0.00           C  
ATOM   1355  N   VAL A 501      13.171  50.344  63.405  1.00  0.00           N  
ATOM   1356  CA  VAL A 501      13.147  49.377  64.499  1.00  0.00           C  
ATOM   1357  C   VAL A 501      11.903  49.533  65.344  1.00  0.00           C  
ATOM   1358  O   VAL A 501      11.225  48.542  65.626  1.00  0.00           O  
ATOM   1359  CB  VAL A 501      14.418  49.496  65.401  1.00  0.00           C  
ATOM   1360  CG1 VAL A 501      14.396  48.412  66.472  1.00  0.00           C  
ATOM   1361  CG2 VAL A 501      15.674  49.353  64.560  1.00  0.00           C  
ATOM   1362  N   LYS A 502      11.576  50.772  65.734  1.00  0.00           N  
ATOM   1363  CA  LYS A 502      10.377  51.021  66.545  1.00  0.00           C  
ATOM   1364  C   LYS A 502       9.117  50.487  65.900  1.00  0.00           C  
ATOM   1365  O   LYS A 502       8.291  49.827  66.557  1.00  0.00           O  
ATOM   1366  CB  LYS A 502      10.173  52.528  66.809  1.00  0.00           C  
ATOM   1367  CG  LYS A 502      11.145  53.159  67.790  1.00  0.00           C  
ATOM   1368  CD  LYS A 502      10.749  54.611  68.085  1.00  0.00           C  
ATOM   1369  CE  LYS A 502      11.760  55.294  68.992  1.00  0.00           C  
ATOM   1370  NZ  LYS A 502      11.393  56.717  69.283  1.00  0.00           N  
ATOM   1371  N   ILE A 503       8.946  50.802  64.616  1.00  0.00           N  
ATOM   1372  CA  ILE A 503       7.779  50.351  63.867  1.00  0.00           C  
ATOM   1373  C   ILE A 503       7.797  48.817  63.765  1.00  0.00           C  
ATOM   1374  O   ILE A 503       6.767  48.177  63.927  1.00  0.00           O  
ATOM   1375  CB  ILE A 503       7.763  50.973  62.424  1.00  0.00           C  
ATOM   1376  CG1 ILE A 503       7.562  52.495  62.505  1.00  0.00           C  
ATOM   1377  CG2 ILE A 503       6.638  50.352  61.599  1.00  0.00           C  
ATOM   1378  CD1 ILE A 503       8.019  53.248  61.245  1.00  0.00           C  
ATOM   1379  N   GLN A 504       8.977  48.249  63.513  1.00  0.00           N  
ATOM   1380  CA  GLN A 504       9.146  46.803  63.394  1.00  0.00           C  
ATOM   1381  C   GLN A 504       8.642  46.045  64.608  1.00  0.00           C  
ATOM   1382  O   GLN A 504       8.133  44.938  64.486  1.00  0.00           O  
ATOM   1383  CB  GLN A 504      10.608  46.453  63.174  1.00  0.00           C  
ATOM   1384  CG  GLN A 504      11.084  46.582  61.735  1.00  0.00           C  
ATOM   1385  CD  GLN A 504      12.546  46.231  61.615  1.00  0.00           C  
ATOM   1386  OE1 GLN A 504      13.057  45.986  60.527  1.00  0.00           O  
ATOM   1387  NE2 GLN A 504      13.234  46.207  62.750  1.00  0.00           N  
ATOM   1388  N   LYS A 505       8.777  46.644  65.787  1.00  0.00           N  
ATOM   1389  CA  LYS A 505       8.325  45.980  66.995  1.00  0.00           C  
ATOM   1390  C   LYS A 505       6.814  45.945  67.113  1.00  0.00           C  
ATOM   1391  O   LYS A 505       6.262  45.079  67.786  1.00  0.00           O  
ATOM   1392  CB  LYS A 505       8.919  46.670  68.245  1.00  0.00           C  
ATOM   1393  CG  LYS A 505       8.477  46.046  69.563  1.00  0.00           C  
ATOM   1394  CD  LYS A 505       9.257  46.615  70.767  1.00  0.00           C  
ATOM   1395  CE  LYS A 505       8.846  45.899  72.060  1.00  0.00           C  
ATOM   1396  NZ  LYS A 505       9.756  46.322  73.179  1.00  0.00           N  
ATOM   1397  N   HIS A 506       6.136  46.865  66.433  1.00  0.00           N  
ATOM   1398  CA  HIS A 506       4.705  46.940  66.567  1.00  0.00           C  
ATOM   1399  C   HIS A 506       3.841  46.439  65.411  1.00  0.00           C  
ATOM   1400  O   HIS A 506       2.685  46.824  65.285  1.00  0.00           O  
ATOM   1401  CB  HIS A 506       4.336  48.372  66.954  1.00  0.00           C  
ATOM   1402  CG  HIS A 506       4.927  48.798  68.265  1.00  0.00           C  
ATOM   1403  ND1 HIS A 506       4.337  48.508  69.478  1.00  0.00           N  
ATOM   1404  CD2 HIS A 506       6.084  49.441  68.554  1.00  0.00           C  
ATOM   1405  CE1 HIS A 506       5.103  48.957  70.457  1.00  0.00           C  
ATOM   1406  NE2 HIS A 506       6.170  49.526  69.924  1.00  0.00           N  
ATOM   1407  N   VAL A 845       4.416  45.592  64.575  1.00  0.00           N  
ATOM   1408  CA  VAL A 845       3.676  44.988  63.469  1.00  0.00           C  
ATOM   1409  C   VAL A 845       4.081  43.522  63.434  1.00  0.00           C  
ATOM   1410  O   VAL A 845       5.261  43.211  63.438  1.00  0.00           O  
ATOM   1411  CB  VAL A 845       4.024  45.623  62.095  1.00  0.00           C  
ATOM   1412  CG1 VAL A 845       3.198  44.943  60.995  1.00  0.00           C  
ATOM   1413  CG2 VAL A 845       3.755  47.143  62.130  1.00  0.00           C  
ATOM   1414  N   THR A 846       3.098  42.629  63.410  1.00  0.00           N  
ATOM   1415  CA  THR A 846       3.389  41.201  63.377  1.00  0.00           C  
ATOM   1416  C   THR A 846       3.407  40.661  61.952  1.00  0.00           C  
ATOM   1417  O   THR A 846       2.897  41.296  61.014  1.00  0.00           O  
ATOM   1418  CB  THR A 846       2.356  40.404  64.188  1.00  0.00           C  
ATOM   1419  OG1 THR A 846       1.073  40.519  63.566  1.00  0.00           O  
ATOM   1420  CG2 THR A 846       2.281  40.939  65.642  1.00  0.00           C  
ATOM   1421  N   PHE A1087       4.023  39.496  61.795  1.00  0.00           N  
ATOM   1422  CA  PHE A1087       4.105  38.829  60.503  1.00  0.00           C  
ATOM   1423  C   PHE A1087       2.665  38.531  60.095  1.00  0.00           C  
ATOM   1424  O   PHE A1087       2.278  38.667  58.936  1.00  0.00           O  
ATOM   1425  CB  PHE A1087       4.915  37.533  60.652  1.00  0.00           C  
ATOM   1426  CG  PHE A1087       5.027  36.723  59.394  1.00  0.00           C  
ATOM   1427  CD1 PHE A1087       5.183  37.337  58.159  1.00  0.00           C  
ATOM   1428  CD2 PHE A1087       5.031  35.331  59.457  1.00  0.00           C  
ATOM   1429  CE1 PHE A1087       5.343  36.583  56.999  1.00  0.00           C  
ATOM   1430  CE2 PHE A1087       5.191  34.564  58.306  1.00  0.00           C  
ATOM   1431  CZ  PHE A1087       5.347  35.190  57.071  1.00  0.00           C  
ATOM   1432  N   ASN A1088       1.865  38.160  61.080  1.00  0.00           N  
ATOM   1433  CA  ASN A1088       0.478  37.846  60.832  1.00  0.00           C  
ATOM   1434  C   ASN A1088      -0.228  39.049  60.218  1.00  0.00           C  
ATOM   1435  O   ASN A1088      -0.970  38.914  59.241  1.00  0.00           O  
ATOM   1436  CB  ASN A1088      -0.199  37.455  62.136  1.00  0.00           C  
ATOM   1437  CG  ASN A1088      -1.408  36.596  61.913  1.00  0.00           C  
ATOM   1438  OD1 ASN A1088      -2.546  37.048  62.060  1.00  0.00           O  
ATOM   1439  ND2 ASN A1088      -1.174  35.342  61.534  1.00  0.00           N  
ATOM   1440  N   GLN A1094       0.018  40.225  60.791  1.00  0.00           N  
ATOM   1441  CA  GLN A1094      -0.596  41.462  60.312  1.00  0.00           C  
ATOM   1442  C   GLN A1094      -0.169  41.828  58.893  1.00  0.00           C  
ATOM   1443  O   GLN A1094      -0.989  42.251  58.079  1.00  0.00           O  
ATOM   1444  CB  GLN A1094      -0.253  42.623  61.252  1.00  0.00           C  
ATOM   1445  CG  GLN A1094      -0.901  42.526  62.619  1.00  0.00           C  
ATOM   1446  CD  GLN A1094      -0.508  43.674  63.540  1.00  0.00           C  
ATOM   1447  OE1 GLN A1094       0.662  43.837  63.889  1.00  0.00           O  
ATOM   1448  NE2 GLN A1094      -1.489  44.474  63.935  1.00  0.00           N  
ATOM   1449  N   VAL A1164       1.115  41.660  58.606  1.00  0.00           N  
ATOM   1450  CA  VAL A1164       1.671  41.991  57.304  1.00  0.00           C  
ATOM   1451  C   VAL A1164       1.212  40.941  56.291  1.00  0.00           C  
ATOM   1452  O   VAL A1164       1.258  41.148  55.075  1.00  0.00           O  
ATOM   1453  CB  VAL A1164       3.226  42.071  57.398  1.00  0.00           C  
ATOM   1454  CG1 VAL A1164       3.831  40.690  57.487  1.00  0.00           C  
ATOM   1455  CG2 VAL A1164       3.786  42.836  56.246  1.00  0.00           C  
ATOM   1456  N   LYS A1165       0.740  39.819  56.813  1.00  0.00           N  
ATOM   1457  CA  LYS A1165       0.239  38.736  55.976  1.00  0.00           C  
ATOM   1458  C   LYS A1165      -1.144  39.158  55.482  1.00  0.00           C  
ATOM   1459  O   LYS A1165      -1.485  38.981  54.315  1.00  0.00           O  
ATOM   1460  CB  LYS A1165       0.116  37.457  56.805  1.00  0.00           C  
ATOM   1461  CG  LYS A1165       0.188  36.189  56.000  1.00  0.00           C  
ATOM   1462  CD  LYS A1165       1.403  35.354  56.387  1.00  0.00           C  
ATOM   1463  CE  LYS A1165       1.246  34.767  57.778  1.00  0.00           C  
ATOM   1464  NZ  LYS A1165       2.173  33.615  57.993  1.00  0.00           N  
ATOM   1465  N   GLY A1166      -1.926  39.726  56.392  1.00  0.00           N  
ATOM   1466  CA  GLY A1166      -3.264  40.161  56.061  1.00  0.00           C  
ATOM   1467  C   GLY A1166      -3.280  41.388  55.175  1.00  0.00           C  
ATOM   1468  O   GLY A1166      -4.078  41.463  54.240  1.00  0.00           O  
ATOM   1469  N   ILE A1168      -2.394  42.339  55.458  1.00  0.00           N  
ATOM   1470  CA  ILE A1168      -2.321  43.573  54.686  1.00  0.00           C  
ATOM   1471  C   ILE A1168      -1.730  43.377  53.295  1.00  0.00           C  
ATOM   1472  O   ILE A1168      -2.361  43.717  52.304  1.00  0.00           O  
ATOM   1473  CB  ILE A1168      -1.459  44.668  55.403  1.00  0.00           C  
ATOM   1474  CG1 ILE A1168      -1.938  44.882  56.842  1.00  0.00           C  
ATOM   1475  CG2 ILE A1168      -1.524  45.986  54.619  1.00  0.00           C  
ATOM   1476  CD1 ILE A1168      -3.368  45.352  56.962  1.00  0.00           C  
ATOM   1477  N   PHE A1169      -0.529  42.818  53.228  1.00  0.00           N  
ATOM   1478  CA  PHE A1169       0.182  42.635  51.965  1.00  0.00           C  
ATOM   1479  C   PHE A1169       0.206  41.233  51.356  1.00  0.00           C  
ATOM   1480  O   PHE A1169       0.804  41.024  50.297  1.00  0.00           O  
ATOM   1481  CB  PHE A1169       1.619  43.125  52.150  1.00  0.00           C  
ATOM   1482  CG  PHE A1169       1.706  44.521  52.668  1.00  0.00           C  
ATOM   1483  CD1 PHE A1169       1.452  45.603  51.830  1.00  0.00           C  
ATOM   1484  CD2 PHE A1169       1.991  44.763  54.004  1.00  0.00           C  
ATOM   1485  CE1 PHE A1169       1.481  46.906  52.318  1.00  0.00           C  
ATOM   1486  CE2 PHE A1169       2.021  46.063  54.503  1.00  0.00           C  
ATOM   1487  CZ  PHE A1169       1.765  47.137  53.657  1.00  0.00           C  
ATOM   1488  N   GLY A1170      -0.419  40.270  52.021  1.00  0.00           N  
ATOM   1489  CA  GLY A1170      -0.437  38.918  51.493  1.00  0.00           C  
ATOM   1490  C   GLY A1170       0.907  38.223  51.345  1.00  0.00           C  
ATOM   1491  O   GLY A1170       1.110  37.473  50.389  1.00  0.00           O  
ATOM   1492  N   PHE A1171       1.837  38.460  52.271  1.00  0.00           N  
ATOM   1493  CA  PHE A1171       3.137  37.791  52.197  1.00  0.00           C  
ATOM   1494  C   PHE A1171       2.937  36.355  52.665  1.00  0.00           C  
ATOM   1495  O   PHE A1171       1.947  36.052  53.334  1.00  0.00           O  
ATOM   1496  CB  PHE A1171       4.175  38.467  53.107  1.00  0.00           C  
ATOM   1497  CG  PHE A1171       4.532  39.868  52.698  1.00  0.00           C  
ATOM   1498  CD1 PHE A1171       4.728  40.192  51.358  1.00  0.00           C  
ATOM   1499  CD2 PHE A1171       4.688  40.867  53.660  1.00  0.00           C  
ATOM   1500  CE1 PHE A1171       5.071  41.496  50.978  1.00  0.00           C  
ATOM   1501  CE2 PHE A1171       5.032  42.171  53.291  1.00  0.00           C  
ATOM   1502  CZ  PHE A1171       5.223  42.488  51.951  1.00  0.00           C  
ATOM   1503  N   THR A1177       3.874  35.479  52.318  1.00  0.00           N  
ATOM   1504  CA  THR A1177       3.787  34.075  52.715  1.00  0.00           C  
ATOM   1505  C   THR A1177       5.076  33.658  53.415  1.00  0.00           C  
ATOM   1506  O   THR A1177       6.088  34.351  53.324  1.00  0.00           O  
ATOM   1507  CB  THR A1177       3.569  33.130  51.490  1.00  0.00           C  
ATOM   1508  OG1 THR A1177       4.755  33.094  50.685  1.00  0.00           O  
ATOM   1509  CG2 THR A1177       2.410  33.622  50.632  1.00  0.00           C  
ATOM   1510  N   ASP A1178       5.031  32.514  54.096  1.00  0.00           N  
ATOM   1511  CA  ASP A1178       6.182  31.986  54.820  1.00  0.00           C  
ATOM   1512  C   ASP A1178       7.352  31.686  53.896  1.00  0.00           C  
ATOM   1513  O   ASP A1178       8.461  31.406  54.354  1.00  0.00           O  
ATOM   1514  CB  ASP A1178       5.791  30.710  55.579  1.00  0.00           C  
ATOM   1515  CG  ASP A1178       4.590  30.915  56.491  1.00  0.00           C  
ATOM   1516  OD1 ASP A1178       4.595  31.876  57.287  1.00  0.00           O  
ATOM   1517  OD2 ASP A1178       3.632  30.116  56.422  1.00  0.00           O  
ATOM   1518  N   SER A1179       7.111  31.764  52.593  1.00  0.00           N  
ATOM   1519  CA  SER A1179       8.149  31.476  51.612  1.00  0.00           C  
ATOM   1520  C   SER A1179       8.921  32.722  51.195  1.00  0.00           C  
ATOM   1521  O   SER A1179       9.946  32.623  50.525  1.00  0.00           O  
ATOM   1522  CB  SER A1179       7.525  30.825  50.368  1.00  0.00           C  
ATOM   1523  OG  SER A1179       6.525  29.883  50.732  1.00  0.00           O  
ATOM   1524  N   ASP A1192       8.432  33.895  51.581  1.00  0.00           N  
ATOM   1525  CA  ASP A1192       9.109  35.140  51.216  1.00  0.00           C  
ATOM   1526  C   ASP A1192      10.376  35.376  52.030  1.00  0.00           C  
ATOM   1527  O   ASP A1192      10.532  34.813  53.113  1.00  0.00           O  
ATOM   1528  CB  ASP A1192       8.152  36.322  51.382  1.00  0.00           C  
ATOM   1529  CG  ASP A1192       7.012  36.273  50.394  1.00  0.00           C  
ATOM   1530  OD1 ASP A1192       7.299  36.032  49.210  1.00  0.00           O  
ATOM   1531  OD2 ASP A1192       5.845  36.469  50.797  1.00  0.00           O  
ATOM   1532  N   CYS A1193      11.291  36.185  51.501  1.00  0.00           N  
ATOM   1533  CA  CYS A1193      12.526  36.482  52.216  1.00  0.00           C  
ATOM   1534  C   CYS A1193      12.200  37.401  53.395  1.00  0.00           C  
ATOM   1535  O   CYS A1193      11.215  38.135  53.369  1.00  0.00           O  
ATOM   1536  CB  CYS A1193      13.549  37.139  51.295  1.00  0.00           C  
ATOM   1537  SG  CYS A1193      13.019  38.703  50.567  1.00  0.00           S  
ATOM   1538  N   ILE A1194      13.023  37.358  54.438  1.00  0.00           N  
ATOM   1539  CA  ILE A1194      12.758  38.176  55.611  1.00  0.00           C  
ATOM   1540  C   ILE A1194      12.760  39.658  55.261  1.00  0.00           C  
ATOM   1541  O   ILE A1194      12.054  40.447  55.881  1.00  0.00           O  
ATOM   1542  CB  ILE A1194      13.775  37.859  56.754  1.00  0.00           C  
ATOM   1543  CG1 ILE A1194      15.209  38.070  56.280  1.00  0.00           C  
ATOM   1544  CG2 ILE A1194      13.598  36.408  57.200  1.00  0.00           C  
ATOM   1545  CD1 ILE A1194      16.261  37.723  57.345  1.00  0.00           C  
ATOM   1546  N   GLY A1195      13.541  40.017  54.252  1.00  0.00           N  
ATOM   1547  CA  GLY A1195      13.616  41.399  53.807  1.00  0.00           C  
ATOM   1548  C   GLY A1195      12.268  41.928  53.339  1.00  0.00           C  
ATOM   1549  O   GLY A1195      11.916  43.072  53.629  1.00  0.00           O  
ATOM   1550  N   LYS A1196      11.509  41.098  52.622  1.00  0.00           N  
ATOM   1551  CA  LYS A1196      10.191  41.499  52.133  1.00  0.00           C  
ATOM   1552  C   LYS A1196       9.232  41.658  53.299  1.00  0.00           C  
ATOM   1553  O   LYS A1196       8.435  42.598  53.350  1.00  0.00           O  
ATOM   1554  CB  LYS A1196       9.601  40.447  51.178  1.00  0.00           C  
ATOM   1555  CG  LYS A1196      10.119  40.471  49.744  1.00  0.00           C  
ATOM   1556  CD  LYS A1196       9.330  39.466  48.888  1.00  0.00           C  
ATOM   1557  CE  LYS A1196       9.549  39.672  47.390  1.00  0.00           C  
ATOM   1558  NZ  LYS A1196      10.942  39.398  46.930  1.00  0.00           N  
ATOM   1559  N   ILE A1198       9.314  40.721  54.239  1.00  0.00           N  
ATOM   1560  CA  ILE A1198       8.439  40.726  55.397  1.00  0.00           C  
ATOM   1561  C   ILE A1198       8.566  41.973  56.276  1.00  0.00           C  
ATOM   1562  O   ILE A1198       7.580  42.449  56.835  1.00  0.00           O  
ATOM   1563  CB  ILE A1198       8.682  39.453  56.241  1.00  0.00           C  
ATOM   1564  CG1 ILE A1198       8.194  38.228  55.447  1.00  0.00           C  
ATOM   1565  CG2 ILE A1198       7.934  39.533  57.566  1.00  0.00           C  
ATOM   1566  CD1 ILE A1198       8.624  36.906  56.026  1.00  0.00           C  
ATOM   1567  N   SER A1199       9.767  42.519  56.385  1.00  0.00           N  
ATOM   1568  CA  SER A1199       9.929  43.686  57.234  1.00  0.00           C  
ATOM   1569  C   SER A1199       9.928  44.997  56.472  1.00  0.00           C  
ATOM   1570  O   SER A1199       9.884  46.065  57.083  1.00  0.00           O  
ATOM   1571  CB  SER A1199      11.208  43.563  58.072  1.00  0.00           C  
ATOM   1572  OG  SER A1199      12.366  43.459  57.267  1.00  0.00           O  
ATOM   1573  N   PHE A1200       9.927  44.929  55.144  1.00  0.00           N  
ATOM   1574  CA  PHE A1200       9.959  46.160  54.352  1.00  0.00           C  
ATOM   1575  C   PHE A1200       8.898  47.211  54.692  1.00  0.00           C  
ATOM   1576  O   PHE A1200       9.174  48.406  54.607  1.00  0.00           O  
ATOM   1577  CB  PHE A1200       9.889  45.884  52.840  1.00  0.00           C  
ATOM   1578  CG  PHE A1200       9.915  47.142  52.027  1.00  0.00           C  
ATOM   1579  CD1 PHE A1200      11.093  47.876  51.902  1.00  0.00           C  
ATOM   1580  CD2 PHE A1200       8.735  47.679  51.518  1.00  0.00           C  
ATOM   1581  CE1 PHE A1200      11.088  49.138  51.294  1.00  0.00           C  
ATOM   1582  CE2 PHE A1200       8.721  48.932  50.910  1.00  0.00           C  
ATOM   1583  CZ  PHE A1200       9.901  49.662  50.804  1.00  0.00           C  
ATOM   1584  N   PRO A1201       7.674  46.794  55.058  1.00  0.00           N  
ATOM   1585  CA  PRO A1201       6.642  47.772  55.390  1.00  0.00           C  
ATOM   1586  C   PRO A1201       7.065  48.790  56.446  1.00  0.00           C  
ATOM   1587  O   PRO A1201       6.520  49.896  56.501  1.00  0.00           O  
ATOM   1588  CB  PRO A1201       5.496  46.903  55.863  1.00  0.00           C  
ATOM   1589  CG  PRO A1201       5.619  45.727  54.971  1.00  0.00           C  
ATOM   1590  CD  PRO A1201       7.098  45.441  55.025  1.00  0.00           C  
ATOM   1591  N   ALA A1202       8.020  48.405  57.293  1.00  0.00           N  
ATOM   1592  CA  ALA A1202       8.513  49.298  58.320  1.00  0.00           C  
ATOM   1593  C   ALA A1202       9.334  50.405  57.663  1.00  0.00           C  
ATOM   1594  O   ALA A1202       9.328  51.529  58.131  1.00  0.00           O  
ATOM   1595  CB  ALA A1202       9.379  48.528  59.332  1.00  0.00           C  
ATOM   1596  N   ILE A1203      10.059  50.080  56.596  1.00  0.00           N  
ATOM   1597  CA  ILE A1203      10.865  51.086  55.910  1.00  0.00           C  
ATOM   1598  C   ILE A1203       9.998  52.153  55.218  1.00  0.00           C  
ATOM   1599  O   ILE A1203      10.377  53.316  55.152  1.00  0.00           O  
ATOM   1600  CB  ILE A1203      11.819  50.465  54.863  1.00  0.00           C  
ATOM   1601  CG1 ILE A1203      12.905  49.626  55.547  1.00  0.00           C  
ATOM   1602  CG2 ILE A1203      12.486  51.560  54.057  1.00  0.00           C  
ATOM   1603  CD1 ILE A1203      12.406  48.362  56.171  1.00  0.00           C  
ATOM   1604  N   GLN A1204       8.837  51.774  54.708  1.00  0.00           N  
ATOM   1605  CA  GLN A1204       7.984  52.775  54.070  1.00  0.00           C  
ATOM   1606  C   GLN A1204       7.175  53.579  55.093  1.00  0.00           C  
ATOM   1607  O   GLN A1204       6.721  54.703  54.821  1.00  0.00           O  
ATOM   1608  CB  GLN A1204       7.034  52.131  53.077  1.00  0.00           C  
ATOM   1609  CG  GLN A1204       6.278  53.186  52.274  1.00  0.00           C  
ATOM   1610  CD  GLN A1204       5.708  52.635  50.990  1.00  0.00           C  
ATOM   1611  OE1 GLN A1204       6.341  51.813  50.322  1.00  0.00           O  
ATOM   1612  NE2 GLN A1204       4.518  53.095  50.626  1.00  0.00           N  
ATOM   1613  N   ALA A1205       6.999  53.017  56.281  1.00  0.00           N  
ATOM   1614  CA  ALA A1205       6.246  53.735  57.288  1.00  0.00           C  
ATOM   1615  C   ALA A1205       7.138  54.790  57.930  1.00  0.00           C  
ATOM   1616  O   ALA A1205       6.683  55.890  58.232  1.00  0.00           O  
ATOM   1617  CB  ALA A1205       5.707  52.765  58.350  1.00  0.00           C  
ATOM   1618  N   ALA A1206       8.416  54.466  58.100  1.00  0.00           N  
ATOM   1619  CA  ALA A1206       9.363  55.366  58.757  1.00  0.00           C  
ATOM   1620  C   ALA A1206       9.399  56.837  58.305  1.00  0.00           C  
ATOM   1621  O   ALA A1206       9.537  57.738  59.143  1.00  0.00           O  
ATOM   1622  CB  ALA A1206      10.777  54.775  58.686  1.00  0.00           C  
ATOM   1623  N   PRO A1207       9.304  57.107  56.985  1.00  0.00           N  
ATOM   1624  CA  PRO A1207       9.340  58.512  56.557  1.00  0.00           C  
ATOM   1625  C   PRO A1207       8.187  59.340  57.112  1.00  0.00           C  
ATOM   1626  O   PRO A1207       8.235  60.571  57.097  1.00  0.00           O  
ATOM   1627  CB  PRO A1207       9.297  58.418  55.029  1.00  0.00           C  
ATOM   1628  CG  PRO A1207       9.952  57.140  54.749  1.00  0.00           C  
ATOM   1629  CD  PRO A1207       9.369  56.214  55.821  1.00  0.00           C  
ATOM   1630  N   SER A1208       7.151  58.662  57.599  1.00  0.00           N  
ATOM   1631  CA  SER A1208       5.981  59.335  58.152  1.00  0.00           C  
ATOM   1632  C   SER A1208       6.259  60.071  59.452  1.00  0.00           C  
ATOM   1633  O   SER A1208       5.371  60.733  59.995  1.00  0.00           O  
ATOM   1634  CB  SER A1208       4.864  58.326  58.412  1.00  0.00           C  
ATOM   1635  OG  SER A1208       4.674  57.478  57.301  1.00  0.00           O  
ATOM   1636  N   PHE A1209       7.476  59.975  59.962  1.00  0.00           N  
ATOM   1637  CA  PHE A1209       7.769  60.625  61.236  1.00  0.00           C  
ATOM   1638  C   PHE A1209       8.927  61.599  61.143  1.00  0.00           C  
ATOM   1639  O   PHE A1209      10.000  61.276  60.647  1.00  0.00           O  
ATOM   1640  CB  PHE A1209       7.985  59.547  62.305  1.00  0.00           C  
ATOM   1641  CG  PHE A1209       6.838  58.560  62.393  1.00  0.00           C  
ATOM   1642  CD1 PHE A1209       5.587  58.966  62.843  1.00  0.00           C  
ATOM   1643  CD2 PHE A1209       6.996  57.248  61.968  1.00  0.00           C  
ATOM   1644  CE1 PHE A1209       4.512  58.092  62.868  1.00  0.00           C  
ATOM   1645  CE2 PHE A1209       5.926  56.356  61.987  1.00  0.00           C  
ATOM   1646  CZ  PHE A1209       4.674  56.784  62.440  1.00  0.00           C  
ATOM   1647  N   SER A1210       8.684  62.809  61.635  1.00  0.00           N  
ATOM   1648  CA  SER A1210       9.653  63.889  61.546  1.00  0.00           C  
ATOM   1649  C   SER A1210      11.068  63.614  62.009  1.00  0.00           C  
ATOM   1650  O   SER A1210      12.004  64.075  61.364  1.00  0.00           O  
ATOM   1651  CB  SER A1210       9.109  65.167  62.231  1.00  0.00           C  
ATOM   1652  OG  SER A1210       8.789  64.981  63.601  1.00  0.00           O  
ATOM   1653  N   ASN A1211      11.268  62.867  63.092  1.00  0.00           N  
ATOM   1654  CA  ASN A1211      12.650  62.662  63.495  1.00  0.00           C  
ATOM   1655  C   ASN A1211      13.424  61.648  62.660  1.00  0.00           C  
ATOM   1656  O   ASN A1211      14.598  61.385  62.921  1.00  0.00           O  
ATOM   1657  CB  ASN A1211      12.780  62.387  65.013  1.00  0.00           C  
ATOM   1658  CG  ASN A1211      12.067  61.134  65.472  1.00  0.00           C  
ATOM   1659  OD1 ASN A1211      11.455  60.415  64.693  1.00  0.00           O  
ATOM   1660  ND2 ASN A1211      12.149  60.870  66.775  1.00  0.00           N  
ATOM   1661  N   SER A1280      12.787  61.081  61.641  1.00  0.00           N  
ATOM   1662  CA  SER A1280      13.520  60.181  60.751  1.00  0.00           C  
ATOM   1663  C   SER A1280      14.448  61.073  59.921  1.00  0.00           C  
ATOM   1664  O   SER A1280      15.346  60.588  59.242  1.00  0.00           O  
ATOM   1665  CB  SER A1280      12.583  59.432  59.803  1.00  0.00           C  
ATOM   1666  OG  SER A1280      11.838  58.444  60.484  1.00  0.00           O  
ATOM   1667  N   PHE A1281      14.220  62.383  59.985  1.00  0.00           N  
ATOM   1668  CA  PHE A1281      15.023  63.360  59.246  1.00  0.00           C  
ATOM   1669  C   PHE A1281      15.531  64.465  60.170  1.00  0.00           C  
ATOM   1670  O   PHE A1281      15.026  65.590  60.136  1.00  0.00           O  
ATOM   1671  CB  PHE A1281      14.173  63.983  58.135  1.00  0.00           C  
ATOM   1672  CG  PHE A1281      13.573  62.972  57.209  1.00  0.00           C  
ATOM   1673  CD1 PHE A1281      14.351  62.361  56.236  1.00  0.00           C  
ATOM   1674  CD2 PHE A1281      12.252  62.576  57.362  1.00  0.00           C  
ATOM   1675  CE1 PHE A1281      13.820  61.357  55.428  1.00  0.00           C  
ATOM   1676  CE2 PHE A1281      11.707  61.572  56.563  1.00  0.00           C  
ATOM   1677  CZ  PHE A1281      12.496  60.960  55.591  1.00  0.00           C  
ATOM   1678  N   PRO A1282      16.542  64.161  61.003  1.00  0.00           N  
ATOM   1679  CA  PRO A1282      17.110  65.138  61.934  1.00  0.00           C  
ATOM   1680  C   PRO A1282      17.716  66.346  61.226  1.00  0.00           C  
ATOM   1681  O   PRO A1282      17.590  67.474  61.694  1.00  0.00           O  
ATOM   1682  CB  PRO A1282      18.159  64.321  62.683  1.00  0.00           C  
ATOM   1683  CG  PRO A1282      18.636  63.375  61.632  1.00  0.00           C  
ATOM   1684  CD  PRO A1282      17.334  62.918  61.017  1.00  0.00           C  
ATOM   1685  N   GLN A1283      18.370  66.104  60.097  1.00  0.00           N  
ATOM   1686  CA  GLN A1283      18.997  67.174  59.328  1.00  0.00           C  
ATOM   1687  C   GLN A1283      17.982  68.242  58.911  1.00  0.00           C  
ATOM   1688  O   GLN A1283      18.342  69.394  58.681  1.00  0.00           O  
ATOM   1689  CB  GLN A1283      19.672  66.591  58.081  1.00  0.00           C  
ATOM   1690  CG  GLN A1283      19.939  65.089  58.181  1.00  0.00           C  
ATOM   1691  CD  GLN A1283      21.386  64.724  57.925  1.00  0.00           C  
ATOM   1692  OE1 GLN A1283      22.224  65.594  57.689  1.00  0.00           O  
ATOM   1693  NE2 GLN A1283      21.689  63.430  57.971  1.00  0.00           N  
ATOM   1694  N   ILE A1284      16.714  67.853  58.826  1.00  0.00           N  
ATOM   1695  CA  ILE A1284      15.649  68.758  58.423  1.00  0.00           C  
ATOM   1696  C   ILE A1284      14.828  69.285  59.596  1.00  0.00           C  
ATOM   1697  O   ILE A1284      14.589  70.485  59.703  1.00  0.00           O  
ATOM   1698  CB  ILE A1284      14.667  68.060  57.433  1.00  0.00           C  
ATOM   1699  CG1 ILE A1284      15.416  67.593  56.183  1.00  0.00           C  
ATOM   1700  CG2 ILE A1284      13.540  69.014  57.044  1.00  0.00           C  
ATOM   1701  CD1 ILE A1284      14.536  66.871  55.181  1.00  0.00           C  
ATOM   1702  N   PHE A1285      14.400  68.383  60.472  1.00  0.00           N  
ATOM   1703  CA  PHE A1285      13.568  68.756  61.611  1.00  0.00           C  
ATOM   1704  C   PHE A1285      14.274  68.648  62.962  1.00  0.00           C  
ATOM   1705  O   PHE A1285      13.623  68.638  64.011  1.00  0.00           O  
ATOM   1706  CB  PHE A1285      12.311  67.885  61.621  1.00  0.00           C  
ATOM   1707  CG  PHE A1285      11.551  67.901  60.323  1.00  0.00           C  
ATOM   1708  CD1 PHE A1285      10.845  69.032  59.926  1.00  0.00           C  
ATOM   1709  CD2 PHE A1285      11.532  66.782  59.501  1.00  0.00           C  
ATOM   1710  CE1 PHE A1285      10.130  69.043  58.732  1.00  0.00           C  
ATOM   1711  CE2 PHE A1285      10.818  66.789  58.303  1.00  0.00           C  
ATOM   1712  CZ  PHE A1285      10.118  67.919  57.920  1.00  0.00           C  
ATOM   1713  N   ARG A1286      15.600  68.574  62.938  1.00  0.00           N  
ATOM   1714  CA  ARG A1286      16.371  68.467  64.173  1.00  0.00           C  
ATOM   1715  C   ARG A1286      15.960  67.215  64.944  1.00  0.00           C  
ATOM   1716  O   ARG A1286      16.224  66.094  64.513  1.00  0.00           O  
ATOM   1717  CB  ARG A1286      16.163  69.713  65.052  1.00  0.00           C  
ATOM   1718  CG  ARG A1286      16.960  70.942  64.618  1.00  0.00           C  
ATOM   1719  CD  ARG A1286      16.151  71.922  63.765  1.00  0.00           C  
ATOM   1720  NE  ARG A1286      15.115  72.612  64.535  1.00  0.00           N  
ATOM   1721  CZ  ARG A1286      14.483  73.713  64.128  1.00  0.00           C  
ATOM   1722  NH1 ARG A1286      14.781  74.258  62.955  1.00  0.00           N  
ATOM   1723  NH2 ARG A1286      13.554  74.273  64.896  1.00  0.00           N  
ATOM   1724  N   ASP A1287      15.300  67.406  66.078  1.00  0.00           N  
ATOM   1725  CA  ASP A1287      14.869  66.281  66.891  1.00  0.00           C  
ATOM   1726  C   ASP A1287      13.387  66.370  67.208  1.00  0.00           C  
ATOM   1727  O   ASP A1287      12.898  65.688  68.109  1.00  0.00           O  
ATOM   1728  CB  ASP A1287      15.675  66.242  68.190  1.00  0.00           C  
ATOM   1729  CG  ASP A1287      15.631  67.557  68.940  1.00  0.00           C  
ATOM   1730  OD1 ASP A1287      16.000  68.593  68.345  1.00  0.00           O  
ATOM   1731  OD2 ASP A1287      15.228  67.556  70.122  1.00  0.00           O  
ATOM   1732  N   ARG A1288      12.671  67.213  66.472  1.00  0.00           N  
ATOM   1733  CA  ARG A1288      11.245  67.368  66.706  1.00  0.00           C  
ATOM   1734  C   ARG A1288      10.465  66.149  66.220  1.00  0.00           C  
ATOM   1735  O   ARG A1288      10.732  65.613  65.142  1.00  0.00           O  
ATOM   1736  CB  ARG A1288      10.735  68.640  66.027  1.00  0.00           C  
ATOM   1737  CG  ARG A1288      11.401  69.907  66.556  1.00  0.00           C  
ATOM   1738  CD  ARG A1288      10.677  71.151  66.092  1.00  0.00           C  
ATOM   1739  NE  ARG A1288       9.304  71.188  66.580  1.00  0.00           N  
ATOM   1740  CZ  ARG A1288       8.411  72.101  66.214  1.00  0.00           C  
ATOM   1741  NH1 ARG A1288       8.753  73.054  65.358  1.00  0.00           N  
ATOM   1742  NH2 ARG A1288       7.175  72.053  66.691  1.00  0.00           N  
ATOM   1743  N   THR A1289       9.499  65.725  67.030  1.00  0.00           N  
ATOM   1744  CA  THR A1289       8.669  64.560  66.735  1.00  0.00           C  
ATOM   1745  C   THR A1289       7.214  64.972  66.603  1.00  0.00           C  
ATOM   1746  O   THR A1289       6.335  64.137  66.408  1.00  0.00           O  
ATOM   1747  CB  THR A1289       8.734  63.524  67.882  1.00  0.00           C  
ATOM   1748  OG1 THR A1289       8.019  64.030  69.021  1.00  0.00           O  
ATOM   1749  CG2 THR A1289      10.172  63.256  68.282  1.00  0.00           C  
ATOM   1750  N   ASP A1290       6.965  66.269  66.707  1.00  0.00           N  
ATOM   1751  CA  ASP A1290       5.609  66.790  66.647  1.00  0.00           C  
ATOM   1752  C   ASP A1290       5.228  67.403  65.308  1.00  0.00           C  
ATOM   1753  O   ASP A1290       4.172  68.026  65.195  1.00  0.00           O  
ATOM   1754  CB  ASP A1290       5.434  67.850  67.728  1.00  0.00           C  
ATOM   1755  CG  ASP A1290       6.186  69.112  67.404  1.00  0.00           C  
ATOM   1756  OD1 ASP A1290       7.375  69.021  67.035  1.00  0.00           O  
ATOM   1757  OD2 ASP A1290       5.588  70.198  67.511  1.00  0.00           O  
ATOM   1758  N   ILE A1291       6.072  67.250  64.297  1.00  0.00           N  
ATOM   1759  CA  ILE A1291       5.744  67.822  62.999  1.00  0.00           C  
ATOM   1760  C   ILE A1291       4.805  66.915  62.209  1.00  0.00           C  
ATOM   1761  O   ILE A1291       5.211  65.881  61.682  1.00  0.00           O  
ATOM   1762  CB  ILE A1291       6.998  68.077  62.150  1.00  0.00           C  
ATOM   1763  CG1 ILE A1291       8.105  68.704  63.006  1.00  0.00           C  
ATOM   1764  CG2 ILE A1291       6.645  68.979  60.983  1.00  0.00           C  
ATOM   1765  CD1 ILE A1291       7.742  70.028  63.633  1.00  0.00           C  
ATOM   1766  N   GLN A1292       3.542  67.318  62.144  1.00  0.00           N  
ATOM   1767  CA  GLN A1292       2.501  66.600  61.415  1.00  0.00           C  
ATOM   1768  C   GLN A1292       2.986  66.246  60.010  1.00  0.00           C  
ATOM   1769  O   GLN A1292       3.706  67.028  59.386  1.00  0.00           O  
ATOM   1770  CB  GLN A1292       1.261  67.502  61.329  1.00  0.00           C  
ATOM   1771  CG  GLN A1292       0.148  67.020  60.418  1.00  0.00           C  
ATOM   1772  CD  GLN A1292      -0.741  65.993  61.077  1.00  0.00           C  
ATOM   1773  OE1 GLN A1292      -0.756  64.828  60.684  1.00  0.00           O  
ATOM   1774  NE2 GLN A1292      -1.488  66.419  62.085  1.00  0.00           N  
ATOM   1775  N   CYS A1293       2.588  65.075  59.518  1.00  0.00           N  
ATOM   1776  CA  CYS A1293       2.973  64.618  58.182  1.00  0.00           C  
ATOM   1777  C   CYS A1293       1.731  64.373  57.321  1.00  0.00           C  
ATOM   1778  O   CYS A1293       0.734  63.847  57.813  1.00  0.00           O  
ATOM   1779  CB  CYS A1293       3.779  63.318  58.284  1.00  0.00           C  
ATOM   1780  SG  CYS A1293       4.355  62.636  56.705  1.00  0.00           S  
ATOM   1781  N   LEU A1294       1.795  64.755  56.045  1.00  0.00           N  
ATOM   1782  CA  LEU A1294       0.673  64.564  55.116  1.00  0.00           C  
ATOM   1783  C   LEU A1294       1.171  63.773  53.914  1.00  0.00           C  
ATOM   1784  O   LEU A1294       2.116  64.174  53.238  1.00  0.00           O  
ATOM   1785  CB  LEU A1294       0.108  65.912  54.646  1.00  0.00           C  
ATOM   1786  CG  LEU A1294      -1.037  65.874  53.618  1.00  0.00           C  
ATOM   1787  CD1 LEU A1294      -2.237  65.199  54.231  1.00  0.00           C  
ATOM   1788  CD2 LEU A1294      -1.424  67.316  53.185  1.00  0.00           C  
ATOM   1789  N   ILE A1295       0.497  62.670  53.626  1.00  0.00           N  
ATOM   1790  CA  ILE A1295       0.922  61.803  52.547  1.00  0.00           C  
ATOM   1791  C   ILE A1295      -0.035  61.745  51.374  1.00  0.00           C  
ATOM   1792  O   ILE A1295      -1.072  61.084  51.446  1.00  0.00           O  
ATOM   1793  CB  ILE A1295       1.127  60.359  53.068  1.00  0.00           C  
ATOM   1794  CG1 ILE A1295       2.066  60.371  54.282  1.00  0.00           C  
ATOM   1795  CG2 ILE A1295       1.683  59.478  51.953  1.00  0.00           C  
ATOM   1796  CD1 ILE A1295       2.144  59.019  55.000  1.00  0.00           C  
ATOM   1797  N   PRO A1296       0.301  62.449  50.278  1.00  0.00           N  
ATOM   1798  CA  PRO A1296      -0.541  62.455  49.086  1.00  0.00           C  
ATOM   1799  C   PRO A1296      -0.118  61.205  48.348  1.00  0.00           C  
ATOM   1800  O   PRO A1296       1.072  60.992  48.125  1.00  0.00           O  
ATOM   1801  CB  PRO A1296      -0.098  63.705  48.327  1.00  0.00           C  
ATOM   1802  CG  PRO A1296       0.836  64.430  49.260  1.00  0.00           C  
ATOM   1803  CD  PRO A1296       1.447  63.348  50.095  1.00  0.00           C  
ATOM   1804  N   CYS A1297      -1.073  60.374  47.981  1.00  0.00           N  
ATOM   1805  CA  CYS A1297      -0.734  59.165  47.271  1.00  0.00           C  
ATOM   1806  C   CYS A1297      -2.007  58.599  46.684  1.00  0.00           C  
ATOM   1807  O   CYS A1297      -3.097  58.846  47.210  1.00  0.00           O  
ATOM   1808  CB  CYS A1297      -0.160  58.157  48.252  1.00  0.00           C  
ATOM   1809  SG  CYS A1297      -1.342  57.834  49.567  1.00  0.00           S  
ATOM   1810  N   ALA A1298      -1.880  57.849  45.592  1.00  0.00           N  
ATOM   1811  CA  ALA A1298      -3.063  57.226  45.025  1.00  0.00           C  
ATOM   1812  C   ALA A1298      -3.488  56.372  46.202  1.00  0.00           C  
ATOM   1813  O   ALA A1298      -2.658  56.019  47.034  1.00  0.00           O  
ATOM   1814  CB  ALA A1298      -2.705  56.359  43.832  1.00  0.00           C  
ATOM   1815  N   ILE A1299      -4.764  56.043  46.287  1.00  0.00           N  
ATOM   1816  CA  ILE A1299      -5.257  55.261  47.408  1.00  0.00           C  
ATOM   1817  C   ILE A1299      -4.630  53.857  47.503  1.00  0.00           C  
ATOM   1818  O   ILE A1299      -4.867  53.128  48.467  1.00  0.00           O  
ATOM   1819  CB  ILE A1299      -6.806  55.180  47.340  1.00  0.00           C  
ATOM   1820  CG1 ILE A1299      -7.381  54.746  48.686  1.00  0.00           C  
ATOM   1821  CG2 ILE A1299      -7.227  54.224  46.251  1.00  0.00           C  
ATOM   1822  CD1 ILE A1299      -8.884  54.884  48.766  1.00  0.00           C  
ATOM   1823  N   ASP A1300      -3.818  53.481  46.516  1.00  0.00           N  
ATOM   1824  CA  ASP A1300      -3.188  52.158  46.523  1.00  0.00           C  
ATOM   1825  C   ASP A1300      -2.025  52.054  47.514  1.00  0.00           C  
ATOM   1826  O   ASP A1300      -1.494  50.970  47.744  1.00  0.00           O  
ATOM   1827  CB  ASP A1300      -2.701  51.784  45.119  1.00  0.00           C  
ATOM   1828  CG  ASP A1300      -1.545  52.647  44.651  1.00  0.00           C  
ATOM   1829  OD1 ASP A1300      -1.601  53.882  44.844  1.00  0.00           O  
ATOM   1830  OD2 ASP A1300      -0.585  52.092  44.080  1.00  0.00           O  
ATOM   1831  N   GLN A1301      -1.632  53.180  48.092  1.00  0.00           N  
ATOM   1832  CA  GLN A1301      -0.547  53.191  49.065  1.00  0.00           C  
ATOM   1833  C   GLN A1301      -1.123  53.353  50.480  1.00  0.00           C  
ATOM   1834  O   GLN A1301      -0.379  53.575  51.444  1.00  0.00           O  
ATOM   1835  CB  GLN A1301       0.426  54.341  48.775  1.00  0.00           C  
ATOM   1836  CG  GLN A1301       1.119  54.280  47.428  1.00  0.00           C  
ATOM   1837  CD  GLN A1301       2.111  53.137  47.321  1.00  0.00           C  
ATOM   1838  OE1 GLN A1301       3.063  53.041  48.104  1.00  0.00           O  
ATOM   1839  NE2 GLN A1301       1.896  52.262  46.341  1.00  0.00           N  
ATOM   1840  N   ASP A1302      -2.444  53.236  50.602  1.00  0.00           N  
ATOM   1841  CA  ASP A1302      -3.107  53.378  51.896  1.00  0.00           C  
ATOM   1842  C   ASP A1302      -2.730  52.287  52.908  1.00  0.00           C  
ATOM   1843  O   ASP A1302      -2.484  52.585  54.080  1.00  0.00           O  
ATOM   1844  CB  ASP A1302      -4.630  53.394  51.725  1.00  0.00           C  
ATOM   1845  CG  ASP A1302      -5.348  53.851  52.991  1.00  0.00           C  
ATOM   1846  OD1 ASP A1302      -5.166  55.026  53.382  1.00  0.00           O  
ATOM   1847  OD2 ASP A1302      -6.082  53.043  53.600  1.00  0.00           O  
ATOM   1848  N   PRO A1303      -2.698  51.009  52.475  1.00  0.00           N  
ATOM   1849  CA  PRO A1303      -2.347  49.888  53.369  1.00  0.00           C  
ATOM   1850  C   PRO A1303      -1.154  50.228  54.264  1.00  0.00           C  
ATOM   1851  O   PRO A1303      -1.225  50.109  55.486  1.00  0.00           O  
ATOM   1852  CB  PRO A1303      -2.022  48.757  52.395  1.00  0.00           C  
ATOM   1853  CG  PRO A1303      -2.968  49.016  51.274  1.00  0.00           C  
ATOM   1854  CD  PRO A1303      -2.872  50.531  51.091  1.00  0.00           C  
ATOM   1855  N   TYR A1304      -0.059  50.652  53.642  1.00  0.00           N  
ATOM   1856  CA  TYR A1304       1.151  51.023  54.374  1.00  0.00           C  
ATOM   1857  C   TYR A1304       0.871  52.056  55.467  1.00  0.00           C  
ATOM   1858  O   TYR A1304       1.483  52.034  56.538  1.00  0.00           O  
ATOM   1859  CB  TYR A1304       2.184  51.630  53.425  1.00  0.00           C  
ATOM   1860  CG  TYR A1304       2.836  50.661  52.472  1.00  0.00           C  
ATOM   1861  CD1 TYR A1304       3.708  49.675  52.935  1.00  0.00           C  
ATOM   1862  CD2 TYR A1304       2.631  50.769  51.091  1.00  0.00           C  
ATOM   1863  CE1 TYR A1304       4.369  48.825  52.051  1.00  0.00           C  
ATOM   1864  CE2 TYR A1304       3.281  49.927  50.199  1.00  0.00           C  
ATOM   1865  CZ  TYR A1304       4.149  48.959  50.684  1.00  0.00           C  
ATOM   1866  OH  TYR A1304       4.793  48.123  49.804  1.00  0.00           O  
ATOM   1867  N   PHE A1306      -0.064  52.958  55.194  1.00  0.00           N  
ATOM   1868  CA  PHE A1306      -0.357  54.019  56.132  1.00  0.00           C  
ATOM   1869  C   PHE A1306      -1.503  53.812  57.100  1.00  0.00           C  
ATOM   1870  O   PHE A1306      -1.614  54.538  58.084  1.00  0.00           O  
ATOM   1871  CB  PHE A1306      -0.474  55.309  55.340  1.00  0.00           C  
ATOM   1872  CG  PHE A1306       0.730  55.559  54.486  1.00  0.00           C  
ATOM   1873  CD1 PHE A1306       1.982  55.768  55.076  1.00  0.00           C  
ATOM   1874  CD2 PHE A1306       0.641  55.501  53.103  1.00  0.00           C  
ATOM   1875  CE1 PHE A1306       3.129  55.912  54.289  1.00  0.00           C  
ATOM   1876  CE2 PHE A1306       1.767  55.643  52.311  1.00  0.00           C  
ATOM   1877  CZ  PHE A1306       3.019  55.849  52.899  1.00  0.00           C  
ATOM   1878  N   ARG A1310      -2.348  52.824  56.839  1.00  0.00           N  
ATOM   1879  CA  ARG A1310      -3.411  52.515  57.770  1.00  0.00           C  
ATOM   1880  C   ARG A1310      -2.677  51.751  58.874  1.00  0.00           C  
ATOM   1881  O   ARG A1310      -3.038  51.813  60.044  1.00  0.00           O  
ATOM   1882  CB  ARG A1310      -4.442  51.624  57.115  1.00  0.00           C  
ATOM   1883  CG  ARG A1310      -5.656  51.383  57.956  1.00  0.00           C  
ATOM   1884  CD  ARG A1310      -6.663  50.588  57.168  1.00  0.00           C  
ATOM   1885  NE  ARG A1310      -7.916  50.433  57.891  1.00  0.00           N  
ATOM   1886  CZ  ARG A1310      -8.952  49.753  57.419  1.00  0.00           C  
ATOM   1887  NH1 ARG A1310      -8.866  49.172  56.229  1.00  0.00           N  
ATOM   1888  NH2 ARG A1310     -10.071  49.659  58.128  1.00  0.00           N  
ATOM   1889  N   THR A1314       0.679  52.228  59.472  1.00  0.00           N  
ATOM   1890  CA  THR A1314       1.511  53.257  60.088  1.00  0.00           C  
ATOM   1891  C   THR A1314       0.724  54.083  61.103  1.00  0.00           C  
ATOM   1892  O   THR A1314       1.251  54.436  62.162  1.00  0.00           O  
ATOM   1893  CB  THR A1314       2.089  54.231  59.021  1.00  0.00           C  
ATOM   1894  OG1 THR A1314       2.804  53.494  58.025  1.00  0.00           O  
ATOM   1895  CG2 THR A1314       3.023  55.224  59.664  1.00  0.00           C  
ATOM   1896  N   ARG A1316      -0.535  54.389  60.782  1.00  0.00           N  
ATOM   1897  CA  ARG A1316      -1.375  55.185  61.671  1.00  0.00           C  
ATOM   1898  C   ARG A1316      -1.700  54.469  63.003  1.00  0.00           C  
ATOM   1899  O   ARG A1316      -1.720  55.099  64.062  1.00  0.00           O  
ATOM   1900  CB  ARG A1316      -2.666  55.602  60.949  1.00  0.00           C  
ATOM   1901  CG  ARG A1316      -2.472  56.706  59.894  1.00  0.00           C  
ATOM   1902  CD  ARG A1316      -3.748  56.944  59.060  1.00  0.00           C  
ATOM   1903  NE  ARG A1316      -4.915  57.294  59.868  1.00  0.00           N  
ATOM   1904  CZ  ARG A1316      -5.121  58.480  60.435  1.00  0.00           C  
ATOM   1905  NH1 ARG A1316      -4.245  59.466  60.285  1.00  0.00           N  
ATOM   1906  NH2 ARG A1316      -6.193  58.667  61.194  1.00  0.00           N  
ATOM   1907  N   ASP A1317      -1.963  53.167  62.951  1.00  0.00           N  
ATOM   1908  CA  ASP A1317      -2.231  52.420  64.187  1.00  0.00           C  
ATOM   1909  C   ASP A1317      -0.951  52.348  65.034  1.00  0.00           C  
ATOM   1910  O   ASP A1317      -1.011  52.368  66.262  1.00  0.00           O  
ATOM   1911  CB  ASP A1317      -2.705  50.990  63.891  1.00  0.00           C  
ATOM   1912  CG  ASP A1317      -4.150  50.929  63.435  1.00  0.00           C  
ATOM   1913  OD1 ASP A1317      -4.962  51.773  63.861  1.00  0.00           O  
ATOM   1914  OD2 ASP A1317      -4.489  50.011  62.664  1.00  0.00           O  
ATOM   1915  N   VAL A1318       0.202  52.274  64.378  1.00  0.00           N  
ATOM   1916  CA  VAL A1318       1.483  52.200  65.079  1.00  0.00           C  
ATOM   1917  C   VAL A1318       1.913  53.522  65.745  1.00  0.00           C  
ATOM   1918  O   VAL A1318       2.387  53.530  66.891  1.00  0.00           O  
ATOM   1919  CB  VAL A1318       2.601  51.729  64.112  1.00  0.00           C  
ATOM   1920  CG1 VAL A1318       3.967  51.917  64.735  1.00  0.00           C  
ATOM   1921  CG2 VAL A1318       2.395  50.255  63.767  1.00  0.00           C  
ATOM   1922  N   ALA A1319       1.730  54.631  65.030  1.00  0.00           N  
ATOM   1923  CA  ALA A1319       2.118  55.965  65.499  1.00  0.00           C  
ATOM   1924  C   ALA A1319       1.956  56.257  67.004  1.00  0.00           C  
ATOM   1925  O   ALA A1319       2.923  56.595  67.692  1.00  0.00           O  
ATOM   1926  CB  ALA A1319       1.359  57.055  64.674  1.00  0.00           C  
ATOM   1927  N   PRO A1321       0.732  56.160  67.528  1.00  0.00           N  
ATOM   1928  CA  PRO A1321       0.579  56.444  68.957  1.00  0.00           C  
ATOM   1929  C   PRO A1321       1.321  55.481  69.900  1.00  0.00           C  
ATOM   1930  O   PRO A1321       1.664  55.855  71.024  1.00  0.00           O  
ATOM   1931  CB  PRO A1321      -0.933  56.446  69.148  1.00  0.00           C  
ATOM   1932  CG  PRO A1321      -1.433  55.562  68.062  1.00  0.00           C  
ATOM   1933  CD  PRO A1321      -0.563  55.857  66.898  1.00  0.00           C  
ATOM   1934  N   ARG A1322       1.602  54.271  69.425  1.00  0.00           N  
ATOM   1935  CA  ARG A1322       2.317  53.264  70.218  1.00  0.00           C  
ATOM   1936  C   ARG A1322       3.779  53.605  70.400  1.00  0.00           C  
ATOM   1937  O   ARG A1322       4.442  53.094  71.313  1.00  0.00           O  
ATOM   1938  CB  ARG A1322       2.188  51.890  69.565  1.00  0.00           C  
ATOM   1939  CG  ARG A1322       0.748  51.464  69.458  1.00  0.00           C  
ATOM   1940  CD  ARG A1322       0.576  50.139  68.770  1.00  0.00           C  
ATOM   1941  NE  ARG A1322      -0.827  49.959  68.436  1.00  0.00           N  
ATOM   1942  CZ  ARG A1322      -1.286  49.036  67.594  1.00  0.00           C  
ATOM   1943  NH1 ARG A1322      -0.455  48.194  66.999  1.00  0.00           N  
ATOM   1944  NH2 ARG A1322      -2.578  48.981  67.334  1.00  0.00           N  
ATOM   1945  N   ILE A1323       4.295  54.461  69.526  1.00  0.00           N  
ATOM   1946  CA  ILE A1323       5.668  54.896  69.627  1.00  0.00           C  
ATOM   1947  C   ILE A1323       5.727  56.399  69.902  1.00  0.00           C  
ATOM   1948  O   ILE A1323       6.757  57.043  69.701  1.00  0.00           O  
ATOM   1949  CB  ILE A1323       6.481  54.534  68.364  1.00  0.00           C  
ATOM   1950  CG1 ILE A1323       5.768  55.038  67.109  1.00  0.00           C  
ATOM   1951  CG2 ILE A1323       6.664  53.018  68.294  1.00  0.00           C  
ATOM   1952  CD1 ILE A1323       6.384  54.525  65.837  1.00  0.00           C  
ATOM   1953  N   GLY A1341       4.595  56.933  70.361  1.00  0.00           N  
ATOM   1954  CA  GLY A1341       4.483  58.335  70.727  1.00  0.00           C  
ATOM   1955  C   GLY A1341       4.602  59.395  69.651  1.00  0.00           C  
ATOM   1956  O   GLY A1341       5.079  60.497  69.922  1.00  0.00           O  
ATOM   1957  N   TYR A1342       4.167  59.083  68.439  1.00  0.00           N  
ATOM   1958  CA  TYR A1342       4.241  60.049  67.349  1.00  0.00           C  
ATOM   1959  C   TYR A1342       2.861  60.351  66.796  1.00  0.00           C  
ATOM   1960  O   TYR A1342       1.925  59.562  66.939  1.00  0.00           O  
ATOM   1961  CB  TYR A1342       5.093  59.516  66.190  1.00  0.00           C  
ATOM   1962  CG  TYR A1342       6.528  59.173  66.491  1.00  0.00           C  
ATOM   1963  CD1 TYR A1342       7.272  59.911  67.405  1.00  0.00           C  
ATOM   1964  CD2 TYR A1342       7.183  58.166  65.772  1.00  0.00           C  
ATOM   1965  CE1 TYR A1342       8.618  59.670  67.592  1.00  0.00           C  
ATOM   1966  CE2 TYR A1342       8.526  57.923  65.950  1.00  0.00           C  
ATOM   1967  CZ  TYR A1342       9.244  58.677  66.859  1.00  0.00           C  
ATOM   1968  OH  TYR A1342      10.597  58.446  67.029  1.00  0.00           O  
ATOM   1969  N   PRO A1344       2.715  61.505  66.139  1.00  0.00           N  
ATOM   1970  CA  PRO A1344       1.403  61.812  65.581  1.00  0.00           C  
ATOM   1971  C   PRO A1344       1.187  60.956  64.330  1.00  0.00           C  
ATOM   1972  O   PRO A1344       2.141  60.662  63.607  1.00  0.00           O  
ATOM   1973  CB  PRO A1344       1.512  63.295  65.250  1.00  0.00           C  
ATOM   1974  CG  PRO A1344       2.955  63.458  64.908  1.00  0.00           C  
ATOM   1975  CD  PRO A1344       3.633  62.648  65.995  1.00  0.00           C  
ATOM   1976  N   LYS A1345      -0.057  60.549  64.096  1.00  0.00           N  
ATOM   1977  CA  LYS A1345      -0.414  59.753  62.925  1.00  0.00           C  
ATOM   1978  C   LYS A1345      -0.319  60.614  61.667  1.00  0.00           C  
ATOM   1979  O   LYS A1345      -0.733  61.770  61.671  1.00  0.00           O  
ATOM   1980  CB  LYS A1345      -1.859  59.270  63.013  1.00  0.00           C  
ATOM   1981  CG  LYS A1345      -2.194  58.462  64.224  1.00  0.00           C  
ATOM   1982  CD  LYS A1345      -3.641  58.037  64.176  1.00  0.00           C  
ATOM   1983  CE  LYS A1345      -3.957  57.041  65.275  1.00  0.00           C  
ATOM   1984  NZ  LYS A1345      -5.342  56.547  65.138  1.00  0.00           N  
ATOM   1985  N   PRO A1347       0.220  60.055  60.574  1.00  0.00           N  
ATOM   1986  CA  PRO A1347       0.338  60.813  59.325  1.00  0.00           C  
ATOM   1987  C   PRO A1347      -1.040  61.016  58.696  1.00  0.00           C  
ATOM   1988  O   PRO A1347      -1.912  60.156  58.806  1.00  0.00           O  
ATOM   1989  CB  PRO A1347       1.236  59.925  58.464  1.00  0.00           C  
ATOM   1990  CG  PRO A1347       0.863  58.538  58.925  1.00  0.00           C  
ATOM   1991  CD  PRO A1347       0.843  58.728  60.438  1.00  0.00           C  
ATOM   1992  N   ALA A1348      -1.236  62.164  58.053  1.00  0.00           N  
ATOM   1993  CA  ALA A1348      -2.507  62.446  57.410  1.00  0.00           C  
ATOM   1994  C   ALA A1348      -2.447  61.925  55.975  1.00  0.00           C  
ATOM   1995  O   ALA A1348      -1.370  61.765  55.403  1.00  0.00           O  
ATOM   1996  CB  ALA A1348      -2.793  63.971  57.426  1.00  0.00           C  
ATOM   1997  N   LEU A1349      -3.607  61.675  55.390  1.00  0.00           N  
ATOM   1998  CA  LEU A1349      -3.650  61.175  54.026  1.00  0.00           C  
ATOM   1999  C   LEU A1349      -4.626  61.939  53.122  1.00  0.00           C  
ATOM   2000  O   LEU A1349      -5.637  62.469  53.582  1.00  0.00           O  
ATOM   2001  CB  LEU A1349      -4.065  59.705  54.023  1.00  0.00           C  
ATOM   2002  CG  LEU A1349      -3.182  58.700  54.764  1.00  0.00           C  
ATOM   2003  CD1 LEU A1349      -3.967  57.418  54.897  1.00  0.00           C  
ATOM   2004  CD2 LEU A1349      -1.883  58.468  54.010  1.00  0.00           C  
ATOM   2005  N   LEU A1350      -4.289  61.948  51.836  1.00  0.00           N  
ATOM   2006  CA  LEU A1350      -5.085  62.545  50.764  1.00  0.00           C  
ATOM   2007  C   LEU A1350      -4.979  61.477  49.673  1.00  0.00           C  
ATOM   2008  O   LEU A1350      -3.912  61.274  49.097  1.00  0.00           O  
ATOM   2009  CB  LEU A1350      -4.457  63.871  50.305  1.00  0.00           C  
ATOM   2010  CG  LEU A1350      -5.201  65.178  50.616  1.00  0.00           C  
ATOM   2011  CD1 LEU A1350      -6.088  65.032  51.831  1.00  0.00           C  
ATOM   2012  CD2 LEU A1350      -4.184  66.293  50.793  1.00  0.00           C  
ATOM   2013  N   HIS A1351      -6.087  60.781  49.434  1.00  0.00           N  
ATOM   2014  CA  HIS A1351      -6.171  59.684  48.462  1.00  0.00           C  
ATOM   2015  C   HIS A1351      -6.622  60.116  47.060  1.00  0.00           C  
ATOM   2016  O   HIS A1351      -7.670  60.738  46.929  1.00  0.00           O  
ATOM   2017  CB  HIS A1351      -7.190  58.638  48.946  1.00  0.00           C  
ATOM   2018  CG  HIS A1351      -6.984  58.168  50.356  1.00  0.00           C  
ATOM   2019  ND1 HIS A1351      -7.954  57.479  51.052  1.00  0.00           N  
ATOM   2020  CD2 HIS A1351      -5.919  58.257  51.186  1.00  0.00           C  
ATOM   2021  CE1 HIS A1351      -7.494  57.161  52.249  1.00  0.00           C  
ATOM   2022  NE2 HIS A1351      -6.261  57.620  52.355  1.00  0.00           N  
ATOM   2023  N   SER A1352      -5.861  59.754  46.025  1.00  0.00           N  
ATOM   2024  CA  SER A1352      -6.244  60.082  44.640  1.00  0.00           C  
ATOM   2025  C   SER A1352      -6.758  58.819  43.955  1.00  0.00           C  
ATOM   2026  O   SER A1352      -6.320  57.715  44.290  1.00  0.00           O  
ATOM   2027  CB  SER A1352      -5.052  60.613  43.835  1.00  0.00           C  
ATOM   2028  OG  SER A1352      -4.320  59.565  43.213  1.00  0.00           O  
ATOM   2029  N   THR A1356      -7.685  58.981  43.008  1.00  0.00           N  
ATOM   2030  CA  THR A1356      -8.250  57.855  42.255  1.00  0.00           C  
ATOM   2031  C   THR A1356      -7.178  57.313  41.316  1.00  0.00           C  
ATOM   2032  O   THR A1356      -6.046  57.793  41.318  1.00  0.00           O  
ATOM   2033  CB  THR A1356      -9.456  58.288  41.394  1.00  0.00           C  
ATOM   2034  OG1 THR A1356      -9.051  59.339  40.507  1.00  0.00           O  
ATOM   2035  CG2 THR A1356     -10.602  58.766  42.263  1.00  0.00           C  
ATOM   2036  N   PHE A1360      -7.528  56.329  40.494  1.00  0.00           N  
ATOM   2037  CA  PHE A1360      -6.543  55.752  39.573  1.00  0.00           C  
ATOM   2038  C   PHE A1360      -6.640  56.209  38.122  1.00  0.00           C  
ATOM   2039  O   PHE A1360      -7.724  56.270  37.551  1.00  0.00           O  
ATOM   2040  CB  PHE A1360      -6.613  54.226  39.622  1.00  0.00           C  
ATOM   2041  CG  PHE A1360      -6.110  53.646  40.909  1.00  0.00           C  
ATOM   2042  CD1 PHE A1360      -4.769  53.778  41.267  1.00  0.00           C  
ATOM   2043  CD2 PHE A1360      -6.984  52.995  41.780  1.00  0.00           C  
ATOM   2044  CE1 PHE A1360      -4.304  53.272  42.475  1.00  0.00           C  
ATOM   2045  CE2 PHE A1360      -6.529  52.485  42.993  1.00  0.00           C  
ATOM   2046  CZ  PHE A1360      -5.186  52.625  43.339  1.00  0.00           C  
ATOM   2047  N   PHE A1361      -5.486  56.527  37.543  1.00  0.00           N  
ATOM   2048  CA  PHE A1361      -5.399  56.969  36.159  1.00  0.00           C  
ATOM   2049  C   PHE A1361      -5.641  55.726  35.306  1.00  0.00           C  
ATOM   2050  O   PHE A1361      -4.778  54.846  35.219  1.00  0.00           O  
ATOM   2051  CB  PHE A1361      -4.007  57.538  35.882  1.00  0.00           C  
ATOM   2052  CG  PHE A1361      -3.910  58.320  34.602  1.00  0.00           C  
ATOM   2053  CD1 PHE A1361      -4.624  59.502  34.440  1.00  0.00           C  
ATOM   2054  CD2 PHE A1361      -3.098  57.878  33.559  1.00  0.00           C  
ATOM   2055  CE1 PHE A1361      -4.531  60.234  33.258  1.00  0.00           C  
ATOM   2056  CE2 PHE A1361      -2.998  58.604  32.372  1.00  0.00           C  
ATOM   2057  CZ  PHE A1361      -3.717  59.785  32.223  1.00  0.00           C  
ATOM   2058  N   PRO A1365      -6.825  55.636  34.671  1.00  0.00           N  
ATOM   2059  CA  PRO A1365      -7.210  54.501  33.826  1.00  0.00           C  
ATOM   2060  C   PRO A1365      -6.170  54.069  32.811  1.00  0.00           C  
ATOM   2061  O   PRO A1365      -5.377  54.877  32.317  1.00  0.00           O  
ATOM   2062  CB  PRO A1365      -8.490  54.986  33.158  1.00  0.00           C  
ATOM   2063  CG  PRO A1365      -9.085  55.881  34.204  1.00  0.00           C  
ATOM   2064  CD  PRO A1365      -7.878  56.668  34.661  1.00  0.00           C  
ATOM   2065  N   ALA A1366      -6.170  52.776  32.511  1.00  0.00           N  
ATOM   2066  CA  ALA A1366      -5.246  52.231  31.525  1.00  0.00           C  
ATOM   2067  C   ALA A1366      -5.848  52.529  30.150  1.00  0.00           C  
ATOM   2068  O   ALA A1366      -7.066  52.668  30.017  1.00  0.00           O  
ATOM   2069  CB  ALA A1366      -5.088  50.720  31.724  1.00  0.00           C  
ATOM   2070  N   LEU A1368      -4.991  52.639  29.143  1.00  0.00           N  
ATOM   2071  CA  LEU A1368      -5.440  52.924  27.784  1.00  0.00           C  
ATOM   2072  C   LEU A1368      -6.615  52.056  27.357  1.00  0.00           C  
ATOM   2073  O   LEU A1368      -7.652  52.568  26.941  1.00  0.00           O  
ATOM   2074  CB  LEU A1368      -4.286  52.741  26.798  1.00  0.00           C  
ATOM   2075  CG  LEU A1368      -3.338  53.932  26.659  1.00  0.00           C  
ATOM   2076  CD1 LEU A1368      -2.146  53.560  25.797  1.00  0.00           C  
ATOM   2077  CD2 LEU A1368      -4.098  55.104  26.047  1.00  0.00           C  
ATOM   2078  N   GLN A1369      -6.452  50.742  27.478  1.00  0.00           N  
ATOM   2079  CA  GLN A1369      -7.485  49.789  27.082  1.00  0.00           C  
ATOM   2080  C   GLN A1369      -8.789  49.887  27.863  1.00  0.00           C  
ATOM   2081  O   GLN A1369      -9.821  49.406  27.400  1.00  0.00           O  
ATOM   2082  CB  GLN A1369      -6.951  48.359  27.186  1.00  0.00           C  
ATOM   2083  CG  GLN A1369      -5.800  48.044  26.247  1.00  0.00           C  
ATOM   2084  CD  GLN A1369      -4.567  48.873  26.533  1.00  0.00           C  
ATOM   2085  OE1 GLN A1369      -4.113  48.957  27.677  1.00  0.00           O  
ATOM   2086  NE2 GLN A1369      -4.012  49.487  25.494  1.00  0.00           N  
ATOM   2087  N   GLY A1370      -8.744  50.496  29.042  1.00  0.00           N  
ATOM   2088  CA  GLY A1370      -9.949  50.625  29.845  1.00  0.00           C  
ATOM   2089  C   GLY A1370      -9.700  50.893  31.321  1.00  0.00           C  
ATOM   2090  O   GLY A1370      -8.605  50.656  31.839  1.00  0.00           O  
ATOM   2091  N   ALA A1373     -10.729  51.377  32.007  1.00  0.00           N  
ATOM   2092  CA  ALA A1373     -10.625  51.689  33.429  1.00  0.00           C  
ATOM   2093  C   ALA A1373     -10.694  50.454  34.337  1.00  0.00           C  
ATOM   2094  O   ALA A1373     -11.010  50.569  35.526  1.00  0.00           O  
ATOM   2095  CB  ALA A1373     -11.721  52.688  33.818  1.00  0.00           C  
ATOM   2096  N   GLN A1412     -10.400  49.280  33.778  1.00  0.00           N  
ATOM   2097  CA  GLN A1412     -10.423  48.033  34.546  1.00  0.00           C  
ATOM   2098  C   GLN A1412      -9.170  47.916  35.404  1.00  0.00           C  
ATOM   2099  O   GLN A1412      -9.143  47.180  36.393  1.00  0.00           O  
ATOM   2100  CB  GLN A1412     -10.499  46.815  33.616  1.00  0.00           C  
ATOM   2101  CG  GLN A1412     -11.823  46.636  32.904  1.00  0.00           C  
ATOM   2102  CD  GLN A1412     -12.154  47.805  32.003  1.00  0.00           C  
ATOM   2103  OE1 GLN A1412     -11.343  48.215  31.169  1.00  0.00           O  
ATOM   2104  NE2 GLN A1412     -13.352  48.348  32.164  1.00  0.00           N  
ATOM   2105  N   THR A1413      -8.128  48.636  35.005  1.00  0.00           N  
ATOM   2106  CA  THR A1413      -6.865  48.628  35.726  1.00  0.00           C  
ATOM   2107  C   THR A1413      -6.284  50.034  35.695  1.00  0.00           C  
ATOM   2108  O   THR A1413      -6.753  50.886  34.939  1.00  0.00           O  
ATOM   2109  CB  THR A1413      -5.843  47.663  35.070  1.00  0.00           C  
ATOM   2110  OG1 THR A1413      -5.462  48.162  33.780  1.00  0.00           O  
ATOM   2111  CG2 THR A1413      -6.451  46.277  34.903  1.00  0.00           C  
ATOM   2112  N   LYS A1414      -5.276  50.277  36.526  1.00  0.00           N  
ATOM   2113  CA  LYS A1414      -4.615  51.578  36.559  1.00  0.00           C  
ATOM   2114  C   LYS A1414      -3.501  51.508  35.525  1.00  0.00           C  
ATOM   2115  O   LYS A1414      -3.038  50.415  35.187  1.00  0.00           O  
ATOM   2116  CB  LYS A1414      -4.001  51.846  37.938  1.00  0.00           C  
ATOM   2117  CG  LYS A1414      -2.988  50.790  38.382  1.00  0.00           C  
ATOM   2118  CD  LYS A1414      -2.302  51.178  39.685  1.00  0.00           C  
ATOM   2119  CE  LYS A1414      -1.806  49.951  40.445  1.00  0.00           C  
ATOM   2120  NZ  LYS A1414      -0.891  49.087  39.651  1.00  0.00           N  
ATOM   2121  N   SER A1416      -0.276  50.924  34.082  1.00  0.00           N  
ATOM   2122  CA  SER A1416       0.836  50.174  34.655  1.00  0.00           C  
ATOM   2123  C   SER A1416       1.927  49.866  33.638  1.00  0.00           C  
ATOM   2124  O   SER A1416       1.671  49.248  32.602  1.00  0.00           O  
ATOM   2125  CB  SER A1416       0.326  48.862  35.267  1.00  0.00           C  
ATOM   2126  OG  SER A1416       1.400  48.049  35.715  1.00  0.00           O  
ATOM   2127  N   ALA A1440       3.146  50.297  33.947  1.00  0.00           N  
ATOM   2128  CA  ALA A1440       4.286  50.059  33.070  1.00  0.00           C  
ATOM   2129  C   ALA A1440       4.554  48.559  32.969  1.00  0.00           C  
ATOM   2130  O   ALA A1440       5.261  48.103  32.069  1.00  0.00           O  
ATOM   2131  CB  ALA A1440       5.517  50.779  33.607  1.00  0.00           C  
ATOM   2132  N   SER A1441       3.981  47.802  33.902  1.00  0.00           N  
ATOM   2133  CA  SER A1441       4.139  46.351  33.940  1.00  0.00           C  
ATOM   2134  C   SER A1441       3.311  45.703  32.836  1.00  0.00           C  
ATOM   2135  O   SER A1441       3.482  44.522  32.526  1.00  0.00           O  
ATOM   2136  CB  SER A1441       3.689  45.804  35.300  1.00  0.00           C  
ATOM   2137  OG  SER A1441       4.445  46.370  36.357  1.00  0.00           O  
ATOM   2138  N   ASP A1442       2.412  46.486  32.248  1.00  0.00           N  
ATOM   2139  CA  ASP A1442       1.549  46.000  31.181  1.00  0.00           C  
ATOM   2140  C   ASP A1442       2.088  46.414  29.808  1.00  0.00           C  
ATOM   2141  O   ASP A1442       2.698  47.478  29.665  1.00  0.00           O  
ATOM   2142  CB  ASP A1442       0.129  46.529  31.392  1.00  0.00           C  
ATOM   2143  CG  ASP A1442      -0.434  46.154  32.756  1.00  0.00           C  
ATOM   2144  OD1 ASP A1442      -1.599  46.506  33.043  1.00  0.00           O  
ATOM   2145  OD2 ASP A1442       0.292  45.506  33.543  1.00  0.00           O  
ATOM   2146  N   PRO A1449       1.859  45.575  28.778  1.00  0.00           N  
ATOM   2147  CA  PRO A1449       2.298  45.784  27.390  1.00  0.00           C  
ATOM   2148  C   PRO A1449       2.132  47.189  26.803  1.00  0.00           C  
ATOM   2149  O   PRO A1449       3.093  47.957  26.750  1.00  0.00           O  
ATOM   2150  CB  PRO A1449       1.507  44.727  26.611  1.00  0.00           C  
ATOM   2151  CG  PRO A1449       0.297  44.487  27.474  1.00  0.00           C  
ATOM   2152  CD  PRO A1449       0.911  44.449  28.846  1.00  0.00           C  
ATOM   2153  N   ASN A1450       0.924  47.516  26.352  1.00  0.00           N  
ATOM   2154  CA  ASN A1450       0.668  48.830  25.761  1.00  0.00           C  
ATOM   2155  C   ASN A1450      -0.543  49.514  26.384  1.00  0.00           C  
ATOM   2156  O   ASN A1450      -1.498  49.868  25.695  1.00  0.00           O  
ATOM   2157  CB  ASN A1450       0.460  48.697  24.250  1.00  0.00           C  
ATOM   2158  CG  ASN A1450       1.572  47.916  23.579  1.00  0.00           C  
ATOM   2159  OD1 ASN A1450       2.755  48.234  23.734  1.00  0.00           O  
ATOM   2160  ND2 ASN A1450       1.198  46.886  22.825  1.00  0.00           N  
ATOM   2161  N   SER A1452      -0.486  49.700  27.697  1.00  0.00           N  
ATOM   2162  CA  SER A1452      -1.568  50.337  28.431  1.00  0.00           C  
ATOM   2163  C   SER A1452      -1.110  51.684  28.966  1.00  0.00           C  
ATOM   2164  O   SER A1452      -1.891  52.419  29.569  1.00  0.00           O  
ATOM   2165  CB  SER A1452      -1.997  49.450  29.606  1.00  0.00           C  
ATOM   2166  OG  SER A1452      -0.949  49.314  30.558  1.00  0.00           O  
ATOM   2167  N   SER A1455       0.156  52.011  28.729  1.00  0.00           N  
ATOM   2168  CA  SER A1455       0.710  53.257  29.236  1.00  0.00           C  
ATOM   2169  C   SER A1455       1.301  54.211  28.203  1.00  0.00           C  
ATOM   2170  O   SER A1455       1.783  53.799  27.149  1.00  0.00           O  
ATOM   2171  CB  SER A1455       1.785  52.945  30.282  1.00  0.00           C  
ATOM   2172  OG  SER A1455       1.287  52.080  31.290  1.00  0.00           O  
ATOM   2173  N   ILE A1456       1.245  55.498  28.531  1.00  0.00           N  
ATOM   2174  CA  ILE A1456       1.809  56.552  27.700  1.00  0.00           C  
ATOM   2175  C   ILE A1456       2.975  57.039  28.551  1.00  0.00           C  
ATOM   2176  O   ILE A1456       2.797  57.813  29.487  1.00  0.00           O  
ATOM   2177  CB  ILE A1456       0.806  57.705  27.476  1.00  0.00           C  
ATOM   2178  CG1 ILE A1456      -0.431  57.183  26.744  1.00  0.00           C  
ATOM   2179  CG2 ILE A1456       1.469  58.822  26.678  1.00  0.00           C  
ATOM   2180  CD1 ILE A1456      -1.492  58.232  26.505  1.00  0.00           C  
ATOM   2181  N   PHE A1457       4.168  56.560  28.236  1.00  0.00           N  
ATOM   2182  CA  PHE A1457       5.352  56.909  29.004  1.00  0.00           C  
ATOM   2183  C   PHE A1457       5.841  58.334  28.820  1.00  0.00           C  
ATOM   2184  O   PHE A1457       5.616  58.955  27.785  1.00  0.00           O  
ATOM   2185  CB  PHE A1457       6.468  55.914  28.687  1.00  0.00           C  
ATOM   2186  CG  PHE A1457       6.095  54.486  28.980  1.00  0.00           C  
ATOM   2187  CD1 PHE A1457       5.147  53.827  28.202  1.00  0.00           C  
ATOM   2188  CD2 PHE A1457       6.658  53.815  30.062  1.00  0.00           C  
ATOM   2189  CE1 PHE A1457       4.762  52.524  28.495  1.00  0.00           C  
ATOM   2190  CE2 PHE A1457       6.278  52.507  30.365  1.00  0.00           C  
ATOM   2191  CZ  PHE A1457       5.328  51.862  29.579  1.00  0.00           C  
ATOM   2192  N   LEU A1458       6.504  58.850  29.849  1.00  0.00           N  
ATOM   2193  CA  LEU A1458       7.035  60.204  29.825  1.00  0.00           C  
ATOM   2194  C   LEU A1458       8.200  60.331  28.849  1.00  0.00           C  
ATOM   2195  O   LEU A1458       8.869  61.364  28.790  1.00  0.00           O  
ATOM   2196  CB  LEU A1458       7.469  60.614  31.236  1.00  0.00           C  
ATOM   2197  CG  LEU A1458       6.401  61.269  32.121  1.00  0.00           C  
ATOM   2198  CD1 LEU A1458       5.059  60.591  31.940  1.00  0.00           C  
ATOM   2199  CD2 LEU A1458       6.849  61.215  33.568  1.00  0.00           C  
ATOM   2200  N   THR A1459       8.433  59.274  28.081  1.00  0.00           N  
ATOM   2201  CA  THR A1459       9.512  59.268  27.102  1.00  0.00           C  
ATOM   2202  C   THR A1459       8.970  59.218  25.675  1.00  0.00           C  
ATOM   2203  O   THR A1459       9.701  59.484  24.718  1.00  0.00           O  
ATOM   2204  CB  THR A1459      10.455  58.064  27.314  1.00  0.00           C  
ATOM   2205  OG1 THR A1459       9.684  56.859  27.408  1.00  0.00           O  
ATOM   2206  CG2 THR A1459      11.274  58.245  28.577  1.00  0.00           C  
ATOM   2207  N   ASP A1460       7.691  58.881  25.538  1.00  0.00           N  
ATOM   2208  CA  ASP A1460       7.067  58.792  24.222  1.00  0.00           C  
ATOM   2209  C   ASP A1460       7.116  60.109  23.453  1.00  0.00           C  
ATOM   2210  O   ASP A1460       6.779  61.169  23.985  1.00  0.00           O  
ATOM   2211  CB  ASP A1460       5.606  58.346  24.339  1.00  0.00           C  
ATOM   2212  CG  ASP A1460       5.461  56.928  24.857  1.00  0.00           C  
ATOM   2213  OD1 ASP A1460       6.230  56.041  24.427  1.00  0.00           O  
ATOM   2214  OD2 ASP A1460       4.558  56.696  25.686  1.00  0.00           O  
ATOM   2215  N   THR A1461       7.536  60.028  22.195  1.00  0.00           N  
ATOM   2216  CA  THR A1461       7.618  61.195  21.328  1.00  0.00           C  
ATOM   2217  C   THR A1461       6.210  61.674  20.985  1.00  0.00           C  
ATOM   2218  O   THR A1461       5.235  60.943  21.174  1.00  0.00           O  
ATOM   2219  CB  THR A1461       8.372  60.854  20.033  1.00  0.00           C  
ATOM   2220  OG1 THR A1461       7.948  59.569  19.563  1.00  0.00           O  
ATOM   2221  CG2 THR A1461       9.869  60.826  20.277  1.00  0.00           C  
ATOM   2222  N   ALA A1462       6.111  62.903  20.481  1.00  0.00           N  
ATOM   2223  CA  ALA A1462       4.824  63.499  20.122  1.00  0.00           C  
ATOM   2224  C   ALA A1462       3.994  62.624  19.186  1.00  0.00           C  
ATOM   2225  O   ALA A1462       2.762  62.708  19.172  1.00  0.00           O  
ATOM   2226  CB  ALA A1462       5.047  64.868  19.487  1.00  0.00           C  
ATOM   2227  N   LYS A1463       4.671  61.788  18.405  1.00  0.00           N  
ATOM   2228  CA  LYS A1463       3.989  60.910  17.465  1.00  0.00           C  
ATOM   2229  C   LYS A1463       3.408  59.706  18.190  1.00  0.00           C  
ATOM   2230  O   LYS A1463       2.262  59.309  17.948  1.00  0.00           O  
ATOM   2231  CB  LYS A1463       4.960  60.443  16.377  1.00  0.00           C  
ATOM   2232  CG  LYS A1463       4.290  59.641  15.267  1.00  0.00           C  
ATOM   2233  CD  LYS A1463       5.253  59.338  14.127  1.00  0.00           C  
ATOM   2234  CE  LYS A1463       4.551  58.604  12.991  1.00  0.00           C  
ATOM   2235  NZ  LYS A1463       5.485  58.279  11.874  1.00  0.00           N  
ATOM   2236  N   GLN A1465       4.208  59.127  19.080  1.00  0.00           N  
ATOM   2237  CA  GLN A1465       3.783  57.972  19.856  1.00  0.00           C  
ATOM   2238  C   GLN A1465       2.534  58.297  20.669  1.00  0.00           C  
ATOM   2239  O   GLN A1465       1.639  57.462  20.817  1.00  0.00           O  
ATOM   2240  CB  GLN A1465       4.914  57.520  20.782  1.00  0.00           C  
ATOM   2241  CG  GLN A1465       6.032  56.775  20.068  1.00  0.00           C  
ATOM   2242  CD  GLN A1465       7.166  56.386  20.995  1.00  0.00           C  
ATOM   2243  OE1 GLN A1465       7.978  57.223  21.388  1.00  0.00           O  
ATOM   2244  NE2 GLN A1465       7.221  55.109  21.358  1.00  0.00           N  
ATOM   2245  N   ILE A1467       2.474  59.522  21.184  1.00  0.00           N  
ATOM   2246  CA  ILE A1467       1.335  59.960  21.980  1.00  0.00           C  
ATOM   2247  C   ILE A1467       0.029  59.914  21.184  1.00  0.00           C  
ATOM   2248  O   ILE A1467      -0.916  59.231  21.578  1.00  0.00           O  
ATOM   2249  CB  ILE A1467       1.552  61.391  22.518  1.00  0.00           C  
ATOM   2250  CG1 ILE A1467       2.827  61.433  23.363  1.00  0.00           C  
ATOM   2251  CG2 ILE A1467       0.349  61.827  23.341  1.00  0.00           C  
ATOM   2252  CD1 ILE A1467       3.166  62.802  23.903  1.00  0.00           C  
ATOM   2253  N   LYS A1506      -0.027  60.636  20.068  1.00  0.00           N  
ATOM   2254  CA  LYS A1506      -1.239  60.647  19.255  1.00  0.00           C  
ATOM   2255  C   LYS A1506      -1.569  59.242  18.762  1.00  0.00           C  
ATOM   2256  O   LYS A1506      -2.738  58.859  18.696  1.00  0.00           O  
ATOM   2257  CB  LYS A1506      -1.092  61.586  18.050  1.00  0.00           C  
ATOM   2258  CG  LYS A1506      -0.015  61.177  17.057  1.00  0.00           C  
ATOM   2259  CD  LYS A1506      -0.437  61.459  15.615  1.00  0.00           C  
ATOM   2260  CE  LYS A1506      -0.752  62.931  15.376  1.00  0.00           C  
ATOM   2261  NZ  LYS A1506      -1.243  63.164  13.983  1.00  0.00           N  
ATOM   2262  N   THR A1507      -0.535  58.476  18.425  1.00  0.00           N  
ATOM   2263  CA  THR A1507      -0.725  57.114  17.939  1.00  0.00           C  
ATOM   2264  C   THR A1507      -1.441  56.246  18.975  1.00  0.00           C  
ATOM   2265  O   THR A1507      -2.418  55.563  18.657  1.00  0.00           O  
ATOM   2266  CB  THR A1507       0.626  56.454  17.585  1.00  0.00           C  
ATOM   2267  OG1 THR A1507       1.251  57.180  16.517  1.00  0.00           O  
ATOM   2268  CG2 THR A1507       0.417  55.013  17.153  1.00  0.00           C  
ATOM   2269  N   LYS A1508      -0.957  56.279  20.213  1.00  0.00           N  
ATOM   2270  CA  LYS A1508      -1.557  55.493  21.281  1.00  0.00           C  
ATOM   2271  C   LYS A1508      -2.979  55.937  21.607  1.00  0.00           C  
ATOM   2272  O   LYS A1508      -3.834  55.111  21.922  1.00  0.00           O  
ATOM   2273  CB  LYS A1508      -0.689  55.567  22.540  1.00  0.00           C  
ATOM   2274  CG  LYS A1508       0.684  54.935  22.379  1.00  0.00           C  
ATOM   2275  CD  LYS A1508       1.489  54.988  23.674  1.00  0.00           C  
ATOM   2276  CE  LYS A1508       2.824  54.268  23.527  1.00  0.00           C  
ATOM   2277  NZ  LYS A1508       3.591  54.217  24.803  1.00  0.00           N  
ATOM   2278  N   VAL A1509      -3.238  57.238  21.528  1.00  0.00           N  
ATOM   2279  CA  VAL A1509      -4.567  57.761  21.833  1.00  0.00           C  
ATOM   2280  C   VAL A1509      -5.620  57.330  20.815  1.00  0.00           C  
ATOM   2281  O   VAL A1509      -6.728  56.936  21.180  1.00  0.00           O  
ATOM   2282  CB  VAL A1509      -4.566  59.302  21.897  1.00  0.00           C  
ATOM   2283  CG1 VAL A1509      -5.948  59.804  22.274  1.00  0.00           C  
ATOM   2284  CG2 VAL A1509      -3.537  59.782  22.903  1.00  0.00           C  
ATOM   2285  N   ASN A1510      -5.268  57.415  19.537  1.00  0.00           N  
ATOM   2286  CA  ASN A1510      -6.179  57.044  18.457  1.00  0.00           C  
ATOM   2287  C   ASN A1510      -6.369  55.535  18.330  1.00  0.00           C  
ATOM   2288  O   ASN A1510      -7.496  55.047  18.260  1.00  0.00           O  
ATOM   2289  CB  ASN A1510      -5.658  57.594  17.127  1.00  0.00           C  
ATOM   2290  CG  ASN A1510      -5.744  59.104  17.044  1.00  0.00           C  
ATOM   2291  OD1 ASN A1510      -4.897  59.749  16.426  1.00  0.00           O  
ATOM   2292  ND2 ASN A1510      -6.779  59.675  17.650  1.00  0.00           N  
ATOM   2293  N   LYS A1511      -5.259  54.804  18.312  1.00  0.00           N  
ATOM   2294  CA  LYS A1511      -5.294  53.357  18.151  1.00  0.00           C  
ATOM   2295  C   LYS A1511      -5.492  52.506  19.409  1.00  0.00           C  
ATOM   2296  O   LYS A1511      -5.764  51.308  19.298  1.00  0.00           O  
ATOM   2297  CB  LYS A1511      -4.020  52.892  17.434  1.00  0.00           C  
ATOM   2298  CG  LYS A1511      -3.988  51.394  17.141  1.00  0.00           C  
ATOM   2299  CD  LYS A1511      -2.758  50.994  16.343  1.00  0.00           C  
ATOM   2300  CE  LYS A1511      -2.816  49.523  15.952  1.00  0.00           C  
ATOM   2301  NZ  LYS A1511      -1.673  49.129  15.079  1.00  0.00           N  
ATOM   2302  N   HIS A1516      -5.373  53.091  20.599  1.00  0.00           N  
ATOM   2303  CA  HIS A1516      -5.524  52.282  21.806  1.00  0.00           C  
ATOM   2304  C   HIS A1516      -6.438  52.813  22.904  1.00  0.00           C  
ATOM   2305  O   HIS A1516      -7.019  52.029  23.650  1.00  0.00           O  
ATOM   2306  CB  HIS A1516      -4.142  51.986  22.381  1.00  0.00           C  
ATOM   2307  CG  HIS A1516      -3.239  51.269  21.426  1.00  0.00           C  
ATOM   2308  ND1 HIS A1516      -3.539  50.027  20.908  1.00  0.00           N  
ATOM   2309  CD2 HIS A1516      -2.053  51.628  20.879  1.00  0.00           C  
ATOM   2310  CE1 HIS A1516      -2.577  49.652  20.083  1.00  0.00           C  
ATOM   2311  NE2 HIS A1516      -1.664  50.606  20.047  1.00  0.00           N  
ATOM   2312  N   ALA A1517      -6.570  54.130  23.010  1.00  0.00           N  
ATOM   2313  CA  ALA A1517      -7.429  54.716  24.036  1.00  0.00           C  
ATOM   2314  C   ALA A1517      -8.871  54.236  23.885  1.00  0.00           C  
ATOM   2315  O   ALA A1517      -9.561  54.629  22.949  1.00  0.00           O  
ATOM   2316  CB  ALA A1517      -7.374  56.230  23.954  1.00  0.00           C  
ATOM   2317  N   PHE A1518      -9.328  53.393  24.807  1.00  0.00           N  
ATOM   2318  CA  PHE A1518     -10.693  52.868  24.751  1.00  0.00           C  
ATOM   2319  C   PHE A1518     -11.714  53.970  24.493  1.00  0.00           C  
ATOM   2320  O   PHE A1518     -11.593  55.075  25.022  1.00  0.00           O  
ATOM   2321  CB  PHE A1518     -11.046  52.154  26.054  1.00  0.00           C  
ATOM   2322  CG  PHE A1518     -12.421  51.554  26.059  1.00  0.00           C  
ATOM   2323  CD1 PHE A1518     -12.721  50.470  25.248  1.00  0.00           C  
ATOM   2324  CD2 PHE A1518     -13.419  52.079  26.869  1.00  0.00           C  
ATOM   2325  CE1 PHE A1518     -13.996  49.916  25.242  1.00  0.00           C  
ATOM   2326  CE2 PHE A1518     -14.698  51.533  26.872  1.00  0.00           C  
ATOM   2327  CZ  PHE A1518     -14.987  50.449  26.056  1.00  0.00           C  
ATOM   2328  N   SER A1526     -12.732  53.659  23.695  1.00  0.00           N  
ATOM   2329  CA  SER A1526     -13.760  54.635  23.359  1.00  0.00           C  
ATOM   2330  C   SER A1526     -15.131  54.327  23.953  1.00  0.00           C  
ATOM   2331  O   SER A1526     -15.578  53.182  23.958  1.00  0.00           O  
ATOM   2332  CB  SER A1526     -13.879  54.754  21.834  1.00  0.00           C  
ATOM   2333  OG  SER A1526     -14.935  55.626  21.466  1.00  0.00           O  
ATOM   2334  N   GLY A1527     -15.790  55.368  24.454  1.00  0.00           N  
ATOM   2335  CA  GLY A1527     -17.112  55.214  25.031  1.00  0.00           C  
ATOM   2336  C   GLY A1527     -18.162  55.779  24.090  1.00  0.00           C  
ATOM   2337  O   GLY A1527     -19.319  55.972  24.467  1.00  0.00           O  
ATOM   2338  N   GLY A1528     -17.748  56.053  22.857  1.00  0.00           N  
ATOM   2339  CA  GLY A1528     -18.665  56.591  21.869  1.00  0.00           C  
ATOM   2340  C   GLY A1528     -19.079  55.514  20.885  1.00  0.00           C  
ATOM   2341  O   GLY A1528     -18.229  54.769  20.390  1.00  0.00           O  
ATOM   2342  N   ARG A1530     -20.380  55.434  20.606  1.00  0.00           N  
ATOM   2343  CA  ARG A1530     -20.932  54.441  19.685  1.00  0.00           C  
ATOM   2344  C   ARG A1530     -19.998  53.997  18.560  1.00  0.00           C  
ATOM   2345  O   ARG A1530     -19.147  54.761  18.097  1.00  0.00           O  
ATOM   2346  CB  ARG A1530     -22.236  54.958  19.086  1.00  0.00           C  
ATOM   2347  CG  ARG A1530     -23.469  54.681  19.929  1.00  0.00           C  
ATOM   2348  CD  ARG A1530     -23.773  53.182  19.991  1.00  0.00           C  
ATOM   2349  NE  ARG A1530     -25.170  52.905  20.336  1.00  0.00           N  
ATOM   2350  CZ  ARG A1530     -25.793  53.372  21.418  1.00  0.00           C  
ATOM   2351  NH1 ARG A1530     -25.150  54.153  22.281  1.00  0.00           N  
ATOM   2352  NH2 ARG A1530     -27.064  53.056  21.642  1.00  0.00           N  
ATOM   2353  N   ASP A1531     -20.179  52.752  18.123  1.00  0.00           N  
ATOM   2354  CA  ASP A1531     -19.362  52.161  17.068  1.00  0.00           C  
ATOM   2355  C   ASP A1531     -19.332  52.920  15.750  1.00  0.00           C  
ATOM   2356  O   ASP A1531     -18.320  52.902  15.048  1.00  0.00           O  
ATOM   2357  CB  ASP A1531     -19.803  50.718  16.802  1.00  0.00           C  
ATOM   2358  CG  ASP A1531     -19.048  49.715  17.651  1.00  0.00           C  
ATOM   2359  OD1 ASP A1531     -17.803  49.656  17.535  1.00  0.00           O  
ATOM   2360  OD2 ASP A1531     -19.699  48.986  18.431  1.00  0.00           O  
ATOM   2361  N   THR A1532     -20.429  53.580  15.398  1.00  0.00           N  
ATOM   2362  CA  THR A1532     -20.449  54.320  14.146  1.00  0.00           C  
ATOM   2363  C   THR A1532     -21.037  55.724  14.282  1.00  0.00           C  
ATOM   2364  O   THR A1532     -21.860  55.992  15.165  1.00  0.00           O  
ATOM   2365  CB  THR A1532     -21.215  53.540  13.060  1.00  0.00           C  
ATOM   2366  OG1 THR A1532     -20.815  54.015  11.768  1.00  0.00           O  
ATOM   2367  CG2 THR A1532     -22.721  53.715  13.232  1.00  0.00           C  
ATOM   2368  N   ILE A1533     -20.605  56.610  13.386  1.00  0.00           N  
ATOM   2369  CA  ILE A1533     -21.038  58.004  13.376  1.00  0.00           C  
ATOM   2370  C   ILE A1533     -22.548  58.207  13.436  1.00  0.00           C  
ATOM   2371  O   ILE A1533     -23.030  59.003  14.244  1.00  0.00           O  
ATOM   2372  CB  ILE A1533     -20.468  58.742  12.147  1.00  0.00           C  
ATOM   2373  CG1 ILE A1533     -18.937  58.688  12.184  1.00  0.00           C  
ATOM   2374  CG2 ILE A1533     -20.944  60.189  12.140  1.00  0.00           C  
ATOM   2375  CD1 ILE A1533     -18.250  59.471  11.078  1.00  0.00           C  
ATOM   2376  N   GLU A1534     -23.297  57.505  12.589  1.00  0.00           N  
ATOM   2377  CA  GLU A1534     -24.751  57.640  12.606  1.00  0.00           C  
ATOM   2378  C   GLU A1534     -25.247  57.368  14.019  1.00  0.00           C  
ATOM   2379  O   GLU A1534     -25.995  58.159  14.597  1.00  0.00           O  
ATOM   2380  CB  GLU A1534     -25.414  56.649  11.639  1.00  0.00           C  
ATOM   2381  CG  GLU A1534     -25.284  56.995  10.160  1.00  0.00           C  
ATOM   2382  CD  GLU A1534     -23.950  56.590   9.571  1.00  0.00           C  
ATOM   2383  OE1 GLU A1534     -23.744  56.823   8.362  1.00  0.00           O  
ATOM   2384  OE2 GLU A1534     -23.109  56.037  10.311  1.00  0.00           O  
ATOM   2385  N   GLU A1535     -24.819  56.236  14.570  1.00  0.00           N  
ATOM   2386  CA  GLU A1535     -25.200  55.849  15.922  1.00  0.00           C  
ATOM   2387  C   GLU A1535     -24.809  56.937  16.911  1.00  0.00           C  
ATOM   2388  O   GLU A1535     -25.638  57.431  17.683  1.00  0.00           O  
ATOM   2389  CB  GLU A1535     -24.499  54.549  16.312  1.00  0.00           C  
ATOM   2390  CG  GLU A1535     -25.052  53.301  15.655  1.00  0.00           C  
ATOM   2391  CD  GLU A1535     -24.292  52.061  16.074  1.00  0.00           C  
ATOM   2392  OE1 GLU A1535     -23.171  51.849  15.559  1.00  0.00           O  
ATOM   2393  OE2 GLU A1535     -24.808  51.311  16.931  1.00  0.00           O  
ATOM   2394  N   HIS A1540     -23.532  57.305  16.875  1.00  0.00           N  
ATOM   2395  CA  HIS A1540     -22.998  58.324  17.768  1.00  0.00           C  
ATOM   2396  C   HIS A1540     -23.836  59.594  17.723  1.00  0.00           C  
ATOM   2397  O   HIS A1540     -24.124  60.194  18.756  1.00  0.00           O  
ATOM   2398  CB  HIS A1540     -21.555  58.658  17.390  1.00  0.00           C  
ATOM   2399  CG  HIS A1540     -20.758  59.222  18.522  1.00  0.00           C  
ATOM   2400  ND1 HIS A1540     -21.279  60.133  19.416  1.00  0.00           N  
ATOM   2401  CD2 HIS A1540     -19.482  58.999  18.914  1.00  0.00           C  
ATOM   2402  CE1 HIS A1540     -20.359  60.445  20.310  1.00  0.00           C  
ATOM   2403  NE2 HIS A1540     -19.259  59.770  20.028  1.00  0.00           N  
ATOM   2404  N   ARG A1541     -24.226  59.998  16.518  1.00  0.00           N  
ATOM   2405  CA  ARG A1541     -25.030  61.198  16.339  1.00  0.00           C  
ATOM   2406  C   ARG A1541     -26.380  61.092  17.031  1.00  0.00           C  
ATOM   2407  O   ARG A1541     -26.870  62.065  17.601  1.00  0.00           O  
ATOM   2408  CB  ARG A1541     -25.245  61.470  14.846  1.00  0.00           C  
ATOM   2409  CG  ARG A1541     -23.978  61.828  14.083  1.00  0.00           C  
ATOM   2410  CD  ARG A1541     -23.394  63.151  14.568  1.00  0.00           C  
ATOM   2411  NE  ARG A1541     -22.144  63.471  13.886  1.00  0.00           N  
ATOM   2412  CZ  ARG A1541     -21.427  64.565  14.116  1.00  0.00           C  
ATOM   2413  NH1 ARG A1541     -21.838  65.449  15.015  1.00  0.00           N  
ATOM   2414  NH2 ARG A1541     -20.301  64.777  13.447  1.00  0.00           N  
ATOM   2415  N   GLN A1542     -26.976  59.904  16.990  1.00  0.00           N  
ATOM   2416  CA  GLN A1542     -28.287  59.694  17.592  1.00  0.00           C  
ATOM   2417  C   GLN A1542     -28.270  59.306  19.067  1.00  0.00           C  
ATOM   2418  O   GLN A1542     -29.147  59.715  19.828  1.00  0.00           O  
ATOM   2419  CB  GLN A1542     -29.054  58.623  16.815  1.00  0.00           C  
ATOM   2420  CG  GLN A1542     -30.502  58.494  17.253  1.00  0.00           C  
ATOM   2421  CD  GLN A1542     -31.176  57.248  16.713  1.00  0.00           C  
ATOM   2422  OE1 GLN A1542     -31.159  56.988  15.506  1.00  0.00           O  
ATOM   2423  NE2 GLN A1542     -31.783  56.472  17.607  1.00  0.00           N  
ATOM   2424  N   PHE A1543     -27.281  58.518  19.472  1.00  0.00           N  
ATOM   2425  CA  PHE A1543     -27.198  58.066  20.859  1.00  0.00           C  
ATOM   2426  C   PHE A1543     -26.197  58.848  21.706  1.00  0.00           C  
ATOM   2427  O   PHE A1543     -26.340  58.937  22.929  1.00  0.00           O  
ATOM   2428  CB  PHE A1543     -26.852  56.577  20.887  1.00  0.00           C  
ATOM   2429  CG  PHE A1543     -27.721  55.745  19.990  1.00  0.00           C  
ATOM   2430  CD1 PHE A1543     -29.087  55.636  20.232  1.00  0.00           C  
ATOM   2431  CD2 PHE A1543     -27.181  55.098  18.883  1.00  0.00           C  
ATOM   2432  CE1 PHE A1543     -29.903  54.894  19.383  1.00  0.00           C  
ATOM   2433  CE2 PHE A1543     -27.988  54.353  18.026  1.00  0.00           C  
ATOM   2434  CZ  PHE A1543     -29.352  54.252  18.276  1.00  0.00           C  
ATOM   2435  N   GLY A1544     -25.184  59.410  21.058  1.00  0.00           N  
ATOM   2436  CA  GLY A1544     -24.189  60.177  21.784  1.00  0.00           C  
ATOM   2437  C   GLY A1544     -23.043  59.323  22.282  1.00  0.00           C  
ATOM   2438  O   GLY A1544     -22.767  58.252  21.736  1.00  0.00           O  
ATOM   2439  N   GLY A1545     -22.375  59.797  23.327  1.00  0.00           N  
ATOM   2440  CA  GLY A1545     -21.254  59.059  23.878  1.00  0.00           C  
ATOM   2441  C   GLY A1545     -21.292  58.957  25.389  1.00  0.00           C  
ATOM   2442  O   GLY A1545     -21.906  59.787  26.064  1.00  0.00           O  
ATOM   2443  N   ASN A1546     -20.636  57.926  25.917  1.00  0.00           N  
ATOM   2444  CA  ASN A1546     -20.575  57.698  27.356  1.00  0.00           C  
ATOM   2445  C   ASN A1546     -19.225  58.184  27.865  1.00  0.00           C  
ATOM   2446  O   ASN A1546     -18.185  57.606  27.533  1.00  0.00           O  
ATOM   2447  CB  ASN A1546     -20.728  56.207  27.663  1.00  0.00           C  
ATOM   2448  CG  ASN A1546     -20.762  55.916  29.155  1.00  0.00           C  
ATOM   2449  OD1 ASN A1546     -20.583  54.773  29.573  1.00  0.00           O  
ATOM   2450  ND2 ASN A1546     -21.007  56.945  29.963  1.00  0.00           N  
ATOM   2451  N   CYS A1547     -19.243  59.250  28.659  1.00  0.00           N  
ATOM   2452  CA  CYS A1547     -18.011  59.804  29.206  1.00  0.00           C  
ATOM   2453  C   CYS A1547     -17.480  58.959  30.365  1.00  0.00           C  
ATOM   2454  O   CYS A1547     -16.270  58.822  30.531  1.00  0.00           O  
ATOM   2455  CB  CYS A1547     -18.235  61.248  29.670  1.00  0.00           C  
ATOM   2456  SG  CYS A1547     -18.427  62.457  28.322  1.00  0.00           S  
ATOM   2457  N   ASP A1548     -18.388  58.383  31.150  1.00  0.00           N  
ATOM   2458  CA  ASP A1548     -18.004  57.555  32.292  1.00  0.00           C  
ATOM   2459  C   ASP A1548     -17.098  56.383  31.930  1.00  0.00           C  
ATOM   2460  O   ASP A1548     -16.417  55.836  32.795  1.00  0.00           O  
ATOM   2461  CB  ASP A1548     -19.243  57.012  33.003  1.00  0.00           C  
ATOM   2462  CG  ASP A1548     -20.111  58.106  33.575  1.00  0.00           C  
ATOM   2463  OD1 ASP A1548     -19.560  59.043  34.189  1.00  0.00           O  
ATOM   2464  OD2 ASP A1548     -21.346  58.023  33.423  1.00  0.00           O  
ATOM   2465  N   VAL A1549     -17.080  55.995  30.660  1.00  0.00           N  
ATOM   2466  CA  VAL A1549     -16.244  54.875  30.246  1.00  0.00           C  
ATOM   2467  C   VAL A1549     -15.205  55.203  29.179  1.00  0.00           C  
ATOM   2468  O   VAL A1549     -14.351  54.372  28.877  1.00  0.00           O  
ATOM   2469  CB  VAL A1549     -17.104  53.697  29.739  1.00  0.00           C  
ATOM   2470  CG1 VAL A1549     -18.136  53.325  30.793  1.00  0.00           C  
ATOM   2471  CG2 VAL A1549     -17.783  54.066  28.423  1.00  0.00           C  
ATOM   2472  N   ASP A1563     -15.268  56.403  28.604  1.00  0.00           N  
ATOM   2473  CA  ASP A1563     -14.297  56.770  27.576  1.00  0.00           C  
ATOM   2474  C   ASP A1563     -12.990  57.216  28.212  1.00  0.00           C  
ATOM   2475  O   ASP A1563     -12.937  58.219  28.922  1.00  0.00           O  
ATOM   2476  CB  ASP A1563     -14.839  57.878  26.667  1.00  0.00           C  
ATOM   2477  CG  ASP A1563     -13.861  58.248  25.565  1.00  0.00           C  
ATOM   2478  OD1 ASP A1563     -12.901  58.996  25.847  1.00  0.00           O  
ATOM   2479  OD2 ASP A1563     -14.035  57.773  24.420  1.00  0.00           O  
ATOM   2480  N   VAL A1569     -11.937  56.454  27.953  1.00  0.00           N  
ATOM   2481  CA  VAL A1569     -10.629  56.744  28.508  1.00  0.00           C  
ATOM   2482  C   VAL A1569     -10.114  58.124  28.106  1.00  0.00           C  
ATOM   2483  O   VAL A1569      -9.506  58.829  28.919  1.00  0.00           O  
ATOM   2484  CB  VAL A1569      -9.624  55.654  28.096  1.00  0.00           C  
ATOM   2485  CG1 VAL A1569      -8.215  56.049  28.495  1.00  0.00           C  
ATOM   2486  CG2 VAL A1569     -10.006  54.346  28.767  1.00  0.00           C  
ATOM   2487  N   SER A1594     -10.360  58.516  26.858  1.00  0.00           N  
ATOM   2488  CA  SER A1594      -9.917  59.824  26.398  1.00  0.00           C  
ATOM   2489  C   SER A1594     -10.528  60.930  27.246  1.00  0.00           C  
ATOM   2490  O   SER A1594      -9.823  61.831  27.677  1.00  0.00           O  
ATOM   2491  CB  SER A1594     -10.268  60.030  24.924  1.00  0.00           C  
ATOM   2492  OG  SER A1594      -9.280  59.436  24.093  1.00  0.00           O  
ATOM   2493  N   PHE A1595     -11.827  60.865  27.507  1.00  0.00           N  
ATOM   2494  CA  PHE A1595     -12.436  61.902  28.322  1.00  0.00           C  
ATOM   2495  C   PHE A1595     -11.911  61.845  29.755  1.00  0.00           C  
ATOM   2496  O   PHE A1595     -11.679  62.884  30.382  1.00  0.00           O  
ATOM   2497  CB  PHE A1595     -13.947  61.772  28.369  1.00  0.00           C  
ATOM   2498  CG  PHE A1595     -14.605  62.838  29.199  1.00  0.00           C  
ATOM   2499  CD1 PHE A1595     -14.698  64.145  28.731  1.00  0.00           C  
ATOM   2500  CD2 PHE A1595     -15.114  62.542  30.460  1.00  0.00           C  
ATOM   2501  CE1 PHE A1595     -15.291  65.139  29.507  1.00  0.00           C  
ATOM   2502  CE2 PHE A1595     -15.706  63.522  31.241  1.00  0.00           C  
ATOM   2503  CZ  PHE A1595     -15.796  64.825  30.766  1.00  0.00           C  
ATOM   2504  N   TYR A1602      -9.001  60.940  30.795  1.00  0.00           N  
ATOM   2505  CA  TYR A1602      -7.695  61.578  30.814  1.00  0.00           C  
ATOM   2506  C   TYR A1602      -7.841  63.097  30.856  1.00  0.00           C  
ATOM   2507  O   TYR A1602      -7.060  63.775  31.520  1.00  0.00           O  
ATOM   2508  CB  TYR A1602      -6.879  61.178  29.586  1.00  0.00           C  
ATOM   2509  CG  TYR A1602      -6.239  59.810  29.665  1.00  0.00           C  
ATOM   2510  CD1 TYR A1602      -6.734  58.825  30.523  1.00  0.00           C  
ATOM   2511  CD2 TYR A1602      -5.166  59.487  28.846  1.00  0.00           C  
ATOM   2512  CE1 TYR A1602      -6.172  57.557  30.553  1.00  0.00           C  
ATOM   2513  CE2 TYR A1602      -4.603  58.227  28.864  1.00  0.00           C  
ATOM   2514  CZ  TYR A1602      -5.111  57.264  29.717  1.00  0.00           C  
ATOM   2515  OH  TYR A1602      -4.571  56.000  29.694  1.00  0.00           O  
ATOM   2516  N   LEU A1603      -8.841  63.625  30.148  1.00  0.00           N  
ATOM   2517  CA  LEU A1603      -9.068  65.069  30.126  1.00  0.00           C  
ATOM   2518  C   LEU A1603      -9.446  65.632  31.494  1.00  0.00           C  
ATOM   2519  O   LEU A1603      -8.990  66.723  31.855  1.00  0.00           O  
ATOM   2520  CB  LEU A1603     -10.142  65.443  29.086  1.00  0.00           C  
ATOM   2521  CG  LEU A1603      -9.712  65.395  27.610  1.00  0.00           C  
ATOM   2522  CD1 LEU A1603     -10.898  65.732  26.710  1.00  0.00           C  
ATOM   2523  CD2 LEU A1603      -8.571  66.369  27.363  1.00  0.00           C  
ATOM   2524  N   THR A1604     -10.263  64.907  32.259  1.00  0.00           N  
ATOM   2525  CA  THR A1604     -10.652  65.382  33.597  1.00  0.00           C  
ATOM   2526  C   THR A1604      -9.424  65.539  34.503  1.00  0.00           C  
ATOM   2527  O   THR A1604      -9.463  66.258  35.506  1.00  0.00           O  
ATOM   2528  CB  THR A1604     -11.628  64.422  34.310  1.00  0.00           C  
ATOM   2529  OG1 THR A1604     -10.965  63.180  34.574  1.00  0.00           O  
ATOM   2530  CG2 THR A1604     -12.865  64.177  33.457  1.00  0.00           C  
ATOM   2531  N   PHE A1613      -8.338  64.869  34.133  1.00  0.00           N  
ATOM   2532  CA  PHE A1613      -7.090  64.912  34.882  1.00  0.00           C  
ATOM   2533  C   PHE A1613      -6.153  66.016  34.425  1.00  0.00           C  
ATOM   2534  O   PHE A1613      -5.494  66.667  35.243  1.00  0.00           O  
ATOM   2535  CB  PHE A1613      -6.328  63.592  34.722  1.00  0.00           C  
ATOM   2536  CG  PHE A1613      -6.841  62.470  35.582  1.00  0.00           C  
ATOM   2537  CD1 PHE A1613      -6.366  62.299  36.875  1.00  0.00           C  
ATOM   2538  CD2 PHE A1613      -7.790  61.578  35.092  1.00  0.00           C  
ATOM   2539  CE1 PHE A1613      -6.826  61.250  37.672  1.00  0.00           C  
ATOM   2540  CE2 PHE A1613      -8.261  60.527  35.879  1.00  0.00           C  
ATOM   2541  CZ  PHE A1613      -7.774  60.363  37.175  1.00  0.00           C  
ATOM   2542  N   PHE A1614      -6.080  66.212  33.112  1.00  0.00           N  
ATOM   2543  CA  PHE A1614      -5.150  67.178  32.554  1.00  0.00           C  
ATOM   2544  C   PHE A1614      -5.671  68.446  31.895  1.00  0.00           C  
ATOM   2545  O   PHE A1614      -4.897  69.380  31.676  1.00  0.00           O  
ATOM   2546  CB  PHE A1614      -4.213  66.444  31.605  1.00  0.00           C  
ATOM   2547  CG  PHE A1614      -3.389  65.389  32.287  1.00  0.00           C  
ATOM   2548  CD1 PHE A1614      -2.391  65.750  33.190  1.00  0.00           C  
ATOM   2549  CD2 PHE A1614      -3.630  64.037  32.056  1.00  0.00           C  
ATOM   2550  CE1 PHE A1614      -1.640  64.773  33.857  1.00  0.00           C  
ATOM   2551  CE2 PHE A1614      -2.885  63.052  32.719  1.00  0.00           C  
ATOM   2552  CZ  PHE A1614      -1.892  63.419  33.618  1.00  0.00           C  
ATOM   2553  N   LEU A1615      -6.958  68.492  31.569  1.00  0.00           N  
ATOM   2554  CA  LEU A1615      -7.522  69.699  30.963  1.00  0.00           C  
ATOM   2555  C   LEU A1615      -7.854  70.637  32.115  1.00  0.00           C  
ATOM   2556  O   LEU A1615      -8.834  70.437  32.830  1.00  0.00           O  
ATOM   2557  CB  LEU A1615      -8.792  69.373  30.175  1.00  0.00           C  
ATOM   2558  CG  LEU A1615      -9.414  70.561  29.435  1.00  0.00           C  
ATOM   2559  CD1 LEU A1615      -8.397  71.116  28.441  1.00  0.00           C  
ATOM   2560  CD2 LEU A1615     -10.685  70.125  28.718  1.00  0.00           C  
ATOM   2561  N   GLU A1616      -7.040  71.669  32.290  1.00  0.00           N  
ATOM   2562  CA  GLU A1616      -7.240  72.598  33.394  1.00  0.00           C  
ATOM   2563  C   GLU A1616      -8.552  73.389  33.398  1.00  0.00           C  
ATOM   2564  O   GLU A1616      -9.167  73.546  34.453  1.00  0.00           O  
ATOM   2565  CB  GLU A1616      -6.048  73.553  33.482  1.00  0.00           C  
ATOM   2566  CG  GLU A1616      -5.787  74.098  34.888  1.00  0.00           C  
ATOM   2567  CD  GLU A1616      -6.952  74.906  35.439  1.00  0.00           C  
ATOM   2568  OE1 GLU A1616      -7.345  75.902  34.788  1.00  0.00           O  
ATOM   2569  OE2 GLU A1616      -7.472  74.544  36.522  1.00  0.00           O  
ATOM   2570  N   ASP A1618      -8.996  73.873  32.240  1.00  0.00           N  
ATOM   2571  CA  ASP A1618     -10.235  74.658  32.181  1.00  0.00           C  
ATOM   2572  C   ASP A1618     -11.511  73.853  32.454  1.00  0.00           C  
ATOM   2573  O   ASP A1618     -11.881  72.978  31.677  1.00  0.00           O  
ATOM   2574  CB  ASP A1618     -10.358  75.356  30.822  1.00  0.00           C  
ATOM   2575  CG  ASP A1618     -11.454  76.415  30.806  1.00  0.00           C  
ATOM   2576  OD1 ASP A1618     -12.642  76.067  31.005  1.00  0.00           O  
ATOM   2577  OD2 ASP A1618     -11.120  77.604  30.604  1.00  0.00           O  
ATOM   2578  N   ASP A1619     -12.190  74.178  33.552  1.00  0.00           N  
ATOM   2579  CA  ASP A1619     -13.419  73.485  33.948  1.00  0.00           C  
ATOM   2580  C   ASP A1619     -14.592  73.637  32.977  1.00  0.00           C  
ATOM   2581  O   ASP A1619     -15.246  72.651  32.630  1.00  0.00           O  
ATOM   2582  CB  ASP A1619     -13.878  73.953  35.336  1.00  0.00           C  
ATOM   2583  CG  ASP A1619     -13.062  73.350  36.467  1.00  0.00           C  
ATOM   2584  OD1 ASP A1619     -13.510  73.449  37.629  1.00  0.00           O  
ATOM   2585  OD2 ASP A1619     -11.979  72.787  36.203  1.00  0.00           O  
ATOM   2586  N   ASP A1620     -14.873  74.875  32.570  1.00  0.00           N  
ATOM   2587  CA  ASP A1620     -15.972  75.157  31.643  1.00  0.00           C  
ATOM   2588  C   ASP A1620     -15.758  74.422  30.327  1.00  0.00           C  
ATOM   2589  O   ASP A1620     -16.694  73.843  29.773  1.00  0.00           O  
ATOM   2590  CB  ASP A1620     -16.071  76.661  31.388  1.00  0.00           C  
ATOM   2591  CG  ASP A1620     -16.475  77.431  32.622  1.00  0.00           C  
ATOM   2592  OD1 ASP A1620     -16.074  78.610  32.743  1.00  0.00           O  
ATOM   2593  OD2 ASP A1620     -17.199  76.864  33.469  1.00  0.00           O  
ATOM   2594  N   LYS A1621     -14.523  74.447  29.834  1.00  0.00           N  
ATOM   2595  CA  LYS A1621     -14.190  73.767  28.591  1.00  0.00           C  
ATOM   2596  C   LYS A1621     -14.395  72.258  28.752  1.00  0.00           C  
ATOM   2597  O   LYS A1621     -14.887  71.582  27.848  1.00  0.00           O  
ATOM   2598  CB  LYS A1621     -12.744  74.060  28.203  1.00  0.00           C  
ATOM   2599  CG  LYS A1621     -12.272  73.315  26.965  1.00  0.00           C  
ATOM   2600  CD  LYS A1621     -10.923  73.839  26.498  1.00  0.00           C  
ATOM   2601  CE  LYS A1621     -10.400  73.054  25.299  1.00  0.00           C  
ATOM   2602  NZ  LYS A1621     -11.374  73.044  24.170  1.00  0.00           N  
ATOM   2603  N   LEU A1622     -14.013  71.730  29.910  1.00  0.00           N  
ATOM   2604  CA  LEU A1622     -14.180  70.309  30.169  1.00  0.00           C  
ATOM   2605  C   LEU A1622     -15.664  69.942  30.118  1.00  0.00           C  
ATOM   2606  O   LEU A1622     -16.038  68.944  29.500  1.00  0.00           O  
ATOM   2607  CB  LEU A1622     -13.610  69.947  31.544  1.00  0.00           C  
ATOM   2608  CG  LEU A1622     -13.546  68.447  31.828  1.00  0.00           C  
ATOM   2609  CD1 LEU A1622     -12.503  67.808  30.929  1.00  0.00           C  
ATOM   2610  CD2 LEU A1622     -13.200  68.215  33.292  1.00  0.00           C  
ATOM   2611  N   GLU A1632     -16.501  70.749  30.767  1.00  0.00           N  
ATOM   2612  CA  GLU A1632     -17.942  70.511  30.799  1.00  0.00           C  
ATOM   2613  C   GLU A1632     -18.585  70.639  29.417  1.00  0.00           C  
ATOM   2614  O   GLU A1632     -19.582  69.976  29.119  1.00  0.00           O  
ATOM   2615  CB  GLU A1632     -18.617  71.487  31.756  1.00  0.00           C  
ATOM   2616  CG  GLU A1632     -20.134  71.372  31.803  1.00  0.00           C  
ATOM   2617  CD  GLU A1632     -20.610  69.957  32.096  1.00  0.00           C  
ATOM   2618  OE1 GLU A1632     -20.021  69.299  32.984  1.00  0.00           O  
ATOM   2619  OE2 GLU A1632     -21.579  69.506  31.445  1.00  0.00           O  
ATOM   2620  N   GLN A1635     -18.011  71.499  28.583  1.00  0.00           N  
ATOM   2621  CA  GLN A1635     -18.516  71.706  27.235  1.00  0.00           C  
ATOM   2622  C   GLN A1635     -18.215  70.469  26.402  1.00  0.00           C  
ATOM   2623  O   GLN A1635     -19.045  70.028  25.606  1.00  0.00           O  
ATOM   2624  CB  GLN A1635     -17.854  72.940  26.618  1.00  0.00           C  
ATOM   2625  CG  GLN A1635     -18.201  73.197  25.159  1.00  0.00           C  
ATOM   2626  CD  GLN A1635     -17.306  72.439  24.201  1.00  0.00           C  
ATOM   2627  OE1 GLN A1635     -16.080  72.525  24.278  1.00  0.00           O  
ATOM   2628  NE2 GLN A1635     -17.916  71.699  23.281  1.00  0.00           N  
ATOM   2629  N   ILE A1636     -17.021  69.915  26.588  1.00  0.00           N  
ATOM   2630  CA  ILE A1636     -16.621  68.720  25.860  1.00  0.00           C  
ATOM   2631  C   ILE A1636     -17.467  67.545  26.345  1.00  0.00           C  
ATOM   2632  O   ILE A1636     -17.862  66.681  25.564  1.00  0.00           O  
ATOM   2633  CB  ILE A1636     -15.131  68.386  26.094  1.00  0.00           C  
ATOM   2634  CG1 ILE A1636     -14.256  69.564  25.661  1.00  0.00           C  
ATOM   2635  CG2 ILE A1636     -14.752  67.127  25.329  1.00  0.00           C  
ATOM   2636  CD1 ILE A1636     -12.778  69.314  25.833  1.00  0.00           C  
ATOM   2637  N   ARG A1637     -17.742  67.521  27.643  1.00  0.00           N  
ATOM   2638  CA  ARG A1637     -18.540  66.458  28.226  1.00  0.00           C  
ATOM   2639  C   ARG A1637     -19.951  66.477  27.643  1.00  0.00           C  
ATOM   2640  O   ARG A1637     -20.426  65.471  27.114  1.00  0.00           O  
ATOM   2641  CB  ARG A1637     -18.598  66.617  29.750  1.00  0.00           C  
ATOM   2642  CG  ARG A1637     -19.608  65.706  30.425  1.00  0.00           C  
ATOM   2643  CD  ARG A1637     -20.648  66.527  31.156  1.00  0.00           C  
ATOM   2644  NE  ARG A1637     -21.972  65.920  31.070  1.00  0.00           N  
ATOM   2645  CZ  ARG A1637     -23.069  66.447  31.605  1.00  0.00           C  
ATOM   2646  NH1 ARG A1637     -23.001  67.594  32.268  1.00  0.00           N  
ATOM   2647  NH2 ARG A1637     -24.234  65.828  31.475  1.00  0.00           N  
ATOM   2648  N   LYS A1638     -20.608  67.629  27.740  1.00  0.00           N  
ATOM   2649  CA  LYS A1638     -21.968  67.804  27.237  1.00  0.00           C  
ATOM   2650  C   LYS A1638     -22.103  67.529  25.737  1.00  0.00           C  
ATOM   2651  O   LYS A1638     -23.080  66.924  25.301  1.00  0.00           O  
ATOM   2652  CB  LYS A1638     -22.452  69.227  27.544  1.00  0.00           C  
ATOM   2653  CG  LYS A1638     -23.787  69.596  26.912  1.00  0.00           C  
ATOM   2654  CD  LYS A1638     -24.267  70.960  27.389  1.00  0.00           C  
ATOM   2655  CE  LYS A1638     -24.751  70.926  28.843  1.00  0.00           C  
ATOM   2656  NZ  LYS A1638     -23.694  70.559  29.834  1.00  0.00           N  
ATOM   2657  N   ASP A1639     -21.123  67.979  24.958  1.00  0.00           N  
ATOM   2658  CA  ASP A1639     -21.130  67.781  23.514  1.00  0.00           C  
ATOM   2659  C   ASP A1639     -20.920  66.322  23.136  1.00  0.00           C  
ATOM   2660  O   ASP A1639     -21.534  65.823  22.192  1.00  0.00           O  
ATOM   2661  CB  ASP A1639     -20.046  68.640  22.864  1.00  0.00           C  
ATOM   2662  CG  ASP A1639     -20.492  70.072  22.635  1.00  0.00           C  
ATOM   2663  OD1 ASP A1639     -21.468  70.518  23.281  1.00  0.00           O  
ATOM   2664  OD2 ASP A1639     -19.853  70.754  21.809  1.00  0.00           O  
ATOM   2665  N   TYR A1640     -20.039  65.641  23.860  1.00  0.00           N  
ATOM   2666  CA  TYR A1640     -19.775  64.230  23.593  1.00  0.00           C  
ATOM   2667  C   TYR A1640     -21.010  63.437  24.011  1.00  0.00           C  
ATOM   2668  O   TYR A1640     -21.366  62.449  23.380  1.00  0.00           O  
ATOM   2669  CB  TYR A1640     -18.560  63.757  24.390  1.00  0.00           C  
ATOM   2670  CG  TYR A1640     -17.954  62.468  23.887  1.00  0.00           C  
ATOM   2671  CD1 TYR A1640     -17.416  62.386  22.607  1.00  0.00           C  
ATOM   2672  CD2 TYR A1640     -17.881  61.337  24.707  1.00  0.00           C  
ATOM   2673  CE1 TYR A1640     -16.814  61.214  22.149  1.00  0.00           C  
ATOM   2674  CE2 TYR A1640     -17.279  60.155  24.262  1.00  0.00           C  
ATOM   2675  CZ  TYR A1640     -16.746  60.101  22.983  1.00  0.00           C  
ATOM   2676  OH  TYR A1640     -16.131  58.950  22.535  1.00  0.00           O  
ATOM   2677  N   THR A1641     -21.658  63.893  25.081  1.00  0.00           N  
ATOM   2678  CA  THR A1641     -22.862  63.254  25.609  1.00  0.00           C  
ATOM   2679  C   THR A1641     -24.053  63.526  24.693  1.00  0.00           C  
ATOM   2680  O   THR A1641     -25.027  62.770  24.680  1.00  0.00           O  
ATOM   2681  CB  THR A1641     -23.205  63.789  27.023  1.00  0.00           C  
ATOM   2682  OG1 THR A1641     -22.171  63.420  27.944  1.00  0.00           O  
ATOM   2683  CG2 THR A1641     -24.530  63.225  27.504  1.00  0.00           C  
ATOM   2684  N   SER A1642     -23.966  64.615  23.933  1.00  0.00           N  
ATOM   2685  CA  SER A1642     -25.031  64.998  23.014  1.00  0.00           C  
ATOM   2686  C   SER A1642     -24.823  64.342  21.661  1.00  0.00           C  
ATOM   2687  O   SER A1642     -25.780  64.039  20.962  1.00  0.00           O  
ATOM   2688  CB  SER A1642     -25.050  66.517  22.819  1.00  0.00           C  
ATOM   2689  OG  SER A1642     -23.994  66.929  21.960  1.00  0.00           O  
ATOM   2690  N   GLY A1662     -23.566  64.128  21.296  1.00  0.00           N  
ATOM   2691  CA  GLY A1662     -23.264  63.534  20.009  1.00  0.00           C  
ATOM   2692  C   GLY A1662     -22.691  64.584  19.071  1.00  0.00           C  
ATOM   2693  O   GLY A1662     -22.108  64.256  18.035  1.00  0.00           O  
ATOM   2694  N   ALA A1663     -22.856  65.854  19.438  1.00  0.00           N  
ATOM   2695  CA  ALA A1663     -22.341  66.960  18.633  1.00  0.00           C  
ATOM   2696  C   ALA A1663     -20.858  66.735  18.395  1.00  0.00           C  
ATOM   2697  O   ALA A1663     -20.341  67.038  17.322  1.00  0.00           O  
ATOM   2698  CB  ALA A1663     -22.566  68.283  19.345  1.00  0.00           C  
ATOM   2699  N   LEU A1810     -17.727  64.075  18.074  1.00  0.00           N  
ATOM   2700  CA  LEU A1810     -17.503  62.681  17.745  1.00  0.00           C  
ATOM   2701  C   LEU A1810     -16.278  62.109  18.427  1.00  0.00           C  
ATOM   2702  O   LEU A1810     -15.317  62.835  18.707  1.00  0.00           O  
ATOM   2703  CB  LEU A1810     -17.331  62.512  16.233  1.00  0.00           C  
ATOM   2704  CG  LEU A1810     -18.497  62.872  15.317  1.00  0.00           C  
ATOM   2705  CD1 LEU A1810     -18.090  62.587  13.880  1.00  0.00           C  
ATOM   2706  CD2 LEU A1810     -19.733  62.075  15.701  1.00  0.00           C  
ATOM   2707  N   THR A1812     -16.322  60.802  18.688  1.00  0.00           N  
ATOM   2708  CA  THR A1812     -15.188  60.108  19.287  1.00  0.00           C  
ATOM   2709  C   THR A1812     -14.067  60.584  18.394  1.00  0.00           C  
ATOM   2710  O   THR A1812     -12.935  60.791  18.838  1.00  0.00           O  
ATOM   2711  CB  THR A1812     -15.322  58.575  19.159  1.00  0.00           C  
ATOM   2712  OG1 THR A1812     -16.293  58.098  20.097  1.00  0.00           O  
ATOM   2713  CG2 THR A1812     -13.988  57.897  19.416  1.00  0.00           C  
ATOM   2714  N   GLY A1813     -14.422  60.762  17.123  1.00  0.00           N  
ATOM   2715  CA  GLY A1813     -13.483  61.260  16.145  1.00  0.00           C  
ATOM   2716  C   GLY A1813     -12.675  62.272  16.911  1.00  0.00           C  
ATOM   2717  O   GLY A1813     -13.204  63.223  17.491  1.00  0.00           O  
ATOM   2718  N   GLU A1814     -11.377  62.050  16.912  1.00  0.00           N  
ATOM   2719  CA  GLU A1814     -10.470  62.873  17.657  1.00  0.00           C  
ATOM   2720  C   GLU A1814     -11.015  63.882  18.670  1.00  0.00           C  
ATOM   2721  O   GLU A1814     -10.772  65.087  18.594  1.00  0.00           O  
ATOM   2722  CB  GLU A1814      -9.416  63.475  16.726  1.00  0.00           C  
ATOM   2723  CG  GLU A1814      -8.334  62.420  16.425  1.00  0.00           C  
ATOM   2724  CD  GLU A1814      -6.967  62.989  16.073  1.00  0.00           C  
ATOM   2725  OE1 GLU A1814      -6.596  64.055  16.606  1.00  0.00           O  
ATOM   2726  OE2 GLU A1814      -6.244  62.349  15.278  1.00  0.00           O  
ATOM   2727  N   LEU A1815     -11.784  63.342  19.624  1.00  0.00           N  
ATOM   2728  CA  LEU A1815     -12.260  64.095  20.789  1.00  0.00           C  
ATOM   2729  C   LEU A1815     -10.901  63.867  21.441  1.00  0.00           C  
ATOM   2730  O   LEU A1815     -10.483  64.526  22.395  1.00  0.00           O  
ATOM   2731  CB  LEU A1815     -13.321  63.316  21.582  1.00  0.00           C  
ATOM   2732  CG  LEU A1815     -13.054  63.138  23.092  1.00  0.00           C  
ATOM   2733  CD1 LEU A1815     -13.081  64.486  23.782  1.00  0.00           C  
ATOM   2734  CD2 LEU A1815     -14.092  62.236  23.723  1.00  0.00           C  
ATOM   2735  N   LYS A1816     -10.241  62.874  20.855  1.00  0.00           N  
ATOM   2736  CA  LYS A1816      -8.917  62.429  21.192  1.00  0.00           C  
ATOM   2737  C   LYS A1816      -7.978  63.539  20.774  1.00  0.00           C  
ATOM   2738  O   LYS A1816      -6.937  63.738  21.392  1.00  0.00           O  
ATOM   2739  CB  LYS A1816      -8.602  61.156  20.406  1.00  0.00           C  
ATOM   2740  CG  LYS A1816      -9.698  60.116  20.513  1.00  0.00           C  
ATOM   2741  CD  LYS A1816      -9.146  58.704  20.405  1.00  0.00           C  
ATOM   2742  CE  LYS A1816     -10.191  57.681  20.825  1.00  0.00           C  
ATOM   2743  NZ  LYS A1816      -9.635  56.300  20.811  1.00  0.00           N  
ATOM   2744  N   LYS A1817      -8.356  64.260  19.716  1.00  0.00           N  
ATOM   2745  CA  LYS A1817      -7.546  65.365  19.206  1.00  0.00           C  
ATOM   2746  C   LYS A1817      -7.420  66.382  20.322  1.00  0.00           C  
ATOM   2747  O   LYS A1817      -6.350  66.931  20.553  1.00  0.00           O  
ATOM   2748  CB  LYS A1817      -8.213  66.014  17.988  1.00  0.00           C  
ATOM   2749  CG  LYS A1817      -7.250  66.712  17.031  1.00  0.00           C  
ATOM   2750  CD  LYS A1817      -7.929  67.009  15.693  1.00  0.00           C  
ATOM   2751  CE  LYS A1817      -6.919  67.438  14.640  1.00  0.00           C  
ATOM   2752  NZ  LYS A1817      -6.173  68.657  15.059  1.00  0.00           N  
ATOM   2753  N   ALA A1818      -8.528  66.633  21.006  1.00  0.00           N  
ATOM   2754  CA  ALA A1818      -8.519  67.565  22.119  1.00  0.00           C  
ATOM   2755  C   ALA A1818      -7.518  67.013  23.135  1.00  0.00           C  
ATOM   2756  O   ALA A1818      -6.600  67.713  23.566  1.00  0.00           O  
ATOM   2757  CB  ALA A1818      -9.907  67.662  22.734  1.00  0.00           C  
ATOM   2758  N   LEU A1819      -7.685  65.741  23.493  1.00  0.00           N  
ATOM   2759  CA  LEU A1819      -6.790  65.097  24.449  1.00  0.00           C  
ATOM   2760  C   LEU A1819      -5.348  65.125  23.956  1.00  0.00           C  
ATOM   2761  O   LEU A1819      -4.436  65.437  24.714  1.00  0.00           O  
ATOM   2762  CB  LEU A1819      -7.213  63.646  24.692  1.00  0.00           C  
ATOM   2763  CG  LEU A1819      -6.264  62.863  25.610  1.00  0.00           C  
ATOM   2764  CD1 LEU A1819      -6.317  63.455  27.012  1.00  0.00           C  
ATOM   2765  CD2 LEU A1819      -6.650  61.385  25.643  1.00  0.00           C  
ATOM   2766  N   ILE A1820      -5.143  64.802  22.682  1.00  0.00           N  
ATOM   2767  CA  ILE A1820      -3.803  64.790  22.114  1.00  0.00           C  
ATOM   2768  C   ILE A1820      -3.168  66.177  22.145  1.00  0.00           C  
ATOM   2769  O   ILE A1820      -1.948  66.305  22.232  1.00  0.00           O  
ATOM   2770  CB  ILE A1820      -3.816  64.268  20.663  1.00  0.00           C  
ATOM   2771  CG1 ILE A1820      -4.324  62.824  20.641  1.00  0.00           C  
ATOM   2772  CG2 ILE A1820      -2.416  64.332  20.073  1.00  0.00           C  
ATOM   2773  CD1 ILE A1820      -4.570  62.259  19.246  1.00  0.00           C  
ATOM   2774  N   GLU A1821      -3.995  67.215  22.074  1.00  0.00           N  
ATOM   2775  CA  GLU A1821      -3.490  68.586  22.111  1.00  0.00           C  
ATOM   2776  C   GLU A1821      -3.037  68.922  23.524  1.00  0.00           C  
ATOM   2777  O   GLU A1821      -2.205  69.801  23.723  1.00  0.00           O  
ATOM   2778  CB  GLU A1821      -4.575  69.583  21.690  1.00  0.00           C  
ATOM   2779  CG  GLU A1821      -5.087  69.421  20.268  1.00  0.00           C  
ATOM   2780  CD  GLU A1821      -6.051  70.532  19.877  1.00  0.00           C  
ATOM   2781  OE1 GLU A1821      -5.609  71.701  19.821  1.00  0.00           O  
ATOM   2782  OE2 GLU A1821      -7.246  70.243  19.635  1.00  0.00           O  
ATOM   2783  N   VAL A1822      -3.603  68.219  24.500  1.00  0.00           N  
ATOM   2784  CA  VAL A1822      -3.266  68.426  25.907  1.00  0.00           C  
ATOM   2785  C   VAL A1822      -2.026  67.624  26.314  1.00  0.00           C  
ATOM   2786  O   VAL A1822      -1.074  68.174  26.860  1.00  0.00           O  
ATOM   2787  CB  VAL A1822      -4.451  68.016  26.823  1.00  0.00           C  
ATOM   2788  CG1 VAL A1822      -4.068  68.178  28.301  1.00  0.00           C  
ATOM   2789  CG2 VAL A1822      -5.678  68.861  26.496  1.00  0.00           C  
ATOM   2790  N   LEU A1823      -2.042  66.326  26.028  1.00  0.00           N  
ATOM   2791  CA  LEU A1823      -0.942  65.434  26.380  1.00  0.00           C  
ATOM   2792  C   LEU A1823       0.396  65.723  25.707  1.00  0.00           C  
ATOM   2793  O   LEU A1823       1.445  65.570  26.326  1.00  0.00           O  
ATOM   2794  CB  LEU A1823      -1.341  63.981  26.097  1.00  0.00           C  
ATOM   2795  CG  LEU A1823      -2.599  63.474  26.816  1.00  0.00           C  
ATOM   2796  CD1 LEU A1823      -2.941  62.086  26.317  1.00  0.00           C  
ATOM   2797  CD2 LEU A1823      -2.378  63.465  28.327  1.00  0.00           C  
ATOM   2798  N   GLN A1824       0.376  66.132  24.445  1.00  0.00           N  
ATOM   2799  CA  GLN A1824       1.627  66.404  23.749  1.00  0.00           C  
ATOM   2800  C   GLN A1824       2.439  67.503  24.422  1.00  0.00           C  
ATOM   2801  O   GLN A1824       3.625  67.321  24.694  1.00  0.00           O  
ATOM   2802  CB  GLN A1824       1.352  66.735  22.281  1.00  0.00           C  
ATOM   2803  CG  GLN A1824       0.778  65.541  21.519  1.00  0.00           C  
ATOM   2804  CD  GLN A1824       0.539  65.829  20.049  1.00  0.00           C  
ATOM   2805  OE1 GLN A1824      -0.189  66.760  19.701  1.00  0.00           O  
ATOM   2806  NE2 GLN A1824       1.147  65.027  19.180  1.00  0.00           N  
ATOM   2807  N   PRO A1825       1.825  68.666  24.696  1.00  0.00           N  
ATOM   2808  CA  PRO A1825       2.646  69.684  25.354  1.00  0.00           C  
ATOM   2809  C   PRO A1825       3.024  69.221  26.776  1.00  0.00           C  
ATOM   2810  O   PRO A1825       4.112  69.523  27.271  1.00  0.00           O  
ATOM   2811  CB  PRO A1825       1.742  70.916  25.341  1.00  0.00           C  
ATOM   2812  CG  PRO A1825       0.363  70.336  25.361  1.00  0.00           C  
ATOM   2813  CD  PRO A1825       0.483  69.187  24.389  1.00  0.00           C  
ATOM   2814  N   LEU A1826       2.125  68.477  27.418  1.00  0.00           N  
ATOM   2815  CA  LEU A1826       2.375  67.964  28.767  1.00  0.00           C  
ATOM   2816  C   LEU A1826       3.652  67.132  28.771  1.00  0.00           C  
ATOM   2817  O   LEU A1826       4.604  67.454  29.471  1.00  0.00           O  
ATOM   2818  CB  LEU A1826       1.203  67.093  29.241  1.00  0.00           C  
ATOM   2819  CG  LEU A1826       1.321  66.425  30.620  1.00  0.00           C  
ATOM   2820  CD1 LEU A1826       1.328  67.482  31.711  1.00  0.00           C  
ATOM   2821  CD2 LEU A1826       0.152  65.479  30.835  1.00  0.00           C  
ATOM   2822  N   ILE A1827       3.670  66.070  27.971  1.00  0.00           N  
ATOM   2823  CA  ILE A1827       4.828  65.186  27.897  1.00  0.00           C  
ATOM   2824  C   ILE A1827       6.076  65.931  27.441  1.00  0.00           C  
ATOM   2825  O   ILE A1827       7.188  65.620  27.870  1.00  0.00           O  
ATOM   2826  CB  ILE A1827       4.595  64.012  26.915  1.00  0.00           C  
ATOM   2827  CG1 ILE A1827       3.231  63.358  27.167  1.00  0.00           C  
ATOM   2828  CG2 ILE A1827       5.715  63.000  27.049  1.00  0.00           C  
ATOM   2829  CD1 ILE A1827       2.998  62.886  28.570  1.00  0.00           C  
ATOM   2830  N   ALA A1828       5.884  66.916  26.571  1.00  0.00           N  
ATOM   2831  CA  ALA A1828       6.988  67.702  26.039  1.00  0.00           C  
ATOM   2832  C   ALA A1828       7.601  68.627  27.089  1.00  0.00           C  
ATOM   2833  O   ALA A1828       8.819  68.731  27.195  1.00  0.00           O  
ATOM   2834  CB  ALA A1828       6.507  68.516  24.830  1.00  0.00           C  
ATOM   2835  N   GLU A1829       6.760  69.306  27.858  1.00  0.00           N  
ATOM   2836  CA  GLU A1829       7.260  70.210  28.888  1.00  0.00           C  
ATOM   2837  C   GLU A1829       8.121  69.446  29.901  1.00  0.00           C  
ATOM   2838  O   GLU A1829       9.164  69.937  30.343  1.00  0.00           O  
ATOM   2839  CB  GLU A1829       6.091  70.892  29.604  1.00  0.00           C  
ATOM   2840  CG  GLU A1829       5.352  71.908  28.748  1.00  0.00           C  
ATOM   2841  CD  GLU A1829       4.110  72.449  29.428  1.00  0.00           C  
ATOM   2842  OE1 GLU A1829       4.223  72.948  30.569  1.00  0.00           O  
ATOM   2843  OE2 GLU A1829       3.020  72.377  28.820  1.00  0.00           O  
ATOM   2844  N   HIS A1830       7.683  68.239  30.250  1.00  0.00           N  
ATOM   2845  CA  HIS A1830       8.410  67.415  31.207  1.00  0.00           C  
ATOM   2846  C   HIS A1830       9.723  66.936  30.612  1.00  0.00           C  
ATOM   2847  O   HIS A1830      10.766  67.016  31.258  1.00  0.00           O  
ATOM   2848  CB  HIS A1830       7.557  66.213  31.637  1.00  0.00           C  
ATOM   2849  CG  HIS A1830       8.193  65.368  32.701  1.00  0.00           C  
ATOM   2850  ND1 HIS A1830       9.155  64.419  32.426  1.00  0.00           N  
ATOM   2851  CD2 HIS A1830       8.026  65.352  34.046  1.00  0.00           C  
ATOM   2852  CE1 HIS A1830       9.553  63.854  33.553  1.00  0.00           C  
ATOM   2853  NE2 HIS A1830       8.883  64.402  34.550  1.00  0.00           N  
ATOM   2854  N   GLN A1831       9.672  66.441  29.377  1.00  0.00           N  
ATOM   2855  CA  GLN A1831      10.875  65.955  28.712  1.00  0.00           C  
ATOM   2856  C   GLN A1831      11.899  67.068  28.610  1.00  0.00           C  
ATOM   2857  O   GLN A1831      13.101  66.826  28.693  1.00  0.00           O  
ATOM   2858  CB  GLN A1831      10.551  65.440  27.310  1.00  0.00           C  
ATOM   2859  CG  GLN A1831       9.660  64.217  27.282  1.00  0.00           C  
ATOM   2860  CD  GLN A1831       9.456  63.678  25.875  1.00  0.00           C  
ATOM   2861  OE1 GLN A1831       8.785  62.661  25.675  1.00  0.00           O  
ATOM   2862  NE2 GLN A1831      10.035  64.358  24.891  1.00  0.00           N  
ATOM   2863  N   ALA A1832      11.416  68.292  28.435  1.00  0.00           N  
ATOM   2864  CA  ALA A1832      12.298  69.445  28.316  1.00  0.00           C  
ATOM   2865  C   ALA A1832      12.959  69.763  29.648  1.00  0.00           C  
ATOM   2866  O   ALA A1832      14.185  69.851  29.736  1.00  0.00           O  
ATOM   2867  CB  ALA A1832      11.515  70.657  27.819  1.00  0.00           C  
ATOM   2868  N   ARG A1833      12.140  69.939  30.682  1.00  0.00           N  
ATOM   2869  CA  ARG A1833      12.653  70.252  32.008  1.00  0.00           C  
ATOM   2870  C   ARG A1833      13.567  69.147  32.521  1.00  0.00           C  
ATOM   2871  O   ARG A1833      14.483  69.404  33.297  1.00  0.00           O  
ATOM   2872  CB  ARG A1833      11.500  70.482  32.990  1.00  0.00           C  
ATOM   2873  CG  ARG A1833      10.653  71.701  32.667  1.00  0.00           C  
ATOM   2874  CD  ARG A1833       9.747  72.079  33.833  1.00  0.00           C  
ATOM   2875  NE  ARG A1833       8.823  71.004  34.189  1.00  0.00           N  
ATOM   2876  CZ  ARG A1833       7.708  70.713  33.527  1.00  0.00           C  
ATOM   2877  NH1 ARG A1833       7.358  71.421  32.462  1.00  0.00           N  
ATOM   2878  NH2 ARG A1833       6.945  69.703  33.925  1.00  0.00           N  
ATOM   2879  N   ARG A1834      13.327  67.919  32.078  1.00  0.00           N  
ATOM   2880  CA  ARG A1834      14.151  66.800  32.507  1.00  0.00           C  
ATOM   2881  C   ARG A1834      15.582  66.967  32.005  1.00  0.00           C  
ATOM   2882  O   ARG A1834      16.534  66.626  32.704  1.00  0.00           O  
ATOM   2883  CB  ARG A1834      13.576  65.480  31.993  1.00  0.00           C  
ATOM   2884  CG  ARG A1834      14.183  64.265  32.665  1.00  0.00           C  
ATOM   2885  CD  ARG A1834      13.643  62.971  32.087  1.00  0.00           C  
ATOM   2886  NE  ARG A1834      14.144  61.800  32.804  1.00  0.00           N  
ATOM   2887  CZ  ARG A1834      15.431  61.481  32.936  1.00  0.00           C  
ATOM   2888  NH1 ARG A1834      16.377  62.243  32.400  1.00  0.00           N  
ATOM   2889  NH2 ARG A1834      15.775  60.394  33.608  1.00  0.00           N  
ATOM   2890  N   LYS A2014      15.729  67.495  30.793  1.00  0.00           N  
ATOM   2891  CA  LYS A2014      17.050  67.712  30.208  1.00  0.00           C  
ATOM   2892  C   LYS A2014      17.855  68.705  31.032  1.00  0.00           C  
ATOM   2893  O   LYS A2014      19.079  68.638  31.067  1.00  0.00           O  
ATOM   2894  CB  LYS A2014      16.930  68.232  28.768  1.00  0.00           C  
ATOM   2895  CG  LYS A2014      16.518  67.176  27.749  1.00  0.00           C  
ATOM   2896  CD  LYS A2014      16.348  67.746  26.335  1.00  0.00           C  
ATOM   2897  CE  LYS A2014      17.654  68.277  25.741  1.00  0.00           C  
ATOM   2898  NZ  LYS A2014      18.082  69.579  26.329  1.00  0.00           N  
ATOM   2899  N   GLU A2026      17.162  69.624  31.694  1.00  0.00           N  
ATOM   2900  CA  GLU A2026      17.820  70.634  32.515  1.00  0.00           C  
ATOM   2901  C   GLU A2026      18.325  70.071  33.843  1.00  0.00           C  
ATOM   2902  O   GLU A2026      19.027  70.756  34.589  1.00  0.00           O  
ATOM   2903  CB  GLU A2026      16.860  71.795  32.784  1.00  0.00           C  
ATOM   2904  CG  GLU A2026      16.499  72.612  31.556  1.00  0.00           C  
ATOM   2905  CD  GLU A2026      17.706  73.291  30.933  1.00  0.00           C  
ATOM   2906  OE1 GLU A2026      18.563  72.583  30.361  1.00  0.00           O  
ATOM   2907  OE2 GLU A2026      17.803  74.536  31.023  1.00  0.00           O  
ATOM   2908  N   VAL A2027      17.965  68.825  34.131  1.00  0.00           N  
ATOM   2909  CA  VAL A2027      18.377  68.169  35.367  1.00  0.00           C  
ATOM   2910  C   VAL A2027      19.838  67.729  35.294  1.00  0.00           C  
ATOM   2911  O   VAL A2027      20.158  66.726  34.656  1.00  0.00           O  
ATOM   2912  CB  VAL A2027      17.486  66.932  35.662  1.00  0.00           C  
ATOM   2913  CG1 VAL A2027      17.966  66.217  36.914  1.00  0.00           C  
ATOM   2914  CG2 VAL A2027      16.043  67.369  35.836  1.00  0.00           C  
ATOM   2915  N   THR A2039      20.716  68.488  35.950  1.00  0.00           N  
ATOM   2916  CA  THR A2039      22.146  68.183  35.965  1.00  0.00           C  
ATOM   2917  C   THR A2039      22.511  67.315  37.166  1.00  0.00           C  
ATOM   2918  O   THR A2039      21.764  67.246  38.144  1.00  0.00           O  
ATOM   2919  CB  THR A2039      22.999  69.466  36.025  1.00  0.00           C  
ATOM   2920  OG1 THR A2039      22.800  70.116  37.284  1.00  0.00           O  
ATOM   2921  CG2 THR A2039      22.610  70.420  34.907  1.00  0.00           C  
ATOM   2922  N   ASP A2040      23.663  66.655  37.091  1.00  0.00           N  
ATOM   2923  CA  ASP A2040      24.110  65.792  38.176  1.00  0.00           C  
ATOM   2924  C   ASP A2040      24.302  66.596  39.449  1.00  0.00           C  
ATOM   2925  O   ASP A2040      24.013  66.122  40.541  1.00  0.00           O  
ATOM   2926  CB  ASP A2040      25.413  65.100  37.799  1.00  0.00           C  
ATOM   2927  CG  ASP A2040      25.295  64.310  36.520  1.00  0.00           C  
ATOM   2928  OD1 ASP A2040      24.384  63.458  36.424  1.00  0.00           O  
ATOM   2929  OD2 ASP A2040      26.119  64.540  35.610  1.00  0.00           O  
ATOM   2930  N   GLU A2041      24.798  67.816  39.308  1.00  0.00           N  
ATOM   2931  CA  GLU A2041      24.991  68.672  40.466  1.00  0.00           C  
ATOM   2932  C   GLU A2041      23.620  68.921  41.087  1.00  0.00           C  
ATOM   2933  O   GLU A2041      23.501  69.159  42.293  1.00  0.00           O  
ATOM   2934  CB  GLU A2041      25.608  70.011  40.047  1.00  0.00           C  
ATOM   2935  CG  GLU A2041      27.014  69.921  39.472  1.00  0.00           C  
ATOM   2936  CD  GLU A2041      27.563  71.281  39.075  1.00  0.00           C  
ATOM   2937  OE1 GLU A2041      26.967  71.928  38.187  1.00  0.00           O  
ATOM   2938  OE2 GLU A2041      28.587  71.706  39.651  1.00  0.00           O  
ATOM   2939  N   ILE A2042      22.589  68.867  40.244  1.00  0.00           N  
ATOM   2940  CA  ILE A2042      21.215  69.093  40.677  1.00  0.00           C  
ATOM   2941  C   ILE A2042      20.653  67.897  41.428  1.00  0.00           C  
ATOM   2942  O   ILE A2042      20.156  68.041  42.545  1.00  0.00           O  
ATOM   2943  CB  ILE A2042      20.291  69.396  39.480  1.00  0.00           C  
ATOM   2944  CG1 ILE A2042      20.573  70.801  38.948  1.00  0.00           C  
ATOM   2945  CG2 ILE A2042      18.827  69.270  39.899  1.00  0.00           C  
ATOM   2946  CD1 ILE A2042      20.152  71.913  39.885  1.00  0.00           C  
ATOM   2947  N   VAL A2043      20.724  66.725  40.805  1.00  0.00           N  
ATOM   2948  CA  VAL A2043      20.224  65.504  41.422  1.00  0.00           C  
ATOM   2949  C   VAL A2043      20.929  65.305  42.757  1.00  0.00           C  
ATOM   2950  O   VAL A2043      20.297  65.020  43.773  1.00  0.00           O  
ATOM   2951  CB  VAL A2043      20.492  64.273  40.528  1.00  0.00           C  
ATOM   2952  CG1 VAL A2043      19.934  63.021  41.175  1.00  0.00           C  
ATOM   2953  CG2 VAL A2043      19.871  64.483  39.175  1.00  0.00           C  
ATOM   2954  N   LYS A2044      22.245  65.476  42.741  1.00  0.00           N  
ATOM   2955  CA  LYS A2044      23.057  65.313  43.932  1.00  0.00           C  
ATOM   2956  C   LYS A2044      22.623  66.257  45.044  1.00  0.00           C  
ATOM   2957  O   LYS A2044      22.560  65.857  46.206  1.00  0.00           O  
ATOM   2958  CB  LYS A2044      24.531  65.543  43.597  1.00  0.00           C  
ATOM   2959  CG  LYS A2044      25.488  65.292  44.751  1.00  0.00           C  
ATOM   2960  CD  LYS A2044      26.925  65.546  44.315  1.00  0.00           C  
ATOM   2961  CE  LYS A2044      27.116  67.000  43.875  1.00  0.00           C  
ATOM   2962  NZ  LYS A2044      28.412  67.233  43.173  1.00  0.00           N  
ATOM   2963  N   GLU A2047      22.315  67.505  44.704  1.00  0.00           N  
ATOM   2964  CA  GLU A2047      21.900  68.436  45.743  1.00  0.00           C  
ATOM   2965  C   GLU A2047      20.554  68.024  46.324  1.00  0.00           C  
ATOM   2966  O   GLU A2047      20.339  68.132  47.527  1.00  0.00           O  
ATOM   2967  CB  GLU A2047      21.807  69.869  45.219  1.00  0.00           C  
ATOM   2968  CG  GLU A2047      21.853  70.895  46.347  1.00  0.00           C  
ATOM   2969  CD  GLU A2047      21.671  72.330  45.878  1.00  0.00           C  
ATOM   2970  OE1 GLU A2047      22.293  72.716  44.861  1.00  0.00           O  
ATOM   2971  OE2 GLU A2047      20.917  73.077  46.544  1.00  0.00           O  
ATOM   2972  N   PHE A2048      19.648  67.555  45.474  1.00  0.00           N  
ATOM   2973  CA  PHE A2048      18.335  67.128  45.944  1.00  0.00           C  
ATOM   2974  C   PHE A2048      18.447  65.934  46.895  1.00  0.00           C  
ATOM   2975  O   PHE A2048      17.756  65.863  47.912  1.00  0.00           O  
ATOM   2976  CB  PHE A2048      17.443  66.725  44.768  1.00  0.00           C  
ATOM   2977  CG  PHE A2048      16.521  67.808  44.296  1.00  0.00           C  
ATOM   2978  CD1 PHE A2048      16.885  68.640  43.239  1.00  0.00           C  
ATOM   2979  CD2 PHE A2048      15.274  67.984  44.894  1.00  0.00           C  
ATOM   2980  CE1 PHE A2048      16.017  69.631  42.776  1.00  0.00           C  
ATOM   2981  CE2 PHE A2048      14.394  68.974  44.443  1.00  0.00           C  
ATOM   2982  CZ  PHE A2048      14.769  69.798  43.379  1.00  0.00           C  
ATOM   2983  N   THR A2050      20.892  65.144  48.792  1.00  0.00           N  
ATOM   2984  CA  THR A2050      21.853  65.387  49.862  1.00  0.00           C  
ATOM   2985  C   THR A2050      21.132  65.744  51.157  1.00  0.00           C  
ATOM   2986  O   THR A2050      20.360  66.690  51.195  1.00  0.00           O  
ATOM   2987  CB  THR A2050      22.824  66.552  49.495  1.00  0.00           C  
ATOM   2988  OG1 THR A2050      23.812  66.082  48.568  1.00  0.00           O  
ATOM   2989  CG2 THR A2050      23.522  67.100  50.744  1.00  0.00           C  
ATOM   2990  N   PRO A2051      21.355  64.972  52.234  1.00  0.00           N  
ATOM   2991  CA  PRO A2051      20.670  65.323  53.483  1.00  0.00           C  
ATOM   2992  C   PRO A2051      21.132  66.735  53.832  1.00  0.00           C  
ATOM   2993  O   PRO A2051      22.331  66.996  53.908  1.00  0.00           O  
ATOM   2994  CB  PRO A2051      21.185  64.273  54.470  1.00  0.00           C  
ATOM   2995  CG  PRO A2051      21.440  63.086  53.591  1.00  0.00           C  
ATOM   2996  CD  PRO A2051      22.097  63.708  52.375  1.00  0.00           C  
ATOM   2997  N   ARG A2085      20.186  67.645  54.031  1.00  0.00           N  
ATOM   2998  CA  ARG A2085      20.522  69.031  54.323  1.00  0.00           C  
ATOM   2999  C   ARG A2085      19.362  69.742  54.977  1.00  0.00           C  
ATOM   3000  O   ARG A2085      18.227  69.284  54.917  1.00  0.00           O  
ATOM   3001  CB  ARG A2085      20.851  69.758  53.020  1.00  0.00           C  
ATOM   3002  CG  ARG A2085      19.701  69.731  52.016  1.00  0.00           C  
ATOM   3003  CD  ARG A2085      20.146  70.207  50.640  1.00  0.00           C  
ATOM   3004  NE  ARG A2085      19.040  70.277  49.689  1.00  0.00           N  
ATOM   3005  CZ  ARG A2085      18.360  69.224  49.244  1.00  0.00           C  
ATOM   3006  NH1 ARG A2085      18.667  68.005  49.663  1.00  0.00           N  
ATOM   3007  NH2 ARG A2085      17.375  69.390  48.377  1.00  0.00           N  
ATOM   3008  N   LYS A2086      19.647  70.876  55.597  1.00  0.00           N  
ATOM   3009  CA  LYS A2086      18.593  71.650  56.224  1.00  0.00           C  
ATOM   3010  C   LYS A2086      17.814  72.237  55.051  1.00  0.00           C  
ATOM   3011  O   LYS A2086      18.379  72.468  53.984  1.00  0.00           O  
ATOM   3012  CB  LYS A2086      19.197  72.767  57.080  1.00  0.00           C  
ATOM   3013  CG  LYS A2086      18.189  73.509  57.939  1.00  0.00           C  
ATOM   3014  CD  LYS A2086      18.856  74.627  58.727  1.00  0.00           C  
ATOM   3015  CE  LYS A2086      17.871  75.319  59.664  1.00  0.00           C  
ATOM   3016  NZ  LYS A2086      17.403  74.420  60.760  1.00  0.00           N  
ATOM   3017  N   LEU A2087      16.518  72.450  55.227  1.00  0.00           N  
ATOM   3018  CA  LEU A2087      15.722  73.018  54.155  1.00  0.00           C  
ATOM   3019  C   LEU A2087      15.395  74.475  54.479  1.00  0.00           C  
ATOM   3020  O   LEU A2087      15.816  74.995  55.512  1.00  0.00           O  
ATOM   3021  CB  LEU A2087      14.449  72.192  53.947  1.00  0.00           C  
ATOM   3022  CG  LEU A2087      14.678  70.747  53.481  1.00  0.00           C  
ATOM   3023  CD1 LEU A2087      13.347  70.071  53.254  1.00  0.00           C  
ATOM   3024  CD2 LEU A2087      15.494  70.722  52.203  1.00  0.00           C  
ATOM   3025  N   SER A2088      14.654  75.131  53.592  1.00  0.00           N  
ATOM   3026  CA  SER A2088      14.299  76.538  53.761  1.00  0.00           C  
ATOM   3027  C   SER A2088      13.352  76.828  54.923  1.00  0.00           C  
ATOM   3028  O   SER A2088      12.482  77.690  54.811  1.00  0.00           O  
ATOM   3029  CB  SER A2088      13.685  77.069  52.461  1.00  0.00           C  
ATOM   3030  OG  SER A2088      13.287  78.424  52.586  1.00  0.00           O  
ATOM   3031  N   PHE A2089      13.511  76.120  56.038  1.00  0.00           N  
ATOM   3032  CA  PHE A2089      12.637  76.342  57.188  1.00  0.00           C  
ATOM   3033  C   PHE A2089      13.335  76.094  58.524  1.00  0.00           C  
ATOM   3034  O   PHE A2089      14.547  75.877  58.573  1.00  0.00           O  
ATOM   3035  CB  PHE A2089      11.394  75.447  57.087  1.00  0.00           C  
ATOM   3036  CG  PHE A2089      10.722  75.486  55.742  1.00  0.00           C  
ATOM   3037  CD1 PHE A2089      11.217  74.735  54.681  1.00  0.00           C  
ATOM   3038  CD2 PHE A2089       9.616  76.301  55.525  1.00  0.00           C  
ATOM   3039  CE1 PHE A2089      10.623  74.797  53.428  1.00  0.00           C  
ATOM   3040  CE2 PHE A2089       9.015  76.368  54.274  1.00  0.00           C  
ATOM   3041  CZ  PHE A2089       9.521  75.614  53.224  1.00  0.00           C  
ATOM   3042  N   ASP A2090      12.553  76.131  59.603  1.00  0.00           N  
ATOM   3043  CA  ASP A2090      13.060  75.914  60.960  1.00  0.00           C  
ATOM   3044  C   ASP A2090      11.982  75.425  61.926  1.00  0.00           C  
ATOM   3045  O   ASP A2090      11.598  76.213  62.818  1.00  0.00           O  
ATOM   3046  CB  ASP A2090      13.682  77.199  61.508  1.00  0.00           C  
ATOM   3047  CG  ASP A2090      15.165  77.286  61.232  1.00  0.00           C  
ATOM   3048  OD1 ASP A2090      15.913  76.439  61.770  1.00  0.00           O  
ATOM   3049  OD2 ASP A2090      15.582  78.193  60.479  1.00  0.00           O  
HETATM 3050  P   TYM A 501       5.157  53.618  43.040  1.00  0.00           P  
HETATM 3051  O1P TYM A 501       6.518  53.890  42.519  1.00  0.00           O  
HETATM 3052  O2P TYM A 501       4.482  52.347  42.642  1.00  0.00           O  
HETATM 3053  O5' TYM A 501       4.212  54.823  42.580  1.00  0.00           O  
HETATM 3054  C5' TYM A 501       4.572  56.187  42.837  1.00  0.00           C  
HETATM 3055  C4' TYM A 501       3.340  57.033  43.101  1.00  0.00           C  
HETATM 3056  O4' TYM A 501       2.492  57.036  41.918  1.00  0.00           O  
HETATM 3057  C1' TYM A 501       1.171  56.646  42.252  1.00  0.00           C  
HETATM 3058  N9  TYM A 501       0.631  55.846  41.136  1.00  0.00           N  
HETATM 3059  C4  TYM A 501      -0.476  56.156  40.374  1.00  0.00           C  
HETATM 3060  N3  TYM A 501      -1.296  57.250  40.492  1.00  0.00           N  
HETATM 3061  C2  TYM A 501      -2.289  57.234  39.573  1.00  0.00           C  
HETATM 3062  N1  TYM A 501      -2.523  56.301  38.617  1.00  0.00           N  
HETATM 3063  C6  TYM A 501      -1.680  55.214  38.523  1.00  0.00           C  
HETATM 3064  N6  TYM A 501      -1.924  54.308  37.577  1.00  0.00           N  
HETATM 3065  C5  TYM A 501      -0.592  55.117  39.443  1.00  0.00           C  
HETATM 3066  N7  TYM A 501       0.414  54.178  39.619  1.00  0.00           N  
HETATM 3067  C8  TYM A 501       1.111  54.650  40.627  1.00  0.00           C  
HETATM 3068  C2' TYM A 501       1.261  55.902  43.589  1.00  0.00           C  
HETATM 3069  O2' TYM A 501       0.053  56.011  44.310  1.00  0.00           O  
HETATM 3070  C3' TYM A 501       2.465  56.553  44.268  1.00  0.00           C  
HETATM 3071  O3' TYM A 501       2.055  57.669  45.066  1.00  0.00           O  
HETATM 3072  NH3 TYM A 501       6.678  51.750  47.606  1.00  0.00           N  
HETATM 3073  CA  TYM A 501       6.063  52.903  46.949  1.00  0.00           C  
HETATM 3074  CB  TYM A 501       6.965  54.135  47.102  1.00  0.00           C  
HETATM 3075  CG  TYM A 501       6.635  55.012  48.273  1.00  0.00           C  
HETATM 3076  CD2 TYM A 501       5.479  55.869  48.437  1.00  0.00           C  
HETATM 3077  CE2 TYM A 501       5.615  56.505  49.713  1.00  0.00           C  
HETATM 3078  CE3 TYM A 501       4.326  56.179  47.636  1.00  0.00           C  
HETATM 3079  CD1 TYM A 501       7.388  55.156  49.408  1.00  0.00           C  
HETATM 3080  NE1 TYM A 501       6.790  56.044  50.275  1.00  0.00           N  
HETATM 3081  CZ2 TYM A 501       4.648  57.433  50.211  1.00  0.00           C  
HETATM 3082  CZ3 TYM A 501       3.368  57.098  48.131  1.00  0.00           C  
HETATM 3083  CH2 TYM A 501       3.539  57.714  49.410  1.00  0.00           C  
HETATM 3084  C   TYM A 501       5.833  52.642  45.452  1.00  0.00           C  
HETATM 3085  O   TYM A 501       6.166  51.568  44.946  1.00  0.00           O  
HETATM 3086  OPP TYM A 501       5.215  53.665  44.648  1.00  0.00           O  
TER
END
