# Supplementary material for: Backbone Brackets and Arginine Tweezers delineate Class I and Class II aminoacyl tRNA synthetases
Source: PLoS Comput Biol. 2018 Apr 16;14(4):e1006101. doi: 10.1371/journal.pcbi.1006101 (PMC5919687; doi:10.1371/journal.pcbi.1006101)
Supplement: S11 File — All structures of Class I aaRS with residues renumbered according to the MSA. (GZ) [file pcbi.1006101.s023.tar.gz › 1r6u_B_renum.pdb]

ATOM      1  N   GLY B 180      28.889  13.442  83.390  1.00  0.00           N  
ATOM      2  CA  GLY B 180      29.433  13.119  82.036  1.00  0.00           C  
ATOM      3  C   GLY B 180      28.607  13.739  80.925  1.00  0.00           C  
ATOM      4  O   GLY B 180      27.590  13.182  80.504  1.00  0.00           O  
ATOM      5  N   ILE B 182      29.051  14.894  80.441  1.00  0.00           N  
ATOM      6  CA  ILE B 182      28.350  15.612  79.380  1.00  0.00           C  
ATOM      7  C   ILE B 182      28.538  14.992  77.992  1.00  0.00           C  
ATOM      8  O   ILE B 182      27.562  14.752  77.276  1.00  0.00           O  
ATOM      9  CB  ILE B 182      28.805  17.085  79.335  1.00  0.00           C  
ATOM     10  CG1 ILE B 182      28.136  17.805  78.160  1.00  0.00           C  
ATOM     11  CG2 ILE B 182      30.328  17.150  79.268  1.00  0.00           C  
ATOM     12  CD1 ILE B 182      26.630  17.892  78.280  1.00  0.00           C  
ATOM     13  N   ASP B 183      29.792  14.743  77.623  1.00  0.00           N  
ATOM     14  CA  ASP B 183      30.142  14.154  76.330  1.00  0.00           C  
ATOM     15  C   ASP B 183      29.960  15.157  75.200  1.00  0.00           C  
ATOM     16  O   ASP B 183      28.836  15.484  74.815  1.00  0.00           O  
ATOM     17  CB  ASP B 183      29.293  12.910  76.048  1.00  0.00           C  
ATOM     18  CG  ASP B 183      29.707  12.196  74.770  1.00  0.00           C  
ATOM     19  OD1 ASP B 183      28.975  11.281  74.339  1.00  0.00           O  
ATOM     20  OD2 ASP B 183      30.764  12.546  74.200  1.00  0.00           O  
ATOM     21  N   TYR B 184      31.077  15.632  74.662  1.00  0.00           N  
ATOM     22  CA  TYR B 184      31.045  16.607  73.584  1.00  0.00           C  
ATOM     23  C   TYR B 184      31.374  15.999  72.231  1.00  0.00           C  
ATOM     24  O   TYR B 184      31.140  16.620  71.193  1.00  0.00           O  
ATOM     25  CB  TYR B 184      31.998  17.764  73.911  1.00  0.00           C  
ATOM     26  CG  TYR B 184      31.411  18.716  74.928  1.00  0.00           C  
ATOM     27  CD1 TYR B 184      30.536  19.728  74.536  1.00  0.00           C  
ATOM     28  CD2 TYR B 184      31.665  18.558  76.291  1.00  0.00           C  
ATOM     29  CE1 TYR B 184      29.924  20.556  75.470  1.00  0.00           C  
ATOM     30  CE2 TYR B 184      31.055  19.384  77.236  1.00  0.00           C  
ATOM     31  CZ  TYR B 184      30.186  20.379  76.820  1.00  0.00           C  
ATOM     32  OH  TYR B 184      29.570  21.188  77.750  1.00  0.00           O  
ATOM     33  N   ASP B 185      31.910  14.783  72.239  1.00  0.00           N  
ATOM     34  CA  ASP B 185      32.247  14.111  70.992  1.00  0.00           C  
ATOM     35  C   ASP B 185      30.987  13.767  70.202  1.00  0.00           C  
ATOM     36  O   ASP B 185      31.021  13.659  68.974  1.00  0.00           O  
ATOM     37  CB  ASP B 185      33.070  12.857  71.281  1.00  0.00           C  
ATOM     38  CG  ASP B 185      34.545  13.164  71.441  1.00  0.00           C  
ATOM     39  OD1 ASP B 185      35.297  12.274  71.890  1.00  0.00           O  
ATOM     40  OD2 ASP B 185      34.955  14.300  71.107  1.00  0.00           O  
ATOM     41  N   LYS B 186      29.875  13.606  70.913  1.00  0.00           N  
ATOM     42  CA  LYS B 186      28.599  13.305  70.278  1.00  0.00           C  
ATOM     43  C   LYS B 186      28.004  14.576  69.681  1.00  0.00           C  
ATOM     44  O   LYS B 186      26.963  14.534  69.022  1.00  0.00           O  
ATOM     45  CB  LYS B 186      27.614  12.716  71.292  1.00  0.00           C  
ATOM     46  CG  LYS B 186      27.777  11.225  71.546  1.00  0.00           C  
ATOM     47  CD  LYS B 186      26.688  10.716  72.476  1.00  0.00           C  
ATOM     48  CE  LYS B 186      26.805   9.219  72.708  1.00  0.00           C  
ATOM     49  NZ  LYS B 186      26.597   8.455  71.449  1.00  0.00           N  
ATOM     50  N   LEU B 187      28.669  15.704  69.919  1.00  0.00           N  
ATOM     51  CA  LEU B 187      28.210  16.996  69.411  1.00  0.00           C  
ATOM     52  C   LEU B 187      28.976  17.405  68.162  1.00  0.00           C  
ATOM     53  O   LEU B 187      28.421  18.039  67.266  1.00  0.00           O  
ATOM     54  CB  LEU B 187      28.366  18.077  70.484  1.00  0.00           C  
ATOM     55  CG  LEU B 187      27.516  17.911  71.745  1.00  0.00           C  
ATOM     56  CD1 LEU B 187      27.787  19.070  72.691  1.00  0.00           C  
ATOM     57  CD2 LEU B 187      26.039  17.856  71.376  1.00  0.00           C  
ATOM     58  N   ILE B 188      30.252  17.041  68.108  1.00  0.00           N  
ATOM     59  CA  ILE B 188      31.084  17.368  66.958  1.00  0.00           C  
ATOM     60  C   ILE B 188      30.453  16.820  65.676  1.00  0.00           C  
ATOM     61  O   ILE B 188      30.498  17.468  64.628  1.00  0.00           O  
ATOM     62  CB  ILE B 188      32.493  16.761  67.094  1.00  0.00           C  
ATOM     63  CG1 ILE B 188      33.419  17.325  66.019  1.00  0.00           C  
ATOM     64  CG2 ILE B 188      32.426  15.262  66.903  1.00  0.00           C  
ATOM     65  CD1 ILE B 188      33.649  18.797  66.139  1.00  0.00           C  
ATOM     66  N   VAL B 189      29.870  15.625  65.766  1.00  0.00           N  
ATOM     67  CA  VAL B 189      29.239  14.991  64.611  1.00  0.00           C  
ATOM     68  C   VAL B 189      27.783  15.415  64.474  1.00  0.00           C  
ATOM     69  O   VAL B 189      27.269  15.553  63.365  1.00  0.00           O  
ATOM     70  CB  VAL B 189      29.312  13.439  64.699  1.00  0.00           C  
ATOM     71  CG1 VAL B 189      30.761  12.984  64.635  1.00  0.00           C  
ATOM     72  CG2 VAL B 189      28.645  12.949  65.979  1.00  0.00           C  
ATOM     73  N   ARG B 190      27.121  15.625  65.605  1.00  0.00           N  
ATOM     74  CA  ARG B 190      25.727  16.043  65.595  1.00  0.00           C  
ATOM     75  C   ARG B 190      25.549  17.333  64.796  1.00  0.00           C  
ATOM     76  O   ARG B 190      24.485  17.573  64.228  1.00  0.00           O  
ATOM     77  CB  ARG B 190      25.235  16.252  67.026  1.00  0.00           C  
ATOM     78  CG  ARG B 190      23.843  16.845  67.124  1.00  0.00           C  
ATOM     79  CD  ARG B 190      23.422  17.022  68.571  1.00  0.00           C  
ATOM     80  NE  ARG B 190      22.146  17.721  68.686  1.00  0.00           N  
ATOM     81  CZ  ARG B 190      21.543  17.992  69.839  1.00  0.00           C  
ATOM     82  NH1 ARG B 190      22.097  17.620  70.986  1.00  0.00           N  
ATOM     83  NH2 ARG B 190      20.387  18.644  69.848  1.00  0.00           N  
ATOM     84  N   PHE B 191      26.597  18.152  64.757  1.00  0.00           N  
ATOM     85  CA  PHE B 191      26.567  19.430  64.047  1.00  0.00           C  
ATOM     86  C   PHE B 191      27.432  19.417  62.792  1.00  0.00           C  
ATOM     87  O   PHE B 191      27.281  20.265  61.917  1.00  0.00           O  
ATOM     88  CB  PHE B 191      27.038  20.564  64.970  1.00  0.00           C  
ATOM     89  CG  PHE B 191      26.144  20.797  66.149  1.00  0.00           C  
ATOM     90  CD1 PHE B 191      24.838  21.234  65.971  1.00  0.00           C  
ATOM     91  CD2 PHE B 191      26.600  20.565  67.440  1.00  0.00           C  
ATOM     92  CE1 PHE B 191      23.995  21.436  67.057  1.00  0.00           C  
ATOM     93  CE2 PHE B 191      25.765  20.763  68.536  1.00  0.00           C  
ATOM     94  CZ  PHE B 191      24.460  21.199  68.346  1.00  0.00           C  
ATOM     95  N   GLY B 195      28.352  18.466  62.715  1.00  0.00           N  
ATOM     96  CA  GLY B 195      29.203  18.373  61.547  1.00  0.00           C  
ATOM     97  C   GLY B 195      30.445  19.225  61.625  1.00  0.00           C  
ATOM     98  O   GLY B 195      31.146  19.394  60.626  1.00  0.00           O  
ATOM     99  N   SER B 196      30.726  19.763  62.810  1.00  0.00           N  
ATOM    100  CA  SER B 196      31.909  20.600  63.001  1.00  0.00           C  
ATOM    101  C   SER B 196      33.174  19.757  62.993  1.00  0.00           C  
ATOM    102  O   SER B 196      33.109  18.531  62.971  1.00  0.00           O  
ATOM    103  CB  SER B 196      31.811  21.372  64.316  1.00  0.00           C  
ATOM    104  OG  SER B 196      31.409  20.521  65.373  1.00  0.00           O  
ATOM    105  N   SER B 197      34.321  20.424  63.009  1.00  0.00           N  
ATOM    106  CA  SER B 197      35.609  19.751  62.993  1.00  0.00           C  
ATOM    107  C   SER B 197      36.303  19.856  64.350  1.00  0.00           C  
ATOM    108  O   SER B 197      36.805  20.921  64.722  1.00  0.00           O  
ATOM    109  CB  SER B 197      36.495  20.372  61.921  1.00  0.00           C  
ATOM    110  OG  SER B 197      35.775  20.513  60.711  1.00  0.00           O  
ATOM    111  N   LYS B 198      36.326  18.744  65.079  1.00  0.00           N  
ATOM    112  CA  LYS B 198      36.956  18.679  66.397  1.00  0.00           C  
ATOM    113  C   LYS B 198      38.411  19.152  66.288  1.00  0.00           C  
ATOM    114  O   LYS B 198      39.134  18.723  65.393  1.00  0.00           O  
ATOM    115  CB  LYS B 198      36.901  17.232  66.901  1.00  0.00           C  
ATOM    116  CG  LYS B 198      36.897  17.046  68.417  1.00  0.00           C  
ATOM    117  CD  LYS B 198      38.227  17.402  69.062  1.00  0.00           C  
ATOM    118  CE  LYS B 198      38.289  16.900  70.504  1.00  0.00           C  
ATOM    119  NZ  LYS B 198      37.130  17.355  71.330  1.00  0.00           N  
ATOM    120  N   ILE B 199      38.831  20.052  67.177  1.00  0.00           N  
ATOM    121  CA  ILE B 199      40.210  20.539  67.157  1.00  0.00           C  
ATOM    122  C   ILE B 199      41.085  19.458  67.788  1.00  0.00           C  
ATOM    123  O   ILE B 199      40.809  18.984  68.890  1.00  0.00           O  
ATOM    124  CB  ILE B 199      40.379  21.863  67.964  1.00  0.00           C  
ATOM    125  CG1 ILE B 199      39.644  23.007  67.260  1.00  0.00           C  
ATOM    126  CG2 ILE B 199      41.852  22.216  68.103  1.00  0.00           C  
ATOM    127  CD1 ILE B 199      39.680  24.318  68.018  1.00  0.00           C  
ATOM    128  N   ASP B 200      42.131  19.057  67.077  1.00  0.00           N  
ATOM    129  CA  ASP B 200      43.028  18.028  67.580  1.00  0.00           C  
ATOM    130  C   ASP B 200      44.361  18.627  68.007  1.00  0.00           C  
ATOM    131  O   ASP B 200      44.705  19.748  67.620  1.00  0.00           O  
ATOM    132  CB  ASP B 200      43.261  16.964  66.509  1.00  0.00           C  
ATOM    133  CG  ASP B 200      43.639  17.562  65.170  1.00  0.00           C  
ATOM    134  OD1 ASP B 200      44.547  18.420  65.128  1.00  0.00           O  
ATOM    135  OD2 ASP B 200      43.029  17.168  64.155  1.00  0.00           O  
ATOM    136  N   LYS B 201      45.108  17.865  68.802  1.00  0.00           N  
ATOM    137  CA  LYS B 201      46.406  18.302  69.297  1.00  0.00           C  
ATOM    138  C   LYS B 201      47.285  18.772  68.140  1.00  0.00           C  
ATOM    139  O   LYS B 201      48.258  19.494  68.340  1.00  0.00           O  
ATOM    140  CB  LYS B 201      47.091  17.154  70.040  1.00  0.00           C  
ATOM    141  CG  LYS B 201      47.884  17.581  71.263  1.00  0.00           C  
ATOM    142  CD  LYS B 201      46.966  18.120  72.354  1.00  0.00           C  
ATOM    143  CE  LYS B 201      47.707  18.270  73.677  1.00  0.00           C  
ATOM    144  NZ  LYS B 201      48.215  16.963  74.199  1.00  0.00           N  
ATOM    145  N   GLU B 202      46.929  18.357  66.930  1.00  0.00           N  
ATOM    146  CA  GLU B 202      47.669  18.734  65.735  1.00  0.00           C  
ATOM    147  C   GLU B 202      47.381  20.180  65.350  1.00  0.00           C  
ATOM    148  O   GLU B 202      48.301  20.950  65.075  1.00  0.00           O  
ATOM    149  CB  GLU B 202      47.299  17.793  64.585  1.00  0.00           C  
ATOM    150  CG  GLU B 202      47.695  18.262  63.187  1.00  0.00           C  
ATOM    151  CD  GLU B 202      49.167  18.598  63.057  1.00  0.00           C  
ATOM    152  OE1 GLU B 202      49.558  19.715  63.456  1.00  0.00           O  
ATOM    153  OE2 GLU B 202      49.935  17.743  62.560  1.00  0.00           O  
ATOM    154  N   LEU B 203      46.103  20.547  65.339  1.00  0.00           N  
ATOM    155  CA  LEU B 203      45.701  21.906  64.983  1.00  0.00           C  
ATOM    156  C   LEU B 203      46.269  22.917  65.972  1.00  0.00           C  
ATOM    157  O   LEU B 203      46.747  23.986  65.582  1.00  0.00           O  
ATOM    158  CB  LEU B 203      44.173  22.019  64.952  1.00  0.00           C  
ATOM    159  CG  LEU B 203      43.587  23.420  64.734  1.00  0.00           C  
ATOM    160  CD1 LEU B 203      44.081  24.003  63.414  1.00  0.00           C  
ATOM    161  CD2 LEU B 203      42.069  23.341  64.761  1.00  0.00           C  
ATOM    162  N   ILE B 204      46.221  22.566  67.254  1.00  0.00           N  
ATOM    163  CA  ILE B 204      46.729  23.432  68.308  1.00  0.00           C  
ATOM    164  C   ILE B 204      48.191  23.813  68.080  1.00  0.00           C  
ATOM    165  O   ILE B 204      48.607  24.929  68.391  1.00  0.00           O  
ATOM    166  CB  ILE B 204      46.585  22.754  69.680  1.00  0.00           C  
ATOM    167  CG1 ILE B 204      45.103  22.500  69.970  1.00  0.00           C  
ATOM    168  CG2 ILE B 204      47.206  23.622  70.759  1.00  0.00           C  
ATOM    169  CD1 ILE B 204      44.826  21.829  71.299  1.00  0.00           C  
ATOM    170  N   ASN B 205      48.966  22.890  67.521  1.00  0.00           N  
ATOM    171  CA  ASN B 205      50.380  23.141  67.264  1.00  0.00           C  
ATOM    172  C   ASN B 205      50.624  24.184  66.180  1.00  0.00           C  
ATOM    173  O   ASN B 205      51.578  24.960  66.269  1.00  0.00           O  
ATOM    174  CB  ASN B 205      51.092  21.836  66.893  1.00  0.00           C  
ATOM    175  CG  ASN B 205      51.149  20.852  68.049  1.00  0.00           C  
ATOM    176  OD1 ASN B 205      51.600  19.716  67.889  1.00  0.00           O  
ATOM    177  ND2 ASN B 205      50.697  21.285  69.223  1.00  0.00           N  
ATOM    178  N   ARG B 206      49.776  24.203  65.153  1.00  0.00           N  
ATOM    179  CA  ARG B 206      49.942  25.175  64.073  1.00  0.00           C  
ATOM    180  C   ARG B 206      49.681  26.577  64.606  1.00  0.00           C  
ATOM    181  O   ARG B 206      50.379  27.533  64.251  1.00  0.00           O  
ATOM    182  CB  ARG B 206      48.985  24.883  62.917  1.00  0.00           C  
ATOM    183  CG  ARG B 206      49.184  25.817  61.734  1.00  0.00           C  
ATOM    184  CD  ARG B 206      48.251  25.471  60.590  1.00  0.00           C  
ATOM    185  NE  ARG B 206      48.500  26.316  59.426  1.00  0.00           N  
ATOM    186  CZ  ARG B 206      47.757  26.306  58.325  1.00  0.00           C  
ATOM    187  NH1 ARG B 206      46.711  25.495  58.234  1.00  0.00           N  
ATOM    188  NH2 ARG B 206      48.065  27.104  57.314  1.00  0.00           N  
ATOM    189  N   ILE B 207      48.663  26.693  65.451  1.00  0.00           N  
ATOM    190  CA  ILE B 207      48.329  27.971  66.057  1.00  0.00           C  
ATOM    191  C   ILE B 207      49.569  28.417  66.821  1.00  0.00           C  
ATOM    192  O   ILE B 207      50.068  29.526  66.624  1.00  0.00           O  
ATOM    193  CB  ILE B 207      47.147  27.833  67.044  1.00  0.00           C  
ATOM    194  CG1 ILE B 207      45.875  27.443  66.283  1.00  0.00           C  
ATOM    195  CG2 ILE B 207      46.949  29.139  67.808  1.00  0.00           C  
ATOM    196  CD1 ILE B 207      44.694  27.098  67.172  1.00  0.00           C  
ATOM    197  N   GLU B 208      50.073  27.529  67.675  1.00  0.00           N  
ATOM    198  CA  GLU B 208      51.259  27.813  68.477  1.00  0.00           C  
ATOM    199  C   GLU B 208      52.410  28.294  67.604  1.00  0.00           C  
ATOM    200  O   GLU B 208      53.066  29.288  67.914  1.00  0.00           O  
ATOM    201  CB  GLU B 208      51.690  26.562  69.253  1.00  0.00           C  
ATOM    202  CG  GLU B 208      52.861  26.792  70.209  1.00  0.00           C  
ATOM    203  CD  GLU B 208      53.108  25.617  71.145  1.00  0.00           C  
ATOM    204  OE1 GLU B 208      53.974  25.743  72.034  1.00  0.00           O  
ATOM    205  OE2 GLU B 208      52.441  24.569  70.997  1.00  0.00           O  
ATOM    206  N   ARG B 209      52.643  27.589  66.504  1.00  0.00           N  
ATOM    207  CA  ARG B 209      53.722  27.945  65.595  1.00  0.00           C  
ATOM    208  C   ARG B 209      53.450  29.273  64.901  1.00  0.00           C  
ATOM    209  O   ARG B 209      54.365  30.064  64.677  1.00  0.00           O  
ATOM    210  CB  ARG B 209      53.928  26.831  64.554  1.00  0.00           C  
ATOM    211  CG  ARG B 209      55.106  27.082  63.613  1.00  0.00           C  
ATOM    212  CD  ARG B 209      55.500  25.859  62.777  1.00  0.00           C  
ATOM    213  NE  ARG B 209      54.407  25.327  61.963  1.00  0.00           N  
ATOM    214  CZ  ARG B 209      53.568  24.376  62.363  1.00  0.00           C  
ATOM    215  NH1 ARG B 209      53.692  23.842  63.574  1.00  0.00           N  
ATOM    216  NH2 ARG B 209      52.603  23.956  61.552  1.00  0.00           N  
ATOM    217  N   ALA B 210      52.187  29.524  64.575  1.00  0.00           N  
ATOM    218  CA  ALA B 210      51.812  30.755  63.892  1.00  0.00           C  
ATOM    219  C   ALA B 210      51.837  31.979  64.800  1.00  0.00           C  
ATOM    220  O   ALA B 210      52.152  33.080  64.355  1.00  0.00           O  
ATOM    221  CB  ALA B 210      50.429  30.599  63.272  1.00  0.00           C  
ATOM    222  N   THR B 211      51.507  31.788  66.073  1.00  0.00           N  
ATOM    223  CA  THR B 211      51.485  32.900  67.017  1.00  0.00           C  
ATOM    224  C   THR B 211      52.797  33.058  67.772  1.00  0.00           C  
ATOM    225  O   THR B 211      53.148  34.159  68.198  1.00  0.00           O  
ATOM    226  CB  THR B 211      50.355  32.732  68.052  1.00  0.00           C  
ATOM    227  OG1 THR B 211      50.626  31.593  68.880  1.00  0.00           O  
ATOM    228  CG2 THR B 211      49.017  32.538  67.349  1.00  0.00           C  
ATOM    229  N   GLY B 212      53.523  31.956  67.934  1.00  0.00           N  
ATOM    230  CA  GLY B 212      54.777  32.010  68.656  1.00  0.00           C  
ATOM    231  C   GLY B 212      54.496  32.235  70.128  1.00  0.00           C  
ATOM    232  O   GLY B 212      55.210  32.981  70.799  1.00  0.00           O  
ATOM    233  N   GLN B 214      53.439  31.593  70.622  1.00  0.00           N  
ATOM    234  CA  GLN B 214      53.038  31.703  72.022  1.00  0.00           C  
ATOM    235  C   GLN B 214      52.386  30.392  72.452  1.00  0.00           C  
ATOM    236  O   GLN B 214      51.843  29.657  71.629  1.00  0.00           O  
ATOM    237  CB  GLN B 214      52.029  32.844  72.208  1.00  0.00           C  
ATOM    238  CG  GLN B 214      52.437  34.193  71.624  1.00  0.00           C  
ATOM    239  CD  GLN B 214      53.508  34.897  72.435  1.00  0.00           C  
ATOM    240  OE1 GLN B 214      53.369  35.071  73.645  1.00  0.00           O  
ATOM    241  NE2 GLN B 214      54.579  35.318  71.767  1.00  0.00           N  
ATOM    242  N   ARG B 215      52.434  30.103  73.746  1.00  0.00           N  
ATOM    243  CA  ARG B 215      51.838  28.881  74.265  1.00  0.00           C  
ATOM    244  C   ARG B 215      50.318  28.939  74.113  1.00  0.00           C  
ATOM    245  O   ARG B 215      49.695  29.948  74.429  1.00  0.00           O  
ATOM    246  CB  ARG B 215      52.191  28.704  75.746  1.00  0.00           C  
ATOM    247  CG  ARG B 215      51.711  27.386  76.332  1.00  0.00           C  
ATOM    248  CD  ARG B 215      51.853  27.318  77.851  1.00  0.00           C  
ATOM    249  NE  ARG B 215      51.447  26.004  78.345  1.00  0.00           N  
ATOM    250  CZ  ARG B 215      51.180  25.721  79.616  1.00  0.00           C  
ATOM    251  NH1 ARG B 215      51.274  26.662  80.545  1.00  0.00           N  
ATOM    252  NH2 ARG B 215      50.808  24.495  79.957  1.00  0.00           N  
ATOM    253  N   PRO B 216      49.701  27.854  73.625  1.00  0.00           N  
ATOM    254  CA  PRO B 216      48.247  27.853  73.463  1.00  0.00           C  
ATOM    255  C   PRO B 216      47.494  28.095  74.772  1.00  0.00           C  
ATOM    256  O   PRO B 216      47.810  27.508  75.805  1.00  0.00           O  
ATOM    257  CB  PRO B 216      47.964  26.473  72.864  1.00  0.00           C  
ATOM    258  CG  PRO B 216      49.106  25.631  73.369  1.00  0.00           C  
ATOM    259  CD  PRO B 216      50.277  26.568  73.197  1.00  0.00           C  
ATOM    260  N   HIS B 217      46.498  28.972  74.707  1.00  0.00           N  
ATOM    261  CA  HIS B 217      45.670  29.322  75.853  1.00  0.00           C  
ATOM    262  C   HIS B 217      45.149  28.056  76.534  1.00  0.00           C  
ATOM    263  O   HIS B 217      45.024  27.016  75.891  1.00  0.00           O  
ATOM    264  CB  HIS B 217      44.511  30.197  75.373  1.00  0.00           C  
ATOM    265  CG  HIS B 217      43.718  30.815  76.476  1.00  0.00           C  
ATOM    266  ND1 HIS B 217      42.711  30.144  77.136  1.00  0.00           N  
ATOM    267  CD2 HIS B 217      43.790  32.041  77.044  1.00  0.00           C  
ATOM    268  CE1 HIS B 217      42.194  30.932  78.062  1.00  0.00           C  
ATOM    269  NE2 HIS B 217      42.832  32.088  78.028  1.00  0.00           N  
ATOM    270  N   HIS B 218      44.836  28.136  77.825  1.00  0.00           N  
ATOM    271  CA  HIS B 218      44.365  26.955  78.531  1.00  0.00           C  
ATOM    272  C   HIS B 218      42.986  26.467  78.120  1.00  0.00           C  
ATOM    273  O   HIS B 218      42.607  25.343  78.446  1.00  0.00           O  
ATOM    274  CB  HIS B 218      44.439  27.138  80.064  1.00  0.00           C  
ATOM    275  CG  HIS B 218      43.707  28.335  80.593  1.00  0.00           C  
ATOM    276  ND1 HIS B 218      44.151  29.627  80.405  1.00  0.00           N  
ATOM    277  CD2 HIS B 218      42.587  28.428  81.350  1.00  0.00           C  
ATOM    278  CE1 HIS B 218      43.338  30.463  81.026  1.00  0.00           C  
ATOM    279  NE2 HIS B 218      42.381  29.762  81.607  1.00  0.00           N  
ATOM    280  N   PHE B 219      42.225  27.295  77.409  1.00  0.00           N  
ATOM    281  CA  PHE B 219      40.911  26.855  76.952  1.00  0.00           C  
ATOM    282  C   PHE B 219      41.167  25.813  75.863  1.00  0.00           C  
ATOM    283  O   PHE B 219      40.460  24.807  75.750  1.00  0.00           O  
ATOM    284  CB  PHE B 219      40.105  28.028  76.375  1.00  0.00           C  
ATOM    285  CG  PHE B 219      39.549  28.965  77.416  1.00  0.00           C  
ATOM    286  CD1 PHE B 219      39.571  28.629  78.768  1.00  0.00           C  
ATOM    287  CD2 PHE B 219      38.967  30.170  77.038  1.00  0.00           C  
ATOM    288  CE1 PHE B 219      39.018  29.476  79.722  1.00  0.00           C  
ATOM    289  CE2 PHE B 219      38.411  31.025  77.987  1.00  0.00           C  
ATOM    290  CZ  PHE B 219      38.436  30.677  79.330  1.00  0.00           C  
ATOM    291  N   LEU B 220      42.191  26.067  75.061  1.00  0.00           N  
ATOM    292  CA  LEU B 220      42.558  25.155  73.995  1.00  0.00           C  
ATOM    293  C   LEU B 220      43.122  23.868  74.592  1.00  0.00           C  
ATOM    294  O   LEU B 220      42.542  22.789  74.439  1.00  0.00           O  
ATOM    295  CB  LEU B 220      43.586  25.812  73.067  1.00  0.00           C  
ATOM    296  CG  LEU B 220      43.006  26.776  72.022  1.00  0.00           C  
ATOM    297  CD1 LEU B 220      44.125  27.368  71.164  1.00  0.00           C  
ATOM    298  CD2 LEU B 220      42.000  26.022  71.148  1.00  0.00           C  
ATOM    299  N   ARG B 221      44.243  23.990  75.295  1.00  0.00           N  
ATOM    300  CA  ARG B 221      44.871  22.837  75.910  1.00  0.00           C  
ATOM    301  C   ARG B 221      44.130  22.373  77.157  1.00  0.00           C  
ATOM    302  O   ARG B 221      44.726  22.239  78.215  1.00  0.00           O  
ATOM    303  CB  ARG B 221      46.327  23.153  76.258  1.00  0.00           C  
ATOM    304  CG  ARG B 221      46.501  24.303  77.221  1.00  0.00           C  
ATOM    305  CD  ARG B 221      47.897  24.320  77.823  1.00  0.00           C  
ATOM    306  NE  ARG B 221      47.864  24.901  79.161  1.00  0.00           N  
ATOM    307  CZ  ARG B 221      47.965  26.198  79.427  1.00  0.00           C  
ATOM    308  NH1 ARG B 221      48.122  27.071  78.443  1.00  0.00           N  
ATOM    309  NH2 ARG B 221      47.885  26.621  80.681  1.00  0.00           N  
ATOM    310  N   ARG B 222      42.829  22.142  77.024  1.00  0.00           N  
ATOM    311  CA  ARG B 222      41.975  21.660  78.108  1.00  0.00           C  
ATOM    312  C   ARG B 222      40.626  21.287  77.516  1.00  0.00           C  
ATOM    313  O   ARG B 222      39.756  20.739  78.201  1.00  0.00           O  
ATOM    314  CB  ARG B 222      41.763  22.716  79.195  1.00  0.00           C  
ATOM    315  CG  ARG B 222      42.932  22.895  80.145  1.00  0.00           C  
ATOM    316  CD  ARG B 222      42.530  23.685  81.366  1.00  0.00           C  
ATOM    317  NE  ARG B 222      43.692  24.213  82.067  1.00  0.00           N  
ATOM    318  CZ  ARG B 222      43.622  24.903  83.199  1.00  0.00           C  
ATOM    319  NH1 ARG B 222      42.442  25.143  83.755  1.00  0.00           N  
ATOM    320  NH2 ARG B 222      44.731  25.356  83.770  1.00  0.00           N  
ATOM    321  N   GLY B 224      40.458  21.605  76.236  1.00  0.00           N  
ATOM    322  CA  GLY B 224      39.222  21.287  75.544  1.00  0.00           C  
ATOM    323  C   GLY B 224      38.036  22.189  75.826  1.00  0.00           C  
ATOM    324  O   GLY B 224      36.893  21.766  75.635  1.00  0.00           O  
ATOM    325  N   ILE B 225      38.281  23.414  76.286  1.00  0.00           N  
ATOM    326  CA  ILE B 225      37.180  24.335  76.551  1.00  0.00           C  
ATOM    327  C   ILE B 225      36.665  24.702  75.168  1.00  0.00           C  
ATOM    328  O   ILE B 225      35.467  24.659  74.898  1.00  0.00           O  
ATOM    329  CB  ILE B 225      37.665  25.598  77.299  1.00  0.00           C  
ATOM    330  CG1 ILE B 225      38.147  25.217  78.702  1.00  0.00           C  
ATOM    331  CG2 ILE B 225      36.536  26.611  77.408  1.00  0.00           C  
ATOM    332  CD1 ILE B 225      37.053  24.683  79.613  1.00  0.00           C  
ATOM    333  N   PHE B 226      37.603  25.051  74.298  1.00  0.00           N  
ATOM    334  CA  PHE B 226      37.314  25.368  72.914  1.00  0.00           C  
ATOM    335  C   PHE B 226      37.803  24.150  72.127  1.00  0.00           C  
ATOM    336  O   PHE B 226      38.966  24.073  71.716  1.00  0.00           O  
ATOM    337  CB  PHE B 226      38.052  26.642  72.497  1.00  0.00           C  
ATOM    338  CG  PHE B 226      37.240  27.893  72.691  1.00  0.00           C  
ATOM    339  CD1 PHE B 226      36.242  28.236  71.777  1.00  0.00           C  
ATOM    340  CD2 PHE B 226      37.433  28.702  73.809  1.00  0.00           C  
ATOM    341  CE1 PHE B 226      35.448  29.366  71.973  1.00  0.00           C  
ATOM    342  CE2 PHE B 226      36.643  29.835  74.016  1.00  0.00           C  
ATOM    343  CZ  PHE B 226      35.648  30.169  73.096  1.00  0.00           C  
ATOM    344  N   PHE B 227      36.899  23.193  71.938  1.00  0.00           N  
ATOM    345  CA  PHE B 227      37.218  21.949  71.245  1.00  0.00           C  
ATOM    346  C   PHE B 227      37.031  21.931  69.731  1.00  0.00           C  
ATOM    347  O   PHE B 227      37.990  21.699  69.001  1.00  0.00           O  
ATOM    348  CB  PHE B 227      36.424  20.799  71.865  1.00  0.00           C  
ATOM    349  CG  PHE B 227      34.937  20.990  71.821  1.00  0.00           C  
ATOM    350  CD1 PHE B 227      34.143  20.175  71.017  1.00  0.00           C  
ATOM    351  CD2 PHE B 227      34.323  21.975  72.592  1.00  0.00           C  
ATOM    352  CE1 PHE B 227      32.752  20.335  70.982  1.00  0.00           C  
ATOM    353  CE2 PHE B 227      32.938  22.145  72.566  1.00  0.00           C  
ATOM    354  CZ  PHE B 227      32.150  21.321  71.758  1.00  0.00           C  
ATOM    355  N   SER B 228      35.806  22.171  69.262  1.00  0.00           N  
ATOM    356  CA  SER B 228      35.512  22.151  67.827  1.00  0.00           C  
ATOM    357  C   SER B 228      35.716  23.469  67.079  1.00  0.00           C  
ATOM    358  O   SER B 228      35.981  24.512  67.684  1.00  0.00           O  
ATOM    359  CB  SER B 228      34.083  21.652  67.600  1.00  0.00           C  
ATOM    360  OG  SER B 228      33.184  22.224  68.534  1.00  0.00           O  
ATOM    361  N   HIS B 229      35.585  23.411  65.753  1.00  0.00           N  
ATOM    362  CA  HIS B 229      35.767  24.591  64.913  1.00  0.00           C  
ATOM    363  C   HIS B 229      35.231  24.390  63.493  1.00  0.00           C  
ATOM    364  O   HIS B 229      34.621  23.367  63.187  1.00  0.00           O  
ATOM    365  CB  HIS B 229      37.257  24.950  64.847  1.00  0.00           C  
ATOM    366  CG  HIS B 229      38.015  24.240  63.765  1.00  0.00           C  
ATOM    367  ND1 HIS B 229      38.262  24.808  62.532  1.00  0.00           N  
ATOM    368  CD2 HIS B 229      38.601  23.018  63.737  1.00  0.00           C  
ATOM    369  CE1 HIS B 229      38.970  23.969  61.795  1.00  0.00           C  
ATOM    370  NE2 HIS B 229      39.189  22.875  62.503  1.00  0.00           N  
ATOM    371  N   ARG B 230      35.461  25.395  62.649  1.00  0.00           N  
ATOM    372  CA  ARG B 230      35.070  25.385  61.243  1.00  0.00           C  
ATOM    373  C   ARG B 230      35.971  26.359  60.511  1.00  0.00           C  
ATOM    374  O   ARG B 230      36.044  27.531  60.869  1.00  0.00           O  
ATOM    375  CB  ARG B 230      33.617  25.819  61.048  1.00  0.00           C  
ATOM    376  CG  ARG B 230      32.576  24.754  61.352  1.00  0.00           C  
ATOM    377  CD  ARG B 230      31.193  25.257  60.973  1.00  0.00           C  
ATOM    378  NE  ARG B 230      30.123  24.351  61.374  1.00  0.00           N  
ATOM    379  CZ  ARG B 230      29.839  23.210  60.756  1.00  0.00           C  
ATOM    380  NH1 ARG B 230      30.549  22.833  59.702  1.00  0.00           N  
ATOM    381  NH2 ARG B 230      28.850  22.450  61.193  1.00  0.00           N  
ATOM    382  N   ASP B 231      36.669  25.858  59.498  1.00  0.00           N  
ATOM    383  CA  ASP B 231      37.567  26.663  58.678  1.00  0.00           C  
ATOM    384  C   ASP B 231      38.722  27.363  59.389  1.00  0.00           C  
ATOM    385  O   ASP B 231      39.296  28.306  58.846  1.00  0.00           O  
ATOM    386  CB  ASP B 231      36.764  27.701  57.883  1.00  0.00           C  
ATOM    387  CG  ASP B 231      35.922  27.073  56.780  1.00  0.00           C  
ATOM    388  OD1 ASP B 231      35.209  27.822  56.075  1.00  0.00           O  
ATOM    389  OD2 ASP B 231      35.976  25.831  56.615  1.00  0.00           O  
ATOM    390  N   ASN B 233      41.651  26.453  59.687  1.00  0.00           N  
ATOM    391  CA  ASN B 233      42.833  26.321  58.842  1.00  0.00           C  
ATOM    392  C   ASN B 233      42.905  27.422  57.788  1.00  0.00           C  
ATOM    393  O   ASN B 233      43.992  27.864  57.422  1.00  0.00           O  
ATOM    394  CB  ASN B 233      42.866  24.934  58.186  1.00  0.00           C  
ATOM    395  CG  ASN B 233      43.430  23.856  59.118  1.00  0.00           C  
ATOM    396  OD1 ASN B 233      44.592  23.927  59.535  1.00  0.00           O  
ATOM    397  ND2 ASN B 233      42.611  22.856  59.444  1.00  0.00           N  
ATOM    398  N   GLN B 234      41.750  27.874  57.308  1.00  0.00           N  
ATOM    399  CA  GLN B 234      41.723  28.941  56.316  1.00  0.00           C  
ATOM    400  C   GLN B 234      42.304  30.209  56.916  1.00  0.00           C  
ATOM    401  O   GLN B 234      43.104  30.901  56.286  1.00  0.00           O  
ATOM    402  CB  GLN B 234      40.292  29.230  55.856  1.00  0.00           C  
ATOM    403  CG  GLN B 234      39.700  28.196  54.923  1.00  0.00           C  
ATOM    404  CD  GLN B 234      38.536  28.750  54.125  1.00  0.00           C  
ATOM    405  OE1 GLN B 234      37.513  29.147  54.686  1.00  0.00           O  
ATOM    406  NE2 GLN B 234      38.691  28.787  52.805  1.00  0.00           N  
ATOM    407  N   VAL B 235      41.881  30.512  58.138  1.00  0.00           N  
ATOM    408  CA  VAL B 235      42.347  31.695  58.843  1.00  0.00           C  
ATOM    409  C   VAL B 235      43.868  31.665  58.922  1.00  0.00           C  
ATOM    410  O   VAL B 235      44.542  32.648  58.602  1.00  0.00           O  
ATOM    411  CB  VAL B 235      41.772  31.746  60.272  1.00  0.00           C  
ATOM    412  CG1 VAL B 235      42.122  33.073  60.932  1.00  0.00           C  
ATOM    413  CG2 VAL B 235      40.267  31.545  60.233  1.00  0.00           C  
ATOM    414  N   LEU B 236      44.404  30.525  59.345  1.00  0.00           N  
ATOM    415  CA  LEU B 236      45.846  30.360  59.461  1.00  0.00           C  
ATOM    416  C   LEU B 236      46.523  30.552  58.102  1.00  0.00           C  
ATOM    417  O   LEU B 236      47.587  31.169  58.016  1.00  0.00           O  
ATOM    418  CB  LEU B 236      46.163  28.978  60.044  1.00  0.00           C  
ATOM    419  CG  LEU B 236      45.687  28.800  61.493  1.00  0.00           C  
ATOM    420  CD1 LEU B 236      45.728  27.344  61.899  1.00  0.00           C  
ATOM    421  CD2 LEU B 236      46.551  29.645  62.419  1.00  0.00           C  
ATOM    422  N   ASP B 237      45.899  30.035  57.044  1.00  0.00           N  
ATOM    423  CA  ASP B 237      46.448  30.174  55.695  1.00  0.00           C  
ATOM    424  C   ASP B 237      46.624  31.648  55.378  1.00  0.00           C  
ATOM    425  O   ASP B 237      47.668  32.071  54.888  1.00  0.00           O  
ATOM    426  CB  ASP B 237      45.513  29.551  54.655  1.00  0.00           C  
ATOM    427  CG  ASP B 237      45.536  28.035  54.678  1.00  0.00           C  
ATOM    428  OD1 ASP B 237      44.739  27.417  53.939  1.00  0.00           O  
ATOM    429  OD2 ASP B 237      46.350  27.459  55.427  1.00  0.00           O  
ATOM    430  N   ALA B 238      45.590  32.429  55.658  1.00  0.00           N  
ATOM    431  CA  ALA B 238      45.638  33.857  55.401  1.00  0.00           C  
ATOM    432  C   ALA B 238      46.701  34.512  56.274  1.00  0.00           C  
ATOM    433  O   ALA B 238      47.506  35.312  55.796  1.00  0.00           O  
ATOM    434  CB  ALA B 238      44.271  34.484  55.675  1.00  0.00           C  
ATOM    435  N   TYR B 240      46.708  34.159  57.555  1.00  0.00           N  
ATOM    436  CA  TYR B 240      47.665  34.738  58.489  1.00  0.00           C  
ATOM    437  C   TYR B 240      49.123  34.416  58.166  1.00  0.00           C  
ATOM    438  O   TYR B 240      49.933  35.322  57.964  1.00  0.00           O  
ATOM    439  CB  TYR B 240      47.353  34.292  59.916  1.00  0.00           C  
ATOM    440  CG  TYR B 240      48.028  35.158  60.951  1.00  0.00           C  
ATOM    441  CD1 TYR B 240      47.799  36.532  60.985  1.00  0.00           C  
ATOM    442  CD2 TYR B 240      48.903  34.615  61.886  1.00  0.00           C  
ATOM    443  CE1 TYR B 240      48.421  37.343  61.919  1.00  0.00           C  
ATOM    444  CE2 TYR B 240      49.534  35.420  62.827  1.00  0.00           C  
ATOM    445  CZ  TYR B 240      49.286  36.782  62.837  1.00  0.00           C  
ATOM    446  OH  TYR B 240      49.895  37.588  63.768  1.00  0.00           O  
ATOM    447  N   GLU B 241      49.456  33.129  58.124  1.00  0.00           N  
ATOM    448  CA  GLU B 241      50.821  32.695  57.829  1.00  0.00           C  
ATOM    449  C   GLU B 241      51.369  33.384  56.584  1.00  0.00           C  
ATOM    450  O   GLU B 241      52.554  33.712  56.511  1.00  0.00           O  
ATOM    451  CB  GLU B 241      50.858  31.178  57.636  1.00  0.00           C  
ATOM    452  CG  GLU B 241      50.503  30.387  58.887  1.00  0.00           C  
ATOM    453  CD  GLU B 241      50.262  28.921  58.596  1.00  0.00           C  
ATOM    454  OE1 GLU B 241      50.001  28.151  59.544  1.00  0.00           O  
ATOM    455  OE2 GLU B 241      50.327  28.539  57.412  1.00  0.00           O  
ATOM    456  N   ASN B 243      50.498  33.612  55.609  1.00  0.00           N  
ATOM    457  CA  ASN B 243      50.896  34.258  54.370  1.00  0.00           C  
ATOM    458  C   ASN B 243      50.740  35.771  54.438  1.00  0.00           C  
ATOM    459  O   ASN B 243      50.439  36.428  53.440  1.00  0.00           O  
ATOM    460  CB  ASN B 243      50.092  33.671  53.210  1.00  0.00           C  
ATOM    461  CG  ASN B 243      50.432  32.207  52.959  1.00  0.00           C  
ATOM    462  OD1 ASN B 243      51.579  31.871  52.655  1.00  0.00           O  
ATOM    463  ND2 ASN B 243      49.441  31.331  53.092  1.00  0.00           N  
ATOM    464  N   LYS B 244      50.957  36.313  55.634  1.00  0.00           N  
ATOM    465  CA  LYS B 244      50.868  37.745  55.889  1.00  0.00           C  
ATOM    466  C   LYS B 244      49.598  38.433  55.382  1.00  0.00           C  
ATOM    467  O   LYS B 244      49.650  39.549  54.858  1.00  0.00           O  
ATOM    468  CB  LYS B 244      52.110  38.446  55.327  1.00  0.00           C  
ATOM    469  CG  LYS B 244      53.403  38.004  55.998  1.00  0.00           C  
ATOM    470  CD  LYS B 244      54.602  38.817  55.536  1.00  0.00           C  
ATOM    471  CE  LYS B 244      55.867  38.365  56.255  1.00  0.00           C  
ATOM    472  NZ  LYS B 244      57.066  39.161  55.870  1.00  0.00           N  
ATOM    473  N   LYS B 245      48.460  37.764  55.544  1.00  0.00           N  
ATOM    474  CA  LYS B 245      47.170  38.321  55.139  1.00  0.00           C  
ATOM    475  C   LYS B 245      46.277  38.404  56.380  1.00  0.00           C  
ATOM    476  O   LYS B 245      45.946  37.387  56.991  1.00  0.00           O  
ATOM    477  CB  LYS B 245      46.512  37.444  54.067  1.00  0.00           C  
ATOM    478  CG  LYS B 245      47.284  37.387  52.754  1.00  0.00           C  
ATOM    479  CD  LYS B 245      46.533  36.610  51.678  1.00  0.00           C  
ATOM    480  CE  LYS B 245      46.299  35.171  52.094  1.00  0.00           C  
ATOM    481  NZ  LYS B 245      45.642  34.383  51.025  1.00  0.00           N  
ATOM    482  N   PRO B 265      45.873  39.626  56.764  1.00  0.00           N  
ATOM    483  CA  PRO B 265      45.026  39.864  57.936  1.00  0.00           C  
ATOM    484  C   PRO B 265      43.633  39.269  57.890  1.00  0.00           C  
ATOM    485  O   PRO B 265      43.066  39.055  56.822  1.00  0.00           O  
ATOM    486  CB  PRO B 265      44.978  41.382  58.016  1.00  0.00           C  
ATOM    487  CG  PRO B 265      44.971  41.768  56.576  1.00  0.00           C  
ATOM    488  CD  PRO B 265      46.064  40.877  56.009  1.00  0.00           C  
ATOM    489  N   PHE B 266      43.106  38.996  59.076  1.00  0.00           N  
ATOM    490  CA  PHE B 266      41.761  38.469  59.256  1.00  0.00           C  
ATOM    491  C   PHE B 266      41.244  39.235  60.468  1.00  0.00           C  
ATOM    492  O   PHE B 266      41.996  40.009  61.059  1.00  0.00           O  
ATOM    493  CB  PHE B 266      41.790  36.958  59.512  1.00  0.00           C  
ATOM    494  CG  PHE B 266      42.374  36.555  60.842  1.00  0.00           C  
ATOM    495  CD1 PHE B 266      41.547  36.300  61.931  1.00  0.00           C  
ATOM    496  CD2 PHE B 266      43.748  36.391  60.995  1.00  0.00           C  
ATOM    497  CE1 PHE B 266      42.079  35.882  63.158  1.00  0.00           C  
ATOM    498  CE2 PHE B 266      44.291  35.974  62.218  1.00  0.00           C  
ATOM    499  CZ  PHE B 266      43.454  35.718  63.300  1.00  0.00           C  
ATOM    500  N   TYR B 267      39.979  39.068  60.833  1.00  0.00           N  
ATOM    501  CA  TYR B 267      39.487  39.793  61.995  1.00  0.00           C  
ATOM    502  C   TYR B 267      38.551  38.955  62.826  1.00  0.00           C  
ATOM    503  O   TYR B 267      38.061  37.913  62.385  1.00  0.00           O  
ATOM    504  CB  TYR B 267      38.810  41.108  61.585  1.00  0.00           C  
ATOM    505  CG  TYR B 267      37.440  40.975  60.953  1.00  0.00           C  
ATOM    506  CD1 TYR B 267      36.277  41.175  61.707  1.00  0.00           C  
ATOM    507  CD2 TYR B 267      37.305  40.713  59.587  1.00  0.00           C  
ATOM    508  CE1 TYR B 267      35.011  41.129  61.107  1.00  0.00           C  
ATOM    509  CE2 TYR B 267      36.055  40.659  58.983  1.00  0.00           C  
ATOM    510  CZ  TYR B 267      34.913  40.872  59.742  1.00  0.00           C  
ATOM    511  OH  TYR B 267      33.680  40.853  59.123  1.00  0.00           O  
ATOM    512  N   LEU B 268      38.314  39.423  64.043  1.00  0.00           N  
ATOM    513  CA  LEU B 268      37.460  38.725  64.975  1.00  0.00           C  
ATOM    514  C   LEU B 268      36.143  39.456  65.111  1.00  0.00           C  
ATOM    515  O   LEU B 268      36.081  40.678  64.993  1.00  0.00           O  
ATOM    516  CB  LEU B 268      38.139  38.653  66.346  1.00  0.00           C  
ATOM    517  CG  LEU B 268      39.462  37.883  66.464  1.00  0.00           C  
ATOM    518  CD1 LEU B 268      40.238  38.360  67.710  1.00  0.00           C  
ATOM    519  CD2 LEU B 268      39.159  36.384  66.547  1.00  0.00           C  
ATOM    520  N   TYR B 269      35.098  38.685  65.365  1.00  0.00           N  
ATOM    521  CA  TYR B 269      33.776  39.224  65.564  1.00  0.00           C  
ATOM    522  C   TYR B 269      33.118  38.456  66.693  1.00  0.00           C  
ATOM    523  O   TYR B 269      33.166  37.232  66.733  1.00  0.00           O  
ATOM    524  CB  TYR B 269      32.942  39.105  64.273  1.00  0.00           C  
ATOM    525  CG  TYR B 269      31.445  39.123  64.492  1.00  0.00           C  
ATOM    526  CD1 TYR B 269      30.856  40.056  65.347  1.00  0.00           C  
ATOM    527  CD2 TYR B 269      30.610  38.194  63.851  1.00  0.00           C  
ATOM    528  CE1 TYR B 269      29.479  40.067  65.574  1.00  0.00           C  
ATOM    529  CE2 TYR B 269      29.226  38.200  64.066  1.00  0.00           C  
ATOM    530  CZ  TYR B 269      28.674  39.143  64.938  1.00  0.00           C  
ATOM    531  OH  TYR B 269      27.323  39.146  65.196  1.00  0.00           O  
ATOM    532  N   THR B 270      32.537  39.189  67.631  1.00  0.00           N  
ATOM    533  CA  THR B 270      31.818  38.596  68.737  1.00  0.00           C  
ATOM    534  C   THR B 270      30.807  39.638  69.183  1.00  0.00           C  
ATOM    535  O   THR B 270      30.868  40.798  68.759  1.00  0.00           O  
ATOM    536  CB  THR B 270      32.745  38.209  69.929  1.00  0.00           C  
ATOM    537  OG1 THR B 270      31.983  37.448  70.876  1.00  0.00           O  
ATOM    538  CG2 THR B 270      33.293  39.442  70.638  1.00  0.00           C  
ATOM    539  N   GLY B 272      29.862  39.240  70.015  1.00  0.00           N  
ATOM    540  CA  GLY B 272      28.876  40.201  70.458  1.00  0.00           C  
ATOM    541  C   GLY B 272      28.275  39.877  71.803  1.00  0.00           C  
ATOM    542  O   GLY B 272      28.738  38.982  72.504  1.00  0.00           O  
ATOM    543  N   ARG B 273      27.244  40.636  72.155  1.00  0.00           N  
ATOM    544  CA  ARG B 273      26.516  40.462  73.400  1.00  0.00           C  
ATOM    545  C   ARG B 273      25.203  41.243  73.340  1.00  0.00           C  
ATOM    546  O   ARG B 273      25.138  42.337  72.768  1.00  0.00           O  
ATOM    547  CB  ARG B 273      27.343  40.957  74.589  1.00  0.00           C  
ATOM    548  CG  ARG B 273      26.574  40.913  75.901  1.00  0.00           C  
ATOM    549  CD  ARG B 273      27.381  41.421  77.084  1.00  0.00           C  
ATOM    550  NE  ARG B 273      26.528  41.566  78.262  1.00  0.00           N  
ATOM    551  CZ  ARG B 273      25.928  40.555  78.885  1.00  0.00           C  
ATOM    552  NH1 ARG B 273      26.088  39.311  78.451  1.00  0.00           N  
ATOM    553  NH2 ARG B 273      25.152  40.789  79.935  1.00  0.00           N  
ATOM    554  N   GLY B 274      24.152  40.659  73.903  1.00  0.00           N  
ATOM    555  CA  GLY B 274      22.869  41.329  73.935  1.00  0.00           C  
ATOM    556  C   GLY B 274      22.889  42.169  75.197  1.00  0.00           C  
ATOM    557  O   GLY B 274      22.784  41.619  76.294  1.00  0.00           O  
ATOM    558  N   PRO B 275      23.036  43.501  75.080  1.00  0.00           N  
ATOM    559  CA  PRO B 275      23.076  44.418  76.227  1.00  0.00           C  
ATOM    560  C   PRO B 275      22.122  43.994  77.338  1.00  0.00           C  
ATOM    561  O   PRO B 275      20.923  43.838  77.116  1.00  0.00           O  
ATOM    562  CB  PRO B 275      22.696  45.754  75.606  1.00  0.00           C  
ATOM    563  CG  PRO B 275      23.321  45.655  74.248  1.00  0.00           C  
ATOM    564  CD  PRO B 275      22.949  44.253  73.815  1.00  0.00           C  
ATOM    565  N   SER B 276      22.663  43.810  78.537  1.00  0.00           N  
ATOM    566  CA  SER B 276      21.860  43.375  79.669  1.00  0.00           C  
ATOM    567  C   SER B 276      21.723  44.438  80.749  1.00  0.00           C  
ATOM    568  O   SER B 276      22.692  45.100  81.124  1.00  0.00           O  
ATOM    569  CB  SER B 276      22.466  42.097  80.268  1.00  0.00           C  
ATOM    570  OG  SER B 276      21.647  41.552  81.291  1.00  0.00           O  
ATOM    571  N   SER B 277      20.499  44.599  81.237  1.00  0.00           N  
ATOM    572  CA  SER B 277      20.207  45.557  82.293  1.00  0.00           C  
ATOM    573  C   SER B 277      20.585  44.879  83.601  1.00  0.00           C  
ATOM    574  O   SER B 277      20.754  45.528  84.631  1.00  0.00           O  
ATOM    575  CB  SER B 277      18.716  45.902  82.296  1.00  0.00           C  
ATOM    576  OG  SER B 277      18.390  46.758  83.378  1.00  0.00           O  
ATOM    577  N   GLU B 278      20.717  43.558  83.537  1.00  0.00           N  
ATOM    578  CA  GLU B 278      21.079  42.756  84.694  1.00  0.00           C  
ATOM    579  C   GLU B 278      22.582  42.553  84.771  1.00  0.00           C  
ATOM    580  O   GLU B 278      23.341  43.098  83.967  1.00  0.00           O  
ATOM    581  CB  GLU B 278      20.375  41.399  84.638  1.00  0.00           C  
ATOM    582  CG  GLU B 278      18.867  41.508  84.724  1.00  0.00           C  
ATOM    583  CD  GLU B 278      18.427  42.318  85.929  1.00  0.00           C  
ATOM    584  OE1 GLU B 278      18.675  41.870  87.068  1.00  0.00           O  
ATOM    585  OE2 GLU B 278      17.841  43.407  85.736  1.00  0.00           O  
ATOM    586  N   ALA B 279      23.003  41.760  85.746  1.00  0.00           N  
ATOM    587  CA  ALA B 279      24.414  41.490  85.947  1.00  0.00           C  
ATOM    588  C   ALA B 279      24.963  40.484  84.947  1.00  0.00           C  
ATOM    589  O   ALA B 279      24.228  39.695  84.354  1.00  0.00           O  
ATOM    590  CB  ALA B 279      24.652  41.002  87.372  1.00  0.00           C  
ATOM    591  N   HIS B 281      27.587  37.413  84.621  1.00  0.00           N  
ATOM    592  CA  HIS B 281      28.334  36.484  85.458  1.00  0.00           C  
ATOM    593  C   HIS B 281      29.643  35.992  84.861  1.00  0.00           C  
ATOM    594  O   HIS B 281      29.937  36.222  83.688  1.00  0.00           O  
ATOM    595  CB  HIS B 281      27.470  35.285  85.865  1.00  0.00           C  
ATOM    596  CG  HIS B 281      26.627  34.732  84.760  1.00  0.00           C  
ATOM    597  ND1 HIS B 281      27.097  33.793  83.867  1.00  0.00           N  
ATOM    598  CD2 HIS B 281      25.359  35.012  84.381  1.00  0.00           C  
ATOM    599  CE1 HIS B 281      26.154  33.522  82.983  1.00  0.00           C  
ATOM    600  NE2 HIS B 281      25.089  34.247  83.271  1.00  0.00           N  
ATOM    601  N   VAL B 282      30.429  35.320  85.696  1.00  0.00           N  
ATOM    602  CA  VAL B 282      31.725  34.790  85.295  1.00  0.00           C  
ATOM    603  C   VAL B 282      31.652  33.974  84.013  1.00  0.00           C  
ATOM    604  O   VAL B 282      32.584  33.991  83.212  1.00  0.00           O  
ATOM    605  CB  VAL B 282      32.332  33.915  86.411  1.00  0.00           C  
ATOM    606  CG1 VAL B 282      32.691  34.781  87.602  1.00  0.00           C  
ATOM    607  CG2 VAL B 282      31.340  32.837  86.827  1.00  0.00           C  
ATOM    608  N   GLY B 283      30.544  33.263  83.822  1.00  0.00           N  
ATOM    609  CA  GLY B 283      30.383  32.462  82.623  1.00  0.00           C  
ATOM    610  C   GLY B 283      30.497  33.294  81.359  1.00  0.00           C  
ATOM    611  O   GLY B 283      31.124  32.880  80.387  1.00  0.00           O  
ATOM    612  N   HIS B 284      29.895  34.480  81.380  1.00  0.00           N  
ATOM    613  CA  HIS B 284      29.920  35.383  80.233  1.00  0.00           C  
ATOM    614  C   HIS B 284      31.329  35.832  79.858  1.00  0.00           C  
ATOM    615  O   HIS B 284      31.540  36.368  78.768  1.00  0.00           O  
ATOM    616  CB  HIS B 284      29.043  36.612  80.515  1.00  0.00           C  
ATOM    617  CG  HIS B 284      27.574  36.313  80.567  1.00  0.00           C  
ATOM    618  ND1 HIS B 284      26.703  36.999  81.386  1.00  0.00           N  
ATOM    619  CD2 HIS B 284      26.820  35.414  79.890  1.00  0.00           C  
ATOM    620  CE1 HIS B 284      25.478  36.536  81.212  1.00  0.00           C  
ATOM    621  NE2 HIS B 284      25.521  35.574  80.308  1.00  0.00           N  
ATOM    622  N   LEU B 285      32.298  35.604  80.743  1.00  0.00           N  
ATOM    623  CA  LEU B 285      33.678  36.017  80.476  1.00  0.00           C  
ATOM    624  C   LEU B 285      34.451  35.075  79.566  1.00  0.00           C  
ATOM    625  O   LEU B 285      35.393  35.488  78.884  1.00  0.00           O  
ATOM    626  CB  LEU B 285      34.464  36.153  81.785  1.00  0.00           C  
ATOM    627  CG  LEU B 285      34.053  37.183  82.836  1.00  0.00           C  
ATOM    628  CD1 LEU B 285      34.967  37.004  84.039  1.00  0.00           C  
ATOM    629  CD2 LEU B 285      34.152  38.604  82.286  1.00  0.00           C  
ATOM    630  N   ILE B 286      34.065  33.804  79.566  1.00  0.00           N  
ATOM    631  CA  ILE B 286      34.768  32.814  78.762  1.00  0.00           C  
ATOM    632  C   ILE B 286      35.016  33.295  77.341  1.00  0.00           C  
ATOM    633  O   ILE B 286      36.163  33.400  76.906  1.00  0.00           O  
ATOM    634  CB  ILE B 286      34.000  31.473  78.752  1.00  0.00           C  
ATOM    635  CG1 ILE B 286      33.774  31.012  80.194  1.00  0.00           C  
ATOM    636  CG2 ILE B 286      34.792  30.409  77.989  1.00  0.00           C  
ATOM    637  CD1 ILE B 286      35.069  30.904  81.013  1.00  0.00           C  
ATOM    638  N   PRO B 288      33.947  33.640  76.606  1.00  0.00           N  
ATOM    639  CA  PRO B 288      34.123  34.107  75.226  1.00  0.00           C  
ATOM    640  C   PRO B 288      35.073  35.288  75.080  1.00  0.00           C  
ATOM    641  O   PRO B 288      35.950  35.284  74.213  1.00  0.00           O  
ATOM    642  CB  PRO B 288      32.705  34.465  74.796  1.00  0.00           C  
ATOM    643  CG  PRO B 288      31.837  33.583  75.676  1.00  0.00           C  
ATOM    644  CD  PRO B 288      32.529  33.673  76.999  1.00  0.00           C  
ATOM    645  N   PHE B 289      34.900  36.303  75.925  1.00  0.00           N  
ATOM    646  CA  PHE B 289      35.739  37.504  75.857  1.00  0.00           C  
ATOM    647  C   PHE B 289      37.188  37.222  76.200  1.00  0.00           C  
ATOM    648  O   PHE B 289      38.100  37.733  75.542  1.00  0.00           O  
ATOM    649  CB  PHE B 289      35.159  38.595  76.763  1.00  0.00           C  
ATOM    650  CG  PHE B 289      33.776  39.009  76.370  1.00  0.00           C  
ATOM    651  CD1 PHE B 289      33.550  39.642  75.144  1.00  0.00           C  
ATOM    652  CD2 PHE B 289      32.686  38.696  77.176  1.00  0.00           C  
ATOM    653  CE1 PHE B 289      32.256  39.952  74.727  1.00  0.00           C  
ATOM    654  CE2 PHE B 289      31.387  38.999  76.769  1.00  0.00           C  
ATOM    655  CZ  PHE B 289      31.176  39.629  75.537  1.00  0.00           C  
ATOM    656  N   ILE B 290      37.417  36.402  77.221  1.00  0.00           N  
ATOM    657  CA  ILE B 290      38.794  36.057  77.578  1.00  0.00           C  
ATOM    658  C   ILE B 290      39.492  35.418  76.382  1.00  0.00           C  
ATOM    659  O   ILE B 290      40.591  35.819  75.999  1.00  0.00           O  
ATOM    660  CB  ILE B 290      38.829  35.082  78.768  1.00  0.00           C  
ATOM    661  CG1 ILE B 290      38.382  35.814  80.041  1.00  0.00           C  
ATOM    662  CG2 ILE B 290      40.229  34.484  78.914  1.00  0.00           C  
ATOM    663  CD1 ILE B 290      38.085  34.898  81.216  1.00  0.00           C  
ATOM    664  N   PHE B 291      38.847  34.431  75.768  1.00  0.00           N  
ATOM    665  CA  PHE B 291      39.454  33.776  74.609  1.00  0.00           C  
ATOM    666  C   PHE B 291      39.679  34.759  73.453  1.00  0.00           C  
ATOM    667  O   PHE B 291      40.756  34.775  72.845  1.00  0.00           O  
ATOM    668  CB  PHE B 291      38.592  32.590  74.146  1.00  0.00           C  
ATOM    669  CG  PHE B 291      39.316  31.638  73.217  1.00  0.00           C  
ATOM    670  CD1 PHE B 291      40.519  31.046  73.604  1.00  0.00           C  
ATOM    671  CD2 PHE B 291      38.798  31.331  71.956  1.00  0.00           C  
ATOM    672  CE1 PHE B 291      41.198  30.161  72.746  1.00  0.00           C  
ATOM    673  CE2 PHE B 291      39.464  30.452  71.093  1.00  0.00           C  
ATOM    674  CZ  PHE B 291      40.664  29.866  71.485  1.00  0.00           C  
ATOM    675  N   THR B 292      38.680  35.600  73.166  1.00  0.00           N  
ATOM    676  CA  THR B 292      38.799  36.566  72.073  1.00  0.00           C  
ATOM    677  C   THR B 292      39.922  37.556  72.341  1.00  0.00           C  
ATOM    678  O   THR B 292      40.672  37.929  71.433  1.00  0.00           O  
ATOM    679  CB  THR B 292      37.450  37.347  71.827  1.00  0.00           C  
ATOM    680  OG1 THR B 292      36.368  36.421  71.665  1.00  0.00           O  
ATOM    681  CG2 THR B 292      37.534  38.166  70.557  1.00  0.00           C  
ATOM    682  N   LYS B 293      40.050  37.991  73.594  1.00  0.00           N  
ATOM    683  CA  LYS B 293      41.113  38.927  73.941  1.00  0.00           C  
ATOM    684  C   LYS B 293      42.452  38.252  73.634  1.00  0.00           C  
ATOM    685  O   LYS B 293      43.351  38.855  73.035  1.00  0.00           O  
ATOM    686  CB  LYS B 293      41.019  39.292  75.427  1.00  0.00           C  
ATOM    687  CG  LYS B 293      41.798  40.555  75.836  1.00  0.00           C  
ATOM    688  CD  LYS B 293      43.209  40.244  76.283  1.00  0.00           C  
ATOM    689  CE  LYS B 293      43.902  41.465  76.901  1.00  0.00           C  
ATOM    690  NZ  LYS B 293      44.207  42.544  75.916  1.00  0.00           N  
ATOM    691  N   TRP B 294      42.575  36.988  74.027  1.00  0.00           N  
ATOM    692  CA  TRP B 294      43.814  36.249  73.778  1.00  0.00           C  
ATOM    693  C   TRP B 294      44.092  36.164  72.281  1.00  0.00           C  
ATOM    694  O   TRP B 294      45.180  36.503  71.828  1.00  0.00           O  
ATOM    695  CB  TRP B 294      43.748  34.832  74.365  1.00  0.00           C  
ATOM    696  CG  TRP B 294      45.036  34.089  74.149  1.00  0.00           C  
ATOM    697  CD1 TRP B 294      46.240  34.346  74.747  1.00  0.00           C  
ATOM    698  CD2 TRP B 294      45.278  33.043  73.196  1.00  0.00           C  
ATOM    699  NE1 TRP B 294      47.217  33.532  74.220  1.00  0.00           N  
ATOM    700  CE2 TRP B 294      46.655  32.722  73.267  1.00  0.00           C  
ATOM    701  CE3 TRP B 294      44.468  32.347  72.287  1.00  0.00           C  
ATOM    702  CZ2 TRP B 294      47.240  31.736  72.463  1.00  0.00           C  
ATOM    703  CZ3 TRP B 294      45.050  31.366  71.489  1.00  0.00           C  
ATOM    704  CH2 TRP B 294      46.426  31.071  71.583  1.00  0.00           C  
ATOM    705  N   LEU B 295      43.105  35.710  71.515  1.00  0.00           N  
ATOM    706  CA  LEU B 295      43.265  35.611  70.064  1.00  0.00           C  
ATOM    707  C   LEU B 295      43.714  36.950  69.508  1.00  0.00           C  
ATOM    708  O   LEU B 295      44.625  37.020  68.687  1.00  0.00           O  
ATOM    709  CB  LEU B 295      41.946  35.217  69.399  1.00  0.00           C  
ATOM    710  CG  LEU B 295      41.448  33.792  69.610  1.00  0.00           C  
ATOM    711  CD1 LEU B 295      40.050  33.661  69.042  1.00  0.00           C  
ATOM    712  CD2 LEU B 295      42.417  32.804  68.951  1.00  0.00           C  
ATOM    713  N   GLN B 296      43.073  38.016  69.972  1.00  0.00           N  
ATOM    714  CA  GLN B 296      43.403  39.353  69.510  1.00  0.00           C  
ATOM    715  C   GLN B 296      44.853  39.713  69.807  1.00  0.00           C  
ATOM    716  O   GLN B 296      45.558  40.272  68.956  1.00  0.00           O  
ATOM    717  CB  GLN B 296      42.482  40.375  70.172  1.00  0.00           C  
ATOM    718  CG  GLN B 296      42.697  41.789  69.679  1.00  0.00           C  
ATOM    719  CD  GLN B 296      41.680  42.765  70.249  1.00  0.00           C  
ATOM    720  OE1 GLN B 296      41.338  43.759  69.609  1.00  0.00           O  
ATOM    721  NE2 GLN B 296      41.200  42.489  71.460  1.00  0.00           N  
ATOM    722  N   ASP B 297      45.294  39.394  71.019  1.00  0.00           N  
ATOM    723  CA  ASP B 297      46.663  39.690  71.425  1.00  0.00           C  
ATOM    724  C   ASP B 297      47.716  38.929  70.627  1.00  0.00           C  
ATOM    725  O   ASP B 297      48.613  39.541  70.047  1.00  0.00           O  
ATOM    726  CB  ASP B 297      46.861  39.406  72.922  1.00  0.00           C  
ATOM    727  CG  ASP B 297      46.158  40.420  73.809  1.00  0.00           C  
ATOM    728  OD1 ASP B 297      46.136  41.612  73.433  1.00  0.00           O  
ATOM    729  OD2 ASP B 297      45.642  40.031  74.882  1.00  0.00           O  
ATOM    730  N   VAL B 298      47.607  37.604  70.584  1.00  0.00           N  
ATOM    731  CA  VAL B 298      48.600  36.799  69.876  1.00  0.00           C  
ATOM    732  C   VAL B 298      48.652  36.991  68.363  1.00  0.00           C  
ATOM    733  O   VAL B 298      49.723  36.868  67.771  1.00  0.00           O  
ATOM    734  CB  VAL B 298      48.437  35.292  70.189  1.00  0.00           C  
ATOM    735  CG1 VAL B 298      48.463  35.078  71.690  1.00  0.00           C  
ATOM    736  CG2 VAL B 298      47.153  34.756  69.597  1.00  0.00           C  
ATOM    737  N   PHE B 299      47.514  37.293  67.737  1.00  0.00           N  
ATOM    738  CA  PHE B 299      47.471  37.506  66.283  1.00  0.00           C  
ATOM    739  C   PHE B 299      47.523  38.990  65.945  1.00  0.00           C  
ATOM    740  O   PHE B 299      47.894  39.371  64.839  1.00  0.00           O  
ATOM    741  CB  PHE B 299      46.192  36.913  65.685  1.00  0.00           C  
ATOM    742  CG  PHE B 299      46.184  35.416  65.611  1.00  0.00           C  
ATOM    743  CD1 PHE B 299      46.939  34.752  64.656  1.00  0.00           C  
ATOM    744  CD2 PHE B 299      45.420  34.667  66.497  1.00  0.00           C  
ATOM    745  CE1 PHE B 299      46.935  33.365  64.583  1.00  0.00           C  
ATOM    746  CE2 PHE B 299      45.408  33.276  66.433  1.00  0.00           C  
ATOM    747  CZ  PHE B 299      46.169  32.624  65.472  1.00  0.00           C  
ATOM    748  N   ASN B 300      47.133  39.826  66.902  1.00  0.00           N  
ATOM    749  CA  ASN B 300      47.124  41.271  66.711  1.00  0.00           C  
ATOM    750  C   ASN B 300      46.241  41.671  65.523  1.00  0.00           C  
ATOM    751  O   ASN B 300      46.667  42.416  64.637  1.00  0.00           O  
ATOM    752  CB  ASN B 300      48.549  41.777  66.493  1.00  0.00           C  
ATOM    753  CG  ASN B 300      48.640  43.280  66.565  1.00  0.00           C  
ATOM    754  OD1 ASN B 300      48.178  43.890  67.531  1.00  0.00           O  
ATOM    755  ND2 ASN B 300      49.242  43.892  65.548  1.00  0.00           N  
ATOM    756  N   VAL B 306      45.006  41.175  65.524  1.00  0.00           N  
ATOM    757  CA  VAL B 306      44.046  41.460  64.460  1.00  0.00           C  
ATOM    758  C   VAL B 306      42.881  42.283  64.999  1.00  0.00           C  
ATOM    759  O   VAL B 306      42.597  42.262  66.194  1.00  0.00           O  
ATOM    760  CB  VAL B 306      43.480  40.153  63.863  1.00  0.00           C  
ATOM    761  CG1 VAL B 306      44.557  39.434  63.071  1.00  0.00           C  
ATOM    762  CG2 VAL B 306      42.967  39.250  64.986  1.00  0.00           C  
ATOM    763  N   PRO B 307      42.179  43.009  64.116  1.00  0.00           N  
ATOM    764  CA  PRO B 307      41.046  43.826  64.562  1.00  0.00           C  
ATOM    765  C   PRO B 307      39.923  42.987  65.152  1.00  0.00           C  
ATOM    766  O   PRO B 307      39.818  41.783  64.898  1.00  0.00           O  
ATOM    767  CB  PRO B 307      40.608  44.547  63.285  1.00  0.00           C  
ATOM    768  CG  PRO B 307      41.856  44.550  62.431  1.00  0.00           C  
ATOM    769  CD  PRO B 307      42.417  43.181  62.672  1.00  0.00           C  
ATOM    770  N   LEU B 308      39.080  43.630  65.944  1.00  0.00           N  
ATOM    771  CA  LEU B 308      37.952  42.956  66.555  1.00  0.00           C  
ATOM    772  C   LEU B 308      36.754  43.896  66.571  1.00  0.00           C  
ATOM    773  O   LEU B 308      36.886  45.081  66.904  1.00  0.00           O  
ATOM    774  CB  LEU B 308      38.289  42.534  67.996  1.00  0.00           C  
ATOM    775  CG  LEU B 308      37.108  42.199  68.910  1.00  0.00           C  
ATOM    776  CD1 LEU B 308      36.396  40.959  68.389  1.00  0.00           C  
ATOM    777  CD2 LEU B 308      37.589  41.982  70.350  1.00  0.00           C  
ATOM    778  N   VAL B 309      35.591  43.373  66.198  1.00  0.00           N  
ATOM    779  CA  VAL B 309      34.377  44.166  66.225  1.00  0.00           C  
ATOM    780  C   VAL B 309      33.485  43.447  67.202  1.00  0.00           C  
ATOM    781  O   VAL B 309      33.377  42.224  67.170  1.00  0.00           O  
ATOM    782  CB  VAL B 309      33.685  44.265  64.827  1.00  0.00           C  
ATOM    783  CG1 VAL B 309      34.636  44.894  63.817  1.00  0.00           C  
ATOM    784  CG2 VAL B 309      33.235  42.891  64.350  1.00  0.00           C  
ATOM    785  N   ILE B 310      32.868  44.212  68.097  1.00  0.00           N  
ATOM    786  CA  ILE B 310      31.986  43.659  69.093  1.00  0.00           C  
ATOM    787  C   ILE B 310      30.639  44.317  68.945  1.00  0.00           C  
ATOM    788  O   ILE B 310      30.483  45.512  69.175  1.00  0.00           O  
ATOM    789  CB  ILE B 310      32.509  43.906  70.532  1.00  0.00           C  
ATOM    790  CG1 ILE B 310      33.909  43.307  70.690  1.00  0.00           C  
ATOM    791  CG2 ILE B 310      31.553  43.282  71.528  1.00  0.00           C  
ATOM    792  CD1 ILE B 310      34.574  43.636  72.027  1.00  0.00           C  
ATOM    793  N   GLN B 311      29.652  43.507  68.598  1.00  0.00           N  
ATOM    794  CA  GLN B 311      28.309  43.992  68.378  1.00  0.00           C  
ATOM    795  C   GLN B 311      27.470  43.970  69.632  1.00  0.00           C  
ATOM    796  O   GLN B 311      27.416  42.966  70.340  1.00  0.00           O  
ATOM    797  CB  GLN B 311      27.650  43.145  67.284  1.00  0.00           C  
ATOM    798  CG  GLN B 311      26.184  43.438  67.019  1.00  0.00           C  
ATOM    799  CD  GLN B 311      25.645  42.573  65.880  1.00  0.00           C  
ATOM    800  OE1 GLN B 311      25.715  41.338  65.939  1.00  0.00           O  
ATOM    801  NE2 GLN B 311      25.117  43.217  64.839  1.00  0.00           N  
ATOM    802  N   THR B 313      23.821  44.155  70.507  1.00  0.00           N  
ATOM    803  CA  THR B 313      22.539  44.103  69.827  1.00  0.00           C  
ATOM    804  C   THR B 313      21.423  44.791  70.603  1.00  0.00           C  
ATOM    805  O   THR B 313      20.480  44.139  71.052  1.00  0.00           O  
ATOM    806  CB  THR B 313      22.161  42.630  69.519  1.00  0.00           C  
ATOM    807  OG1 THR B 313      22.147  41.870  70.734  1.00  0.00           O  
ATOM    808  CG2 THR B 313      23.189  42.016  68.576  1.00  0.00           C  
ATOM    809  N   ASP B 314      21.529  46.112  70.754  1.00  0.00           N  
ATOM    810  CA  ASP B 314      20.498  46.854  71.475  1.00  0.00           C  
ATOM    811  C   ASP B 314      19.177  46.818  70.722  1.00  0.00           C  
ATOM    812  O   ASP B 314      18.115  46.778  71.346  1.00  0.00           O  
ATOM    813  CB  ASP B 314      20.922  48.317  71.778  1.00  0.00           C  
ATOM    814  CG  ASP B 314      21.670  48.990  70.630  1.00  0.00           C  
ATOM    815  OD1 ASP B 314      21.592  48.512  69.483  1.00  0.00           O  
ATOM    816  OD2 ASP B 314      22.338  50.023  70.880  1.00  0.00           O  
ATOM    817  N   ASP B 315      19.221  46.827  69.387  1.00  0.00           N  
ATOM    818  CA  ASP B 315      17.966  46.740  68.655  1.00  0.00           C  
ATOM    819  C   ASP B 315      17.283  45.418  68.991  1.00  0.00           C  
ATOM    820  O   ASP B 315      16.074  45.357  69.172  1.00  0.00           O  
ATOM    821  CB  ASP B 315      18.155  46.882  67.126  1.00  0.00           C  
ATOM    822  CG  ASP B 315      19.393  46.173  66.578  1.00  0.00           C  
ATOM    823  OD1 ASP B 315      20.086  45.430  67.310  1.00  0.00           O  
ATOM    824  OD2 ASP B 315      19.668  46.375  65.370  1.00  0.00           O  
ATOM    825  N   GLU B 316      18.079  44.363  69.102  1.00  0.00           N  
ATOM    826  CA  GLU B 316      17.549  43.047  69.429  1.00  0.00           C  
ATOM    827  C   GLU B 316      16.847  43.068  70.774  1.00  0.00           C  
ATOM    828  O   GLU B 316      15.714  42.622  70.890  1.00  0.00           O  
ATOM    829  CB  GLU B 316      18.690  42.028  69.458  1.00  0.00           C  
ATOM    830  CG  GLU B 316      18.258  40.604  69.666  1.00  0.00           C  
ATOM    831  CD  GLU B 316      19.325  39.804  70.390  1.00  0.00           C  
ATOM    832  OE1 GLU B 316      20.506  39.881  69.982  1.00  0.00           O  
ATOM    833  OE2 GLU B 316      18.983  39.107  71.368  1.00  0.00           O  
ATOM    834  N   LYS B 317      17.514  43.587  71.805  1.00  0.00           N  
ATOM    835  CA  LYS B 317      16.892  43.642  73.128  1.00  0.00           C  
ATOM    836  C   LYS B 317      15.609  44.451  73.102  1.00  0.00           C  
ATOM    837  O   LYS B 317      14.599  44.077  73.712  1.00  0.00           O  
ATOM    838  CB  LYS B 317      17.873  44.224  74.149  1.00  0.00           C  
ATOM    839  CG  LYS B 317      19.076  43.335  74.354  1.00  0.00           C  
ATOM    840  CD  LYS B 317      18.622  41.992  74.922  1.00  0.00           C  
ATOM    841  CE  LYS B 317      19.781  41.025  75.080  1.00  0.00           C  
ATOM    842  NZ  LYS B 317      19.326  39.754  75.715  1.00  0.00           N  
ATOM    843  N   TYR B 318      15.638  45.565  72.381  1.00  0.00           N  
ATOM    844  CA  TYR B 318      14.428  46.387  72.270  1.00  0.00           C  
ATOM    845  C   TYR B 318      13.286  45.552  71.673  1.00  0.00           C  
ATOM    846  O   TYR B 318      12.155  45.616  72.128  1.00  0.00           O  
ATOM    847  CB  TYR B 318      14.682  47.585  71.352  1.00  0.00           C  
ATOM    848  CG  TYR B 318      13.417  48.344  70.985  1.00  0.00           C  
ATOM    849  CD1 TYR B 318      12.769  49.166  71.902  1.00  0.00           C  
ATOM    850  CD2 TYR B 318      12.856  48.210  69.718  1.00  0.00           C  
ATOM    851  CE1 TYR B 318      11.590  49.836  71.554  1.00  0.00           C  
ATOM    852  CE2 TYR B 318      11.691  48.866  69.368  1.00  0.00           C  
ATOM    853  CZ  TYR B 318      11.063  49.670  70.270  1.00  0.00           C  
ATOM    854  OH  TYR B 318       9.905  50.292  69.873  1.00  0.00           O  
ATOM    855  N   LEU B 334      13.607  44.756  70.651  1.00  0.00           N  
ATOM    856  CA  LEU B 334      12.589  43.946  69.979  1.00  0.00           C  
ATOM    857  C   LEU B 334      12.018  42.821  70.831  1.00  0.00           C  
ATOM    858  O   LEU B 334      10.850  42.474  70.692  1.00  0.00           O  
ATOM    859  CB  LEU B 334      13.166  43.362  68.672  1.00  0.00           C  
ATOM    860  CG  LEU B 334      13.515  44.393  67.594  1.00  0.00           C  
ATOM    861  CD1 LEU B 334      14.314  43.755  66.458  1.00  0.00           C  
ATOM    862  CD2 LEU B 334      12.221  44.993  67.084  1.00  0.00           C  
ATOM    863  N   TRP B 336      12.845  42.264  71.716  1.00  0.00           N  
ATOM    864  CA  TRP B 336      12.447  41.140  72.571  1.00  0.00           C  
ATOM    865  C   TRP B 336      11.992  41.477  73.992  1.00  0.00           C  
ATOM    866  O   TRP B 336      11.145  40.793  74.555  1.00  0.00           O  
ATOM    867  CB  TRP B 336      13.610  40.146  72.651  1.00  0.00           C  
ATOM    868  CG  TRP B 336      13.550  39.019  71.648  1.00  0.00           C  
ATOM    869  CD1 TRP B 336      12.887  37.826  71.791  1.00  0.00           C  
ATOM    870  CD2 TRP B 336      14.160  38.985  70.352  1.00  0.00           C  
ATOM    871  NE1 TRP B 336      13.050  37.059  70.664  1.00  0.00           N  
ATOM    872  CE2 TRP B 336      13.826  37.745  69.765  1.00  0.00           C  
ATOM    873  CE3 TRP B 336      14.952  39.879  69.629  1.00  0.00           C  
ATOM    874  CZ2 TRP B 336      14.260  37.379  68.483  1.00  0.00           C  
ATOM    875  CZ3 TRP B 336      15.384  39.515  68.356  1.00  0.00           C  
ATOM    876  CH2 TRP B 336      15.036  38.275  67.795  1.00  0.00           C  
ATOM    877  N   LYS B 407      12.533  42.546  74.563  1.00  0.00           N  
ATOM    878  CA  LYS B 407      12.196  42.916  75.934  1.00  0.00           C  
ATOM    879  C   LYS B 407      11.352  44.188  76.086  1.00  0.00           C  
ATOM    880  O   LYS B 407      11.170  44.963  75.143  1.00  0.00           O  
ATOM    881  CB  LYS B 407      13.495  43.095  76.724  1.00  0.00           C  
ATOM    882  CG  LYS B 407      14.477  41.937  76.634  1.00  0.00           C  
ATOM    883  CD  LYS B 407      13.971  40.735  77.421  1.00  0.00           C  
ATOM    884  CE  LYS B 407      15.051  39.660  77.550  1.00  0.00           C  
ATOM    885  NZ  LYS B 407      16.282  40.210  78.188  1.00  0.00           N  
ATOM    886  N   ASP B 408      10.858  44.398  77.300  1.00  0.00           N  
ATOM    887  CA  ASP B 408      10.062  45.572  77.635  1.00  0.00           C  
ATOM    888  C   ASP B 408      11.022  46.709  78.010  1.00  0.00           C  
ATOM    889  O   ASP B 408      11.304  46.937  79.190  1.00  0.00           O  
ATOM    890  CB  ASP B 408       9.128  45.233  78.799  1.00  0.00           C  
ATOM    891  CG  ASP B 408       8.275  46.405  79.223  1.00  0.00           C  
ATOM    892  OD1 ASP B 408       8.002  47.280  78.375  1.00  0.00           O  
ATOM    893  OD2 ASP B 408       7.862  46.441  80.397  1.00  0.00           O  
ATOM    894  N   LEU B 418      11.528  47.401  76.986  1.00  0.00           N  
ATOM    895  CA  LEU B 418      12.472  48.514  77.137  1.00  0.00           C  
ATOM    896  C   LEU B 418      12.159  49.561  76.079  1.00  0.00           C  
ATOM    897  O   LEU B 418      11.703  49.221  74.981  1.00  0.00           O  
ATOM    898  CB  LEU B 418      13.919  48.075  76.860  1.00  0.00           C  
ATOM    899  CG  LEU B 418      14.644  46.973  77.632  1.00  0.00           C  
ATOM    900  CD1 LEU B 418      15.878  46.580  76.865  1.00  0.00           C  
ATOM    901  CD2 LEU B 418      14.995  47.438  79.032  1.00  0.00           C  
ATOM    902  N   THR B 419      12.417  50.824  76.388  1.00  0.00           N  
ATOM    903  CA  THR B 419      12.209  51.861  75.376  1.00  0.00           C  
ATOM    904  C   THR B 419      13.496  51.765  74.562  1.00  0.00           C  
ATOM    905  O   THR B 419      14.474  51.161  75.011  1.00  0.00           O  
ATOM    906  CB  THR B 419      12.163  53.286  75.960  1.00  0.00           C  
ATOM    907  OG1 THR B 419      13.476  53.644  76.373  1.00  0.00           O  
ATOM    908  CG2 THR B 419      11.221  53.373  77.145  1.00  0.00           C  
ATOM    909  N   LEU B 420      13.507  52.361  73.374  1.00  0.00           N  
ATOM    910  CA  LEU B 420      14.701  52.332  72.544  1.00  0.00           C  
ATOM    911  C   LEU B 420      15.867  52.962  73.308  1.00  0.00           C  
ATOM    912  O   LEU B 420      16.996  52.471  73.255  1.00  0.00           O  
ATOM    913  CB  LEU B 420      14.441  53.078  71.228  1.00  0.00           C  
ATOM    914  CG  LEU B 420      15.346  52.736  70.047  1.00  0.00           C  
ATOM    915  CD1 LEU B 420      15.111  51.276  69.631  1.00  0.00           C  
ATOM    916  CD2 LEU B 420      15.043  53.689  68.880  1.00  0.00           C  
ATOM    917  N   ASP B 421      15.598  54.045  74.033  1.00  0.00           N  
ATOM    918  CA  ASP B 421      16.642  54.718  74.819  1.00  0.00           C  
ATOM    919  C   ASP B 421      17.194  53.833  75.927  1.00  0.00           C  
ATOM    920  O   ASP B 421      18.380  53.830  76.183  1.00  0.00           O  
ATOM    921  CB  ASP B 421      16.113  56.008  75.451  1.00  0.00           C  
ATOM    922  CG  ASP B 421      16.023  57.144  74.459  1.00  0.00           C  
ATOM    923  OD1 ASP B 421      17.052  57.462  73.830  1.00  0.00           O  
ATOM    924  OD2 ASP B 421      14.924  57.716  74.310  1.00  0.00           O  
ATOM    925  N   GLN B 422      16.332  53.082  76.590  1.00  0.00           N  
ATOM    926  CA  GLN B 422      16.813  52.212  77.653  1.00  0.00           C  
ATOM    927  C   GLN B 422      17.699  51.110  77.072  1.00  0.00           C  
ATOM    928  O   GLN B 422      18.744  50.788  77.631  1.00  0.00           O  
ATOM    929  CB  GLN B 422      15.634  51.614  78.408  1.00  0.00           C  
ATOM    930  CG  GLN B 422      14.811  52.645  79.174  1.00  0.00           C  
ATOM    931  CD  GLN B 422      13.623  52.019  79.875  1.00  0.00           C  
ATOM    932  OE1 GLN B 422      12.950  51.151  79.317  1.00  0.00           O  
ATOM    933  NE2 GLN B 422      13.349  52.462  81.101  1.00  0.00           N  
ATOM    934  N   ALA B 423      17.290  50.534  75.939  1.00  0.00           N  
ATOM    935  CA  ALA B 423      18.093  49.480  75.313  1.00  0.00           C  
ATOM    936  C   ALA B 423      19.485  49.999  75.006  1.00  0.00           C  
ATOM    937  O   ALA B 423      20.486  49.349  75.317  1.00  0.00           O  
ATOM    938  CB  ALA B 423      17.415  48.981  74.021  1.00  0.00           C  
ATOM    939  N   TYR B 424      19.554  51.177  74.392  1.00  0.00           N  
ATOM    940  CA  TYR B 424      20.844  51.762  74.054  1.00  0.00           C  
ATOM    941  C   TYR B 424      21.673  51.984  75.326  1.00  0.00           C  
ATOM    942  O   TYR B 424      22.885  51.753  75.332  1.00  0.00           O  
ATOM    943  CB  TYR B 424      20.646  53.085  73.316  1.00  0.00           C  
ATOM    944  CG  TYR B 424      21.940  53.751  72.907  1.00  0.00           C  
ATOM    945  CD1 TYR B 424      22.796  53.155  71.984  1.00  0.00           C  
ATOM    946  CD2 TYR B 424      22.318  54.978  73.458  1.00  0.00           C  
ATOM    947  CE1 TYR B 424      24.001  53.759  71.617  1.00  0.00           C  
ATOM    948  CE2 TYR B 424      23.520  55.593  73.101  1.00  0.00           C  
ATOM    949  CZ  TYR B 424      24.352  54.979  72.181  1.00  0.00           C  
ATOM    950  OH  TYR B 424      25.526  55.584  71.828  1.00  0.00           O  
ATOM    951  N   GLY B 425      21.000  52.427  76.392  1.00  0.00           N  
ATOM    952  CA  GLY B 425      21.667  52.665  77.661  1.00  0.00           C  
ATOM    953  C   GLY B 425      22.315  51.411  78.217  1.00  0.00           C  
ATOM    954  O   GLY B 425      23.457  51.461  78.682  1.00  0.00           O  
ATOM    955  N   ASP B 426      21.599  50.288  78.176  1.00  0.00           N  
ATOM    956  CA  ASP B 426      22.149  49.018  78.662  1.00  0.00           C  
ATOM    957  C   ASP B 426      23.370  48.625  77.831  1.00  0.00           C  
ATOM    958  O   ASP B 426      24.311  48.010  78.340  1.00  0.00           O  
ATOM    959  CB  ASP B 426      21.117  47.887  78.572  1.00  0.00           C  
ATOM    960  CG  ASP B 426      19.964  48.052  79.542  1.00  0.00           C  
ATOM    961  OD1 ASP B 426      20.074  48.854  80.496  1.00  0.00           O  
ATOM    962  OD2 ASP B 426      18.938  47.354  79.357  1.00  0.00           O  
ATOM    963  N   ALA B 427      23.349  48.980  76.552  1.00  0.00           N  
ATOM    964  CA  ALA B 427      24.453  48.672  75.650  1.00  0.00           C  
ATOM    965  C   ALA B 427      25.705  49.443  76.039  1.00  0.00           C  
ATOM    966  O   ALA B 427      26.809  48.893  76.060  1.00  0.00           O  
ATOM    967  CB  ALA B 427      24.073  49.016  74.210  1.00  0.00           C  
ATOM    968  N   VAL B 429      25.543  50.730  76.321  1.00  0.00           N  
ATOM    969  CA  VAL B 429      26.700  51.524  76.699  1.00  0.00           C  
ATOM    970  C   VAL B 429      27.280  51.027  78.026  1.00  0.00           C  
ATOM    971  O   VAL B 429      28.494  51.013  78.204  1.00  0.00           O  
ATOM    972  CB  VAL B 429      26.348  53.005  76.800  1.00  0.00           C  
ATOM    973  CG1 VAL B 429      27.577  53.798  77.218  1.00  0.00           C  
ATOM    974  CG2 VAL B 429      25.833  53.494  75.454  1.00  0.00           C  
ATOM    975  N   GLU B 431      26.419  50.597  78.945  1.00  0.00           N  
ATOM    976  CA  GLU B 431      26.896  50.093  80.231  1.00  0.00           C  
ATOM    977  C   GLU B 431      27.602  48.746  80.108  1.00  0.00           C  
ATOM    978  O   GLU B 431      28.679  48.553  80.675  1.00  0.00           O  
ATOM    979  CB  GLU B 431      25.745  49.981  81.233  1.00  0.00           C  
ATOM    980  CG  GLU B 431      25.417  51.294  81.926  1.00  0.00           C  
ATOM    981  CD  GLU B 431      26.595  51.842  82.728  1.00  0.00           C  
ATOM    982  OE1 GLU B 431      26.963  51.231  83.758  1.00  0.00           O  
ATOM    983  OE2 GLU B 431      27.157  52.880  82.320  1.00  0.00           O  
ATOM    984  N   ASN B 432      27.004  47.808  79.380  1.00  0.00           N  
ATOM    985  CA  ASN B 432      27.640  46.506  79.211  1.00  0.00           C  
ATOM    986  C   ASN B 432      28.973  46.697  78.529  1.00  0.00           C  
ATOM    987  O   ASN B 432      29.900  45.913  78.727  1.00  0.00           O  
ATOM    988  CB  ASN B 432      26.777  45.563  78.371  1.00  0.00           C  
ATOM    989  CG  ASN B 432      25.738  44.852  79.192  1.00  0.00           C  
ATOM    990  OD1 ASN B 432      25.217  43.815  78.788  1.00  0.00           O  
ATOM    991  ND2 ASN B 432      25.422  45.405  80.357  1.00  0.00           N  
ATOM    992  N   ALA B 433      29.055  47.750  77.721  1.00  0.00           N  
ATOM    993  CA  ALA B 433      30.269  48.072  76.997  1.00  0.00           C  
ATOM    994  C   ALA B 433      31.423  48.279  77.973  1.00  0.00           C  
ATOM    995  O   ALA B 433      32.563  47.931  77.678  1.00  0.00           O  
ATOM    996  CB  ALA B 433      30.059  49.325  76.161  1.00  0.00           C  
ATOM    997  N   LYS B 434      31.124  48.848  79.137  1.00  0.00           N  
ATOM    998  CA  LYS B 434      32.163  49.088  80.138  1.00  0.00           C  
ATOM    999  C   LYS B 434      32.751  47.769  80.627  1.00  0.00           C  
ATOM   1000  O   LYS B 434      33.964  47.645  80.751  1.00  0.00           O  
ATOM   1001  CB  LYS B 434      31.600  49.899  81.311  1.00  0.00           C  
ATOM   1002  CG  LYS B 434      31.312  51.348  80.951  1.00  0.00           C  
ATOM   1003  CD  LYS B 434      30.614  52.090  82.089  1.00  0.00           C  
ATOM   1004  CE  LYS B 434      30.265  53.513  81.672  1.00  0.00           C  
ATOM   1005  NZ  LYS B 434      29.305  54.152  82.611  1.00  0.00           N  
ATOM   1006  N   ASP B 435      31.889  46.788  80.892  1.00  0.00           N  
ATOM   1007  CA  ASP B 435      32.331  45.469  81.342  1.00  0.00           C  
ATOM   1008  C   ASP B 435      33.212  44.804  80.293  1.00  0.00           C  
ATOM   1009  O   ASP B 435      34.219  44.182  80.620  1.00  0.00           O  
ATOM   1010  CB  ASP B 435      31.129  44.565  81.621  1.00  0.00           C  
ATOM   1011  CG  ASP B 435      30.435  44.904  82.920  1.00  0.00           C  
ATOM   1012  OD1 ASP B 435      31.055  44.723  83.993  1.00  0.00           O  
ATOM   1013  OD2 ASP B 435      29.271  45.348  82.870  1.00  0.00           O  
ATOM   1014  N   ILE B 436      32.822  44.932  79.029  1.00  0.00           N  
ATOM   1015  CA  ILE B 436      33.574  44.336  77.931  1.00  0.00           C  
ATOM   1016  C   ILE B 436      34.939  45.013  77.813  1.00  0.00           C  
ATOM   1017  O   ILE B 436      35.967  44.354  77.644  1.00  0.00           O  
ATOM   1018  CB  ILE B 436      32.779  44.466  76.611  1.00  0.00           C  
ATOM   1019  CG1 ILE B 436      31.535  43.567  76.683  1.00  0.00           C  
ATOM   1020  CG2 ILE B 436      33.658  44.114  75.424  1.00  0.00           C  
ATOM   1021  CD1 ILE B 436      30.454  43.914  75.664  1.00  0.00           C  
ATOM   1022  N   ILE B 437      34.946  46.334  77.897  1.00  0.00           N  
ATOM   1023  CA  ILE B 437      36.194  47.071  77.832  1.00  0.00           C  
ATOM   1024  C   ILE B 437      37.016  46.646  79.047  1.00  0.00           C  
ATOM   1025  O   ILE B 437      38.229  46.491  78.962  1.00  0.00           O  
ATOM   1026  CB  ILE B 437      35.944  48.596  77.891  1.00  0.00           C  
ATOM   1027  CG1 ILE B 437      35.251  49.057  76.602  1.00  0.00           C  
ATOM   1028  CG2 ILE B 437      37.256  49.333  78.113  1.00  0.00           C  
ATOM   1029  CD1 ILE B 437      34.656  50.464  76.674  1.00  0.00           C  
ATOM   1030  N   ALA B 438      36.343  46.450  80.175  1.00  0.00           N  
ATOM   1031  CA  ALA B 438      37.030  46.043  81.399  1.00  0.00           C  
ATOM   1032  C   ALA B 438      37.860  44.771  81.193  1.00  0.00           C  
ATOM   1033  O   ALA B 438      38.862  44.558  81.878  1.00  0.00           O  
ATOM   1034  CB  ALA B 438      36.020  45.841  82.524  1.00  0.00           C  
ATOM   1035  N   CYS B 439      37.456  43.932  80.242  1.00  0.00           N  
ATOM   1036  CA  CYS B 439      38.183  42.699  79.966  1.00  0.00           C  
ATOM   1037  C   CYS B 439      39.571  42.975  79.426  1.00  0.00           C  
ATOM   1038  O   CYS B 439      40.382  42.062  79.295  1.00  0.00           O  
ATOM   1039  CB  CYS B 439      37.401  41.820  78.988  1.00  0.00           C  
ATOM   1040  SG  CYS B 439      35.952  41.079  79.727  1.00  0.00           S  
ATOM   1041  N   GLY B 444      39.838  44.232  79.089  1.00  0.00           N  
ATOM   1042  CA  GLY B 444      41.158  44.607  78.619  1.00  0.00           C  
ATOM   1043  C   GLY B 444      41.458  44.735  77.139  1.00  0.00           C  
ATOM   1044  O   GLY B 444      42.618  44.933  76.780  1.00  0.00           O  
ATOM   1045  N   PHE B 445      40.448  44.642  76.275  1.00  0.00           N  
ATOM   1046  CA  PHE B 445      40.683  44.748  74.839  1.00  0.00           C  
ATOM   1047  C   PHE B 445      41.460  46.011  74.485  1.00  0.00           C  
ATOM   1048  O   PHE B 445      41.259  47.063  75.092  1.00  0.00           O  
ATOM   1049  CB  PHE B 445      39.350  44.733  74.085  1.00  0.00           C  
ATOM   1050  CG  PHE B 445      38.580  43.455  74.249  1.00  0.00           C  
ATOM   1051  CD1 PHE B 445      38.967  42.302  73.567  1.00  0.00           C  
ATOM   1052  CD2 PHE B 445      37.496  43.390  75.116  1.00  0.00           C  
ATOM   1053  CE1 PHE B 445      38.286  41.097  73.752  1.00  0.00           C  
ATOM   1054  CE2 PHE B 445      36.806  42.198  75.310  1.00  0.00           C  
ATOM   1055  CZ  PHE B 445      37.209  41.039  74.620  1.00  0.00           C  
ATOM   1056  N   ASP B 460      42.344  45.898  73.499  1.00  0.00           N  
ATOM   1057  CA  ASP B 460      43.155  47.021  73.038  1.00  0.00           C  
ATOM   1058  C   ASP B 460      42.268  48.046  72.334  1.00  0.00           C  
ATOM   1059  O   ASP B 460      41.554  47.712  71.392  1.00  0.00           O  
ATOM   1060  CB  ASP B 460      44.229  46.512  72.073  1.00  0.00           C  
ATOM   1061  CG  ASP B 460      45.156  47.614  71.580  1.00  0.00           C  
ATOM   1062  OD1 ASP B 460      46.108  47.290  70.845  1.00  0.00           O  
ATOM   1063  OD2 ASP B 460      44.941  48.799  71.916  1.00  0.00           O  
ATOM   1064  N   ILE B 461      42.324  49.293  72.784  1.00  0.00           N  
ATOM   1065  CA  ILE B 461      41.507  50.341  72.193  1.00  0.00           C  
ATOM   1066  C   ILE B 461      41.944  50.690  70.773  1.00  0.00           C  
ATOM   1067  O   ILE B 461      41.184  51.290  70.013  1.00  0.00           O  
ATOM   1068  CB  ILE B 461      41.551  51.621  73.051  1.00  0.00           C  
ATOM   1069  CG1 ILE B 461      40.439  52.574  72.619  1.00  0.00           C  
ATOM   1070  CG2 ILE B 461      42.902  52.314  72.884  1.00  0.00           C  
ATOM   1071  CD1 ILE B 461      40.301  53.786  73.515  1.00  0.00           C  
ATOM   1072  N   ASN B 463      43.165  50.311  70.411  1.00  0.00           N  
ATOM   1073  CA  ASN B 463      43.681  50.611  69.081  1.00  0.00           C  
ATOM   1074  C   ASN B 463      43.278  49.624  67.994  1.00  0.00           C  
ATOM   1075  O   ASN B 463      43.635  49.810  66.837  1.00  0.00           O  
ATOM   1076  CB  ASN B 463      45.205  50.716  69.113  1.00  0.00           C  
ATOM   1077  CG  ASN B 463      45.680  51.963  69.817  1.00  0.00           C  
ATOM   1078  OD1 ASN B 463      45.326  53.079  69.434  1.00  0.00           O  
ATOM   1079  ND2 ASN B 463      46.484  51.785  70.853  1.00  0.00           N  
ATOM   1080  N   LYS B 471      42.544  48.577  68.358  1.00  0.00           N  
ATOM   1081  CA  LYS B 471      42.118  47.586  67.373  1.00  0.00           C  
ATOM   1082  C   LYS B 471      40.802  46.915  67.731  1.00  0.00           C  
ATOM   1083  O   LYS B 471      40.516  45.803  67.276  1.00  0.00           O  
ATOM   1084  CB  LYS B 471      43.211  46.527  67.185  1.00  0.00           C  
ATOM   1085  CG  LYS B 471      43.643  45.834  68.461  1.00  0.00           C  
ATOM   1086  CD  LYS B 471      45.015  45.182  68.307  1.00  0.00           C  
ATOM   1087  CE  LYS B 471      45.447  44.538  69.617  1.00  0.00           C  
ATOM   1088  NZ  LYS B 471      46.905  44.261  69.671  1.00  0.00           N  
ATOM   1089  N   THR B 472      39.994  47.599  68.535  1.00  0.00           N  
ATOM   1090  CA  THR B 472      38.704  47.068  68.944  1.00  0.00           C  
ATOM   1091  C   THR B 472      37.580  48.076  68.688  1.00  0.00           C  
ATOM   1092  O   THR B 472      37.584  49.191  69.220  1.00  0.00           O  
ATOM   1093  CB  THR B 472      38.703  46.687  70.451  1.00  0.00           C  
ATOM   1094  OG1 THR B 472      39.796  45.804  70.732  1.00  0.00           O  
ATOM   1095  CG2 THR B 472      37.417  45.993  70.818  1.00  0.00           C  
ATOM   1096  N   PHE B 473      36.625  47.691  67.851  1.00  0.00           N  
ATOM   1097  CA  PHE B 473      35.492  48.559  67.568  1.00  0.00           C  
ATOM   1098  C   PHE B 473      34.248  47.947  68.184  1.00  0.00           C  
ATOM   1099  O   PHE B 473      33.788  46.863  67.784  1.00  0.00           O  
ATOM   1100  CB  PHE B 473      35.303  48.754  66.061  1.00  0.00           C  
ATOM   1101  CG  PHE B 473      34.061  49.536  65.701  1.00  0.00           C  
ATOM   1102  CD1 PHE B 473      33.801  50.768  66.294  1.00  0.00           C  
ATOM   1103  CD2 PHE B 473      33.152  49.035  64.763  1.00  0.00           C  
ATOM   1104  CE1 PHE B 473      32.647  51.500  65.960  1.00  0.00           C  
ATOM   1105  CE2 PHE B 473      32.002  49.755  64.422  1.00  0.00           C  
ATOM   1106  CZ  PHE B 473      31.749  50.998  65.026  1.00  0.00           C  
ATOM   1107  N   ILE B 474      33.727  48.630  69.195  1.00  0.00           N  
ATOM   1108  CA  ILE B 474      32.535  48.177  69.885  1.00  0.00           C  
ATOM   1109  C   ILE B 474      31.422  49.065  69.353  1.00  0.00           C  
ATOM   1110  O   ILE B 474      31.491  50.295  69.457  1.00  0.00           O  
ATOM   1111  CB  ILE B 474      32.666  48.362  71.398  1.00  0.00           C  
ATOM   1112  CG1 ILE B 474      33.868  47.558  71.916  1.00  0.00           C  
ATOM   1113  CG2 ILE B 474      31.376  47.933  72.074  1.00  0.00           C  
ATOM   1114  CD1 ILE B 474      34.076  47.652  73.443  1.00  0.00           C  
ATOM   1115  N   PHE B 475      30.391  48.451  68.789  1.00  0.00           N  
ATOM   1116  CA  PHE B 475      29.326  49.246  68.217  1.00  0.00           C  
ATOM   1117  C   PHE B 475      27.920  48.833  68.579  1.00  0.00           C  
ATOM   1118  O   PHE B 475      27.609  47.656  68.757  1.00  0.00           O  
ATOM   1119  CB  PHE B 475      29.487  49.280  66.688  1.00  0.00           C  
ATOM   1120  CG  PHE B 475      29.206  47.957  66.007  1.00  0.00           C  
ATOM   1121  CD1 PHE B 475      27.906  47.597  65.664  1.00  0.00           C  
ATOM   1122  CD2 PHE B 475      30.241  47.066  65.729  1.00  0.00           C  
ATOM   1123  CE1 PHE B 475      27.640  46.363  65.050  1.00  0.00           C  
ATOM   1124  CE2 PHE B 475      29.985  45.835  65.120  1.00  0.00           C  
ATOM   1125  CZ  PHE B 475      28.682  45.485  64.781  1.00  0.00           C  
ATOM   1126  N   SER B 476      27.083  49.848  68.730  1.00  0.00           N  
ATOM   1127  CA  SER B 476      25.675  49.669  69.012  1.00  0.00           C  
ATOM   1128  C   SER B 476      25.033  49.529  67.627  1.00  0.00           C  
ATOM   1129  O   SER B 476      25.367  50.290  66.718  1.00  0.00           O  
ATOM   1130  CB  SER B 476      25.121  50.923  69.692  1.00  0.00           C  
ATOM   1131  OG  SER B 476      23.779  51.162  69.314  1.00  0.00           O  
ATOM   1132  N   ASP B 477      24.136  48.565  67.460  1.00  0.00           N  
ATOM   1133  CA  ASP B 477      23.460  48.399  66.173  1.00  0.00           C  
ATOM   1134  C   ASP B 477      22.695  49.687  65.857  1.00  0.00           C  
ATOM   1135  O   ASP B 477      22.788  50.229  64.755  1.00  0.00           O  
ATOM   1136  CB  ASP B 477      22.463  47.245  66.235  1.00  0.00           C  
ATOM   1137  CG  ASP B 477      23.106  45.885  65.999  1.00  0.00           C  
ATOM   1138  OD1 ASP B 477      24.239  45.827  65.488  1.00  0.00           O  
ATOM   1139  OD2 ASP B 477      22.449  44.875  66.311  1.00  0.00           O  
ATOM   1140  N   LEU B 478      21.933  50.155  66.846  1.00  0.00           N  
ATOM   1141  CA  LEU B 478      21.127  51.364  66.730  1.00  0.00           C  
ATOM   1142  C   LEU B 478      21.939  52.562  66.277  1.00  0.00           C  
ATOM   1143  O   LEU B 478      21.481  53.364  65.473  1.00  0.00           O  
ATOM   1144  CB  LEU B 478      20.459  51.672  68.069  1.00  0.00           C  
ATOM   1145  CG  LEU B 478      19.358  50.672  68.409  1.00  0.00           C  
ATOM   1146  CD1 LEU B 478      18.876  50.862  69.834  1.00  0.00           C  
ATOM   1147  CD2 LEU B 478      18.204  50.867  67.399  1.00  0.00           C  
ATOM   1148  N   ASP B 479      23.157  52.675  66.777  1.00  0.00           N  
ATOM   1149  CA  ASP B 479      24.002  53.787  66.397  1.00  0.00           C  
ATOM   1150  C   ASP B 479      24.733  53.588  65.082  1.00  0.00           C  
ATOM   1151  O   ASP B 479      24.674  54.436  64.196  1.00  0.00           O  
ATOM   1152  CB  ASP B 479      25.037  54.049  67.486  1.00  0.00           C  
ATOM   1153  CG  ASP B 479      24.835  55.373  68.167  1.00  0.00           C  
ATOM   1154  OD1 ASP B 479      23.706  55.631  68.631  1.00  0.00           O  
ATOM   1155  OD2 ASP B 479      25.808  56.149  68.239  1.00  0.00           O  
ATOM   1156  N   TYR B 482      25.410  52.454  64.937  1.00  0.00           N  
ATOM   1157  CA  TYR B 482      26.202  52.233  63.744  1.00  0.00           C  
ATOM   1158  C   TYR B 482      25.462  52.065  62.432  1.00  0.00           C  
ATOM   1159  O   TYR B 482      26.013  52.382  61.380  1.00  0.00           O  
ATOM   1160  CB  TYR B 482      27.142  51.037  63.945  1.00  0.00           C  
ATOM   1161  CG  TYR B 482      28.202  50.953  62.885  1.00  0.00           C  
ATOM   1162  CD1 TYR B 482      29.057  52.033  62.646  1.00  0.00           C  
ATOM   1163  CD2 TYR B 482      28.344  49.813  62.096  1.00  0.00           C  
ATOM   1164  CE1 TYR B 482      30.021  51.981  61.644  1.00  0.00           C  
ATOM   1165  CE2 TYR B 482      29.311  49.754  61.084  1.00  0.00           C  
ATOM   1166  CZ  TYR B 482      30.137  50.840  60.865  1.00  0.00           C  
ATOM   1167  OH  TYR B 482      31.051  50.813  59.845  1.00  0.00           O  
ATOM   1168  N   GLY B 491      23.068  53.761  61.202  1.00  0.00           N  
ATOM   1169  CA  GLY B 491      22.946  55.063  60.576  1.00  0.00           C  
ATOM   1170  C   GLY B 491      24.257  55.757  60.247  1.00  0.00           C  
ATOM   1171  O   GLY B 491      24.249  56.905  59.814  1.00  0.00           O  
ATOM   1172  N   SER B 492      27.118  53.913  58.594  1.00  0.00           N  
ATOM   1173  CA  SER B 492      27.943  52.987  57.825  1.00  0.00           C  
ATOM   1174  C   SER B 492      27.449  52.969  56.389  1.00  0.00           C  
ATOM   1175  O   SER B 492      26.252  52.838  56.149  1.00  0.00           O  
ATOM   1176  CB  SER B 492      27.837  51.567  58.383  1.00  0.00           C  
ATOM   1177  OG  SER B 492      28.591  50.673  57.579  1.00  0.00           O  
ATOM   1178  N   SER B 493      28.366  53.075  55.442  1.00  0.00           N  
ATOM   1179  CA  SER B 493      27.980  53.056  54.032  1.00  0.00           C  
ATOM   1180  C   SER B 493      27.950  51.616  53.539  1.00  0.00           C  
ATOM   1181  O   SER B 493      27.633  51.360  52.375  1.00  0.00           O  
ATOM   1182  CB  SER B 493      28.977  53.849  53.191  1.00  0.00           C  
ATOM   1183  OG  SER B 493      30.205  53.152  53.097  1.00  0.00           O  
ATOM   1184  N   GLY B 494      28.276  50.676  54.431  1.00  0.00           N  
ATOM   1185  CA  GLY B 494      28.289  49.275  54.043  1.00  0.00           C  
ATOM   1186  C   GLY B 494      27.426  48.317  54.848  1.00  0.00           C  
ATOM   1187  O   GLY B 494      26.958  47.308  54.312  1.00  0.00           O  
ATOM   1188  N   PHE B 495      27.186  48.621  56.122  1.00  0.00           N  
ATOM   1189  CA  PHE B 495      26.407  47.713  56.964  1.00  0.00           C  
ATOM   1190  C   PHE B 495      24.985  47.383  56.497  1.00  0.00           C  
ATOM   1191  O   PHE B 495      24.657  46.224  56.285  1.00  0.00           O  
ATOM   1192  CB  PHE B 495      26.348  48.224  58.400  1.00  0.00           C  
ATOM   1193  CG  PHE B 495      26.141  47.138  59.398  1.00  0.00           C  
ATOM   1194  CD1 PHE B 495      27.229  46.517  59.997  1.00  0.00           C  
ATOM   1195  CD2 PHE B 495      24.867  46.701  59.715  1.00  0.00           C  
ATOM   1196  CE1 PHE B 495      27.044  45.468  60.904  1.00  0.00           C  
ATOM   1197  CE2 PHE B 495      24.669  45.657  60.616  1.00  0.00           C  
ATOM   1198  CZ  PHE B 495      25.761  45.039  61.212  1.00  0.00           C  
ATOM   1199  N   TYR B 496      24.128  48.385  56.352  1.00  0.00           N  
ATOM   1200  CA  TYR B 496      22.766  48.110  55.913  1.00  0.00           C  
ATOM   1201  C   TYR B 496      22.741  47.389  54.548  1.00  0.00           C  
ATOM   1202  O   TYR B 496      21.921  46.504  54.323  1.00  0.00           O  
ATOM   1203  CB  TYR B 496      21.950  49.407  55.838  1.00  0.00           C  
ATOM   1204  CG  TYR B 496      20.522  49.174  55.397  1.00  0.00           C  
ATOM   1205  CD1 TYR B 496      19.695  48.294  56.086  1.00  0.00           C  
ATOM   1206  CD2 TYR B 496      20.016  49.794  54.253  1.00  0.00           C  
ATOM   1207  CE1 TYR B 496      18.407  48.023  55.645  1.00  0.00           C  
ATOM   1208  CE2 TYR B 496      18.726  49.536  53.806  1.00  0.00           C  
ATOM   1209  CZ  TYR B 496      17.926  48.648  54.497  1.00  0.00           C  
ATOM   1210  OH  TYR B 496      16.666  48.358  54.022  1.00  0.00           O  
ATOM   1211  N   LYS B 498      23.633  47.758  53.638  1.00  0.00           N  
ATOM   1212  CA  LYS B 498      23.646  47.091  52.339  1.00  0.00           C  
ATOM   1213  C   LYS B 498      23.824  45.582  52.514  1.00  0.00           C  
ATOM   1214  O   LYS B 498      23.114  44.781  51.878  1.00  0.00           O  
ATOM   1215  CB  LYS B 498      24.750  47.677  51.459  1.00  0.00           C  
ATOM   1216  CG  LYS B 498      24.449  49.111  51.034  1.00  0.00           C  
ATOM   1217  CD  LYS B 498      25.619  49.713  50.318  1.00  0.00           C  
ATOM   1218  CE  LYS B 498      25.388  51.189  50.058  1.00  0.00           C  
ATOM   1219  NZ  LYS B 498      26.621  51.821  49.523  1.00  0.00           N  
ATOM   1220  N   ASN B 499      24.758  45.190  53.385  1.00  0.00           N  
ATOM   1221  CA  ASN B 499      24.961  43.774  53.636  1.00  0.00           C  
ATOM   1222  C   ASN B 499      23.742  43.181  54.284  1.00  0.00           C  
ATOM   1223  O   ASN B 499      23.384  42.041  53.993  1.00  0.00           O  
ATOM   1224  CB  ASN B 499      26.197  43.526  54.495  1.00  0.00           C  
ATOM   1225  CG  ASN B 499      27.444  43.456  53.667  1.00  0.00           C  
ATOM   1226  OD1 ASN B 499      27.367  43.265  52.449  1.00  0.00           O  
ATOM   1227  ND2 ASN B 499      28.601  43.591  54.302  1.00  0.00           N  
ATOM   1228  N   VAL B 500      23.084  43.940  55.158  1.00  0.00           N  
ATOM   1229  CA  VAL B 500      21.867  43.433  55.788  1.00  0.00           C  
ATOM   1230  C   VAL B 500      20.792  43.138  54.731  1.00  0.00           C  
ATOM   1231  O   VAL B 500      20.140  42.095  54.775  1.00  0.00           O  
ATOM   1232  CB  VAL B 500      21.279  44.444  56.797  1.00  0.00           C  
ATOM   1233  CG1 VAL B 500      19.888  44.000  57.223  1.00  0.00           C  
ATOM   1234  CG2 VAL B 500      22.185  44.542  58.016  1.00  0.00           C  
ATOM   1235  N   VAL B 501      20.608  44.062  53.789  1.00  0.00           N  
ATOM   1236  CA  VAL B 501      19.590  43.893  52.739  1.00  0.00           C  
ATOM   1237  C   VAL B 501      19.922  42.678  51.871  1.00  0.00           C  
ATOM   1238  O   VAL B 501      19.037  41.900  51.516  1.00  0.00           O  
ATOM   1239  CB  VAL B 501      19.492  45.142  51.834  1.00  0.00           C  
ATOM   1240  CG1 VAL B 501      18.447  44.904  50.758  1.00  0.00           C  
ATOM   1241  CG2 VAL B 501      19.112  46.358  52.654  1.00  0.00           C  
ATOM   1242  N   LYS B 502      21.202  42.538  51.538  1.00  0.00           N  
ATOM   1243  CA  LYS B 502      21.692  41.409  50.762  1.00  0.00           C  
ATOM   1244  C   LYS B 502      21.335  40.107  51.446  1.00  0.00           C  
ATOM   1245  O   LYS B 502      20.830  39.190  50.814  1.00  0.00           O  
ATOM   1246  CB  LYS B 502      23.203  41.457  50.612  1.00  0.00           C  
ATOM   1247  CG  LYS B 502      23.712  42.357  49.523  1.00  0.00           C  
ATOM   1248  CD  LYS B 502      25.224  42.224  49.419  1.00  0.00           C  
ATOM   1249  CE  LYS B 502      25.781  43.066  48.300  1.00  0.00           C  
ATOM   1250  NZ  LYS B 502      27.179  42.673  47.968  1.00  0.00           N  
ATOM   1251  N   ILE B 503      21.613  40.020  52.743  1.00  0.00           N  
ATOM   1252  CA  ILE B 503      21.313  38.812  53.502  1.00  0.00           C  
ATOM   1253  C   ILE B 503      19.805  38.604  53.615  1.00  0.00           C  
ATOM   1254  O   ILE B 503      19.304  37.473  53.511  1.00  0.00           O  
ATOM   1255  CB  ILE B 503      21.923  38.893  54.932  1.00  0.00           C  
ATOM   1256  CG1 ILE B 503      23.447  38.939  54.845  1.00  0.00           C  
ATOM   1257  CG2 ILE B 503      21.460  37.708  55.768  1.00  0.00           C  
ATOM   1258  CD1 ILE B 503      24.135  39.349  56.141  1.00  0.00           C  
ATOM   1259  N   GLN B 504      19.079  39.695  53.840  1.00  0.00           N  
ATOM   1260  CA  GLN B 504      17.627  39.620  53.973  1.00  0.00           C  
ATOM   1261  C   GLN B 504      16.990  39.067  52.708  1.00  0.00           C  
ATOM   1262  O   GLN B 504      15.952  38.418  52.768  1.00  0.00           O  
ATOM   1263  CB  GLN B 504      17.015  40.998  54.222  1.00  0.00           C  
ATOM   1264  CG  GLN B 504      17.399  41.700  55.512  1.00  0.00           C  
ATOM   1265  CD  GLN B 504      16.685  43.038  55.635  1.00  0.00           C  
ATOM   1266  OE1 GLN B 504      16.593  43.790  54.663  1.00  0.00           O  
ATOM   1267  NE2 GLN B 504      16.178  43.337  56.821  1.00  0.00           N  
ATOM   1268  N   LYS B 505      17.598  39.348  51.562  1.00  0.00           N  
ATOM   1269  CA  LYS B 505      17.031  38.876  50.308  1.00  0.00           C  
ATOM   1270  C   LYS B 505      17.250  37.385  50.110  1.00  0.00           C  
ATOM   1271  O   LYS B 505      16.445  36.725  49.470  1.00  0.00           O  
ATOM   1272  CB  LYS B 505      17.617  39.642  49.116  1.00  0.00           C  
ATOM   1273  CG  LYS B 505      17.011  39.210  47.775  1.00  0.00           C  
ATOM   1274  CD  LYS B 505      17.447  40.101  46.628  1.00  0.00           C  
ATOM   1275  CE  LYS B 505      16.851  39.619  45.303  1.00  0.00           C  
ATOM   1276  NZ  LYS B 505      15.367  39.491  45.376  1.00  0.00           N  
ATOM   1277  N   HIS B 506      18.325  36.862  50.692  1.00  0.00           N  
ATOM   1278  CA  HIS B 506      18.671  35.455  50.557  1.00  0.00           C  
ATOM   1279  C   HIS B 506      18.300  34.550  51.737  1.00  0.00           C  
ATOM   1280  O   HIS B 506      18.817  33.440  51.858  1.00  0.00           O  
ATOM   1281  CB  HIS B 506      20.162  35.354  50.253  1.00  0.00           C  
ATOM   1282  CG  HIS B 506      20.573  36.115  49.030  1.00  0.00           C  
ATOM   1283  ND1 HIS B 506      20.688  35.527  47.787  1.00  0.00           N  
ATOM   1284  CD2 HIS B 506      20.870  37.424  48.854  1.00  0.00           C  
ATOM   1285  CE1 HIS B 506      21.043  36.443  46.902  1.00  0.00           C  
ATOM   1286  NE2 HIS B 506      21.160  37.603  47.523  1.00  0.00           N  
ATOM   1287  N   VAL B 845      17.411  35.020  52.605  1.00  0.00           N  
ATOM   1288  CA  VAL B 845      16.953  34.224  53.742  1.00  0.00           C  
ATOM   1289  C   VAL B 845      15.439  34.372  53.822  1.00  0.00           C  
ATOM   1290  O   VAL B 845      14.915  35.485  53.832  1.00  0.00           O  
ATOM   1291  CB  VAL B 845      17.587  34.691  55.090  1.00  0.00           C  
ATOM   1292  CG1 VAL B 845      17.052  33.856  56.216  1.00  0.00           C  
ATOM   1293  CG2 VAL B 845      19.103  34.576  55.036  1.00  0.00           C  
ATOM   1294  N   THR B 846      14.735  33.245  53.871  1.00  0.00           N  
ATOM   1295  CA  THR B 846      13.282  33.249  53.920  1.00  0.00           C  
ATOM   1296  C   THR B 846      12.794  33.021  55.336  1.00  0.00           C  
ATOM   1297  O   THR B 846      13.547  32.581  56.199  1.00  0.00           O  
ATOM   1298  CB  THR B 846      12.680  32.117  53.031  1.00  0.00           C  
ATOM   1299  OG1 THR B 846      12.921  30.845  53.650  1.00  0.00           O  
ATOM   1300  CG2 THR B 846      13.317  32.123  51.638  1.00  0.00           C  
ATOM   1301  N   PHE B1087      11.521  33.305  55.563  1.00  0.00           N  
ATOM   1302  CA  PHE B1087      10.931  33.103  56.870  1.00  0.00           C  
ATOM   1303  C   PHE B1087      11.024  31.628  57.278  1.00  0.00           C  
ATOM   1304  O   PHE B1087      11.414  31.314  58.405  1.00  0.00           O  
ATOM   1305  CB  PHE B1087       9.468  33.521  56.874  1.00  0.00           C  
ATOM   1306  CG  PHE B1087       8.748  33.145  58.131  1.00  0.00           C  
ATOM   1307  CD1 PHE B1087       8.805  33.964  59.255  1.00  0.00           C  
ATOM   1308  CD2 PHE B1087       8.040  31.948  58.211  1.00  0.00           C  
ATOM   1309  CE1 PHE B1087       8.168  33.601  60.440  1.00  0.00           C  
ATOM   1310  CE2 PHE B1087       7.397  31.569  59.392  1.00  0.00           C  
ATOM   1311  CZ  PHE B1087       7.462  32.402  60.514  1.00  0.00           C  
ATOM   1312  N   ASN B1088      10.645  30.726  56.373  1.00  0.00           N  
ATOM   1313  CA  ASN B1088      10.702  29.296  56.679  1.00  0.00           C  
ATOM   1314  C   ASN B1088      12.065  28.880  57.226  1.00  0.00           C  
ATOM   1315  O   ASN B1088      12.148  28.049  58.129  1.00  0.00           O  
ATOM   1316  CB  ASN B1088      10.351  28.470  55.438  1.00  0.00           C  
ATOM   1317  CG  ASN B1088       8.856  28.261  55.285  1.00  0.00           C  
ATOM   1318  OD1 ASN B1088       8.354  28.094  54.175  1.00  0.00           O  
ATOM   1319  ND2 ASN B1088       8.139  28.259  56.403  1.00  0.00           N  
ATOM   1320  N   GLN B1094      13.132  29.456  56.681  1.00  0.00           N  
ATOM   1321  CA  GLN B1094      14.478  29.148  57.153  1.00  0.00           C  
ATOM   1322  C   GLN B1094      14.694  29.608  58.602  1.00  0.00           C  
ATOM   1323  O   GLN B1094      15.256  28.872  59.418  1.00  0.00           O  
ATOM   1324  CB  GLN B1094      15.524  29.800  56.250  1.00  0.00           C  
ATOM   1325  CG  GLN B1094      15.717  29.087  54.915  1.00  0.00           C  
ATOM   1326  CD  GLN B1094      16.782  29.730  54.054  1.00  0.00           C  
ATOM   1327  OE1 GLN B1094      16.671  30.894  53.672  1.00  0.00           O  
ATOM   1328  NE2 GLN B1094      17.822  28.972  53.738  1.00  0.00           N  
ATOM   1329  N   VAL B1164      14.243  30.815  58.931  1.00  0.00           N  
ATOM   1330  CA  VAL B1164      14.430  31.318  60.288  1.00  0.00           C  
ATOM   1331  C   VAL B1164      13.438  30.695  61.247  1.00  0.00           C  
ATOM   1332  O   VAL B1164      13.689  30.621  62.449  1.00  0.00           O  
ATOM   1333  CB  VAL B1164      14.328  32.872  60.361  1.00  0.00           C  
ATOM   1334  CG1 VAL B1164      15.441  33.488  59.558  1.00  0.00           C  
ATOM   1335  CG2 VAL B1164      12.976  33.352  59.862  1.00  0.00           C  
ATOM   1336  N   LYS B1165      12.308  30.244  60.720  1.00  0.00           N  
ATOM   1337  CA  LYS B1165      11.305  29.604  61.556  1.00  0.00           C  
ATOM   1338  C   LYS B1165      11.929  28.328  62.134  1.00  0.00           C  
ATOM   1339  O   LYS B1165      11.777  28.023  63.313  1.00  0.00           O  
ATOM   1340  CB  LYS B1165      10.073  29.258  60.719  1.00  0.00           C  
ATOM   1341  CG  LYS B1165       8.957  28.578  61.489  1.00  0.00           C  
ATOM   1342  CD  LYS B1165       7.751  28.327  60.587  1.00  0.00           C  
ATOM   1343  CE  LYS B1165       6.612  27.667  61.354  1.00  0.00           C  
ATOM   1344  NZ  LYS B1165       5.397  27.453  60.514  1.00  0.00           N  
ATOM   1345  N   GLY B1166      12.654  27.601  61.291  1.00  0.00           N  
ATOM   1346  CA  GLY B1166      13.291  26.374  61.726  1.00  0.00           C  
ATOM   1347  C   GLY B1166      14.477  26.594  62.645  1.00  0.00           C  
ATOM   1348  O   GLY B1166      14.572  25.974  63.707  1.00  0.00           O  
ATOM   1349  N   ILE B1168      15.380  27.483  62.242  1.00  0.00           N  
ATOM   1350  CA  ILE B1168      16.578  27.776  63.023  1.00  0.00           C  
ATOM   1351  C   ILE B1168      16.325  28.484  64.354  1.00  0.00           C  
ATOM   1352  O   ILE B1168      17.005  28.206  65.336  1.00  0.00           O  
ATOM   1353  CB  ILE B1168      17.556  28.646  62.213  1.00  0.00           C  
ATOM   1354  CG1 ILE B1168      17.814  28.011  60.845  1.00  0.00           C  
ATOM   1355  CG2 ILE B1168      18.866  28.802  62.972  1.00  0.00           C  
ATOM   1356  CD1 ILE B1168      18.604  28.898  59.898  1.00  0.00           C  
ATOM   1357  N   PHE B1169      15.349  29.390  64.393  1.00  0.00           N  
ATOM   1358  CA  PHE B1169      15.074  30.157  65.610  1.00  0.00           C  
ATOM   1359  C   PHE B1169      13.693  29.979  66.216  1.00  0.00           C  
ATOM   1360  O   PHE B1169      13.385  30.579  67.244  1.00  0.00           O  
ATOM   1361  CB  PHE B1169      15.285  31.646  65.332  1.00  0.00           C  
ATOM   1362  CG  PHE B1169      16.667  31.986  64.863  1.00  0.00           C  
ATOM   1363  CD1 PHE B1169      17.730  32.011  65.754  1.00  0.00           C  
ATOM   1364  CD2 PHE B1169      16.903  32.301  63.534  1.00  0.00           C  
ATOM   1365  CE1 PHE B1169      19.008  32.353  65.326  1.00  0.00           C  
ATOM   1366  CE2 PHE B1169      18.175  32.643  63.095  1.00  0.00           C  
ATOM   1367  CZ  PHE B1169      19.231  32.671  63.993  1.00  0.00           C  
ATOM   1368  N   GLY B1170      12.847  29.186  65.572  1.00  0.00           N  
ATOM   1369  CA  GLY B1170      11.511  28.967  66.100  1.00  0.00           C  
ATOM   1370  C   GLY B1170      10.528  30.132  66.091  1.00  0.00           C  
ATOM   1371  O   GLY B1170       9.642  30.188  66.947  1.00  0.00           O  
ATOM   1372  N   PHE B1171      10.654  31.062  65.145  1.00  0.00           N  
ATOM   1373  CA  PHE B1171       9.714  32.186  65.095  1.00  0.00           C  
ATOM   1374  C   PHE B1171       8.326  31.712  64.682  1.00  0.00           C  
ATOM   1375  O   PHE B1171       8.185  30.693  64.003  1.00  0.00           O  
ATOM   1376  CB  PHE B1171      10.170  33.250  64.092  1.00  0.00           C  
ATOM   1377  CG  PHE B1171      11.521  33.847  64.389  1.00  0.00           C  
ATOM   1378  CD1 PHE B1171      11.900  34.156  65.696  1.00  0.00           C  
ATOM   1379  CD2 PHE B1171      12.395  34.145  63.354  1.00  0.00           C  
ATOM   1380  CE1 PHE B1171      13.135  34.755  65.957  1.00  0.00           C  
ATOM   1381  CE2 PHE B1171      13.624  34.744  63.601  1.00  0.00           C  
ATOM   1382  CZ  PHE B1171      13.997  35.049  64.902  1.00  0.00           C  
ATOM   1383  N   THR B1177       7.302  32.455  65.088  1.00  0.00           N  
ATOM   1384  CA  THR B1177       5.922  32.130  64.742  1.00  0.00           C  
ATOM   1385  C   THR B1177       5.276  33.316  64.014  1.00  0.00           C  
ATOM   1386  O   THR B1177       5.898  34.366  63.840  1.00  0.00           O  
ATOM   1387  CB  THR B1177       5.079  31.834  65.989  1.00  0.00           C  
ATOM   1388  OG1 THR B1177       5.040  32.999  66.824  1.00  0.00           O  
ATOM   1389  CG2 THR B1177       5.675  30.668  66.774  1.00  0.00           C  
ATOM   1390  N   ASP B1178       4.027  33.130  63.599  1.00  0.00           N  
ATOM   1391  CA  ASP B1178       3.256  34.158  62.900  1.00  0.00           C  
ATOM   1392  C   ASP B1178       2.944  35.319  63.826  1.00  0.00           C  
ATOM   1393  O   ASP B1178       2.658  36.429  63.374  1.00  0.00           O  
ATOM   1394  CB  ASP B1178       1.929  33.575  62.411  1.00  0.00           C  
ATOM   1395  CG  ASP B1178       2.015  33.031  61.017  1.00  0.00           C  
ATOM   1396  OD1 ASP B1178       3.122  32.627  60.597  1.00  0.00           O  
ATOM   1397  OD2 ASP B1178       0.963  33.001  60.345  1.00  0.00           O  
ATOM   1398  N   SER B1179       2.970  35.042  65.123  1.00  0.00           N  
ATOM   1399  CA  SER B1179       2.671  36.048  66.122  1.00  0.00           C  
ATOM   1400  C   SER B1179       3.859  36.944  66.449  1.00  0.00           C  
ATOM   1401  O   SER B1179       3.727  37.894  67.212  1.00  0.00           O  
ATOM   1402  CB  SER B1179       2.164  35.372  67.390  1.00  0.00           C  
ATOM   1403  OG  SER B1179       0.948  34.704  67.122  1.00  0.00           O  
ATOM   1404  N   ASP B1192       5.016  36.641  65.876  1.00  0.00           N  
ATOM   1405  CA  ASP B1192       6.201  37.453  66.115  1.00  0.00           C  
ATOM   1406  C   ASP B1192       6.217  38.724  65.265  1.00  0.00           C  
ATOM   1407  O   ASP B1192       5.769  38.718  64.110  1.00  0.00           O  
ATOM   1408  CB  ASP B1192       7.469  36.652  65.831  1.00  0.00           C  
ATOM   1409  CG  ASP B1192       7.744  35.604  66.897  1.00  0.00           C  
ATOM   1410  OD1 ASP B1192       7.455  35.863  68.089  1.00  0.00           O  
ATOM   1411  OD2 ASP B1192       8.258  34.530  66.536  1.00  0.00           O  
ATOM   1412  N   CYS B1193       6.735  39.806  65.846  1.00  0.00           N  
ATOM   1413  CA  CYS B1193       6.827  41.083  65.149  1.00  0.00           C  
ATOM   1414  C   CYS B1193       7.828  40.928  64.017  1.00  0.00           C  
ATOM   1415  O   CYS B1193       8.763  40.137  64.101  1.00  0.00           O  
ATOM   1416  CB  CYS B1193       7.274  42.196  66.108  1.00  0.00           C  
ATOM   1417  SG  CYS B1193       8.983  42.087  66.729  1.00  0.00           S  
ATOM   1418  N   ILE B1194       7.630  41.683  62.945  1.00  0.00           N  
ATOM   1419  CA  ILE B1194       8.515  41.595  61.796  1.00  0.00           C  
ATOM   1420  C   ILE B1194       9.954  41.947  62.125  1.00  0.00           C  
ATOM   1421  O   ILE B1194      10.880  41.508  61.454  1.00  0.00           O  
ATOM   1422  CB  ILE B1194       7.954  42.465  60.638  1.00  0.00           C  
ATOM   1423  CG1 ILE B1194       7.958  43.956  61.016  1.00  0.00           C  
ATOM   1424  CG2 ILE B1194       6.507  42.043  60.381  1.00  0.00           C  
ATOM   1425  CD1 ILE B1194       7.294  44.890  59.952  1.00  0.00           C  
ATOM   1426  N   GLY B1195      10.163  42.731  63.174  1.00  0.00           N  
ATOM   1427  CA  GLY B1195      11.532  43.050  63.530  1.00  0.00           C  
ATOM   1428  C   GLY B1195      12.305  41.799  63.989  1.00  0.00           C  
ATOM   1429  O   GLY B1195      13.455  41.628  63.646  1.00  0.00           O  
ATOM   1430  N   LYS B1196      11.684  40.938  64.782  1.00  0.00           N  
ATOM   1431  CA  LYS B1196      12.370  39.714  65.239  1.00  0.00           C  
ATOM   1432  C   LYS B1196      12.712  38.822  64.050  1.00  0.00           C  
ATOM   1433  O   LYS B1196      13.810  38.282  63.946  1.00  0.00           O  
ATOM   1434  CB  LYS B1196      11.478  38.915  66.189  1.00  0.00           C  
ATOM   1435  CG  LYS B1196      11.364  39.467  67.590  1.00  0.00           C  
ATOM   1436  CD  LYS B1196      10.448  38.582  68.426  1.00  0.00           C  
ATOM   1437  CE  LYS B1196      10.427  39.013  69.879  1.00  0.00           C  
ATOM   1438  NZ  LYS B1196       9.391  38.272  70.657  1.00  0.00           N  
ATOM   1439  N   ILE B1198      11.750  38.677  63.147  1.00  0.00           N  
ATOM   1440  CA  ILE B1198      11.933  37.844  61.969  1.00  0.00           C  
ATOM   1441  C   ILE B1198      13.112  38.230  61.085  1.00  0.00           C  
ATOM   1442  O   ILE B1198      13.858  37.358  60.648  1.00  0.00           O  
ATOM   1443  CB  ILE B1198      10.597  37.764  61.167  1.00  0.00           C  
ATOM   1444  CG1 ILE B1198       9.622  36.888  61.955  1.00  0.00           C  
ATOM   1445  CG2 ILE B1198      10.828  37.174  59.779  1.00  0.00           C  
ATOM   1446  CD1 ILE B1198       8.175  37.212  61.781  1.00  0.00           C  
ATOM   1447  N   SER B1199      13.326  39.518  60.833  1.00  0.00           N  
ATOM   1448  CA  SER B1199      14.459  39.873  59.996  1.00  0.00           C  
ATOM   1449  C   SER B1199      15.743  40.142  60.778  1.00  0.00           C  
ATOM   1450  O   SER B1199      16.786  40.386  60.183  1.00  0.00           O  
ATOM   1451  CB  SER B1199      14.140  41.079  59.090  1.00  0.00           C  
ATOM   1452  OG  SER B1199      13.874  42.260  59.826  1.00  0.00           O  
ATOM   1453  N   PHE B1200      15.689  40.067  62.103  1.00  0.00           N  
ATOM   1454  CA  PHE B1200      16.904  40.342  62.878  1.00  0.00           C  
ATOM   1455  C   PHE B1200      18.131  39.475  62.553  1.00  0.00           C  
ATOM   1456  O   PHE B1200      19.261  39.964  62.549  1.00  0.00           O  
ATOM   1457  CB  PHE B1200      16.649  40.272  64.382  1.00  0.00           C  
ATOM   1458  CG  PHE B1200      17.800  40.793  65.179  1.00  0.00           C  
ATOM   1459  CD1 PHE B1200      18.110  42.150  65.149  1.00  0.00           C  
ATOM   1460  CD2 PHE B1200      18.660  39.925  65.835  1.00  0.00           C  
ATOM   1461  CE1 PHE B1200      19.267  42.637  65.753  1.00  0.00           C  
ATOM   1462  CE2 PHE B1200      19.824  40.401  66.443  1.00  0.00           C  
ATOM   1463  CZ  PHE B1200      20.127  41.763  66.398  1.00  0.00           C  
ATOM   1464  N   PRO B1201      17.930  38.185  62.256  1.00  0.00           N  
ATOM   1465  CA  PRO B1201      19.101  37.360  61.947  1.00  0.00           C  
ATOM   1466  C   PRO B1201      20.050  37.972  60.932  1.00  0.00           C  
ATOM   1467  O   PRO B1201      21.248  37.724  60.964  1.00  0.00           O  
ATOM   1468  CB  PRO B1201      18.470  36.055  61.481  1.00  0.00           C  
ATOM   1469  CG  PRO B1201      17.279  35.961  62.396  1.00  0.00           C  
ATOM   1470  CD  PRO B1201      16.708  37.362  62.307  1.00  0.00           C  
ATOM   1471  N   ALA B1202      19.527  38.791  60.025  1.00  0.00           N  
ATOM   1472  CA  ALA B1202      20.396  39.424  59.040  1.00  0.00           C  
ATOM   1473  C   ALA B1202      21.319  40.442  59.730  1.00  0.00           C  
ATOM   1474  O   ALA B1202      22.485  40.598  59.351  1.00  0.00           O  
ATOM   1475  CB  ALA B1202      19.545  40.120  57.945  1.00  0.00           C  
ATOM   1476  N   ILE B1203      20.798  41.148  60.730  1.00  0.00           N  
ATOM   1477  CA  ILE B1203      21.624  42.143  61.432  1.00  0.00           C  
ATOM   1478  C   ILE B1203      22.769  41.445  62.167  1.00  0.00           C  
ATOM   1479  O   ILE B1203      23.907  41.907  62.163  1.00  0.00           O  
ATOM   1480  CB  ILE B1203      20.808  42.963  62.470  1.00  0.00           C  
ATOM   1481  CG1 ILE B1203      19.642  43.689  61.792  1.00  0.00           C  
ATOM   1482  CG2 ILE B1203      21.724  43.982  63.148  1.00  0.00           C  
ATOM   1483  CD1 ILE B1203      20.070  44.559  60.665  1.00  0.00           C  
ATOM   1484  N   GLN B1204      22.461  40.317  62.786  1.00  0.00           N  
ATOM   1485  CA  GLN B1204      23.471  39.565  63.518  1.00  0.00           C  
ATOM   1486  C   GLN B1204      24.510  38.950  62.579  1.00  0.00           C  
ATOM   1487  O   GLN B1204      25.667  38.752  62.962  1.00  0.00           O  
ATOM   1488  CB  GLN B1204      22.791  38.469  64.336  1.00  0.00           C  
ATOM   1489  CG  GLN B1204      23.700  37.804  65.349  1.00  0.00           C  
ATOM   1490  CD  GLN B1204      22.919  37.004  66.364  1.00  0.00           C  
ATOM   1491  OE1 GLN B1204      22.049  37.539  67.051  1.00  0.00           O  
ATOM   1492  NE2 GLN B1204      23.222  35.715  66.466  1.00  0.00           N  
ATOM   1493  N   ALA B1205      24.101  38.669  61.342  1.00  0.00           N  
ATOM   1494  CA  ALA B1205      25.001  38.061  60.365  1.00  0.00           C  
ATOM   1495  C   ALA B1205      25.898  39.058  59.650  1.00  0.00           C  
ATOM   1496  O   ALA B1205      27.067  38.778  59.383  1.00  0.00           O  
ATOM   1497  CB  ALA B1205      24.186  37.270  59.330  1.00  0.00           C  
ATOM   1498  N   ALA B1206      25.353  40.232  59.343  1.00  0.00           N  
ATOM   1499  CA  ALA B1206      26.107  41.253  58.618  1.00  0.00           C  
ATOM   1500  C   ALA B1206      27.514  41.567  59.131  1.00  0.00           C  
ATOM   1501  O   ALA B1206      28.433  41.840  58.338  1.00  0.00           O  
ATOM   1502  CB  ALA B1206      25.280  42.536  58.540  1.00  0.00           C  
ATOM   1503  N   PRO B1207      27.713  41.542  60.461  1.00  0.00           N  
ATOM   1504  CA  PRO B1207      29.050  41.837  60.994  1.00  0.00           C  
ATOM   1505  C   PRO B1207      30.126  40.866  60.505  1.00  0.00           C  
ATOM   1506  O   PRO B1207      31.314  41.171  60.579  1.00  0.00           O  
ATOM   1507  CB  PRO B1207      28.847  41.747  62.506  1.00  0.00           C  
ATOM   1508  CG  PRO B1207      27.436  42.170  62.680  1.00  0.00           C  
ATOM   1509  CD  PRO B1207      26.738  41.413  61.554  1.00  0.00           C  
ATOM   1510  N   SER B1208      29.704  39.708  59.988  1.00  0.00           N  
ATOM   1511  CA  SER B1208      30.651  38.698  59.514  1.00  0.00           C  
ATOM   1512  C   SER B1208      31.359  39.070  58.242  1.00  0.00           C  
ATOM   1513  O   SER B1208      32.276  38.380  57.816  1.00  0.00           O  
ATOM   1514  CB  SER B1208      29.962  37.354  59.297  1.00  0.00           C  
ATOM   1515  OG  SER B1208      29.430  36.844  60.500  1.00  0.00           O  
ATOM   1516  N   PHE B1209      30.968  40.164  57.619  1.00  0.00           N  
ATOM   1517  CA  PHE B1209      31.623  40.518  56.368  1.00  0.00           C  
ATOM   1518  C   PHE B1209      32.334  41.845  56.486  1.00  0.00           C  
ATOM   1519  O   PHE B1209      31.750  42.850  56.906  1.00  0.00           O  
ATOM   1520  CB  PHE B1209      30.579  40.495  55.242  1.00  0.00           C  
ATOM   1521  CG  PHE B1209      29.795  39.211  55.202  1.00  0.00           C  
ATOM   1522  CD1 PHE B1209      30.433  38.007  54.929  1.00  0.00           C  
ATOM   1523  CD2 PHE B1209      28.447  39.188  55.537  1.00  0.00           C  
ATOM   1524  CE1 PHE B1209      29.740  36.797  55.000  1.00  0.00           C  
ATOM   1525  CE2 PHE B1209      27.743  37.986  55.613  1.00  0.00           C  
ATOM   1526  CZ  PHE B1209      28.399  36.786  55.344  1.00  0.00           C  
ATOM   1527  N   SER B1210      33.605  41.835  56.103  1.00  0.00           N  
ATOM   1528  CA  SER B1210      34.454  43.003  56.207  1.00  0.00           C  
ATOM   1529  C   SER B1210      33.944  44.329  55.660  1.00  0.00           C  
ATOM   1530  O   SER B1210      34.158  45.373  56.295  1.00  0.00           O  
ATOM   1531  CB  SER B1210      35.835  42.708  55.611  1.00  0.00           C  
ATOM   1532  OG  SER B1210      35.799  42.519  54.207  1.00  0.00           O  
ATOM   1533  N   ASN B1211      33.271  44.328  54.512  1.00  0.00           N  
ATOM   1534  CA  ASN B1211      32.822  45.611  53.983  1.00  0.00           C  
ATOM   1535  C   ASN B1211      31.620  46.206  54.706  1.00  0.00           C  
ATOM   1536  O   ASN B1211      31.031  47.176  54.248  1.00  0.00           O  
ATOM   1537  CB  ASN B1211      32.609  45.558  52.451  1.00  0.00           C  
ATOM   1538  CG  ASN B1211      31.439  44.685  52.018  1.00  0.00           C  
ATOM   1539  OD1 ASN B1211      31.196  44.537  50.815  1.00  0.00           O  
ATOM   1540  ND2 ASN B1211      30.714  44.113  52.967  1.00  0.00           N  
ATOM   1541  N   SER B1280      31.267  45.624  55.848  1.00  0.00           N  
ATOM   1542  CA  SER B1280      30.175  46.150  56.664  1.00  0.00           C  
ATOM   1543  C   SER B1280      30.787  47.265  57.524  1.00  0.00           C  
ATOM   1544  O   SER B1280      30.069  48.034  58.166  1.00  0.00           O  
ATOM   1545  CB  SER B1280      29.595  45.078  57.597  1.00  0.00           C  
ATOM   1546  OG  SER B1280      28.750  44.160  56.925  1.00  0.00           O  
ATOM   1547  N   PHE B1281      32.117  47.328  57.538  1.00  0.00           N  
ATOM   1548  CA  PHE B1281      32.851  48.327  58.319  1.00  0.00           C  
ATOM   1549  C   PHE B1281      33.827  49.084  57.435  1.00  0.00           C  
ATOM   1550  O   PHE B1281      35.023  48.799  57.442  1.00  0.00           O  
ATOM   1551  CB  PHE B1281      33.622  47.641  59.456  1.00  0.00           C  
ATOM   1552  CG  PHE B1281      32.756  46.824  60.349  1.00  0.00           C  
ATOM   1553  CD1 PHE B1281      31.978  47.426  61.324  1.00  0.00           C  
ATOM   1554  CD2 PHE B1281      32.671  45.447  60.183  1.00  0.00           C  
ATOM   1555  CE1 PHE B1281      31.123  46.671  62.119  1.00  0.00           C  
ATOM   1556  CE2 PHE B1281      31.818  44.682  60.976  1.00  0.00           C  
ATOM   1557  CZ  PHE B1281      31.044  45.292  61.940  1.00  0.00           C  
ATOM   1558  N   PRO B1282      33.326  50.066  56.666  1.00  0.00           N  
ATOM   1559  CA  PRO B1282      34.124  50.890  55.755  1.00  0.00           C  
ATOM   1560  C   PRO B1282      35.234  51.651  56.470  1.00  0.00           C  
ATOM   1561  O   PRO B1282      36.328  51.807  55.940  1.00  0.00           O  
ATOM   1562  CB  PRO B1282      33.096  51.854  55.152  1.00  0.00           C  
ATOM   1563  CG  PRO B1282      31.784  51.150  55.330  1.00  0.00           C  
ATOM   1564  CD  PRO B1282      31.922  50.513  56.680  1.00  0.00           C  
ATOM   1565  N   GLN B1283      34.943  52.140  57.671  1.00  0.00           N  
ATOM   1566  CA  GLN B1283      35.938  52.892  58.425  1.00  0.00           C  
ATOM   1567  C   GLN B1283      37.155  52.051  58.803  1.00  0.00           C  
ATOM   1568  O   GLN B1283      38.236  52.591  59.046  1.00  0.00           O  
ATOM   1569  CB  GLN B1283      35.315  53.491  59.693  1.00  0.00           C  
ATOM   1570  CG  GLN B1283      34.213  54.521  59.429  1.00  0.00           C  
ATOM   1571  CD  GLN B1283      32.843  53.890  59.287  1.00  0.00           C  
ATOM   1572  OE1 GLN B1283      32.723  52.698  59.008  1.00  0.00           O  
ATOM   1573  NE2 GLN B1283      31.799  54.694  59.466  1.00  0.00           N  
ATOM   1574  N   ILE B1284      36.990  50.734  58.836  1.00  0.00           N  
ATOM   1575  CA  ILE B1284      38.091  49.845  59.210  1.00  0.00           C  
ATOM   1576  C   ILE B1284      38.696  49.070  58.045  1.00  0.00           C  
ATOM   1577  O   ILE B1284      39.915  48.972  57.919  1.00  0.00           O  
ATOM   1578  CB  ILE B1284      37.639  48.811  60.255  1.00  0.00           C  
ATOM   1579  CG1 ILE B1284      36.898  49.508  61.394  1.00  0.00           C  
ATOM   1580  CG2 ILE B1284      38.857  48.055  60.792  1.00  0.00           C  
ATOM   1581  CD1 ILE B1284      36.140  48.553  62.296  1.00  0.00           C  
ATOM   1582  N   PHE B1285      37.840  48.508  57.201  1.00  0.00           N  
ATOM   1583  CA  PHE B1285      38.298  47.722  56.060  1.00  0.00           C  
ATOM   1584  C   PHE B1285      38.014  48.390  54.713  1.00  0.00           C  
ATOM   1585  O   PHE B1285      38.535  47.971  53.685  1.00  0.00           O  
ATOM   1586  CB  PHE B1285      37.631  46.354  56.101  1.00  0.00           C  
ATOM   1587  CG  PHE B1285      37.791  45.650  57.411  1.00  0.00           C  
ATOM   1588  CD1 PHE B1285      39.044  45.237  57.843  1.00  0.00           C  
ATOM   1589  CD2 PHE B1285      36.693  45.402  58.217  1.00  0.00           C  
ATOM   1590  CE1 PHE B1285      39.199  44.586  59.061  1.00  0.00           C  
ATOM   1591  CE2 PHE B1285      36.840  44.750  59.439  1.00  0.00           C  
ATOM   1592  CZ  PHE B1285      38.094  44.342  59.859  1.00  0.00           C  
ATOM   1593  N   ARG B1286      37.186  49.428  54.727  1.00  0.00           N  
ATOM   1594  CA  ARG B1286      36.831  50.149  53.510  1.00  0.00           C  
ATOM   1595  C   ARG B1286      36.008  49.281  52.555  1.00  0.00           C  
ATOM   1596  O   ARG B1286      34.947  48.779  52.926  1.00  0.00           O  
ATOM   1597  CB  ARG B1286      38.095  50.659  52.808  1.00  0.00           C  
ATOM   1598  CG  ARG B1286      39.062  51.350  53.749  1.00  0.00           C  
ATOM   1599  CD  ARG B1286      40.255  51.928  53.017  1.00  0.00           C  
ATOM   1600  NE  ARG B1286      39.930  53.176  52.327  1.00  0.00           N  
ATOM   1601  CZ  ARG B1286      39.522  54.286  52.937  1.00  0.00           C  
ATOM   1602  NH1 ARG B1286      39.384  54.311  54.257  1.00  0.00           N  
ATOM   1603  NH2 ARG B1286      39.260  55.374  52.229  1.00  0.00           N  
ATOM   1604  N   ASP B1287      36.509  49.089  51.338  1.00  0.00           N  
ATOM   1605  CA  ASP B1287      35.800  48.312  50.318  1.00  0.00           C  
ATOM   1606  C   ASP B1287      36.158  46.833  50.249  1.00  0.00           C  
ATOM   1607  O   ASP B1287      35.482  46.061  49.568  1.00  0.00           O  
ATOM   1608  CB  ASP B1287      36.044  48.932  48.941  1.00  0.00           C  
ATOM   1609  CG  ASP B1287      35.735  50.411  48.909  1.00  0.00           C  
ATOM   1610  OD1 ASP B1287      34.567  50.779  49.164  1.00  0.00           O  
ATOM   1611  OD2 ASP B1287      36.663  51.204  48.633  1.00  0.00           O  
ATOM   1612  N   ARG B1288      37.221  46.443  50.943  1.00  0.00           N  
ATOM   1613  CA  ARG B1288      37.680  45.059  50.947  1.00  0.00           C  
ATOM   1614  C   ARG B1288      36.616  44.071  51.402  1.00  0.00           C  
ATOM   1615  O   ARG B1288      35.879  44.331  52.353  1.00  0.00           O  
ATOM   1616  CB  ARG B1288      38.915  44.938  51.835  1.00  0.00           C  
ATOM   1617  CG  ARG B1288      39.990  45.939  51.478  1.00  0.00           C  
ATOM   1618  CD  ARG B1288      41.243  45.715  52.291  1.00  0.00           C  
ATOM   1619  NE  ARG B1288      41.773  44.367  52.115  1.00  0.00           N  
ATOM   1620  CZ  ARG B1288      42.063  43.824  50.938  1.00  0.00           C  
ATOM   1621  NH1 ARG B1288      41.872  44.510  49.817  1.00  0.00           N  
ATOM   1622  NH2 ARG B1288      42.554  42.595  50.883  1.00  0.00           N  
ATOM   1623  N   THR B1289      36.551  42.930  50.720  1.00  0.00           N  
ATOM   1624  CA  THR B1289      35.577  41.892  51.036  1.00  0.00           C  
ATOM   1625  C   THR B1289      36.255  40.541  51.228  1.00  0.00           C  
ATOM   1626  O   THR B1289      35.588  39.518  51.369  1.00  0.00           O  
ATOM   1627  CB  THR B1289      34.557  41.716  49.897  1.00  0.00           C  
ATOM   1628  OG1 THR B1289      35.177  41.003  48.818  1.00  0.00           O  
ATOM   1629  CG2 THR B1289      34.076  43.069  49.390  1.00  0.00           C  
ATOM   1630  N   ASP B1290      37.580  40.531  51.231  1.00  0.00           N  
ATOM   1631  CA  ASP B1290      38.303  39.276  51.366  1.00  0.00           C  
ATOM   1632  C   ASP B1290      38.778  38.935  52.773  1.00  0.00           C  
ATOM   1633  O   ASP B1290      38.887  37.757  53.113  1.00  0.00           O  
ATOM   1634  CB  ASP B1290      39.481  39.260  50.387  1.00  0.00           C  
ATOM   1635  CG  ASP B1290      40.376  40.466  50.536  1.00  0.00           C  
ATOM   1636  OD1 ASP B1290      39.853  41.586  50.720  1.00  0.00           O  
ATOM   1637  OD2 ASP B1290      41.606  40.293  50.454  1.00  0.00           O  
ATOM   1638  N   ILE B1291      39.057  39.951  53.586  1.00  0.00           N  
ATOM   1639  CA  ILE B1291      39.509  39.727  54.958  1.00  0.00           C  
ATOM   1640  C   ILE B1291      38.486  38.851  55.678  1.00  0.00           C  
ATOM   1641  O   ILE B1291      37.436  39.339  56.103  1.00  0.00           O  
ATOM   1642  CB  ILE B1291      39.641  41.062  55.719  1.00  0.00           C  
ATOM   1643  CG1 ILE B1291      40.543  42.012  54.935  1.00  0.00           C  
ATOM   1644  CG2 ILE B1291      40.209  40.818  57.117  1.00  0.00           C  
ATOM   1645  CD1 ILE B1291      40.690  43.376  55.569  1.00  0.00           C  
ATOM   1646  N   GLN B1292      38.797  37.561  55.808  1.00  0.00           N  
ATOM   1647  CA  GLN B1292      37.910  36.592  56.455  1.00  0.00           C  
ATOM   1648  C   GLN B1292      37.660  36.865  57.943  1.00  0.00           C  
ATOM   1649  O   GLN B1292      38.489  37.463  58.628  1.00  0.00           O  
ATOM   1650  CB  GLN B1292      38.462  35.174  56.265  1.00  0.00           C  
ATOM   1651  CG  GLN B1292      37.687  34.081  57.009  1.00  0.00           C  
ATOM   1652  CD  GLN B1292      37.956  32.690  56.454  1.00  0.00           C  
ATOM   1653  OE1 GLN B1292      39.051  32.402  55.985  1.00  0.00           O  
ATOM   1654  NE2 GLN B1292      36.956  31.821  56.516  1.00  0.00           N  
ATOM   1655  N   CYS B1293      36.513  36.401  58.428  1.00  0.00           N  
ATOM   1656  CA  CYS B1293      36.105  36.602  59.811  1.00  0.00           C  
ATOM   1657  C   CYS B1293      36.296  35.361  60.678  1.00  0.00           C  
ATOM   1658  O   CYS B1293      36.245  34.230  60.183  1.00  0.00           O  
ATOM   1659  CB  CYS B1293      34.633  37.025  59.835  1.00  0.00           C  
ATOM   1660  SG  CYS B1293      33.957  37.524  61.434  1.00  0.00           S  
ATOM   1661  N   LEU B1294      36.522  35.584  61.974  1.00  0.00           N  
ATOM   1662  CA  LEU B1294      36.696  34.500  62.936  1.00  0.00           C  
ATOM   1663  C   LEU B1294      35.768  34.768  64.113  1.00  0.00           C  
ATOM   1664  O   LEU B1294      35.870  35.804  64.768  1.00  0.00           O  
ATOM   1665  CB  LEU B1294      38.150  34.429  63.404  1.00  0.00           C  
ATOM   1666  CG  LEU B1294      38.417  33.307  64.408  1.00  0.00           C  
ATOM   1667  CD1 LEU B1294      37.884  31.983  63.854  1.00  0.00           C  
ATOM   1668  CD2 LEU B1294      39.912  33.227  64.704  1.00  0.00           C  
ATOM   1669  N   ILE B1295      34.882  33.817  64.387  1.00  0.00           N  
ATOM   1670  CA  ILE B1295      33.881  33.959  65.428  1.00  0.00           C  
ATOM   1671  C   ILE B1295      33.921  32.961  66.582  1.00  0.00           C  
ATOM   1672  O   ILE B1295      33.433  31.834  66.459  1.00  0.00           O  
ATOM   1673  CB  ILE B1295      32.459  33.872  64.812  1.00  0.00           C  
ATOM   1674  CG1 ILE B1295      32.322  34.881  63.665  1.00  0.00           C  
ATOM   1675  CG2 ILE B1295      31.397  34.110  65.884  1.00  0.00           C  
ATOM   1676  CD1 ILE B1295      31.006  34.769  62.902  1.00  0.00           C  
ATOM   1677  N   PRO B1296      34.492  33.364  67.729  1.00  0.00           N  
ATOM   1678  CA  PRO B1296      34.532  32.436  68.864  1.00  0.00           C  
ATOM   1679  C   PRO B1296      33.104  32.329  69.373  1.00  0.00           C  
ATOM   1680  O   PRO B1296      32.448  33.344  69.545  1.00  0.00           O  
ATOM   1681  CB  PRO B1296      35.448  33.146  69.858  1.00  0.00           C  
ATOM   1682  CG  PRO B1296      36.362  33.943  68.964  1.00  0.00           C  
ATOM   1683  CD  PRO B1296      35.395  34.505  67.950  1.00  0.00           C  
ATOM   1684  N   CYS B1297      32.608  31.119  69.600  1.00  0.00           N  
ATOM   1685  CA  CYS B1297      31.234  30.956  70.074  1.00  0.00           C  
ATOM   1686  C   CYS B1297      31.029  29.636  70.804  1.00  0.00           C  
ATOM   1687  O   CYS B1297      31.957  28.845  70.943  1.00  0.00           O  
ATOM   1688  CB  CYS B1297      30.260  31.015  68.894  1.00  0.00           C  
ATOM   1689  SG  CYS B1297      30.450  29.617  67.723  1.00  0.00           S  
ATOM   1690  N   ALA B1298      29.803  29.404  71.262  1.00  0.00           N  
ATOM   1691  CA  ALA B1298      29.454  28.171  71.961  1.00  0.00           C  
ATOM   1692  C   ALA B1298      29.021  27.130  70.930  1.00  0.00           C  
ATOM   1693  O   ALA B1298      28.314  27.450  69.973  1.00  0.00           O  
ATOM   1694  CB  ALA B1298      28.325  28.425  72.946  1.00  0.00           C  
ATOM   1695  N   ILE B1299      29.434  25.884  71.145  1.00  0.00           N  
ATOM   1696  CA  ILE B1299      29.120  24.788  70.234  1.00  0.00           C  
ATOM   1697  C   ILE B1299      27.644  24.691  69.858  1.00  0.00           C  
ATOM   1698  O   ILE B1299      27.311  24.468  68.697  1.00  0.00           O  
ATOM   1699  CB  ILE B1299      29.561  23.426  70.828  1.00  0.00           C  
ATOM   1700  CG1 ILE B1299      29.361  22.313  69.793  1.00  0.00           C  
ATOM   1701  CG2 ILE B1299      28.760  23.121  72.093  1.00  0.00           C  
ATOM   1702  CD1 ILE B1299      30.204  22.476  68.543  1.00  0.00           C  
ATOM   1703  N   ASP B1300      26.764  24.859  70.839  1.00  0.00           N  
ATOM   1704  CA  ASP B1300      25.333  24.767  70.590  1.00  0.00           C  
ATOM   1705  C   ASP B1300      24.756  25.966  69.843  1.00  0.00           C  
ATOM   1706  O   ASP B1300      23.544  26.167  69.841  1.00  0.00           O  
ATOM   1707  CB  ASP B1300      24.579  24.565  71.910  1.00  0.00           C  
ATOM   1708  CG  ASP B1300      24.708  25.750  72.849  1.00  0.00           C  
ATOM   1709  OD1 ASP B1300      25.836  26.263  73.026  1.00  0.00           O  
ATOM   1710  OD2 ASP B1300      23.679  26.162  73.426  1.00  0.00           O  
ATOM   1711  N   GLN B1301      25.619  26.758  69.214  1.00  0.00           N  
ATOM   1712  CA  GLN B1301      25.168  27.919  68.451  1.00  0.00           C  
ATOM   1713  C   GLN B1301      25.543  27.722  66.982  1.00  0.00           C  
ATOM   1714  O   GLN B1301      25.214  28.545  66.117  1.00  0.00           O  
ATOM   1715  CB  GLN B1301      25.812  29.208  68.983  1.00  0.00           C  
ATOM   1716  CG  GLN B1301      25.577  29.474  70.468  1.00  0.00           C  
ATOM   1717  CD  GLN B1301      24.104  29.505  70.842  1.00  0.00           C  
ATOM   1718  OE1 GLN B1301      23.331  30.282  70.286  1.00  0.00           O  
ATOM   1719  NE2 GLN B1301      23.710  28.662  71.798  1.00  0.00           N  
ATOM   1720  N   ASP B1302      26.238  26.622  66.713  1.00  0.00           N  
ATOM   1721  CA  ASP B1302      26.669  26.289  65.360  1.00  0.00           C  
ATOM   1722  C   ASP B1302      25.514  26.300  64.347  1.00  0.00           C  
ATOM   1723  O   ASP B1302      25.695  26.719  63.201  1.00  0.00           O  
ATOM   1724  CB  ASP B1302      27.344  24.920  65.346  1.00  0.00           C  
ATOM   1725  CG  ASP B1302      27.855  24.542  63.978  1.00  0.00           C  
ATOM   1726  OD1 ASP B1302      28.882  25.106  63.536  1.00  0.00           O  
ATOM   1727  OD2 ASP B1302      27.213  23.687  63.339  1.00  0.00           O  
ATOM   1728  N   PRO B1303      24.323  25.822  64.746  1.00  0.00           N  
ATOM   1729  CA  PRO B1303      23.190  25.821  63.812  1.00  0.00           C  
ATOM   1730  C   PRO B1303      22.849  27.243  63.362  1.00  0.00           C  
ATOM   1731  O   PRO B1303      22.585  27.479  62.185  1.00  0.00           O  
ATOM   1732  CB  PRO B1303      22.065  25.198  64.633  1.00  0.00           C  
ATOM   1733  CG  PRO B1303      22.798  24.276  65.554  1.00  0.00           C  
ATOM   1734  CD  PRO B1303      23.970  25.113  65.989  1.00  0.00           C  
ATOM   1735  N   TYR B1304      22.860  28.181  64.311  1.00  0.00           N  
ATOM   1736  CA  TYR B1304      22.568  29.584  64.026  1.00  0.00           C  
ATOM   1737  C   TYR B1304      23.590  30.160  63.056  1.00  0.00           C  
ATOM   1738  O   TYR B1304      23.226  30.816  62.080  1.00  0.00           O  
ATOM   1739  CB  TYR B1304      22.579  30.409  65.319  1.00  0.00           C  
ATOM   1740  CG  TYR B1304      21.592  29.942  66.368  1.00  0.00           C  
ATOM   1741  CD1 TYR B1304      21.782  30.250  67.712  1.00  0.00           C  
ATOM   1742  CD2 TYR B1304      20.471  29.194  66.019  1.00  0.00           C  
ATOM   1743  CE1 TYR B1304      20.881  29.823  68.687  1.00  0.00           C  
ATOM   1744  CE2 TYR B1304      19.562  28.764  66.983  1.00  0.00           C  
ATOM   1745  CZ  TYR B1304      19.775  29.081  68.317  1.00  0.00           C  
ATOM   1746  OH  TYR B1304      18.888  28.647  69.280  1.00  0.00           O  
ATOM   1747  N   PHE B1306      24.871  29.914  63.320  1.00  0.00           N  
ATOM   1748  CA  PHE B1306      25.922  30.423  62.448  1.00  0.00           C  
ATOM   1749  C   PHE B1306      25.987  29.720  61.107  1.00  0.00           C  
ATOM   1750  O   PHE B1306      26.724  30.140  60.225  1.00  0.00           O  
ATOM   1751  CB  PHE B1306      27.278  30.346  63.147  1.00  0.00           C  
ATOM   1752  CG  PHE B1306      27.472  31.414  64.174  1.00  0.00           C  
ATOM   1753  CD1 PHE B1306      27.676  32.736  63.781  1.00  0.00           C  
ATOM   1754  CD2 PHE B1306      27.387  31.118  65.528  1.00  0.00           C  
ATOM   1755  CE1 PHE B1306      27.789  33.751  64.719  1.00  0.00           C  
ATOM   1756  CE2 PHE B1306      27.498  32.125  66.482  1.00  0.00           C  
ATOM   1757  CZ  PHE B1306      27.699  33.448  66.074  1.00  0.00           C  
ATOM   1758  N   ARG B1310      25.217  28.651  60.958  1.00  0.00           N  
ATOM   1759  CA  ARG B1310      25.191  27.908  59.700  1.00  0.00           C  
ATOM   1760  C   ARG B1310      24.498  28.812  58.685  1.00  0.00           C  
ATOM   1761  O   ARG B1310      24.918  28.907  57.531  1.00  0.00           O  
ATOM   1762  CB  ARG B1310      24.401  26.605  59.861  1.00  0.00           C  
ATOM   1763  CG  ARG B1310      24.734  25.522  58.824  1.00  0.00           C  
ATOM   1764  CD  ARG B1310      23.729  24.375  58.900  1.00  0.00           C  
ATOM   1765  NE  ARG B1310      24.130  23.178  58.155  1.00  0.00           N  
ATOM   1766  CZ  ARG B1310      24.494  23.152  56.871  1.00  0.00           C  
ATOM   1767  NH1 ARG B1310      24.527  24.267  56.149  1.00  0.00           N  
ATOM   1768  NH2 ARG B1310      24.812  21.997  56.297  1.00  0.00           N  
ATOM   1769  N   THR B1314      24.472  32.047  58.460  1.00  0.00           N  
ATOM   1770  CA  THR B1314      25.429  33.017  57.949  1.00  0.00           C  
ATOM   1771  C   THR B1314      26.442  32.402  56.987  1.00  0.00           C  
ATOM   1772  O   THR B1314      26.742  32.972  55.930  1.00  0.00           O  
ATOM   1773  CB  THR B1314      26.202  33.684  59.094  1.00  0.00           C  
ATOM   1774  OG1 THR B1314      25.279  34.367  59.948  1.00  0.00           O  
ATOM   1775  CG2 THR B1314      27.220  34.661  58.549  1.00  0.00           C  
ATOM   1776  N   ARG B1316      26.995  31.249  57.357  1.00  0.00           N  
ATOM   1777  CA  ARG B1316      27.979  30.618  56.488  1.00  0.00           C  
ATOM   1778  C   ARG B1316      27.347  30.209  55.156  1.00  0.00           C  
ATOM   1779  O   ARG B1316      27.988  30.317  54.117  1.00  0.00           O  
ATOM   1780  CB  ARG B1316      28.595  29.391  57.158  1.00  0.00           C  
ATOM   1781  CG  ARG B1316      29.209  29.645  58.528  1.00  0.00           C  
ATOM   1782  CD  ARG B1316      30.016  28.433  58.956  1.00  0.00           C  
ATOM   1783  NE  ARG B1316      31.267  28.371  58.209  1.00  0.00           N  
ATOM   1784  CZ  ARG B1316      31.854  27.248  57.821  1.00  0.00           C  
ATOM   1785  NH1 ARG B1316      31.301  26.078  58.108  1.00  0.00           N  
ATOM   1786  NH2 ARG B1316      32.993  27.296  57.145  1.00  0.00           N  
ATOM   1787  N   ASP B1317      26.097  29.750  55.194  1.00  0.00           N  
ATOM   1788  CA  ASP B1317      25.397  29.328  53.976  1.00  0.00           C  
ATOM   1789  C   ASP B1317      25.092  30.488  53.016  1.00  0.00           C  
ATOM   1790  O   ASP B1317      25.127  30.317  51.794  1.00  0.00           O  
ATOM   1791  CB  ASP B1317      24.091  28.603  54.322  1.00  0.00           C  
ATOM   1792  CG  ASP B1317      24.322  27.203  54.873  1.00  0.00           C  
ATOM   1793  OD1 ASP B1317      25.351  26.588  54.522  1.00  0.00           O  
ATOM   1794  OD2 ASP B1317      23.468  26.707  55.640  1.00  0.00           O  
ATOM   1795  N   VAL B1318      24.797  31.664  53.568  1.00  0.00           N  
ATOM   1796  CA  VAL B1318      24.500  32.828  52.743  1.00  0.00           C  
ATOM   1797  C   VAL B1318      25.751  33.442  52.122  1.00  0.00           C  
ATOM   1798  O   VAL B1318      25.689  34.033  51.048  1.00  0.00           O  
ATOM   1799  CB  VAL B1318      23.791  33.927  53.565  1.00  0.00           C  
ATOM   1800  CG1 VAL B1318      23.574  35.159  52.707  1.00  0.00           C  
ATOM   1801  CG2 VAL B1318      22.469  33.418  54.075  1.00  0.00           C  
ATOM   1802  N   ALA B1319      26.887  33.292  52.795  1.00  0.00           N  
ATOM   1803  CA  ALA B1319      28.142  33.877  52.336  1.00  0.00           C  
ATOM   1804  C   ALA B1319      28.494  33.689  50.857  1.00  0.00           C  
ATOM   1805  O   ALA B1319      28.653  34.669  50.130  1.00  0.00           O  
ATOM   1806  CB  ALA B1319      29.302  33.385  53.219  1.00  0.00           C  
ATOM   1807  N   PRO B1321      28.651  32.435  50.392  1.00  0.00           N  
ATOM   1808  CA  PRO B1321      28.990  32.289  48.970  1.00  0.00           C  
ATOM   1809  C   PRO B1321      27.882  32.826  48.054  1.00  0.00           C  
ATOM   1810  O   PRO B1321      28.158  33.310  46.958  1.00  0.00           O  
ATOM   1811  CB  PRO B1321      29.211  30.786  48.823  1.00  0.00           C  
ATOM   1812  CG  PRO B1321      28.229  30.220  49.793  1.00  0.00           C  
ATOM   1813  CD  PRO B1321      28.412  31.119  51.012  1.00  0.00           C  
ATOM   1814  N   ARG B1322      26.641  32.755  48.529  1.00  0.00           N  
ATOM   1815  CA  ARG B1322      25.478  33.231  47.779  1.00  0.00           C  
ATOM   1816  C   ARG B1322      25.561  34.718  47.447  1.00  0.00           C  
ATOM   1817  O   ARG B1322      25.053  35.157  46.414  1.00  0.00           O  
ATOM   1818  CB  ARG B1322      24.195  32.983  48.572  1.00  0.00           C  
ATOM   1819  CG  ARG B1322      24.004  31.550  49.020  1.00  0.00           C  
ATOM   1820  CD  ARG B1322      23.026  30.800  48.144  1.00  0.00           C  
ATOM   1821  NE  ARG B1322      21.651  31.285  48.282  1.00  0.00           N  
ATOM   1822  CZ  ARG B1322      20.968  31.306  49.424  1.00  0.00           C  
ATOM   1823  NH1 ARG B1322      21.529  30.875  50.549  1.00  0.00           N  
ATOM   1824  NH2 ARG B1322      19.718  31.742  49.440  1.00  0.00           N  
ATOM   1825  N   ILE B1323      26.187  35.498  48.325  1.00  0.00           N  
ATOM   1826  CA  ILE B1323      26.311  36.928  48.090  1.00  0.00           C  
ATOM   1827  C   ILE B1323      27.731  37.364  47.755  1.00  0.00           C  
ATOM   1828  O   ILE B1323      28.025  38.564  47.683  1.00  0.00           O  
ATOM   1829  CB  ILE B1323      25.766  37.744  49.291  1.00  0.00           C  
ATOM   1830  CG1 ILE B1323      26.443  37.320  50.594  1.00  0.00           C  
ATOM   1831  CG2 ILE B1323      24.272  37.531  49.407  1.00  0.00           C  
ATOM   1832  CD1 ILE B1323      25.861  38.023  51.822  1.00  0.00           C  
ATOM   1833  N   GLY B1341      28.607  36.382  47.547  1.00  0.00           N  
ATOM   1834  CA  GLY B1341      29.985  36.663  47.165  1.00  0.00           C  
ATOM   1835  C   GLY B1341      31.015  36.941  48.249  1.00  0.00           C  
ATOM   1836  O   GLY B1341      32.019  37.605  47.987  1.00  0.00           O  
ATOM   1837  N   TYR B1342      30.791  36.421  49.452  1.00  0.00           N  
ATOM   1838  CA  TYR B1342      31.724  36.659  50.554  1.00  0.00           C  
ATOM   1839  C   TYR B1342      32.265  35.383  51.199  1.00  0.00           C  
ATOM   1840  O   TYR B1342      31.599  34.343  51.207  1.00  0.00           O  
ATOM   1841  CB  TYR B1342      31.046  37.486  51.658  1.00  0.00           C  
ATOM   1842  CG  TYR B1342      30.553  38.860  51.263  1.00  0.00           C  
ATOM   1843  CD1 TYR B1342      31.291  39.674  50.408  1.00  0.00           C  
ATOM   1844  CD2 TYR B1342      29.372  39.379  51.813  1.00  0.00           C  
ATOM   1845  CE1 TYR B1342      30.872  40.979  50.111  1.00  0.00           C  
ATOM   1846  CE2 TYR B1342      28.942  40.680  51.525  1.00  0.00           C  
ATOM   1847  CZ  TYR B1342      29.698  41.473  50.676  1.00  0.00           C  
ATOM   1848  OH  TYR B1342      29.287  42.754  50.389  1.00  0.00           O  
ATOM   1849  N   PRO B1344      33.485  35.446  51.756  1.00  0.00           N  
ATOM   1850  CA  PRO B1344      34.052  34.264  52.403  1.00  0.00           C  
ATOM   1851  C   PRO B1344      33.227  33.953  53.641  1.00  0.00           C  
ATOM   1852  O   PRO B1344      32.695  34.858  54.284  1.00  0.00           O  
ATOM   1853  CB  PRO B1344      35.469  34.708  52.749  1.00  0.00           C  
ATOM   1854  CG  PRO B1344      35.319  36.182  52.963  1.00  0.00           C  
ATOM   1855  CD  PRO B1344      34.435  36.570  51.802  1.00  0.00           C  
ATOM   1856  N   LYS B1345      33.102  32.675  53.967  1.00  0.00           N  
ATOM   1857  CA  LYS B1345      32.337  32.270  55.132  1.00  0.00           C  
ATOM   1858  C   LYS B1345      33.158  32.614  56.373  1.00  0.00           C  
ATOM   1859  O   LYS B1345      34.387  32.643  56.323  1.00  0.00           O  
ATOM   1860  CB  LYS B1345      32.073  30.768  55.066  1.00  0.00           C  
ATOM   1861  CG  LYS B1345      31.679  30.312  53.670  1.00  0.00           C  
ATOM   1862  CD  LYS B1345      31.461  28.806  53.554  1.00  0.00           C  
ATOM   1863  CE  LYS B1345      30.204  28.360  54.276  1.00  0.00           C  
ATOM   1864  NZ  LYS B1345      29.638  27.113  53.678  1.00  0.00           N  
ATOM   1865  N   PRO B1347      32.494  32.910  57.500  1.00  0.00           N  
ATOM   1866  CA  PRO B1347      33.307  33.231  58.673  1.00  0.00           C  
ATOM   1867  C   PRO B1347      33.717  31.935  59.372  1.00  0.00           C  
ATOM   1868  O   PRO B1347      32.913  31.011  59.490  1.00  0.00           O  
ATOM   1869  CB  PRO B1347      32.354  34.052  59.523  1.00  0.00           C  
ATOM   1870  CG  PRO B1347      31.062  33.338  59.294  1.00  0.00           C  
ATOM   1871  CD  PRO B1347      31.062  33.112  57.790  1.00  0.00           C  
ATOM   1872  N   ALA B1348      34.962  31.877  59.830  1.00  0.00           N  
ATOM   1873  CA  ALA B1348      35.455  30.704  60.550  1.00  0.00           C  
ATOM   1874  C   ALA B1348      34.847  30.694  61.952  1.00  0.00           C  
ATOM   1875  O   ALA B1348      34.423  31.738  62.454  1.00  0.00           O  
ATOM   1876  CB  ALA B1348      36.954  30.752  60.631  1.00  0.00           C  
ATOM   1877  N   LEU B1349      34.793  29.518  62.577  1.00  0.00           N  
ATOM   1878  CA  LEU B1349      34.230  29.380  63.915  1.00  0.00           C  
ATOM   1879  C   LEU B1349      35.158  28.597  64.859  1.00  0.00           C  
ATOM   1880  O   LEU B1349      35.982  27.799  64.406  1.00  0.00           O  
ATOM   1881  CB  LEU B1349      32.876  28.658  63.856  1.00  0.00           C  
ATOM   1882  CG  LEU B1349      31.799  29.129  62.868  1.00  0.00           C  
ATOM   1883  CD1 LEU B1349      30.642  28.161  62.914  1.00  0.00           C  
ATOM   1884  CD2 LEU B1349      31.332  30.524  63.205  1.00  0.00           C  
ATOM   1885  N   LEU B1350      35.007  28.851  66.164  1.00  0.00           N  
ATOM   1886  CA  LEU B1350      35.752  28.177  67.235  1.00  0.00           C  
ATOM   1887  C   LEU B1350      34.726  27.924  68.333  1.00  0.00           C  
ATOM   1888  O   LEU B1350      34.287  28.853  69.016  1.00  0.00           O  
ATOM   1889  CB  LEU B1350      36.895  29.059  67.755  1.00  0.00           C  
ATOM   1890  CG  LEU B1350      38.164  29.062  66.897  1.00  0.00           C  
ATOM   1891  CD1 LEU B1350      39.121  30.136  67.372  1.00  0.00           C  
ATOM   1892  CD2 LEU B1350      38.821  27.685  66.947  1.00  0.00           C  
ATOM   1893  N   HIS B1351      34.332  26.666  68.492  1.00  0.00           N  
ATOM   1894  CA  HIS B1351      33.317  26.289  69.468  1.00  0.00           C  
ATOM   1895  C   HIS B1351      33.881  25.948  70.837  1.00  0.00           C  
ATOM   1896  O   HIS B1351      34.992  25.448  70.953  1.00  0.00           O  
ATOM   1897  CB  HIS B1351      32.523  25.092  68.947  1.00  0.00           C  
ATOM   1898  CG  HIS B1351      31.969  25.282  67.565  1.00  0.00           C  
ATOM   1899  ND1 HIS B1351      30.815  25.995  67.315  1.00  0.00           N  
ATOM   1900  CD2 HIS B1351      32.422  24.865  66.358  1.00  0.00           C  
ATOM   1901  CE1 HIS B1351      30.580  26.008  66.015  1.00  0.00           C  
ATOM   1902  NE2 HIS B1351      31.540  25.330  65.412  1.00  0.00           N  
ATOM   1903  N   SER B1352      33.088  26.200  71.867  1.00  0.00           N  
ATOM   1904  CA  SER B1352      33.496  25.929  73.235  1.00  0.00           C  
ATOM   1905  C   SER B1352      32.392  25.152  73.935  1.00  0.00           C  
ATOM   1906  O   SER B1352      31.269  25.069  73.439  1.00  0.00           O  
ATOM   1907  CB  SER B1352      33.739  27.240  73.990  1.00  0.00           C  
ATOM   1908  OG  SER B1352      32.505  27.793  74.411  1.00  0.00           O  
ATOM   1909  N   THR B1356      32.712  24.585  75.092  1.00  0.00           N  
ATOM   1910  CA  THR B1356      31.734  23.823  75.851  1.00  0.00           C  
ATOM   1911  C   THR B1356      30.841  24.787  76.610  1.00  0.00           C  
ATOM   1912  O   THR B1356      31.012  26.003  76.518  1.00  0.00           O  
ATOM   1913  CB  THR B1356      32.422  22.901  76.857  1.00  0.00           C  
ATOM   1914  OG1 THR B1356      33.243  23.689  77.727  1.00  0.00           O  
ATOM   1915  CG2 THR B1356      33.294  21.883  76.139  1.00  0.00           C  
ATOM   1916  N   PHE B1360      29.884  24.245  77.355  1.00  0.00           N  
ATOM   1917  CA  PHE B1360      28.978  25.076  78.132  1.00  0.00           C  
ATOM   1918  C   PHE B1360      29.619  25.412  79.475  1.00  0.00           C  
ATOM   1919  O   PHE B1360      30.558  24.742  79.911  1.00  0.00           O  
ATOM   1920  CB  PHE B1360      27.654  24.348  78.375  1.00  0.00           C  
ATOM   1921  CG  PHE B1360      26.949  23.924  77.117  1.00  0.00           C  
ATOM   1922  CD1 PHE B1360      27.488  22.935  76.298  1.00  0.00           C  
ATOM   1923  CD2 PHE B1360      25.739  24.508  76.752  1.00  0.00           C  
ATOM   1924  CE1 PHE B1360      26.831  22.532  75.133  1.00  0.00           C  
ATOM   1925  CE2 PHE B1360      25.074  24.113  75.590  1.00  0.00           C  
ATOM   1926  CZ  PHE B1360      25.623  23.122  74.779  1.00  0.00           C  
ATOM   1927  N   PHE B1361      29.119  26.460  80.120  1.00  0.00           N  
ATOM   1928  CA  PHE B1361      29.628  26.853  81.422  1.00  0.00           C  
ATOM   1929  C   PHE B1361      28.657  26.277  82.441  1.00  0.00           C  
ATOM   1930  O   PHE B1361      27.456  26.546  82.388  1.00  0.00           O  
ATOM   1931  CB  PHE B1361      29.682  28.372  81.559  1.00  0.00           C  
ATOM   1932  CG  PHE B1361      30.409  28.835  82.786  1.00  0.00           C  
ATOM   1933  CD1 PHE B1361      31.792  28.744  82.862  1.00  0.00           C  
ATOM   1934  CD2 PHE B1361      29.710  29.327  83.882  1.00  0.00           C  
ATOM   1935  CE1 PHE B1361      32.467  29.134  84.011  1.00  0.00           C  
ATOM   1936  CE2 PHE B1361      30.380  29.722  85.042  1.00  0.00           C  
ATOM   1937  CZ  PHE B1361      31.758  29.623  85.103  1.00  0.00           C  
ATOM   1938  N   PRO B1365      29.166  25.473  83.387  1.00  0.00           N  
ATOM   1939  CA  PRO B1365      28.334  24.848  84.420  1.00  0.00           C  
ATOM   1940  C   PRO B1365      27.484  25.838  85.200  1.00  0.00           C  
ATOM   1941  O   PRO B1365      27.918  26.952  85.485  1.00  0.00           O  
ATOM   1942  CB  PRO B1365      29.357  24.149  85.312  1.00  0.00           C  
ATOM   1943  CG  PRO B1365      30.492  23.862  84.375  1.00  0.00           C  
ATOM   1944  CD  PRO B1365      30.586  25.134  83.582  1.00  0.00           C  
ATOM   1945  N   ALA B1366      26.267  25.427  85.539  1.00  0.00           N  
ATOM   1946  CA  ALA B1366      25.372  26.272  86.317  1.00  0.00           C  
ATOM   1947  C   ALA B1366      25.677  26.026  87.797  1.00  0.00           C  
ATOM   1948  O   ALA B1366      26.030  24.910  88.179  1.00  0.00           O  
ATOM   1949  CB  ALA B1366      23.918  25.919  86.007  1.00  0.00           C  
ATOM   1950  N   LEU B1368      25.548  27.058  88.627  1.00  0.00           N  
ATOM   1951  CA  LEU B1368      25.822  26.911  90.056  1.00  0.00           C  
ATOM   1952  C   LEU B1368      25.161  25.684  90.672  1.00  0.00           C  
ATOM   1953  O   LEU B1368      25.820  24.672  90.893  1.00  0.00           O  
ATOM   1954  CB  LEU B1368      25.384  28.157  90.835  1.00  0.00           C  
ATOM   1955  CG  LEU B1368      26.466  29.200  91.120  1.00  0.00           C  
ATOM   1956  CD1 LEU B1368      25.938  30.222  92.119  1.00  0.00           C  
ATOM   1957  CD2 LEU B1368      27.704  28.513  91.684  1.00  0.00           C  
ATOM   1958  N   GLN B1369      23.864  25.775  90.953  1.00  0.00           N  
ATOM   1959  CA  GLN B1369      23.144  24.655  91.553  1.00  0.00           C  
ATOM   1960  C   GLN B1369      23.264  23.399  90.699  1.00  0.00           C  
ATOM   1961  O   GLN B1369      23.016  22.292  91.174  1.00  0.00           O  
ATOM   1962  CB  GLN B1369      21.661  24.998  91.752  1.00  0.00           C  
ATOM   1963  CG  GLN B1369      21.387  26.127  92.743  1.00  0.00           C  
ATOM   1964  CD  GLN B1369      21.351  27.499  92.089  1.00  0.00           C  
ATOM   1965  OE1 GLN B1369      21.255  28.521  92.772  1.00  0.00           O  
ATOM   1966  NE2 GLN B1369      21.417  27.528  90.760  1.00  0.00           N  
ATOM   1967  N   GLY B1370      23.646  23.575  89.439  1.00  0.00           N  
ATOM   1968  CA  GLY B1370      23.790  22.440  88.546  1.00  0.00           C  
ATOM   1969  C   GLY B1370      22.510  22.110  87.804  1.00  0.00           C  
ATOM   1970  O   GLY B1370      22.468  21.171  87.011  1.00  0.00           O  
ATOM   1971  N   PRO B1449      18.794  35.045  91.653  1.00  0.00           N  
ATOM   1972  CA  PRO B1449      19.411  35.274  92.963  1.00  0.00           C  
ATOM   1973  C   PRO B1449      20.818  34.684  93.050  1.00  0.00           C  
ATOM   1974  O   PRO B1449      21.790  35.294  92.604  1.00  0.00           O  
ATOM   1975  CB  PRO B1449      18.434  34.597  93.920  1.00  0.00           C  
ATOM   1976  CG  PRO B1449      17.931  33.439  93.104  1.00  0.00           C  
ATOM   1977  CD  PRO B1449      17.679  34.085  91.757  1.00  0.00           C  
ATOM   1978  N   ASN B1450      20.913  33.491  93.629  1.00  0.00           N  
ATOM   1979  CA  ASN B1450      22.187  32.795  93.778  1.00  0.00           C  
ATOM   1980  C   ASN B1450      22.354  31.829  92.612  1.00  0.00           C  
ATOM   1981  O   ASN B1450      23.016  30.798  92.735  1.00  0.00           O  
ATOM   1982  CB  ASN B1450      22.208  32.011  95.093  1.00  0.00           C  
ATOM   1983  CG  ASN B1450      21.828  32.864  96.287  1.00  0.00           C  
ATOM   1984  OD1 ASN B1450      20.719  33.394  96.361  1.00  0.00           O  
ATOM   1985  ND2 ASN B1450      22.750  32.998  97.233  1.00  0.00           N  
ATOM   1986  N   SER B1452      21.742  32.174  91.484  1.00  0.00           N  
ATOM   1987  CA  SER B1452      21.790  31.356  90.277  1.00  0.00           C  
ATOM   1988  C   SER B1452      23.205  31.237  89.725  1.00  0.00           C  
ATOM   1989  O   SER B1452      23.568  30.225  89.131  1.00  0.00           O  
ATOM   1990  CB  SER B1452      20.874  31.964  89.220  1.00  0.00           C  
ATOM   1991  OG  SER B1452      19.590  32.213  89.763  1.00  0.00           O  
ATOM   1992  N   SER B1455      23.998  32.282  89.923  1.00  0.00           N  
ATOM   1993  CA  SER B1455      25.375  32.299  89.453  1.00  0.00           C  
ATOM   1994  C   SER B1455      26.159  33.409  90.143  1.00  0.00           C  
ATOM   1995  O   SER B1455      25.587  34.231  90.861  1.00  0.00           O  
ATOM   1996  CB  SER B1455      25.409  32.496  87.936  1.00  0.00           C  
ATOM   1997  OG  SER B1455      24.701  33.663  87.559  1.00  0.00           O  
ATOM   1998  N   ILE B1456      27.470  33.422  89.925  1.00  0.00           N  
ATOM   1999  CA  ILE B1456      28.339  34.426  90.525  1.00  0.00           C  
ATOM   2000  C   ILE B1456      28.557  35.587  89.567  1.00  0.00           C  
ATOM   2001  O   ILE B1456      29.315  35.480  88.606  1.00  0.00           O  
ATOM   2002  CB  ILE B1456      29.704  33.831  90.894  1.00  0.00           C  
ATOM   2003  CG1 ILE B1456      29.506  32.645  91.842  1.00  0.00           C  
ATOM   2004  CG2 ILE B1456      30.575  34.902  91.546  1.00  0.00           C  
ATOM   2005  CD1 ILE B1456      30.786  31.929  92.200  1.00  0.00           C  
ATOM   2006  N   PHE B1457      27.893  36.701  89.851  1.00  0.00           N  
ATOM   2007  CA  PHE B1457      27.981  37.889  89.015  1.00  0.00           C  
ATOM   2008  C   PHE B1457      29.251  38.694  89.227  1.00  0.00           C  
ATOM   2009  O   PHE B1457      29.867  38.643  90.288  1.00  0.00           O  
ATOM   2010  CB  PHE B1457      26.755  38.767  89.259  1.00  0.00           C  
ATOM   2011  CG  PHE B1457      25.461  38.082  88.937  1.00  0.00           C  
ATOM   2012  CD1 PHE B1457      25.126  37.792  87.616  1.00  0.00           C  
ATOM   2013  CD2 PHE B1457      24.593  37.692  89.952  1.00  0.00           C  
ATOM   2014  CE1 PHE B1457      23.944  37.122  87.310  1.00  0.00           C  
ATOM   2015  CE2 PHE B1457      23.408  37.020  89.657  1.00  0.00           C  
ATOM   2016  CZ  PHE B1457      23.083  36.734  88.333  1.00  0.00           C  
ATOM   2017  N   LEU B1458      29.638  39.436  88.197  1.00  0.00           N  
ATOM   2018  CA  LEU B1458      30.829  40.261  88.256  1.00  0.00           C  
ATOM   2019  C   LEU B1458      30.611  41.462  89.177  1.00  0.00           C  
ATOM   2020  O   LEU B1458      31.454  42.350  89.265  1.00  0.00           O  
ATOM   2021  CB  LEU B1458      31.200  40.726  86.846  1.00  0.00           C  
ATOM   2022  CG  LEU B1458      32.145  39.832  86.036  1.00  0.00           C  
ATOM   2023  CD1 LEU B1458      31.827  38.356  86.257  1.00  0.00           C  
ATOM   2024  CD2 LEU B1458      32.044  40.205  84.559  1.00  0.00           C  
ATOM   2025  N   THR B1459      29.472  41.479  89.858  1.00  0.00           N  
ATOM   2026  CA  THR B1459      29.150  42.563  90.775  1.00  0.00           C  
ATOM   2027  C   THR B1459      29.234  42.103  92.225  1.00  0.00           C  
ATOM   2028  O   THR B1459      29.247  42.923  93.142  1.00  0.00           O  
ATOM   2029  CB  THR B1459      27.735  43.104  90.526  1.00  0.00           C  
ATOM   2030  OG1 THR B1459      26.813  42.010  90.466  1.00  0.00           O  
ATOM   2031  CG2 THR B1459      27.686  43.894  89.235  1.00  0.00           C  
ATOM   2032  N   ASP B1460      29.285  40.790  92.424  1.00  0.00           N  
ATOM   2033  CA  ASP B1460      29.365  40.218  93.764  1.00  0.00           C  
ATOM   2034  C   ASP B1460      30.670  40.558  94.483  1.00  0.00           C  
ATOM   2035  O   ASP B1460      31.736  40.659  93.864  1.00  0.00           O  
ATOM   2036  CB  ASP B1460      29.197  38.694  93.710  1.00  0.00           C  
ATOM   2037  CG  ASP B1460      27.817  38.274  93.242  1.00  0.00           C  
ATOM   2038  OD1 ASP B1460      26.905  39.128  93.248  1.00  0.00           O  
ATOM   2039  OD2 ASP B1460      27.641  37.091  92.879  1.00  0.00           O  
ATOM   2040  N   THR B1461      30.568  40.733  95.798  1.00  0.00           N  
ATOM   2041  CA  THR B1461      31.719  41.055  96.635  1.00  0.00           C  
ATOM   2042  C   THR B1461      32.432  39.774  97.058  1.00  0.00           C  
ATOM   2043  O   THR B1461      31.923  38.672  96.848  1.00  0.00           O  
ATOM   2044  CB  THR B1461      31.293  41.824  97.911  1.00  0.00           C  
ATOM   2045  OG1 THR B1461      30.284  41.079  98.603  1.00  0.00           O  
ATOM   2046  CG2 THR B1461      30.742  43.191  97.555  1.00  0.00           C  
ATOM   2047  N   ALA B1462      33.611  39.929  97.652  1.00  0.00           N  
ATOM   2048  CA  ALA B1462      34.394  38.787  98.111  1.00  0.00           C  
ATOM   2049  C   ALA B1462      33.550  37.913  99.037  1.00  0.00           C  
ATOM   2050  O   ALA B1462      33.568  36.681  98.948  1.00  0.00           O  
ATOM   2051  CB  ALA B1462      35.639  39.275  98.839  1.00  0.00           C  
ATOM   2052  N   LYS B1463      32.810  38.568  99.925  1.00  0.00           N  
ATOM   2053  CA  LYS B1463      31.952  37.879 100.877  1.00  0.00           C  
ATOM   2054  C   LYS B1463      30.784  37.211 100.155  1.00  0.00           C  
ATOM   2055  O   LYS B1463      30.298  36.162 100.582  1.00  0.00           O  
ATOM   2056  CB  LYS B1463      31.433  38.877 101.918  1.00  0.00           C  
ATOM   2057  CG  LYS B1463      30.558  38.269 103.006  1.00  0.00           C  
ATOM   2058  CD  LYS B1463      30.030  39.351 103.942  1.00  0.00           C  
ATOM   2059  CE  LYS B1463      29.036  38.789 104.950  1.00  0.00           C  
ATOM   2060  NZ  LYS B1463      28.472  39.855 105.831  1.00  0.00           N  
ATOM   2061  N   GLN B1465      30.336  37.826  99.062  1.00  0.00           N  
ATOM   2062  CA  GLN B1465      29.228  37.286  98.274  1.00  0.00           C  
ATOM   2063  C   GLN B1465      29.671  36.045  97.508  1.00  0.00           C  
ATOM   2064  O   GLN B1465      28.936  35.060  97.416  1.00  0.00           O  
ATOM   2065  CB  GLN B1465      28.711  38.335  97.289  1.00  0.00           C  
ATOM   2066  CG  GLN B1465      27.807  39.377  97.911  1.00  0.00           C  
ATOM   2067  CD  GLN B1465      27.391  40.445  96.924  1.00  0.00           C  
ATOM   2068  OE1 GLN B1465      28.212  41.243  96.471  1.00  0.00           O  
ATOM   2069  NE2 GLN B1465      26.109  40.462  96.579  1.00  0.00           N  
ATOM   2070  N   ILE B1467      30.878  36.108  96.955  1.00  0.00           N  
ATOM   2071  CA  ILE B1467      31.440  34.996  96.205  1.00  0.00           C  
ATOM   2072  C   ILE B1467      31.556  33.809  97.150  1.00  0.00           C  
ATOM   2073  O   ILE B1467      31.014  32.733  96.888  1.00  0.00           O  
ATOM   2074  CB  ILE B1467      32.842  35.343  95.670  1.00  0.00           C  
ATOM   2075  CG1 ILE B1467      32.771  36.607  94.813  1.00  0.00           C  
ATOM   2076  CG2 ILE B1467      33.399  34.178  94.862  1.00  0.00           C  
ATOM   2077  CD1 ILE B1467      34.120  37.112  94.357  1.00  0.00           C  
ATOM   2078  N   LYS B1506      32.266  34.028  98.254  1.00  0.00           N  
ATOM   2079  CA  LYS B1506      32.479  33.010  99.274  1.00  0.00           C  
ATOM   2080  C   LYS B1506      31.167  32.320  99.642  1.00  0.00           C  
ATOM   2081  O   LYS B1506      31.084  31.093  99.658  1.00  0.00           O  
ATOM   2082  CB  LYS B1506      33.102  33.659 100.516  1.00  0.00           C  
ATOM   2083  CG  LYS B1506      33.385  32.704 101.665  1.00  0.00           C  
ATOM   2084  CD  LYS B1506      34.053  33.422 102.830  1.00  0.00           C  
ATOM   2085  CE  LYS B1506      34.289  32.481 104.005  1.00  0.00           C  
ATOM   2086  NZ  LYS B1506      34.992  33.161 105.133  1.00  0.00           N  
ATOM   2087  N   THR B1507      30.142  33.116  99.924  1.00  0.00           N  
ATOM   2088  CA  THR B1507      28.832  32.591 100.293  1.00  0.00           C  
ATOM   2089  C   THR B1507      28.156  31.800  99.169  1.00  0.00           C  
ATOM   2090  O   THR B1507      27.504  30.785  99.420  1.00  0.00           O  
ATOM   2091  CB  THR B1507      27.887  33.730 100.722  1.00  0.00           C  
ATOM   2092  OG1 THR B1507      28.458  34.431 101.838  1.00  0.00           O  
ATOM   2093  CG2 THR B1507      26.521  33.169 101.113  1.00  0.00           C  
ATOM   2094  N   LYS B1508      28.302  32.275  97.935  1.00  0.00           N  
ATOM   2095  CA  LYS B1508      27.709  31.606  96.779  1.00  0.00           C  
ATOM   2096  C   LYS B1508      28.290  30.206  96.608  1.00  0.00           C  
ATOM   2097  O   LYS B1508      27.555  29.228  96.467  1.00  0.00           O  
ATOM   2098  CB  LYS B1508      27.962  32.415  95.501  1.00  0.00           C  
ATOM   2099  CG  LYS B1508      27.162  33.704  95.386  1.00  0.00           C  
ATOM   2100  CD  LYS B1508      25.680  33.432  95.186  1.00  0.00           C  
ATOM   2101  CE  LYS B1508      24.916  34.724  94.907  1.00  0.00           C  
ATOM   2102  NZ  LYS B1508      25.406  35.440  93.687  1.00  0.00           N  
ATOM   2103  N   VAL B1509      29.615  30.120  96.615  1.00  0.00           N  
ATOM   2104  CA  VAL B1509      30.290  28.841  96.454  1.00  0.00           C  
ATOM   2105  C   VAL B1509      29.924  27.883  97.584  1.00  0.00           C  
ATOM   2106  O   VAL B1509      29.150  26.944  97.390  1.00  0.00           O  
ATOM   2107  CB  VAL B1509      31.825  29.018  96.432  1.00  0.00           C  
ATOM   2108  CG1 VAL B1509      32.507  27.678  96.200  1.00  0.00           C  
ATOM   2109  CG2 VAL B1509      32.216  30.004  95.354  1.00  0.00           C  
ATOM   2110  N   ASN B1510      30.473  28.136  98.768  1.00  0.00           N  
ATOM   2111  CA  ASN B1510      30.235  27.283  99.927  1.00  0.00           C  
ATOM   2112  C   ASN B1510      28.786  26.900 100.187  1.00  0.00           C  
ATOM   2113  O   ASN B1510      28.521  25.849 100.764  1.00  0.00           O  
ATOM   2114  CB  ASN B1510      30.807  27.928 101.192  1.00  0.00           C  
ATOM   2115  CG  ASN B1510      32.312  28.025 101.160  1.00  0.00           C  
ATOM   2116  OD1 ASN B1510      32.983  27.140 100.634  1.00  0.00           O  
ATOM   2117  ND2 ASN B1510      32.855  29.093 101.737  1.00  0.00           N  
ATOM   2118  N   LYS B1511      27.847  27.735  99.763  1.00  0.00           N  
ATOM   2119  CA  LYS B1511      26.446  27.436 100.018  1.00  0.00           C  
ATOM   2120  C   LYS B1511      25.639  26.943  98.827  1.00  0.00           C  
ATOM   2121  O   LYS B1511      24.682  26.189  99.001  1.00  0.00           O  
ATOM   2122  CB  LYS B1511      25.751  28.662 100.618  1.00  0.00           C  
ATOM   2123  CG  LYS B1511      24.338  28.382 101.105  1.00  0.00           C  
ATOM   2124  CD  LYS B1511      23.731  29.590 101.797  1.00  0.00           C  
ATOM   2125  CE  LYS B1511      22.404  29.233 102.447  1.00  0.00           C  
ATOM   2126  NZ  LYS B1511      22.562  28.167 103.480  1.00  0.00           N  
ATOM   2127  N   HIS B1516      26.018  27.348  97.620  1.00  0.00           N  
ATOM   2128  CA  HIS B1516      25.256  26.942  96.446  1.00  0.00           C  
ATOM   2129  C   HIS B1516      25.978  26.082  95.413  1.00  0.00           C  
ATOM   2130  O   HIS B1516      25.341  25.305  94.700  1.00  0.00           O  
ATOM   2131  CB  HIS B1516      24.677  28.189  95.781  1.00  0.00           C  
ATOM   2132  CG  HIS B1516      23.782  28.980  96.682  1.00  0.00           C  
ATOM   2133  ND1 HIS B1516      22.554  28.519  97.103  1.00  0.00           N  
ATOM   2134  CD2 HIS B1516      23.955  30.185  97.276  1.00  0.00           C  
ATOM   2135  CE1 HIS B1516      22.008  29.405  97.917  1.00  0.00           C  
ATOM   2136  NE2 HIS B1516      22.838  30.425  98.039  1.00  0.00           N  
ATOM   2137  N   ALA B1517      27.297  26.217  95.327  1.00  0.00           N  
ATOM   2138  CA  ALA B1517      28.070  25.435  94.369  1.00  0.00           C  
ATOM   2139  C   ALA B1517      27.780  23.945  94.534  1.00  0.00           C  
ATOM   2140  O   ALA B1517      28.112  23.351  95.561  1.00  0.00           O  
ATOM   2141  CB  ALA B1517      29.562  25.702  94.554  1.00  0.00           C  
ATOM   2142  N   PHE B1518      27.157  23.350  93.520  1.00  0.00           N  
ATOM   2143  CA  PHE B1518      26.825  21.928  93.539  1.00  0.00           C  
ATOM   2144  C   PHE B1518      28.081  21.086  93.749  1.00  0.00           C  
ATOM   2145  O   PHE B1518      29.042  21.181  92.984  1.00  0.00           O  
ATOM   2146  CB  PHE B1518      26.163  21.517  92.222  1.00  0.00           C  
ATOM   2147  CG  PHE B1518      25.707  20.087  92.195  1.00  0.00           C  
ATOM   2148  CD1 PHE B1518      24.552  19.699  92.870  1.00  0.00           C  
ATOM   2149  CD2 PHE B1518      26.439  19.123  91.507  1.00  0.00           C  
ATOM   2150  CE1 PHE B1518      24.131  18.369  92.859  1.00  0.00           C  
ATOM   2151  CE2 PHE B1518      26.029  17.792  91.489  1.00  0.00           C  
ATOM   2152  CZ  PHE B1518      24.872  17.413  92.166  1.00  0.00           C  
ATOM   2153  N   SER B1526      28.058  20.253  94.782  1.00  0.00           N  
ATOM   2154  CA  SER B1526      29.198  19.406  95.106  1.00  0.00           C  
ATOM   2155  C   SER B1526      29.095  17.998  94.528  1.00  0.00           C  
ATOM   2156  O   SER B1526      28.029  17.383  94.535  1.00  0.00           O  
ATOM   2157  CB  SER B1526      29.372  19.321  96.627  1.00  0.00           C  
ATOM   2158  OG  SER B1526      30.476  18.499  96.971  1.00  0.00           O  
ATOM   2159  N   GLY B1527      30.219  17.503  94.024  1.00  0.00           N  
ATOM   2160  CA  GLY B1527      30.269  16.165  93.467  1.00  0.00           C  
ATOM   2161  C   GLY B1527      30.902  15.249  94.496  1.00  0.00           C  
ATOM   2162  O   GLY B1527      31.371  14.155  94.176  1.00  0.00           O  
ATOM   2163  N   GLY B1528      30.919  15.718  95.741  1.00  0.00           N  
ATOM   2164  CA  GLY B1528      31.487  14.947  96.831  1.00  0.00           C  
ATOM   2165  C   GLY B1528      30.414  14.238  97.636  1.00  0.00           C  
ATOM   2166  O   GLY B1528      29.219  14.443  97.413  1.00  0.00           O  
ATOM   2167  N   ARG B1530      30.840  13.405  98.578  1.00  0.00           N  
ATOM   2168  CA  ARG B1530      29.916  12.652  99.414  1.00  0.00           C  
ATOM   2169  C   ARG B1530      29.228  13.506 100.474  1.00  0.00           C  
ATOM   2170  O   ARG B1530      29.673  14.610 100.785  1.00  0.00           O  
ATOM   2171  CB  ARG B1530      30.655  11.492 100.075  1.00  0.00           C  
ATOM   2172  CG  ARG B1530      31.003  10.371  99.117  1.00  0.00           C  
ATOM   2173  CD  ARG B1530      29.745   9.637  98.695  1.00  0.00           C  
ATOM   2174  NE  ARG B1530      30.032   8.481  97.851  1.00  0.00           N  
ATOM   2175  CZ  ARG B1530      29.167   7.501  97.615  1.00  0.00           C  
ATOM   2176  NH1 ARG B1530      27.957   7.537  98.162  1.00  0.00           N  
ATOM   2177  NH2 ARG B1530      29.510   6.484  96.834  1.00  0.00           N  
ATOM   2178  N   ASP B1531      28.141  12.975 101.027  1.00  0.00           N  
ATOM   2179  CA  ASP B1531      27.360  13.671 102.043  1.00  0.00           C  
ATOM   2180  C   ASP B1531      28.094  13.818 103.372  1.00  0.00           C  
ATOM   2181  O   ASP B1531      27.984  14.851 104.037  1.00  0.00           O  
ATOM   2182  CB  ASP B1531      26.034  12.942 102.264  1.00  0.00           C  
ATOM   2183  CG  ASP B1531      25.294  12.683 100.966  1.00  0.00           C  
ATOM   2184  OD1 ASP B1531      25.047  13.652 100.214  1.00  0.00           O  
ATOM   2185  OD2 ASP B1531      24.959  11.510 100.696  1.00  0.00           O  
ATOM   2186  N   THR B1532      28.834  12.787 103.764  1.00  0.00           N  
ATOM   2187  CA  THR B1532      29.581  12.838 105.015  1.00  0.00           C  
ATOM   2188  C   THR B1532      31.078  12.865 104.741  1.00  0.00           C  
ATOM   2189  O   THR B1532      31.533  12.414 103.688  1.00  0.00           O  
ATOM   2190  CB  THR B1532      29.257  11.631 105.929  1.00  0.00           C  
ATOM   2191  OG1 THR B1532      29.542  10.406 105.240  1.00  0.00           O  
ATOM   2192  CG2 THR B1532      27.790  11.658 106.342  1.00  0.00           C  
ATOM   2193  N   ILE B1533      31.839  13.404 105.689  1.00  0.00           N  
ATOM   2194  CA  ILE B1533      33.287  13.493 105.548  1.00  0.00           C  
ATOM   2195  C   ILE B1533      33.920  12.103 105.612  1.00  0.00           C  
ATOM   2196  O   ILE B1533      35.002  11.874 105.064  1.00  0.00           O  
ATOM   2197  CB  ILE B1533      33.892  14.413 106.645  1.00  0.00           C  
ATOM   2198  CG1 ILE B1533      35.421  14.404 106.562  1.00  0.00           C  
ATOM   2199  CG2 ILE B1533      33.400  13.983 108.017  1.00  0.00           C  
ATOM   2200  CD1 ILE B1533      36.093  15.345 107.546  1.00  0.00           C  
ATOM   2201  N   GLU B1534      33.231  11.177 106.273  1.00  0.00           N  
ATOM   2202  CA  GLU B1534      33.709   9.804 106.399  1.00  0.00           C  
ATOM   2203  C   GLU B1534      33.510   9.055 105.086  1.00  0.00           C  
ATOM   2204  O   GLU B1534      34.391   8.322 104.636  1.00  0.00           O  
ATOM   2205  CB  GLU B1534      32.954   9.072 107.515  1.00  0.00           C  
ATOM   2206  CG  GLU B1534      33.313   9.508 108.929  1.00  0.00           C  
ATOM   2207  CD  GLU B1534      33.069  10.984 109.178  1.00  0.00           C  
ATOM   2208  OE1 GLU B1534      31.930  11.450 108.956  1.00  0.00           O  
ATOM   2209  OE2 GLU B1534      34.018  11.675 109.603  1.00  0.00           O  
ATOM   2210  N   GLU B1535      32.348   9.251 104.473  1.00  0.00           N  
ATOM   2211  CA  GLU B1535      32.023   8.587 103.217  1.00  0.00           C  
ATOM   2212  C   GLU B1535      32.702   9.230 102.009  1.00  0.00           C  
ATOM   2213  O   GLU B1535      32.793   8.614 100.948  1.00  0.00           O  
ATOM   2214  CB  GLU B1535      30.504   8.572 103.019  1.00  0.00           C  
ATOM   2215  CG  GLU B1535      30.038   7.797 101.799  1.00  0.00           C  
ATOM   2216  CD  GLU B1535      28.542   7.547 101.807  1.00  0.00           C  
ATOM   2217  OE1 GLU B1535      27.773   8.530 101.884  1.00  0.00           O  
ATOM   2218  OE2 GLU B1535      28.138   6.365 101.736  1.00  0.00           O  
ATOM   2219  N   HIS B1540      33.180  10.462 102.168  1.00  0.00           N  
ATOM   2220  CA  HIS B1540      33.849  11.161 101.073  1.00  0.00           C  
ATOM   2221  C   HIS B1540      35.273  10.648 100.910  1.00  0.00           C  
ATOM   2222  O   HIS B1540      35.731  10.401  99.795  1.00  0.00           O  
ATOM   2223  CB  HIS B1540      33.873  12.671 101.325  1.00  0.00           C  
ATOM   2224  CG  HIS B1540      34.433  13.462 100.183  1.00  0.00           C  
ATOM   2225  ND1 HIS B1540      35.728  13.308  99.735  1.00  0.00           N  
ATOM   2226  CD2 HIS B1540      33.872  14.404  99.390  1.00  0.00           C  
ATOM   2227  CE1 HIS B1540      35.939  14.120  98.715  1.00  0.00           C  
ATOM   2228  NE2 HIS B1540      34.829  14.797  98.485  1.00  0.00           N  
ATOM   2229  N   ARG B1541      35.972  10.494 102.029  1.00  0.00           N  
ATOM   2230  CA  ARG B1541      37.339   9.990 102.011  1.00  0.00           C  
ATOM   2231  C   ARG B1541      37.277   8.506 101.667  1.00  0.00           C  
ATOM   2232  O   ARG B1541      38.283   7.885 101.323  1.00  0.00           O  
ATOM   2233  CB  ARG B1541      37.986  10.202 103.382  1.00  0.00           C  
ATOM   2234  CG  ARG B1541      38.046  11.667 103.786  1.00  0.00           C  
ATOM   2235  CD  ARG B1541      38.616  11.860 105.176  1.00  0.00           C  
ATOM   2236  NE  ARG B1541      38.769  13.276 105.505  1.00  0.00           N  
ATOM   2237  CZ  ARG B1541      39.580  14.114 104.863  1.00  0.00           C  
ATOM   2238  NH1 ARG B1541      40.319  13.684 103.849  1.00  0.00           N  
ATOM   2239  NH2 ARG B1541      39.655  15.386 105.234  1.00  0.00           N  
ATOM   2240  N   GLN B1542      36.067   7.961 101.747  1.00  0.00           N  
ATOM   2241  CA  GLN B1542      35.801   6.558 101.459  1.00  0.00           C  
ATOM   2242  C   GLN B1542      35.666   6.284  99.959  1.00  0.00           C  
ATOM   2243  O   GLN B1542      36.201   5.296  99.453  1.00  0.00           O  
ATOM   2244  CB  GLN B1542      34.512   6.128 102.170  1.00  0.00           C  
ATOM   2245  CG  GLN B1542      34.133   4.662 101.996  1.00  0.00           C  
ATOM   2246  CD  GLN B1542      34.964   3.728 102.858  1.00  0.00           C  
ATOM   2247  OE1 GLN B1542      36.189   3.667 102.732  1.00  0.00           O  
ATOM   2248  NE2 GLN B1542      34.298   2.991 103.742  1.00  0.00           N  
ATOM   2249  N   PHE B1543      34.955   7.161  99.251  1.00  0.00           N  
ATOM   2250  CA  PHE B1543      34.734   6.985  97.815  1.00  0.00           C  
ATOM   2251  C   PHE B1543      35.267   8.118  96.929  1.00  0.00           C  
ATOM   2252  O   PHE B1543      35.427   7.945  95.720  1.00  0.00           O  
ATOM   2253  CB  PHE B1543      33.238   6.785  97.559  1.00  0.00           C  
ATOM   2254  CG  PHE B1543      32.640   5.653  98.346  1.00  0.00           C  
ATOM   2255  CD1 PHE B1543      32.968   4.333  98.051  1.00  0.00           C  
ATOM   2256  CD2 PHE B1543      31.769   5.905  99.402  1.00  0.00           C  
ATOM   2257  CE1 PHE B1543      32.436   3.280  98.799  1.00  0.00           C  
ATOM   2258  CE2 PHE B1543      31.232   4.859 100.156  1.00  0.00           C  
ATOM   2259  CZ  PHE B1543      31.567   3.545  99.854  1.00  0.00           C  
ATOM   2260  N   GLY B1544      35.539   9.274  97.528  1.00  0.00           N  
ATOM   2261  CA  GLY B1544      36.056  10.397  96.763  1.00  0.00           C  
ATOM   2262  C   GLY B1544      34.981  11.275  96.152  1.00  0.00           C  
ATOM   2263  O   GLY B1544      33.789  11.066  96.384  1.00  0.00           O  
ATOM   2264  N   GLY B1545      35.407  12.260  95.366  1.00  0.00           N  
ATOM   2265  CA  GLY B1545      34.466  13.166  94.730  1.00  0.00           C  
ATOM   2266  C   GLY B1545      34.455  13.044  93.219  1.00  0.00           C  
ATOM   2267  O   GLY B1545      35.438  12.613  92.617  1.00  0.00           O  
ATOM   2268  N   ASN B1546      33.339  13.424  92.604  1.00  0.00           N  
ATOM   2269  CA  ASN B1546      33.193  13.357  91.151  1.00  0.00           C  
ATOM   2270  C   ASN B1546      33.500  14.721  90.539  1.00  0.00           C  
ATOM   2271  O   ASN B1546      32.673  15.631  90.597  1.00  0.00           O  
ATOM   2272  CB  ASN B1546      31.762  12.948  90.779  1.00  0.00           C  
ATOM   2273  CG  ASN B1546      31.624  12.551  89.315  1.00  0.00           C  
ATOM   2274  OD1 ASN B1546      32.326  13.073  88.449  1.00  0.00           O  
ATOM   2275  ND2 ASN B1546      30.706  11.631  89.033  1.00  0.00           N  
ATOM   2276  N   CYS B1547      34.687  14.863  89.956  1.00  0.00           N  
ATOM   2277  CA  CYS B1547      35.081  16.125  89.338  1.00  0.00           C  
ATOM   2278  C   CYS B1547      34.273  16.426  88.076  1.00  0.00           C  
ATOM   2279  O   CYS B1547      34.176  17.575  87.644  1.00  0.00           O  
ATOM   2280  CB  CYS B1547      36.574  16.101  89.009  1.00  0.00           C  
ATOM   2281  SG  CYS B1547      37.642  16.143  90.469  1.00  0.00           S  
ATOM   2282  N   ASP B1548      33.689  15.385  87.494  1.00  0.00           N  
ATOM   2283  CA  ASP B1548      32.890  15.525  86.282  1.00  0.00           C  
ATOM   2284  C   ASP B1548      31.651  16.395  86.500  1.00  0.00           C  
ATOM   2285  O   ASP B1548      31.284  17.194  85.636  1.00  0.00           O  
ATOM   2286  CB  ASP B1548      32.453  14.143  85.793  1.00  0.00           C  
ATOM   2287  CG  ASP B1548      33.626  13.219  85.529  1.00  0.00           C  
ATOM   2288  OD1 ASP B1548      33.408  11.988  85.475  1.00  0.00           O  
ATOM   2289  OD2 ASP B1548      34.761  13.723  85.366  1.00  0.00           O  
ATOM   2290  N   VAL B1549      31.015  16.237  87.657  1.00  0.00           N  
ATOM   2291  CA  VAL B1549      29.805  16.989  87.973  1.00  0.00           C  
ATOM   2292  C   VAL B1549      29.977  18.017  89.092  1.00  0.00           C  
ATOM   2293  O   VAL B1549      29.026  18.717  89.448  1.00  0.00           O  
ATOM   2294  CB  VAL B1549      28.655  16.031  88.366  1.00  0.00           C  
ATOM   2295  CG1 VAL B1549      28.473  14.967  87.289  1.00  0.00           C  
ATOM   2296  CG2 VAL B1549      28.948  15.383  89.711  1.00  0.00           C  
ATOM   2297  N   ASP B1563      31.181  18.111  89.648  1.00  0.00           N  
ATOM   2298  CA  ASP B1563      31.435  19.067  90.722  1.00  0.00           C  
ATOM   2299  C   ASP B1563      31.634  20.467  90.147  1.00  0.00           C  
ATOM   2300  O   ASP B1563      32.702  20.787  89.616  1.00  0.00           O  
ATOM   2301  CB  ASP B1563      32.673  18.660  91.522  1.00  0.00           C  
ATOM   2302  CG  ASP B1563      32.818  19.454  92.806  1.00  0.00           C  
ATOM   2303  OD1 ASP B1563      32.027  19.223  93.747  1.00  0.00           O  
ATOM   2304  OD2 ASP B1563      33.717  20.316  92.870  1.00  0.00           O  
ATOM   2305  N   VAL B1569      30.599  21.295  90.267  1.00  0.00           N  
ATOM   2306  CA  VAL B1569      30.628  22.663  89.750  1.00  0.00           C  
ATOM   2307  C   VAL B1569      31.871  23.423  90.202  1.00  0.00           C  
ATOM   2308  O   VAL B1569      32.525  24.092  89.400  1.00  0.00           O  
ATOM   2309  CB  VAL B1569      29.363  23.457  90.193  1.00  0.00           C  
ATOM   2310  CG1 VAL B1569      29.495  24.925  89.802  1.00  0.00           C  
ATOM   2311  CG2 VAL B1569      28.116  22.855  89.553  1.00  0.00           C  
ATOM   2312  N   SER B1594      32.193  23.313  91.489  1.00  0.00           N  
ATOM   2313  CA  SER B1594      33.353  23.997  92.052  1.00  0.00           C  
ATOM   2314  C   SER B1594      34.640  23.647  91.307  1.00  0.00           C  
ATOM   2315  O   SER B1594      35.456  24.526  91.037  1.00  0.00           O  
ATOM   2316  CB  SER B1594      33.491  23.665  93.544  1.00  0.00           C  
ATOM   2317  OG  SER B1594      32.342  24.087  94.272  1.00  0.00           O  
ATOM   2318  N   PHE B1595      34.833  22.376  90.967  1.00  0.00           N  
ATOM   2319  CA  PHE B1595      36.044  22.001  90.239  1.00  0.00           C  
ATOM   2320  C   PHE B1595      35.931  22.408  88.776  1.00  0.00           C  
ATOM   2321  O   PHE B1595      36.923  22.783  88.144  1.00  0.00           O  
ATOM   2322  CB  PHE B1595      36.309  20.493  90.301  1.00  0.00           C  
ATOM   2323  CG  PHE B1595      37.499  20.059  89.472  1.00  0.00           C  
ATOM   2324  CD1 PHE B1595      38.789  20.442  89.825  1.00  0.00           C  
ATOM   2325  CD2 PHE B1595      37.323  19.304  88.315  1.00  0.00           C  
ATOM   2326  CE1 PHE B1595      39.888  20.080  89.038  1.00  0.00           C  
ATOM   2327  CE2 PHE B1595      38.411  18.939  87.525  1.00  0.00           C  
ATOM   2328  CZ  PHE B1595      39.696  19.327  87.885  1.00  0.00           C  
ATOM   2329  N   TYR B1602      34.554  25.021  87.523  1.00  0.00           N  
ATOM   2330  CA  TYR B1602      34.953  26.425  87.413  1.00  0.00           C  
ATOM   2331  C   TYR B1602      36.470  26.553  87.416  1.00  0.00           C  
ATOM   2332  O   TYR B1602      37.028  27.411  86.735  1.00  0.00           O  
ATOM   2333  CB  TYR B1602      34.365  27.249  88.566  1.00  0.00           C  
ATOM   2334  CG  TYR B1602      32.907  27.614  88.390  1.00  0.00           C  
ATOM   2335  CD1 TYR B1602      32.032  26.768  87.707  1.00  0.00           C  
ATOM   2336  CD2 TYR B1602      32.398  28.796  88.924  1.00  0.00           C  
ATOM   2337  CE1 TYR B1602      30.689  27.091  87.557  1.00  0.00           C  
ATOM   2338  CE2 TYR B1602      31.056  29.131  88.783  1.00  0.00           C  
ATOM   2339  CZ  TYR B1602      30.206  28.276  88.098  1.00  0.00           C  
ATOM   2340  OH  TYR B1602      28.875  28.607  87.944  1.00  0.00           O  
ATOM   2341  N   LEU B1603      37.140  25.696  88.182  1.00  0.00           N  
ATOM   2342  CA  LEU B1603      38.595  25.739  88.248  1.00  0.00           C  
ATOM   2343  C   LEU B1603      39.211  25.449  86.896  1.00  0.00           C  
ATOM   2344  O   LEU B1603      40.243  26.019  86.548  1.00  0.00           O  
ATOM   2345  CB  LEU B1603      39.130  24.743  89.291  1.00  0.00           C  
ATOM   2346  CG  LEU B1603      39.013  25.188  90.751  1.00  0.00           C  
ATOM   2347  CD1 LEU B1603      39.456  24.054  91.681  1.00  0.00           C  
ATOM   2348  CD2 LEU B1603      39.885  26.434  90.972  1.00  0.00           C  
ATOM   2349  N   THR B1604      38.582  24.566  86.125  1.00  0.00           N  
ATOM   2350  CA  THR B1604      39.107  24.225  84.804  1.00  0.00           C  
ATOM   2351  C   THR B1604      39.059  25.446  83.887  1.00  0.00           C  
ATOM   2352  O   THR B1604      39.873  25.595  82.978  1.00  0.00           O  
ATOM   2353  CB  THR B1604      38.304  23.075  84.160  1.00  0.00           C  
ATOM   2354  OG1 THR B1604      36.948  23.486  83.957  1.00  0.00           O  
ATOM   2355  CG2 THR B1604      38.315  21.850  85.064  1.00  0.00           C  
ATOM   2356  N   PHE B1613      38.105  26.330  84.146  1.00  0.00           N  
ATOM   2357  CA  PHE B1613      37.960  27.541  83.346  1.00  0.00           C  
ATOM   2358  C   PHE B1613      38.909  28.650  83.783  1.00  0.00           C  
ATOM   2359  O   PHE B1613      39.581  29.262  82.958  1.00  0.00           O  
ATOM   2360  CB  PHE B1613      36.528  28.067  83.442  1.00  0.00           C  
ATOM   2361  CG  PHE B1613      35.534  27.303  82.612  1.00  0.00           C  
ATOM   2362  CD1 PHE B1613      35.490  27.466  81.232  1.00  0.00           C  
ATOM   2363  CD2 PHE B1613      34.617  26.448  83.216  1.00  0.00           C  
ATOM   2364  CE1 PHE B1613      34.539  26.792  80.463  1.00  0.00           C  
ATOM   2365  CE2 PHE B1613      33.664  25.770  82.456  1.00  0.00           C  
ATOM   2366  CZ  PHE B1613      33.624  25.944  81.077  1.00  0.00           C  
ATOM   2367  N   PHE B1614      38.986  28.880  85.089  1.00  0.00           N  
ATOM   2368  CA  PHE B1614      39.796  29.967  85.621  1.00  0.00           C  
ATOM   2369  C   PHE B1614      41.188  29.680  86.184  1.00  0.00           C  
ATOM   2370  O   PHE B1614      42.128  30.429  85.912  1.00  0.00           O  
ATOM   2371  CB  PHE B1614      38.946  30.710  86.640  1.00  0.00           C  
ATOM   2372  CG  PHE B1614      37.631  31.172  86.083  1.00  0.00           C  
ATOM   2373  CD1 PHE B1614      37.596  32.075  85.026  1.00  0.00           C  
ATOM   2374  CD2 PHE B1614      36.431  30.695  86.602  1.00  0.00           C  
ATOM   2375  CE1 PHE B1614      36.387  32.500  84.496  1.00  0.00           C  
ATOM   2376  CE2 PHE B1614      35.212  31.117  86.076  1.00  0.00           C  
ATOM   2377  CZ  PHE B1614      35.191  32.021  85.022  1.00  0.00           C  
ATOM   2378  N   LEU B1615      41.331  28.620  86.972  1.00  0.00           N  
ATOM   2379  CA  LEU B1615      42.641  28.274  87.521  1.00  0.00           C  
ATOM   2380  C   LEU B1615      43.580  28.013  86.348  1.00  0.00           C  
ATOM   2381  O   LEU B1615      43.419  27.032  85.628  1.00  0.00           O  
ATOM   2382  CB  LEU B1615      42.541  27.025  88.402  1.00  0.00           C  
ATOM   2383  CG  LEU B1615      43.863  26.462  88.926  1.00  0.00           C  
ATOM   2384  CD1 LEU B1615      44.669  27.562  89.597  1.00  0.00           C  
ATOM   2385  CD2 LEU B1615      43.573  25.329  89.901  1.00  0.00           C  
ATOM   2386  N   GLU B1616      44.563  28.889  86.165  1.00  0.00           N  
ATOM   2387  CA  GLU B1616      45.497  28.775  85.052  1.00  0.00           C  
ATOM   2388  C   GLU B1616      46.682  27.833  85.225  1.00  0.00           C  
ATOM   2389  O   GLU B1616      47.358  27.510  84.251  1.00  0.00           O  
ATOM   2390  CB  GLU B1616      46.001  30.171  84.668  1.00  0.00           C  
ATOM   2391  CG  GLU B1616      44.904  31.069  84.115  1.00  0.00           C  
ATOM   2392  CD  GLU B1616      45.415  32.432  83.681  1.00  0.00           C  
ATOM   2393  OE1 GLU B1616      46.406  32.479  82.921  1.00  0.00           O  
ATOM   2394  OE2 GLU B1616      44.820  33.455  84.093  1.00  0.00           O  
ATOM   2395  N   ASP B1618      46.935  27.391  86.453  1.00  0.00           N  
ATOM   2396  CA  ASP B1618      48.048  26.481  86.726  1.00  0.00           C  
ATOM   2397  C   ASP B1618      47.601  25.036  86.458  1.00  0.00           C  
ATOM   2398  O   ASP B1618      46.826  24.469  87.233  1.00  0.00           O  
ATOM   2399  CB  ASP B1618      48.488  26.633  88.187  1.00  0.00           C  
ATOM   2400  CG  ASP B1618      49.815  25.949  88.479  1.00  0.00           C  
ATOM   2401  OD1 ASP B1618      49.960  24.747  88.161  1.00  0.00           O  
ATOM   2402  OD2 ASP B1618      50.711  26.620  89.037  1.00  0.00           O  
ATOM   2403  N   ASP B1619      48.087  24.446  85.367  1.00  0.00           N  
ATOM   2404  CA  ASP B1619      47.704  23.079  85.016  1.00  0.00           C  
ATOM   2405  C   ASP B1619      48.038  22.079  86.126  1.00  0.00           C  
ATOM   2406  O   ASP B1619      47.187  21.292  86.548  1.00  0.00           O  
ATOM   2407  CB  ASP B1619      48.382  22.638  83.705  1.00  0.00           C  
ATOM   2408  CG  ASP B1619      47.834  23.366  82.474  1.00  0.00           C  
ATOM   2409  OD1 ASP B1619      46.604  23.588  82.398  1.00  0.00           O  
ATOM   2410  OD2 ASP B1619      48.633  23.700  81.571  1.00  0.00           O  
ATOM   2411  N   ASP B1620      49.280  22.118  86.592  1.00  0.00           N  
ATOM   2412  CA  ASP B1620      49.742  21.228  87.650  1.00  0.00           C  
ATOM   2413  C   ASP B1620      48.892  21.376  88.902  1.00  0.00           C  
ATOM   2414  O   ASP B1620      48.429  20.388  89.473  1.00  0.00           O  
ATOM   2415  CB  ASP B1620      51.194  21.544  87.990  1.00  0.00           C  
ATOM   2416  CG  ASP B1620      52.078  21.572  86.767  1.00  0.00           C  
ATOM   2417  OD1 ASP B1620      52.207  20.523  86.098  1.00  0.00           O  
ATOM   2418  OD2 ASP B1620      52.638  22.648  86.470  1.00  0.00           O  
ATOM   2419  N   LYS B1621      48.691  22.620  89.322  1.00  0.00           N  
ATOM   2420  CA  LYS B1621      47.903  22.908  90.512  1.00  0.00           C  
ATOM   2421  C   LYS B1621      46.463  22.439  90.329  1.00  0.00           C  
ATOM   2422  O   LYS B1621      45.788  22.081  91.298  1.00  0.00           O  
ATOM   2423  CB  LYS B1621      47.932  24.410  90.800  1.00  0.00           C  
ATOM   2424  CG  LYS B1621      47.521  24.790  92.214  1.00  0.00           C  
ATOM   2425  CD  LYS B1621      47.668  26.293  92.439  1.00  0.00           C  
ATOM   2426  CE  LYS B1621      47.532  26.657  93.914  1.00  0.00           C  
ATOM   2427  NZ  LYS B1621      46.233  26.216  94.499  1.00  0.00           N  
ATOM   2428  N   LEU B1622      46.004  22.440  89.078  1.00  0.00           N  
ATOM   2429  CA  LEU B1622      44.643  22.025  88.747  1.00  0.00           C  
ATOM   2430  C   LEU B1622      44.491  20.512  88.812  1.00  0.00           C  
ATOM   2431  O   LEU B1622      43.517  19.996  89.369  1.00  0.00           O  
ATOM   2432  CB  LEU B1622      44.267  22.506  87.342  1.00  0.00           C  
ATOM   2433  CG  LEU B1622      42.933  21.974  86.807  1.00  0.00           C  
ATOM   2434  CD1 LEU B1622      41.790  22.511  87.650  1.00  0.00           C  
ATOM   2435  CD2 LEU B1622      42.765  22.382  85.359  1.00  0.00           C  
ATOM   2436  N   GLU B1632      45.457  19.812  88.226  1.00  0.00           N  
ATOM   2437  CA  GLU B1632      45.457  18.357  88.200  1.00  0.00           C  
ATOM   2438  C   GLU B1632      45.608  17.807  89.611  1.00  0.00           C  
ATOM   2439  O   GLU B1632      44.941  16.846  89.988  1.00  0.00           O  
ATOM   2440  CB  GLU B1632      46.602  17.855  87.316  1.00  0.00           C  
ATOM   2441  CG  GLU B1632      46.716  16.343  87.246  1.00  0.00           C  
ATOM   2442  CD  GLU B1632      45.410  15.684  86.849  1.00  0.00           C  
ATOM   2443  OE1 GLU B1632      44.915  15.950  85.732  1.00  0.00           O  
ATOM   2444  OE2 GLU B1632      44.878  14.901  87.662  1.00  0.00           O  
ATOM   2445  N   GLN B1635      46.492  18.425  90.385  1.00  0.00           N  
ATOM   2446  CA  GLN B1635      46.726  18.002  91.757  1.00  0.00           C  
ATOM   2447  C   GLN B1635      45.405  18.013  92.522  1.00  0.00           C  
ATOM   2448  O   GLN B1635      45.108  17.089  93.286  1.00  0.00           O  
ATOM   2449  CB  GLN B1635      47.757  18.930  92.415  1.00  0.00           C  
ATOM   2450  CG  GLN B1635      47.879  18.804  93.925  1.00  0.00           C  
ATOM   2451  CD  GLN B1635      47.047  19.843  94.660  1.00  0.00           C  
ATOM   2452  OE1 GLN B1635      47.210  21.046  94.447  1.00  0.00           O  
ATOM   2453  NE2 GLN B1635      46.152  19.386  95.530  1.00  0.00           N  
ATOM   2454  N   ILE B1636      44.604  19.050  92.299  1.00  0.00           N  
ATOM   2455  CA  ILE B1636      43.307  19.170  92.956  1.00  0.00           C  
ATOM   2456  C   ILE B1636      42.350  18.071  92.491  1.00  0.00           C  
ATOM   2457  O   ILE B1636      41.634  17.473  93.300  1.00  0.00           O  
ATOM   2458  CB  ILE B1636      42.665  20.536  92.663  1.00  0.00           C  
ATOM   2459  CG1 ILE B1636      43.523  21.645  93.272  1.00  0.00           C  
ATOM   2460  CG2 ILE B1636      41.246  20.579  93.215  1.00  0.00           C  
ATOM   2461  CD1 ILE B1636      43.005  23.038  92.997  1.00  0.00           C  
ATOM   2462  N   ARG B1637      42.337  17.810  91.188  1.00  0.00           N  
ATOM   2463  CA  ARG B1637      41.467  16.781  90.629  1.00  0.00           C  
ATOM   2464  C   ARG B1637      41.753  15.436  91.301  1.00  0.00           C  
ATOM   2465  O   ARG B1637      40.840  14.770  91.789  1.00  0.00           O  
ATOM   2466  CB  ARG B1637      41.681  16.667  89.117  1.00  0.00           C  
ATOM   2467  CG  ARG B1637      40.662  15.779  88.416  1.00  0.00           C  
ATOM   2468  CD  ARG B1637      40.896  15.723  86.908  1.00  0.00           C  
ATOM   2469  NE  ARG B1637      42.134  15.031  86.556  1.00  0.00           N  
ATOM   2470  CZ  ARG B1637      42.362  13.742  86.792  1.00  0.00           C  
ATOM   2471  NH1 ARG B1637      41.434  12.998  87.382  1.00  0.00           N  
ATOM   2472  NH2 ARG B1637      43.517  13.192  86.436  1.00  0.00           N  
ATOM   2473  N   LYS B1638      43.028  15.055  91.329  1.00  0.00           N  
ATOM   2474  CA  LYS B1638      43.445  13.798  91.940  1.00  0.00           C  
ATOM   2475  C   LYS B1638      43.052  13.701  93.411  1.00  0.00           C  
ATOM   2476  O   LYS B1638      42.417  12.731  93.823  1.00  0.00           O  
ATOM   2477  CB  LYS B1638      44.959  13.620  91.800  1.00  0.00           C  
ATOM   2478  CG  LYS B1638      45.417  13.430  90.365  1.00  0.00           C  
ATOM   2479  CD  LYS B1638      46.931  13.257  90.256  1.00  0.00           C  
ATOM   2480  CE  LYS B1638      47.362  13.124  88.796  1.00  0.00           C  
ATOM   2481  NZ  LYS B1638      48.829  12.929  88.634  1.00  0.00           N  
ATOM   2482  N   ASP B1639      43.421  14.706  94.203  1.00  0.00           N  
ATOM   2483  CA  ASP B1639      43.097  14.692  95.626  1.00  0.00           C  
ATOM   2484  C   ASP B1639      41.600  14.619  95.897  1.00  0.00           C  
ATOM   2485  O   ASP B1639      41.153  13.848  96.751  1.00  0.00           O  
ATOM   2486  CB  ASP B1639      43.683  15.922  96.331  1.00  0.00           C  
ATOM   2487  CG  ASP B1639      45.190  15.834  96.510  1.00  0.00           C  
ATOM   2488  OD1 ASP B1639      45.674  14.766  96.940  1.00  0.00           O  
ATOM   2489  OD2 ASP B1639      45.889  16.833  96.235  1.00  0.00           O  
ATOM   2490  N   TYR B1640      40.822  15.415  95.171  1.00  0.00           N  
ATOM   2491  CA  TYR B1640      39.380  15.420  95.366  1.00  0.00           C  
ATOM   2492  C   TYR B1640      38.781  14.074  94.980  1.00  0.00           C  
ATOM   2493  O   TYR B1640      37.874  13.577  95.647  1.00  0.00           O  
ATOM   2494  CB  TYR B1640      38.725  16.533  94.539  1.00  0.00           C  
ATOM   2495  CG  TYR B1640      37.282  16.791  94.915  1.00  0.00           C  
ATOM   2496  CD1 TYR B1640      36.939  17.145  96.218  1.00  0.00           C  
ATOM   2497  CD2 TYR B1640      36.258  16.685  93.971  1.00  0.00           C  
ATOM   2498  CE1 TYR B1640      35.611  17.392  96.578  1.00  0.00           C  
ATOM   2499  CE2 TYR B1640      34.922  16.927  94.320  1.00  0.00           C  
ATOM   2500  CZ  TYR B1640      34.608  17.281  95.626  1.00  0.00           C  
ATOM   2501  OH  TYR B1640      33.300  17.522  95.992  1.00  0.00           O  
ATOM   2502  N   THR B1641      39.296  13.486  93.903  1.00  0.00           N  
ATOM   2503  CA  THR B1641      38.807  12.198  93.424  1.00  0.00           C  
ATOM   2504  C   THR B1641      39.138  11.072  94.397  1.00  0.00           C  
ATOM   2505  O   THR B1641      38.312  10.191  94.640  1.00  0.00           O  
ATOM   2506  CB  THR B1641      39.414  11.850  92.050  1.00  0.00           C  
ATOM   2507  OG1 THR B1641      39.117  12.897  91.118  1.00  0.00           O  
ATOM   2508  CG2 THR B1641      38.837  10.541  91.529  1.00  0.00           C  
ATOM   2509  N   SER B1642      40.349  11.108  94.948  1.00  0.00           N  
ATOM   2510  CA  SER B1642      40.794  10.090  95.894  1.00  0.00           C  
ATOM   2511  C   SER B1642      40.062  10.225  97.228  1.00  0.00           C  
ATOM   2512  O   SER B1642      39.880   9.244  97.948  1.00  0.00           O  
ATOM   2513  CB  SER B1642      42.306  10.198  96.124  1.00  0.00           C  
ATOM   2514  OG  SER B1642      42.639  11.343  96.889  1.00  0.00           O  
ATOM   2515  N   GLY B1662      39.639  11.443  97.552  1.00  0.00           N  
ATOM   2516  CA  GLY B1662      38.935  11.667  98.800  1.00  0.00           C  
ATOM   2517  C   GLY B1662      39.818  12.383  99.800  1.00  0.00           C  
ATOM   2518  O   GLY B1662      39.368  12.750 100.885  1.00  0.00           O  
ATOM   2519  N   ALA B1663      41.080  12.578  99.425  1.00  0.00           N  
ATOM   2520  CA  ALA B1663      42.049  13.260 100.275  1.00  0.00           C  
ATOM   2521  C   ALA B1663      41.564  14.668 100.603  1.00  0.00           C  
ATOM   2522  O   ALA B1663      41.535  15.075 101.766  1.00  0.00           O  
ATOM   2523  CB  ALA B1663      43.404  13.324  99.574  1.00  0.00           C  
ATOM   2524  N   LEU B1810      38.670  17.515 100.840  1.00  0.00           N  
ATOM   2525  CA  LEU B1810      37.235  17.547 101.082  1.00  0.00           C  
ATOM   2526  C   LEU B1810      36.581  18.605 100.195  1.00  0.00           C  
ATOM   2527  O   LEU B1810      37.273  19.366  99.516  1.00  0.00           O  
ATOM   2528  CB  LEU B1810      36.962  17.849 102.555  1.00  0.00           C  
ATOM   2529  CG  LEU B1810      37.517  16.817 103.539  1.00  0.00           C  
ATOM   2530  CD1 LEU B1810      37.386  17.339 104.959  1.00  0.00           C  
ATOM   2531  CD2 LEU B1810      36.777  15.499 103.373  1.00  0.00           C  
ATOM   2532  N   THR B1812      35.251  18.646 100.206  1.00  0.00           N  
ATOM   2533  CA  THR B1812      34.491  19.603  99.406  1.00  0.00           C  
ATOM   2534  C   THR B1812      34.744  21.033  99.869  1.00  0.00           C  
ATOM   2535  O   THR B1812      35.098  21.906  99.072  1.00  0.00           O  
ATOM   2536  CB  THR B1812      32.983  19.313  99.498  1.00  0.00           C  
ATOM   2537  OG1 THR B1812      32.725  17.995  99.002  1.00  0.00           O  
ATOM   2538  CG2 THR B1812      32.188  20.323  98.684  1.00  0.00           C  
ATOM   2539  N   GLY B1813      34.556  21.264 101.164  1.00  0.00           N  
ATOM   2540  CA  GLY B1813      34.778  22.586 101.713  1.00  0.00           C  
ATOM   2541  C   GLY B1813      36.171  23.096 101.393  1.00  0.00           C  
ATOM   2542  O   GLY B1813      36.367  24.298 101.218  1.00  0.00           O  
ATOM   2543  N   GLU B1814      37.140  22.188 101.310  1.00  0.00           N  
ATOM   2544  CA  GLU B1814      38.511  22.582 101.009  1.00  0.00           C  
ATOM   2545  C   GLU B1814      38.612  22.946  99.534  1.00  0.00           C  
ATOM   2546  O   GLU B1814      39.288  23.909  99.162  1.00  0.00           O  
ATOM   2547  CB  GLU B1814      39.480  21.445 101.343  1.00  0.00           C  
ATOM   2548  CG  GLU B1814      40.948  21.842 101.275  1.00  0.00           C  
ATOM   2549  CD  GLU B1814      41.868  20.792 101.882  1.00  0.00           C  
ATOM   2550  OE1 GLU B1814      41.674  20.449 103.067  1.00  0.00           O  
ATOM   2551  OE2 GLU B1814      42.784  20.310 101.180  1.00  0.00           O  
ATOM   2552  N   LEU B1815      37.936  22.166  98.695  1.00  0.00           N  
ATOM   2553  CA  LEU B1815      37.926  22.427  97.259  1.00  0.00           C  
ATOM   2554  C   LEU B1815      37.296  23.806  97.059  1.00  0.00           C  
ATOM   2555  O   LEU B1815      37.879  24.679  96.418  1.00  0.00           O  
ATOM   2556  CB  LEU B1815      37.112  21.347  96.532  1.00  0.00           C  
ATOM   2557  CG  LEU B1815      36.896  21.470  95.018  1.00  0.00           C  
ATOM   2558  CD1 LEU B1815      38.213  21.713  94.305  1.00  0.00           C  
ATOM   2559  CD2 LEU B1815      36.241  20.200  94.507  1.00  0.00           C  
ATOM   2560  N   LYS B1816      36.114  23.999  97.638  1.00  0.00           N  
ATOM   2561  CA  LYS B1816      35.412  25.271  97.542  1.00  0.00           C  
ATOM   2562  C   LYS B1816      36.300  26.446  97.953  1.00  0.00           C  
ATOM   2563  O   LYS B1816      36.147  27.555  97.440  1.00  0.00           O  
ATOM   2564  CB  LYS B1816      34.152  25.242  98.408  1.00  0.00           C  
ATOM   2565  CG  LYS B1816      33.078  24.305  97.882  1.00  0.00           C  
ATOM   2566  CD  LYS B1816      31.869  24.269  98.805  1.00  0.00           C  
ATOM   2567  CE  LYS B1816      30.747  23.435  98.203  1.00  0.00           C  
ATOM   2568  NZ  LYS B1816      29.646  23.175  99.173  1.00  0.00           N  
ATOM   2569  N   LYS B1817      37.230  26.204  98.874  1.00  0.00           N  
ATOM   2570  CA  LYS B1817      38.138  27.255  99.323  1.00  0.00           C  
ATOM   2571  C   LYS B1817      39.145  27.557  98.216  1.00  0.00           C  
ATOM   2572  O   LYS B1817      39.611  28.688  98.078  1.00  0.00           O  
ATOM   2573  CB  LYS B1817      38.896  26.827 100.586  1.00  0.00           C  
ATOM   2574  CG  LYS B1817      38.044  26.547 101.822  1.00  0.00           C  
ATOM   2575  CD  LYS B1817      37.283  27.770 102.314  1.00  0.00           C  
ATOM   2576  CE  LYS B1817      35.945  27.910 101.610  1.00  0.00           C  
ATOM   2577  NZ  LYS B1817      35.128  26.675 101.779  1.00  0.00           N  
ATOM   2578  N   ALA B1818      39.485  26.539  97.431  1.00  0.00           N  
ATOM   2579  CA  ALA B1818      40.434  26.720  96.339  1.00  0.00           C  
ATOM   2580  C   ALA B1818      39.808  27.585  95.244  1.00  0.00           C  
ATOM   2581  O   ALA B1818      40.487  28.402  94.616  1.00  0.00           O  
ATOM   2582  CB  ALA B1818      40.842  25.373  95.774  1.00  0.00           C  
ATOM   2583  N   LEU B1819      38.509  27.404  95.027  1.00  0.00           N  
ATOM   2584  CA  LEU B1819      37.791  28.164  94.008  1.00  0.00           C  
ATOM   2585  C   LEU B1819      37.600  29.607  94.458  1.00  0.00           C  
ATOM   2586  O   LEU B1819      37.956  30.542  93.736  1.00  0.00           O  
ATOM   2587  CB  LEU B1819      36.422  27.532  93.724  1.00  0.00           C  
ATOM   2588  CG  LEU B1819      35.618  28.186  92.591  1.00  0.00           C  
ATOM   2589  CD1 LEU B1819      36.384  28.031  91.285  1.00  0.00           C  
ATOM   2590  CD2 LEU B1819      34.239  27.555  92.477  1.00  0.00           C  
ATOM   2591  N   ILE B1820      37.038  29.775  95.653  1.00  0.00           N  
ATOM   2592  CA  ILE B1820      36.792  31.102  96.213  1.00  0.00           C  
ATOM   2593  C   ILE B1820      38.044  31.977  96.187  1.00  0.00           C  
ATOM   2594  O   ILE B1820      37.961  33.186  95.972  1.00  0.00           O  
ATOM   2595  CB  ILE B1820      36.266  31.004  97.666  1.00  0.00           C  
ATOM   2596  CG1 ILE B1820      34.900  30.314  97.669  1.00  0.00           C  
ATOM   2597  CG2 ILE B1820      36.153  32.395  98.284  1.00  0.00           C  
ATOM   2598  CD1 ILE B1820      34.303  30.121  99.047  1.00  0.00           C  
ATOM   2599  N   GLU B1821      39.204  31.364  96.389  1.00  0.00           N  
ATOM   2600  CA  GLU B1821      40.449  32.114  96.383  1.00  0.00           C  
ATOM   2601  C   GLU B1821      40.914  32.485  94.980  1.00  0.00           C  
ATOM   2602  O   GLU B1821      41.862  33.259  94.812  1.00  0.00           O  
ATOM   2603  CB  GLU B1821      41.535  31.336  97.136  1.00  0.00           C  
ATOM   2604  CG  GLU B1821      41.393  31.459  98.653  1.00  0.00           C  
ATOM   2605  CD  GLU B1821      42.485  30.740  99.420  1.00  0.00           C  
ATOM   2606  OE1 GLU B1821      43.669  30.883  99.043  1.00  0.00           O  
ATOM   2607  OE2 GLU B1821      42.158  30.044 100.407  1.00  0.00           O  
ATOM   2608  N   VAL B1822      40.235  31.946  93.972  1.00  0.00           N  
ATOM   2609  CA  VAL B1822      40.575  32.249  92.586  1.00  0.00           C  
ATOM   2610  C   VAL B1822      39.575  33.235  91.983  1.00  0.00           C  
ATOM   2611  O   VAL B1822      39.948  34.101  91.194  1.00  0.00           O  
ATOM   2612  CB  VAL B1822      40.602  30.975  91.721  1.00  0.00           C  
ATOM   2613  CG1 VAL B1822      40.714  31.345  90.249  1.00  0.00           C  
ATOM   2614  CG2 VAL B1822      41.776  30.100  92.133  1.00  0.00           C  
ATOM   2615  N   LEU B1823      38.309  33.101  92.370  1.00  0.00           N  
ATOM   2616  CA  LEU B1823      37.252  33.969  91.865  1.00  0.00           C  
ATOM   2617  C   LEU B1823      37.311  35.381  92.440  1.00  0.00           C  
ATOM   2618  O   LEU B1823      37.206  36.361  91.697  1.00  0.00           O  
ATOM   2619  CB  LEU B1823      35.879  33.353  92.149  1.00  0.00           C  
ATOM   2620  CG  LEU B1823      35.612  32.009  91.468  1.00  0.00           C  
ATOM   2621  CD1 LEU B1823      34.191  31.555  91.752  1.00  0.00           C  
ATOM   2622  CD2 LEU B1823      35.829  32.146  89.973  1.00  0.00           C  
ATOM   2623  N   GLN B1824      37.478  35.489  93.758  1.00  0.00           N  
ATOM   2624  CA  GLN B1824      37.549  36.795  94.409  1.00  0.00           C  
ATOM   2625  C   GLN B1824      38.545  37.699  93.700  1.00  0.00           C  
ATOM   2626  O   GLN B1824      38.234  38.848  93.391  1.00  0.00           O  
ATOM   2627  CB  GLN B1824      37.922  36.640  95.883  1.00  0.00           C  
ATOM   2628  CG  GLN B1824      36.898  35.837  96.659  1.00  0.00           C  
ATOM   2629  CD  GLN B1824      37.271  35.660  98.114  1.00  0.00           C  
ATOM   2630  OE1 GLN B1824      38.398  35.282  98.433  1.00  0.00           O  
ATOM   2631  NE2 GLN B1824      36.320  35.919  99.005  1.00  0.00           N  
ATOM   2632  N   PRO B1825      39.762  37.201  93.436  1.00  0.00           N  
ATOM   2633  CA  PRO B1825      40.718  38.069  92.742  1.00  0.00           C  
ATOM   2634  C   PRO B1825      40.338  38.267  91.269  1.00  0.00           C  
ATOM   2635  O   PRO B1825      40.697  39.275  90.662  1.00  0.00           O  
ATOM   2636  CB  PRO B1825      42.049  37.335  92.916  1.00  0.00           C  
ATOM   2637  CG  PRO B1825      41.636  35.896  93.014  1.00  0.00           C  
ATOM   2638  CD  PRO B1825      40.409  35.959  93.896  1.00  0.00           C  
ATOM   2639  N   LEU B1826      39.615  37.305  90.697  1.00  0.00           N  
ATOM   2640  CA  LEU B1826      39.192  37.414  89.301  1.00  0.00           C  
ATOM   2641  C   LEU B1826      38.207  38.573  89.236  1.00  0.00           C  
ATOM   2642  O   LEU B1826      38.451  39.593  88.591  1.00  0.00           O  
ATOM   2643  CB  LEU B1826      38.494  36.125  88.838  1.00  0.00           C  
ATOM   2644  CG  LEU B1826      37.942  36.102  87.398  1.00  0.00           C  
ATOM   2645  CD1 LEU B1826      39.089  36.158  86.397  1.00  0.00           C  
ATOM   2646  CD2 LEU B1826      37.115  34.846  87.174  1.00  0.00           C  
ATOM   2647  N   ILE B1827      37.095  38.401  89.932  1.00  0.00           N  
ATOM   2648  CA  ILE B1827      36.054  39.398  89.984  1.00  0.00           C  
ATOM   2649  C   ILE B1827      36.591  40.739  90.491  1.00  0.00           C  
ATOM   2650  O   ILE B1827      36.297  41.791  89.914  1.00  0.00           O  
ATOM   2651  CB  ILE B1827      34.918  38.905  90.881  1.00  0.00           C  
ATOM   2652  CG1 ILE B1827      34.340  37.615  90.293  1.00  0.00           C  
ATOM   2653  CG2 ILE B1827      33.857  39.980  91.033  1.00  0.00           C  
ATOM   2654  CD1 ILE B1827      33.302  36.950  91.170  1.00  0.00           C  
ATOM   2655  N   ALA B1828      37.392  40.702  91.555  1.00  0.00           N  
ATOM   2656  CA  ALA B1828      37.955  41.927  92.115  1.00  0.00           C  
ATOM   2657  C   ALA B1828      38.640  42.754  91.033  1.00  0.00           C  
ATOM   2658  O   ALA B1828      38.326  43.931  90.854  1.00  0.00           O  
ATOM   2659  CB  ALA B1828      38.951  41.598  93.226  1.00  0.00           C  
ATOM   2660  N   GLU B1829      39.565  42.135  90.306  1.00  0.00           N  
ATOM   2661  CA  GLU B1829      40.286  42.837  89.254  1.00  0.00           C  
ATOM   2662  C   GLU B1829      39.358  43.382  88.172  1.00  0.00           C  
ATOM   2663  O   GLU B1829      39.604  44.464  87.628  1.00  0.00           O  
ATOM   2664  CB  GLU B1829      41.333  41.920  88.617  1.00  0.00           C  
ATOM   2665  CG  GLU B1829      42.492  41.576  89.539  1.00  0.00           C  
ATOM   2666  CD  GLU B1829      43.542  40.711  88.866  1.00  0.00           C  
ATOM   2667  OE1 GLU B1829      44.088  41.135  87.823  1.00  0.00           O  
ATOM   2668  OE2 GLU B1829      43.823  39.608  89.383  1.00  0.00           O  
ATOM   2669  N   HIS B1830      38.297  42.641  87.857  1.00  0.00           N  
ATOM   2670  CA  HIS B1830      37.360  43.089  86.833  1.00  0.00           C  
ATOM   2671  C   HIS B1830      36.710  44.389  87.282  1.00  0.00           C  
ATOM   2672  O   HIS B1830      36.605  45.346  86.512  1.00  0.00           O  
ATOM   2673  CB  HIS B1830      36.267  42.043  86.581  1.00  0.00           C  
ATOM   2674  CG  HIS B1830      35.315  42.425  85.487  1.00  0.00           C  
ATOM   2675  ND1 HIS B1830      35.690  42.492  84.161  1.00  0.00           N  
ATOM   2676  CD2 HIS B1830      34.015  42.803  85.528  1.00  0.00           C  
ATOM   2677  CE1 HIS B1830      34.663  42.894  83.434  1.00  0.00           C  
ATOM   2678  NE2 HIS B1830      33.634  43.089  84.239  1.00  0.00           N  
ATOM   2679  N   GLN B1831      36.285  44.411  88.542  1.00  0.00           N  
ATOM   2680  CA  GLN B1831      35.635  45.576  89.123  1.00  0.00           C  
ATOM   2681  C   GLN B1831      36.555  46.789  89.104  1.00  0.00           C  
ATOM   2682  O   GLN B1831      36.117  47.910  88.842  1.00  0.00           O  
ATOM   2683  CB  GLN B1831      35.200  45.256  90.554  1.00  0.00           C  
ATOM   2684  CG  GLN B1831      34.374  43.983  90.641  1.00  0.00           C  
ATOM   2685  CD  GLN B1831      34.005  43.606  92.059  1.00  0.00           C  
ATOM   2686  OE1 GLN B1831      34.807  43.747  92.978  1.00  0.00           O  
ATOM   2687  NE2 GLN B1831      32.791  43.104  92.240  1.00  0.00           N  
ATOM   2688  N   ALA B1832      37.835  46.558  89.365  1.00  0.00           N  
ATOM   2689  CA  ALA B1832      38.816  47.635  89.375  1.00  0.00           C  
ATOM   2690  C   ALA B1832      38.967  48.235  87.983  1.00  0.00           C  
ATOM   2691  O   ALA B1832      38.930  49.457  87.820  1.00  0.00           O  
ATOM   2692  CB  ALA B1832      40.158  47.113  89.862  1.00  0.00           C  
ATOM   2693  N   ARG B1833      39.145  47.375  86.982  1.00  0.00           N  
ATOM   2694  CA  ARG B1833      39.303  47.835  85.610  1.00  0.00           C  
ATOM   2695  C   ARG B1833      38.052  48.551  85.110  1.00  0.00           C  
ATOM   2696  O   ARG B1833      38.148  49.582  84.450  1.00  0.00           O  
ATOM   2697  CB  ARG B1833      39.618  46.665  84.676  1.00  0.00           C  
ATOM   2698  CG  ARG B1833      40.861  45.870  85.045  1.00  0.00           C  
ATOM   2699  CD  ARG B1833      41.639  45.482  83.796  1.00  0.00           C  
ATOM   2700  NE  ARG B1833      42.048  44.079  83.797  1.00  0.00           N  
ATOM   2701  CZ  ARG B1833      42.884  43.544  82.909  1.00  0.00           C  
ATOM   2702  NH1 ARG B1833      43.410  44.293  81.948  1.00  0.00           N  
ATOM   2703  NH2 ARG B1833      43.185  42.253  82.972  1.00  0.00           N  
ATOM   2704  N   ARG B1834      36.883  47.999  85.421  1.00  0.00           N  
ATOM   2705  CA  ARG B1834      35.624  48.597  84.987  1.00  0.00           C  
ATOM   2706  C   ARG B1834      35.474  49.993  85.565  1.00  0.00           C  
ATOM   2707  O   ARG B1834      35.027  50.914  84.883  1.00  0.00           O  
ATOM   2708  CB  ARG B1834      34.426  47.748  85.428  1.00  0.00           C  
ATOM   2709  CG  ARG B1834      33.093  48.236  84.847  1.00  0.00           C  
ATOM   2710  CD  ARG B1834      31.893  47.494  85.422  1.00  0.00           C  
ATOM   2711  NE  ARG B1834      30.670  47.737  84.651  1.00  0.00           N  
ATOM   2712  CZ  ARG B1834      30.013  48.894  84.601  1.00  0.00           C  
ATOM   2713  NH1 ARG B1834      30.445  49.943  85.283  1.00  0.00           N  
ATOM   2714  NH2 ARG B1834      28.919  49.004  83.859  1.00  0.00           N  
ATOM   2715  N   LYS B2014      35.849  50.141  86.832  1.00  0.00           N  
ATOM   2716  CA  LYS B2014      35.746  51.424  87.510  1.00  0.00           C  
ATOM   2717  C   LYS B2014      36.623  52.495  86.867  1.00  0.00           C  
ATOM   2718  O   LYS B2014      36.345  53.680  87.002  1.00  0.00           O  
ATOM   2719  CB  LYS B2014      36.111  51.273  88.990  1.00  0.00           C  
ATOM   2720  CG  LYS B2014      35.847  52.524  89.816  1.00  0.00           C  
ATOM   2721  CD  LYS B2014      36.128  52.296  91.294  1.00  0.00           C  
ATOM   2722  CE  LYS B2014      35.772  53.535  92.111  1.00  0.00           C  
ATOM   2723  NZ  LYS B2014      35.965  53.330  93.576  1.00  0.00           N  
ATOM   2724  N   GLU B2026      37.672  52.081  86.161  1.00  0.00           N  
ATOM   2725  CA  GLU B2026      38.563  53.038  85.516  1.00  0.00           C  
ATOM   2726  C   GLU B2026      38.160  53.371  84.079  1.00  0.00           C  
ATOM   2727  O   GLU B2026      38.828  54.163  83.410  1.00  0.00           O  
ATOM   2728  CB  GLU B2026      40.009  52.526  85.549  1.00  0.00           C  
ATOM   2729  CG  GLU B2026      40.284  51.324  84.668  1.00  0.00           C  
ATOM   2730  CD  GLU B2026      41.739  50.878  84.716  1.00  0.00           C  
ATOM   2731  OE1 GLU B2026      42.628  51.714  84.440  1.00  0.00           O  
ATOM   2732  OE2 GLU B2026      41.995  49.691  85.022  1.00  0.00           O  
ATOM   2733  N   VAL B2027      37.071  52.768  83.603  1.00  0.00           N  
ATOM   2734  CA  VAL B2027      36.586  53.033  82.247  1.00  0.00           C  
ATOM   2735  C   VAL B2027      35.687  54.264  82.273  1.00  0.00           C  
ATOM   2736  O   VAL B2027      34.583  54.226  82.811  1.00  0.00           O  
ATOM   2737  CB  VAL B2027      35.768  51.847  81.682  1.00  0.00           C  
ATOM   2738  CG1 VAL B2027      35.230  52.202  80.291  1.00  0.00           C  
ATOM   2739  CG2 VAL B2027      36.634  50.605  81.614  1.00  0.00           C  
ATOM   2740  N   THR B2039      36.163  55.352  81.684  1.00  0.00           N  
ATOM   2741  CA  THR B2039      35.399  56.596  81.654  1.00  0.00           C  
ATOM   2742  C   THR B2039      34.447  56.664  80.469  1.00  0.00           C  
ATOM   2743  O   THR B2039      34.516  55.837  79.553  1.00  0.00           O  
ATOM   2744  CB  THR B2039      36.329  57.807  81.565  1.00  0.00           C  
ATOM   2745  OG1 THR B2039      36.968  57.818  80.283  1.00  0.00           O  
ATOM   2746  CG2 THR B2039      37.394  57.739  82.658  1.00  0.00           C  
ATOM   2747  N   ASP B2040      33.561  57.658  80.487  1.00  0.00           N  
ATOM   2748  CA  ASP B2040      32.611  57.839  79.401  1.00  0.00           C  
ATOM   2749  C   ASP B2040      33.386  58.227  78.145  1.00  0.00           C  
ATOM   2750  O   ASP B2040      32.943  57.975  77.026  1.00  0.00           O  
ATOM   2751  CB  ASP B2040      31.581  58.913  79.763  1.00  0.00           C  
ATOM   2752  CG  ASP B2040      30.790  58.561  81.019  1.00  0.00           C  
ATOM   2753  OD1 ASP B2040      30.489  57.366  81.221  1.00  0.00           O  
ATOM   2754  OD2 ASP B2040      30.455  59.476  81.804  1.00  0.00           O  
ATOM   2755  N   GLU B2041      34.555  58.827  78.345  1.00  0.00           N  
ATOM   2756  CA  GLU B2041      35.422  59.227  77.243  1.00  0.00           C  
ATOM   2757  C   GLU B2041      35.913  57.965  76.545  1.00  0.00           C  
ATOM   2758  O   GLU B2041      35.797  57.831  75.328  1.00  0.00           O  
ATOM   2759  CB  GLU B2041      36.628  60.010  77.767  1.00  0.00           C  
ATOM   2760  CG  GLU B2041      36.655  61.492  77.412  1.00  0.00           C  
ATOM   2761  CD  GLU B2041      36.946  61.751  75.941  1.00  0.00           C  
ATOM   2762  OE1 GLU B2041      37.191  62.924  75.585  1.00  0.00           O  
ATOM   2763  OE2 GLU B2041      36.926  60.791  75.140  1.00  0.00           O  
ATOM   2764  N   ILE B2042      36.466  57.043  77.331  1.00  0.00           N  
ATOM   2765  CA  ILE B2042      36.974  55.786  76.803  1.00  0.00           C  
ATOM   2766  C   ILE B2042      35.868  55.003  76.089  1.00  0.00           C  
ATOM   2767  O   ILE B2042      36.064  54.536  74.968  1.00  0.00           O  
ATOM   2768  CB  ILE B2042      37.568  54.913  77.926  1.00  0.00           C  
ATOM   2769  CG1 ILE B2042      38.725  55.657  78.594  1.00  0.00           C  
ATOM   2770  CG2 ILE B2042      38.081  53.594  77.357  1.00  0.00           C  
ATOM   2771  CD1 ILE B2042      39.895  55.918  77.662  1.00  0.00           C  
ATOM   2772  N   VAL B2043      34.712  54.867  76.731  1.00  0.00           N  
ATOM   2773  CA  VAL B2043      33.601  54.148  76.118  1.00  0.00           C  
ATOM   2774  C   VAL B2043      33.342  54.745  74.737  1.00  0.00           C  
ATOM   2775  O   VAL B2043      33.338  54.038  73.729  1.00  0.00           O  
ATOM   2776  CB  VAL B2043      32.313  54.262  76.957  1.00  0.00           C  
ATOM   2777  CG1 VAL B2043      31.174  53.527  76.266  1.00  0.00           C  
ATOM   2778  CG2 VAL B2043      32.541  53.674  78.332  1.00  0.00           C  
ATOM   2779  N   LYS B2044      33.146  56.058  74.703  1.00  0.00           N  
ATOM   2780  CA  LYS B2044      32.889  56.768  73.458  1.00  0.00           C  
ATOM   2781  C   LYS B2044      33.940  56.504  72.391  1.00  0.00           C  
ATOM   2782  O   LYS B2044      33.607  56.369  71.219  1.00  0.00           O  
ATOM   2783  CB  LYS B2044      32.793  58.272  73.722  1.00  0.00           C  
ATOM   2784  CG  LYS B2044      32.386  59.096  72.517  1.00  0.00           C  
ATOM   2785  CD  LYS B2044      31.964  60.500  72.940  1.00  0.00           C  
ATOM   2786  CE  LYS B2044      31.366  61.277  71.773  1.00  0.00           C  
ATOM   2787  NZ  LYS B2044      30.804  62.595  72.195  1.00  0.00           N  
ATOM   2788  N   GLU B2047      35.207  56.426  72.777  1.00  0.00           N  
ATOM   2789  CA  GLU B2047      36.240  56.183  71.782  1.00  0.00           C  
ATOM   2790  C   GLU B2047      36.156  54.766  71.220  1.00  0.00           C  
ATOM   2791  O   GLU B2047      36.325  54.562  70.021  1.00  0.00           O  
ATOM   2792  CB  GLU B2047      37.636  56.416  72.354  1.00  0.00           C  
ATOM   2793  CG  GLU B2047      38.700  56.425  71.263  1.00  0.00           C  
ATOM   2794  CD  GLU B2047      40.102  56.637  71.795  1.00  0.00           C  
ATOM   2795  OE1 GLU B2047      40.311  57.602  72.566  1.00  0.00           O  
ATOM   2796  OE2 GLU B2047      40.999  55.842  71.431  1.00  0.00           O  
ATOM   2797  N   PHE B2048      35.911  53.790  72.091  1.00  0.00           N  
ATOM   2798  CA  PHE B2048      35.785  52.406  71.651  1.00  0.00           C  
ATOM   2799  C   PHE B2048      34.624  52.276  70.663  1.00  0.00           C  
ATOM   2800  O   PHE B2048      34.708  51.516  69.696  1.00  0.00           O  
ATOM   2801  CB  PHE B2048      35.495  51.477  72.834  1.00  0.00           C  
ATOM   2802  CG  PHE B2048      36.718  50.874  73.461  1.00  0.00           C  
ATOM   2803  CD1 PHE B2048      37.329  51.480  74.557  1.00  0.00           C  
ATOM   2804  CD2 PHE B2048      37.235  49.677  72.982  1.00  0.00           C  
ATOM   2805  CE1 PHE B2048      38.443  50.896  75.175  1.00  0.00           C  
ATOM   2806  CE2 PHE B2048      38.349  49.079  73.589  1.00  0.00           C  
ATOM   2807  CZ  PHE B2048      38.954  49.692  74.690  1.00  0.00           C  
ATOM   2808  N   THR B2050      33.359  54.580  68.599  1.00  0.00           N  
ATOM   2809  CA  THR B2050      33.407  55.535  67.497  1.00  0.00           C  
ATOM   2810  C   THR B2050      34.020  54.865  66.267  1.00  0.00           C  
ATOM   2811  O   THR B2050      35.179  54.453  66.306  1.00  0.00           O  
ATOM   2812  CB  THR B2050      34.289  56.763  67.880  1.00  0.00           C  
ATOM   2813  OG1 THR B2050      33.688  57.461  68.977  1.00  0.00           O  
ATOM   2814  CG2 THR B2050      34.451  57.716  66.698  1.00  0.00           C  
ATOM   2815  N   PRO B2051      33.254  54.722  65.169  1.00  0.00           N  
ATOM   2816  CA  PRO B2051      33.887  54.082  64.011  1.00  0.00           C  
ATOM   2817  C   PRO B2051      35.160  54.842  63.656  1.00  0.00           C  
ATOM   2818  O   PRO B2051      35.161  56.067  63.563  1.00  0.00           O  
ATOM   2819  CB  PRO B2051      32.803  54.153  62.924  1.00  0.00           C  
ATOM   2820  CG  PRO B2051      31.875  55.230  63.396  1.00  0.00           C  
ATOM   2821  CD  PRO B2051      31.847  55.043  64.883  1.00  0.00           C  
ATOM   2822  N   ARG B2085      36.251  54.112  63.472  1.00  0.00           N  
ATOM   2823  CA  ARG B2085      37.527  54.752  63.182  1.00  0.00           C  
ATOM   2824  C   ARG B2085      38.516  53.757  62.598  1.00  0.00           C  
ATOM   2825  O   ARG B2085      38.292  52.543  62.622  1.00  0.00           O  
ATOM   2826  CB  ARG B2085      38.106  55.319  64.486  1.00  0.00           C  
ATOM   2827  CG  ARG B2085      38.359  54.227  65.534  1.00  0.00           C  
ATOM   2828  CD  ARG B2085      38.589  54.767  66.931  1.00  0.00           C  
ATOM   2829  NE  ARG B2085      38.913  53.706  67.882  1.00  0.00           N  
ATOM   2830  CZ  ARG B2085      38.049  52.804  68.341  1.00  0.00           C  
ATOM   2831  NH1 ARG B2085      36.781  52.813  67.947  1.00  0.00           N  
ATOM   2832  NH2 ARG B2085      38.456  51.884  69.208  1.00  0.00           N  
ATOM   2833  N   LYS B2086      39.618  54.284  62.081  1.00  0.00           N  
ATOM   2834  CA  LYS B2086      40.662  53.444  61.522  1.00  0.00           C  
ATOM   2835  C   LYS B2086      41.304  52.727  62.707  1.00  0.00           C  
ATOM   2836  O   LYS B2086      41.495  53.319  63.772  1.00  0.00           O  
ATOM   2837  CB  LYS B2086      41.710  54.304  60.809  1.00  0.00           C  
ATOM   2838  CG  LYS B2086      42.778  53.499  60.081  1.00  0.00           C  
ATOM   2839  CD  LYS B2086      44.031  54.326  59.800  1.00  0.00           C  
ATOM   2840  CE  LYS B2086      44.752  54.704  61.095  1.00  0.00           C  
ATOM   2841  NZ  LYS B2086      46.053  55.397  60.858  1.00  0.00           N  
ATOM   2842  N   LEU B2087      41.621  51.451  62.532  1.00  0.00           N  
ATOM   2843  CA  LEU B2087      42.247  50.688  63.598  1.00  0.00           C  
ATOM   2844  C   LEU B2087      43.720  50.466  63.266  1.00  0.00           C  
ATOM   2845  O   LEU B2087      44.245  51.064  62.330  1.00  0.00           O  
ATOM   2846  CB  LEU B2087      41.526  49.351  63.791  1.00  0.00           C  
ATOM   2847  CG  LEU B2087      40.060  49.477  64.210  1.00  0.00           C  
ATOM   2848  CD1 LEU B2087      39.457  48.100  64.424  1.00  0.00           C  
ATOM   2849  CD2 LEU B2087      39.967  50.298  65.482  1.00  0.00           C  
ATOM   2850  N   SER B2088      44.384  49.612  64.037  1.00  0.00           N  
ATOM   2851  CA  SER B2088      45.798  49.333  63.822  1.00  0.00           C  
ATOM   2852  C   SER B2088      46.116  47.857  64.031  1.00  0.00           C  
ATOM   2853  O   SER B2088      45.694  47.306  65.071  1.00  0.00           O  
ATOM   2854  CB  SER B2088      46.640  50.179  64.778  1.00  0.00           C  
ATOM   2855  OG  SER B2088      47.997  49.773  64.757  1.00  0.00           O  
TER
END
