# Supplementary material for: Backbone Brackets and Arginine Tweezers delineate Class I and Class II aminoacyl tRNA synthetases
Source: PLoS Comput Biol. 2018 Apr 16;14(4):e1006101. doi: 10.1371/journal.pcbi.1006101 (PMC5919687; doi:10.1371/journal.pcbi.1006101)
Supplement: S11 File — All structures of Class I aaRS with residues renumbered according to the MSA. (GZ) [file pcbi.1006101.s023.tar.gz › 1tya_E_renum.pdb]

ATOM      1  N   MET E 212     -30.142  20.604  11.931  1.00  0.00           N  
ATOM      2  CA  MET E 212     -31.507  20.473  12.573  1.00  0.00           C  
ATOM      3  C   MET E 212     -32.524  20.620  11.428  1.00  0.00           C  
ATOM      4  O   MET E 212     -32.984  19.602  10.873  1.00  0.00           O  
ATOM      5  N   ASP E 214     -32.818  21.889  11.115  1.00  0.00           N  
ATOM      6  CA  ASP E 214     -33.732  22.105   9.994  1.00  0.00           C  
ATOM      7  C   ASP E 214     -32.873  22.046   8.722  1.00  0.00           C  
ATOM      8  O   ASP E 214     -33.387  21.447   7.753  1.00  0.00           O  
ATOM      9  CB  ASP E 214     -34.666  23.274  10.056  1.00  0.00           C  
ATOM     10  CG  ASP E 214     -35.730  23.059   8.964  1.00  0.00           C  
ATOM     11  OD1 ASP E 214     -36.674  22.257   9.121  1.00  0.00           O  
ATOM     12  OD2 ASP E 214     -35.542  23.717   7.910  1.00  0.00           O  
ATOM     13  N   LEU E 215     -31.658  22.571   8.767  1.00  0.00           N  
ATOM     14  CA  LEU E 215     -30.761  22.522   7.597  1.00  0.00           C  
ATOM     15  C   LEU E 215     -30.591  21.052   7.195  1.00  0.00           C  
ATOM     16  O   LEU E 215     -30.880  20.719   6.031  1.00  0.00           O  
ATOM     17  CB  LEU E 215     -29.430  23.246   7.794  1.00  0.00           C  
ATOM     18  CG  LEU E 215     -28.468  23.141   6.611  1.00  0.00           C  
ATOM     19  CD1 LEU E 215     -29.074  23.628   5.291  1.00  0.00           C  
ATOM     20  CD2 LEU E 215     -27.207  23.946   6.933  1.00  0.00           C  
ATOM     21  N   LEU E 216     -30.183  20.263   8.186  1.00  0.00           N  
ATOM     22  CA  LEU E 216     -29.990  18.839   7.932  1.00  0.00           C  
ATOM     23  C   LEU E 216     -31.253  18.125   7.495  1.00  0.00           C  
ATOM     24  O   LEU E 216     -31.184  17.212   6.642  1.00  0.00           O  
ATOM     25  CB  LEU E 216     -29.336  18.180   9.151  1.00  0.00           C  
ATOM     26  CG  LEU E 216     -28.716  16.809   8.853  1.00  0.00           C  
ATOM     27  CD1 LEU E 216     -27.557  16.954   7.874  1.00  0.00           C  
ATOM     28  CD2 LEU E 216     -28.230  16.229  10.170  1.00  0.00           C  
ATOM     29  N   ALA E 217     -32.401  18.485   8.031  1.00  0.00           N  
ATOM     30  CA  ALA E 217     -33.703  17.873   7.712  1.00  0.00           C  
ATOM     31  C   ALA E 217     -34.159  18.290   6.328  1.00  0.00           C  
ATOM     32  O   ALA E 217     -34.890  17.554   5.648  1.00  0.00           O  
ATOM     33  CB  ALA E 217     -34.705  18.193   8.774  1.00  0.00           C  
ATOM     34  N   GLU E 218     -33.738  19.465   5.893  1.00  0.00           N  
ATOM     35  CA  GLU E 218     -34.095  19.965   4.580  1.00  0.00           C  
ATOM     36  C   GLU E 218     -33.250  19.208   3.570  1.00  0.00           C  
ATOM     37  O   GLU E 218     -33.750  18.841   2.490  1.00  0.00           O  
ATOM     38  CB  GLU E 218     -33.870  21.450   4.331  1.00  0.00           C  
ATOM     39  CG  GLU E 218     -33.894  21.858   2.871  1.00  0.00           C  
ATOM     40  CD  GLU E 218     -33.736  23.264   2.455  1.00  0.00           C  
ATOM     41  OE1 GLU E 218     -33.685  23.991   3.463  1.00  0.00           O  
ATOM     42  OE2 GLU E 218     -33.693  23.647   1.289  1.00  0.00           O  
ATOM     43  N   LEU E 219     -31.985  19.023   3.935  1.00  0.00           N  
ATOM     44  CA  LEU E 219     -31.055  18.337   3.006  1.00  0.00           C  
ATOM     45  C   LEU E 219     -31.615  16.956   2.714  1.00  0.00           C  
ATOM     46  O   LEU E 219     -31.719  16.462   1.597  1.00  0.00           O  
ATOM     47  CB  LEU E 219     -29.636  18.364   3.577  1.00  0.00           C  
ATOM     48  CG  LEU E 219     -28.909  19.707   3.631  1.00  0.00           C  
ATOM     49  CD1 LEU E 219     -27.483  19.497   4.090  1.00  0.00           C  
ATOM     50  CD2 LEU E 219     -28.956  20.367   2.256  1.00  0.00           C  
ATOM     51  N   GLN E 220     -31.974  16.339   3.817  1.00  0.00           N  
ATOM     52  CA  GLN E 220     -32.574  14.990   3.839  1.00  0.00           C  
ATOM     53  C   GLN E 220     -33.782  15.032   2.922  1.00  0.00           C  
ATOM     54  O   GLN E 220     -33.820  14.269   1.957  1.00  0.00           O  
ATOM     55  CB  GLN E 220     -32.888  14.574   5.267  1.00  0.00           C  
ATOM     56  CG  GLN E 220     -32.700  13.103   5.505  1.00  0.00           C  
ATOM     57  CD  GLN E 220     -31.308  12.698   5.896  1.00  0.00           C  
ATOM     58  OE1 GLN E 220     -30.723  11.839   5.231  1.00  0.00           O  
ATOM     59  NE2 GLN E 220     -30.755  13.271   6.958  1.00  0.00           N  
ATOM     60  N   TRP E 221     -34.711  15.936   3.151  1.00  0.00           N  
ATOM     61  CA  TRP E 221     -35.918  16.083   2.333  1.00  0.00           C  
ATOM     62  C   TRP E 221     -35.623  16.169   0.846  1.00  0.00           C  
ATOM     63  O   TRP E 221     -36.324  15.542   0.052  1.00  0.00           O  
ATOM     64  CB  TRP E 221     -36.829  17.216   2.813  1.00  0.00           C  
ATOM     65  CG  TRP E 221     -37.957  17.339   1.822  1.00  0.00           C  
ATOM     66  CD1 TRP E 221     -39.032  16.514   1.667  1.00  0.00           C  
ATOM     67  CD2 TRP E 221     -38.042  18.356   0.804  1.00  0.00           C  
ATOM     68  NE1 TRP E 221     -39.800  16.959   0.617  1.00  0.00           N  
ATOM     69  CE2 TRP E 221     -39.231  18.086   0.075  1.00  0.00           C  
ATOM     70  CE3 TRP E 221     -37.243  19.445   0.462  1.00  0.00           C  
ATOM     71  CZ2 TRP E 221     -39.632  18.869  -1.003  1.00  0.00           C  
ATOM     72  CZ3 TRP E 221     -37.642  20.223  -0.601  1.00  0.00           C  
ATOM     73  CH2 TRP E 221     -38.814  19.947  -1.318  1.00  0.00           C  
ATOM     74  N   ARG E 222     -34.633  16.915   0.461  1.00  0.00           N  
ATOM     75  CA  ARG E 222     -34.123  17.134  -0.870  1.00  0.00           C  
ATOM     76  C   ARG E 222     -33.437  15.922  -1.495  1.00  0.00           C  
ATOM     77  O   ARG E 222     -33.385  15.789  -2.726  1.00  0.00           O  
ATOM     78  CB  ARG E 222     -33.073  18.260  -0.810  1.00  0.00           C  
ATOM     79  CG  ARG E 222     -33.794  19.614  -0.734  1.00  0.00           C  
ATOM     80  CD  ARG E 222     -32.947  20.816  -0.768  1.00  0.00           C  
ATOM     81  NE  ARG E 222     -33.572  22.100  -0.822  1.00  0.00           N  
ATOM     82  CZ  ARG E 222     -34.078  22.719  -1.890  1.00  0.00           C  
ATOM     83  NH1 ARG E 222     -34.049  22.171  -3.101  1.00  0.00           N  
ATOM     84  NH2 ARG E 222     -34.636  23.924  -1.765  1.00  0.00           N  
ATOM     85  N   GLY E 224     -32.888  15.058  -0.670  1.00  0.00           N  
ATOM     86  CA  GLY E 224     -32.165  13.858  -1.017  1.00  0.00           C  
ATOM     87  C   GLY E 224     -30.665  14.092  -1.210  1.00  0.00           C  
ATOM     88  O   GLY E 224     -30.051  13.427  -2.077  1.00  0.00           O  
ATOM     89  N   LEU E 225     -30.100  14.994  -0.443  1.00  0.00           N  
ATOM     90  CA  LEU E 225     -28.685  15.342  -0.576  1.00  0.00           C  
ATOM     91  C   LEU E 225     -27.725  14.702   0.411  1.00  0.00           C  
ATOM     92  O   LEU E 225     -26.491  14.967   0.336  1.00  0.00           O  
ATOM     93  CB  LEU E 225     -28.658  16.873  -0.568  1.00  0.00           C  
ATOM     94  CG  LEU E 225     -29.392  17.505  -1.695  1.00  0.00           C  
ATOM     95  CD1 LEU E 225     -29.422  19.016  -1.577  1.00  0.00           C  
ATOM     96  CD2 LEU E 225     -28.611  17.235  -3.011  1.00  0.00           C  
ATOM     97  N   VAL E 226     -28.266  13.866   1.264  1.00  0.00           N  
ATOM     98  CA  VAL E 226     -27.591  13.105   2.303  1.00  0.00           C  
ATOM     99  C   VAL E 226     -27.616  11.595   1.964  1.00  0.00           C  
ATOM    100  O   VAL E 226     -28.716  10.984   2.126  1.00  0.00           O  
ATOM    101  CB  VAL E 226     -28.294  13.249   3.686  1.00  0.00           C  
ATOM    102  CG1 VAL E 226     -27.441  12.685   4.802  1.00  0.00           C  
ATOM    103  CG2 VAL E 226     -28.757  14.653   3.934  1.00  0.00           C  
ATOM    104  N   ASN E 227     -26.464  11.111   1.547  1.00  0.00           N  
ATOM    105  CA  ASN E 227     -26.306   9.684   1.186  1.00  0.00           C  
ATOM    106  C   ASN E 227     -25.913   8.988   2.479  1.00  0.00           C  
ATOM    107  O   ASN E 227     -26.517   8.027   2.924  1.00  0.00           O  
ATOM    108  CB  ASN E 227     -25.292   9.549   0.074  1.00  0.00           C  
ATOM    109  CG  ASN E 227     -25.057   8.150  -0.428  1.00  0.00           C  
ATOM    110  OD1 ASN E 227     -26.019   7.542  -0.919  1.00  0.00           O  
ATOM    111  ND2 ASN E 227     -23.877   7.576  -0.349  1.00  0.00           N  
ATOM    112  N   GLN E 228     -24.885   9.468   3.126  1.00  0.00           N  
ATOM    113  CA  GLN E 228     -24.353   8.959   4.383  1.00  0.00           C  
ATOM    114  C   GLN E 228     -23.801  10.117   5.248  1.00  0.00           C  
ATOM    115  O   GLN E 228     -23.415  11.171   4.742  1.00  0.00           O  
ATOM    116  CB  GLN E 228     -23.205   7.991   4.173  1.00  0.00           C  
ATOM    117  CG  GLN E 228     -23.502   6.644   3.631  1.00  0.00           C  
ATOM    118  CD  GLN E 228     -22.180   5.910   3.397  1.00  0.00           C  
ATOM    119  OE1 GLN E 228     -21.497   6.034   2.372  1.00  0.00           O  
ATOM    120  NE2 GLN E 228     -21.927   5.147   4.468  1.00  0.00           N  
ATOM    121  N   THR E 229     -23.715   9.817   6.511  1.00  0.00           N  
ATOM    122  CA  THR E 229     -23.188  10.755   7.516  1.00  0.00           C  
ATOM    123  C   THR E 229     -22.489   9.956   8.587  1.00  0.00           C  
ATOM    124  O   THR E 229     -22.944   8.866   8.992  1.00  0.00           O  
ATOM    125  CB  THR E 229     -24.418  11.681   7.868  1.00  0.00           C  
ATOM    126  OG1 THR E 229     -23.957  12.787   8.705  1.00  0.00           O  
ATOM    127  CG2 THR E 229     -25.578  10.906   8.497  1.00  0.00           C  
ATOM    128  N   THR E 230     -21.333  10.406   9.051  1.00  0.00           N  
ATOM    129  CA  THR E 230     -20.571   9.682  10.070  1.00  0.00           C  
ATOM    130  C   THR E 230     -21.317   9.598  11.379  1.00  0.00           C  
ATOM    131  O   THR E 230     -21.175   8.538  12.032  1.00  0.00           O  
ATOM    132  CB  THR E 230     -19.082  10.154  10.217  1.00  0.00           C  
ATOM    133  OG1 THR E 230     -19.108  11.571  10.491  1.00  0.00           O  
ATOM    134  CG2 THR E 230     -18.197   9.862   8.988  1.00  0.00           C  
ATOM    135  N   ASP E 232     -22.067  10.570  11.800  1.00  0.00           N  
ATOM    136  CA  ASP E 232     -22.835  10.595  13.071  1.00  0.00           C  
ATOM    137  C   ASP E 232     -23.794  11.784  12.920  1.00  0.00           C  
ATOM    138  O   ASP E 232     -23.432  12.961  13.081  1.00  0.00           O  
ATOM    139  CB  ASP E 232     -21.902  10.712  14.255  1.00  0.00           C  
ATOM    140  CG  ASP E 232     -22.477  11.134  15.582  1.00  0.00           C  
ATOM    141  OD1 ASP E 232     -23.674  11.011  15.840  1.00  0.00           O  
ATOM    142  OD2 ASP E 232     -21.652  11.609  16.405  1.00  0.00           O  
ATOM    143  N   GLU E 233     -24.998  11.405  12.575  1.00  0.00           N  
ATOM    144  CA  GLU E 233     -26.064  12.370  12.321  1.00  0.00           C  
ATOM    145  C   GLU E 233     -26.523  13.175  13.506  1.00  0.00           C  
ATOM    146  O   GLU E 233     -26.676  14.413  13.333  1.00  0.00           O  
ATOM    147  CB  GLU E 233     -27.277  11.723  11.650  1.00  0.00           C  
ATOM    148  CG  GLU E 233     -28.037  12.791  10.834  1.00  0.00           C  
ATOM    149  CD  GLU E 233     -29.490  12.436  10.766  1.00  0.00           C  
ATOM    150  OE1 GLU E 233     -29.602  11.255  10.359  1.00  0.00           O  
ATOM    151  OE2 GLU E 233     -30.398  13.175  11.084  1.00  0.00           O  
ATOM    152  N   ASP E 234     -26.709  12.580  14.670  1.00  0.00           N  
ATOM    153  CA  ASP E 234     -27.151  13.342  15.866  1.00  0.00           C  
ATOM    154  C   ASP E 234     -26.072  14.313  16.343  1.00  0.00           C  
ATOM    155  O   ASP E 234     -26.320  15.447  16.785  1.00  0.00           O  
ATOM    156  CB  ASP E 234     -27.615  12.425  16.996  1.00  0.00           C  
ATOM    157  N   GLY E 235     -24.850  13.843  16.236  1.00  0.00           N  
ATOM    158  CA  GLY E 235     -23.682  14.620  16.628  1.00  0.00           C  
ATOM    159  C   GLY E 235     -23.547  15.848  15.732  1.00  0.00           C  
ATOM    160  O   GLY E 235     -23.276  16.914  16.321  1.00  0.00           O  
ATOM    161  N   LEU E 236     -23.660  15.621  14.422  1.00  0.00           N  
ATOM    162  CA  LEU E 236     -23.545  16.676  13.435  1.00  0.00           C  
ATOM    163  C   LEU E 236     -24.718  17.672  13.508  1.00  0.00           C  
ATOM    164  O   LEU E 236     -24.523  18.904  13.357  1.00  0.00           O  
ATOM    165  CB  LEU E 236     -23.435  16.167  11.992  1.00  0.00           C  
ATOM    166  CG  LEU E 236     -23.527  17.271  10.932  1.00  0.00           C  
ATOM    167  CD1 LEU E 236     -22.473  18.348  11.183  1.00  0.00           C  
ATOM    168  CD2 LEU E 236     -23.349  16.709   9.528  1.00  0.00           C  
ATOM    169  N   ARG E 237     -25.903  17.105  13.721  1.00  0.00           N  
ATOM    170  CA  ARG E 237     -27.093  17.960  13.829  1.00  0.00           C  
ATOM    171  C   ARG E 237     -26.883  18.922  15.002  1.00  0.00           C  
ATOM    172  O   ARG E 237     -27.067  20.140  14.909  1.00  0.00           O  
ATOM    173  CB  ARG E 237     -28.369  17.172  13.969  1.00  0.00           C  
ATOM    174  CG  ARG E 237     -29.482  17.987  14.614  1.00  0.00           C  
ATOM    175  CD  ARG E 237     -30.795  17.380  14.442  1.00  0.00           C  
ATOM    176  NE  ARG E 237     -31.290  17.245  13.083  1.00  0.00           N  
ATOM    177  CZ  ARG E 237     -31.305  16.071  12.426  1.00  0.00           C  
ATOM    178  NH1 ARG E 237     -30.869  14.940  13.002  1.00  0.00           N  
ATOM    179  NH2 ARG E 237     -31.799  16.054  11.181  1.00  0.00           N  
ATOM    180  N   LYS E 238     -26.501  18.347  16.113  1.00  0.00           N  
ATOM    181  CA  LYS E 238     -26.216  19.061  17.352  1.00  0.00           C  
ATOM    182  C   LYS E 238     -25.306  20.255  17.122  1.00  0.00           C  
ATOM    183  O   LYS E 238     -25.681  21.388  17.440  1.00  0.00           O  
ATOM    184  CB  LYS E 238     -25.581  18.113  18.359  1.00  0.00           C  
ATOM    185  CG  LYS E 238     -25.248  18.795  19.686  1.00  0.00           C  
ATOM    186  CD  LYS E 238     -25.218  17.743  20.790  1.00  0.00           C  
ATOM    187  CE  LYS E 238     -24.408  18.186  21.995  1.00  0.00           C  
ATOM    188  NZ  LYS E 238     -24.828  19.575  22.390  1.00  0.00           N  
ATOM    189  N   LEU E 240     -24.128  20.015  16.586  1.00  0.00           N  
ATOM    190  CA  LEU E 240     -23.099  21.017  16.294  1.00  0.00           C  
ATOM    191  C   LEU E 240     -23.557  22.097  15.327  1.00  0.00           C  
ATOM    192  O   LEU E 240     -23.335  23.303  15.522  1.00  0.00           O  
ATOM    193  CB  LEU E 240     -21.856  20.262  15.789  1.00  0.00           C  
ATOM    194  CG  LEU E 240     -20.756  21.124  15.183  1.00  0.00           C  
ATOM    195  CD1 LEU E 240     -19.956  21.813  16.262  1.00  0.00           C  
ATOM    196  CD2 LEU E 240     -19.886  20.218  14.302  1.00  0.00           C  
ATOM    197  N   LEU E 241     -24.232  21.682  14.265  1.00  0.00           N  
ATOM    198  CA  LEU E 241     -24.734  22.603  13.245  1.00  0.00           C  
ATOM    199  C   LEU E 241     -25.637  23.622  13.941  1.00  0.00           C  
ATOM    200  O   LEU E 241     -25.593  24.819  13.646  1.00  0.00           O  
ATOM    201  CB  LEU E 241     -25.417  21.863  12.126  1.00  0.00           C  
ATOM    202  CG  LEU E 241     -24.780  20.985  11.093  1.00  0.00           C  
ATOM    203  CD1 LEU E 241     -25.754  20.771   9.944  1.00  0.00           C  
ATOM    204  CD2 LEU E 241     -23.542  21.629  10.477  1.00  0.00           C  
ATOM    205  N   ASN E 243     -26.456  23.160  14.836  1.00  0.00           N  
ATOM    206  CA  ASN E 243     -27.422  23.930  15.603  1.00  0.00           C  
ATOM    207  C   ASN E 243     -26.749  24.777  16.662  1.00  0.00           C  
ATOM    208  O   ASN E 243     -27.391  25.798  16.977  1.00  0.00           O  
ATOM    209  CB  ASN E 243     -28.515  23.010  16.189  1.00  0.00           C  
ATOM    210  CG  ASN E 243     -29.383  22.319  15.158  1.00  0.00           C  
ATOM    211  OD1 ASN E 243     -30.465  21.771  15.478  1.00  0.00           O  
ATOM    212  ND2 ASN E 243     -28.955  22.299  13.894  1.00  0.00           N  
ATOM    213  N   GLU E 244     -25.605  24.436  17.192  1.00  0.00           N  
ATOM    214  CA  GLU E 244     -24.969  25.253  18.221  1.00  0.00           C  
ATOM    215  C   GLU E 244     -23.879  26.202  17.767  1.00  0.00           C  
ATOM    216  O   GLU E 244     -23.531  27.136  18.553  1.00  0.00           O  
ATOM    217  CB  GLU E 244     -24.256  24.400  19.263  1.00  0.00           C  
ATOM    218  CG  GLU E 244     -25.001  23.484  20.217  1.00  0.00           C  
ATOM    219  CD  GLU E 244     -24.042  22.615  21.019  1.00  0.00           C  
ATOM    220  OE1 GLU E 244     -22.841  22.535  20.760  1.00  0.00           O  
ATOM    221  OE2 GLU E 244     -24.621  22.026  21.953  1.00  0.00           O  
ATOM    222  N   GLU E 245     -23.257  26.000  16.617  1.00  0.00           N  
ATOM    223  CA  GLU E 245     -22.150  26.859  16.199  1.00  0.00           C  
ATOM    224  C   GLU E 245     -22.091  27.095  14.714  1.00  0.00           C  
ATOM    225  O   GLU E 245     -22.777  26.407  13.955  1.00  0.00           O  
ATOM    226  CB  GLU E 245     -20.838  26.121  16.532  1.00  0.00           C  
ATOM    227  CG  GLU E 245     -20.433  25.825  17.942  1.00  0.00           C  
ATOM    228  CD  GLU E 245     -19.460  24.754  18.280  1.00  0.00           C  
ATOM    229  OE1 GLU E 245     -18.330  24.883  17.750  1.00  0.00           O  
ATOM    230  OE2 GLU E 245     -19.708  23.809  19.025  1.00  0.00           O  
ATOM    231  N   ARG E 265     -21.241  28.060  14.350  1.00  0.00           N  
ATOM    232  CA  ARG E 265     -20.987  28.349  12.920  1.00  0.00           C  
ATOM    233  C   ARG E 265     -19.891  27.261  12.658  1.00  0.00           C  
ATOM    234  O   ARG E 265     -18.830  27.194  13.304  1.00  0.00           O  
ATOM    235  CB  ARG E 265     -20.577  29.721  12.474  1.00  0.00           C  
ATOM    236  N   VAL E 266     -20.278  26.397  11.750  1.00  0.00           N  
ATOM    237  CA  VAL E 266     -19.421  25.294  11.345  1.00  0.00           C  
ATOM    238  C   VAL E 266     -18.582  25.634  10.118  1.00  0.00           C  
ATOM    239  O   VAL E 266     -19.128  26.174   9.132  1.00  0.00           O  
ATOM    240  CB  VAL E 266     -20.325  24.056  11.158  1.00  0.00           C  
ATOM    241  CG1 VAL E 266     -19.495  22.877  10.682  1.00  0.00           C  
ATOM    242  CG2 VAL E 266     -21.061  23.684  12.436  1.00  0.00           C  
ATOM    243  N   THR E 267     -17.289  25.329  10.197  1.00  0.00           N  
ATOM    244  CA  THR E 267     -16.387  25.498   9.049  1.00  0.00           C  
ATOM    245  C   THR E 267     -16.469  24.127   8.334  1.00  0.00           C  
ATOM    246  O   THR E 267     -16.262  23.059   8.958  1.00  0.00           O  
ATOM    247  CB  THR E 267     -14.919  25.917   9.350  1.00  0.00           C  
ATOM    248  OG1 THR E 267     -14.913  27.259   9.915  1.00  0.00           O  
ATOM    249  CG2 THR E 267     -14.004  25.977   8.108  1.00  0.00           C  
ATOM    250  N   LEU E 268     -16.789  24.087   7.072  1.00  0.00           N  
ATOM    251  CA  LEU E 268     -16.866  22.795   6.347  1.00  0.00           C  
ATOM    252  C   LEU E 268     -16.078  22.998   5.073  1.00  0.00           C  
ATOM    253  O   LEU E 268     -15.947  24.202   4.723  1.00  0.00           O  
ATOM    254  CB  LEU E 268     -18.350  22.479   6.091  1.00  0.00           C  
ATOM    255  CG  LEU E 268     -19.042  23.220   4.950  1.00  0.00           C  
ATOM    256  CD1 LEU E 268     -20.053  22.382   4.187  1.00  0.00           C  
ATOM    257  CD2 LEU E 268     -19.752  24.420   5.566  1.00  0.00           C  
ATOM    258  N   TYR E 269     -15.636  21.925   4.429  1.00  0.00           N  
ATOM    259  CA  TYR E 269     -14.874  22.122   3.162  1.00  0.00           C  
ATOM    260  C   TYR E 269     -15.294  21.038   2.176  1.00  0.00           C  
ATOM    261  O   TYR E 269     -15.917  20.077   2.586  1.00  0.00           O  
ATOM    262  CB  TYR E 269     -13.347  22.220   3.284  1.00  0.00           C  
ATOM    263  CG  TYR E 269     -12.524  20.980   3.071  1.00  0.00           C  
ATOM    264  CD1 TYR E 269     -12.408  20.120   4.140  1.00  0.00           C  
ATOM    265  CD2 TYR E 269     -11.881  20.606   1.884  1.00  0.00           C  
ATOM    266  CE1 TYR E 269     -11.682  18.927   4.067  1.00  0.00           C  
ATOM    267  CE2 TYR E 269     -11.149  19.435   1.796  1.00  0.00           C  
ATOM    268  CZ  TYR E 269     -11.039  18.602   2.908  1.00  0.00           C  
ATOM    269  OH  TYR E 269     -10.329  17.413   2.974  1.00  0.00           O  
ATOM    270  N   CYS E 270     -14.955  21.322   0.901  1.00  0.00           N  
ATOM    271  CA  CYS E 270     -15.287  20.250  -0.116  1.00  0.00           C  
ATOM    272  C   CYS E 270     -14.052  20.303  -1.056  1.00  0.00           C  
ATOM    273  O   CYS E 270     -13.650  21.455  -1.200  1.00  0.00           O  
ATOM    274  CB  CYS E 270     -16.583  20.326  -0.796  1.00  0.00           C  
ATOM    275  SG  CYS E 270     -17.057  19.095  -2.009  1.00  0.00           S  
ATOM    276  N   GLY E 272     -13.555  19.176  -1.525  1.00  0.00           N  
ATOM    277  CA  GLY E 272     -12.367  19.178  -2.400  1.00  0.00           C  
ATOM    278  C   GLY E 272     -12.702  19.029  -3.863  1.00  0.00           C  
ATOM    279  O   GLY E 272     -13.685  18.361  -4.222  1.00  0.00           O  
ATOM    280  N   PHE E 273     -12.043  19.619  -4.783  1.00  0.00           N  
ATOM    281  CA  PHE E 273     -12.192  19.631  -6.240  1.00  0.00           C  
ATOM    282  C   PHE E 273     -10.819  19.625  -6.891  1.00  0.00           C  
ATOM    283  O   PHE E 273     -10.016  20.582  -6.737  1.00  0.00           O  
ATOM    284  CB  PHE E 273     -12.970  20.842  -6.799  1.00  0.00           C  
ATOM    285  CG  PHE E 273     -14.280  21.169  -6.163  1.00  0.00           C  
ATOM    286  CD1 PHE E 273     -14.306  21.999  -5.004  1.00  0.00           C  
ATOM    287  CD2 PHE E 273     -15.453  20.656  -6.695  1.00  0.00           C  
ATOM    288  CE1 PHE E 273     -15.510  22.256  -4.383  1.00  0.00           C  
ATOM    289  CE2 PHE E 273     -16.671  20.912  -6.076  1.00  0.00           C  
ATOM    290  CZ  PHE E 273     -16.702  21.704  -4.936  1.00  0.00           C  
ATOM    291  N   ASP E 274     -10.595  18.562  -7.647  1.00  0.00           N  
ATOM    292  CA  ASP E 274      -9.347  18.275  -8.359  1.00  0.00           C  
ATOM    293  C   ASP E 274      -9.427  18.639  -9.848  1.00  0.00           C  
ATOM    294  O   ASP E 274     -10.359  18.243 -10.530  1.00  0.00           O  
ATOM    295  CB  ASP E 274      -8.954  16.799  -8.267  1.00  0.00           C  
ATOM    296  CG  ASP E 274      -8.223  16.237  -7.102  1.00  0.00           C  
ATOM    297  OD1 ASP E 274      -7.891  17.004  -6.171  1.00  0.00           O  
ATOM    298  OD2 ASP E 274      -7.957  15.010  -7.078  1.00  0.00           O  
ATOM    299  N   PRO E 275      -8.409  19.331 -10.291  1.00  0.00           N  
ATOM    300  CA  PRO E 275      -8.318  19.737 -11.700  1.00  0.00           C  
ATOM    301  C   PRO E 275      -7.945  18.484 -12.493  1.00  0.00           C  
ATOM    302  O   PRO E 275      -6.803  17.965 -12.486  1.00  0.00           O  
ATOM    303  CB  PRO E 275      -7.309  20.865 -11.745  1.00  0.00           C  
ATOM    304  CG  PRO E 275      -6.964  21.165 -10.308  1.00  0.00           C  
ATOM    305  CD  PRO E 275      -7.243  19.842  -9.549  1.00  0.00           C  
ATOM    306  N   THR E 276      -8.956  18.009 -13.194  1.00  0.00           N  
ATOM    307  CA  THR E 276      -8.879  16.833 -14.053  1.00  0.00           C  
ATOM    308  C   THR E 276      -9.293  17.316 -15.430  1.00  0.00           C  
ATOM    309  O   THR E 276      -9.294  16.458 -16.311  1.00  0.00           O  
ATOM    310  CB  THR E 276      -9.742  15.599 -13.563  1.00  0.00           C  
ATOM    311  OG1 THR E 276     -11.054  16.116 -14.035  1.00  0.00           O  
ATOM    312  CG2 THR E 276      -9.717  15.268 -12.088  1.00  0.00           C  
ATOM    313  N   ALA E 277      -9.571  18.586 -15.573  1.00  0.00           N  
ATOM    314  CA  ALA E 277      -9.921  19.291 -16.813  1.00  0.00           C  
ATOM    315  C   ALA E 277      -9.793  20.807 -16.577  1.00  0.00           C  
ATOM    316  O   ALA E 277      -9.495  21.186 -15.428  1.00  0.00           O  
ATOM    317  CB  ALA E 277     -11.286  19.053 -17.388  1.00  0.00           C  
ATOM    318  N   ASP E 278      -9.985  21.605 -17.624  1.00  0.00           N  
ATOM    319  CA  ASP E 278      -9.847  23.070 -17.518  1.00  0.00           C  
ATOM    320  C   ASP E 278     -11.136  23.790 -17.141  1.00  0.00           C  
ATOM    321  O   ASP E 278     -11.210  25.030 -17.198  1.00  0.00           O  
ATOM    322  CB  ASP E 278      -9.274  23.668 -18.798  1.00  0.00           C  
ATOM    323  CG  ASP E 278     -10.269  23.585 -19.938  1.00  0.00           C  
ATOM    324  OD1 ASP E 278     -11.194  22.766 -19.848  1.00  0.00           O  
ATOM    325  OD2 ASP E 278     -10.091  24.363 -20.905  1.00  0.00           O  
ATOM    326  N   SER E 279     -12.114  23.020 -16.759  1.00  0.00           N  
ATOM    327  CA  SER E 279     -13.448  23.395 -16.326  1.00  0.00           C  
ATOM    328  C   SER E 279     -14.136  22.337 -15.448  1.00  0.00           C  
ATOM    329  O   SER E 279     -13.954  21.107 -15.610  1.00  0.00           O  
ATOM    330  CB  SER E 279     -14.300  23.616 -17.595  1.00  0.00           C  
ATOM    331  OG  SER E 279     -15.646  23.857 -17.257  1.00  0.00           O  
ATOM    332  N   LEU E 280     -14.960  22.843 -14.542  1.00  0.00           N  
ATOM    333  CA  LEU E 280     -15.793  21.968 -13.688  1.00  0.00           C  
ATOM    334  C   LEU E 280     -16.925  21.535 -14.629  1.00  0.00           C  
ATOM    335  O   LEU E 280     -16.945  22.032 -15.780  1.00  0.00           O  
ATOM    336  CB  LEU E 280     -16.228  22.728 -12.454  1.00  0.00           C  
ATOM    337  CG  LEU E 280     -15.327  22.957 -11.256  1.00  0.00           C  
ATOM    338  CD1 LEU E 280     -16.103  23.590 -10.093  1.00  0.00           C  
ATOM    339  CD2 LEU E 280     -14.731  21.622 -10.786  1.00  0.00           C  
ATOM    340  N   HIS E 281     -17.820  20.681 -14.243  1.00  0.00           N  
ATOM    341  CA  HIS E 281     -18.965  20.261 -15.093  1.00  0.00           C  
ATOM    342  C   HIS E 281     -20.149  20.103 -14.159  1.00  0.00           C  
ATOM    343  O   HIS E 281     -20.007  20.245 -12.924  1.00  0.00           O  
ATOM    344  CB  HIS E 281     -18.749  19.036 -15.987  1.00  0.00           C  
ATOM    345  CG  HIS E 281     -18.263  17.812 -15.293  1.00  0.00           C  
ATOM    346  ND1 HIS E 281     -19.021  17.002 -14.458  1.00  0.00           N  
ATOM    347  CD2 HIS E 281     -17.011  17.271 -15.258  1.00  0.00           C  
ATOM    348  CE1 HIS E 281     -18.238  16.045 -13.977  1.00  0.00           C  
ATOM    349  NE2 HIS E 281     -17.017  16.189 -14.428  1.00  0.00           N  
ATOM    350  N   ILE E 282     -21.329  19.758 -14.617  1.00  0.00           N  
ATOM    351  CA  ILE E 282     -22.534  19.532 -13.805  1.00  0.00           C  
ATOM    352  C   ILE E 282     -22.411  18.352 -12.831  1.00  0.00           C  
ATOM    353  O   ILE E 282     -23.299  18.154 -11.963  1.00  0.00           O  
ATOM    354  CB  ILE E 282     -23.794  19.367 -14.724  1.00  0.00           C  
ATOM    355  CG1 ILE E 282     -23.636  18.030 -15.498  1.00  0.00           C  
ATOM    356  CG2 ILE E 282     -24.019  20.578 -15.643  1.00  0.00           C  
ATOM    357  CD1 ILE E 282     -24.854  17.719 -16.421  1.00  0.00           C  
ATOM    358  N   GLY E 283     -21.332  17.582 -12.929  1.00  0.00           N  
ATOM    359  CA  GLY E 283     -20.934  16.469 -12.102  1.00  0.00           C  
ATOM    360  C   GLY E 283     -20.520  17.015 -10.715  1.00  0.00           C  
ATOM    361  O   GLY E 283     -20.654  16.342  -9.687  1.00  0.00           O  
ATOM    362  N   HIS E 284     -20.072  18.254 -10.682  1.00  0.00           N  
ATOM    363  CA  HIS E 284     -19.631  18.990  -9.548  1.00  0.00           C  
ATOM    364  C   HIS E 284     -20.653  19.906  -8.906  1.00  0.00           C  
ATOM    365  O   HIS E 284     -20.361  20.316  -7.747  1.00  0.00           O  
ATOM    366  CB  HIS E 284     -18.422  19.898  -9.932  1.00  0.00           C  
ATOM    367  CG  HIS E 284     -17.321  19.194 -10.652  1.00  0.00           C  
ATOM    368  ND1 HIS E 284     -16.280  18.525 -10.012  1.00  0.00           N  
ATOM    369  CD2 HIS E 284     -17.074  19.074 -11.973  1.00  0.00           C  
ATOM    370  CE1 HIS E 284     -15.460  18.038 -10.939  1.00  0.00           C  
ATOM    371  NE2 HIS E 284     -15.920  18.339 -12.133  1.00  0.00           N  
ATOM    372  N   LEU E 285     -21.742  20.220  -9.575  1.00  0.00           N  
ATOM    373  CA  LEU E 285     -22.785  21.113  -9.120  1.00  0.00           C  
ATOM    374  C   LEU E 285     -23.498  20.802  -7.845  1.00  0.00           C  
ATOM    375  O   LEU E 285     -23.767  21.722  -7.035  1.00  0.00           O  
ATOM    376  CB  LEU E 285     -23.812  21.347 -10.264  1.00  0.00           C  
ATOM    377  CG  LEU E 285     -23.765  22.695 -10.999  1.00  0.00           C  
ATOM    378  CD1 LEU E 285     -24.870  22.737 -12.049  1.00  0.00           C  
ATOM    379  CD2 LEU E 285     -23.943  23.874 -10.047  1.00  0.00           C  
ATOM    380  N   ALA E 286     -23.902  19.565  -7.620  1.00  0.00           N  
ATOM    381  CA  ALA E 286     -24.562  19.136  -6.366  1.00  0.00           C  
ATOM    382  C   ALA E 286     -23.704  19.457  -5.132  1.00  0.00           C  
ATOM    383  O   ALA E 286     -24.174  19.973  -4.086  1.00  0.00           O  
ATOM    384  CB  ALA E 286     -24.849  17.655  -6.464  1.00  0.00           C  
ATOM    385  N   ALA E 288     -22.404  19.148  -5.240  1.00  0.00           N  
ATOM    386  CA  ALA E 288     -21.442  19.385  -4.160  1.00  0.00           C  
ATOM    387  C   ALA E 288     -21.333  20.883  -3.894  1.00  0.00           C  
ATOM    388  O   ALA E 288     -21.432  21.325  -2.730  1.00  0.00           O  
ATOM    389  CB  ALA E 288     -20.122  18.748  -4.473  1.00  0.00           C  
ATOM    390  N   ILE E 289     -21.142  21.632  -4.968  1.00  0.00           N  
ATOM    391  CA  ILE E 289     -21.033  23.085  -5.009  1.00  0.00           C  
ATOM    392  C   ILE E 289     -22.215  23.817  -4.392  1.00  0.00           C  
ATOM    393  O   ILE E 289     -22.045  24.645  -3.477  1.00  0.00           O  
ATOM    394  CB  ILE E 289     -20.811  23.599  -6.482  1.00  0.00           C  
ATOM    395  CG1 ILE E 289     -19.466  23.046  -7.002  1.00  0.00           C  
ATOM    396  CG2 ILE E 289     -20.851  25.139  -6.598  1.00  0.00           C  
ATOM    397  CD1 ILE E 289     -19.147  23.613  -8.436  1.00  0.00           C  
ATOM    398  N   LEU E 290     -23.415  23.543  -4.872  1.00  0.00           N  
ATOM    399  CA  LEU E 290     -24.643  24.176  -4.370  1.00  0.00           C  
ATOM    400  C   LEU E 290     -24.934  23.725  -2.953  1.00  0.00           C  
ATOM    401  O   LEU E 290     -25.545  24.558  -2.250  1.00  0.00           O  
ATOM    402  CB  LEU E 290     -25.739  23.982  -5.407  1.00  0.00           C  
ATOM    403  CG  LEU E 290     -25.465  24.537  -6.806  1.00  0.00           C  
ATOM    404  CD1 LEU E 290     -26.630  24.144  -7.719  1.00  0.00           C  
ATOM    405  CD2 LEU E 290     -25.253  26.052  -6.743  1.00  0.00           C  
ATOM    406  N   THR E 291     -24.535  22.539  -2.512  1.00  0.00           N  
ATOM    407  CA  THR E 291     -24.758  22.083  -1.152  1.00  0.00           C  
ATOM    408  C   THR E 291     -23.924  22.956  -0.212  1.00  0.00           C  
ATOM    409  O   THR E 291     -24.296  23.277   0.931  1.00  0.00           O  
ATOM    410  CB  THR E 291     -24.398  20.571  -0.905  1.00  0.00           C  
ATOM    411  OG1 THR E 291     -25.091  19.739  -1.864  1.00  0.00           O  
ATOM    412  CG2 THR E 291     -24.653  20.130   0.571  1.00  0.00           C  
ATOM    413  N   MET E 292     -22.740  23.348  -0.686  1.00  0.00           N  
ATOM    414  CA  MET E 292     -21.840  24.232   0.073  1.00  0.00           C  
ATOM    415  C   MET E 292     -22.584  25.551   0.372  1.00  0.00           C  
ATOM    416  O   MET E 292     -22.683  26.120   1.464  1.00  0.00           O  
ATOM    417  CB  MET E 292     -20.588  24.506  -0.751  1.00  0.00           C  
ATOM    418  CG  MET E 292     -19.701  23.291  -0.711  1.00  0.00           C  
ATOM    419  SD  MET E 292     -17.973  23.940  -0.698  1.00  0.00           S  
ATOM    420  CE  MET E 292     -17.854  24.323  -2.466  1.00  0.00           C  
ATOM    421  N   ARG E 293     -23.163  26.043  -0.720  1.00  0.00           N  
ATOM    422  CA  ARG E 293     -23.951  27.253  -0.780  1.00  0.00           C  
ATOM    423  C   ARG E 293     -25.055  27.273   0.263  1.00  0.00           C  
ATOM    424  O   ARG E 293     -25.236  28.275   0.966  1.00  0.00           O  
ATOM    425  CB  ARG E 293     -24.564  27.427  -2.170  1.00  0.00           C  
ATOM    426  CG  ARG E 293     -25.070  28.844  -2.402  1.00  0.00           C  
ATOM    427  CD  ARG E 293     -25.248  29.040  -3.882  1.00  0.00           C  
ATOM    428  NE  ARG E 293     -26.468  29.797  -4.085  1.00  0.00           N  
ATOM    429  CZ  ARG E 293     -26.540  31.077  -4.403  1.00  0.00           C  
ATOM    430  NH1 ARG E 293     -25.433  31.792  -4.606  1.00  0.00           N  
ATOM    431  NH2 ARG E 293     -27.776  31.566  -4.520  1.00  0.00           N  
ATOM    432  N   ARG E 294     -25.781  26.174   0.344  1.00  0.00           N  
ATOM    433  CA  ARG E 294     -26.876  25.926   1.261  1.00  0.00           C  
ATOM    434  C   ARG E 294     -26.309  25.970   2.675  1.00  0.00           C  
ATOM    435  O   ARG E 294     -26.962  26.556   3.557  1.00  0.00           O  
ATOM    436  CB  ARG E 294     -27.561  24.578   1.066  1.00  0.00           C  
ATOM    437  CG  ARG E 294     -27.970  24.250  -0.380  1.00  0.00           C  
ATOM    438  CD  ARG E 294     -28.891  23.051  -0.421  1.00  0.00           C  
ATOM    439  NE  ARG E 294     -29.095  22.722  -1.819  1.00  0.00           N  
ATOM    440  CZ  ARG E 294     -29.965  23.179  -2.690  1.00  0.00           C  
ATOM    441  NH1 ARG E 294     -30.906  24.066  -2.393  1.00  0.00           N  
ATOM    442  NH2 ARG E 294     -29.898  22.709  -3.953  1.00  0.00           N  
ATOM    443  N   PHE E 295     -25.116  25.393   2.872  1.00  0.00           N  
ATOM    444  CA  PHE E 295     -24.527  25.437   4.240  1.00  0.00           C  
ATOM    445  C   PHE E 295     -24.230  26.919   4.493  1.00  0.00           C  
ATOM    446  O   PHE E 295     -24.534  27.312   5.650  1.00  0.00           O  
ATOM    447  CB  PHE E 295     -23.441  24.470   4.574  1.00  0.00           C  
ATOM    448  CG  PHE E 295     -23.658  23.032   4.923  1.00  0.00           C  
ATOM    449  CD1 PHE E 295     -23.779  22.065   3.896  1.00  0.00           C  
ATOM    450  CD2 PHE E 295     -23.706  22.589   6.236  1.00  0.00           C  
ATOM    451  CE1 PHE E 295     -23.965  20.696   4.168  1.00  0.00           C  
ATOM    452  CE2 PHE E 295     -23.875  21.226   6.533  1.00  0.00           C  
ATOM    453  CZ  PHE E 295     -23.953  20.275   5.518  1.00  0.00           C  
ATOM    454  N   GLN E 296     -23.746  27.659   3.505  1.00  0.00           N  
ATOM    455  CA  GLN E 296     -23.463  29.104   3.721  1.00  0.00           C  
ATOM    456  C   GLN E 296     -24.689  29.937   4.109  1.00  0.00           C  
ATOM    457  O   GLN E 296     -24.671  30.722   5.095  1.00  0.00           O  
ATOM    458  CB  GLN E 296     -22.693  29.740   2.573  1.00  0.00           C  
ATOM    459  CG  GLN E 296     -21.926  30.969   3.052  1.00  0.00           C  
ATOM    460  CD  GLN E 296     -21.102  31.598   1.961  1.00  0.00           C  
ATOM    461  OE1 GLN E 296     -21.313  31.502   0.769  1.00  0.00           O  
ATOM    462  NE2 GLN E 296     -20.065  32.290   2.421  1.00  0.00           N  
ATOM    463  N   GLN E 297     -25.784  29.779   3.413  1.00  0.00           N  
ATOM    464  CA  GLN E 297     -27.077  30.426   3.618  1.00  0.00           C  
ATOM    465  C   GLN E 297     -27.690  30.209   4.990  1.00  0.00           C  
ATOM    466  O   GLN E 297     -28.412  31.085   5.521  1.00  0.00           O  
ATOM    467  CB  GLN E 297     -28.064  29.940   2.559  1.00  0.00           C  
ATOM    468  CG  GLN E 297     -27.631  30.297   1.149  1.00  0.00           C  
ATOM    469  CD  GLN E 297     -28.748  30.066   0.148  1.00  0.00           C  
ATOM    470  OE1 GLN E 297     -28.878  30.791  -0.854  1.00  0.00           O  
ATOM    471  NE2 GLN E 297     -29.559  29.036   0.428  1.00  0.00           N  
ATOM    472  N   ALA E 298     -27.428  29.092   5.626  1.00  0.00           N  
ATOM    473  CA  ALA E 298     -27.861  28.673   6.948  1.00  0.00           C  
ATOM    474  C   ALA E 298     -26.878  29.128   8.051  1.00  0.00           C  
ATOM    475  O   ALA E 298     -26.984  28.685   9.223  1.00  0.00           O  
ATOM    476  CB  ALA E 298     -28.051  27.172   7.052  1.00  0.00           C  
ATOM    477  N   GLY E 305     -25.961  29.999   7.618  1.00  0.00           N  
ATOM    478  CA  GLY E 305     -24.955  30.642   8.381  1.00  0.00           C  
ATOM    479  C   GLY E 305     -23.645  29.967   8.635  1.00  0.00           C  
ATOM    480  O   GLY E 305     -22.940  30.384   9.596  1.00  0.00           O  
ATOM    481  N   HIS E 306     -23.276  29.001   7.817  1.00  0.00           N  
ATOM    482  CA  HIS E 306     -22.003  28.257   7.974  1.00  0.00           C  
ATOM    483  C   HIS E 306     -20.911  28.724   7.033  1.00  0.00           C  
ATOM    484  O   HIS E 306     -21.184  29.347   5.976  1.00  0.00           O  
ATOM    485  CB  HIS E 306     -22.233  26.723   7.834  1.00  0.00           C  
ATOM    486  CG  HIS E 306     -23.234  26.294   8.905  1.00  0.00           C  
ATOM    487  ND1 HIS E 306     -22.850  26.356  10.235  1.00  0.00           N  
ATOM    488  CD2 HIS E 306     -24.526  25.852   8.815  1.00  0.00           C  
ATOM    489  CE1 HIS E 306     -23.849  25.928  10.987  1.00  0.00           C  
ATOM    490  NE2 HIS E 306     -24.827  25.655  10.167  1.00  0.00           N  
ATOM    491  N   ARG E 307     -19.681  28.402   7.462  1.00  0.00           N  
ATOM    492  CA  ARG E 307     -18.505  28.840   6.682  1.00  0.00           C  
ATOM    493  C   ARG E 307     -17.866  27.835   5.767  1.00  0.00           C  
ATOM    494  O   ARG E 307     -17.206  26.866   6.204  1.00  0.00           O  
ATOM    495  CB  ARG E 307     -17.440  29.409   7.673  1.00  0.00           C  
ATOM    496  CG  ARG E 307     -16.514  30.323   6.852  1.00  0.00           C  
ATOM    497  CD  ARG E 307     -15.583  31.078   7.746  1.00  0.00           C  
ATOM    498  NE  ARG E 307     -14.620  30.230   8.393  1.00  0.00           N  
ATOM    499  CZ  ARG E 307     -13.327  30.027   8.253  1.00  0.00           C  
ATOM    500  NH1 ARG E 307     -12.572  30.668   7.380  1.00  0.00           N  
ATOM    501  NH2 ARG E 307     -12.745  29.114   9.066  1.00  0.00           N  
ATOM    502  N   PRO E 308     -18.010  28.018   4.462  1.00  0.00           N  
ATOM    503  CA  PRO E 308     -17.436  27.130   3.462  1.00  0.00           C  
ATOM    504  C   PRO E 308     -16.069  27.469   2.904  1.00  0.00           C  
ATOM    505  O   PRO E 308     -15.723  28.616   2.561  1.00  0.00           O  
ATOM    506  CB  PRO E 308     -18.473  27.218   2.331  1.00  0.00           C  
ATOM    507  CG  PRO E 308     -18.954  28.631   2.382  1.00  0.00           C  
ATOM    508  CD  PRO E 308     -18.794  29.104   3.829  1.00  0.00           C  
ATOM    509  N   ILE E 309     -15.241  26.434   2.752  1.00  0.00           N  
ATOM    510  CA  ILE E 309     -13.890  26.482   2.187  1.00  0.00           C  
ATOM    511  C   ILE E 309     -13.944  25.548   0.980  1.00  0.00           C  
ATOM    512  O   ILE E 309     -14.250  24.358   1.247  1.00  0.00           O  
ATOM    513  CB  ILE E 309     -12.821  25.994   3.206  1.00  0.00           C  
ATOM    514  CG1 ILE E 309     -12.707  26.999   4.389  1.00  0.00           C  
ATOM    515  CG2 ILE E 309     -11.472  25.732   2.496  1.00  0.00           C  
ATOM    516  CD1 ILE E 309     -11.897  26.427   5.575  1.00  0.00           C  
ATOM    517  N   ALA E 310     -13.687  25.983  -0.182  1.00  0.00           N  
ATOM    518  CA  ALA E 310     -13.663  25.178  -1.437  1.00  0.00           C  
ATOM    519  C   ALA E 310     -12.144  25.016  -1.636  1.00  0.00           C  
ATOM    520  O   ALA E 310     -11.472  26.007  -1.739  1.00  0.00           O  
ATOM    521  CB  ALA E 310     -14.222  25.936  -2.562  1.00  0.00           C  
ATOM    522  N   LEU E 311     -11.741  23.781  -1.692  1.00  0.00           N  
ATOM    523  CA  LEU E 311     -10.375  23.334  -1.837  1.00  0.00           C  
ATOM    524  C   LEU E 311     -10.048  22.948  -3.239  1.00  0.00           C  
ATOM    525  O   LEU E 311     -10.656  21.987  -3.791  1.00  0.00           O  
ATOM    526  CB  LEU E 311     -10.146  22.219  -0.807  1.00  0.00           C  
ATOM    527  CG  LEU E 311      -8.612  21.928  -0.871  1.00  0.00           C  
ATOM    528  CD1 LEU E 311      -7.944  22.227   0.457  1.00  0.00           C  
ATOM    529  CD2 LEU E 311      -8.457  20.501  -1.322  1.00  0.00           C  
ATOM    530  N   VAL E 312      -9.085  23.629  -3.830  1.00  0.00           N  
ATOM    531  CA  VAL E 312      -8.629  23.296  -5.204  1.00  0.00           C  
ATOM    532  C   VAL E 312      -7.489  22.273  -5.070  1.00  0.00           C  
ATOM    533  O   VAL E 312      -6.478  22.526  -4.353  1.00  0.00           O  
ATOM    534  CB  VAL E 312      -8.299  24.583  -5.935  1.00  0.00           C  
ATOM    535  CG1 VAL E 312      -7.612  24.401  -7.261  1.00  0.00           C  
ATOM    536  CG2 VAL E 312      -9.550  25.422  -6.138  1.00  0.00           C  
ATOM    537  N   GLY E 313      -7.600  21.135  -5.731  1.00  0.00           N  
ATOM    538  CA  GLY E 313      -6.590  20.084  -5.664  1.00  0.00           C  
ATOM    539  C   GLY E 313      -5.339  20.232  -6.485  1.00  0.00           C  
ATOM    540  O   GLY E 313      -5.091  19.380  -7.391  1.00  0.00           O  
ATOM    541  N   GLY E 314      -4.523  21.245  -6.232  1.00  0.00           N  
ATOM    542  CA  GLY E 314      -3.256  21.463  -6.953  1.00  0.00           C  
ATOM    543  C   GLY E 314      -2.248  20.303  -6.795  1.00  0.00           C  
ATOM    544  O   GLY E 314      -1.554  19.868  -7.754  1.00  0.00           O  
ATOM    545  N   ALA E 315      -2.165  19.784  -5.574  1.00  0.00           N  
ATOM    546  CA  ALA E 315      -1.297  18.644  -5.203  1.00  0.00           C  
ATOM    547  C   ALA E 315      -1.938  17.314  -5.614  1.00  0.00           C  
ATOM    548  O   ALA E 315      -1.470  16.566  -6.503  1.00  0.00           O  
ATOM    549  CB  ALA E 315      -0.983  18.742  -3.725  1.00  0.00           C  
ATOM    550  N   THR E 316      -3.073  16.962  -5.047  1.00  0.00           N  
ATOM    551  CA  THR E 316      -3.814  15.748  -5.380  1.00  0.00           C  
ATOM    552  C   THR E 316      -4.161  15.603  -6.839  1.00  0.00           C  
ATOM    553  O   THR E 316      -4.228  14.456  -7.402  1.00  0.00           O  
ATOM    554  CB  THR E 316      -5.141  15.714  -4.508  1.00  0.00           C  
ATOM    555  OG1 THR E 316      -5.692  17.062  -4.729  1.00  0.00           O  
ATOM    556  CG2 THR E 316      -4.906  15.311  -3.061  1.00  0.00           C  
ATOM    557  N   GLY E 317      -4.367  16.665  -7.608  1.00  0.00           N  
ATOM    558  CA  GLY E 317      -4.658  16.629  -9.039  1.00  0.00           C  
ATOM    559  C   GLY E 317      -3.447  16.068  -9.797  1.00  0.00           C  
ATOM    560  O   GLY E 317      -3.495  15.677 -10.978  1.00  0.00           O  
ATOM    561  N   LEU E 333      -2.288  16.007  -9.176  1.00  0.00           N  
ATOM    562  CA  LEU E 333      -0.997  15.512  -9.584  1.00  0.00           C  
ATOM    563  C   LEU E 333      -0.758  14.041  -9.247  1.00  0.00           C  
ATOM    564  O   LEU E 333       0.279  13.485  -9.635  1.00  0.00           O  
ATOM    565  CB  LEU E 333       0.104  16.423  -8.940  1.00  0.00           C  
ATOM    566  CG  LEU E 333       0.278  17.810  -9.544  1.00  0.00           C  
ATOM    567  CD1 LEU E 333       1.321  18.710  -8.869  1.00  0.00           C  
ATOM    568  CD2 LEU E 333       0.525  17.578 -11.053  1.00  0.00           C  
ATOM    569  N   ILE E 335      -1.638  13.381  -8.533  1.00  0.00           N  
ATOM    570  CA  ILE E 335      -1.616  11.993  -8.109  1.00  0.00           C  
ATOM    571  C   ILE E 335      -2.758  11.192  -8.731  1.00  0.00           C  
ATOM    572  O   ILE E 335      -2.550  10.141  -9.376  1.00  0.00           O  
ATOM    573  CB  ILE E 335      -1.646  11.869  -6.550  1.00  0.00           C  
ATOM    574  CG1 ILE E 335      -0.336  12.420  -5.932  1.00  0.00           C  
ATOM    575  CG2 ILE E 335      -1.942  10.422  -6.094  1.00  0.00           C  
ATOM    576  CD1 ILE E 335       0.967  12.097  -6.753  1.00  0.00           C  
ATOM    577  N   GLY E 336      -3.975  11.689  -8.503  1.00  0.00           N  
ATOM    578  CA  GLY E 336      -5.223  11.125  -9.029  1.00  0.00           C  
ATOM    579  C   GLY E 336      -5.950  10.176  -8.122  1.00  0.00           C  
ATOM    580  O   GLY E 336      -5.444   9.198  -7.561  1.00  0.00           O  
ATOM    581  N   ASP E 337      -7.201  10.445  -7.891  1.00  0.00           N  
ATOM    582  CA  ASP E 337      -8.163   9.712  -7.030  1.00  0.00           C  
ATOM    583  C   ASP E 337      -8.771   8.546  -7.806  1.00  0.00           C  
ATOM    584  O   ASP E 337      -9.451   8.728  -8.838  1.00  0.00           O  
ATOM    585  CB  ASP E 337      -9.217  10.690  -6.502  1.00  0.00           C  
ATOM    586  CG  ASP E 337     -10.183  10.277  -5.443  1.00  0.00           C  
ATOM    587  OD1 ASP E 337     -10.051   9.105  -5.005  1.00  0.00           O  
ATOM    588  OD2 ASP E 337     -11.070  11.066  -4.988  1.00  0.00           O  
ATOM    589  N   PRO E 338      -8.553   7.346  -7.297  1.00  0.00           N  
ATOM    590  CA  PRO E 338      -9.084   6.126  -7.902  1.00  0.00           C  
ATOM    591  C   PRO E 338     -10.582   5.961  -7.649  1.00  0.00           C  
ATOM    592  O   PRO E 338     -11.277   5.167  -8.303  1.00  0.00           O  
ATOM    593  CB  PRO E 338      -8.316   5.023  -7.166  1.00  0.00           C  
ATOM    594  CG  PRO E 338      -8.087   5.596  -5.752  1.00  0.00           C  
ATOM    595  CD  PRO E 338      -7.764   7.053  -6.080  1.00  0.00           C  
ATOM    596  N   SER E 339     -11.079   6.699  -6.653  1.00  0.00           N  
ATOM    597  CA  SER E 339     -12.474   6.678  -6.200  1.00  0.00           C  
ATOM    598  C   SER E 339     -13.390   6.933  -7.361  1.00  0.00           C  
ATOM    599  O   SER E 339     -13.235   7.931  -8.073  1.00  0.00           O  
ATOM    600  CB  SER E 339     -12.665   7.656  -5.039  1.00  0.00           C  
ATOM    601  OG  SER E 339     -12.074   7.183  -3.875  1.00  0.00           O  
ATOM    602  N   GLY E 340     -14.321   6.027  -7.592  1.00  0.00           N  
ATOM    603  CA  GLY E 340     -15.320   6.074  -8.654  1.00  0.00           C  
ATOM    604  C   GLY E 340     -14.814   5.912 -10.059  1.00  0.00           C  
ATOM    605  O   GLY E 340     -15.509   6.173 -11.060  1.00  0.00           O  
ATOM    606  N   LYS E 341     -13.572   5.511 -10.195  1.00  0.00           N  
ATOM    607  CA  LYS E 341     -12.834   5.268 -11.439  1.00  0.00           C  
ATOM    608  C   LYS E 341     -12.525   3.773 -11.501  1.00  0.00           C  
ATOM    609  O   LYS E 341     -12.059   3.148 -10.523  1.00  0.00           O  
ATOM    610  CB  LYS E 341     -11.635   6.202 -11.491  1.00  0.00           C  
ATOM    611  CG  LYS E 341     -12.066   7.660 -11.343  1.00  0.00           C  
ATOM    612  CD  LYS E 341     -10.991   8.695 -11.513  1.00  0.00           C  
ATOM    613  CE  LYS E 341     -11.305  10.057 -10.887  1.00  0.00           C  
ATOM    614  NZ  LYS E 341     -10.297  11.011 -11.439  1.00  0.00           N  
ATOM    615  N   LYS E 342     -12.807   3.127 -12.617  1.00  0.00           N  
ATOM    616  CA  LYS E 342     -12.575   1.699 -12.804  1.00  0.00           C  
ATOM    617  C   LYS E 342     -11.185   1.419 -13.326  1.00  0.00           C  
ATOM    618  O   LYS E 342     -10.703   0.293 -13.261  1.00  0.00           O  
ATOM    619  CB  LYS E 342     -13.620   1.123 -13.760  1.00  0.00           C  
ATOM    620  CG  LYS E 342     -15.035   1.533 -13.282  1.00  0.00           C  
ATOM    621  CD  LYS E 342     -16.144   1.133 -14.225  1.00  0.00           C  
ATOM    622  CE  LYS E 342     -16.667  -0.271 -13.989  1.00  0.00           C  
ATOM    623  NZ  LYS E 342     -17.714  -0.574 -15.026  1.00  0.00           N  
ATOM    624  N   SER E 343     -10.539   2.444 -13.822  1.00  0.00           N  
ATOM    625  CA  SER E 343      -9.218   2.406 -14.387  1.00  0.00           C  
ATOM    626  C   SER E 343      -8.257   3.484 -13.921  1.00  0.00           C  
ATOM    627  O   SER E 343      -8.597   4.624 -13.615  1.00  0.00           O  
ATOM    628  CB  SER E 343      -9.339   2.546 -15.924  1.00  0.00           C  
ATOM    629  OG  SER E 343      -9.520   1.231 -16.454  1.00  0.00           O  
ATOM    630  N   GLU E 344      -7.006   3.060 -13.916  1.00  0.00           N  
ATOM    631  CA  GLU E 344      -5.851   3.886 -13.561  1.00  0.00           C  
ATOM    632  C   GLU E 344      -5.934   5.049 -14.538  1.00  0.00           C  
ATOM    633  O   GLU E 344      -6.276   4.823 -15.703  1.00  0.00           O  
ATOM    634  CB  GLU E 344      -4.563   3.149 -13.834  1.00  0.00           C  
ATOM    635  CG  GLU E 344      -3.244   3.786 -13.477  1.00  0.00           C  
ATOM    636  CD  GLU E 344      -2.882   3.737 -12.012  1.00  0.00           C  
ATOM    637  OE1 GLU E 344      -3.489   2.805 -11.429  1.00  0.00           O  
ATOM    638  OE2 GLU E 344      -2.078   4.546 -11.548  1.00  0.00           O  
ATOM    639  N   ARG E 345      -5.643   6.213 -14.059  1.00  0.00           N  
ATOM    640  CA  ARG E 345      -5.695   7.443 -14.854  1.00  0.00           C  
ATOM    641  C   ARG E 345      -4.279   7.856 -15.217  1.00  0.00           C  
ATOM    642  O   ARG E 345      -3.339   7.392 -14.542  1.00  0.00           O  
ATOM    643  CB  ARG E 345      -6.388   8.567 -14.059  1.00  0.00           C  
ATOM    644  CG  ARG E 345      -7.902   8.531 -14.026  1.00  0.00           C  
ATOM    645  CD  ARG E 345      -8.535   8.427 -15.388  1.00  0.00           C  
ATOM    646  NE  ARG E 345      -9.913   8.248 -15.344  1.00  0.00           N  
ATOM    647  CZ  ARG E 345     -11.166   8.081 -15.308  1.00  0.00           C  
ATOM    648  NH1 ARG E 345     -11.855   7.925 -14.185  1.00  0.00           N  
ATOM    649  NH2 ARG E 345     -11.925   8.087 -16.424  1.00  0.00           N  
ATOM    650  N   THR E 407      -4.172   8.692 -16.235  1.00  0.00           N  
ATOM    651  CA  THR E 407      -2.883   9.194 -16.675  1.00  0.00           C  
ATOM    652  C   THR E 407      -2.585  10.415 -15.778  1.00  0.00           C  
ATOM    653  O   THR E 407      -3.521  11.122 -15.430  1.00  0.00           O  
ATOM    654  CB  THR E 407      -2.772   9.776 -18.137  1.00  0.00           C  
ATOM    655  OG1 THR E 407      -4.030  10.531 -18.298  1.00  0.00           O  
ATOM    656  CG2 THR E 407      -2.455   8.736 -19.191  1.00  0.00           C  
ATOM    657  N   LEU E 408      -1.298  10.514 -15.555  1.00  0.00           N  
ATOM    658  CA  LEU E 408      -0.747  11.608 -14.766  1.00  0.00           C  
ATOM    659  C   LEU E 408      -0.672  12.823 -15.700  1.00  0.00           C  
ATOM    660  O   LEU E 408      -0.101  12.647 -16.805  1.00  0.00           O  
ATOM    661  CB  LEU E 408       0.614  11.134 -14.323  1.00  0.00           C  
ATOM    662  CG  LEU E 408       0.708  10.066 -13.283  1.00  0.00           C  
ATOM    663  CD1 LEU E 408       2.199   9.745 -13.046  1.00  0.00           C  
ATOM    664  CD2 LEU E 408       0.058  10.565 -12.004  1.00  0.00           C  
ATOM    665  N   ASN E 418      -1.221  13.918 -15.246  1.00  0.00           N  
ATOM    666  CA  ASN E 418      -1.134  15.162 -16.051  1.00  0.00           C  
ATOM    667  C   ASN E 418       0.130  15.849 -15.477  1.00  0.00           C  
ATOM    668  O   ASN E 418       0.565  15.453 -14.372  1.00  0.00           O  
ATOM    669  CB  ASN E 418      -2.397  15.965 -16.004  1.00  0.00           C  
ATOM    670  CG  ASN E 418      -3.593  15.104 -16.351  1.00  0.00           C  
ATOM    671  OD1 ASN E 418      -4.482  15.013 -15.499  1.00  0.00           O  
ATOM    672  ND2 ASN E 418      -3.582  14.523 -17.537  1.00  0.00           N  
ATOM    673  N   ALA E 419       0.637  16.786 -16.237  1.00  0.00           N  
ATOM    674  CA  ALA E 419       1.855  17.512 -15.895  1.00  0.00           C  
ATOM    675  C   ALA E 419       1.632  18.613 -14.911  1.00  0.00           C  
ATOM    676  O   ALA E 419       0.517  19.160 -14.951  1.00  0.00           O  
ATOM    677  CB  ALA E 419       2.347  18.077 -17.243  1.00  0.00           C  
ATOM    678  N   LYS E 420       2.595  19.032 -14.113  1.00  0.00           N  
ATOM    679  CA  LYS E 420       2.430  20.148 -13.175  1.00  0.00           C  
ATOM    680  C   LYS E 420       1.849  21.378 -13.905  1.00  0.00           C  
ATOM    681  O   LYS E 420       0.948  22.037 -13.366  1.00  0.00           O  
ATOM    682  CB  LYS E 420       3.691  20.681 -12.493  1.00  0.00           C  
ATOM    683  CG  LYS E 420       4.661  19.685 -12.277  1.00  0.00           C  
ATOM    684  N   GLU E 421       2.399  21.666 -15.068  1.00  0.00           N  
ATOM    685  CA  GLU E 421       2.044  22.793 -15.916  1.00  0.00           C  
ATOM    686  C   GLU E 421       0.552  22.717 -16.238  1.00  0.00           C  
ATOM    687  O   GLU E 421      -0.186  23.724 -16.035  1.00  0.00           O  
ATOM    688  CB  GLU E 421       2.918  22.912 -17.158  1.00  0.00           C  
ATOM    689  N   THR E 422       0.121  21.559 -16.670  1.00  0.00           N  
ATOM    690  CA  THR E 422      -1.328  21.453 -16.973  1.00  0.00           C  
ATOM    691  C   THR E 422      -2.153  21.691 -15.745  1.00  0.00           C  
ATOM    692  O   THR E 422      -2.991  22.609 -15.714  1.00  0.00           O  
ATOM    693  CB  THR E 422      -1.558  20.091 -17.707  1.00  0.00           C  
ATOM    694  OG1 THR E 422      -0.619  20.261 -18.838  1.00  0.00           O  
ATOM    695  CG2 THR E 422      -2.973  19.805 -18.166  1.00  0.00           C  
ATOM    696  N   VAL E 423      -1.910  20.919 -14.702  1.00  0.00           N  
ATOM    697  CA  VAL E 423      -2.645  21.028 -13.446  1.00  0.00           C  
ATOM    698  C   VAL E 423      -2.605  22.455 -12.937  1.00  0.00           C  
ATOM    699  O   VAL E 423      -3.665  23.004 -12.588  1.00  0.00           O  
ATOM    700  CB  VAL E 423      -2.210  19.967 -12.437  1.00  0.00           C  
ATOM    701  CG1 VAL E 423      -2.717  20.217 -11.021  1.00  0.00           C  
ATOM    702  CG2 VAL E 423      -2.649  18.568 -12.868  1.00  0.00           C  
ATOM    703  N   GLU E 424      -1.447  23.056 -12.901  1.00  0.00           N  
ATOM    704  CA  GLU E 424      -1.251  24.422 -12.427  1.00  0.00           C  
ATOM    705  C   GLU E 424      -2.165  25.397 -13.142  1.00  0.00           C  
ATOM    706  O   GLU E 424      -2.791  26.264 -12.499  1.00  0.00           O  
ATOM    707  CB  GLU E 424       0.192  24.829 -12.655  1.00  0.00           C  
ATOM    708  CG  GLU E 424       0.789  25.968 -11.807  1.00  0.00           C  
ATOM    709  CD  GLU E 424       2.300  25.885 -11.806  1.00  0.00           C  
ATOM    710  OE1 GLU E 424       2.878  25.153 -11.018  1.00  0.00           O  
ATOM    711  OE2 GLU E 424       2.806  26.604 -12.706  1.00  0.00           O  
ATOM    712  N   ALA E 425      -2.284  25.299 -14.442  1.00  0.00           N  
ATOM    713  CA  ALA E 425      -3.103  26.143 -15.302  1.00  0.00           C  
ATOM    714  C   ALA E 425      -4.593  25.977 -15.086  1.00  0.00           C  
ATOM    715  O   ALA E 425      -5.382  26.927 -15.057  1.00  0.00           O  
ATOM    716  CB  ALA E 425      -2.802  25.784 -16.764  1.00  0.00           C  
ATOM    717  N   TRP E 426      -4.968  24.712 -14.982  1.00  0.00           N  
ATOM    718  CA  TRP E 426      -6.342  24.271 -14.757  1.00  0.00           C  
ATOM    719  C   TRP E 426      -6.800  24.709 -13.374  1.00  0.00           C  
ATOM    720  O   TRP E 426      -7.985  25.031 -13.294  1.00  0.00           O  
ATOM    721  CB  TRP E 426      -6.514  22.769 -14.894  1.00  0.00           C  
ATOM    722  CG  TRP E 426      -6.443  22.226 -16.276  1.00  0.00           C  
ATOM    723  CD1 TRP E 426      -6.470  22.897 -17.461  1.00  0.00           C  
ATOM    724  CD2 TRP E 426      -6.339  20.828 -16.610  1.00  0.00           C  
ATOM    725  NE1 TRP E 426      -6.424  22.022 -18.520  1.00  0.00           N  
ATOM    726  CE2 TRP E 426      -6.331  20.746 -18.018  1.00  0.00           C  
ATOM    727  CE3 TRP E 426      -6.262  19.674 -15.849  1.00  0.00           C  
ATOM    728  CZ2 TRP E 426      -6.226  19.533 -18.683  1.00  0.00           C  
ATOM    729  CZ3 TRP E 426      -6.158  18.462 -16.505  1.00  0.00           C  
ATOM    730  CH2 TRP E 426      -6.150  18.388 -17.896  1.00  0.00           C  
ATOM    731  N   SER E 427      -5.940  24.722 -12.377  1.00  0.00           N  
ATOM    732  CA  SER E 427      -6.357  25.113 -11.033  1.00  0.00           C  
ATOM    733  C   SER E 427      -6.883  26.551 -10.961  1.00  0.00           C  
ATOM    734  O   SER E 427      -7.828  26.922 -10.237  1.00  0.00           O  
ATOM    735  CB  SER E 427      -5.203  24.913 -10.063  1.00  0.00           C  
ATOM    736  OG  SER E 427      -4.669  23.623 -10.074  1.00  0.00           O  
ATOM    737  N   ALA E 429      -6.248  27.421 -11.718  1.00  0.00           N  
ATOM    738  CA  ALA E 429      -6.472  28.844 -11.854  1.00  0.00           C  
ATOM    739  C   ALA E 429      -7.873  29.155 -12.354  1.00  0.00           C  
ATOM    740  O   ALA E 429      -8.504  30.149 -11.889  1.00  0.00           O  
ATOM    741  CB  ALA E 429      -5.404  29.358 -12.816  1.00  0.00           C  
ATOM    742  N   ARG E 431      -8.327  28.326 -13.283  1.00  0.00           N  
ATOM    743  CA  ARG E 431      -9.649  28.420 -13.903  1.00  0.00           C  
ATOM    744  C   ARG E 431     -10.776  28.003 -12.973  1.00  0.00           C  
ATOM    745  O   ARG E 431     -11.772  28.698 -12.763  1.00  0.00           O  
ATOM    746  CB  ARG E 431      -9.683  27.508 -15.138  1.00  0.00           C  
ATOM    747  CG  ARG E 431      -8.473  27.774 -16.040  1.00  0.00           C  
ATOM    748  CD  ARG E 431      -8.923  28.612 -17.213  1.00  0.00           C  
ATOM    749  NE  ARG E 431      -9.970  27.860 -17.880  1.00  0.00           N  
ATOM    750  CZ  ARG E 431     -10.884  28.293 -18.736  1.00  0.00           C  
ATOM    751  NH1 ARG E 431     -10.938  29.568 -19.109  1.00  0.00           N  
ATOM    752  NH2 ARG E 431     -11.770  27.419 -19.234  1.00  0.00           N  
ATOM    753  N   ILE E 432     -10.589  26.844 -12.383  1.00  0.00           N  
ATOM    754  CA  ILE E 432     -11.501  26.169 -11.434  1.00  0.00           C  
ATOM    755  C   ILE E 432     -11.725  27.062 -10.252  1.00  0.00           C  
ATOM    756  O   ILE E 432     -12.849  27.307  -9.748  1.00  0.00           O  
ATOM    757  CB  ILE E 432     -10.927  24.723 -11.278  1.00  0.00           C  
ATOM    758  CG1 ILE E 432     -11.494  24.044 -12.609  1.00  0.00           C  
ATOM    759  CG2 ILE E 432     -11.223  23.862 -10.062  1.00  0.00           C  
ATOM    760  CD1 ILE E 432     -11.009  22.591 -12.774  1.00  0.00           C  
ATOM    761  N   LYS E 433     -10.629  27.689  -9.802  1.00  0.00           N  
ATOM    762  CA  LYS E 433     -10.730  28.629  -8.667  1.00  0.00           C  
ATOM    763  C   LYS E 433     -11.766  29.662  -9.118  1.00  0.00           C  
ATOM    764  O   LYS E 433     -12.629  29.971  -8.296  1.00  0.00           O  
ATOM    765  CB  LYS E 433      -9.438  29.263  -8.286  1.00  0.00           C  
ATOM    766  CG  LYS E 433      -9.413  30.271  -7.159  1.00  0.00           C  
ATOM    767  CD  LYS E 433      -8.019  30.866  -6.943  1.00  0.00           C  
ATOM    768  CE  LYS E 433      -7.877  31.406  -5.519  1.00  0.00           C  
ATOM    769  NZ  LYS E 433      -6.646  32.241  -5.349  1.00  0.00           N  
ATOM    770  N   GLU E 434     -11.644  30.123 -10.361  1.00  0.00           N  
ATOM    771  CA  GLU E 434     -12.536  31.118 -10.937  1.00  0.00           C  
ATOM    772  C   GLU E 434     -13.959  30.605 -10.948  1.00  0.00           C  
ATOM    773  O   GLU E 434     -14.767  31.319 -10.296  1.00  0.00           O  
ATOM    774  CB  GLU E 434     -12.171  31.616 -12.314  1.00  0.00           C  
ATOM    775  N   GLN E 435     -14.267  29.475 -11.546  1.00  0.00           N  
ATOM    776  CA  GLN E 435     -15.660  28.987 -11.514  1.00  0.00           C  
ATOM    777  C   GLN E 435     -16.139  28.791 -10.085  1.00  0.00           C  
ATOM    778  O   GLN E 435     -17.317  29.084  -9.830  1.00  0.00           O  
ATOM    779  CB  GLN E 435     -15.892  27.676 -12.246  1.00  0.00           C  
ATOM    780  CG  GLN E 435     -15.217  27.668 -13.605  1.00  0.00           C  
ATOM    781  CD  GLN E 435     -15.310  26.320 -14.248  1.00  0.00           C  
ATOM    782  OE1 GLN E 435     -15.272  25.314 -13.540  1.00  0.00           O  
ATOM    783  NE2 GLN E 435     -15.433  26.309 -15.563  1.00  0.00           N  
ATOM    784  N   LEU E 436     -15.274  28.298  -9.217  1.00  0.00           N  
ATOM    785  CA  LEU E 436     -15.686  28.061  -7.817  1.00  0.00           C  
ATOM    786  C   LEU E 436     -16.217  29.350  -7.226  1.00  0.00           C  
ATOM    787  O   LEU E 436     -17.407  29.339  -6.816  1.00  0.00           O  
ATOM    788  CB  LEU E 436     -14.569  27.345  -7.063  1.00  0.00           C  
ATOM    789  CG  LEU E 436     -14.454  25.860  -7.364  1.00  0.00           C  
ATOM    790  CD1 LEU E 436     -13.234  25.269  -6.705  1.00  0.00           C  
ATOM    791  CD2 LEU E 436     -15.716  25.201  -6.809  1.00  0.00           C  
ATOM    792  N   GLY E 437     -15.472  30.424  -7.219  1.00  0.00           N  
ATOM    793  CA  GLY E 437     -15.884  31.701  -6.675  1.00  0.00           C  
ATOM    794  C   GLY E 437     -17.253  32.239  -6.976  1.00  0.00           C  
ATOM    795  O   GLY E 437     -17.794  33.030  -6.162  1.00  0.00           O  
ATOM    796  N   ARG E 438     -17.897  31.894  -8.069  1.00  0.00           N  
ATOM    797  CA  ARG E 438     -19.207  32.295  -8.512  1.00  0.00           C  
ATOM    798  C   ARG E 438     -20.334  31.862  -7.567  1.00  0.00           C  
ATOM    799  O   ARG E 438     -21.259  32.650  -7.350  1.00  0.00           O  
ATOM    800  CB  ARG E 438     -19.669  31.681  -9.845  1.00  0.00           C  
ATOM    801  CG  ARG E 438     -18.719  31.634 -10.999  1.00  0.00           C  
ATOM    802  CD  ARG E 438     -19.367  31.032 -12.222  1.00  0.00           C  
ATOM    803  NE  ARG E 438     -18.312  30.772 -13.235  1.00  0.00           N  
ATOM    804  CZ  ARG E 438     -18.556  29.963 -14.272  1.00  0.00           C  
ATOM    805  NH1 ARG E 438     -19.739  29.376 -14.442  1.00  0.00           N  
ATOM    806  NH2 ARG E 438     -17.586  29.738 -15.155  1.00  0.00           N  
ATOM    807  N   PHE E 439     -20.265  30.648  -7.093  1.00  0.00           N  
ATOM    808  CA  PHE E 439     -21.301  30.079  -6.224  1.00  0.00           C  
ATOM    809  C   PHE E 439     -21.202  30.416  -4.764  1.00  0.00           C  
ATOM    810  O   PHE E 439     -22.165  30.072  -4.038  1.00  0.00           O  
ATOM    811  CB  PHE E 439     -21.339  28.562  -6.471  1.00  0.00           C  
ATOM    812  CG  PHE E 439     -21.222  28.177  -7.921  1.00  0.00           C  
ATOM    813  CD1 PHE E 439     -22.381  28.060  -8.684  1.00  0.00           C  
ATOM    814  CD2 PHE E 439     -19.977  27.931  -8.503  1.00  0.00           C  
ATOM    815  CE1 PHE E 439     -22.338  27.703 -10.023  1.00  0.00           C  
ATOM    816  CE2 PHE E 439     -19.910  27.581  -9.855  1.00  0.00           C  
ATOM    817  CZ  PHE E 439     -21.092  27.475 -10.625  1.00  0.00           C  
ATOM    818  N   LEU E 444     -20.150  31.049  -4.261  1.00  0.00           N  
ATOM    819  CA  LEU E 444     -20.046  31.360  -2.818  1.00  0.00           C  
ATOM    820  C   LEU E 444     -19.950  32.858  -2.545  1.00  0.00           C  
ATOM    821  O   LEU E 444     -19.548  33.649  -3.406  1.00  0.00           O  
ATOM    822  CB  LEU E 444     -18.852  30.600  -2.265  1.00  0.00           C  
ATOM    823  CG  LEU E 444     -18.627  29.135  -2.554  1.00  0.00           C  
ATOM    824  CD1 LEU E 444     -17.193  28.765  -2.224  1.00  0.00           C  
ATOM    825  CD2 LEU E 444     -19.606  28.301  -1.723  1.00  0.00           C  
ATOM    826  N   ASP E 445     -20.286  33.211  -1.311  1.00  0.00           N  
ATOM    827  CA  ASP E 445     -20.256  34.581  -0.807  1.00  0.00           C  
ATOM    828  C   ASP E 445     -18.956  34.893  -0.057  1.00  0.00           C  
ATOM    829  O   ASP E 445     -18.624  34.238   0.933  1.00  0.00           O  
ATOM    830  CB  ASP E 445     -21.474  34.854   0.084  1.00  0.00           C  
ATOM    831  CG  ASP E 445     -21.557  36.284   0.546  1.00  0.00           C  
ATOM    832  OD1 ASP E 445     -21.081  37.203  -0.110  1.00  0.00           O  
ATOM    833  OD2 ASP E 445     -22.105  36.561   1.613  1.00  0.00           O  
ATOM    834  N   PHE E 457     -18.279  35.906  -0.552  1.00  0.00           N  
ATOM    835  CA  PHE E 457     -17.018  36.404   0.006  1.00  0.00           C  
ATOM    836  C   PHE E 457     -17.171  37.744   0.729  1.00  0.00           C  
ATOM    837  O   PHE E 457     -16.158  38.142   1.333  1.00  0.00           O  
ATOM    838  CB  PHE E 457     -15.899  36.590  -1.057  1.00  0.00           C  
ATOM    839  CG  PHE E 457     -15.597  35.302  -1.765  1.00  0.00           C  
ATOM    840  CD1 PHE E 457     -16.417  34.839  -2.784  1.00  0.00           C  
ATOM    841  CD2 PHE E 457     -14.488  34.557  -1.352  1.00  0.00           C  
ATOM    842  CE1 PHE E 457     -16.115  33.639  -3.445  1.00  0.00           C  
ATOM    843  CE2 PHE E 457     -14.201  33.357  -1.998  1.00  0.00           C  
ATOM    844  CZ  PHE E 457     -15.011  32.892  -3.035  1.00  0.00           C  
ATOM    845  N   GLU E 458     -18.353  38.351   0.621  1.00  0.00           N  
ATOM    846  CA  GLU E 458     -18.622  39.649   1.257  1.00  0.00           C  
ATOM    847  C   GLU E 458     -19.261  39.519   2.636  1.00  0.00           C  
ATOM    848  O   GLU E 458     -19.180  40.497   3.431  1.00  0.00           O  
ATOM    849  CB  GLU E 458     -19.462  40.566   0.381  1.00  0.00           C  
ATOM    850  N   ALA E 459     -19.851  38.361   2.874  1.00  0.00           N  
ATOM    851  CA  ALA E 459     -20.493  38.081   4.161  1.00  0.00           C  
ATOM    852  C   ALA E 459     -19.478  38.316   5.276  1.00  0.00           C  
ATOM    853  O   ALA E 459     -18.272  38.087   5.101  1.00  0.00           O  
ATOM    854  CB  ALA E 459     -20.997  36.661   4.181  1.00  0.00           C  
ATOM    855  N   ASP E 460     -19.960  38.768   6.398  1.00  0.00           N  
ATOM    856  CA  ASP E 460     -19.121  39.041   7.585  1.00  0.00           C  
ATOM    857  C   ASP E 460     -19.541  37.964   8.580  1.00  0.00           C  
ATOM    858  O   ASP E 460     -20.764  37.888   8.876  1.00  0.00           O  
ATOM    859  CB  ASP E 460     -19.342  40.477   8.083  1.00  0.00           C  
ATOM    860  CG  ASP E 460     -18.984  40.543   9.565  1.00  0.00           C  
ATOM    861  OD1 ASP E 460     -17.754  40.464   9.800  1.00  0.00           O  
ATOM    862  OD2 ASP E 460     -19.887  40.607  10.417  1.00  0.00           O  
ATOM    863  N   GLY E 461     -18.595  37.189   9.044  1.00  0.00           N  
ATOM    864  CA  GLY E 461     -18.989  36.109  10.003  1.00  0.00           C  
ATOM    865  C   GLY E 461     -18.793  34.787   9.276  1.00  0.00           C  
ATOM    866  O   GLY E 461     -18.134  33.905   9.866  1.00  0.00           O  
ATOM    867  N   ASN E 463     -19.261  34.667   8.035  1.00  0.00           N  
ATOM    868  CA  ASN E 463     -19.059  33.391   7.325  1.00  0.00           C  
ATOM    869  C   ASN E 463     -18.723  33.480   5.856  1.00  0.00           C  
ATOM    870  O   ASN E 463     -19.280  32.729   5.013  1.00  0.00           O  
ATOM    871  CB  ASN E 463     -20.283  32.526   7.638  1.00  0.00           C  
ATOM    872  CG  ASN E 463     -21.525  32.893   6.878  1.00  0.00           C  
ATOM    873  OD1 ASN E 463     -21.762  34.083   6.665  1.00  0.00           O  
ATOM    874  ND2 ASN E 463     -22.329  31.931   6.432  1.00  0.00           N  
ATOM    875  N   PRO E 471     -17.787  34.360   5.507  1.00  0.00           N  
ATOM    876  CA  PRO E 471     -17.368  34.505   4.090  1.00  0.00           C  
ATOM    877  C   PRO E 471     -16.578  33.245   3.772  1.00  0.00           C  
ATOM    878  O   PRO E 471     -15.960  32.638   4.671  1.00  0.00           O  
ATOM    879  CB  PRO E 471     -16.549  35.785   4.092  1.00  0.00           C  
ATOM    880  CG  PRO E 471     -15.887  35.727   5.462  1.00  0.00           C  
ATOM    881  CD  PRO E 471     -17.004  35.252   6.380  1.00  0.00           C  
ATOM    882  N   ALA E 472     -16.596  32.856   2.526  1.00  0.00           N  
ATOM    883  CA  ALA E 472     -15.880  31.661   2.064  1.00  0.00           C  
ATOM    884  C   ALA E 472     -14.390  31.918   1.952  1.00  0.00           C  
ATOM    885  O   ALA E 472     -13.879  33.058   2.096  1.00  0.00           O  
ATOM    886  CB  ALA E 472     -16.503  31.348   0.717  1.00  0.00           C  
ATOM    887  N   LYS E 473     -13.686  30.842   1.681  1.00  0.00           N  
ATOM    888  CA  LYS E 473     -12.236  30.839   1.425  1.00  0.00           C  
ATOM    889  C   LYS E 473     -12.156  29.809   0.275  1.00  0.00           C  
ATOM    890  O   LYS E 473     -13.029  28.924   0.311  1.00  0.00           O  
ATOM    891  CB  LYS E 473     -11.351  30.512   2.545  1.00  0.00           C  
ATOM    892  CG  LYS E 473     -10.702  31.616   3.351  1.00  0.00           C  
ATOM    893  CD  LYS E 473     -10.013  31.151   4.619  1.00  0.00           C  
ATOM    894  CE  LYS E 473      -9.077  32.148   5.268  1.00  0.00           C  
ATOM    895  NZ  LYS E 473      -9.018  31.806   6.732  1.00  0.00           N  
ATOM    896  N   ILE E 474     -11.281  29.956  -0.641  1.00  0.00           N  
ATOM    897  CA  ILE E 474     -10.952  29.053  -1.732  1.00  0.00           C  
ATOM    898  C   ILE E 474      -9.479  28.676  -1.361  1.00  0.00           C  
ATOM    899  O   ILE E 474      -8.754  29.633  -1.042  1.00  0.00           O  
ATOM    900  CB  ILE E 474     -11.041  29.468  -3.216  1.00  0.00           C  
ATOM    901  CG1 ILE E 474     -12.511  29.683  -3.694  1.00  0.00           C  
ATOM    902  CG2 ILE E 474     -10.300  28.410  -4.113  1.00  0.00           C  
ATOM    903  CD1 ILE E 474     -12.660  29.992  -5.243  1.00  0.00           C  
ATOM    904  N   LYS E 475      -9.100  27.416  -1.336  1.00  0.00           N  
ATOM    905  CA  LYS E 475      -7.677  27.141  -0.889  1.00  0.00           C  
ATOM    906  C   LYS E 475      -7.080  26.166  -1.879  1.00  0.00           C  
ATOM    907  O   LYS E 475      -7.890  25.544  -2.596  1.00  0.00           O  
ATOM    908  CB  LYS E 475      -7.819  26.609   0.503  1.00  0.00           C  
ATOM    909  CG  LYS E 475      -8.033  27.689   1.585  1.00  0.00           C  
ATOM    910  CD  LYS E 475      -7.595  27.060   2.911  1.00  0.00           C  
ATOM    911  CE  LYS E 475      -7.562  28.144   3.977  1.00  0.00           C  
ATOM    912  NZ  LYS E 475      -6.348  28.011   4.829  1.00  0.00           N  
ATOM    913  N   ASN E 476      -5.761  26.005  -2.013  1.00  0.00           N  
ATOM    914  CA  ASN E 476      -5.053  25.084  -2.971  1.00  0.00           C  
ATOM    915  C   ASN E 476      -4.234  24.176  -2.086  1.00  0.00           C  
ATOM    916  O   ASN E 476      -3.326  24.722  -1.424  1.00  0.00           O  
ATOM    917  CB  ASN E 476      -4.258  25.801  -4.012  1.00  0.00           C  
ATOM    918  CG  ASN E 476      -3.675  24.811  -5.027  1.00  0.00           C  
ATOM    919  OD1 ASN E 476      -3.376  23.652  -4.667  1.00  0.00           O  
ATOM    920  ND2 ASN E 476      -3.530  25.240  -6.293  1.00  0.00           N  
ATOM    921  N   ASN E 477      -4.404  22.860  -2.008  1.00  0.00           N  
ATOM    922  CA  ASN E 477      -3.641  21.927  -1.150  1.00  0.00           C  
ATOM    923  C   ASN E 477      -2.188  21.787  -1.570  1.00  0.00           C  
ATOM    924  O   ASN E 477      -1.395  21.107  -0.858  1.00  0.00           O  
ATOM    925  CB  ASN E 477      -4.325  20.548  -0.894  1.00  0.00           C  
ATOM    926  CG  ASN E 477      -4.438  19.820  -2.221  1.00  0.00           C  
ATOM    927  OD1 ASN E 477      -3.738  20.179  -3.202  1.00  0.00           O  
ATOM    928  ND2 ASN E 477      -5.267  18.801  -2.310  1.00  0.00           N  
ATOM    929  N   TYR E 478      -1.751  22.423  -2.650  1.00  0.00           N  
ATOM    930  CA  TYR E 478      -0.369  22.423  -3.111  1.00  0.00           C  
ATOM    931  C   TYR E 478       0.490  23.211  -2.122  1.00  0.00           C  
ATOM    932  O   TYR E 478       1.684  22.956  -1.899  1.00  0.00           O  
ATOM    933  CB  TYR E 478      -0.240  23.006  -4.526  1.00  0.00           C  
ATOM    934  CG  TYR E 478       1.142  22.651  -5.047  1.00  0.00           C  
ATOM    935  CD1 TYR E 478       1.396  21.437  -5.658  1.00  0.00           C  
ATOM    936  CD2 TYR E 478       2.182  23.534  -4.907  1.00  0.00           C  
ATOM    937  CE1 TYR E 478       2.650  21.107  -6.137  1.00  0.00           C  
ATOM    938  CE2 TYR E 478       3.458  23.243  -5.374  1.00  0.00           C  
ATOM    939  CZ  TYR E 478       3.681  22.021  -5.989  1.00  0.00           C  
ATOM    940  OH  TYR E 478       4.975  21.780  -6.400  1.00  0.00           O  
ATOM    941  N   ASP E 479      -0.156  24.200  -1.494  1.00  0.00           N  
ATOM    942  CA  ASP E 479       0.423  25.080  -0.494  1.00  0.00           C  
ATOM    943  C   ASP E 479       1.009  24.289   0.662  1.00  0.00           C  
ATOM    944  O   ASP E 479       2.018  24.774   1.165  1.00  0.00           O  
ATOM    945  CB  ASP E 479      -0.566  26.124   0.023  1.00  0.00           C  
ATOM    946  CG  ASP E 479      -0.964  27.029  -1.125  1.00  0.00           C  
ATOM    947  OD1 ASP E 479      -0.266  26.974  -2.170  1.00  0.00           O  
ATOM    948  OD2 ASP E 479      -1.947  27.800  -1.070  1.00  0.00           O  
ATOM    949  N   TRP E 482       0.375  23.192   1.055  1.00  0.00           N  
ATOM    950  CA  TRP E 482       0.926  22.435   2.194  1.00  0.00           C  
ATOM    951  C   TRP E 482       1.402  21.085   1.698  1.00  0.00           C  
ATOM    952  O   TRP E 482       2.191  20.520   2.475  1.00  0.00           O  
ATOM    953  CB  TRP E 482      -0.037  22.447   3.355  1.00  0.00           C  
ATOM    954  CG  TRP E 482      -1.358  21.818   3.117  1.00  0.00           C  
ATOM    955  CD1 TRP E 482      -1.636  20.473   3.156  1.00  0.00           C  
ATOM    956  CD2 TRP E 482      -2.585  22.479   2.798  1.00  0.00           C  
ATOM    957  NE1 TRP E 482      -2.964  20.265   2.876  1.00  0.00           N  
ATOM    958  CE2 TRP E 482      -3.573  21.463   2.637  1.00  0.00           C  
ATOM    959  CE3 TRP E 482      -2.951  23.808   2.651  1.00  0.00           C  
ATOM    960  CZ2 TRP E 482      -4.911  21.747   2.339  1.00  0.00           C  
ATOM    961  CZ3 TRP E 482      -4.277  24.087   2.353  1.00  0.00           C  
ATOM    962  CH2 TRP E 482      -5.234  23.085   2.209  1.00  0.00           C  
ATOM    963  N   ILE E 485       0.992  20.593   0.549  1.00  0.00           N  
ATOM    964  CA  ILE E 485       1.515  19.259   0.138  1.00  0.00           C  
ATOM    965  C   ILE E 485       2.786  19.450  -0.666  1.00  0.00           C  
ATOM    966  O   ILE E 485       3.767  18.670  -0.549  1.00  0.00           O  
ATOM    967  CB  ILE E 485       0.415  18.340  -0.484  1.00  0.00           C  
ATOM    968  CG1 ILE E 485      -0.742  18.286   0.590  1.00  0.00           C  
ATOM    969  CG2 ILE E 485       0.823  16.871  -0.831  1.00  0.00           C  
ATOM    970  CD1 ILE E 485      -1.961  17.414   0.114  1.00  0.00           C  
ATOM    971  N   GLY E 486       2.818  20.513  -1.453  1.00  0.00           N  
ATOM    972  CA  GLY E 486       3.893  20.928  -2.326  1.00  0.00           C  
ATOM    973  C   GLY E 486       5.239  20.772  -1.634  1.00  0.00           C  
ATOM    974  O   GLY E 486       6.037  19.976  -2.127  1.00  0.00           O  
ATOM    975  N   PRO E 489       5.452  21.481  -0.533  1.00  0.00           N  
ATOM    976  CA  PRO E 489       6.682  21.479   0.193  1.00  0.00           C  
ATOM    977  C   PRO E 489       6.950  20.398   1.181  1.00  0.00           C  
ATOM    978  O   PRO E 489       7.941  20.483   1.976  1.00  0.00           O  
ATOM    979  CB  PRO E 489       6.593  22.860   0.918  1.00  0.00           C  
ATOM    980  CG  PRO E 489       5.148  22.943   1.305  1.00  0.00           C  
ATOM    981  CD  PRO E 489       4.477  22.448   0.038  1.00  0.00           C  
ATOM    982  N   LEU E 490       6.143  19.383   1.226  1.00  0.00           N  
ATOM    983  CA  LEU E 490       6.289  18.265   2.204  1.00  0.00           C  
ATOM    984  C   LEU E 490       7.242  17.243   1.604  1.00  0.00           C  
ATOM    985  O   LEU E 490       7.120  16.845   0.416  1.00  0.00           O  
ATOM    986  CB  LEU E 490       4.858  17.842   2.467  1.00  0.00           C  
ATOM    987  CG  LEU E 490       4.520  16.820   3.514  1.00  0.00           C  
ATOM    988  CD1 LEU E 490       4.588  17.318   4.956  1.00  0.00           C  
ATOM    989  CD2 LEU E 490       3.094  16.308   3.250  1.00  0.00           C  
ATOM    990  N   ASP E 494       8.204  16.853   2.426  1.00  0.00           N  
ATOM    991  CA  ASP E 494       9.210  15.839   2.098  1.00  0.00           C  
ATOM    992  C   ASP E 494       8.577  14.462   2.429  1.00  0.00           C  
ATOM    993  O   ASP E 494       7.820  14.238   3.392  1.00  0.00           O  
ATOM    994  CB  ASP E 494      10.540  15.988   2.793  1.00  0.00           C  
ATOM    995  CG  ASP E 494      10.481  15.760   4.279  1.00  0.00           C  
ATOM    996  OD1 ASP E 494       9.965  16.625   5.012  1.00  0.00           O  
ATOM    997  OD2 ASP E 494      10.924  14.739   4.818  1.00  0.00           O  
ATOM    998  N   VAL E 495       8.988  13.539   1.563  1.00  0.00           N  
ATOM    999  CA  VAL E 495       8.524  12.132   1.647  1.00  0.00           C  
ATOM   1000  C   VAL E 495       8.729  11.598   3.039  1.00  0.00           C  
ATOM   1001  O   VAL E 495       7.805  11.096   3.675  1.00  0.00           O  
ATOM   1002  CB  VAL E 495       9.136  11.367   0.461  1.00  0.00           C  
ATOM   1003  CG1 VAL E 495      10.663  11.453   0.435  1.00  0.00           C  
ATOM   1004  CG2 VAL E 495       8.732   9.912   0.382  1.00  0.00           C  
ATOM   1005  N   ILE E 496       9.915  11.680   3.624  1.00  0.00           N  
ATOM   1006  CA  ILE E 496      10.188  11.155   4.964  1.00  0.00           C  
ATOM   1007  C   ILE E 496       9.162  11.613   5.980  1.00  0.00           C  
ATOM   1008  O   ILE E 496       8.692  10.838   6.837  1.00  0.00           O  
ATOM   1009  CB  ILE E 496      11.673  11.413   5.412  1.00  0.00           C  
ATOM   1010  CG1 ILE E 496      12.632  10.531   4.584  1.00  0.00           C  
ATOM   1011  CG2 ILE E 496      11.876  11.161   6.939  1.00  0.00           C  
ATOM   1012  CD1 ILE E 496      14.075  10.368   5.175  1.00  0.00           C  
ATOM   1013  N   THR E 498       8.796  12.870   5.953  1.00  0.00           N  
ATOM   1014  CA  THR E 498       7.843  13.495   6.875  1.00  0.00           C  
ATOM   1015  C   THR E 498       6.445  12.913   6.710  1.00  0.00           C  
ATOM   1016  O   THR E 498       5.761  12.636   7.705  1.00  0.00           O  
ATOM   1017  CB  THR E 498       7.809  15.061   6.689  1.00  0.00           C  
ATOM   1018  OG1 THR E 498       9.182  15.513   6.963  1.00  0.00           O  
ATOM   1019  CG2 THR E 498       6.784  15.690   7.622  1.00  0.00           C  
ATOM   1020  N   PHE E 499       6.113  12.784   5.438  1.00  0.00           N  
ATOM   1021  CA  PHE E 499       4.813  12.217   5.041  1.00  0.00           C  
ATOM   1022  C   PHE E 499       4.703  10.748   5.452  1.00  0.00           C  
ATOM   1023  O   PHE E 499       3.675  10.397   6.094  1.00  0.00           O  
ATOM   1024  CB  PHE E 499       4.565  12.427   3.558  1.00  0.00           C  
ATOM   1025  CG  PHE E 499       3.372  11.678   3.067  1.00  0.00           C  
ATOM   1026  CD1 PHE E 499       2.099  12.233   3.177  1.00  0.00           C  
ATOM   1027  CD2 PHE E 499       3.533  10.397   2.503  1.00  0.00           C  
ATOM   1028  CE1 PHE E 499       0.992  11.541   2.713  1.00  0.00           C  
ATOM   1029  CE2 PHE E 499       2.421   9.672   2.035  1.00  0.00           C  
ATOM   1030  CZ  PHE E 499       1.156  10.279   2.152  1.00  0.00           C  
ATOM   1031  N   LEU E 500       5.675   9.882   5.125  1.00  0.00           N  
ATOM   1032  CA  LEU E 500       5.628   8.472   5.479  1.00  0.00           C  
ATOM   1033  C   LEU E 500       5.567   8.290   6.991  1.00  0.00           C  
ATOM   1034  O   LEU E 500       4.894   7.329   7.443  1.00  0.00           O  
ATOM   1035  CB  LEU E 500       6.759   7.708   4.744  1.00  0.00           C  
ATOM   1036  CG  LEU E 500       6.771   7.677   3.234  1.00  0.00           C  
ATOM   1037  CD1 LEU E 500       7.963   6.983   2.532  1.00  0.00           C  
ATOM   1038  CD2 LEU E 500       5.474   7.032   2.731  1.00  0.00           C  
ATOM   1039  N   ARG E 501       6.214   9.124   7.801  1.00  0.00           N  
ATOM   1040  CA  ARG E 501       6.223   8.985   9.265  1.00  0.00           C  
ATOM   1041  C   ARG E 501       5.058   9.690   9.961  1.00  0.00           C  
ATOM   1042  O   ARG E 501       4.379   9.039  10.761  1.00  0.00           O  
ATOM   1043  CB  ARG E 501       7.479   9.497   9.948  1.00  0.00           C  
ATOM   1044  CG  ARG E 501       8.836   9.061   9.538  1.00  0.00           C  
ATOM   1045  CD  ARG E 501       9.889  10.001   9.977  1.00  0.00           C  
ATOM   1046  NE  ARG E 501      10.138  10.224  11.379  1.00  0.00           N  
ATOM   1047  CZ  ARG E 501      10.902   9.590  12.250  1.00  0.00           C  
ATOM   1048  NH1 ARG E 501      11.604   8.499  11.916  1.00  0.00           N  
ATOM   1049  NH2 ARG E 501      11.026   9.962  13.524  1.00  0.00           N  
ATOM   1050  N   ASP E 502       4.856  10.961   9.681  1.00  0.00           N  
ATOM   1051  CA  ASP E 502       3.804  11.780  10.294  1.00  0.00           C  
ATOM   1052  C   ASP E 502       2.387  11.400   9.889  1.00  0.00           C  
ATOM   1053  O   ASP E 502       1.493  11.624  10.708  1.00  0.00           O  
ATOM   1054  CB  ASP E 502       4.084  13.264  10.095  1.00  0.00           C  
ATOM   1055  CG  ASP E 502       5.190  13.883  10.888  1.00  0.00           C  
ATOM   1056  OD1 ASP E 502       5.907  13.262  11.683  1.00  0.00           O  
ATOM   1057  OD2 ASP E 502       5.374  15.125  10.691  1.00  0.00           O  
ATOM   1058  N   VAL E 503       2.152  10.909   8.705  1.00  0.00           N  
ATOM   1059  CA  VAL E 503       0.807  10.516   8.222  1.00  0.00           C  
ATOM   1060  C   VAL E 503       0.753   8.991   8.180  1.00  0.00           C  
ATOM   1061  O   VAL E 503      -0.057   8.381   8.894  1.00  0.00           O  
ATOM   1062  CB  VAL E 503       0.437  11.213   6.903  1.00  0.00           C  
ATOM   1063  CG1 VAL E 503      -0.941  10.928   6.366  1.00  0.00           C  
ATOM   1064  CG2 VAL E 503       0.648  12.729   7.011  1.00  0.00           C  
ATOM   1065  N   GLY E 840       1.627   8.389   7.399  1.00  0.00           N  
ATOM   1066  CA  GLY E 840       1.743   6.957   7.215  1.00  0.00           C  
ATOM   1067  C   GLY E 840       1.797   6.064   8.425  1.00  0.00           C  
ATOM   1068  O   GLY E 840       1.239   4.931   8.474  1.00  0.00           O  
ATOM   1069  N   LYS E 841       2.437   6.479   9.519  1.00  0.00           N  
ATOM   1070  CA  LYS E 841       2.527   5.644  10.717  1.00  0.00           C  
ATOM   1071  C   LYS E 841       1.151   5.314  11.256  1.00  0.00           C  
ATOM   1072  O   LYS E 841       0.876   4.278  11.883  1.00  0.00           O  
ATOM   1073  CB  LYS E 841       3.430   6.273  11.768  1.00  0.00           C  
ATOM   1074  CG  LYS E 841       4.089   5.262  12.707  1.00  0.00           C  
ATOM   1075  CD  LYS E 841       5.054   4.255  12.050  1.00  0.00           C  
ATOM   1076  CE  LYS E 841       5.391   3.128  13.037  1.00  0.00           C  
ATOM   1077  NZ  LYS E 841       6.286   2.122  12.418  1.00  0.00           N  
ATOM   1078  N   HIS E 844       0.217   6.219  11.021  1.00  0.00           N  
ATOM   1079  CA  HIS E 844      -1.169   6.172  11.464  1.00  0.00           C  
ATOM   1080  C   HIS E 844      -2.059   5.228  10.707  1.00  0.00           C  
ATOM   1081  O   HIS E 844      -3.188   5.028  11.217  1.00  0.00           O  
ATOM   1082  CB  HIS E 844      -1.826   7.594  11.461  1.00  0.00           C  
ATOM   1083  CG  HIS E 844      -1.091   8.420  12.477  1.00  0.00           C  
ATOM   1084  ND1 HIS E 844      -0.982   8.046  13.806  1.00  0.00           N  
ATOM   1085  CD2 HIS E 844      -0.405   9.567  12.345  1.00  0.00           C  
ATOM   1086  CE1 HIS E 844      -0.270   8.973  14.430  1.00  0.00           C  
ATOM   1087  NE2 HIS E 844       0.091   9.909  13.580  1.00  0.00           N  
ATOM   1088  N   PHE E 845      -1.629   4.708   9.580  1.00  0.00           N  
ATOM   1089  CA  PHE E 845      -2.450   3.810   8.775  1.00  0.00           C  
ATOM   1090  C   PHE E 845      -1.826   2.442   8.493  1.00  0.00           C  
ATOM   1091  O   PHE E 845      -0.670   2.321   8.034  1.00  0.00           O  
ATOM   1092  CB  PHE E 845      -2.806   4.431   7.404  1.00  0.00           C  
ATOM   1093  CG  PHE E 845      -3.593   5.696   7.495  1.00  0.00           C  
ATOM   1094  CD1 PHE E 845      -4.975   5.667   7.572  1.00  0.00           C  
ATOM   1095  CD2 PHE E 845      -2.935   6.919   7.527  1.00  0.00           C  
ATOM   1096  CE1 PHE E 845      -5.727   6.832   7.664  1.00  0.00           C  
ATOM   1097  CE2 PHE E 845      -3.659   8.103   7.626  1.00  0.00           C  
ATOM   1098  CZ  PHE E 845      -5.056   8.059   7.697  1.00  0.00           C  
ATOM   1099  N   SER E 846      -2.645   1.448   8.709  1.00  0.00           N  
ATOM   1100  CA  SER E 846      -2.323   0.050   8.454  1.00  0.00           C  
ATOM   1101  C   SER E 846      -2.796  -0.235   7.019  1.00  0.00           C  
ATOM   1102  O   SER E 846      -3.875   0.223   6.561  1.00  0.00           O  
ATOM   1103  CB  SER E 846      -3.022  -0.793   9.474  1.00  0.00           C  
ATOM   1104  OG  SER E 846      -4.297  -1.054   8.911  1.00  0.00           O  
ATOM   1105  N   VAL E 847      -2.087  -0.983   6.223  1.00  0.00           N  
ATOM   1106  CA  VAL E 847      -2.356  -1.362   4.827  1.00  0.00           C  
ATOM   1107  C   VAL E 847      -3.680  -2.081   4.728  1.00  0.00           C  
ATOM   1108  O   VAL E 847      -4.321  -2.038   3.676  1.00  0.00           O  
ATOM   1109  CB  VAL E 847      -1.164  -2.202   4.308  1.00  0.00           C  
ATOM   1110  CG1 VAL E 847      -1.351  -2.768   2.902  1.00  0.00           C  
ATOM   1111  CG2 VAL E 847       0.158  -1.458   4.385  1.00  0.00           C  
ATOM   1112  N   ASN E 848      -4.081  -2.743   5.769  1.00  0.00           N  
ATOM   1113  CA  ASN E 848      -5.311  -3.534   5.907  1.00  0.00           C  
ATOM   1114  C   ASN E 848      -6.553  -2.663   6.022  1.00  0.00           C  
ATOM   1115  O   ASN E 848      -7.642  -3.040   5.607  1.00  0.00           O  
ATOM   1116  CB  ASN E 848      -5.103  -4.424   7.129  1.00  0.00           C  
ATOM   1117  CG  ASN E 848      -6.041  -5.577   7.303  1.00  0.00           C  
ATOM   1118  OD1 ASN E 848      -5.766  -6.485   8.119  1.00  0.00           O  
ATOM   1119  ND2 ASN E 848      -7.166  -5.598   6.574  1.00  0.00           N  
ATOM   1120  N   TYR E 849      -6.388  -1.498   6.602  1.00  0.00           N  
ATOM   1121  CA  TYR E 849      -7.372  -0.461   6.801  1.00  0.00           C  
ATOM   1122  C   TYR E 849      -7.679   0.139   5.422  1.00  0.00           C  
ATOM   1123  O   TYR E 849      -8.826   0.353   5.077  1.00  0.00           O  
ATOM   1124  CB  TYR E 849      -6.848   0.667   7.718  1.00  0.00           C  
ATOM   1125  CG  TYR E 849      -7.795   1.846   7.717  1.00  0.00           C  
ATOM   1126  CD1 TYR E 849      -9.032   1.744   8.360  1.00  0.00           C  
ATOM   1127  CD2 TYR E 849      -7.467   3.033   7.070  1.00  0.00           C  
ATOM   1128  CE1 TYR E 849      -9.916   2.822   8.353  1.00  0.00           C  
ATOM   1129  CE2 TYR E 849      -8.336   4.129   7.069  1.00  0.00           C  
ATOM   1130  CZ  TYR E 849      -9.567   4.011   7.698  1.00  0.00           C  
ATOM   1131  OH  TYR E 849     -10.429   5.058   7.691  1.00  0.00           O  
ATOM   1132  N   MET E 850      -6.600   0.368   4.697  1.00  0.00           N  
ATOM   1133  CA  MET E 850      -6.604   0.946   3.363  1.00  0.00           C  
ATOM   1134  C   MET E 850      -7.027   0.004   2.256  1.00  0.00           C  
ATOM   1135  O   MET E 850      -7.581   0.541   1.266  1.00  0.00           O  
ATOM   1136  CB  MET E 850      -5.228   1.574   3.029  1.00  0.00           C  
ATOM   1137  CG  MET E 850      -4.597   2.335   4.180  1.00  0.00           C  
ATOM   1138  SD  MET E 850      -2.943   2.885   3.621  1.00  0.00           S  
ATOM   1139  CE  MET E 850      -3.320   3.989   2.276  1.00  0.00           C  
ATOM   1140  N   MET E 851      -6.794  -1.273   2.289  1.00  0.00           N  
ATOM   1141  CA  MET E 851      -7.130  -2.242   1.241  1.00  0.00           C  
ATOM   1142  C   MET E 851      -8.651  -2.505   1.145  1.00  0.00           C  
ATOM   1143  O   MET E 851      -9.207  -2.887   0.106  1.00  0.00           O  
ATOM   1144  CB  MET E 851      -6.497  -3.592   1.418  1.00  0.00           C  
ATOM   1145  CG  MET E 851      -5.075  -3.849   1.468  1.00  0.00           C  
ATOM   1146  SD  MET E 851      -4.214  -4.130  -0.090  1.00  0.00           S  
ATOM   1147  CE  MET E 851      -5.586  -4.485  -1.227  1.00  0.00           C  
ATOM   1148  N   ALA E1160      -9.308  -2.333   2.260  1.00  0.00           N  
ATOM   1149  CA  ALA E1160     -10.709  -2.470   2.538  1.00  0.00           C  
ATOM   1150  C   ALA E1160     -11.579  -1.325   2.005  1.00  0.00           C  
ATOM   1151  O   ALA E1160     -12.812  -1.439   1.900  1.00  0.00           O  
ATOM   1152  CB  ALA E1160     -10.839  -2.473   4.071  1.00  0.00           C  
ATOM   1153  N   LYS E1161     -10.981  -0.208   1.719  1.00  0.00           N  
ATOM   1154  CA  LYS E1161     -11.597   0.990   1.206  1.00  0.00           C  
ATOM   1155  C   LYS E1161     -12.180   0.647  -0.154  1.00  0.00           C  
ATOM   1156  O   LYS E1161     -11.520   0.078  -1.041  1.00  0.00           O  
ATOM   1157  CB  LYS E1161     -10.636   2.157   1.010  1.00  0.00           C  
ATOM   1158  CG  LYS E1161     -10.126   2.683   2.363  1.00  0.00           C  
ATOM   1159  CD  LYS E1161     -11.194   3.569   3.014  1.00  0.00           C  
ATOM   1160  CE  LYS E1161     -10.587   4.247   4.226  1.00  0.00           C  
ATOM   1161  NZ  LYS E1161     -11.613   4.962   4.978  1.00  0.00           N  
ATOM   1162  N   GLU E1162     -13.428   1.065  -0.272  1.00  0.00           N  
ATOM   1163  CA  GLU E1162     -14.194   0.853  -1.502  1.00  0.00           C  
ATOM   1164  C   GLU E1162     -13.374   1.247  -2.717  1.00  0.00           C  
ATOM   1165  O   GLU E1162     -13.331   0.409  -3.641  1.00  0.00           O  
ATOM   1166  CB  GLU E1162     -15.511   1.590  -1.526  1.00  0.00           C  
ATOM   1167  CG  GLU E1162     -16.273   1.503  -2.847  1.00  0.00           C  
ATOM   1168  CD  GLU E1162     -16.925   0.175  -3.103  1.00  0.00           C  
ATOM   1169  OE1 GLU E1162     -17.219  -0.605  -2.209  1.00  0.00           O  
ATOM   1170  OE2 GLU E1162     -17.106   0.048  -4.343  1.00  0.00           O  
ATOM   1171  N   SER E1163     -12.751   2.406  -2.717  1.00  0.00           N  
ATOM   1172  CA  SER E1163     -11.950   2.887  -3.838  1.00  0.00           C  
ATOM   1173  C   SER E1163     -10.861   1.938  -4.316  1.00  0.00           C  
ATOM   1174  O   SER E1163     -10.620   1.809  -5.538  1.00  0.00           O  
ATOM   1175  CB  SER E1163     -11.328   4.243  -3.515  1.00  0.00           C  
ATOM   1176  OG  SER E1163     -10.775   4.278  -2.226  1.00  0.00           O  
ATOM   1177  N   VAL E1164     -10.208   1.328  -3.351  1.00  0.00           N  
ATOM   1178  CA  VAL E1164      -9.087   0.386  -3.555  1.00  0.00           C  
ATOM   1179  C   VAL E1164      -9.585  -1.036  -3.731  1.00  0.00           C  
ATOM   1180  O   VAL E1164      -9.296  -1.694  -4.769  1.00  0.00           O  
ATOM   1181  CB  VAL E1164      -8.080   0.642  -2.406  1.00  0.00           C  
ATOM   1182  CG1 VAL E1164      -6.881  -0.300  -2.496  1.00  0.00           C  
ATOM   1183  CG2 VAL E1164      -7.725   2.109  -2.344  1.00  0.00           C  
ATOM   1184  N   GLN E1165     -10.393  -1.528  -2.793  1.00  0.00           N  
ATOM   1185  CA  GLN E1165     -10.974  -2.883  -2.903  1.00  0.00           C  
ATOM   1186  C   GLN E1165     -11.412  -3.075  -4.353  1.00  0.00           C  
ATOM   1187  O   GLN E1165     -11.037  -4.055  -5.015  1.00  0.00           O  
ATOM   1188  CB  GLN E1165     -12.133  -3.102  -1.956  1.00  0.00           C  
ATOM   1189  CG  GLN E1165     -11.853  -3.863  -0.690  1.00  0.00           C  
ATOM   1190  CD  GLN E1165     -11.306  -5.239  -1.001  1.00  0.00           C  
ATOM   1191  OE1 GLN E1165     -10.195  -5.630  -0.624  1.00  0.00           O  
ATOM   1192  NE2 GLN E1165     -12.123  -5.995  -1.738  1.00  0.00           N  
ATOM   1193  N   SER E1166     -12.165  -2.133  -4.904  1.00  0.00           N  
ATOM   1194  CA  SER E1166     -12.669  -2.081  -6.250  1.00  0.00           C  
ATOM   1195  C   SER E1166     -11.624  -2.217  -7.353  1.00  0.00           C  
ATOM   1196  O   SER E1166     -12.045  -2.404  -8.538  1.00  0.00           O  
ATOM   1197  CB  SER E1166     -13.432  -0.768  -6.513  1.00  0.00           C  
ATOM   1198  OG  SER E1166     -12.506   0.188  -7.037  1.00  0.00           O  
ATOM   1199  N   ARG E1170     -10.334  -2.088  -7.043  1.00  0.00           N  
ATOM   1200  CA  ARG E1170      -9.247  -2.155  -7.992  1.00  0.00           C  
ATOM   1201  C   ARG E1170      -8.060  -3.062  -7.863  1.00  0.00           C  
ATOM   1202  O   ARG E1170      -7.298  -2.947  -8.873  1.00  0.00           O  
ATOM   1203  CB  ARG E1170      -8.585  -0.721  -8.041  1.00  0.00           C  
ATOM   1204  CG  ARG E1170      -9.563   0.396  -8.363  1.00  0.00           C  
ATOM   1205  CD  ARG E1170      -9.745   0.435  -9.868  1.00  0.00           C  
ATOM   1206  NE  ARG E1170      -8.546   1.102 -10.347  1.00  0.00           N  
ATOM   1207  CZ  ARG E1170      -8.345   2.399 -10.200  1.00  0.00           C  
ATOM   1208  NH1 ARG E1170      -9.193   3.235  -9.638  1.00  0.00           N  
ATOM   1209  NH2 ARG E1170      -7.186   2.849 -10.662  1.00  0.00           N  
ATOM   1210  N   ILE E1171      -7.751  -3.876  -6.907  1.00  0.00           N  
ATOM   1211  CA  ILE E1171      -6.508  -4.661  -6.881  1.00  0.00           C  
ATOM   1212  C   ILE E1171      -6.263  -5.762  -7.888  1.00  0.00           C  
ATOM   1213  O   ILE E1171      -5.080  -6.162  -8.067  1.00  0.00           O  
ATOM   1214  CB  ILE E1171      -6.260  -5.187  -5.453  1.00  0.00           C  
ATOM   1215  N   GLU E1177      -7.277  -6.283  -8.517  1.00  0.00           N  
ATOM   1216  CA  GLU E1177      -7.229  -7.336  -9.550  1.00  0.00           C  
ATOM   1217  C   GLU E1177      -7.191  -6.572 -10.872  1.00  0.00           C  
ATOM   1218  O   GLU E1177      -6.426  -6.788 -11.821  1.00  0.00           O  
ATOM   1219  CB  GLU E1177      -8.415  -8.250  -9.381  1.00  0.00           C  
ATOM   1220  N   THR E1178      -8.029  -5.538 -10.858  1.00  0.00           N  
ATOM   1221  CA  THR E1178      -8.147  -4.564 -11.956  1.00  0.00           C  
ATOM   1222  C   THR E1178      -6.749  -3.940 -12.039  1.00  0.00           C  
ATOM   1223  O   THR E1178      -6.201  -3.736 -13.120  1.00  0.00           O  
ATOM   1224  CB  THR E1178      -9.286  -3.645 -11.659  1.00  0.00           C  
ATOM   1225  N   GLY E1191      -6.148  -3.684 -10.889  1.00  0.00           N  
ATOM   1226  CA  GLY E1191      -4.815  -3.137 -10.737  1.00  0.00           C  
ATOM   1227  C   GLY E1191      -4.859  -1.661 -10.294  1.00  0.00           C  
ATOM   1228  O   GLY E1191      -5.793  -0.922 -10.676  1.00  0.00           O  
ATOM   1229  N   ILE E1192      -3.849  -1.324  -9.508  1.00  0.00           N  
ATOM   1230  CA  ILE E1192      -3.739   0.022  -8.974  1.00  0.00           C  
ATOM   1231  C   ILE E1192      -2.298   0.309  -8.596  1.00  0.00           C  
ATOM   1232  O   ILE E1192      -1.707  -0.430  -7.785  1.00  0.00           O  
ATOM   1233  CB  ILE E1192      -4.764   0.130  -7.773  1.00  0.00           C  
ATOM   1234  CG1 ILE E1192      -4.905   1.619  -7.317  1.00  0.00           C  
ATOM   1235  CG2 ILE E1192      -4.484  -0.800  -6.580  1.00  0.00           C  
ATOM   1236  CD1 ILE E1192      -6.058   1.843  -6.283  1.00  0.00           C  
ATOM   1237  N   SER E1193      -1.750   1.382  -9.157  1.00  0.00           N  
ATOM   1238  CA  SER E1193      -0.379   1.751  -8.772  1.00  0.00           C  
ATOM   1239  C   SER E1193      -0.369   2.153  -7.304  1.00  0.00           C  
ATOM   1240  O   SER E1193      -1.397   2.441  -6.652  1.00  0.00           O  
ATOM   1241  CB  SER E1193       0.047   2.906  -9.655  1.00  0.00           C  
ATOM   1242  OG  SER E1193      -0.842   4.000  -9.439  1.00  0.00           O  
ATOM   1243  N   PHE E1194       0.831   2.237  -6.734  1.00  0.00           N  
ATOM   1244  CA  PHE E1194       0.971   2.695  -5.335  1.00  0.00           C  
ATOM   1245  C   PHE E1194       0.568   4.165  -5.216  1.00  0.00           C  
ATOM   1246  O   PHE E1194       0.095   4.675  -4.186  1.00  0.00           O  
ATOM   1247  CB  PHE E1194       2.359   2.255  -4.918  1.00  0.00           C  
ATOM   1248  CG  PHE E1194       2.855   2.893  -3.650  1.00  0.00           C  
ATOM   1249  CD1 PHE E1194       3.472   4.138  -3.764  1.00  0.00           C  
ATOM   1250  CD2 PHE E1194       2.693   2.251  -2.425  1.00  0.00           C  
ATOM   1251  CE1 PHE E1194       3.963   4.743  -2.600  1.00  0.00           C  
ATOM   1252  CE2 PHE E1194       3.151   2.853  -1.267  1.00  0.00           C  
ATOM   1253  CZ  PHE E1194       3.778   4.105  -1.350  1.00  0.00           C  
ATOM   1254  N   THR E1195       0.741   4.939  -6.279  1.00  0.00           N  
ATOM   1255  CA  THR E1195       0.448   6.341  -6.493  1.00  0.00           C  
ATOM   1256  C   THR E1195      -1.008   6.646  -6.108  1.00  0.00           C  
ATOM   1257  O   THR E1195      -1.307   7.457  -5.225  1.00  0.00           O  
ATOM   1258  CB  THR E1195       0.619   6.842  -7.992  1.00  0.00           C  
ATOM   1259  OG1 THR E1195       1.861   6.266  -8.462  1.00  0.00           O  
ATOM   1260  CG2 THR E1195       0.646   8.347  -8.138  1.00  0.00           C  
ATOM   1261  N   GLU E1196      -1.889   5.951  -6.820  1.00  0.00           N  
ATOM   1262  CA  GLU E1196      -3.333   6.117  -6.544  1.00  0.00           C  
ATOM   1263  C   GLU E1196      -3.687   5.500  -5.215  1.00  0.00           C  
ATOM   1264  O   GLU E1196      -4.549   6.056  -4.504  1.00  0.00           O  
ATOM   1265  CB  GLU E1196      -4.228   5.548  -7.641  1.00  0.00           C  
ATOM   1266  CG  GLU E1196      -4.158   6.342  -8.940  1.00  0.00           C  
ATOM   1267  CD  GLU E1196      -5.029   6.014 -10.090  1.00  0.00           C  
ATOM   1268  OE1 GLU E1196      -5.701   4.985  -9.934  1.00  0.00           O  
ATOM   1269  OE2 GLU E1196      -5.088   6.694 -11.106  1.00  0.00           O  
ATOM   1270  N   PHE E1198      -3.035   4.421  -4.801  1.00  0.00           N  
ATOM   1271  CA  PHE E1198      -3.350   3.755  -3.507  1.00  0.00           C  
ATOM   1272  C   PHE E1198      -3.072   4.704  -2.350  1.00  0.00           C  
ATOM   1273  O   PHE E1198      -3.765   4.551  -1.338  1.00  0.00           O  
ATOM   1274  CB  PHE E1198      -2.692   2.389  -3.376  1.00  0.00           C  
ATOM   1275  CG  PHE E1198      -2.726   1.663  -2.067  1.00  0.00           C  
ATOM   1276  CD1 PHE E1198      -3.833   0.937  -1.664  1.00  0.00           C  
ATOM   1277  CD2 PHE E1198      -1.621   1.677  -1.206  1.00  0.00           C  
ATOM   1278  CE1 PHE E1198      -3.866   0.271  -0.451  1.00  0.00           C  
ATOM   1279  CE2 PHE E1198      -1.629   1.037   0.023  1.00  0.00           C  
ATOM   1280  CZ  PHE E1198      -2.756   0.315   0.398  1.00  0.00           C  
ATOM   1281  N   SER E1199      -2.131   5.596  -2.499  1.00  0.00           N  
ATOM   1282  CA  SER E1199      -1.675   6.580  -1.532  1.00  0.00           C  
ATOM   1283  C   SER E1199      -2.458   7.876  -1.474  1.00  0.00           C  
ATOM   1284  O   SER E1199      -2.491   8.605  -0.450  1.00  0.00           O  
ATOM   1285  CB  SER E1199      -0.184   6.826  -1.788  1.00  0.00           C  
ATOM   1286  OG  SER E1199       0.448   5.749  -1.079  1.00  0.00           O  
ATOM   1287  N   TYR E1200      -3.187   8.135  -2.560  1.00  0.00           N  
ATOM   1288  CA  TYR E1200      -4.066   9.303  -2.677  1.00  0.00           C  
ATOM   1289  C   TYR E1200      -4.843   9.575  -1.378  1.00  0.00           C  
ATOM   1290  O   TYR E1200      -4.857  10.727  -0.884  1.00  0.00           O  
ATOM   1291  CB  TYR E1200      -5.072   9.128  -3.856  1.00  0.00           C  
ATOM   1292  CG  TYR E1200      -5.921  10.365  -4.035  1.00  0.00           C  
ATOM   1293  CD1 TYR E1200      -7.066  10.611  -3.313  1.00  0.00           C  
ATOM   1294  CD2 TYR E1200      -5.491  11.343  -4.934  1.00  0.00           C  
ATOM   1295  CE1 TYR E1200      -7.789  11.790  -3.503  1.00  0.00           C  
ATOM   1296  CE2 TYR E1200      -6.195  12.526  -5.168  1.00  0.00           C  
ATOM   1297  CZ  TYR E1200      -7.367  12.750  -4.420  1.00  0.00           C  
ATOM   1298  OH  TYR E1200      -8.095  13.894  -4.623  1.00  0.00           O  
ATOM   1299  N   MET E1201      -5.497   8.562  -0.814  1.00  0.00           N  
ATOM   1300  CA  MET E1201      -6.296   8.758   0.402  1.00  0.00           C  
ATOM   1301  C   MET E1201      -5.501   9.400   1.529  1.00  0.00           C  
ATOM   1302  O   MET E1201      -6.133  10.167   2.307  1.00  0.00           O  
ATOM   1303  CB  MET E1201      -7.071   7.499   0.777  1.00  0.00           C  
ATOM   1304  CG  MET E1201      -6.281   6.611   1.689  1.00  0.00           C  
ATOM   1305  SD  MET E1201      -7.133   5.055   2.046  1.00  0.00           S  
ATOM   1306  CE  MET E1201      -6.805   4.132   0.530  1.00  0.00           C  
ATOM   1307  N   MET E1202      -4.210   9.150   1.674  1.00  0.00           N  
ATOM   1308  CA  MET E1202      -3.383   9.749   2.742  1.00  0.00           C  
ATOM   1309  C   MET E1202      -3.329  11.287   2.666  1.00  0.00           C  
ATOM   1310  O   MET E1202      -3.424  12.030   3.646  1.00  0.00           O  
ATOM   1311  CB  MET E1202      -1.990   9.176   2.616  1.00  0.00           C  
ATOM   1312  CG  MET E1202      -1.828   7.701   2.591  1.00  0.00           C  
ATOM   1313  SD  MET E1202      -2.047   7.165   4.325  1.00  0.00           S  
ATOM   1314  CE  MET E1202      -3.860   6.909   4.312  1.00  0.00           C  
ATOM   1315  N   LEU E1203      -3.144  11.774   1.454  1.00  0.00           N  
ATOM   1316  CA  LEU E1203      -3.041  13.128   0.979  1.00  0.00           C  
ATOM   1317  C   LEU E1203      -4.311  13.895   1.322  1.00  0.00           C  
ATOM   1318  O   LEU E1203      -4.256  14.951   1.963  1.00  0.00           O  
ATOM   1319  CB  LEU E1203      -2.760  13.078  -0.519  1.00  0.00           C  
ATOM   1320  CG  LEU E1203      -1.353  12.761  -0.984  1.00  0.00           C  
ATOM   1321  CD1 LEU E1203      -1.207  13.090  -2.470  1.00  0.00           C  
ATOM   1322  CD2 LEU E1203      -0.379  13.566  -0.117  1.00  0.00           C  
ATOM   1323  N   GLN E1204      -5.424  13.320   0.908  1.00  0.00           N  
ATOM   1324  CA  GLN E1204      -6.743  13.878   1.248  1.00  0.00           C  
ATOM   1325  C   GLN E1204      -6.880  13.738   2.788  1.00  0.00           C  
ATOM   1326  O   GLN E1204      -7.338  14.640   3.506  1.00  0.00           O  
ATOM   1327  CB  GLN E1204      -7.853  13.177   0.577  1.00  0.00           C  
ATOM   1328  CG  GLN E1204      -9.259  13.704   0.719  1.00  0.00           C  
ATOM   1329  CD  GLN E1204     -10.285  13.326  -0.289  1.00  0.00           C  
ATOM   1330  OE1 GLN E1204     -10.230  12.769  -1.394  1.00  0.00           O  
ATOM   1331  NE2 GLN E1204     -11.549  13.666   0.082  1.00  0.00           N  
ATOM   1332  N   ALA E1205      -6.446  12.606   3.337  1.00  0.00           N  
ATOM   1333  CA  ALA E1205      -6.510  12.455   4.797  1.00  0.00           C  
ATOM   1334  C   ALA E1205      -5.846  13.660   5.448  1.00  0.00           C  
ATOM   1335  O   ALA E1205      -6.439  14.331   6.356  1.00  0.00           O  
ATOM   1336  CB  ALA E1205      -5.976  11.103   5.199  1.00  0.00           C  
ATOM   1337  N   TYR E1206      -4.641  13.973   4.980  1.00  0.00           N  
ATOM   1338  CA  TYR E1206      -3.829  15.100   5.432  1.00  0.00           C  
ATOM   1339  C   TYR E1206      -4.509  16.426   5.220  1.00  0.00           C  
ATOM   1340  O   TYR E1206      -4.407  17.260   6.151  1.00  0.00           O  
ATOM   1341  CB  TYR E1206      -2.472  15.051   4.693  1.00  0.00           C  
ATOM   1342  CG  TYR E1206      -1.457  15.977   5.279  1.00  0.00           C  
ATOM   1343  CD1 TYR E1206      -1.028  15.840   6.593  1.00  0.00           C  
ATOM   1344  CD2 TYR E1206      -0.941  17.018   4.496  1.00  0.00           C  
ATOM   1345  CE1 TYR E1206      -0.102  16.739   7.112  1.00  0.00           C  
ATOM   1346  CE2 TYR E1206      -0.021  17.941   5.003  1.00  0.00           C  
ATOM   1347  CZ  TYR E1206       0.385  17.794   6.318  1.00  0.00           C  
ATOM   1348  OH  TYR E1206       1.317  18.670   6.829  1.00  0.00           O  
ATOM   1349  N   ASP E1207      -5.191  16.676   4.113  1.00  0.00           N  
ATOM   1350  CA  ASP E1207      -5.916  17.945   3.911  1.00  0.00           C  
ATOM   1351  C   ASP E1207      -6.916  18.226   5.042  1.00  0.00           C  
ATOM   1352  O   ASP E1207      -6.970  19.356   5.604  1.00  0.00           O  
ATOM   1353  CB  ASP E1207      -6.552  18.046   2.517  1.00  0.00           C  
ATOM   1354  CG  ASP E1207      -5.564  18.124   1.453  1.00  0.00           C  
ATOM   1355  OD1 ASP E1207      -4.459  18.606   1.724  1.00  0.00           O  
ATOM   1356  OD2 ASP E1207      -5.844  17.741   0.302  1.00  0.00           O  
ATOM   1357  N   PHE E1208      -7.709  17.244   5.402  1.00  0.00           N  
ATOM   1358  CA  PHE E1208      -8.700  17.397   6.486  1.00  0.00           C  
ATOM   1359  C   PHE E1208      -8.004  17.780   7.792  1.00  0.00           C  
ATOM   1360  O   PHE E1208      -8.531  18.645   8.544  1.00  0.00           O  
ATOM   1361  CB  PHE E1208      -9.623  16.203   6.550  1.00  0.00           C  
ATOM   1362  CG  PHE E1208     -10.927  16.286   7.249  1.00  0.00           C  
ATOM   1363  CD1 PHE E1208     -11.339  17.469   7.884  1.00  0.00           C  
ATOM   1364  CD2 PHE E1208     -11.793  15.198   7.253  1.00  0.00           C  
ATOM   1365  CE1 PHE E1208     -12.554  17.568   8.538  1.00  0.00           C  
ATOM   1366  CE2 PHE E1208     -13.051  15.263   7.882  1.00  0.00           C  
ATOM   1367  CZ  PHE E1208     -13.410  16.452   8.545  1.00  0.00           C  
ATOM   1368  N   LEU E1209      -6.848  17.192   8.090  1.00  0.00           N  
ATOM   1369  CA  LEU E1209      -6.118  17.475   9.329  1.00  0.00           C  
ATOM   1370  C   LEU E1209      -5.585  18.902   9.368  1.00  0.00           C  
ATOM   1371  O   LEU E1209      -5.654  19.600  10.421  1.00  0.00           O  
ATOM   1372  CB  LEU E1209      -5.076  16.365   9.588  1.00  0.00           C  
ATOM   1373  CG  LEU E1209      -4.062  16.696  10.693  1.00  0.00           C  
ATOM   1374  CD1 LEU E1209      -4.679  16.647  12.086  1.00  0.00           C  
ATOM   1375  CD2 LEU E1209      -2.846  15.776  10.595  1.00  0.00           C  
ATOM   1376  N   ARG E1210      -5.059  19.336   8.227  1.00  0.00           N  
ATOM   1377  CA  ARG E1210      -4.504  20.702   8.137  1.00  0.00           C  
ATOM   1378  C   ARG E1210      -5.537  21.784   8.317  1.00  0.00           C  
ATOM   1379  O   ARG E1210      -5.300  22.773   9.040  1.00  0.00           O  
ATOM   1380  CB  ARG E1210      -3.669  20.811   6.871  1.00  0.00           C  
ATOM   1381  CG  ARG E1210      -2.179  20.543   7.275  1.00  0.00           C  
ATOM   1382  CD  ARG E1210      -1.527  21.867   7.677  1.00  0.00           C  
ATOM   1383  NE  ARG E1210      -2.100  22.970   6.911  1.00  0.00           N  
ATOM   1384  CZ  ARG E1210      -1.724  24.132   6.421  1.00  0.00           C  
ATOM   1385  NH1 ARG E1210      -0.499  24.670   6.495  1.00  0.00           N  
ATOM   1386  NH2 ARG E1210      -2.677  24.848   5.765  1.00  0.00           N  
ATOM   1387  N   LEU E1211      -6.689  21.621   7.711  1.00  0.00           N  
ATOM   1388  CA  LEU E1211      -7.883  22.455   7.675  1.00  0.00           C  
ATOM   1389  C   LEU E1211      -8.616  22.448   9.012  1.00  0.00           C  
ATOM   1390  O   LEU E1211      -9.201  23.430   9.548  1.00  0.00           O  
ATOM   1391  CB  LEU E1211      -8.721  21.980   6.457  1.00  0.00           C  
ATOM   1392  CG  LEU E1211      -8.267  22.515   5.090  1.00  0.00           C  
ATOM   1393  CD1 LEU E1211      -9.062  21.890   3.949  1.00  0.00           C  
ATOM   1394  CD2 LEU E1211      -8.470  24.035   4.986  1.00  0.00           C  
ATOM   1395  N   TYR E1212      -8.569  21.269   9.613  1.00  0.00           N  
ATOM   1396  CA  TYR E1212      -9.133  21.091  10.948  1.00  0.00           C  
ATOM   1397  C   TYR E1212      -8.314  21.975  11.889  1.00  0.00           C  
ATOM   1398  O   TYR E1212      -8.814  22.703  12.749  1.00  0.00           O  
ATOM   1399  CB  TYR E1212      -9.098  19.603  11.334  1.00  0.00           C  
ATOM   1400  CG  TYR E1212      -9.504  19.345  12.766  1.00  0.00           C  
ATOM   1401  CD1 TYR E1212      -8.598  19.448  13.818  1.00  0.00           C  
ATOM   1402  CD2 TYR E1212     -10.814  18.992  13.075  1.00  0.00           C  
ATOM   1403  CE1 TYR E1212      -8.960  19.208  15.126  1.00  0.00           C  
ATOM   1404  CE2 TYR E1212     -11.220  18.751  14.387  1.00  0.00           C  
ATOM   1405  CZ  TYR E1212     -10.275  18.861  15.404  1.00  0.00           C  
ATOM   1406  OH  TYR E1212     -10.623  18.606  16.707  1.00  0.00           O  
ATOM   1407  N   GLU E1213      -6.991  21.901  11.758  1.00  0.00           N  
ATOM   1408  CA  GLU E1213      -6.072  22.639  12.633  1.00  0.00           C  
ATOM   1409  C   GLU E1213      -6.020  24.108  12.318  1.00  0.00           C  
ATOM   1410  O   GLU E1213      -6.228  24.891  13.275  1.00  0.00           O  
ATOM   1411  CB  GLU E1213      -4.699  22.009  12.692  1.00  0.00           C  
ATOM   1412  CG  GLU E1213      -4.381  20.801  13.561  1.00  0.00           C  
ATOM   1413  CD  GLU E1213      -3.146  20.041  13.182  1.00  0.00           C  
ATOM   1414  OE1 GLU E1213      -2.759  20.328  12.023  1.00  0.00           O  
ATOM   1415  OE2 GLU E1213      -2.475  19.211  13.798  1.00  0.00           O  
ATOM   1416  N   THR E1289      -5.794  24.543  11.109  1.00  0.00           N  
ATOM   1417  CA  THR E1289      -5.706  25.946  10.765  1.00  0.00           C  
ATOM   1418  C   THR E1289      -6.935  26.761  10.504  1.00  0.00           C  
ATOM   1419  O   THR E1289      -6.862  28.021  10.485  1.00  0.00           O  
ATOM   1420  CB  THR E1289      -4.829  26.043   9.436  1.00  0.00           C  
ATOM   1421  OG1 THR E1289      -5.664  25.522   8.378  1.00  0.00           O  
ATOM   1422  CG2 THR E1289      -3.521  25.258   9.487  1.00  0.00           C  
ATOM   1423  N   GLU E1290      -8.077  26.133  10.272  1.00  0.00           N  
ATOM   1424  CA  GLU E1290      -9.338  26.818   9.987  1.00  0.00           C  
ATOM   1425  C   GLU E1290     -10.507  26.398  10.849  1.00  0.00           C  
ATOM   1426  O   GLU E1290     -11.665  26.850  10.588  1.00  0.00           O  
ATOM   1427  CB  GLU E1290      -9.752  26.508   8.560  1.00  0.00           C  
ATOM   1428  CG  GLU E1290      -9.117  27.183   7.375  1.00  0.00           C  
ATOM   1429  CD  GLU E1290      -9.071  28.677   7.361  1.00  0.00           C  
ATOM   1430  OE1 GLU E1290     -10.041  29.229   7.950  1.00  0.00           O  
ATOM   1431  OE2 GLU E1290      -8.168  29.327   6.825  1.00  0.00           O  
ATOM   1432  N   GLY E1291     -10.263  25.558  11.820  1.00  0.00           N  
ATOM   1433  CA  GLY E1291     -11.298  25.012  12.716  1.00  0.00           C  
ATOM   1434  C   GLY E1291     -12.340  24.164  11.999  1.00  0.00           C  
ATOM   1435  O   GLY E1291     -13.469  23.998  12.475  1.00  0.00           O  
ATOM   1436  N   CYS E1292     -12.011  23.573  10.876  1.00  0.00           N  
ATOM   1437  CA  CYS E1292     -12.883  22.766  10.008  1.00  0.00           C  
ATOM   1438  C   CYS E1292     -13.289  21.460  10.636  1.00  0.00           C  
ATOM   1439  O   CYS E1292     -12.462  20.598  10.945  1.00  0.00           O  
ATOM   1440  CB  CYS E1292     -12.179  22.602   8.666  1.00  0.00           C  
ATOM   1441  SG  CYS E1292     -13.159  21.698   7.480  1.00  0.00           S  
ATOM   1442  N   ARG E1293     -14.577  21.296  10.863  1.00  0.00           N  
ATOM   1443  CA  ARG E1293     -15.167  20.146  11.532  1.00  0.00           C  
ATOM   1444  C   ARG E1293     -16.070  19.280  10.704  1.00  0.00           C  
ATOM   1445  O   ARG E1293     -16.649  18.297  11.222  1.00  0.00           O  
ATOM   1446  CB  ARG E1293     -16.025  20.724  12.688  1.00  0.00           C  
ATOM   1447  CG  ARG E1293     -15.222  21.408  13.782  1.00  0.00           C  
ATOM   1448  CD  ARG E1293     -15.348  20.697  15.069  1.00  0.00           C  
ATOM   1449  NE  ARG E1293     -14.247  21.047  15.966  1.00  0.00           N  
ATOM   1450  CZ  ARG E1293     -14.429  21.052  17.299  1.00  0.00           C  
ATOM   1451  NH1 ARG E1293     -15.632  20.751  17.803  1.00  0.00           N  
ATOM   1452  NH2 ARG E1293     -13.427  21.364  18.121  1.00  0.00           N  
ATOM   1453  N   LEU E1294     -16.229  19.576   9.457  1.00  0.00           N  
ATOM   1454  CA  LEU E1294     -17.164  18.797   8.616  1.00  0.00           C  
ATOM   1455  C   LEU E1294     -16.532  18.750   7.228  1.00  0.00           C  
ATOM   1456  O   LEU E1294     -16.077  19.839   6.879  1.00  0.00           O  
ATOM   1457  CB  LEU E1294     -18.553  19.477   8.642  1.00  0.00           C  
ATOM   1458  CG  LEU E1294     -19.478  18.950   7.514  1.00  0.00           C  
ATOM   1459  CD1 LEU E1294     -20.045  17.559   7.821  1.00  0.00           C  
ATOM   1460  CD2 LEU E1294     -20.698  19.832   7.280  1.00  0.00           C  
ATOM   1461  N   GLN E1295     -16.488  17.642   6.513  1.00  0.00           N  
ATOM   1462  CA  GLN E1295     -15.940  17.607   5.161  1.00  0.00           C  
ATOM   1463  C   GLN E1295     -17.129  16.986   4.392  1.00  0.00           C  
ATOM   1464  O   GLN E1295     -17.703  16.115   5.040  1.00  0.00           O  
ATOM   1465  CB  GLN E1295     -14.708  16.793   4.828  1.00  0.00           C  
ATOM   1466  CG  GLN E1295     -14.523  16.796   3.277  1.00  0.00           C  
ATOM   1467  CD  GLN E1295     -13.432  15.818   3.010  1.00  0.00           C  
ATOM   1468  OE1 GLN E1295     -13.260  15.482   1.843  1.00  0.00           O  
ATOM   1469  NE2 GLN E1295     -12.828  15.318   4.017  1.00  0.00           N  
ATOM   1470  N   ILE E1296     -17.427  17.456   3.212  1.00  0.00           N  
ATOM   1471  CA  ILE E1296     -18.553  16.886   2.456  1.00  0.00           C  
ATOM   1472  C   ILE E1296     -18.001  16.457   1.073  1.00  0.00           C  
ATOM   1473  O   ILE E1296     -16.898  16.911   0.660  1.00  0.00           O  
ATOM   1474  CB  ILE E1296     -19.851  17.726   2.279  1.00  0.00           C  
ATOM   1475  CG1 ILE E1296     -19.648  18.843   1.199  1.00  0.00           C  
ATOM   1476  CG2 ILE E1296     -20.431  18.385   3.528  1.00  0.00           C  
ATOM   1477  CD1 ILE E1296     -20.939  19.578   0.779  1.00  0.00           C  
ATOM   1478  N   GLY E1297     -18.800  15.630   0.392  1.00  0.00           N  
ATOM   1479  CA  GLY E1297     -18.316  15.224  -0.954  1.00  0.00           C  
ATOM   1480  C   GLY E1297     -19.393  14.346  -1.575  1.00  0.00           C  
ATOM   1481  O   GLY E1297     -20.408  14.114  -0.904  1.00  0.00           O  
ATOM   1482  N   GLY E1298     -19.097  13.947  -2.799  1.00  0.00           N  
ATOM   1483  CA  GLY E1298     -19.983  13.044  -3.525  1.00  0.00           C  
ATOM   1484  C   GLY E1298     -19.833  11.682  -2.797  1.00  0.00           C  
ATOM   1485  O   GLY E1298     -19.022  11.470  -1.883  1.00  0.00           O  
ATOM   1486  N   SER E1299     -20.647  10.756  -3.242  1.00  0.00           N  
ATOM   1487  CA  SER E1299     -20.837   9.416  -2.816  1.00  0.00           C  
ATOM   1488  C   SER E1299     -19.565   8.585  -2.691  1.00  0.00           C  
ATOM   1489  O   SER E1299     -19.401   7.804  -1.738  1.00  0.00           O  
ATOM   1490  CB  SER E1299     -21.673   8.686  -3.901  1.00  0.00           C  
ATOM   1491  OG  SER E1299     -23.035   8.854  -3.667  1.00  0.00           O  
ATOM   1492  N   ASP E1300     -18.720   8.746  -3.700  1.00  0.00           N  
ATOM   1493  CA  ASP E1300     -17.472   8.054  -3.904  1.00  0.00           C  
ATOM   1494  C   ASP E1300     -16.340   8.468  -2.979  1.00  0.00           C  
ATOM   1495  O   ASP E1300     -15.279   7.786  -3.008  1.00  0.00           O  
ATOM   1496  CB  ASP E1300     -17.031   8.180  -5.387  1.00  0.00           C  
ATOM   1497  CG  ASP E1300     -16.698   9.573  -5.807  1.00  0.00           C  
ATOM   1498  OD1 ASP E1300     -16.555  10.468  -4.958  1.00  0.00           O  
ATOM   1499  OD2 ASP E1300     -16.553   9.836  -7.018  1.00  0.00           O  
ATOM   1500  N   GLN E1301     -16.548   9.547  -2.266  1.00  0.00           N  
ATOM   1501  CA  GLN E1301     -15.575  10.134  -1.375  1.00  0.00           C  
ATOM   1502  C   GLN E1301     -15.631   9.642   0.044  1.00  0.00           C  
ATOM   1503  O   GLN E1301     -14.807  10.122   0.852  1.00  0.00           O  
ATOM   1504  CB  GLN E1301     -15.737  11.691  -1.412  1.00  0.00           C  
ATOM   1505  CG  GLN E1301     -15.482  12.238  -2.812  1.00  0.00           C  
ATOM   1506  CD  GLN E1301     -14.073  11.934  -3.227  1.00  0.00           C  
ATOM   1507  OE1 GLN E1301     -13.191  12.380  -2.501  1.00  0.00           O  
ATOM   1508  NE2 GLN E1301     -13.818  11.249  -4.316  1.00  0.00           N  
ATOM   1509  N   TRP E1302     -16.573   8.768   0.398  1.00  0.00           N  
ATOM   1510  CA  TRP E1302     -16.722   8.286   1.795  1.00  0.00           C  
ATOM   1511  C   TRP E1302     -15.408   7.777   2.409  1.00  0.00           C  
ATOM   1512  O   TRP E1302     -15.013   8.181   3.543  1.00  0.00           O  
ATOM   1513  CB  TRP E1302     -17.801   7.217   1.848  1.00  0.00           C  
ATOM   1514  CG  TRP E1302     -18.075   6.781   3.252  1.00  0.00           C  
ATOM   1515  CD1 TRP E1302     -17.708   5.583   3.837  1.00  0.00           C  
ATOM   1516  CD2 TRP E1302     -18.774   7.496   4.257  1.00  0.00           C  
ATOM   1517  NE1 TRP E1302     -18.142   5.520   5.127  1.00  0.00           N  
ATOM   1518  CE2 TRP E1302     -18.806   6.662   5.418  1.00  0.00           C  
ATOM   1519  CE3 TRP E1302     -19.398   8.735   4.285  1.00  0.00           C  
ATOM   1520  CZ2 TRP E1302     -19.428   7.062   6.615  1.00  0.00           C  
ATOM   1521  CZ3 TRP E1302     -20.021   9.140   5.461  1.00  0.00           C  
ATOM   1522  CH2 TRP E1302     -20.034   8.318   6.600  1.00  0.00           C  
ATOM   1523  N   GLY E1303     -14.722   6.882   1.697  1.00  0.00           N  
ATOM   1524  CA  GLY E1303     -13.445   6.335   2.122  1.00  0.00           C  
ATOM   1525  C   GLY E1303     -12.378   7.380   2.411  1.00  0.00           C  
ATOM   1526  O   GLY E1303     -11.675   7.278   3.438  1.00  0.00           O  
ATOM   1527  N   ASN E1304     -12.218   8.381   1.559  1.00  0.00           N  
ATOM   1528  CA  ASN E1304     -11.242   9.456   1.695  1.00  0.00           C  
ATOM   1529  C   ASN E1304     -11.610  10.341   2.880  1.00  0.00           C  
ATOM   1530  O   ASN E1304     -10.705  10.869   3.523  1.00  0.00           O  
ATOM   1531  CB  ASN E1304     -11.074  10.262   0.429  1.00  0.00           C  
ATOM   1532  CG  ASN E1304     -10.519   9.491  -0.739  1.00  0.00           C  
ATOM   1533  OD1 ASN E1304     -10.050   8.349  -0.537  1.00  0.00           O  
ATOM   1534  ND2 ASN E1304     -10.514  10.026  -1.960  1.00  0.00           N  
ATOM   1535  N   ILE E1306     -12.877  10.505   3.126  1.00  0.00           N  
ATOM   1536  CA  ILE E1306     -13.406  11.363   4.194  1.00  0.00           C  
ATOM   1537  C   ILE E1306     -13.154  10.715   5.546  1.00  0.00           C  
ATOM   1538  O   ILE E1306     -12.541  11.289   6.493  1.00  0.00           O  
ATOM   1539  CB  ILE E1306     -14.911  11.756   3.926  1.00  0.00           C  
ATOM   1540  CG1 ILE E1306     -15.185  12.489   2.558  1.00  0.00           C  
ATOM   1541  CG2 ILE E1306     -15.424  12.539   5.176  1.00  0.00           C  
ATOM   1542  CD1 ILE E1306     -16.668  12.731   2.260  1.00  0.00           C  
ATOM   1543  N   THR E1310     -13.598   9.481   5.611  1.00  0.00           N  
ATOM   1544  CA  THR E1310     -13.382   8.686   6.870  1.00  0.00           C  
ATOM   1545  C   THR E1310     -11.896   8.513   7.136  1.00  0.00           C  
ATOM   1546  O   THR E1310     -11.500   8.509   8.321  1.00  0.00           O  
ATOM   1547  CB  THR E1310     -14.265   7.401   6.896  1.00  0.00           C  
ATOM   1548  OG1 THR E1310     -13.644   6.600   5.851  1.00  0.00           O  
ATOM   1549  CG2 THR E1310     -15.732   7.636   6.504  1.00  0.00           C  
ATOM   1550  N   ALA E1312     -11.030   8.435   6.142  1.00  0.00           N  
ATOM   1551  CA  ALA E1312      -9.572   8.333   6.299  1.00  0.00           C  
ATOM   1552  C   ALA E1312      -9.069   9.627   6.950  1.00  0.00           C  
ATOM   1553  O   ALA E1312      -8.192   9.519   7.839  1.00  0.00           O  
ATOM   1554  CB  ALA E1312      -8.856   7.968   5.026  1.00  0.00           C  
ATOM   1555  N   GLY E1314      -9.633  10.761   6.566  1.00  0.00           N  
ATOM   1556  CA  GLY E1314      -9.261  12.037   7.190  1.00  0.00           C  
ATOM   1557  C   GLY E1314      -9.681  12.069   8.665  1.00  0.00           C  
ATOM   1558  O   GLY E1314      -8.990  12.636   9.521  1.00  0.00           O  
ATOM   1559  N   LEU E1316     -10.814  11.478   9.019  1.00  0.00           N  
ATOM   1560  CA  LEU E1316     -11.361  11.349  10.351  1.00  0.00           C  
ATOM   1561  C   LEU E1316     -10.504  10.405  11.179  1.00  0.00           C  
ATOM   1562  O   LEU E1316     -10.318  10.704  12.360  1.00  0.00           O  
ATOM   1563  CB  LEU E1316     -12.821  10.890  10.348  1.00  0.00           C  
ATOM   1564  CG  LEU E1316     -13.859  11.931   9.897  1.00  0.00           C  
ATOM   1565  CD1 LEU E1316     -15.228  11.282   9.776  1.00  0.00           C  
ATOM   1566  CD2 LEU E1316     -13.826  13.088  10.907  1.00  0.00           C  
ATOM   1567  N   GLU E1317     -10.005   9.353  10.560  1.00  0.00           N  
ATOM   1568  CA  GLU E1317      -9.099   8.404  11.216  1.00  0.00           C  
ATOM   1569  C   GLU E1317      -7.802   9.144  11.538  1.00  0.00           C  
ATOM   1570  O   GLU E1317      -7.269   9.079  12.677  1.00  0.00           O  
ATOM   1571  CB  GLU E1317      -8.793   7.183  10.387  1.00  0.00           C  
ATOM   1572  CG  GLU E1317      -8.317   5.936  11.137  1.00  0.00           C  
ATOM   1573  CD  GLU E1317      -9.119   5.446  12.307  1.00  0.00           C  
ATOM   1574  OE1 GLU E1317     -10.237   5.771  12.705  1.00  0.00           O  
ATOM   1575  OE2 GLU E1317      -8.419   4.573  12.901  1.00  0.00           O  
ATOM   1576  N   LEU E1318      -7.297   9.901  10.555  1.00  0.00           N  
ATOM   1577  CA  LEU E1318      -6.089  10.690  10.832  1.00  0.00           C  
ATOM   1578  C   LEU E1318      -6.331  11.689  11.971  1.00  0.00           C  
ATOM   1579  O   LEU E1318      -5.439  11.746  12.840  1.00  0.00           O  
ATOM   1580  CB  LEU E1318      -5.523  11.357   9.591  1.00  0.00           C  
ATOM   1581  CG  LEU E1318      -4.231  12.141   9.842  1.00  0.00           C  
ATOM   1582  CD1 LEU E1318      -3.202  11.264  10.558  1.00  0.00           C  
ATOM   1583  CD2 LEU E1318      -3.759  12.646   8.487  1.00  0.00           C  
ATOM   1584  N   ILE E1319      -7.416  12.432  11.998  1.00  0.00           N  
ATOM   1585  CA  ILE E1319      -7.704  13.403  13.056  1.00  0.00           C  
ATOM   1586  C   ILE E1319      -7.787  12.719  14.432  1.00  0.00           C  
ATOM   1587  O   ILE E1319      -7.125  13.145  15.392  1.00  0.00           O  
ATOM   1588  CB  ILE E1319      -9.019  14.240  12.844  1.00  0.00           C  
ATOM   1589  CG1 ILE E1319      -8.915  15.156  11.607  1.00  0.00           C  
ATOM   1590  CG2 ILE E1319      -9.402  15.053  14.109  1.00  0.00           C  
ATOM   1591  CD1 ILE E1319     -10.318  15.614  11.117  1.00  0.00           C  
ATOM   1592  N   ARG E1321      -8.621  11.699  14.482  1.00  0.00           N  
ATOM   1593  CA  ARG E1321      -8.837  10.920  15.691  1.00  0.00           C  
ATOM   1594  C   ARG E1321      -7.505  10.473  16.285  1.00  0.00           C  
ATOM   1595  O   ARG E1321      -7.227  10.714  17.465  1.00  0.00           O  
ATOM   1596  CB  ARG E1321      -9.647   9.643  15.419  1.00  0.00           C  
ATOM   1597  CG  ARG E1321      -9.871   8.802  16.672  1.00  0.00           C  
ATOM   1598  CD  ARG E1321     -10.814   7.695  16.452  1.00  0.00           C  
ATOM   1599  NE  ARG E1321     -10.288   6.562  15.704  1.00  0.00           N  
ATOM   1600  CZ  ARG E1321      -9.336   5.732  16.159  1.00  0.00           C  
ATOM   1601  NH1 ARG E1321      -8.773   5.902  17.370  1.00  0.00           N  
ATOM   1602  NH2 ARG E1321      -8.950   4.727  15.371  1.00  0.00           N  
ATOM   1603  N   LYS E1322      -6.705   9.819  15.447  1.00  0.00           N  
ATOM   1604  CA  LYS E1322      -5.396   9.291  15.798  1.00  0.00           C  
ATOM   1605  C   LYS E1322      -4.304  10.301  16.094  1.00  0.00           C  
ATOM   1606  O   LYS E1322      -3.244   9.892  16.633  1.00  0.00           O  
ATOM   1607  CB  LYS E1322      -4.888   8.336  14.716  1.00  0.00           C  
ATOM   1608  CG  LYS E1322      -5.598   7.002  14.718  1.00  0.00           C  
ATOM   1609  CD  LYS E1322      -4.838   6.019  13.869  1.00  0.00           C  
ATOM   1610  CE  LYS E1322      -5.216   4.606  14.298  1.00  0.00           C  
ATOM   1611  NZ  LYS E1322      -5.857   3.907  13.146  1.00  0.00           N  
ATOM   1612  N   THR E1323      -4.481  11.559  15.765  1.00  0.00           N  
ATOM   1613  CA  THR E1323      -3.477  12.594  16.016  1.00  0.00           C  
ATOM   1614  C   THR E1323      -3.903  13.541  17.131  1.00  0.00           C  
ATOM   1615  O   THR E1323      -3.060  14.208  17.790  1.00  0.00           O  
ATOM   1616  CB  THR E1323      -3.102  13.290  14.662  1.00  0.00           C  
ATOM   1617  OG1 THR E1323      -2.648  12.234  13.771  1.00  0.00           O  
ATOM   1618  CG2 THR E1323      -2.011  14.337  14.842  1.00  0.00           C  
ATOM   1619  N   LYS E1324      -5.201  13.617  17.395  1.00  0.00           N  
ATOM   1620  CA  LYS E1324      -5.750  14.493  18.417  1.00  0.00           C  
ATOM   1621  C   LYS E1324      -6.514  13.739  19.498  1.00  0.00           C  
ATOM   1622  O   LYS E1324      -6.352  14.049  20.681  1.00  0.00           O  
ATOM   1623  CB  LYS E1324      -6.771  15.518  17.900  1.00  0.00           C  
ATOM   1624  CG  LYS E1324      -6.448  16.207  16.586  1.00  0.00           C  
ATOM   1625  CD  LYS E1324      -5.229  17.047  16.718  1.00  0.00           C  
ATOM   1626  CE  LYS E1324      -4.670  17.619  15.435  1.00  0.00           C  
ATOM   1627  NZ  LYS E1324      -3.514  18.484  15.859  1.00  0.00           N  
ATOM   1628  N   GLY E1344      -7.351  12.839  19.045  1.00  0.00           N  
ATOM   1629  CA  GLY E1344      -8.200  12.077  20.006  1.00  0.00           C  
ATOM   1630  C   GLY E1344      -9.115  13.164  20.650  1.00  0.00           C  
ATOM   1631  O   GLY E1344     -10.323  13.238  20.309  1.00  0.00           O  
ATOM   1632  N   ARG E1345     -15.007  14.566  17.187  1.00  0.00           N  
ATOM   1633  CA  ARG E1345     -14.948  16.004  17.032  1.00  0.00           C  
ATOM   1634  C   ARG E1345     -15.186  16.536  15.625  1.00  0.00           C  
ATOM   1635  O   ARG E1345     -15.464  17.750  15.434  1.00  0.00           O  
ATOM   1636  CB  ARG E1345     -13.521  16.383  17.487  1.00  0.00           C  
ATOM   1637  N   ALA E1347     -15.067  15.707  14.607  1.00  0.00           N  
ATOM   1638  CA  ALA E1347     -15.266  16.130  13.206  1.00  0.00           C  
ATOM   1639  C   ALA E1347     -16.217  15.153  12.573  1.00  0.00           C  
ATOM   1640  O   ALA E1347     -16.401  14.043  13.123  1.00  0.00           O  
ATOM   1641  CB  ALA E1347     -13.916  16.240  12.527  1.00  0.00           C  
ATOM   1642  N   PHE E1348     -16.874  15.534  11.496  1.00  0.00           N  
ATOM   1643  CA  PHE E1348     -17.900  14.689  10.838  1.00  0.00           C  
ATOM   1644  C   PHE E1348     -17.700  14.657   9.329  1.00  0.00           C  
ATOM   1645  O   PHE E1348     -16.892  15.442   8.782  1.00  0.00           O  
ATOM   1646  CB  PHE E1348     -19.347  15.171  11.159  1.00  0.00           C  
ATOM   1647  CG  PHE E1348     -19.653  15.330  12.619  1.00  0.00           C  
ATOM   1648  CD1 PHE E1348     -19.322  16.538  13.260  1.00  0.00           C  
ATOM   1649  CD2 PHE E1348     -20.213  14.307  13.376  1.00  0.00           C  
ATOM   1650  CE1 PHE E1348     -19.518  16.724  14.625  1.00  0.00           C  
ATOM   1651  CE2 PHE E1348     -20.441  14.495  14.759  1.00  0.00           C  
ATOM   1652  CZ  PHE E1348     -20.087  15.699  15.369  1.00  0.00           C  
ATOM   1653  N   GLY E1349     -18.466  13.771   8.706  1.00  0.00           N  
ATOM   1654  CA  GLY E1349     -18.380  13.635   7.223  1.00  0.00           C  
ATOM   1655  C   GLY E1349     -19.785  13.384   6.662  1.00  0.00           C  
ATOM   1656  O   GLY E1349     -20.580  12.643   7.279  1.00  0.00           O  
ATOM   1657  N   LEU E1350     -20.058  13.995   5.536  1.00  0.00           N  
ATOM   1658  CA  LEU E1350     -21.333  13.884   4.843  1.00  0.00           C  
ATOM   1659  C   LEU E1350     -21.031  13.700   3.360  1.00  0.00           C  
ATOM   1660  O   LEU E1350     -20.160  14.390   2.833  1.00  0.00           O  
ATOM   1661  CB  LEU E1350     -22.247  15.095   5.161  1.00  0.00           C  
ATOM   1662  CG  LEU E1350     -23.647  15.162   4.571  1.00  0.00           C  
ATOM   1663  CD1 LEU E1350     -24.652  15.764   5.555  1.00  0.00           C  
ATOM   1664  CD2 LEU E1350     -23.722  16.021   3.291  1.00  0.00           C  
ATOM   1665  N   THR E1351     -21.740  12.780   2.755  1.00  0.00           N  
ATOM   1666  CA  THR E1351     -21.584  12.518   1.310  1.00  0.00           C  
ATOM   1667  C   THR E1351     -22.969  12.770   0.674  1.00  0.00           C  
ATOM   1668  O   THR E1351     -24.028  12.510   1.286  1.00  0.00           O  
ATOM   1669  CB  THR E1351     -20.998  11.116   0.928  1.00  0.00           C  
ATOM   1670  OG1 THR E1351     -21.989  10.148   1.461  1.00  0.00           O  
ATOM   1671  CG2 THR E1351     -19.695  10.622   1.544  1.00  0.00           C  
ATOM   1672  N   ILE E1352     -22.913  13.276  -0.523  1.00  0.00           N  
ATOM   1673  CA  ILE E1352     -24.096  13.563  -1.364  1.00  0.00           C  
ATOM   1674  C   ILE E1352     -24.195  12.287  -2.215  1.00  0.00           C  
ATOM   1675  O   ILE E1352     -23.166  11.708  -2.623  1.00  0.00           O  
ATOM   1676  CB  ILE E1352     -23.814  14.851  -2.222  1.00  0.00           C  
ATOM   1677  CG1 ILE E1352     -23.348  16.061  -1.420  1.00  0.00           C  
ATOM   1678  CG2 ILE E1352     -24.964  15.266  -3.160  1.00  0.00           C  
ATOM   1679  CD1 ILE E1352     -24.369  16.834  -0.569  1.00  0.00           C  
ATOM   1680  N   PRO E1356     -25.389  11.839  -2.535  1.00  0.00           N  
ATOM   1681  CA  PRO E1356     -25.582  10.646  -3.371  1.00  0.00           C  
ATOM   1682  C   PRO E1356     -25.357  10.955  -4.837  1.00  0.00           C  
ATOM   1683  O   PRO E1356     -25.477  12.093  -5.292  1.00  0.00           O  
ATOM   1684  CB  PRO E1356     -27.037  10.274  -3.034  1.00  0.00           C  
ATOM   1685  CG  PRO E1356     -27.679  11.637  -3.035  1.00  0.00           C  
ATOM   1686  CD  PRO E1356     -26.691  12.415  -2.147  1.00  0.00           C  
ATOM   1687  N   LEU E1360     -25.049   9.927  -5.582  1.00  0.00           N  
ATOM   1688  CA  LEU E1360     -24.835   9.941  -7.043  1.00  0.00           C  
ATOM   1689  C   LEU E1360     -26.171  10.390  -7.637  1.00  0.00           C  
ATOM   1690  O   LEU E1360     -27.211   9.848  -7.227  1.00  0.00           O  
ATOM   1691  CB  LEU E1360     -24.452   8.512  -7.400  1.00  0.00           C  
ATOM   1692  CG  LEU E1360     -23.504   8.080  -8.481  1.00  0.00           C  
ATOM   1693  CD1 LEU E1360     -23.737   6.615  -8.893  1.00  0.00           C  
ATOM   1694  CD2 LEU E1360     -23.686   8.944  -9.729  1.00  0.00           C  
ATOM   1695  N   VAL E1361     -26.190  11.340  -8.520  1.00  0.00           N  
ATOM   1696  CA  VAL E1361     -27.451  11.841  -9.107  1.00  0.00           C  
ATOM   1697  C   VAL E1361     -27.991  10.756 -10.033  1.00  0.00           C  
ATOM   1698  O   VAL E1361     -27.236  10.388 -10.964  1.00  0.00           O  
ATOM   1699  CB  VAL E1361     -27.168  13.194  -9.787  1.00  0.00           C  
ATOM   1700  CG1 VAL E1361     -28.405  13.753 -10.487  1.00  0.00           C  
ATOM   1701  CG2 VAL E1361     -26.542  14.219  -8.850  1.00  0.00           C  
ATOM   1702  N   THR E1365     -29.217  10.287  -9.819  1.00  0.00           N  
ATOM   1703  CA  THR E1365     -29.839   9.260 -10.645  1.00  0.00           C  
ATOM   1704  C   THR E1365     -30.764   9.751 -11.755  1.00  0.00           C  
ATOM   1705  O   THR E1365     -31.293  10.871 -11.838  1.00  0.00           O  
ATOM   1706  CB  THR E1365     -30.679   8.210  -9.790  1.00  0.00           C  
ATOM   1707  OG1 THR E1365     -31.792   8.955  -9.194  1.00  0.00           O  
ATOM   1708  CG2 THR E1365     -29.960   7.448  -8.695  1.00  0.00           C  
ATOM   1709  N   LYS E1366     -30.998   8.806 -12.660  1.00  0.00           N  
ATOM   1710  CA  LYS E1366     -31.898   8.909 -13.833  1.00  0.00           C  
ATOM   1711  C   LYS E1366     -32.899   7.749 -13.730  1.00  0.00           C  
ATOM   1712  O   LYS E1366     -32.540   6.644 -13.278  1.00  0.00           O  
ATOM   1713  CB  LYS E1366     -31.189   8.937 -15.156  1.00  0.00           C  
ATOM   1714  CG  LYS E1366     -30.195  10.098 -15.307  1.00  0.00           C  
ATOM   1715  CD  LYS E1366     -29.583  10.149 -16.689  1.00  0.00           C  
ATOM   1716  CE  LYS E1366     -30.589  10.394 -17.791  1.00  0.00           C  
ATOM   1717  NZ  LYS E1366     -29.828  10.667 -19.057  1.00  0.00           N  
ATOM   1718  N   ALA E1368     -34.160   7.934 -14.091  1.00  0.00           N  
ATOM   1719  CA  ALA E1368     -35.181   6.881 -14.011  1.00  0.00           C  
ATOM   1720  C   ALA E1368     -34.912   5.791 -15.053  1.00  0.00           C  
ATOM   1721  O   ALA E1368     -35.278   4.630 -14.821  1.00  0.00           O  
ATOM   1722  CB  ALA E1368     -36.614   7.350 -14.207  1.00  0.00           C  
ATOM   1723  N   ASP E1369     -34.293   6.173 -16.154  1.00  0.00           N  
ATOM   1724  CA  ASP E1369     -33.929   5.300 -17.266  1.00  0.00           C  
ATOM   1725  C   ASP E1369     -32.693   4.438 -16.982  1.00  0.00           C  
ATOM   1726  O   ASP E1369     -32.340   3.572 -17.809  1.00  0.00           O  
ATOM   1727  CB  ASP E1369     -33.690   6.158 -18.514  1.00  0.00           C  
ATOM   1728  CG  ASP E1369     -32.358   6.872 -18.485  1.00  0.00           C  
ATOM   1729  OD1 ASP E1369     -31.587   6.866 -17.511  1.00  0.00           O  
ATOM   1730  OD2 ASP E1369     -32.025   7.493 -19.527  1.00  0.00           O  
ATOM   1731  N   GLY E1370     -32.003   4.718 -15.888  1.00  0.00           N  
ATOM   1732  CA  GLY E1370     -30.808   4.011 -15.472  1.00  0.00           C  
ATOM   1733  C   GLY E1370     -29.568   4.339 -16.276  1.00  0.00           C  
ATOM   1734  O   GLY E1370     -28.602   3.545 -16.366  1.00  0.00           O  
ATOM   1735  N   THR E1373     -29.536   5.516 -16.872  1.00  0.00           N  
ATOM   1736  CA  THR E1373     -28.351   5.946 -17.644  1.00  0.00           C  
ATOM   1737  C   THR E1373     -27.543   6.859 -16.733  1.00  0.00           C  
ATOM   1738  O   THR E1373     -27.958   7.166 -15.591  1.00  0.00           O  
ATOM   1739  CB  THR E1373     -28.795   6.534 -19.018  1.00  0.00           C  
ATOM   1740  OG1 THR E1373     -29.494   7.760 -18.663  1.00  0.00           O  
ATOM   1741  CG2 THR E1373     -29.664   5.594 -19.861  1.00  0.00           C  
ATOM   1742  N   LYS E1412     -26.398   7.283 -17.211  1.00  0.00           N  
ATOM   1743  CA  LYS E1412     -25.453   8.154 -16.493  1.00  0.00           C  
ATOM   1744  C   LYS E1412     -25.829   9.630 -16.492  1.00  0.00           C  
ATOM   1745  O   LYS E1412     -25.834  10.297 -17.562  1.00  0.00           O  
ATOM   1746  CB  LYS E1412     -24.092   7.906 -17.166  1.00  0.00           C  
ATOM   1747  CG  LYS E1412     -23.053   8.127 -16.244  1.00  0.00           C  
ATOM   1748  N   PHE E1415     -26.154  10.177 -15.317  1.00  0.00           N  
ATOM   1749  CA  PHE E1415     -26.522  11.615 -15.216  1.00  0.00           C  
ATOM   1750  C   PHE E1415     -25.328  12.392 -15.802  1.00  0.00           C  
ATOM   1751  O   PHE E1415     -24.170  12.073 -15.526  1.00  0.00           O  
ATOM   1752  CB  PHE E1415     -26.949  12.132 -13.858  1.00  0.00           C  
ATOM   1753  CG  PHE E1415     -26.899  13.631 -13.712  1.00  0.00           C  
ATOM   1754  CD1 PHE E1415     -27.990  14.411 -14.082  1.00  0.00           C  
ATOM   1755  CD2 PHE E1415     -25.746  14.263 -13.225  1.00  0.00           C  
ATOM   1756  CE1 PHE E1415     -27.964  15.793 -13.961  1.00  0.00           C  
ATOM   1757  CE2 PHE E1415     -25.690  15.648 -13.103  1.00  0.00           C  
ATOM   1758  CZ  PHE E1415     -26.815  16.413 -13.473  1.00  0.00           C  
ATOM   1759  N   GLY E1416     -25.666  13.358 -16.631  1.00  0.00           N  
ATOM   1760  CA  GLY E1416     -24.744  14.235 -17.319  1.00  0.00           C  
ATOM   1761  C   GLY E1416     -24.182  13.665 -18.603  1.00  0.00           C  
ATOM   1762  O   GLY E1416     -23.489  14.389 -19.359  1.00  0.00           O  
ATOM   1763  N   LYS E1417     -24.449  12.403 -18.871  1.00  0.00           N  
ATOM   1764  CA  LYS E1417     -23.953  11.718 -20.067  1.00  0.00           C  
ATOM   1765  C   LYS E1417     -24.845  12.023 -21.271  1.00  0.00           C  
ATOM   1766  O   LYS E1417     -25.816  11.285 -21.534  1.00  0.00           O  
ATOM   1767  CB  LYS E1417     -23.835  10.224 -19.825  1.00  0.00           C  
ATOM   1768  N   THR E1442     -24.467  13.083 -21.960  1.00  0.00           N  
ATOM   1769  CA  THR E1442     -25.170  13.546 -23.170  1.00  0.00           C  
ATOM   1770  C   THR E1442     -24.518  13.022 -24.431  1.00  0.00           C  
ATOM   1771  O   THR E1442     -23.371  12.519 -24.441  1.00  0.00           O  
ATOM   1772  CB  THR E1442     -25.241  15.121 -23.117  1.00  0.00           C  
ATOM   1773  OG1 THR E1442     -25.872  15.352 -21.798  1.00  0.00           O  
ATOM   1774  CG2 THR E1442     -25.951  15.790 -24.275  1.00  0.00           C  
ATOM   1775  N   GLU E1444     -25.244  13.174 -25.534  1.00  0.00           N  
ATOM   1776  CA  GLU E1444     -24.739  12.721 -26.854  1.00  0.00           C  
ATOM   1777  C   GLU E1444     -23.690  13.715 -27.332  1.00  0.00           C  
ATOM   1778  O   GLU E1444     -22.753  13.427 -28.080  1.00  0.00           O  
ATOM   1779  CB  GLU E1444     -25.878  12.475 -27.815  1.00  0.00           C  
ATOM   1780  N   SER E1450     -23.862  14.919 -26.835  1.00  0.00           N  
ATOM   1781  CA  SER E1450     -23.028  16.082 -27.035  1.00  0.00           C  
ATOM   1782  C   SER E1450     -21.666  15.943 -26.342  1.00  0.00           C  
ATOM   1783  O   SER E1450     -20.646  16.474 -26.842  1.00  0.00           O  
ATOM   1784  CB  SER E1450     -23.802  17.291 -26.470  1.00  0.00           C  
ATOM   1785  N   GLY E1452     -21.640  15.240 -25.231  1.00  0.00           N  
ATOM   1786  CA  GLY E1452     -20.386  15.078 -24.437  1.00  0.00           C  
ATOM   1787  C   GLY E1452     -20.763  15.883 -23.182  1.00  0.00           C  
ATOM   1788  O   GLY E1452     -21.943  16.294 -23.131  1.00  0.00           O  
ATOM   1789  N   THR E1455     -19.885  16.103 -22.265  1.00  0.00           N  
ATOM   1790  CA  THR E1455     -20.082  16.804 -21.005  1.00  0.00           C  
ATOM   1791  C   THR E1455     -20.715  18.175 -21.063  1.00  0.00           C  
ATOM   1792  O   THR E1455     -20.476  18.985 -21.974  1.00  0.00           O  
ATOM   1793  CB  THR E1455     -18.681  16.918 -20.258  1.00  0.00           C  
ATOM   1794  OG1 THR E1455     -18.242  15.544 -20.055  1.00  0.00           O  
ATOM   1795  CG2 THR E1455     -18.692  17.644 -18.923  1.00  0.00           C  
ATOM   1796  N   ILE E1456     -21.505  18.431 -20.054  1.00  0.00           N  
ATOM   1797  CA  ILE E1456     -22.151  19.755 -19.897  1.00  0.00           C  
ATOM   1798  C   ILE E1456     -21.213  20.518 -18.954  1.00  0.00           C  
ATOM   1799  O   ILE E1456     -21.283  20.281 -17.730  1.00  0.00           O  
ATOM   1800  CB  ILE E1456     -23.622  19.606 -19.425  1.00  0.00           C  
ATOM   1801  CG1 ILE E1456     -24.358  18.633 -20.411  1.00  0.00           C  
ATOM   1802  CG2 ILE E1456     -24.365  20.958 -19.244  1.00  0.00           C  
ATOM   1803  CD1 ILE E1456     -24.282  19.045 -21.891  1.00  0.00           C  
ATOM   1804  N   TRP E1457     -20.352  21.347 -19.534  1.00  0.00           N  
ATOM   1805  CA  TRP E1457     -19.377  22.103 -18.732  1.00  0.00           C  
ATOM   1806  C   TRP E1457     -20.039  23.330 -18.128  1.00  0.00           C  
ATOM   1807  O   TRP E1457     -21.100  23.712 -18.615  1.00  0.00           O  
ATOM   1808  CB  TRP E1457     -18.158  22.483 -19.585  1.00  0.00           C  
ATOM   1809  CG  TRP E1457     -17.463  21.341 -20.227  1.00  0.00           C  
ATOM   1810  CD1 TRP E1457     -17.642  20.892 -21.514  1.00  0.00           C  
ATOM   1811  CD2 TRP E1457     -16.482  20.476 -19.646  1.00  0.00           C  
ATOM   1812  NE1 TRP E1457     -16.843  19.810 -21.773  1.00  0.00           N  
ATOM   1813  CE2 TRP E1457     -16.118  19.532 -20.632  1.00  0.00           C  
ATOM   1814  CE3 TRP E1457     -15.901  20.412 -18.389  1.00  0.00           C  
ATOM   1815  CZ2 TRP E1457     -15.195  18.528 -20.402  1.00  0.00           C  
ATOM   1816  CZ3 TRP E1457     -14.956  19.423 -18.143  1.00  0.00           C  
ATOM   1817  CH2 TRP E1457     -14.623  18.503 -19.144  1.00  0.00           C  
ATOM   1818  N   LEU E1458     -19.406  23.936 -17.143  1.00  0.00           N  
ATOM   1819  CA  LEU E1458     -19.801  25.152 -16.475  1.00  0.00           C  
ATOM   1820  C   LEU E1458     -19.084  26.332 -17.169  1.00  0.00           C  
ATOM   1821  O   LEU E1458     -19.368  27.489 -16.791  1.00  0.00           O  
ATOM   1822  CB  LEU E1458     -19.456  25.184 -14.984  1.00  0.00           C  
ATOM   1823  CG  LEU E1458     -20.010  24.079 -14.124  1.00  0.00           C  
ATOM   1824  CD1 LEU E1458     -19.642  24.181 -12.658  1.00  0.00           C  
ATOM   1825  CD2 LEU E1458     -21.530  24.157 -14.348  1.00  0.00           C  
ATOM   1826  N   ASP E1459     -18.198  25.975 -18.076  1.00  0.00           N  
ATOM   1827  CA  ASP E1459     -17.467  27.037 -18.815  1.00  0.00           C  
ATOM   1828  C   ASP E1459     -18.366  27.275 -20.031  1.00  0.00           C  
ATOM   1829  O   ASP E1459     -18.603  26.359 -20.817  1.00  0.00           O  
ATOM   1830  CB  ASP E1459     -16.039  26.693 -19.085  1.00  0.00           C  
ATOM   1831  CG  ASP E1459     -15.242  27.608 -19.980  1.00  0.00           C  
ATOM   1832  OD1 ASP E1459     -15.893  28.457 -20.629  1.00  0.00           O  
ATOM   1833  OD2 ASP E1459     -13.999  27.543 -20.111  1.00  0.00           O  
ATOM   1834  N   LYS E1460     -18.796  28.521 -20.136  1.00  0.00           N  
ATOM   1835  CA  LYS E1460     -19.674  29.000 -21.204  1.00  0.00           C  
ATOM   1836  C   LYS E1460     -19.018  29.018 -22.576  1.00  0.00           C  
ATOM   1837  O   LYS E1460     -19.762  29.217 -23.568  1.00  0.00           O  
ATOM   1838  CB  LYS E1460     -20.331  30.343 -20.920  1.00  0.00           C  
ATOM   1839  CG  LYS E1460     -19.500  31.552 -21.239  1.00  0.00           C  
ATOM   1840  CD  LYS E1460     -20.074  32.811 -20.601  1.00  0.00           C  
ATOM   1841  CE  LYS E1460     -19.575  34.039 -21.353  1.00  0.00           C  
ATOM   1842  NZ  LYS E1460     -18.158  33.904 -21.808  1.00  0.00           N  
ATOM   1843  N   GLU E1461     -17.724  28.796 -22.651  1.00  0.00           N  
ATOM   1844  CA  GLU E1461     -16.969  28.734 -23.887  1.00  0.00           C  
ATOM   1845  C   GLU E1461     -16.830  27.281 -24.336  1.00  0.00           C  
ATOM   1846  O   GLU E1461     -16.379  27.054 -25.466  1.00  0.00           O  
ATOM   1847  CB  GLU E1461     -15.585  29.294 -23.857  1.00  0.00           C  
ATOM   1848  CG  GLU E1461     -15.326  30.813 -23.916  1.00  0.00           C  
ATOM   1849  CD  GLU E1461     -13.847  31.030 -24.181  1.00  0.00           C  
ATOM   1850  OE1 GLU E1461     -13.122  30.234 -23.512  1.00  0.00           O  
ATOM   1851  OE2 GLU E1461     -13.410  31.843 -24.976  1.00  0.00           O  
ATOM   1852  N   LYS E1462     -17.201  26.367 -23.460  1.00  0.00           N  
ATOM   1853  CA  LYS E1462     -17.149  24.924 -23.777  1.00  0.00           C  
ATOM   1854  C   LYS E1462     -18.587  24.437 -24.037  1.00  0.00           C  
ATOM   1855  O   LYS E1462     -18.808  23.665 -24.980  1.00  0.00           O  
ATOM   1856  CB  LYS E1462     -16.519  24.020 -22.747  1.00  0.00           C  
ATOM   1857  CG  LYS E1462     -15.086  24.325 -22.354  1.00  0.00           C  
ATOM   1858  CD  LYS E1462     -14.539  23.235 -21.431  1.00  0.00           C  
ATOM   1859  CE  LYS E1462     -13.946  22.112 -22.242  1.00  0.00           C  
ATOM   1860  NZ  LYS E1462     -13.166  21.158 -21.414  1.00  0.00           N  
ATOM   1861  N   THR E1463     -19.493  24.883 -23.205  1.00  0.00           N  
ATOM   1862  CA  THR E1463     -20.916  24.589 -23.275  1.00  0.00           C  
ATOM   1863  C   THR E1463     -21.636  25.938 -23.138  1.00  0.00           C  
ATOM   1864  O   THR E1463     -21.660  26.487 -22.021  1.00  0.00           O  
ATOM   1865  CB  THR E1463     -21.418  23.599 -22.168  1.00  0.00           C  
ATOM   1866  OG1 THR E1463     -20.891  22.285 -22.540  1.00  0.00           O  
ATOM   1867  CG2 THR E1463     -22.950  23.554 -21.991  1.00  0.00           C  
ATOM   1868  N   SER E1465     -22.165  26.424 -24.236  1.00  0.00           N  
ATOM   1869  CA  SER E1465     -22.846  27.722 -24.235  1.00  0.00           C  
ATOM   1870  C   SER E1465     -24.090  27.687 -23.363  1.00  0.00           C  
ATOM   1871  O   SER E1465     -24.728  26.657 -23.182  1.00  0.00           O  
ATOM   1872  CB  SER E1465     -23.206  28.138 -25.660  1.00  0.00           C  
ATOM   1873  OG  SER E1465     -24.283  27.369 -26.153  1.00  0.00           O  
ATOM   1874  N   PRO E1467     -24.460  28.863 -22.873  1.00  0.00           N  
ATOM   1875  CA  PRO E1467     -25.635  29.065 -22.024  1.00  0.00           C  
ATOM   1876  C   PRO E1467     -26.904  28.496 -22.605  1.00  0.00           C  
ATOM   1877  O   PRO E1467     -27.797  27.981 -21.900  1.00  0.00           O  
ATOM   1878  CB  PRO E1467     -25.641  30.580 -21.775  1.00  0.00           C  
ATOM   1879  CG  PRO E1467     -24.130  30.919 -21.817  1.00  0.00           C  
ATOM   1880  CD  PRO E1467     -23.709  30.145 -23.059  1.00  0.00           C  
ATOM   1881  N   TYR E1506     -27.046  28.561 -23.915  1.00  0.00           N  
ATOM   1882  CA  TYR E1506     -28.183  28.031 -24.683  1.00  0.00           C  
ATOM   1883  C   TYR E1506     -28.188  26.506 -24.576  1.00  0.00           C  
ATOM   1884  O   TYR E1506     -29.280  25.957 -24.307  1.00  0.00           O  
ATOM   1885  CB  TYR E1506     -28.171  28.584 -26.117  1.00  0.00           C  
ATOM   1886  CG  TYR E1506     -28.888  27.691 -27.094  1.00  0.00           C  
ATOM   1887  CD1 TYR E1506     -30.270  27.591 -27.092  1.00  0.00           C  
ATOM   1888  CD2 TYR E1506     -28.153  26.903 -27.990  1.00  0.00           C  
ATOM   1889  CE1 TYR E1506     -30.921  26.731 -27.977  1.00  0.00           C  
ATOM   1890  CE2 TYR E1506     -28.785  26.041 -28.878  1.00  0.00           C  
ATOM   1891  CZ  TYR E1506     -30.172  25.968 -28.852  1.00  0.00           C  
ATOM   1892  OH  TYR E1506     -30.836  25.140 -29.707  1.00  0.00           O  
ATOM   1893  N   GLU E1507     -27.061  25.835 -24.734  1.00  0.00           N  
ATOM   1894  CA  GLU E1507     -26.887  24.394 -24.628  1.00  0.00           C  
ATOM   1895  C   GLU E1507     -27.091  23.919 -23.184  1.00  0.00           C  
ATOM   1896  O   GLU E1507     -27.699  22.876 -22.919  1.00  0.00           O  
ATOM   1897  CB  GLU E1507     -25.523  23.879 -24.990  1.00  0.00           C  
ATOM   1898  CG  GLU E1507     -24.876  24.013 -26.364  1.00  0.00           C  
ATOM   1899  CD  GLU E1507     -23.429  23.553 -26.391  1.00  0.00           C  
ATOM   1900  OE1 GLU E1507     -23.108  22.432 -25.975  1.00  0.00           O  
ATOM   1901  OE2 GLU E1507     -22.618  24.397 -26.832  1.00  0.00           O  
ATOM   1902  N   PHE E1508     -26.578  24.716 -22.272  1.00  0.00           N  
ATOM   1903  CA  PHE E1508     -26.678  24.480 -20.810  1.00  0.00           C  
ATOM   1904  C   PHE E1508     -28.187  24.424 -20.509  1.00  0.00           C  
ATOM   1905  O   PHE E1508     -28.685  23.432 -19.975  1.00  0.00           O  
ATOM   1906  CB  PHE E1508     -25.879  25.485 -19.990  1.00  0.00           C  
ATOM   1907  CG  PHE E1508     -25.818  25.259 -18.514  1.00  0.00           C  
ATOM   1908  CD1 PHE E1508     -24.851  24.393 -17.988  1.00  0.00           C  
ATOM   1909  CD2 PHE E1508     -26.708  25.881 -17.650  1.00  0.00           C  
ATOM   1910  CE1 PHE E1508     -24.775  24.164 -16.621  1.00  0.00           C  
ATOM   1911  CE2 PHE E1508     -26.656  25.667 -16.269  1.00  0.00           C  
ATOM   1912  CZ  PHE E1508     -25.667  24.791 -15.755  1.00  0.00           C  
ATOM   1913  N   TYR E1509     -28.881  25.477 -20.919  1.00  0.00           N  
ATOM   1914  CA  TYR E1509     -30.314  25.687 -20.812  1.00  0.00           C  
ATOM   1915  C   TYR E1509     -31.121  24.566 -21.454  1.00  0.00           C  
ATOM   1916  O   TYR E1509     -32.090  24.050 -20.833  1.00  0.00           O  
ATOM   1917  CB  TYR E1509     -30.691  27.040 -21.443  1.00  0.00           C  
ATOM   1918  CG  TYR E1509     -32.165  27.362 -21.479  1.00  0.00           C  
ATOM   1919  CD1 TYR E1509     -32.797  28.019 -20.422  1.00  0.00           C  
ATOM   1920  CD2 TYR E1509     -32.938  26.997 -22.582  1.00  0.00           C  
ATOM   1921  CE1 TYR E1509     -34.168  28.287 -20.467  1.00  0.00           C  
ATOM   1922  CE2 TYR E1509     -34.302  27.269 -22.644  1.00  0.00           C  
ATOM   1923  CZ  TYR E1509     -34.911  27.918 -21.584  1.00  0.00           C  
ATOM   1924  OH  TYR E1509     -36.247  28.216 -21.620  1.00  0.00           O  
ATOM   1925  N   GLN E1510     -30.767  24.153 -22.659  1.00  0.00           N  
ATOM   1926  CA  GLN E1510     -31.462  23.048 -23.334  1.00  0.00           C  
ATOM   1927  C   GLN E1510     -31.259  21.742 -22.554  1.00  0.00           C  
ATOM   1928  O   GLN E1510     -32.235  20.945 -22.411  1.00  0.00           O  
ATOM   1929  CB  GLN E1510     -31.070  22.834 -24.796  1.00  0.00           C  
ATOM   1930  CG  GLN E1510     -31.641  23.855 -25.741  1.00  0.00           C  
ATOM   1931  CD  GLN E1510     -33.143  23.861 -25.878  1.00  0.00           C  
ATOM   1932  OE1 GLN E1510     -33.742  22.889 -26.338  1.00  0.00           O  
ATOM   1933  NE2 GLN E1510     -33.780  24.963 -25.497  1.00  0.00           N  
ATOM   1934  N   PHE E1511     -30.041  21.510 -22.043  1.00  0.00           N  
ATOM   1935  CA  PHE E1511     -29.811  20.260 -21.284  1.00  0.00           C  
ATOM   1936  C   PHE E1511     -30.898  20.124 -20.214  1.00  0.00           C  
ATOM   1937  O   PHE E1511     -31.554  19.063 -20.126  1.00  0.00           O  
ATOM   1938  CB  PHE E1511     -28.380  20.108 -20.739  1.00  0.00           C  
ATOM   1939  CG  PHE E1511     -28.222  19.016 -19.708  1.00  0.00           C  
ATOM   1940  CD1 PHE E1511     -28.086  17.656 -20.032  1.00  0.00           C  
ATOM   1941  CD2 PHE E1511     -28.230  19.414 -18.355  1.00  0.00           C  
ATOM   1942  CE1 PHE E1511     -28.060  16.708 -19.030  1.00  0.00           C  
ATOM   1943  CE2 PHE E1511     -28.140  18.431 -17.359  1.00  0.00           C  
ATOM   1944  CZ  PHE E1511     -28.040  17.075 -17.697  1.00  0.00           C  
ATOM   1945  N   TRP E1516     -31.102  21.145 -19.409  1.00  0.00           N  
ATOM   1946  CA  TRP E1516     -32.068  21.170 -18.323  1.00  0.00           C  
ATOM   1947  C   TRP E1516     -33.503  21.100 -18.786  1.00  0.00           C  
ATOM   1948  O   TRP E1516     -34.296  20.330 -18.205  1.00  0.00           O  
ATOM   1949  CB  TRP E1516     -31.810  22.417 -17.462  1.00  0.00           C  
ATOM   1950  CG  TRP E1516     -30.470  22.358 -16.817  1.00  0.00           C  
ATOM   1951  CD1 TRP E1516     -29.384  23.140 -17.081  1.00  0.00           C  
ATOM   1952  CD2 TRP E1516     -30.071  21.436 -15.796  1.00  0.00           C  
ATOM   1953  NE1 TRP E1516     -28.329  22.764 -16.280  1.00  0.00           N  
ATOM   1954  CE2 TRP E1516     -28.723  21.731 -15.484  1.00  0.00           C  
ATOM   1955  CE3 TRP E1516     -30.731  20.424 -15.119  1.00  0.00           C  
ATOM   1956  CZ2 TRP E1516     -28.015  21.047 -14.516  1.00  0.00           C  
ATOM   1957  CZ3 TRP E1516     -30.015  19.738 -14.159  1.00  0.00           C  
ATOM   1958  CH2 TRP E1516     -28.687  20.032 -13.852  1.00  0.00           C  
ATOM   1959  N   ILE E1517     -33.832  21.865 -19.819  1.00  0.00           N  
ATOM   1960  CA  ILE E1517     -35.195  21.890 -20.392  1.00  0.00           C  
ATOM   1961  C   ILE E1517     -35.647  20.517 -20.874  1.00  0.00           C  
ATOM   1962  O   ILE E1517     -36.824  20.115 -20.810  1.00  0.00           O  
ATOM   1963  CB  ILE E1517     -35.324  23.009 -21.480  1.00  0.00           C  
ATOM   1964  CG1 ILE E1517     -36.833  23.394 -21.495  1.00  0.00           C  
ATOM   1965  CG2 ILE E1517     -34.848  22.638 -22.884  1.00  0.00           C  
ATOM   1966  CD1 ILE E1517     -37.025  24.920 -21.258  1.00  0.00           C  
ATOM   1967  N   ASN E1518     -34.712  19.708 -21.343  1.00  0.00           N  
ATOM   1968  CA  ASN E1518     -34.900  18.342 -21.802  1.00  0.00           C  
ATOM   1969  C   ASN E1518     -34.933  17.356 -20.634  1.00  0.00           C  
ATOM   1970  O   ASN E1518     -34.796  16.135 -20.882  1.00  0.00           O  
ATOM   1971  CB  ASN E1518     -33.815  17.977 -22.808  1.00  0.00           C  
ATOM   1972  CG  ASN E1518     -33.907  18.716 -24.114  1.00  0.00           C  
ATOM   1973  OD1 ASN E1518     -32.848  18.933 -24.734  1.00  0.00           O  
ATOM   1974  ND2 ASN E1518     -35.112  19.090 -24.537  1.00  0.00           N  
ATOM   1975  N   THR E1527     -35.083  17.794 -19.400  1.00  0.00           N  
ATOM   1976  CA  THR E1527     -35.147  16.828 -18.301  1.00  0.00           C  
ATOM   1977  C   THR E1527     -36.452  16.041 -18.475  1.00  0.00           C  
ATOM   1978  O   THR E1527     -37.516  16.587 -18.790  1.00  0.00           O  
ATOM   1979  CB  THR E1527     -35.044  17.448 -16.868  1.00  0.00           C  
ATOM   1980  OG1 THR E1527     -33.770  18.142 -16.847  1.00  0.00           O  
ATOM   1981  CG2 THR E1527     -35.130  16.388 -15.764  1.00  0.00           C  
ATOM   1982  N   ASP E1528     -36.316  14.760 -18.263  1.00  0.00           N  
ATOM   1983  CA  ASP E1528     -37.463  13.833 -18.342  1.00  0.00           C  
ATOM   1984  C   ASP E1528     -38.328  14.076 -17.097  1.00  0.00           C  
ATOM   1985  O   ASP E1528     -37.855  14.247 -15.961  1.00  0.00           O  
ATOM   1986  CB  ASP E1528     -37.022  12.387 -18.449  1.00  0.00           C  
ATOM   1987  CG  ASP E1528     -38.074  11.313 -18.401  1.00  0.00           C  
ATOM   1988  OD1 ASP E1528     -39.237  11.599 -18.066  1.00  0.00           O  
ATOM   1989  OD2 ASP E1528     -37.756  10.137 -18.686  1.00  0.00           O  
ATOM   1990  N   ASP E1549     -39.621  13.984 -17.360  1.00  0.00           N  
ATOM   1991  CA  ASP E1549     -40.696  14.144 -16.377  1.00  0.00           C  
ATOM   1992  C   ASP E1549     -40.391  13.338 -15.113  1.00  0.00           C  
ATOM   1993  O   ASP E1549     -40.679  13.788 -13.993  1.00  0.00           O  
ATOM   1994  CB  ASP E1549     -42.053  13.815 -16.986  1.00  0.00           C  
ATOM   1995  CG  ASP E1549     -42.697  14.868 -17.851  1.00  0.00           C  
ATOM   1996  OD1 ASP E1549     -42.187  16.008 -17.943  1.00  0.00           O  
ATOM   1997  OD2 ASP E1549     -43.748  14.607 -18.489  1.00  0.00           O  
ATOM   1998  N   ARG E1563     -39.829  12.168 -15.286  1.00  0.00           N  
ATOM   1999  CA  ARG E1563     -39.393  11.238 -14.271  1.00  0.00           C  
ATOM   2000  C   ARG E1563     -38.292  11.802 -13.368  1.00  0.00           C  
ATOM   2001  O   ARG E1563     -38.233  11.435 -12.188  1.00  0.00           O  
ATOM   2002  CB  ARG E1563     -38.764   9.991 -14.949  1.00  0.00           C  
ATOM   2003  CG  ARG E1563     -39.712   8.911 -15.349  1.00  0.00           C  
ATOM   2004  CD  ARG E1563     -39.694   8.506 -16.729  1.00  0.00           C  
ATOM   2005  NE  ARG E1563     -38.748   7.714 -17.408  1.00  0.00           N  
ATOM   2006  CZ  ARG E1563     -38.277   6.497 -17.183  1.00  0.00           C  
ATOM   2007  NH1 ARG E1563     -38.637   5.778 -16.118  1.00  0.00           N  
ATOM   2008  NH2 ARG E1563     -37.394   6.008 -18.052  1.00  0.00           N  
ATOM   2009  N   ASP E1569     -37.407  12.627 -13.948  1.00  0.00           N  
ATOM   2010  CA  ASP E1569     -36.301  13.187 -13.176  1.00  0.00           C  
ATOM   2011  C   ASP E1569     -36.539  14.591 -12.659  1.00  0.00           C  
ATOM   2012  O   ASP E1569     -36.040  14.855 -11.538  1.00  0.00           O  
ATOM   2013  CB  ASP E1569     -34.965  13.116 -13.963  1.00  0.00           C  
ATOM   2014  CG  ASP E1569     -34.679  11.735 -14.486  1.00  0.00           C  
ATOM   2015  OD1 ASP E1569     -34.897  10.821 -13.692  1.00  0.00           O  
ATOM   2016  OD2 ASP E1569     -34.281  11.485 -15.620  1.00  0.00           O  
ATOM   2017  N   VAL E1594     -37.211  15.429 -13.400  1.00  0.00           N  
ATOM   2018  CA  VAL E1594     -37.415  16.833 -13.032  1.00  0.00           C  
ATOM   2019  C   VAL E1594     -37.622  17.142 -11.573  1.00  0.00           C  
ATOM   2020  O   VAL E1594     -36.931  18.104 -11.126  1.00  0.00           O  
ATOM   2021  CB  VAL E1594     -38.485  17.462 -13.957  1.00  0.00           C  
ATOM   2022  CG1 VAL E1594     -39.920  17.214 -13.501  1.00  0.00           C  
ATOM   2023  CG2 VAL E1594     -38.173  18.931 -14.208  1.00  0.00           C  
ATOM   2024  N   ILE E1596     -38.463  16.457 -10.819  1.00  0.00           N  
ATOM   2025  CA  ILE E1596     -38.674  16.789  -9.399  1.00  0.00           C  
ATOM   2026  C   ILE E1596     -37.455  16.487  -8.549  1.00  0.00           C  
ATOM   2027  O   ILE E1596     -37.266  17.263  -7.586  1.00  0.00           O  
ATOM   2028  CB  ILE E1596     -40.031  16.277  -8.785  1.00  0.00           C  
ATOM   2029  CG1 ILE E1596     -41.224  16.689  -9.693  1.00  0.00           C  
ATOM   2030  CG2 ILE E1596     -40.228  16.777  -7.318  1.00  0.00           C  
ATOM   2031  CD1 ILE E1596     -41.470  18.209  -9.864  1.00  0.00           C  
ATOM   2032  N   ARG E1601     -36.685  15.468  -8.843  1.00  0.00           N  
ATOM   2033  CA  ARG E1601     -35.463  15.163  -8.082  1.00  0.00           C  
ATOM   2034  C   ARG E1601     -34.429  16.269  -8.367  1.00  0.00           C  
ATOM   2035  O   ARG E1601     -33.695  16.678  -7.439  1.00  0.00           O  
ATOM   2036  CB  ARG E1601     -34.865  13.831  -8.439  1.00  0.00           C  
ATOM   2037  CG  ARG E1601     -33.437  13.491  -8.091  1.00  0.00           C  
ATOM   2038  CD  ARG E1601     -33.031  12.088  -8.410  1.00  0.00           C  
ATOM   2039  NE  ARG E1601     -34.188  11.177  -8.424  1.00  0.00           N  
ATOM   2040  CZ  ARG E1601     -34.664  10.665  -9.579  1.00  0.00           C  
ATOM   2041  NH1 ARG E1601     -34.064  10.941 -10.754  1.00  0.00           N  
ATOM   2042  NH2 ARG E1601     -35.728   9.877  -9.497  1.00  0.00           N  
ATOM   2043  N   TYR E1602     -34.372  16.728  -9.603  1.00  0.00           N  
ATOM   2044  CA  TYR E1602     -33.451  17.793 -10.016  1.00  0.00           C  
ATOM   2045  C   TYR E1602     -33.780  19.161  -9.436  1.00  0.00           C  
ATOM   2046  O   TYR E1602     -32.862  19.942  -9.104  1.00  0.00           O  
ATOM   2047  CB  TYR E1602     -33.285  17.813 -11.547  1.00  0.00           C  
ATOM   2048  CG  TYR E1602     -32.682  16.568 -12.149  1.00  0.00           C  
ATOM   2049  CD1 TYR E1602     -32.344  15.425 -11.408  1.00  0.00           C  
ATOM   2050  CD2 TYR E1602     -32.436  16.543 -13.527  1.00  0.00           C  
ATOM   2051  CE1 TYR E1602     -31.795  14.290 -11.992  1.00  0.00           C  
ATOM   2052  CE2 TYR E1602     -31.894  15.409 -14.144  1.00  0.00           C  
ATOM   2053  CZ  TYR E1602     -31.581  14.285 -13.377  1.00  0.00           C  
ATOM   2054  OH  TYR E1602     -31.058  13.209 -14.041  1.00  0.00           O  
ATOM   2055  N   LEU E1603     -35.038  19.512  -9.253  1.00  0.00           N  
ATOM   2056  CA  LEU E1603     -35.424  20.802  -8.682  1.00  0.00           C  
ATOM   2057  C   LEU E1603     -34.974  20.854  -7.223  1.00  0.00           C  
ATOM   2058  O   LEU E1603     -34.557  21.901  -6.730  1.00  0.00           O  
ATOM   2059  CB  LEU E1603     -36.919  21.059  -8.832  1.00  0.00           C  
ATOM   2060  CG  LEU E1603     -37.501  21.295 -10.221  1.00  0.00           C  
ATOM   2061  CD1 LEU E1603     -38.984  21.034 -10.173  1.00  0.00           C  
ATOM   2062  CD2 LEU E1603     -37.200  22.728 -10.634  1.00  0.00           C  
ATOM   2063  N   LYS E1604     -35.091  19.726  -6.562  1.00  0.00           N  
ATOM   2064  CA  LYS E1604     -34.737  19.522  -5.166  1.00  0.00           C  
ATOM   2065  C   LYS E1604     -33.225  19.566  -4.971  1.00  0.00           C  
ATOM   2066  O   LYS E1604     -32.826  20.164  -3.960  1.00  0.00           O  
ATOM   2067  CB  LYS E1604     -35.216  18.186  -4.631  1.00  0.00           C  
ATOM   2068  CG  LYS E1604     -36.716  17.954  -4.661  1.00  0.00           C  
ATOM   2069  CD  LYS E1604     -37.086  16.741  -3.786  1.00  0.00           C  
ATOM   2070  CE  LYS E1604     -38.590  16.506  -3.971  1.00  0.00           C  
ATOM   2071  NZ  LYS E1604     -39.001  15.233  -3.317  1.00  0.00           N  
ATOM   2072  N   TYR E1613     -32.497  18.962  -5.880  1.00  0.00           N  
ATOM   2073  CA  TYR E1613     -31.050  18.926  -5.823  1.00  0.00           C  
ATOM   2074  C   TYR E1613     -30.319  20.213  -6.194  1.00  0.00           C  
ATOM   2075  O   TYR E1613     -29.431  20.632  -5.431  1.00  0.00           O  
ATOM   2076  CB  TYR E1613     -30.439  17.899  -6.815  1.00  0.00           C  
ATOM   2077  CG  TYR E1613     -30.528  16.454  -6.429  1.00  0.00           C  
ATOM   2078  CD1 TYR E1613     -31.324  16.040  -5.352  1.00  0.00           C  
ATOM   2079  CD2 TYR E1613     -29.833  15.478  -7.155  1.00  0.00           C  
ATOM   2080  CE1 TYR E1613     -31.414  14.695  -5.008  1.00  0.00           C  
ATOM   2081  CE2 TYR E1613     -29.933  14.126  -6.828  1.00  0.00           C  
ATOM   2082  CZ  TYR E1613     -30.720  13.752  -5.753  1.00  0.00           C  
ATOM   2083  OH  TYR E1613     -30.869  12.456  -5.377  1.00  0.00           O  
ATOM   2084  N   PHE E1614     -30.656  20.741  -7.355  1.00  0.00           N  
ATOM   2085  CA  PHE E1614     -30.018  21.929  -7.907  1.00  0.00           C  
ATOM   2086  C   PHE E1614     -30.710  23.248  -7.725  1.00  0.00           C  
ATOM   2087  O   PHE E1614     -30.120  24.179  -8.340  1.00  0.00           O  
ATOM   2088  CB  PHE E1614     -29.797  21.764  -9.445  1.00  0.00           C  
ATOM   2089  CG  PHE E1614     -29.155  20.448  -9.763  1.00  0.00           C  
ATOM   2090  CD1 PHE E1614     -27.812  20.241  -9.466  1.00  0.00           C  
ATOM   2091  CD2 PHE E1614     -29.903  19.418 -10.337  1.00  0.00           C  
ATOM   2092  CE1 PHE E1614     -27.204  19.032  -9.739  1.00  0.00           C  
ATOM   2093  CE2 PHE E1614     -29.302  18.184 -10.631  1.00  0.00           C  
ATOM   2094  CZ  PHE E1614     -27.950  18.013 -10.328  1.00  0.00           C  
ATOM   2095  N   THR E1615     -31.820  23.379  -7.047  1.00  0.00           N  
ATOM   2096  CA  THR E1615     -32.492  24.676  -6.951  1.00  0.00           C  
ATOM   2097  C   THR E1615     -32.728  25.161  -5.530  1.00  0.00           C  
ATOM   2098  O   THR E1615     -32.719  24.390  -4.563  1.00  0.00           O  
ATOM   2099  CB  THR E1615     -33.834  24.823  -7.780  1.00  0.00           C  
ATOM   2100  OG1 THR E1615     -34.950  24.351  -6.998  1.00  0.00           O  
ATOM   2101  CG2 THR E1615     -33.904  24.177  -9.142  1.00  0.00           C  
ATOM   2102  N   PHE E1616     -32.949  26.492  -5.498  1.00  0.00           N  
ATOM   2103  CA  PHE E1616     -33.200  27.182  -4.215  1.00  0.00           C  
ATOM   2104  C   PHE E1616     -34.681  27.474  -3.995  1.00  0.00           C  
ATOM   2105  O   PHE E1616     -35.003  28.325  -3.145  1.00  0.00           O  
ATOM   2106  CB  PHE E1616     -32.250  28.357  -4.002  1.00  0.00           C  
ATOM   2107  CG  PHE E1616     -30.830  27.882  -3.731  1.00  0.00           C  
ATOM   2108  CD1 PHE E1616     -29.990  27.530  -4.793  1.00  0.00           C  
ATOM   2109  CD2 PHE E1616     -30.368  27.779  -2.421  1.00  0.00           C  
ATOM   2110  CE1 PHE E1616     -28.712  27.059  -4.566  1.00  0.00           C  
ATOM   2111  CE2 PHE E1616     -29.089  27.328  -2.160  1.00  0.00           C  
ATOM   2112  CZ  PHE E1616     -28.288  26.962  -3.226  1.00  0.00           C  
ATOM   2113  N   LEU E1617     -35.540  26.757  -4.712  1.00  0.00           N  
ATOM   2114  CA  LEU E1617     -36.998  26.823  -4.608  1.00  0.00           C  
ATOM   2115  C   LEU E1617     -37.399  26.130  -3.274  1.00  0.00           C  
ATOM   2116  O   LEU E1617     -36.746  25.144  -2.875  1.00  0.00           O  
ATOM   2117  CB  LEU E1617     -37.752  26.145  -5.733  1.00  0.00           C  
ATOM   2118  CG  LEU E1617     -37.799  26.542  -7.177  1.00  0.00           C  
ATOM   2119  CD1 LEU E1617     -38.774  25.635  -7.942  1.00  0.00           C  
ATOM   2120  CD2 LEU E1617     -38.330  27.957  -7.359  1.00  0.00           C  
ATOM   2121  N   SER E1619     -38.441  26.647  -2.667  1.00  0.00           N  
ATOM   2122  CA  SER E1619     -38.902  26.100  -1.383  1.00  0.00           C  
ATOM   2123  C   SER E1619     -39.536  24.733  -1.636  1.00  0.00           C  
ATOM   2124  O   SER E1619     -39.668  24.296  -2.786  1.00  0.00           O  
ATOM   2125  CB  SER E1619     -39.846  27.004  -0.614  1.00  0.00           C  
ATOM   2126  OG  SER E1619     -41.007  27.321  -1.318  1.00  0.00           O  
ATOM   2127  N   LYS E1620     -39.940  24.109  -0.548  1.00  0.00           N  
ATOM   2128  CA  LYS E1620     -40.586  22.782  -0.559  1.00  0.00           C  
ATOM   2129  C   LYS E1620     -41.962  22.914  -1.224  1.00  0.00           C  
ATOM   2130  O   LYS E1620     -42.385  22.118  -2.062  1.00  0.00           O  
ATOM   2131  CB  LYS E1620     -40.823  22.300   0.849  1.00  0.00           C  
ATOM   2132  CG  LYS E1620     -41.148  20.860   1.129  1.00  0.00           C  
ATOM   2133  CD  LYS E1620     -41.186  20.656   2.652  1.00  0.00           C  
ATOM   2134  CE  LYS E1620     -41.937  19.397   3.007  1.00  0.00           C  
ATOM   2135  NZ  LYS E1620     -43.396  19.563   2.721  1.00  0.00           N  
ATOM   2136  N   GLU E1621     -42.584  23.987  -0.763  1.00  0.00           N  
ATOM   2137  CA  GLU E1621     -43.900  24.445  -1.162  1.00  0.00           C  
ATOM   2138  C   GLU E1621     -43.881  24.878  -2.609  1.00  0.00           C  
ATOM   2139  O   GLU E1621     -44.917  24.648  -3.257  1.00  0.00           O  
ATOM   2140  CB  GLU E1621     -44.394  25.516  -0.222  1.00  0.00           C  
ATOM   2141  CG  GLU E1621     -44.492  25.015   1.113  1.00  0.00           C  
ATOM   2142  N   GLU E1622     -42.823  25.430  -3.135  1.00  0.00           N  
ATOM   2143  CA  GLU E1622     -42.820  25.787  -4.564  1.00  0.00           C  
ATOM   2144  C   GLU E1622     -42.618  24.477  -5.327  1.00  0.00           C  
ATOM   2145  O   GLU E1622     -43.272  24.155  -6.358  1.00  0.00           O  
ATOM   2146  CB  GLU E1622     -41.820  26.864  -4.891  1.00  0.00           C  
ATOM   2147  CG  GLU E1622     -41.882  28.233  -4.213  1.00  0.00           C  
ATOM   2148  CD  GLU E1622     -40.588  28.986  -4.136  1.00  0.00           C  
ATOM   2149  OE1 GLU E1622     -39.667  28.323  -3.607  1.00  0.00           O  
ATOM   2150  OE2 GLU E1622     -40.356  30.130  -4.519  1.00  0.00           O  
ATOM   2151  N   ILE E1632     -41.709  23.655  -4.800  1.00  0.00           N  
ATOM   2152  CA  ILE E1632     -41.386  22.371  -5.440  1.00  0.00           C  
ATOM   2153  C   ILE E1632     -42.592  21.437  -5.438  1.00  0.00           C  
ATOM   2154  O   ILE E1632     -42.799  20.740  -6.457  1.00  0.00           O  
ATOM   2155  CB  ILE E1632     -40.081  21.668  -4.934  1.00  0.00           C  
ATOM   2156  CG1 ILE E1632     -38.825  22.518  -5.259  1.00  0.00           C  
ATOM   2157  CG2 ILE E1632     -39.946  20.260  -5.587  1.00  0.00           C  
ATOM   2158  CD1 ILE E1632     -37.576  22.200  -4.426  1.00  0.00           C  
ATOM   2159  N   GLU E1635     -43.344  21.405  -4.352  1.00  0.00           N  
ATOM   2160  CA  GLU E1635     -44.524  20.530  -4.281  1.00  0.00           C  
ATOM   2161  C   GLU E1635     -45.540  20.939  -5.331  1.00  0.00           C  
ATOM   2162  O   GLU E1635     -46.040  20.101  -6.111  1.00  0.00           O  
ATOM   2163  CB  GLU E1635     -45.141  20.519  -2.908  1.00  0.00           C  
ATOM   2164  CG  GLU E1635     -44.423  19.748  -1.791  1.00  0.00           C  
ATOM   2165  CD  GLU E1635     -44.978  19.936  -0.421  1.00  0.00           C  
ATOM   2166  OE1 GLU E1635     -46.106  20.490  -0.428  1.00  0.00           O  
ATOM   2167  OE2 GLU E1635     -44.459  19.627   0.629  1.00  0.00           O  
ATOM   2168  N   ALA E1636     -45.814  22.231  -5.387  1.00  0.00           N  
ATOM   2169  CA  ALA E1636     -46.722  22.883  -6.323  1.00  0.00           C  
ATOM   2170  C   ALA E1636     -46.446  22.494  -7.766  1.00  0.00           C  
ATOM   2171  O   ALA E1636     -47.345  22.164  -8.544  1.00  0.00           O  
ATOM   2172  CB  ALA E1636     -46.539  24.395  -6.172  1.00  0.00           C  
ATOM   2173  N   LEU E1637     -45.172  22.512  -8.136  1.00  0.00           N  
ATOM   2174  CA  LEU E1637     -44.693  22.132  -9.479  1.00  0.00           C  
ATOM   2175  C   LEU E1637     -44.928  20.636  -9.708  1.00  0.00           C  
ATOM   2176  O   LEU E1637     -45.092  20.163 -10.853  1.00  0.00           O  
ATOM   2177  CB  LEU E1637     -43.244  22.634  -9.643  1.00  0.00           C  
ATOM   2178  CG  LEU E1637     -43.048  24.048 -10.153  1.00  0.00           C  
ATOM   2179  CD1 LEU E1637     -41.631  24.545  -9.905  1.00  0.00           C  
ATOM   2180  CD2 LEU E1637     -43.312  24.115 -11.665  1.00  0.00           C  
ATOM   2181  N   GLU E1638     -44.958  19.867  -8.621  1.00  0.00           N  
ATOM   2182  CA  GLU E1638     -45.192  18.437  -8.688  1.00  0.00           C  
ATOM   2183  C   GLU E1638     -46.623  18.121  -9.136  1.00  0.00           C  
ATOM   2184  O   GLU E1638     -46.913  17.204  -9.920  1.00  0.00           O  
ATOM   2185  CB  GLU E1638     -44.976  17.684  -7.373  1.00  0.00           C  
ATOM   2186  CG  GLU E1638     -45.022  16.151  -7.570  1.00  0.00           C  
ATOM   2187  CD  GLU E1638     -44.063  15.366  -6.737  1.00  0.00           C  
ATOM   2188  OE1 GLU E1638     -43.874  15.895  -5.612  1.00  0.00           O  
ATOM   2189  OE2 GLU E1638     -43.545  14.332  -7.150  1.00  0.00           O  
ATOM   2190  N   GLN E1639     -47.501  18.926  -8.571  1.00  0.00           N  
ATOM   2191  CA  GLN E1639     -48.958  18.861  -8.838  1.00  0.00           C  
ATOM   2192  C   GLN E1639     -49.203  19.399 -10.237  1.00  0.00           C  
ATOM   2193  O   GLN E1639     -49.956  18.807 -11.043  1.00  0.00           O  
ATOM   2194  CB  GLN E1639     -49.704  19.502  -7.677  1.00  0.00           C  
ATOM   2195  CG  GLN E1639     -49.761  18.567  -6.470  1.00  0.00           C  
ATOM   2196  CD  GLN E1639     -48.687  18.533  -5.437  1.00  0.00           C  
ATOM   2197  OE1 GLN E1639     -48.634  19.242  -4.417  1.00  0.00           O  
ATOM   2198  NE2 GLN E1639     -47.703  17.633  -5.616  1.00  0.00           N  
ATOM   2199  N   GLU E1640     -48.516  20.471 -10.612  1.00  0.00           N  
ATOM   2200  CA  GLU E1640     -48.632  21.029 -11.961  1.00  0.00           C  
ATOM   2201  C   GLU E1640     -48.023  20.051 -12.956  1.00  0.00           C  
ATOM   2202  O   GLU E1640     -48.491  19.971 -14.113  1.00  0.00           O  
ATOM   2203  CB  GLU E1640     -48.104  22.441 -12.003  1.00  0.00           C  
ATOM   2204  N   LEU E1641     -47.023  19.273 -12.546  1.00  0.00           N  
ATOM   2205  CA  LEU E1641     -46.375  18.266 -13.403  1.00  0.00           C  
ATOM   2206  C   LEU E1641     -47.374  17.131 -13.666  1.00  0.00           C  
ATOM   2207  O   LEU E1641     -47.367  16.550 -14.755  1.00  0.00           O  
ATOM   2208  CB  LEU E1641     -45.055  17.772 -12.845  1.00  0.00           C  
ATOM   2209  CG  LEU E1641     -44.387  16.528 -13.406  1.00  0.00           C  
ATOM   2210  CD1 LEU E1641     -43.881  16.671 -14.832  1.00  0.00           C  
ATOM   2211  CD2 LEU E1641     -43.173  16.198 -12.501  1.00  0.00           C  
ATOM   2212  N   ARG E1642     -48.180  16.867 -12.665  1.00  0.00           N  
ATOM   2213  CA  ARG E1642     -49.216  15.850 -12.687  1.00  0.00           C  
ATOM   2214  C   ARG E1642     -50.407  16.244 -13.559  1.00  0.00           C  
ATOM   2215  O   ARG E1642     -50.812  15.435 -14.412  1.00  0.00           O  
ATOM   2216  CB  ARG E1642     -49.777  15.591 -11.279  1.00  0.00           C  
ATOM   2217  CG  ARG E1642     -50.829  14.497 -11.164  1.00  0.00           C  
ATOM   2218  CD  ARG E1642     -51.002  14.095  -9.714  1.00  0.00           C  
ATOM   2219  NE  ARG E1642     -49.729  13.761  -9.113  1.00  0.00           N  
ATOM   2220  CZ  ARG E1642     -49.035  14.434  -8.197  1.00  0.00           C  
ATOM   2221  NH1 ARG E1642     -49.443  15.564  -7.618  1.00  0.00           N  
ATOM   2222  NH2 ARG E1642     -47.851  13.891  -7.853  1.00  0.00           N  
ATOM   2223  N   GLU E1662     -50.927  17.425 -13.284  1.00  0.00           N  
ATOM   2224  CA  GLU E1662     -52.100  17.972 -13.942  1.00  0.00           C  
ATOM   2225  C   GLU E1662     -51.872  18.511 -15.334  1.00  0.00           C  
ATOM   2226  O   GLU E1662     -52.866  18.409 -16.070  1.00  0.00           O  
ATOM   2227  CB  GLU E1662     -52.759  19.080 -13.139  1.00  0.00           C  
ATOM   2228  CG  GLU E1662     -53.401  18.745 -11.941  1.00  0.00           C  
ATOM   2229  N   ALA E1663     -50.715  19.047 -15.659  1.00  0.00           N  
ATOM   2230  CA  ALA E1663     -50.449  19.603 -17.006  1.00  0.00           C  
ATOM   2231  C   ALA E1663     -49.024  19.389 -17.475  1.00  0.00           C  
ATOM   2232  O   ALA E1663     -48.242  20.352 -17.649  1.00  0.00           O  
ATOM   2233  CB  ALA E1663     -50.782  21.098 -16.938  1.00  0.00           C  
ATOM   2234  N   PRO E1664     -48.661  18.134 -17.721  1.00  0.00           N  
ATOM   2235  CA  PRO E1664     -47.314  17.755 -18.115  1.00  0.00           C  
ATOM   2236  C   PRO E1664     -46.839  18.135 -19.486  1.00  0.00           C  
ATOM   2237  O   PRO E1664     -45.608  17.911 -19.747  1.00  0.00           O  
ATOM   2238  CB  PRO E1664     -47.228  16.236 -17.887  1.00  0.00           C  
ATOM   2239  CG  PRO E1664     -48.661  15.790 -17.999  1.00  0.00           C  
ATOM   2240  CD  PRO E1664     -49.521  16.948 -17.542  1.00  0.00           C  
ATOM   2241  N   GLU E1665     -47.686  18.676 -20.342  1.00  0.00           N  
ATOM   2242  CA  GLU E1665     -47.247  19.065 -21.704  1.00  0.00           C  
ATOM   2243  C   GLU E1665     -46.824  20.530 -21.672  1.00  0.00           C  
ATOM   2244  O   GLU E1665     -46.171  20.957 -22.617  1.00  0.00           O  
ATOM   2245  CB  GLU E1665     -48.279  18.782 -22.768  1.00  0.00           C  
ATOM   2246  N   LYS E1666     -47.202  21.202 -20.603  1.00  0.00           N  
ATOM   2247  CA  LYS E1666     -46.863  22.591 -20.322  1.00  0.00           C  
ATOM   2248  C   LYS E1666     -45.343  22.714 -20.097  1.00  0.00           C  
ATOM   2249  O   LYS E1666     -44.695  23.662 -20.572  1.00  0.00           O  
ATOM   2250  CB  LYS E1666     -47.577  23.122 -19.092  1.00  0.00           C  
ATOM   2251  CG  LYS E1666     -48.565  24.090 -19.370  1.00  0.00           C  
ATOM   2252  N   ARG E1667     -44.812  21.752 -19.344  1.00  0.00           N  
ATOM   2253  CA  ARG E1667     -43.382  21.691 -19.040  1.00  0.00           C  
ATOM   2254  C   ARG E1667     -42.940  22.782 -18.096  1.00  0.00           C  
ATOM   2255  O   ARG E1667     -41.841  23.366 -18.171  1.00  0.00           O  
ATOM   2256  CB  ARG E1667     -42.699  21.769 -20.410  1.00  0.00           C  
ATOM   2257  CG  ARG E1667     -42.591  20.415 -21.118  1.00  0.00           C  
ATOM   2258  CD  ARG E1667     -41.174  19.933 -20.950  1.00  0.00           C  
ATOM   2259  NE  ARG E1667     -40.951  18.595 -21.459  1.00  0.00           N  
ATOM   2260  CZ  ARG E1667     -39.772  17.960 -21.441  1.00  0.00           C  
ATOM   2261  NH1 ARG E1667     -38.666  18.503 -20.949  1.00  0.00           N  
ATOM   2262  NH2 ARG E1667     -39.746  16.715 -21.941  1.00  0.00           N  
ATOM   2263  N   ALA E1668     -43.797  23.088 -17.138  1.00  0.00           N  
ATOM   2264  CA  ALA E1668     -43.563  24.126 -16.134  1.00  0.00           C  
ATOM   2265  C   ALA E1668     -42.399  23.843 -15.200  1.00  0.00           C  
ATOM   2266  O   ALA E1668     -41.639  24.756 -14.810  1.00  0.00           O  
ATOM   2267  CB  ALA E1668     -44.864  24.339 -15.350  1.00  0.00           C  
ATOM   2268  N   ALA E1669     -42.264  22.587 -14.798  1.00  0.00           N  
ATOM   2269  CA  ALA E1669     -41.189  22.146 -13.876  1.00  0.00           C  
ATOM   2270  C   ALA E1669     -39.851  22.196 -14.610  1.00  0.00           C  
ATOM   2271  O   ALA E1669     -38.855  22.629 -14.015  1.00  0.00           O  
ATOM   2272  CB  ALA E1669     -41.506  20.792 -13.303  1.00  0.00           C  
ATOM   2273  N   GLN E1670     -39.873  21.793 -15.862  1.00  0.00           N  
ATOM   2274  CA  GLN E1670     -38.733  21.794 -16.757  1.00  0.00           C  
ATOM   2275  C   GLN E1670     -38.232  23.197 -17.060  1.00  0.00           C  
ATOM   2276  O   GLN E1670     -37.003  23.379 -17.089  1.00  0.00           O  
ATOM   2277  CB  GLN E1670     -39.001  21.070 -18.083  1.00  0.00           C  
ATOM   2278  CG  GLN E1670     -38.731  19.574 -18.087  1.00  0.00           C  
ATOM   2279  CD  GLN E1670     -39.894  18.707 -17.717  1.00  0.00           C  
ATOM   2280  OE1 GLN E1670     -41.001  19.091 -17.370  1.00  0.00           O  
ATOM   2281  NE2 GLN E1670     -39.650  17.404 -17.780  1.00  0.00           N  
ATOM   2282  N   LYS E1671     -39.101  24.165 -17.291  1.00  0.00           N  
ATOM   2283  CA  LYS E1671     -38.599  25.531 -17.588  1.00  0.00           C  
ATOM   2284  C   LYS E1671     -38.113  26.142 -16.290  1.00  0.00           C  
ATOM   2285  O   LYS E1671     -37.077  26.839 -16.376  1.00  0.00           O  
ATOM   2286  CB  LYS E1671     -39.580  26.385 -18.337  1.00  0.00           C  
ATOM   2287  CG  LYS E1671     -40.230  25.570 -19.334  1.00  0.00           C  
ATOM   2288  N   THR E1672     -38.785  25.847 -15.178  1.00  0.00           N  
ATOM   2289  CA  THR E1672     -38.390  26.382 -13.875  1.00  0.00           C  
ATOM   2290  C   THR E1672     -36.964  25.942 -13.513  1.00  0.00           C  
ATOM   2291  O   THR E1672     -36.149  26.708 -12.955  1.00  0.00           O  
ATOM   2292  CB  THR E1672     -39.328  26.042 -12.662  1.00  0.00           C  
ATOM   2293  OG1 THR E1672     -40.723  26.103 -13.071  1.00  0.00           O  
ATOM   2294  CG2 THR E1672     -39.054  26.948 -11.442  1.00  0.00           C  
ATOM   2295  N   LEU E1673     -36.685  24.683 -13.817  1.00  0.00           N  
ATOM   2296  CA  LEU E1673     -35.359  24.103 -13.563  1.00  0.00           C  
ATOM   2297  C   LEU E1673     -34.283  24.825 -14.377  1.00  0.00           C  
ATOM   2298  O   LEU E1673     -33.341  25.432 -13.834  1.00  0.00           O  
ATOM   2299  CB  LEU E1673     -35.471  22.634 -13.928  1.00  0.00           C  
ATOM   2300  CG  LEU E1673     -34.193  21.829 -13.837  1.00  0.00           C  
ATOM   2301  CD1 LEU E1673     -33.583  21.897 -12.429  1.00  0.00           C  
ATOM   2302  CD2 LEU E1673     -34.631  20.420 -14.243  1.00  0.00           C  
ATOM   2303  N   ALA E1684     -34.489  24.786 -15.683  1.00  0.00           N  
ATOM   2304  CA  ALA E1684     -33.598  25.431 -16.647  1.00  0.00           C  
ATOM   2305  C   ALA E1684     -33.328  26.893 -16.328  1.00  0.00           C  
ATOM   2306  O   ALA E1684     -32.134  27.265 -16.389  1.00  0.00           O  
ATOM   2307  CB  ALA E1684     -34.117  25.269 -18.058  1.00  0.00           C  
ATOM   2308  N   GLU E1685     -34.335  27.683 -16.000  1.00  0.00           N  
ATOM   2309  CA  GLU E1685     -34.116  29.109 -15.685  1.00  0.00           C  
ATOM   2310  C   GLU E1685     -33.304  29.349 -14.425  1.00  0.00           C  
ATOM   2311  O   GLU E1685     -32.396  30.199 -14.346  1.00  0.00           O  
ATOM   2312  CB  GLU E1685     -35.434  29.895 -15.565  1.00  0.00           C  
ATOM   2313  CG  GLU E1685     -36.131  30.123 -16.918  1.00  0.00           C  
ATOM   2314  CD  GLU E1685     -37.580  30.523 -16.820  1.00  0.00           C  
ATOM   2315  OE1 GLU E1685     -38.029  30.952 -15.768  1.00  0.00           O  
ATOM   2316  OE2 GLU E1685     -38.201  30.340 -17.898  1.00  0.00           O  
ATOM   2317  N   GLU E1686     -33.637  28.601 -13.402  1.00  0.00           N  
ATOM   2318  CA  GLU E1686     -33.054  28.620 -12.073  1.00  0.00           C  
ATOM   2319  C   GLU E1686     -31.588  28.240 -12.150  1.00  0.00           C  
ATOM   2320  O   GLU E1686     -30.757  28.998 -11.643  1.00  0.00           O  
ATOM   2321  CB  GLU E1686     -33.792  27.619 -11.186  1.00  0.00           C  
ATOM   2322  CG  GLU E1686     -35.123  27.917 -10.527  1.00  0.00           C  
ATOM   2323  CD  GLU E1686     -35.067  29.225  -9.782  1.00  0.00           C  
ATOM   2324  OE1 GLU E1686     -34.131  29.293  -8.949  1.00  0.00           O  
ATOM   2325  OE2 GLU E1686     -35.850  30.138 -10.011  1.00  0.00           O  
ATOM   2326  N   VAL E1687     -31.315  27.101 -12.782  1.00  0.00           N  
ATOM   2327  CA  VAL E1687     -29.920  26.609 -12.873  1.00  0.00           C  
ATOM   2328  C   VAL E1687     -29.080  27.431 -13.826  1.00  0.00           C  
ATOM   2329  O   VAL E1687     -27.924  27.743 -13.413  1.00  0.00           O  
ATOM   2330  CB  VAL E1687     -29.892  25.090 -13.031  1.00  0.00           C  
ATOM   2331  CG1 VAL E1687     -28.534  24.468 -12.749  1.00  0.00           C  
ATOM   2332  CG2 VAL E1687     -30.900  24.445 -12.084  1.00  0.00           C  
ATOM   2333  N   THR E1690     -29.587  27.833 -14.990  1.00  0.00           N  
ATOM   2334  CA  THR E1690     -28.818  28.683 -15.910  1.00  0.00           C  
ATOM   2335  C   THR E1690     -28.454  30.033 -15.258  1.00  0.00           C  
ATOM   2336  O   THR E1690     -27.311  30.501 -15.478  1.00  0.00           O  
ATOM   2337  CB  THR E1690     -29.491  28.980 -17.298  1.00  0.00           C  
ATOM   2338  OG1 THR E1690     -30.016  27.711 -17.770  1.00  0.00           O  
ATOM   2339  CG2 THR E1690     -28.513  29.644 -18.295  1.00  0.00           C  
ATOM   2340  N   LYS E1691     -29.355  30.616 -14.507  1.00  0.00           N  
ATOM   2341  CA  LYS E1691     -29.159  31.867 -13.799  1.00  0.00           C  
ATOM   2342  C   LYS E1691     -28.036  31.767 -12.771  1.00  0.00           C  
ATOM   2343  O   LYS E1691     -27.189  32.641 -12.574  1.00  0.00           O  
ATOM   2344  CB  LYS E1691     -30.428  32.264 -13.035  1.00  0.00           C  
ATOM   2345  CG  LYS E1691     -31.109  33.543 -13.480  1.00  0.00           C  
ATOM   2346  CD  LYS E1691     -31.805  34.246 -12.328  1.00  0.00           C  
ATOM   2347  CE  LYS E1691     -33.305  34.316 -12.395  1.00  0.00           C  
ATOM   2348  NZ  LYS E1691     -33.988  33.002 -12.369  1.00  0.00           N  
ATOM   2349  N   LEU E1692     -28.062  30.661 -12.046  1.00  0.00           N  
ATOM   2350  CA  LEU E1692     -27.143  30.280 -10.989  1.00  0.00           C  
ATOM   2351  C   LEU E1692     -25.736  30.275 -11.556  1.00  0.00           C  
ATOM   2352  O   LEU E1692     -24.874  31.012 -11.098  1.00  0.00           O  
ATOM   2353  CB  LEU E1692     -27.588  28.885 -10.518  1.00  0.00           C  
ATOM   2354  CG  LEU E1692     -28.581  28.881  -9.379  1.00  0.00           C  
ATOM   2355  CD1 LEU E1692     -29.248  27.524  -9.166  1.00  0.00           C  
ATOM   2356  CD2 LEU E1692     -27.826  29.293  -8.104  1.00  0.00           C  
ATOM   2357  N   VAL E1693     -25.594  29.436 -12.560  1.00  0.00           N  
ATOM   2358  CA  VAL E1693     -24.318  29.233 -13.238  1.00  0.00           C  
ATOM   2359  C   VAL E1693     -23.919  30.368 -14.143  1.00  0.00           C  
ATOM   2360  O   VAL E1693     -22.739  30.809 -14.025  1.00  0.00           O  
ATOM   2361  CB  VAL E1693     -24.328  27.846 -13.932  1.00  0.00           C  
ATOM   2362  CG1 VAL E1693     -23.137  27.550 -14.811  1.00  0.00           C  
ATOM   2363  CG2 VAL E1693     -24.539  26.746 -12.887  1.00  0.00           C  
ATOM   2364  N   HIS E1694     -24.806  30.815 -15.006  1.00  0.00           N  
ATOM   2365  CA  HIS E1694     -24.427  31.897 -15.941  1.00  0.00           C  
ATOM   2366  C   HIS E1694     -24.993  33.279 -15.708  1.00  0.00           C  
ATOM   2367  O   HIS E1694     -24.408  34.233 -16.273  1.00  0.00           O  
ATOM   2368  CB  HIS E1694     -24.701  31.452 -17.397  1.00  0.00           C  
ATOM   2369  CG  HIS E1694     -24.057  30.171 -17.800  1.00  0.00           C  
ATOM   2370  ND1 HIS E1694     -22.714  29.982 -17.956  1.00  0.00           N  
ATOM   2371  CD2 HIS E1694     -24.642  28.970 -18.107  1.00  0.00           C  
ATOM   2372  CE1 HIS E1694     -22.513  28.713 -18.329  1.00  0.00           C  
ATOM   2373  NE2 HIS E1694     -23.655  28.069 -18.428  1.00  0.00           N  
ATOM   2374  N   GLY E1695     -26.034  33.473 -14.960  1.00  0.00           N  
ATOM   2375  CA  GLY E1695     -26.655  34.768 -14.697  1.00  0.00           C  
ATOM   2376  C   GLY E1695     -27.757  35.032 -15.742  1.00  0.00           C  
ATOM   2377  O   GLY E1695     -27.826  34.476 -16.852  1.00  0.00           O  
ATOM   2378  N   GLU E1696     -28.641  35.932 -15.381  1.00  0.00           N  
ATOM   2379  CA  GLU E1696     -29.789  36.464 -16.045  1.00  0.00           C  
ATOM   2380  C   GLU E1696     -29.676  36.884 -17.490  1.00  0.00           C  
ATOM   2381  O   GLU E1696     -30.599  36.584 -18.267  1.00  0.00           O  
ATOM   2382  CB  GLU E1696     -30.241  37.779 -15.351  1.00  0.00           C  
ATOM   2383  CG  GLU E1696     -31.248  37.580 -14.200  1.00  0.00           C  
ATOM   2384  CD  GLU E1696     -32.559  37.077 -14.789  1.00  0.00           C  
ATOM   2385  OE1 GLU E1696     -32.531  35.832 -14.921  1.00  0.00           O  
ATOM   2386  OE2 GLU E1696     -33.464  37.847 -15.107  1.00  0.00           O  
ATOM   2387  N   GLU E1697     -28.613  37.575 -17.846  1.00  0.00           N  
ATOM   2388  CA  GLU E1697     -28.380  38.041 -19.230  1.00  0.00           C  
ATOM   2389  C   GLU E1697     -28.131  36.820 -20.111  1.00  0.00           C  
ATOM   2390  O   GLU E1697     -28.638  36.713 -21.231  1.00  0.00           O  
ATOM   2391  CB  GLU E1697     -27.232  39.044 -19.294  1.00  0.00           C  
ATOM   2392  N   ALA E1698     -27.357  35.894 -19.552  1.00  0.00           N  
ATOM   2393  CA  ALA E1698     -27.010  34.608 -20.167  1.00  0.00           C  
ATOM   2394  C   ALA E1698     -28.308  33.811 -20.351  1.00  0.00           C  
ATOM   2395  O   ALA E1698     -28.528  33.160 -21.392  1.00  0.00           O  
ATOM   2396  CB  ALA E1698     -26.010  33.859 -19.320  1.00  0.00           C  
ATOM   2397  N   LEU E1708     -29.184  33.875 -19.359  1.00  0.00           N  
ATOM   2398  CA  LEU E1708     -30.483  33.216 -19.369  1.00  0.00           C  
ATOM   2399  C   LEU E1708     -31.382  33.806 -20.457  1.00  0.00           C  
ATOM   2400  O   LEU E1708     -32.061  33.097 -21.221  1.00  0.00           O  
ATOM   2401  CB  LEU E1708     -31.160  33.389 -17.993  1.00  0.00           C  
ATOM   2402  CG  LEU E1708     -32.622  32.995 -17.850  1.00  0.00           C  
ATOM   2403  CD1 LEU E1708     -32.912  31.580 -18.343  1.00  0.00           C  
ATOM   2404  CD2 LEU E1708     -33.005  33.049 -16.367  1.00  0.00           C  
ATOM   2405  N   ARG E1716     -31.364  35.134 -20.479  1.00  0.00           N  
ATOM   2406  CA  ARG E1716     -32.147  35.952 -21.405  1.00  0.00           C  
ATOM   2407  C   ARG E1716     -31.796  35.601 -22.847  1.00  0.00           C  
ATOM   2408  O   ARG E1716     -32.698  35.511 -23.712  1.00  0.00           O  
ATOM   2409  CB  ARG E1716     -32.000  37.433 -21.130  1.00  0.00           C  
ATOM   2410  CG  ARG E1716     -32.996  38.087 -20.170  1.00  0.00           C  
ATOM   2411  CD  ARG E1716     -32.859  39.593 -20.207  1.00  0.00           C  
ATOM   2412  NE  ARG E1716     -34.090  40.285 -19.974  1.00  0.00           N  
ATOM   2413  CZ  ARG E1716     -34.503  41.528 -19.835  1.00  0.00           C  
ATOM   2414  NH1 ARG E1716     -33.716  42.599 -19.882  1.00  0.00           N  
ATOM   2415  NH2 ARG E1716     -35.825  41.732 -19.614  1.00  0.00           N  
ATOM   2416  N   GLN E1717     -30.512  35.401 -23.076  1.00  0.00           N  
ATOM   2417  CA  GLN E1717     -30.002  35.028 -24.391  1.00  0.00           C  
ATOM   2418  C   GLN E1717     -30.504  33.635 -24.789  1.00  0.00           C  
ATOM   2419  O   GLN E1717     -31.022  33.466 -25.903  1.00  0.00           O  
ATOM   2420  CB  GLN E1717     -28.488  35.008 -24.471  1.00  0.00           C  
ATOM   2421  CG  GLN E1717     -27.861  36.343 -24.143  1.00  0.00           C  
ATOM   2422  CD  GLN E1717     -26.420  36.322 -24.605  1.00  0.00           C  
ATOM   2423  OE1 GLN E1717     -25.962  37.340 -25.090  1.00  0.00           O  
ATOM   2424  NE2 GLN E1717     -25.762  35.176 -24.456  1.00  0.00           N  
ATOM   2425  N   ALA E1718     -30.336  32.710 -23.869  1.00  0.00           N  
ATOM   2426  CA  ALA E1718     -30.729  31.314 -24.030  1.00  0.00           C  
ATOM   2427  C   ALA E1718     -32.196  31.122 -24.443  1.00  0.00           C  
ATOM   2428  O   ALA E1718     -32.539  30.298 -25.328  1.00  0.00           O  
ATOM   2429  CB  ALA E1718     -30.490  30.577 -22.702  1.00  0.00           C  
ATOM   2430  N   ILE E1719     -33.047  31.893 -23.754  1.00  0.00           N  
ATOM   2431  CA  ILE E1719     -34.478  31.867 -23.980  1.00  0.00           C  
ATOM   2432  C   ILE E1719     -34.828  32.482 -25.325  1.00  0.00           C  
ATOM   2433  O   ILE E1719     -35.616  31.861 -26.037  1.00  0.00           O  
ATOM   2434  CB  ILE E1719     -35.247  32.562 -22.815  1.00  0.00           C  
ATOM   2435  CG1 ILE E1719     -34.868  31.959 -21.446  1.00  0.00           C  
ATOM   2436  CG2 ILE E1719     -36.785  32.504 -23.133  1.00  0.00           C  
ATOM   2437  CD1 ILE E1719     -35.547  32.690 -20.243  1.00  0.00           C  
ATOM   2438  N   ARG E1720     -34.221  33.638 -25.603  1.00  0.00           N  
ATOM   2439  CA  ARG E1720     -34.492  34.325 -26.896  1.00  0.00           C  
ATOM   2440  C   ARG E1720     -33.853  33.510 -28.008  1.00  0.00           C  
ATOM   2441  O   ARG E1720     -34.526  33.399 -29.068  1.00  0.00           O  
ATOM   2442  CB  ARG E1720     -34.238  35.806 -26.932  1.00  0.00           C  
ATOM   2443  CG  ARG E1720     -32.817  36.281 -26.966  1.00  0.00           C  
ATOM   2444  CD  ARG E1720     -32.695  37.756 -27.225  1.00  0.00           C  
ATOM   2445  NE  ARG E1720     -31.267  38.100 -27.175  1.00  0.00           N  
ATOM   2446  CZ  ARG E1720     -30.801  39.304 -26.854  1.00  0.00           C  
ATOM   2447  NH1 ARG E1720     -31.625  40.310 -26.557  1.00  0.00           N  
ATOM   2448  NH2 ARG E1720     -29.477  39.509 -26.827  1.00  0.00           N  
ATOM   2449  N   ILE E1721     -32.693  32.894 -27.806  1.00  0.00           N  
ATOM   2450  CA  ILE E1721     -32.105  32.036 -28.840  1.00  0.00           C  
ATOM   2451  C   ILE E1721     -33.000  30.803 -29.082  1.00  0.00           C  
ATOM   2452  O   ILE E1721     -33.028  30.305 -30.227  1.00  0.00           O  
ATOM   2453  CB  ILE E1721     -30.648  31.527 -28.590  1.00  0.00           C  
ATOM   2454  CG1 ILE E1721     -29.647  32.672 -28.359  1.00  0.00           C  
ATOM   2455  CG2 ILE E1721     -30.178  30.619 -29.775  1.00  0.00           C  
ATOM   2456  CD1 ILE E1721     -28.161  32.254 -28.373  1.00  0.00           C  
ATOM   2457  N   SER E1722     -33.671  30.315 -28.050  1.00  0.00           N  
ATOM   2458  CA  SER E1722     -34.525  29.119 -28.185  1.00  0.00           C  
ATOM   2459  C   SER E1722     -35.827  29.402 -28.916  1.00  0.00           C  
ATOM   2460  O   SER E1722     -36.840  29.783 -28.300  1.00  0.00           O  
ATOM   2461  CB  SER E1722     -34.736  28.482 -26.811  1.00  0.00           C  
HETATM 2462  N   TYR E 320     -11.303  13.515  -3.918  1.00  0.00           N  
HETATM 2463  CA  TYR E 320     -11.972  14.655  -4.578  1.00  0.00           C  
HETATM 2464  C   TYR E 320     -12.230  14.250  -6.033  1.00  0.00           C  
HETATM 2465  O   TYR E 320     -13.213  14.737  -6.625  1.00  0.00           O  
HETATM 2466  CB  TYR E 320     -11.088  15.900  -4.522  1.00  0.00           C  
HETATM 2467  CG  TYR E 320     -10.398  16.275  -3.251  1.00  0.00           C  
HETATM 2468  CD1 TYR E 320     -11.102  16.244  -2.058  1.00  0.00           C  
HETATM 2469  CD2 TYR E 320      -9.059  16.677  -3.197  1.00  0.00           C  
HETATM 2470  CE1 TYR E 320     -10.518  16.622  -0.834  1.00  0.00           C  
HETATM 2471  CE2 TYR E 320      -8.451  17.021  -1.994  1.00  0.00           C  
HETATM 2472  CZ  TYR E 320      -9.179  16.997  -0.811  1.00  0.00           C  
HETATM 2473  OH  TYR E 320      -8.622  17.326   0.388  1.00  0.00           O  
HETATM 2474  OXT TYR E 320     -11.431  13.469  -6.564  1.00  0.00           O  
TER
END
