# Supplementary material for: Backbone Brackets and Arginine Tweezers delineate Class I and Class II aminoacyl tRNA synthetases
Source: PLoS Comput Biol. 2018 Apr 16;14(4):e1006101. doi: 10.1371/journal.pcbi.1006101 (PMC5919687; doi:10.1371/journal.pcbi.1006101)
Supplement: S11 File — All structures of Class I aaRS with residues renumbered according to the MSA. (GZ) [file pcbi.1006101.s023.tar.gz › 1tyb_E_renum.pdb]

ATOM      1  N   MET E 212     -30.089  19.995  12.081  1.00  0.00           N  
ATOM      2  CA  MET E 212     -31.487  20.066  12.611  1.00  0.00           C  
ATOM      3  C   MET E 212     -32.414  20.324  11.424  1.00  0.00           C  
ATOM      4  O   MET E 212     -32.845  19.335  10.816  1.00  0.00           O  
ATOM      5  N   ASP E 214     -32.667  21.600  11.132  1.00  0.00           N  
ATOM      6  CA  ASP E 214     -33.531  21.899   9.970  1.00  0.00           C  
ATOM      7  C   ASP E 214     -32.633  21.932   8.730  1.00  0.00           C  
ATOM      8  O   ASP E 214     -33.127  21.449   7.692  1.00  0.00           O  
ATOM      9  CB  ASP E 214     -34.459  23.083  10.081  1.00  0.00           C  
ATOM     10  CG  ASP E 214     -35.555  22.958   9.019  1.00  0.00           C  
ATOM     11  OD1 ASP E 214     -36.447  22.101   9.131  1.00  0.00           O  
ATOM     12  OD2 ASP E 214     -35.465  23.753   8.056  1.00  0.00           O  
ATOM     13  N   LEU E 215     -31.396  22.407   8.829  1.00  0.00           N  
ATOM     14  CA  LEU E 215     -30.545  22.389   7.614  1.00  0.00           C  
ATOM     15  C   LEU E 215     -30.464  20.938   7.106  1.00  0.00           C  
ATOM     16  O   LEU E 215     -30.867  20.610   5.974  1.00  0.00           O  
ATOM     17  CB  LEU E 215     -29.167  22.997   7.812  1.00  0.00           C  
ATOM     18  CG  LEU E 215     -28.217  22.913   6.601  1.00  0.00           C  
ATOM     19  CD1 LEU E 215     -28.796  23.613   5.375  1.00  0.00           C  
ATOM     20  CD2 LEU E 215     -26.882  23.571   6.946  1.00  0.00           C  
ATOM     21  N   LEU E 216     -29.951  20.107   8.003  1.00  0.00           N  
ATOM     22  CA  LEU E 216     -29.752  18.686   7.761  1.00  0.00           C  
ATOM     23  C   LEU E 216     -31.012  17.943   7.355  1.00  0.00           C  
ATOM     24  O   LEU E 216     -30.903  17.018   6.517  1.00  0.00           O  
ATOM     25  CB  LEU E 216     -29.018  18.089   8.968  1.00  0.00           C  
ATOM     26  CG  LEU E 216     -28.329  16.767   8.688  1.00  0.00           C  
ATOM     27  CD1 LEU E 216     -27.188  17.014   7.674  1.00  0.00           C  
ATOM     28  CD2 LEU E 216     -27.778  16.166   9.963  1.00  0.00           C  
ATOM     29  N   ALA E 217     -32.156  18.292   7.883  1.00  0.00           N  
ATOM     30  CA  ALA E 217     -33.454  17.704   7.573  1.00  0.00           C  
ATOM     31  C   ALA E 217     -33.848  18.140   6.163  1.00  0.00           C  
ATOM     32  O   ALA E 217     -34.434  17.381   5.379  1.00  0.00           O  
ATOM     33  CB  ALA E 217     -34.519  18.143   8.569  1.00  0.00           C  
ATOM     34  N   GLU E 218     -33.508  19.377   5.839  1.00  0.00           N  
ATOM     35  CA  GLU E 218     -33.783  19.919   4.513  1.00  0.00           C  
ATOM     36  C   GLU E 218     -32.947  19.160   3.498  1.00  0.00           C  
ATOM     37  O   GLU E 218     -33.487  18.692   2.482  1.00  0.00           O  
ATOM     38  CB  GLU E 218     -33.432  21.378   4.327  1.00  0.00           C  
ATOM     39  CG  GLU E 218     -33.791  21.936   2.958  1.00  0.00           C  
ATOM     40  CD  GLU E 218     -33.491  23.377   2.733  1.00  0.00           C  
ATOM     41  OE1 GLU E 218     -33.402  23.989   3.818  1.00  0.00           O  
ATOM     42  OE2 GLU E 218     -33.366  23.862   1.627  1.00  0.00           O  
ATOM     43  N   LEU E 219     -31.653  19.015   3.778  1.00  0.00           N  
ATOM     44  CA  LEU E 219     -30.790  18.280   2.823  1.00  0.00           C  
ATOM     45  C   LEU E 219     -31.334  16.875   2.625  1.00  0.00           C  
ATOM     46  O   LEU E 219     -31.285  16.349   1.499  1.00  0.00           O  
ATOM     47  CB  LEU E 219     -29.334  18.370   3.256  1.00  0.00           C  
ATOM     48  CG  LEU E 219     -28.704  19.726   3.547  1.00  0.00           C  
ATOM     49  CD1 LEU E 219     -27.274  19.549   4.054  1.00  0.00           C  
ATOM     50  CD2 LEU E 219     -28.699  20.609   2.294  1.00  0.00           C  
ATOM     51  N   GLN E 220     -31.840  16.247   3.656  1.00  0.00           N  
ATOM     52  CA  GLN E 220     -32.404  14.898   3.620  1.00  0.00           C  
ATOM     53  C   GLN E 220     -33.625  14.885   2.705  1.00  0.00           C  
ATOM     54  O   GLN E 220     -33.696  14.066   1.778  1.00  0.00           O  
ATOM     55  CB  GLN E 220     -32.781  14.373   4.993  1.00  0.00           C  
ATOM     56  CG  GLN E 220     -32.314  12.951   5.249  1.00  0.00           C  
ATOM     57  CD  GLN E 220     -31.140  12.947   6.201  1.00  0.00           C  
ATOM     58  OE1 GLN E 220     -30.196  12.186   6.042  1.00  0.00           O  
ATOM     59  NE2 GLN E 220     -31.186  13.793   7.223  1.00  0.00           N  
ATOM     60  N   TRP E 221     -34.552  15.798   2.930  1.00  0.00           N  
ATOM     61  CA  TRP E 221     -35.765  15.906   2.112  1.00  0.00           C  
ATOM     62  C   TRP E 221     -35.379  16.042   0.638  1.00  0.00           C  
ATOM     63  O   TRP E 221     -35.991  15.425  -0.245  1.00  0.00           O  
ATOM     64  CB  TRP E 221     -36.670  17.047   2.572  1.00  0.00           C  
ATOM     65  CG  TRP E 221     -37.819  17.200   1.612  1.00  0.00           C  
ATOM     66  CD1 TRP E 221     -38.934  16.436   1.475  1.00  0.00           C  
ATOM     67  CD2 TRP E 221     -37.887  18.228   0.613  1.00  0.00           C  
ATOM     68  NE1 TRP E 221     -39.719  16.929   0.446  1.00  0.00           N  
ATOM     69  CE2 TRP E 221     -39.102  18.027  -0.090  1.00  0.00           C  
ATOM     70  CE3 TRP E 221     -37.042  19.284   0.263  1.00  0.00           C  
ATOM     71  CZ2 TRP E 221     -39.481  18.851  -1.146  1.00  0.00           C  
ATOM     72  CZ3 TRP E 221     -37.427  20.097  -0.774  1.00  0.00           C  
ATOM     73  CH2 TRP E 221     -38.614  19.888  -1.462  1.00  0.00           C  
ATOM     74  N   ARG E 222     -34.378  16.863   0.379  1.00  0.00           N  
ATOM     75  CA  ARG E 222     -33.838  17.114  -0.951  1.00  0.00           C  
ATOM     76  C   ARG E 222     -33.089  15.950  -1.574  1.00  0.00           C  
ATOM     77  O   ARG E 222     -32.995  15.903  -2.813  1.00  0.00           O  
ATOM     78  CB  ARG E 222     -32.892  18.297  -0.880  1.00  0.00           C  
ATOM     79  CG  ARG E 222     -33.564  19.641  -0.615  1.00  0.00           C  
ATOM     80  CD  ARG E 222     -32.661  20.773  -0.921  1.00  0.00           C  
ATOM     81  NE  ARG E 222     -33.294  22.058  -0.984  1.00  0.00           N  
ATOM     82  CZ  ARG E 222     -33.943  22.716  -1.929  1.00  0.00           C  
ATOM     83  NH1 ARG E 222     -34.182  22.288  -3.144  1.00  0.00           N  
ATOM     84  NH2 ARG E 222     -34.411  23.927  -1.624  1.00  0.00           N  
ATOM     85  N   GLY E 224     -32.535  15.025  -0.815  1.00  0.00           N  
ATOM     86  CA  GLY E 224     -31.810  13.868  -1.311  1.00  0.00           C  
ATOM     87  C   GLY E 224     -30.335  14.171  -1.517  1.00  0.00           C  
ATOM     88  O   GLY E 224     -29.699  13.627  -2.440  1.00  0.00           O  
ATOM     89  N   LEU E 225     -29.816  15.045  -0.673  1.00  0.00           N  
ATOM     90  CA  LEU E 225     -28.413  15.452  -0.731  1.00  0.00           C  
ATOM     91  C   LEU E 225     -27.511  14.839   0.335  1.00  0.00           C  
ATOM     92  O   LEU E 225     -26.342  15.239   0.447  1.00  0.00           O  
ATOM     93  CB  LEU E 225     -28.410  16.984  -0.675  1.00  0.00           C  
ATOM     94  CG  LEU E 225     -28.998  17.649  -1.907  1.00  0.00           C  
ATOM     95  CD1 LEU E 225     -29.076  19.161  -1.751  1.00  0.00           C  
ATOM     96  CD2 LEU E 225     -28.073  17.291  -3.076  1.00  0.00           C  
ATOM     97  N   VAL E 226     -28.020  13.893   1.088  1.00  0.00           N  
ATOM     98  CA  VAL E 226     -27.326  13.204   2.176  1.00  0.00           C  
ATOM     99  C   VAL E 226     -27.267  11.708   1.852  1.00  0.00           C  
ATOM    100  O   VAL E 226     -28.344  11.082   1.912  1.00  0.00           O  
ATOM    101  CB  VAL E 226     -28.063  13.434   3.521  1.00  0.00           C  
ATOM    102  CG1 VAL E 226     -27.328  12.763   4.680  1.00  0.00           C  
ATOM    103  CG2 VAL E 226     -28.296  14.889   3.847  1.00  0.00           C  
ATOM    104  N   ASN E 227     -26.102  11.205   1.529  1.00  0.00           N  
ATOM    105  CA  ASN E 227     -25.968   9.767   1.207  1.00  0.00           C  
ATOM    106  C   ASN E 227     -25.658   9.070   2.528  1.00  0.00           C  
ATOM    107  O   ASN E 227     -26.334   8.185   3.041  1.00  0.00           O  
ATOM    108  CB  ASN E 227     -24.908   9.577   0.128  1.00  0.00           C  
ATOM    109  CG  ASN E 227     -24.881   8.168  -0.439  1.00  0.00           C  
ATOM    110  OD1 ASN E 227     -25.961   7.654  -0.781  1.00  0.00           O  
ATOM    111  ND2 ASN E 227     -23.726   7.533  -0.534  1.00  0.00           N  
ATOM    112  N   GLN E 228     -24.550   9.505   3.104  1.00  0.00           N  
ATOM    113  CA  GLN E 228     -24.004   9.025   4.369  1.00  0.00           C  
ATOM    114  C   GLN E 228     -23.467  10.223   5.179  1.00  0.00           C  
ATOM    115  O   GLN E 228     -23.116  11.278   4.662  1.00  0.00           O  
ATOM    116  CB  GLN E 228     -22.885   8.011   4.196  1.00  0.00           C  
ATOM    117  CG  GLN E 228     -23.265   6.632   3.738  1.00  0.00           C  
ATOM    118  CD  GLN E 228     -22.030   5.844   3.366  1.00  0.00           C  
ATOM    119  OE1 GLN E 228     -21.345   5.988   2.347  1.00  0.00           O  
ATOM    120  NE2 GLN E 228     -21.722   4.940   4.299  1.00  0.00           N  
ATOM    121  N   THR E 229     -23.407   9.972   6.457  1.00  0.00           N  
ATOM    122  CA  THR E 229     -22.933  10.891   7.510  1.00  0.00           C  
ATOM    123  C   THR E 229     -22.240  10.069   8.581  1.00  0.00           C  
ATOM    124  O   THR E 229     -22.688   8.970   9.005  1.00  0.00           O  
ATOM    125  CB  THR E 229     -24.171  11.757   7.947  1.00  0.00           C  
ATOM    126  OG1 THR E 229     -23.647  12.919   8.642  1.00  0.00           O  
ATOM    127  CG2 THR E 229     -25.204  10.999   8.769  1.00  0.00           C  
ATOM    128  N   THR E 230     -21.080  10.550   9.031  1.00  0.00           N  
ATOM    129  CA  THR E 230     -20.321   9.817  10.058  1.00  0.00           C  
ATOM    130  C   THR E 230     -21.092   9.694  11.360  1.00  0.00           C  
ATOM    131  O   THR E 230     -21.006   8.603  11.973  1.00  0.00           O  
ATOM    132  CB  THR E 230     -18.862  10.364  10.232  1.00  0.00           C  
ATOM    133  OG1 THR E 230     -18.972  11.789  10.512  1.00  0.00           O  
ATOM    134  CG2 THR E 230     -17.964  10.102   9.009  1.00  0.00           C  
ATOM    135  N   ASP E 232     -21.797  10.702  11.795  1.00  0.00           N  
ATOM    136  CA  ASP E 232     -22.588  10.727  13.045  1.00  0.00           C  
ATOM    137  C   ASP E 232     -23.579  11.894  12.897  1.00  0.00           C  
ATOM    138  O   ASP E 232     -23.255  13.084  13.104  1.00  0.00           O  
ATOM    139  CB  ASP E 232     -21.674  10.839  14.254  1.00  0.00           C  
ATOM    140  CG  ASP E 232     -22.279  11.230  15.586  1.00  0.00           C  
ATOM    141  OD1 ASP E 232     -23.475  11.070  15.861  1.00  0.00           O  
ATOM    142  OD2 ASP E 232     -21.487  11.731  16.435  1.00  0.00           O  
ATOM    143  N   GLU E 233     -24.774  11.493  12.527  1.00  0.00           N  
ATOM    144  CA  GLU E 233     -25.846  12.440  12.257  1.00  0.00           C  
ATOM    145  C   GLU E 233     -26.292  13.286  13.417  1.00  0.00           C  
ATOM    146  O   GLU E 233     -26.393  14.525  13.232  1.00  0.00           O  
ATOM    147  CB  GLU E 233     -27.066  11.773  11.625  1.00  0.00           C  
ATOM    148  CG  GLU E 233     -27.979  12.817  10.942  1.00  0.00           C  
ATOM    149  CD  GLU E 233     -29.378  12.291  10.799  1.00  0.00           C  
ATOM    150  OE1 GLU E 233     -29.342  11.114  10.367  1.00  0.00           O  
ATOM    151  OE2 GLU E 233     -30.361  12.943  11.094  1.00  0.00           O  
ATOM    152  N   ASP E 234     -26.543  12.685  14.559  1.00  0.00           N  
ATOM    153  CA  ASP E 234     -26.996  13.421  15.765  1.00  0.00           C  
ATOM    154  C   ASP E 234     -25.892  14.327  16.291  1.00  0.00           C  
ATOM    155  O   ASP E 234     -26.132  15.453  16.771  1.00  0.00           O  
ATOM    156  CB  ASP E 234     -27.548  12.467  16.823  1.00  0.00           C  
ATOM    157  N   GLY E 235     -24.673  13.842  16.179  1.00  0.00           N  
ATOM    158  CA  GLY E 235     -23.503  14.616  16.608  1.00  0.00           C  
ATOM    159  C   GLY E 235     -23.379  15.846  15.713  1.00  0.00           C  
ATOM    160  O   GLY E 235     -23.113  16.927  16.270  1.00  0.00           O  
ATOM    161  N   LEU E 236     -23.537  15.666  14.396  1.00  0.00           N  
ATOM    162  CA  LEU E 236     -23.414  16.767  13.443  1.00  0.00           C  
ATOM    163  C   LEU E 236     -24.573  17.750  13.461  1.00  0.00           C  
ATOM    164  O   LEU E 236     -24.322  18.958  13.248  1.00  0.00           O  
ATOM    165  CB  LEU E 236     -23.178  16.232  12.026  1.00  0.00           C  
ATOM    166  CG  LEU E 236     -23.196  17.290  10.922  1.00  0.00           C  
ATOM    167  CD1 LEU E 236     -22.070  18.296  11.139  1.00  0.00           C  
ATOM    168  CD2 LEU E 236     -23.078  16.589   9.561  1.00  0.00           C  
ATOM    169  N   ARG E 237     -25.772  17.238  13.695  1.00  0.00           N  
ATOM    170  CA  ARG E 237     -26.976  18.092  13.768  1.00  0.00           C  
ATOM    171  C   ARG E 237     -26.834  19.033  14.971  1.00  0.00           C  
ATOM    172  O   ARG E 237     -27.107  20.257  14.906  1.00  0.00           O  
ATOM    173  CB  ARG E 237     -28.232  17.260  13.820  1.00  0.00           C  
ATOM    174  CG  ARG E 237     -29.419  17.950  14.473  1.00  0.00           C  
ATOM    175  CD  ARG E 237     -30.662  17.167  14.335  1.00  0.00           C  
ATOM    176  NE  ARG E 237     -31.103  16.942  12.958  1.00  0.00           N  
ATOM    177  CZ  ARG E 237     -31.031  15.724  12.400  1.00  0.00           C  
ATOM    178  NH1 ARG E 237     -30.554  14.657  13.044  1.00  0.00           N  
ATOM    179  NH2 ARG E 237     -31.474  15.597  11.153  1.00  0.00           N  
ATOM    180  N   LYS E 238     -26.400  18.482  16.063  1.00  0.00           N  
ATOM    181  CA  LYS E 238     -26.124  19.175  17.319  1.00  0.00           C  
ATOM    182  C   LYS E 238     -25.227  20.365  17.055  1.00  0.00           C  
ATOM    183  O   LYS E 238     -25.610  21.539  17.201  1.00  0.00           O  
ATOM    184  CB  LYS E 238     -25.476  18.155  18.259  1.00  0.00           C  
ATOM    185  CG  LYS E 238     -24.870  18.763  19.518  1.00  0.00           C  
ATOM    186  CD  LYS E 238     -24.873  17.720  20.641  1.00  0.00           C  
ATOM    187  CE  LYS E 238     -24.215  18.300  21.893  1.00  0.00           C  
ATOM    188  NZ  LYS E 238     -24.977  19.539  22.253  1.00  0.00           N  
ATOM    189  N   LEU E 240     -24.006  20.118  16.620  1.00  0.00           N  
ATOM    190  CA  LEU E 240     -22.984  21.102  16.267  1.00  0.00           C  
ATOM    191  C   LEU E 240     -23.416  22.157  15.266  1.00  0.00           C  
ATOM    192  O   LEU E 240     -23.093  23.346  15.398  1.00  0.00           O  
ATOM    193  CB  LEU E 240     -21.789  20.306  15.706  1.00  0.00           C  
ATOM    194  CG  LEU E 240     -20.685  21.123  15.062  1.00  0.00           C  
ATOM    195  CD1 LEU E 240     -19.883  21.874  16.114  1.00  0.00           C  
ATOM    196  CD2 LEU E 240     -19.797  20.177  14.235  1.00  0.00           C  
ATOM    197  N   LEU E 241     -24.128  21.744  14.226  1.00  0.00           N  
ATOM    198  CA  LEU E 241     -24.617  22.636  13.170  1.00  0.00           C  
ATOM    199  C   LEU E 241     -25.557  23.675  13.793  1.00  0.00           C  
ATOM    200  O   LEU E 241     -25.494  24.863  13.468  1.00  0.00           O  
ATOM    201  CB  LEU E 241     -25.292  21.864  12.057  1.00  0.00           C  
ATOM    202  CG  LEU E 241     -24.563  21.074  10.993  1.00  0.00           C  
ATOM    203  CD1 LEU E 241     -25.570  20.501   9.997  1.00  0.00           C  
ATOM    204  CD2 LEU E 241     -23.563  21.923  10.228  1.00  0.00           C  
ATOM    205  N   ASN E 243     -26.415  23.169  14.656  1.00  0.00           N  
ATOM    206  CA  ASN E 243     -27.433  23.900  15.391  1.00  0.00           C  
ATOM    207  C   ASN E 243     -26.811  24.738  16.506  1.00  0.00           C  
ATOM    208  O   ASN E 243     -27.460  25.750  16.834  1.00  0.00           O  
ATOM    209  CB  ASN E 243     -28.512  22.984  15.968  1.00  0.00           C  
ATOM    210  CG  ASN E 243     -29.366  22.243  14.975  1.00  0.00           C  
ATOM    211  OD1 ASN E 243     -30.416  21.673  15.344  1.00  0.00           O  
ATOM    212  ND2 ASN E 243     -28.951  22.206  13.710  1.00  0.00           N  
ATOM    213  N   GLU E 244     -25.679  24.337  17.043  1.00  0.00           N  
ATOM    214  CA  GLU E 244     -25.058  25.093  18.129  1.00  0.00           C  
ATOM    215  C   GLU E 244     -23.988  26.071  17.694  1.00  0.00           C  
ATOM    216  O   GLU E 244     -23.774  27.072  18.417  1.00  0.00           O  
ATOM    217  CB  GLU E 244     -24.360  24.210  19.142  1.00  0.00           C  
ATOM    218  CG  GLU E 244     -25.003  23.396  20.235  1.00  0.00           C  
ATOM    219  CD  GLU E 244     -24.026  22.561  21.048  1.00  0.00           C  
ATOM    220  OE1 GLU E 244     -22.808  22.487  20.882  1.00  0.00           O  
ATOM    221  OE2 GLU E 244     -24.642  21.940  21.945  1.00  0.00           O  
ATOM    222  N   GLU E 245     -23.280  25.800  16.613  1.00  0.00           N  
ATOM    223  CA  GLU E 245     -22.184  26.655  16.156  1.00  0.00           C  
ATOM    224  C   GLU E 245     -22.084  26.942  14.682  1.00  0.00           C  
ATOM    225  O   GLU E 245     -22.722  26.259  13.877  1.00  0.00           O  
ATOM    226  CB  GLU E 245     -20.887  25.852  16.463  1.00  0.00           C  
ATOM    227  CG  GLU E 245     -20.431  25.800  17.895  1.00  0.00           C  
ATOM    228  CD  GLU E 245     -19.617  24.632  18.345  1.00  0.00           C  
ATOM    229  OE1 GLU E 245     -18.425  24.675  17.987  1.00  0.00           O  
ATOM    230  OE2 GLU E 245     -20.067  23.713  19.019  1.00  0.00           O  
ATOM    231  N   ARG E 265     -21.255  27.927  14.346  1.00  0.00           N  
ATOM    232  CA  ARG E 265     -20.965  28.280  12.937  1.00  0.00           C  
ATOM    233  C   ARG E 265     -19.845  27.262  12.600  1.00  0.00           C  
ATOM    234  O   ARG E 265     -18.741  27.267  13.173  1.00  0.00           O  
ATOM    235  CB  ARG E 265     -20.570  29.690  12.661  1.00  0.00           C  
ATOM    236  N   VAL E 266     -20.219  26.355  11.720  1.00  0.00           N  
ATOM    237  CA  VAL E 266     -19.337  25.281  11.289  1.00  0.00           C  
ATOM    238  C   VAL E 266     -18.554  25.713  10.059  1.00  0.00           C  
ATOM    239  O   VAL E 266     -19.093  26.336   9.130  1.00  0.00           O  
ATOM    240  CB  VAL E 266     -20.168  23.999  11.061  1.00  0.00           C  
ATOM    241  CG1 VAL E 266     -19.295  22.785  10.748  1.00  0.00           C  
ATOM    242  CG2 VAL E 266     -21.072  23.695  12.234  1.00  0.00           C  
ATOM    243  N   THR E 267     -17.277  25.385  10.093  1.00  0.00           N  
ATOM    244  CA  THR E 267     -16.331  25.577   9.014  1.00  0.00           C  
ATOM    245  C   THR E 267     -16.334  24.181   8.318  1.00  0.00           C  
ATOM    246  O   THR E 267     -15.998  23.153   8.943  1.00  0.00           O  
ATOM    247  CB  THR E 267     -14.857  25.955   9.335  1.00  0.00           C  
ATOM    248  OG1 THR E 267     -14.777  27.282   9.893  1.00  0.00           O  
ATOM    249  CG2 THR E 267     -13.978  25.937   8.051  1.00  0.00           C  
ATOM    250  N   LEU E 268     -16.733  24.184   7.068  1.00  0.00           N  
ATOM    251  CA  LEU E 268     -16.765  22.932   6.291  1.00  0.00           C  
ATOM    252  C   LEU E 268     -15.951  23.173   5.018  1.00  0.00           C  
ATOM    253  O   LEU E 268     -15.699  24.356   4.691  1.00  0.00           O  
ATOM    254  CB  LEU E 268     -18.218  22.538   6.018  1.00  0.00           C  
ATOM    255  CG  LEU E 268     -18.903  23.400   4.955  1.00  0.00           C  
ATOM    256  CD1 LEU E 268     -19.845  22.538   4.138  1.00  0.00           C  
ATOM    257  CD2 LEU E 268     -19.658  24.517   5.652  1.00  0.00           C  
ATOM    258  N   TYR E 269     -15.598  22.059   4.368  1.00  0.00           N  
ATOM    259  CA  TYR E 269     -14.828  22.193   3.109  1.00  0.00           C  
ATOM    260  C   TYR E 269     -15.240  21.112   2.123  1.00  0.00           C  
ATOM    261  O   TYR E 269     -15.838  20.092   2.516  1.00  0.00           O  
ATOM    262  CB  TYR E 269     -13.313  22.232   3.298  1.00  0.00           C  
ATOM    263  CG  TYR E 269     -12.494  20.980   3.169  1.00  0.00           C  
ATOM    264  CD1 TYR E 269     -12.325  20.124   4.252  1.00  0.00           C  
ATOM    265  CD2 TYR E 269     -11.852  20.630   1.973  1.00  0.00           C  
ATOM    266  CE1 TYR E 269     -11.568  18.971   4.179  1.00  0.00           C  
ATOM    267  CE2 TYR E 269     -11.088  19.478   1.872  1.00  0.00           C  
ATOM    268  CZ  TYR E 269     -10.939  18.648   2.980  1.00  0.00           C  
ATOM    269  OH  TYR E 269     -10.192  17.493   2.952  1.00  0.00           O  
ATOM    270  N   CYS E 270     -14.903  21.400   0.879  1.00  0.00           N  
ATOM    271  CA  CYS E 270     -15.180  20.389  -0.206  1.00  0.00           C  
ATOM    272  C   CYS E 270     -13.933  20.482  -1.088  1.00  0.00           C  
ATOM    273  O   CYS E 270     -13.490  21.641  -1.220  1.00  0.00           O  
ATOM    274  CB  CYS E 270     -16.495  20.545  -0.914  1.00  0.00           C  
ATOM    275  SG  CYS E 270     -16.856  19.163  -2.035  1.00  0.00           S  
ATOM    276  N   GLY E 272     -13.405  19.386  -1.574  1.00  0.00           N  
ATOM    277  CA  GLY E 272     -12.186  19.419  -2.403  1.00  0.00           C  
ATOM    278  C   GLY E 272     -12.473  19.294  -3.879  1.00  0.00           C  
ATOM    279  O   GLY E 272     -13.396  18.544  -4.213  1.00  0.00           O  
ATOM    280  N   PHE E 273     -11.784  20.015  -4.751  1.00  0.00           N  
ATOM    281  CA  PHE E 273     -12.061  19.907  -6.203  1.00  0.00           C  
ATOM    282  C   PHE E 273     -10.694  19.798  -6.894  1.00  0.00           C  
ATOM    283  O   PHE E 273      -9.841  20.686  -6.776  1.00  0.00           O  
ATOM    284  CB  PHE E 273     -12.877  21.029  -6.820  1.00  0.00           C  
ATOM    285  CG  PHE E 273     -14.169  21.362  -6.131  1.00  0.00           C  
ATOM    286  CD1 PHE E 273     -14.147  22.192  -4.981  1.00  0.00           C  
ATOM    287  CD2 PHE E 273     -15.370  20.845  -6.608  1.00  0.00           C  
ATOM    288  CE1 PHE E 273     -15.322  22.494  -4.308  1.00  0.00           C  
ATOM    289  CE2 PHE E 273     -16.560  21.131  -5.947  1.00  0.00           C  
ATOM    290  CZ  PHE E 273     -16.528  21.954  -4.820  1.00  0.00           C  
ATOM    291  N   ASP E 274     -10.543  18.697  -7.599  1.00  0.00           N  
ATOM    292  CA  ASP E 274      -9.317  18.385  -8.320  1.00  0.00           C  
ATOM    293  C   ASP E 274      -9.423  18.764  -9.798  1.00  0.00           C  
ATOM    294  O   ASP E 274     -10.381  18.398 -10.473  1.00  0.00           O  
ATOM    295  CB  ASP E 274      -8.981  16.901  -8.212  1.00  0.00           C  
ATOM    296  CG  ASP E 274      -8.113  16.446  -7.095  1.00  0.00           C  
ATOM    297  OD1 ASP E 274      -7.685  17.324  -6.323  1.00  0.00           O  
ATOM    298  OD2 ASP E 274      -7.864  15.235  -7.001  1.00  0.00           O  
ATOM    299  N   PRO E 275      -8.384  19.448 -10.240  1.00  0.00           N  
ATOM    300  CA  PRO E 275      -8.266  19.861 -11.651  1.00  0.00           C  
ATOM    301  C   PRO E 275      -7.886  18.629 -12.483  1.00  0.00           C  
ATOM    302  O   PRO E 275      -6.736  18.130 -12.505  1.00  0.00           O  
ATOM    303  CB  PRO E 275      -7.191  20.930 -11.641  1.00  0.00           C  
ATOM    304  CG  PRO E 275      -6.924  21.246 -10.191  1.00  0.00           C  
ATOM    305  CD  PRO E 275      -7.207  19.907  -9.472  1.00  0.00           C  
ATOM    306  N   THR E 276      -8.895  18.122 -13.167  1.00  0.00           N  
ATOM    307  CA  THR E 276      -8.823  16.980 -14.043  1.00  0.00           C  
ATOM    308  C   THR E 276      -9.153  17.435 -15.469  1.00  0.00           C  
ATOM    309  O   THR E 276      -9.137  16.555 -16.316  1.00  0.00           O  
ATOM    310  CB  THR E 276      -9.831  15.816 -13.724  1.00  0.00           C  
ATOM    311  OG1 THR E 276     -11.110  16.507 -13.980  1.00  0.00           O  
ATOM    312  CG2 THR E 276      -9.705  15.198 -12.351  1.00  0.00           C  
ATOM    313  N   ALA E 277      -9.423  18.691 -15.634  1.00  0.00           N  
ATOM    314  CA  ALA E 277      -9.739  19.389 -16.874  1.00  0.00           C  
ATOM    315  C   ALA E 277      -9.622  20.892 -16.583  1.00  0.00           C  
ATOM    316  O   ALA E 277      -9.378  21.220 -15.415  1.00  0.00           O  
ATOM    317  CB  ALA E 277     -11.071  19.155 -17.528  1.00  0.00           C  
ATOM    318  N   ASP E 278      -9.773  21.702 -17.609  1.00  0.00           N  
ATOM    319  CA  ASP E 278      -9.650  23.163 -17.481  1.00  0.00           C  
ATOM    320  C   ASP E 278     -10.942  23.865 -17.074  1.00  0.00           C  
ATOM    321  O   ASP E 278     -11.010  25.114 -17.057  1.00  0.00           O  
ATOM    322  CB  ASP E 278      -9.038  23.755 -18.749  1.00  0.00           C  
ATOM    323  CG  ASP E 278      -9.965  23.798 -19.934  1.00  0.00           C  
ATOM    324  OD1 ASP E 278     -10.931  23.021 -19.993  1.00  0.00           O  
ATOM    325  OD2 ASP E 278      -9.707  24.647 -20.829  1.00  0.00           O  
ATOM    326  N   SER E 279     -11.935  23.082 -16.742  1.00  0.00           N  
ATOM    327  CA  SER E 279     -13.253  23.519 -16.329  1.00  0.00           C  
ATOM    328  C   SER E 279     -13.957  22.419 -15.524  1.00  0.00           C  
ATOM    329  O   SER E 279     -13.834  21.205 -15.719  1.00  0.00           O  
ATOM    330  CB  SER E 279     -14.075  23.865 -17.572  1.00  0.00           C  
ATOM    331  OG  SER E 279     -15.317  24.484 -17.340  1.00  0.00           O  
ATOM    332  N   LEU E 280     -14.737  22.954 -14.601  1.00  0.00           N  
ATOM    333  CA  LEU E 280     -15.602  22.109 -13.761  1.00  0.00           C  
ATOM    334  C   LEU E 280     -16.713  21.704 -14.732  1.00  0.00           C  
ATOM    335  O   LEU E 280     -16.766  22.263 -15.850  1.00  0.00           O  
ATOM    336  CB  LEU E 280     -16.021  22.914 -12.544  1.00  0.00           C  
ATOM    337  CG  LEU E 280     -15.090  23.045 -11.346  1.00  0.00           C  
ATOM    338  CD1 LEU E 280     -15.870  23.557 -10.127  1.00  0.00           C  
ATOM    339  CD2 LEU E 280     -14.444  21.705 -10.981  1.00  0.00           C  
ATOM    340  N   HIS E 281     -17.553  20.796 -14.342  1.00  0.00           N  
ATOM    341  CA  HIS E 281     -18.685  20.369 -15.203  1.00  0.00           C  
ATOM    342  C   HIS E 281     -19.850  20.149 -14.268  1.00  0.00           C  
ATOM    343  O   HIS E 281     -19.688  20.424 -13.057  1.00  0.00           O  
ATOM    344  CB  HIS E 281     -18.326  19.236 -16.165  1.00  0.00           C  
ATOM    345  CG  HIS E 281     -17.873  18.003 -15.487  1.00  0.00           C  
ATOM    346  ND1 HIS E 281     -18.735  17.181 -14.782  1.00  0.00           N  
ATOM    347  CD2 HIS E 281     -16.647  17.448 -15.371  1.00  0.00           C  
ATOM    348  CE1 HIS E 281     -18.068  16.171 -14.248  1.00  0.00           C  
ATOM    349  NE2 HIS E 281     -16.800  16.316 -14.587  1.00  0.00           N  
ATOM    350  N   ILE E 282     -20.989  19.693 -14.708  1.00  0.00           N  
ATOM    351  CA  ILE E 282     -22.188  19.471 -13.921  1.00  0.00           C  
ATOM    352  C   ILE E 282     -22.060  18.372 -12.878  1.00  0.00           C  
ATOM    353  O   ILE E 282     -22.958  18.295 -11.992  1.00  0.00           O  
ATOM    354  CB  ILE E 282     -23.463  19.224 -14.815  1.00  0.00           C  
ATOM    355  CG1 ILE E 282     -23.219  18.016 -15.751  1.00  0.00           C  
ATOM    356  CG2 ILE E 282     -23.865  20.511 -15.562  1.00  0.00           C  
ATOM    357  CD1 ILE E 282     -24.499  17.329 -16.293  1.00  0.00           C  
ATOM    358  N   GLY E 283     -21.026  17.568 -12.943  1.00  0.00           N  
ATOM    359  CA  GLY E 283     -20.749  16.498 -12.007  1.00  0.00           C  
ATOM    360  C   GLY E 283     -20.348  17.085 -10.651  1.00  0.00           C  
ATOM    361  O   GLY E 283     -20.508  16.448  -9.596  1.00  0.00           O  
ATOM    362  N   HIS E 284     -19.834  18.285 -10.645  1.00  0.00           N  
ATOM    363  CA  HIS E 284     -19.392  19.047  -9.518  1.00  0.00           C  
ATOM    364  C   HIS E 284     -20.418  19.974  -8.878  1.00  0.00           C  
ATOM    365  O   HIS E 284     -20.108  20.471  -7.761  1.00  0.00           O  
ATOM    366  CB  HIS E 284     -18.185  19.959  -9.880  1.00  0.00           C  
ATOM    367  CG  HIS E 284     -17.062  19.300 -10.586  1.00  0.00           C  
ATOM    368  ND1 HIS E 284     -16.057  18.596  -9.962  1.00  0.00           N  
ATOM    369  CD2 HIS E 284     -16.745  19.269 -11.900  1.00  0.00           C  
ATOM    370  CE1 HIS E 284     -15.184  18.160 -10.860  1.00  0.00           C  
ATOM    371  NE2 HIS E 284     -15.587  18.551 -12.047  1.00  0.00           N  
ATOM    372  N   LEU E 285     -21.537  20.249  -9.486  1.00  0.00           N  
ATOM    373  CA  LEU E 285     -22.561  21.158  -8.981  1.00  0.00           C  
ATOM    374  C   LEU E 285     -23.155  20.682  -7.672  1.00  0.00           C  
ATOM    375  O   LEU E 285     -23.436  21.567  -6.830  1.00  0.00           O  
ATOM    376  CB  LEU E 285     -23.632  21.398 -10.038  1.00  0.00           C  
ATOM    377  CG  LEU E 285     -23.424  22.470 -11.083  1.00  0.00           C  
ATOM    378  CD1 LEU E 285     -24.653  22.513 -11.993  1.00  0.00           C  
ATOM    379  CD2 LEU E 285     -23.211  23.823 -10.414  1.00  0.00           C  
ATOM    380  N   ALA E 286     -23.358  19.400  -7.498  1.00  0.00           N  
ATOM    381  CA  ALA E 286     -23.887  18.831  -6.248  1.00  0.00           C  
ATOM    382  C   ALA E 286     -23.087  19.321  -5.041  1.00  0.00           C  
ATOM    383  O   ALA E 286     -23.593  19.885  -4.047  1.00  0.00           O  
ATOM    384  CB  ALA E 286     -23.768  17.309  -6.307  1.00  0.00           C  
ATOM    385  N   GLY E 288     -21.787  19.123  -5.104  1.00  0.00           N  
ATOM    386  CA  GLY E 288     -20.891  19.558  -4.042  1.00  0.00           C  
ATOM    387  C   GLY E 288     -20.812  21.056  -3.878  1.00  0.00           C  
ATOM    388  O   GLY E 288     -20.621  21.556  -2.739  1.00  0.00           O  
ATOM    389  N   ILE E 289     -20.885  21.823  -4.939  1.00  0.00           N  
ATOM    390  CA  ILE E 289     -20.789  23.292  -4.979  1.00  0.00           C  
ATOM    391  C   ILE E 289     -22.013  24.004  -4.426  1.00  0.00           C  
ATOM    392  O   ILE E 289     -21.951  24.926  -3.595  1.00  0.00           O  
ATOM    393  CB  ILE E 289     -20.507  23.733  -6.465  1.00  0.00           C  
ATOM    394  CG1 ILE E 289     -19.185  23.062  -6.916  1.00  0.00           C  
ATOM    395  CG2 ILE E 289     -20.472  25.255  -6.661  1.00  0.00           C  
ATOM    396  CD1 ILE E 289     -18.795  23.433  -8.380  1.00  0.00           C  
ATOM    397  N   LEU E 290     -23.163  23.564  -4.910  1.00  0.00           N  
ATOM    398  CA  LEU E 290     -24.463  24.083  -4.497  1.00  0.00           C  
ATOM    399  C   LEU E 290     -24.705  23.657  -3.063  1.00  0.00           C  
ATOM    400  O   LEU E 290     -25.247  24.495  -2.307  1.00  0.00           O  
ATOM    401  CB  LEU E 290     -25.491  23.671  -5.545  1.00  0.00           C  
ATOM    402  CG  LEU E 290     -25.321  24.258  -6.948  1.00  0.00           C  
ATOM    403  CD1 LEU E 290     -26.561  23.941  -7.789  1.00  0.00           C  
ATOM    404  CD2 LEU E 290     -25.063  25.772  -6.895  1.00  0.00           C  
ATOM    405  N   THR E 291     -24.297  22.444  -2.680  1.00  0.00           N  
ATOM    406  CA  THR E 291     -24.486  22.001  -1.283  1.00  0.00           C  
ATOM    407  C   THR E 291     -23.708  22.907  -0.344  1.00  0.00           C  
ATOM    408  O   THR E 291     -24.266  23.290   0.704  1.00  0.00           O  
ATOM    409  CB  THR E 291     -24.210  20.493  -1.019  1.00  0.00           C  
ATOM    410  OG1 THR E 291     -24.962  19.774  -2.056  1.00  0.00           O  
ATOM    411  CG2 THR E 291     -24.584  20.015   0.406  1.00  0.00           C  
ATOM    412  N   MET E 292     -22.516  23.303  -0.692  1.00  0.00           N  
ATOM    413  CA  MET E 292     -21.696  24.222   0.086  1.00  0.00           C  
ATOM    414  C   MET E 292     -22.400  25.571   0.268  1.00  0.00           C  
ATOM    415  O   MET E 292     -22.390  26.198   1.346  1.00  0.00           O  
ATOM    416  CB  MET E 292     -20.344  24.439  -0.577  1.00  0.00           C  
ATOM    417  CG  MET E 292     -19.418  23.285  -0.246  1.00  0.00           C  
ATOM    418  SD  MET E 292     -17.732  24.013  -0.376  1.00  0.00           S  
ATOM    419  CE  MET E 292     -17.739  24.388  -2.146  1.00  0.00           C  
ATOM    420  N   ARG E 293     -23.022  26.028  -0.808  1.00  0.00           N  
ATOM    421  CA  ARG E 293     -23.769  27.278  -0.869  1.00  0.00           C  
ATOM    422  C   ARG E 293     -24.941  27.251   0.103  1.00  0.00           C  
ATOM    423  O   ARG E 293     -25.241  28.244   0.784  1.00  0.00           O  
ATOM    424  CB  ARG E 293     -24.227  27.540  -2.288  1.00  0.00           C  
ATOM    425  CG  ARG E 293     -24.836  28.913  -2.556  1.00  0.00           C  
ATOM    426  CD  ARG E 293     -25.247  28.928  -3.997  1.00  0.00           C  
ATOM    427  NE  ARG E 293     -26.415  29.760  -4.213  1.00  0.00           N  
ATOM    428  CZ  ARG E 293     -26.339  31.062  -4.498  1.00  0.00           C  
ATOM    429  NH1 ARG E 293     -25.159  31.660  -4.616  1.00  0.00           N  
ATOM    430  NH2 ARG E 293     -27.485  31.708  -4.671  1.00  0.00           N  
ATOM    431  N   ARG E 294     -25.594  26.114   0.177  1.00  0.00           N  
ATOM    432  CA  ARG E 294     -26.720  25.830   1.072  1.00  0.00           C  
ATOM    433  C   ARG E 294     -26.200  25.920   2.509  1.00  0.00           C  
ATOM    434  O   ARG E 294     -26.832  26.542   3.364  1.00  0.00           O  
ATOM    435  CB  ARG E 294     -27.289  24.446   0.832  1.00  0.00           C  
ATOM    436  CG  ARG E 294     -27.760  24.178  -0.594  1.00  0.00           C  
ATOM    437  CD  ARG E 294     -28.503  22.877  -0.682  1.00  0.00           C  
ATOM    438  NE  ARG E 294     -28.814  22.571  -2.067  1.00  0.00           N  
ATOM    439  CZ  ARG E 294     -29.808  23.142  -2.742  1.00  0.00           C  
ATOM    440  NH1 ARG E 294     -30.613  24.033  -2.200  1.00  0.00           N  
ATOM    441  NH2 ARG E 294     -29.998  22.780  -4.002  1.00  0.00           N  
ATOM    442  N   PHE E 295     -25.033  25.303   2.721  1.00  0.00           N  
ATOM    443  CA  PHE E 295     -24.394  25.349   4.059  1.00  0.00           C  
ATOM    444  C   PHE E 295     -24.143  26.825   4.365  1.00  0.00           C  
ATOM    445  O   PHE E 295     -24.616  27.260   5.444  1.00  0.00           O  
ATOM    446  CB  PHE E 295     -23.218  24.434   4.236  1.00  0.00           C  
ATOM    447  CG  PHE E 295     -23.444  23.007   4.666  1.00  0.00           C  
ATOM    448  CD1 PHE E 295     -23.465  22.670   6.014  1.00  0.00           C  
ATOM    449  CD2 PHE E 295     -23.612  21.978   3.743  1.00  0.00           C  
ATOM    450  CE1 PHE E 295     -23.653  21.366   6.450  1.00  0.00           C  
ATOM    451  CE2 PHE E 295     -23.807  20.646   4.147  1.00  0.00           C  
ATOM    452  CZ  PHE E 295     -23.820  20.340   5.514  1.00  0.00           C  
ATOM    453  N   GLN E 296     -23.510  27.589   3.505  1.00  0.00           N  
ATOM    454  CA  GLN E 296     -23.244  29.016   3.721  1.00  0.00           C  
ATOM    455  C   GLN E 296     -24.458  29.899   4.012  1.00  0.00           C  
ATOM    456  O   GLN E 296     -24.386  30.818   4.873  1.00  0.00           O  
ATOM    457  CB  GLN E 296     -22.391  29.599   2.584  1.00  0.00           C  
ATOM    458  CG  GLN E 296     -21.808  30.958   2.971  1.00  0.00           C  
ATOM    459  CD  GLN E 296     -21.000  31.600   1.880  1.00  0.00           C  
ATOM    460  OE1 GLN E 296     -21.276  31.568   0.687  1.00  0.00           O  
ATOM    461  NE2 GLN E 296     -19.911  32.239   2.279  1.00  0.00           N  
ATOM    462  N   GLN E 297     -25.573  29.682   3.361  1.00  0.00           N  
ATOM    463  CA  GLN E 297     -26.835  30.410   3.530  1.00  0.00           C  
ATOM    464  C   GLN E 297     -27.465  30.207   4.910  1.00  0.00           C  
ATOM    465  O   GLN E 297     -28.163  31.085   5.448  1.00  0.00           O  
ATOM    466  CB  GLN E 297     -27.833  30.016   2.443  1.00  0.00           C  
ATOM    467  CG  GLN E 297     -27.368  30.352   1.039  1.00  0.00           C  
ATOM    468  CD  GLN E 297     -28.482  30.188   0.026  1.00  0.00           C  
ATOM    469  OE1 GLN E 297     -28.573  30.975  -0.927  1.00  0.00           O  
ATOM    470  NE2 GLN E 297     -29.327  29.172   0.236  1.00  0.00           N  
ATOM    471  N   ALA E 298     -27.206  29.058   5.518  1.00  0.00           N  
ATOM    472  CA  ALA E 298     -27.621  28.614   6.830  1.00  0.00           C  
ATOM    473  C   ALA E 298     -26.620  29.091   7.898  1.00  0.00           C  
ATOM    474  O   ALA E 298     -26.715  28.591   9.029  1.00  0.00           O  
ATOM    475  CB  ALA E 298     -27.782  27.120   7.012  1.00  0.00           C  
ATOM    476  N   GLY E 305     -25.733  29.994   7.541  1.00  0.00           N  
ATOM    477  CA  GLY E 305     -24.766  30.617   8.372  1.00  0.00           C  
ATOM    478  C   GLY E 305     -23.426  29.992   8.592  1.00  0.00           C  
ATOM    479  O   GLY E 305     -22.699  30.547   9.459  1.00  0.00           O  
ATOM    480  N   HIS E 306     -23.079  28.938   7.866  1.00  0.00           N  
ATOM    481  CA  HIS E 306     -21.788  28.247   8.025  1.00  0.00           C  
ATOM    482  C   HIS E 306     -20.780  28.772   7.025  1.00  0.00           C  
ATOM    483  O   HIS E 306     -21.158  29.442   6.035  1.00  0.00           O  
ATOM    484  CB  HIS E 306     -21.905  26.716   8.004  1.00  0.00           C  
ATOM    485  CG  HIS E 306     -22.964  26.287   9.002  1.00  0.00           C  
ATOM    486  ND1 HIS E 306     -22.764  26.257  10.357  1.00  0.00           N  
ATOM    487  CD2 HIS E 306     -24.257  25.915   8.785  1.00  0.00           C  
ATOM    488  CE1 HIS E 306     -23.872  25.857  10.953  1.00  0.00           C  
ATOM    489  NE2 HIS E 306     -24.769  25.646  10.015  1.00  0.00           N  
ATOM    490  N   ARG E 307     -19.515  28.522   7.355  1.00  0.00           N  
ATOM    491  CA  ARG E 307     -18.402  29.042   6.532  1.00  0.00           C  
ATOM    492  C   ARG E 307     -17.763  27.986   5.658  1.00  0.00           C  
ATOM    493  O   ARG E 307     -17.131  27.041   6.130  1.00  0.00           O  
ATOM    494  CB  ARG E 307     -17.330  29.685   7.424  1.00  0.00           C  
ATOM    495  CG  ARG E 307     -16.257  30.412   6.624  1.00  0.00           C  
ATOM    496  CD  ARG E 307     -15.282  31.100   7.525  1.00  0.00           C  
ATOM    497  NE  ARG E 307     -14.408  30.195   8.229  1.00  0.00           N  
ATOM    498  CZ  ARG E 307     -13.105  29.967   8.157  1.00  0.00           C  
ATOM    499  NH1 ARG E 307     -12.289  30.625   7.357  1.00  0.00           N  
ATOM    500  NH2 ARG E 307     -12.567  29.038   8.971  1.00  0.00           N  
ATOM    501  N   PRO E 308     -17.946  28.181   4.355  1.00  0.00           N  
ATOM    502  CA  PRO E 308     -17.425  27.257   3.353  1.00  0.00           C  
ATOM    503  C   PRO E 308     -16.025  27.533   2.847  1.00  0.00           C  
ATOM    504  O   PRO E 308     -15.603  28.659   2.520  1.00  0.00           O  
ATOM    505  CB  PRO E 308     -18.514  27.350   2.274  1.00  0.00           C  
ATOM    506  CG  PRO E 308     -18.950  28.783   2.305  1.00  0.00           C  
ATOM    507  CD  PRO E 308     -18.717  29.286   3.717  1.00  0.00           C  
ATOM    508  N   ILE E 309     -15.256  26.450   2.752  1.00  0.00           N  
ATOM    509  CA  ILE E 309     -13.912  26.435   2.229  1.00  0.00           C  
ATOM    510  C   ILE E 309     -13.940  25.508   0.999  1.00  0.00           C  
ATOM    511  O   ILE E 309     -14.232  24.319   1.083  1.00  0.00           O  
ATOM    512  CB  ILE E 309     -12.795  26.012   3.221  1.00  0.00           C  
ATOM    513  CG1 ILE E 309     -12.678  27.012   4.415  1.00  0.00           C  
ATOM    514  CG2 ILE E 309     -11.422  25.848   2.502  1.00  0.00           C  
ATOM    515  CD1 ILE E 309     -11.826  26.389   5.563  1.00  0.00           C  
ATOM    516  N   ALA E 310     -13.618  26.116  -0.120  1.00  0.00           N  
ATOM    517  CA  ALA E 310     -13.523  25.466  -1.441  1.00  0.00           C  
ATOM    518  C   ALA E 310     -12.031  25.204  -1.617  1.00  0.00           C  
ATOM    519  O   ALA E 310     -11.247  26.159  -1.588  1.00  0.00           O  
ATOM    520  CB  ALA E 310     -14.049  26.345  -2.540  1.00  0.00           C  
ATOM    521  N   LEU E 311     -11.690  23.955  -1.754  1.00  0.00           N  
ATOM    522  CA  LEU E 311     -10.325  23.511  -1.915  1.00  0.00           C  
ATOM    523  C   LEU E 311     -10.027  23.031  -3.323  1.00  0.00           C  
ATOM    524  O   LEU E 311     -10.624  22.053  -3.802  1.00  0.00           O  
ATOM    525  CB  LEU E 311     -10.030  22.379  -0.893  1.00  0.00           C  
ATOM    526  CG  LEU E 311      -8.578  21.884  -1.007  1.00  0.00           C  
ATOM    527  CD1 LEU E 311      -7.655  22.603  -0.036  1.00  0.00           C  
ATOM    528  CD2 LEU E 311      -8.605  20.385  -0.766  1.00  0.00           C  
ATOM    529  N   VAL E 312      -9.103  23.746  -3.915  1.00  0.00           N  
ATOM    530  CA  VAL E 312      -8.596  23.429  -5.246  1.00  0.00           C  
ATOM    531  C   VAL E 312      -7.435  22.431  -5.034  1.00  0.00           C  
ATOM    532  O   VAL E 312      -6.434  22.748  -4.362  1.00  0.00           O  
ATOM    533  CB  VAL E 312      -8.145  24.682  -5.996  1.00  0.00           C  
ATOM    534  CG1 VAL E 312      -7.496  24.303  -7.322  1.00  0.00           C  
ATOM    535  CG2 VAL E 312      -9.281  25.663  -6.189  1.00  0.00           C  
ATOM    536  N   GLY E 313      -7.559  21.266  -5.625  1.00  0.00           N  
ATOM    537  CA  GLY E 313      -6.616  20.187  -5.576  1.00  0.00           C  
ATOM    538  C   GLY E 313      -5.358  20.333  -6.403  1.00  0.00           C  
ATOM    539  O   GLY E 313      -5.034  19.395  -7.189  1.00  0.00           O  
ATOM    540  N   GLY E 314      -4.594  21.407  -6.226  1.00  0.00           N  
ATOM    541  CA  GLY E 314      -3.340  21.632  -6.948  1.00  0.00           C  
ATOM    542  C   GLY E 314      -2.298  20.540  -6.733  1.00  0.00           C  
ATOM    543  O   GLY E 314      -1.504  20.218  -7.643  1.00  0.00           O  
ATOM    544  N   ALA E 315      -2.244  19.949  -5.549  1.00  0.00           N  
ATOM    545  CA  ALA E 315      -1.299  18.879  -5.206  1.00  0.00           C  
ATOM    546  C   ALA E 315      -1.879  17.526  -5.604  1.00  0.00           C  
ATOM    547  O   ALA E 315      -1.319  16.771  -6.416  1.00  0.00           O  
ATOM    548  CB  ALA E 315      -0.935  18.928  -3.727  1.00  0.00           C  
ATOM    549  N   THR E 316      -3.052  17.215  -5.075  1.00  0.00           N  
ATOM    550  CA  THR E 316      -3.749  15.962  -5.345  1.00  0.00           C  
ATOM    551  C   THR E 316      -4.029  15.734  -6.807  1.00  0.00           C  
ATOM    552  O   THR E 316      -4.089  14.538  -7.262  1.00  0.00           O  
ATOM    553  CB  THR E 316      -5.065  15.865  -4.474  1.00  0.00           C  
ATOM    554  OG1 THR E 316      -5.700  17.175  -4.542  1.00  0.00           O  
ATOM    555  CG2 THR E 316      -4.848  15.379  -3.043  1.00  0.00           C  
ATOM    556  N   GLY E 317      -4.176  16.794  -7.612  1.00  0.00           N  
ATOM    557  CA  GLY E 317      -4.429  16.696  -9.059  1.00  0.00           C  
ATOM    558  C   GLY E 317      -3.223  16.135  -9.811  1.00  0.00           C  
ATOM    559  O   GLY E 317      -3.258  15.735 -10.988  1.00  0.00           O  
ATOM    560  N   LEU E 333      -2.084  16.109  -9.149  1.00  0.00           N  
ATOM    561  CA  LEU E 333      -0.790  15.626  -9.560  1.00  0.00           C  
ATOM    562  C   LEU E 333      -0.577  14.163  -9.187  1.00  0.00           C  
ATOM    563  O   LEU E 333       0.484  13.614  -9.510  1.00  0.00           O  
ATOM    564  CB  LEU E 333       0.247  16.530  -8.907  1.00  0.00           C  
ATOM    565  CG  LEU E 333       0.506  17.914  -9.431  1.00  0.00           C  
ATOM    566  CD1 LEU E 333       1.727  18.490  -8.689  1.00  0.00           C  
ATOM    567  CD2 LEU E 333       0.770  17.855 -10.936  1.00  0.00           C  
ATOM    568  N   ILE E 335      -1.538  13.555  -8.510  1.00  0.00           N  
ATOM    569  CA  ILE E 335      -1.499  12.155  -8.089  1.00  0.00           C  
ATOM    570  C   ILE E 335      -2.636  11.353  -8.727  1.00  0.00           C  
ATOM    571  O   ILE E 335      -2.436  10.285  -9.355  1.00  0.00           O  
ATOM    572  CB  ILE E 335      -1.526  12.045  -6.527  1.00  0.00           C  
ATOM    573  CG1 ILE E 335      -0.274  12.702  -5.919  1.00  0.00           C  
ATOM    574  CG2 ILE E 335      -1.730  10.593  -6.035  1.00  0.00           C  
ATOM    575  CD1 ILE E 335       1.097  12.346  -6.508  1.00  0.00           C  
ATOM    576  N   GLY E 336      -3.837  11.868  -8.542  1.00  0.00           N  
ATOM    577  CA  GLY E 336      -5.084  11.334  -9.027  1.00  0.00           C  
ATOM    578  C   GLY E 336      -5.748  10.330  -8.114  1.00  0.00           C  
ATOM    579  O   GLY E 336      -5.193   9.338  -7.642  1.00  0.00           O  
ATOM    580  N   ASP E 337      -6.993  10.590  -7.863  1.00  0.00           N  
ATOM    581  CA  ASP E 337      -7.929   9.843  -7.011  1.00  0.00           C  
ATOM    582  C   ASP E 337      -8.573   8.687  -7.743  1.00  0.00           C  
ATOM    583  O   ASP E 337      -9.348   8.842  -8.715  1.00  0.00           O  
ATOM    584  CB  ASP E 337      -8.929  10.915  -6.520  1.00  0.00           C  
ATOM    585  CG  ASP E 337      -9.959  10.477  -5.540  1.00  0.00           C  
ATOM    586  OD1 ASP E 337      -9.846   9.314  -5.094  1.00  0.00           O  
ATOM    587  OD2 ASP E 337     -10.880  11.247  -5.198  1.00  0.00           O  
ATOM    588  N   PRO E 338      -8.314   7.460  -7.284  1.00  0.00           N  
ATOM    589  CA  PRO E 338      -8.895   6.256  -7.893  1.00  0.00           C  
ATOM    590  C   PRO E 338     -10.389   6.136  -7.664  1.00  0.00           C  
ATOM    591  O   PRO E 338     -11.091   5.348  -8.338  1.00  0.00           O  
ATOM    592  CB  PRO E 338      -8.119   5.130  -7.209  1.00  0.00           C  
ATOM    593  CG  PRO E 338      -7.710   5.677  -5.866  1.00  0.00           C  
ATOM    594  CD  PRO E 338      -7.422   7.147  -6.144  1.00  0.00           C  
ATOM    595  N   SER E 339     -10.907   6.876  -6.689  1.00  0.00           N  
ATOM    596  CA  SER E 339     -12.299   6.863  -6.272  1.00  0.00           C  
ATOM    597  C   SER E 339     -13.263   7.128  -7.405  1.00  0.00           C  
ATOM    598  O   SER E 339     -13.236   8.141  -8.104  1.00  0.00           O  
ATOM    599  CB  SER E 339     -12.544   7.840  -5.115  1.00  0.00           C  
ATOM    600  OG  SER E 339     -11.801   7.488  -3.968  1.00  0.00           O  
ATOM    601  N   GLY E 340     -14.155   6.171  -7.611  1.00  0.00           N  
ATOM    602  CA  GLY E 340     -15.184   6.262  -8.645  1.00  0.00           C  
ATOM    603  C   GLY E 340     -14.676   6.083 -10.052  1.00  0.00           C  
ATOM    604  O   GLY E 340     -15.409   6.363 -11.015  1.00  0.00           O  
ATOM    605  N   LYS E 341     -13.453   5.636 -10.206  1.00  0.00           N  
ATOM    606  CA  LYS E 341     -12.779   5.384 -11.475  1.00  0.00           C  
ATOM    607  C   LYS E 341     -12.417   3.907 -11.526  1.00  0.00           C  
ATOM    608  O   LYS E 341     -11.744   3.412 -10.609  1.00  0.00           O  
ATOM    609  CB  LYS E 341     -11.534   6.263 -11.627  1.00  0.00           C  
ATOM    610  CG  LYS E 341     -11.895   7.718 -11.401  1.00  0.00           C  
ATOM    611  CD  LYS E 341     -10.811   8.747 -11.371  1.00  0.00           C  
ATOM    612  CE  LYS E 341     -11.288  10.004 -10.628  1.00  0.00           C  
ATOM    613  NZ  LYS E 341     -10.169  10.984 -10.707  1.00  0.00           N  
ATOM    614  N   LYS E 342     -12.832   3.205 -12.557  1.00  0.00           N  
ATOM    615  CA  LYS E 342     -12.559   1.795 -12.751  1.00  0.00           C  
ATOM    616  C   LYS E 342     -11.159   1.548 -13.268  1.00  0.00           C  
ATOM    617  O   LYS E 342     -10.699   0.400 -13.209  1.00  0.00           O  
ATOM    618  CB  LYS E 342     -13.528   1.208 -13.788  1.00  0.00           C  
ATOM    619  CG  LYS E 342     -14.977   1.584 -13.491  1.00  0.00           C  
ATOM    620  CD  LYS E 342     -15.990   1.005 -14.447  1.00  0.00           C  
ATOM    621  CE  LYS E 342     -16.771  -0.176 -13.905  1.00  0.00           C  
ATOM    622  NZ  LYS E 342     -18.104  -0.238 -14.618  1.00  0.00           N  
ATOM    623  N   SER E 343     -10.500   2.553 -13.764  1.00  0.00           N  
ATOM    624  CA  SER E 343      -9.182   2.538 -14.342  1.00  0.00           C  
ATOM    625  C   SER E 343      -8.192   3.589 -13.844  1.00  0.00           C  
ATOM    626  O   SER E 343      -8.512   4.722 -13.508  1.00  0.00           O  
ATOM    627  CB  SER E 343      -9.279   2.839 -15.861  1.00  0.00           C  
ATOM    628  OG  SER E 343      -9.432   1.619 -16.548  1.00  0.00           O  
ATOM    629  N   GLU E 344      -6.957   3.137 -13.877  1.00  0.00           N  
ATOM    630  CA  GLU E 344      -5.796   3.954 -13.502  1.00  0.00           C  
ATOM    631  C   GLU E 344      -5.826   5.115 -14.486  1.00  0.00           C  
ATOM    632  O   GLU E 344      -6.195   4.870 -15.646  1.00  0.00           O  
ATOM    633  CB  GLU E 344      -4.518   3.179 -13.729  1.00  0.00           C  
ATOM    634  CG  GLU E 344      -3.201   3.898 -13.488  1.00  0.00           C  
ATOM    635  CD  GLU E 344      -2.750   3.912 -12.054  1.00  0.00           C  
ATOM    636  OE1 GLU E 344      -3.287   2.980 -11.426  1.00  0.00           O  
ATOM    637  OE2 GLU E 344      -1.966   4.741 -11.633  1.00  0.00           O  
ATOM    638  N   ARG E 345      -5.483   6.288 -14.049  1.00  0.00           N  
ATOM    639  CA  ARG E 345      -5.487   7.496 -14.874  1.00  0.00           C  
ATOM    640  C   ARG E 345      -4.036   7.844 -15.199  1.00  0.00           C  
ATOM    641  O   ARG E 345      -3.110   7.375 -14.520  1.00  0.00           O  
ATOM    642  CB  ARG E 345      -6.160   8.666 -14.168  1.00  0.00           C  
ATOM    643  CG  ARG E 345      -7.673   8.665 -14.023  1.00  0.00           C  
ATOM    644  CD  ARG E 345      -8.340   8.555 -15.350  1.00  0.00           C  
ATOM    645  NE  ARG E 345      -9.702   8.388 -15.402  1.00  0.00           N  
ATOM    646  CZ  ARG E 345     -10.954   8.210 -15.433  1.00  0.00           C  
ATOM    647  NH1 ARG E 345     -11.645   8.055 -14.291  1.00  0.00           N  
ATOM    648  NH2 ARG E 345     -11.732   8.178 -16.520  1.00  0.00           N  
ATOM    649  N   THR E 407      -3.879   8.645 -16.237  1.00  0.00           N  
ATOM    650  CA  THR E 407      -2.550   9.096 -16.645  1.00  0.00           C  
ATOM    651  C   THR E 407      -2.317  10.400 -15.859  1.00  0.00           C  
ATOM    652  O   THR E 407      -3.235  11.199 -15.645  1.00  0.00           O  
ATOM    653  CB  THR E 407      -2.265   9.307 -18.171  1.00  0.00           C  
ATOM    654  OG1 THR E 407      -3.353  10.149 -18.675  1.00  0.00           O  
ATOM    655  CG2 THR E 407      -2.107   8.011 -18.949  1.00  0.00           C  
ATOM    656  N   LEU E 408      -1.069  10.507 -15.461  1.00  0.00           N  
ATOM    657  CA  LEU E 408      -0.606  11.661 -14.694  1.00  0.00           C  
ATOM    658  C   LEU E 408      -0.563  12.878 -15.609  1.00  0.00           C  
ATOM    659  O   LEU E 408       0.017  12.745 -16.707  1.00  0.00           O  
ATOM    660  CB  LEU E 408       0.756  11.238 -14.169  1.00  0.00           C  
ATOM    661  CG  LEU E 408       0.840  10.227 -13.058  1.00  0.00           C  
ATOM    662  CD1 LEU E 408       2.322   9.906 -12.789  1.00  0.00           C  
ATOM    663  CD2 LEU E 408       0.222  10.811 -11.798  1.00  0.00           C  
ATOM    664  N   ASN E 418      -1.136  13.969 -15.146  1.00  0.00           N  
ATOM    665  CA  ASN E 418      -1.104  15.231 -15.909  1.00  0.00           C  
ATOM    666  C   ASN E 418       0.200  15.911 -15.439  1.00  0.00           C  
ATOM    667  O   ASN E 418       0.710  15.487 -14.383  1.00  0.00           O  
ATOM    668  CB  ASN E 418      -2.335  16.094 -15.746  1.00  0.00           C  
ATOM    669  CG  ASN E 418      -3.561  15.284 -16.141  1.00  0.00           C  
ATOM    670  OD1 ASN E 418      -4.442  15.129 -15.275  1.00  0.00           O  
ATOM    671  ND2 ASN E 418      -3.537  14.801 -17.372  1.00  0.00           N  
ATOM    672  N   ALA E 419       0.662  16.864 -16.200  1.00  0.00           N  
ATOM    673  CA  ALA E 419       1.911  17.555 -15.884  1.00  0.00           C  
ATOM    674  C   ALA E 419       1.655  18.657 -14.897  1.00  0.00           C  
ATOM    675  O   ALA E 419       0.502  19.110 -14.863  1.00  0.00           O  
ATOM    676  CB  ALA E 419       2.435  18.137 -17.213  1.00  0.00           C  
ATOM    677  N   LYS E 420       2.663  19.121 -14.197  1.00  0.00           N  
ATOM    678  CA  LYS E 420       2.550  20.220 -13.237  1.00  0.00           C  
ATOM    679  C   LYS E 420       2.020  21.496 -13.885  1.00  0.00           C  
ATOM    680  O   LYS E 420       1.173  22.177 -13.276  1.00  0.00           O  
ATOM    681  CB  LYS E 420       3.896  20.576 -12.598  1.00  0.00           C  
ATOM    682  CG  LYS E 420       4.573  19.393 -12.185  1.00  0.00           C  
ATOM    683  N   GLU E 421       2.518  21.829 -15.055  1.00  0.00           N  
ATOM    684  CA  GLU E 421       2.137  23.023 -15.827  1.00  0.00           C  
ATOM    685  C   GLU E 421       0.670  22.967 -16.214  1.00  0.00           C  
ATOM    686  O   GLU E 421      -0.073  23.969 -16.120  1.00  0.00           O  
ATOM    687  CB  GLU E 421       3.058  23.192 -17.036  1.00  0.00           C  
ATOM    688  N   THR E 422       0.238  21.807 -16.638  1.00  0.00           N  
ATOM    689  CA  THR E 422      -1.157  21.570 -17.010  1.00  0.00           C  
ATOM    690  C   THR E 422      -2.058  21.799 -15.814  1.00  0.00           C  
ATOM    691  O   THR E 422      -2.945  22.679 -15.840  1.00  0.00           O  
ATOM    692  CB  THR E 422      -1.261  20.111 -17.591  1.00  0.00           C  
ATOM    693  OG1 THR E 422      -0.221  20.096 -18.622  1.00  0.00           O  
ATOM    694  CG2 THR E 422      -2.638  19.716 -18.093  1.00  0.00           C  
ATOM    695  N   VAL E 423      -1.813  21.045 -14.761  1.00  0.00           N  
ATOM    696  CA  VAL E 423      -2.569  21.088 -13.508  1.00  0.00           C  
ATOM    697  C   VAL E 423      -2.533  22.491 -12.908  1.00  0.00           C  
ATOM    698  O   VAL E 423      -3.566  23.017 -12.474  1.00  0.00           O  
ATOM    699  CB  VAL E 423      -2.147  20.027 -12.483  1.00  0.00           C  
ATOM    700  CG1 VAL E 423      -2.799  20.290 -11.118  1.00  0.00           C  
ATOM    701  CG2 VAL E 423      -2.497  18.605 -12.899  1.00  0.00           C  
ATOM    702  N   GLU E 424      -1.369  23.082 -12.897  1.00  0.00           N  
ATOM    703  CA  GLU E 424      -1.180  24.438 -12.363  1.00  0.00           C  
ATOM    704  C   GLU E 424      -2.083  25.404 -13.098  1.00  0.00           C  
ATOM    705  O   GLU E 424      -2.688  26.289 -12.474  1.00  0.00           O  
ATOM    706  CB  GLU E 424       0.253  24.873 -12.505  1.00  0.00           C  
ATOM    707  CG  GLU E 424       0.845  26.013 -11.684  1.00  0.00           C  
ATOM    708  CD  GLU E 424       2.355  25.979 -11.770  1.00  0.00           C  
ATOM    709  OE1 GLU E 424       2.996  25.214 -11.067  1.00  0.00           O  
ATOM    710  OE2 GLU E 424       2.819  26.747 -12.640  1.00  0.00           O  
ATOM    711  N   ALA E 425      -2.194  25.273 -14.397  1.00  0.00           N  
ATOM    712  CA  ALA E 425      -3.003  26.110 -15.285  1.00  0.00           C  
ATOM    713  C   ALA E 425      -4.490  25.919 -15.052  1.00  0.00           C  
ATOM    714  O   ALA E 425      -5.255  26.903 -15.049  1.00  0.00           O  
ATOM    715  CB  ALA E 425      -2.659  25.785 -16.734  1.00  0.00           C  
ATOM    716  N   TRP E 426      -4.884  24.674 -14.875  1.00  0.00           N  
ATOM    717  CA  TRP E 426      -6.281  24.291 -14.644  1.00  0.00           C  
ATOM    718  C   TRP E 426      -6.786  24.767 -13.301  1.00  0.00           C  
ATOM    719  O   TRP E 426      -7.967  25.102 -13.182  1.00  0.00           O  
ATOM    720  CB  TRP E 426      -6.425  22.781 -14.759  1.00  0.00           C  
ATOM    721  CG  TRP E 426      -6.283  22.229 -16.138  1.00  0.00           C  
ATOM    722  CD1 TRP E 426      -6.295  22.896 -17.331  1.00  0.00           C  
ATOM    723  CD2 TRP E 426      -6.130  20.833 -16.467  1.00  0.00           C  
ATOM    724  NE1 TRP E 426      -6.183  22.018 -18.368  1.00  0.00           N  
ATOM    725  CE2 TRP E 426      -6.080  20.749 -17.874  1.00  0.00           C  
ATOM    726  CE3 TRP E 426      -6.044  19.680 -15.703  1.00  0.00           C  
ATOM    727  CZ2 TRP E 426      -5.929  19.539 -18.531  1.00  0.00           C  
ATOM    728  CZ3 TRP E 426      -5.886  18.476 -16.354  1.00  0.00           C  
ATOM    729  CH2 TRP E 426      -5.836  18.404 -17.747  1.00  0.00           C  
ATOM    730  N   SER E 427      -5.944  24.786 -12.307  1.00  0.00           N  
ATOM    731  CA  SER E 427      -6.224  25.200 -10.940  1.00  0.00           C  
ATOM    732  C   SER E 427      -6.730  26.637 -10.858  1.00  0.00           C  
ATOM    733  O   SER E 427      -7.665  26.974 -10.089  1.00  0.00           O  
ATOM    734  CB  SER E 427      -4.965  25.028 -10.092  1.00  0.00           C  
ATOM    735  OG  SER E 427      -4.536  23.685 -10.082  1.00  0.00           O  
ATOM    736  N   ALA E 429      -6.117  27.498 -11.651  1.00  0.00           N  
ATOM    737  CA  ALA E 429      -6.406  28.918 -11.784  1.00  0.00           C  
ATOM    738  C   ALA E 429      -7.787  29.164 -12.349  1.00  0.00           C  
ATOM    739  O   ALA E 429      -8.486  30.099 -11.936  1.00  0.00           O  
ATOM    740  CB  ALA E 429      -5.331  29.506 -12.700  1.00  0.00           C  
ATOM    741  N   ARG E 431      -8.196  28.356 -13.307  1.00  0.00           N  
ATOM    742  CA  ARG E 431      -9.506  28.431 -13.972  1.00  0.00           C  
ATOM    743  C   ARG E 431     -10.629  27.981 -13.043  1.00  0.00           C  
ATOM    744  O   ARG E 431     -11.657  28.644 -12.865  1.00  0.00           O  
ATOM    745  CB  ARG E 431      -9.516  27.549 -15.224  1.00  0.00           C  
ATOM    746  CG  ARG E 431      -8.367  27.886 -16.182  1.00  0.00           C  
ATOM    747  CD  ARG E 431      -8.901  28.857 -17.202  1.00  0.00           C  
ATOM    748  NE  ARG E 431      -9.933  28.162 -17.969  1.00  0.00           N  
ATOM    749  CZ  ARG E 431     -10.784  28.728 -18.824  1.00  0.00           C  
ATOM    750  NH1 ARG E 431     -10.799  30.036 -19.078  1.00  0.00           N  
ATOM    751  NH2 ARG E 431     -11.651  27.916 -19.443  1.00  0.00           N  
ATOM    752  N   ILE E 432     -10.379  26.839 -12.429  1.00  0.00           N  
ATOM    753  CA  ILE E 432     -11.242  26.145 -11.469  1.00  0.00           C  
ATOM    754  C   ILE E 432     -11.501  27.061 -10.302  1.00  0.00           C  
ATOM    755  O   ILE E 432     -12.626  27.247  -9.820  1.00  0.00           O  
ATOM    756  CB  ILE E 432     -10.599  24.748 -11.188  1.00  0.00           C  
ATOM    757  CG1 ILE E 432     -10.998  23.898 -12.444  1.00  0.00           C  
ATOM    758  CG2 ILE E 432     -10.955  24.029  -9.875  1.00  0.00           C  
ATOM    759  CD1 ILE E 432     -10.617  22.404 -12.349  1.00  0.00           C  
ATOM    760  N   LYS E 433     -10.439  27.726  -9.861  1.00  0.00           N  
ATOM    761  CA  LYS E 433     -10.550  28.688  -8.759  1.00  0.00           C  
ATOM    762  C   LYS E 433     -11.581  29.727  -9.186  1.00  0.00           C  
ATOM    763  O   LYS E 433     -12.466  30.043  -8.362  1.00  0.00           O  
ATOM    764  CB  LYS E 433      -9.237  29.316  -8.379  1.00  0.00           C  
ATOM    765  CG  LYS E 433      -9.356  30.507  -7.412  1.00  0.00           C  
ATOM    766  CD  LYS E 433      -7.977  30.938  -6.937  1.00  0.00           C  
ATOM    767  CE  LYS E 433      -8.041  31.772  -5.680  1.00  0.00           C  
ATOM    768  NZ  LYS E 433      -6.710  32.397  -5.383  1.00  0.00           N  
ATOM    769  N   GLU E 434     -11.470  30.221 -10.413  1.00  0.00           N  
ATOM    770  CA  GLU E 434     -12.410  31.236 -10.914  1.00  0.00           C  
ATOM    771  C   GLU E 434     -13.839  30.729 -10.903  1.00  0.00           C  
ATOM    772  O   GLU E 434     -14.631  31.481 -10.297  1.00  0.00           O  
ATOM    773  CB  GLU E 434     -12.087  31.798 -12.287  1.00  0.00           C  
ATOM    774  N   GLN E 435     -14.157  29.591 -11.486  1.00  0.00           N  
ATOM    775  CA  GLN E 435     -15.541  29.101 -11.475  1.00  0.00           C  
ATOM    776  C   GLN E 435     -16.067  28.789 -10.073  1.00  0.00           C  
ATOM    777  O   GLN E 435     -17.298  28.932  -9.888  1.00  0.00           O  
ATOM    778  CB  GLN E 435     -15.788  27.854 -12.317  1.00  0.00           C  
ATOM    779  CG  GLN E 435     -15.070  27.858 -13.637  1.00  0.00           C  
ATOM    780  CD  GLN E 435     -15.164  26.514 -14.306  1.00  0.00           C  
ATOM    781  OE1 GLN E 435     -14.990  25.497 -13.640  1.00  0.00           O  
ATOM    782  NE2 GLN E 435     -15.447  26.564 -15.600  1.00  0.00           N  
ATOM    783  N   LEU E 436     -15.232  28.350  -9.162  1.00  0.00           N  
ATOM    784  CA  LEU E 436     -15.689  28.031  -7.793  1.00  0.00           C  
ATOM    785  C   LEU E 436     -16.257  29.288  -7.161  1.00  0.00           C  
ATOM    786  O   LEU E 436     -17.439  29.344  -6.776  1.00  0.00           O  
ATOM    787  CB  LEU E 436     -14.538  27.344  -7.063  1.00  0.00           C  
ATOM    788  CG  LEU E 436     -14.348  25.867  -7.369  1.00  0.00           C  
ATOM    789  CD1 LEU E 436     -13.120  25.343  -6.655  1.00  0.00           C  
ATOM    790  CD2 LEU E 436     -15.608  25.150  -6.890  1.00  0.00           C  
ATOM    791  N   GLY E 437     -15.490  30.347  -7.108  1.00  0.00           N  
ATOM    792  CA  GLY E 437     -15.829  31.639  -6.578  1.00  0.00           C  
ATOM    793  C   GLY E 437     -17.171  32.208  -6.942  1.00  0.00           C  
ATOM    794  O   GLY E 437     -17.698  33.047  -6.170  1.00  0.00           O  
ATOM    795  N   ARG E 438     -17.782  31.835  -8.041  1.00  0.00           N  
ATOM    796  CA  ARG E 438     -19.053  32.264  -8.560  1.00  0.00           C  
ATOM    797  C   ARG E 438     -20.218  31.890  -7.625  1.00  0.00           C  
ATOM    798  O   ARG E 438     -21.163  32.660  -7.510  1.00  0.00           O  
ATOM    799  CB  ARG E 438     -19.502  31.566  -9.853  1.00  0.00           C  
ATOM    800  CG  ARG E 438     -18.649  31.511 -11.077  1.00  0.00           C  
ATOM    801  CD  ARG E 438     -19.389  30.862 -12.227  1.00  0.00           C  
ATOM    802  NE  ARG E 438     -18.432  30.583 -13.307  1.00  0.00           N  
ATOM    803  CZ  ARG E 438     -18.709  29.779 -14.334  1.00  0.00           C  
ATOM    804  NH1 ARG E 438     -19.882  29.165 -14.450  1.00  0.00           N  
ATOM    805  NH2 ARG E 438     -17.788  29.574 -15.277  1.00  0.00           N  
ATOM    806  N   PHE E 439     -20.093  30.701  -7.104  1.00  0.00           N  
ATOM    807  CA  PHE E 439     -21.081  30.082  -6.246  1.00  0.00           C  
ATOM    808  C   PHE E 439     -21.060  30.448  -4.784  1.00  0.00           C  
ATOM    809  O   PHE E 439     -22.085  30.137  -4.120  1.00  0.00           O  
ATOM    810  CB  PHE E 439     -20.952  28.546  -6.471  1.00  0.00           C  
ATOM    811  CG  PHE E 439     -21.077  28.164  -7.930  1.00  0.00           C  
ATOM    812  CD1 PHE E 439     -22.348  28.023  -8.500  1.00  0.00           C  
ATOM    813  CD2 PHE E 439     -19.946  27.948  -8.709  1.00  0.00           C  
ATOM    814  CE1 PHE E 439     -22.510  27.682  -9.836  1.00  0.00           C  
ATOM    815  CE2 PHE E 439     -20.090  27.596 -10.055  1.00  0.00           C  
ATOM    816  CZ  PHE E 439     -21.378  27.476 -10.629  1.00  0.00           C  
ATOM    817  N   LEU E 444     -20.028  31.045  -4.234  1.00  0.00           N  
ATOM    818  CA  LEU E 444     -19.931  31.397  -2.824  1.00  0.00           C  
ATOM    819  C   LEU E 444     -19.880  32.887  -2.513  1.00  0.00           C  
ATOM    820  O   LEU E 444     -19.473  33.682  -3.377  1.00  0.00           O  
ATOM    821  CB  LEU E 444     -18.637  30.754  -2.314  1.00  0.00           C  
ATOM    822  CG  LEU E 444     -18.447  29.270  -2.477  1.00  0.00           C  
ATOM    823  CD1 LEU E 444     -17.079  28.862  -1.961  1.00  0.00           C  
ATOM    824  CD2 LEU E 444     -19.562  28.560  -1.698  1.00  0.00           C  
ATOM    825  N   ASP E 445     -20.225  33.208  -1.267  1.00  0.00           N  
ATOM    826  CA  ASP E 445     -20.207  34.602  -0.774  1.00  0.00           C  
ATOM    827  C   ASP E 445     -18.906  34.906  -0.021  1.00  0.00           C  
ATOM    828  O   ASP E 445     -18.471  34.224   0.920  1.00  0.00           O  
ATOM    829  CB  ASP E 445     -21.451  34.925   0.015  1.00  0.00           C  
ATOM    830  CG  ASP E 445     -21.553  36.328   0.551  1.00  0.00           C  
ATOM    831  OD1 ASP E 445     -21.027  37.333   0.072  1.00  0.00           O  
ATOM    832  OD2 ASP E 445     -22.267  36.433   1.573  1.00  0.00           O  
ATOM    833  N   PHE E 457     -18.290  35.970  -0.507  1.00  0.00           N  
ATOM    834  CA  PHE E 457     -17.035  36.507   0.009  1.00  0.00           C  
ATOM    835  C   PHE E 457     -17.233  37.845   0.732  1.00  0.00           C  
ATOM    836  O   PHE E 457     -16.248  38.323   1.326  1.00  0.00           O  
ATOM    837  CB  PHE E 457     -15.968  36.723  -1.088  1.00  0.00           C  
ATOM    838  CG  PHE E 457     -15.537  35.430  -1.696  1.00  0.00           C  
ATOM    839  CD1 PHE E 457     -16.292  34.864  -2.716  1.00  0.00           C  
ATOM    840  CD2 PHE E 457     -14.387  34.795  -1.212  1.00  0.00           C  
ATOM    841  CE1 PHE E 457     -15.910  33.644  -3.283  1.00  0.00           C  
ATOM    842  CE2 PHE E 457     -13.999  33.584  -1.795  1.00  0.00           C  
ATOM    843  CZ  PHE E 457     -14.760  32.994  -2.821  1.00  0.00           C  
ATOM    844  N   GLU E 458     -18.433  38.372   0.627  1.00  0.00           N  
ATOM    845  CA  GLU E 458     -18.775  39.669   1.232  1.00  0.00           C  
ATOM    846  C   GLU E 458     -19.314  39.546   2.648  1.00  0.00           C  
ATOM    847  O   GLU E 458     -19.150  40.506   3.430  1.00  0.00           O  
ATOM    848  CB  GLU E 458     -19.757  40.430   0.341  1.00  0.00           C  
ATOM    849  N   ALA E 459     -19.927  38.419   2.922  1.00  0.00           N  
ATOM    850  CA  ALA E 459     -20.486  38.087   4.221  1.00  0.00           C  
ATOM    851  C   ALA E 459     -19.424  38.233   5.320  1.00  0.00           C  
ATOM    852  O   ALA E 459     -18.260  37.860   5.143  1.00  0.00           O  
ATOM    853  CB  ALA E 459     -20.989  36.636   4.221  1.00  0.00           C  
ATOM    854  N   ASP E 460     -19.881  38.782   6.425  1.00  0.00           N  
ATOM    855  CA  ASP E 460     -19.030  38.996   7.616  1.00  0.00           C  
ATOM    856  C   ASP E 460     -19.510  37.883   8.553  1.00  0.00           C  
ATOM    857  O   ASP E 460     -20.746  37.768   8.693  1.00  0.00           O  
ATOM    858  CB  ASP E 460     -19.133  40.409   8.155  1.00  0.00           C  
ATOM    859  CG  ASP E 460     -18.834  40.468   9.650  1.00  0.00           C  
ATOM    860  OD1 ASP E 460     -17.631  40.416   9.984  1.00  0.00           O  
ATOM    861  OD2 ASP E 460     -19.814  40.533  10.423  1.00  0.00           O  
ATOM    862  N   GLY E 461     -18.577  37.133   9.082  1.00  0.00           N  
ATOM    863  CA  GLY E 461     -18.976  36.013   9.973  1.00  0.00           C  
ATOM    864  C   GLY E 461     -18.753  34.701   9.236  1.00  0.00           C  
ATOM    865  O   GLY E 461     -18.044  33.816   9.774  1.00  0.00           O  
ATOM    866  N   ASN E 463     -19.275  34.604   8.006  1.00  0.00           N  
ATOM    867  CA  ASN E 463     -19.056  33.348   7.251  1.00  0.00           C  
ATOM    868  C   ASN E 463     -18.622  33.472   5.812  1.00  0.00           C  
ATOM    869  O   ASN E 463     -19.120  32.681   4.963  1.00  0.00           O  
ATOM    870  CB  ASN E 463     -20.327  32.486   7.464  1.00  0.00           C  
ATOM    871  CG  ASN E 463     -21.547  32.930   6.701  1.00  0.00           C  
ATOM    872  OD1 ASN E 463     -21.683  34.143   6.460  1.00  0.00           O  
ATOM    873  ND2 ASN E 463     -22.465  32.068   6.257  1.00  0.00           N  
ATOM    874  N   PRO E 471     -17.719  34.368   5.464  1.00  0.00           N  
ATOM    875  CA  PRO E 471     -17.240  34.536   4.084  1.00  0.00           C  
ATOM    876  C   PRO E 471     -16.466  33.290   3.666  1.00  0.00           C  
ATOM    877  O   PRO E 471     -15.780  32.701   4.522  1.00  0.00           O  
ATOM    878  CB  PRO E 471     -16.333  35.760   4.137  1.00  0.00           C  
ATOM    879  CG  PRO E 471     -15.780  35.693   5.544  1.00  0.00           C  
ATOM    880  CD  PRO E 471     -17.019  35.304   6.354  1.00  0.00           C  
ATOM    881  N   ALA E 472     -16.581  32.912   2.410  1.00  0.00           N  
ATOM    882  CA  ALA E 472     -15.868  31.704   1.952  1.00  0.00           C  
ATOM    883  C   ALA E 472     -14.375  31.985   1.858  1.00  0.00           C  
ATOM    884  O   ALA E 472     -13.838  33.077   2.052  1.00  0.00           O  
ATOM    885  CB  ALA E 472     -16.450  31.212   0.638  1.00  0.00           C  
ATOM    886  N   LYS E 473     -13.677  30.926   1.542  1.00  0.00           N  
ATOM    887  CA  LYS E 473     -12.244  30.861   1.323  1.00  0.00           C  
ATOM    888  C   LYS E 473     -12.050  29.818   0.208  1.00  0.00           C  
ATOM    889  O   LYS E 473     -12.774  28.804   0.182  1.00  0.00           O  
ATOM    890  CB  LYS E 473     -11.470  30.433   2.549  1.00  0.00           C  
ATOM    891  CG  LYS E 473     -10.955  31.548   3.421  1.00  0.00           C  
ATOM    892  CD  LYS E 473      -9.954  31.045   4.455  1.00  0.00           C  
ATOM    893  CE  LYS E 473      -9.171  32.189   5.057  1.00  0.00           C  
ATOM    894  NZ  LYS E 473      -8.448  31.748   6.272  1.00  0.00           N  
ATOM    895  N   ILE E 474     -11.125  30.120  -0.677  1.00  0.00           N  
ATOM    896  CA  ILE E 474     -10.767  29.189  -1.759  1.00  0.00           C  
ATOM    897  C   ILE E 474      -9.309  28.848  -1.380  1.00  0.00           C  
ATOM    898  O   ILE E 474      -8.544  29.777  -1.141  1.00  0.00           O  
ATOM    899  CB  ILE E 474     -10.924  29.625  -3.235  1.00  0.00           C  
ATOM    900  CG1 ILE E 474     -12.402  29.910  -3.604  1.00  0.00           C  
ATOM    901  CG2 ILE E 474     -10.319  28.533  -4.204  1.00  0.00           C  
ATOM    902  CD1 ILE E 474     -12.711  30.266  -5.090  1.00  0.00           C  
ATOM    903  N   LYS E 475      -8.998  27.579  -1.249  1.00  0.00           N  
ATOM    904  CA  LYS E 475      -7.616  27.222  -0.860  1.00  0.00           C  
ATOM    905  C   LYS E 475      -7.050  26.236  -1.851  1.00  0.00           C  
ATOM    906  O   LYS E 475      -7.815  25.634  -2.606  1.00  0.00           O  
ATOM    907  CB  LYS E 475      -7.603  26.714   0.563  1.00  0.00           C  
ATOM    908  CG  LYS E 475      -8.009  27.751   1.618  1.00  0.00           C  
ATOM    909  CD  LYS E 475      -7.651  27.189   3.003  1.00  0.00           C  
ATOM    910  CE  LYS E 475      -7.468  28.383   3.923  1.00  0.00           C  
ATOM    911  NZ  LYS E 475      -6.354  28.169   4.870  1.00  0.00           N  
ATOM    912  N   ASN E 476      -5.737  26.122  -1.876  1.00  0.00           N  
ATOM    913  CA  ASN E 476      -4.985  25.225  -2.762  1.00  0.00           C  
ATOM    914  C   ASN E 476      -4.100  24.369  -1.852  1.00  0.00           C  
ATOM    915  O   ASN E 476      -3.232  24.917  -1.143  1.00  0.00           O  
ATOM    916  CB  ASN E 476      -4.166  25.952  -3.829  1.00  0.00           C  
ATOM    917  CG  ASN E 476      -3.692  25.013  -4.944  1.00  0.00           C  
ATOM    918  OD1 ASN E 476      -3.446  23.809  -4.766  1.00  0.00           O  
ATOM    919  ND2 ASN E 476      -3.559  25.532  -6.178  1.00  0.00           N  
ATOM    920  N   ASN E 477      -4.285  23.075  -1.956  1.00  0.00           N  
ATOM    921  CA  ASN E 477      -3.536  22.069  -1.168  1.00  0.00           C  
ATOM    922  C   ASN E 477      -2.085  21.972  -1.594  1.00  0.00           C  
ATOM    923  O   ASN E 477      -1.254  21.297  -0.920  1.00  0.00           O  
ATOM    924  CB  ASN E 477      -4.247  20.720  -1.107  1.00  0.00           C  
ATOM    925  CG  ASN E 477      -4.299  19.901  -2.348  1.00  0.00           C  
ATOM    926  OD1 ASN E 477      -3.619  20.193  -3.341  1.00  0.00           O  
ATOM    927  ND2 ASN E 477      -5.080  18.828  -2.382  1.00  0.00           N  
ATOM    928  N   TYR E 478      -1.705  22.665  -2.654  1.00  0.00           N  
ATOM    929  CA  TYR E 478      -0.337  22.691  -3.137  1.00  0.00           C  
ATOM    930  C   TYR E 478       0.528  23.373  -2.079  1.00  0.00           C  
ATOM    931  O   TYR E 478       1.691  23.009  -1.807  1.00  0.00           O  
ATOM    932  CB  TYR E 478      -0.179  23.381  -4.510  1.00  0.00           C  
ATOM    933  CG  TYR E 478       1.176  22.936  -5.057  1.00  0.00           C  
ATOM    934  CD1 TYR E 478       1.382  21.664  -5.556  1.00  0.00           C  
ATOM    935  CD2 TYR E 478       2.248  23.830  -5.006  1.00  0.00           C  
ATOM    936  CE1 TYR E 478       2.633  21.282  -6.037  1.00  0.00           C  
ATOM    937  CE2 TYR E 478       3.509  23.467  -5.477  1.00  0.00           C  
ATOM    938  CZ  TYR E 478       3.680  22.191  -5.991  1.00  0.00           C  
ATOM    939  OH  TYR E 478       4.941  21.886  -6.427  1.00  0.00           O  
ATOM    940  N   ASP E 479      -0.083  24.375  -1.470  1.00  0.00           N  
ATOM    941  CA  ASP E 479       0.494  25.209  -0.418  1.00  0.00           C  
ATOM    942  C   ASP E 479       1.093  24.418   0.735  1.00  0.00           C  
ATOM    943  O   ASP E 479       2.124  24.876   1.239  1.00  0.00           O  
ATOM    944  CB  ASP E 479      -0.555  26.245   0.032  1.00  0.00           C  
ATOM    945  CG  ASP E 479      -0.835  27.200  -1.116  1.00  0.00           C  
ATOM    946  OD1 ASP E 479      -0.055  27.145  -2.095  1.00  0.00           O  
ATOM    947  OD2 ASP E 479      -1.778  28.000  -1.115  1.00  0.00           O  
ATOM    948  N   TRP E 482       0.466  23.336   1.141  1.00  0.00           N  
ATOM    949  CA  TRP E 482       0.920  22.496   2.223  1.00  0.00           C  
ATOM    950  C   TRP E 482       1.413  21.153   1.672  1.00  0.00           C  
ATOM    951  O   TRP E 482       2.193  20.607   2.465  1.00  0.00           O  
ATOM    952  CB  TRP E 482      -0.039  22.221   3.338  1.00  0.00           C  
ATOM    953  CG  TRP E 482      -1.390  21.664   3.080  1.00  0.00           C  
ATOM    954  CD1 TRP E 482      -1.864  20.372   3.136  1.00  0.00           C  
ATOM    955  CD2 TRP E 482      -2.515  22.475   2.736  1.00  0.00           C  
ATOM    956  NE1 TRP E 482      -3.195  20.353   2.840  1.00  0.00           N  
ATOM    957  CE2 TRP E 482      -3.635  21.632   2.616  1.00  0.00           C  
ATOM    958  CE3 TRP E 482      -2.678  23.855   2.588  1.00  0.00           C  
ATOM    959  CZ2 TRP E 482      -4.899  22.108   2.294  1.00  0.00           C  
ATOM    960  CZ3 TRP E 482      -3.941  24.334   2.273  1.00  0.00           C  
ATOM    961  CH2 TRP E 482      -5.040  23.463   2.122  1.00  0.00           C  
ATOM    962  N   ILE E 485       0.983  20.699   0.514  1.00  0.00           N  
ATOM    963  CA  ILE E 485       1.553  19.394   0.094  1.00  0.00           C  
ATOM    964  C   ILE E 485       2.826  19.597  -0.714  1.00  0.00           C  
ATOM    965  O   ILE E 485       3.786  18.810  -0.601  1.00  0.00           O  
ATOM    966  CB  ILE E 485       0.524  18.480  -0.596  1.00  0.00           C  
ATOM    967  CG1 ILE E 485      -0.738  18.366   0.292  1.00  0.00           C  
ATOM    968  CG2 ILE E 485       1.168  17.094  -0.869  1.00  0.00           C  
ATOM    969  CD1 ILE E 485      -1.924  17.611  -0.398  1.00  0.00           C  
ATOM    970  N   GLY E 486       2.867  20.665  -1.498  1.00  0.00           N  
ATOM    971  CA  GLY E 486       3.969  21.059  -2.327  1.00  0.00           C  
ATOM    972  C   GLY E 486       5.300  20.912  -1.611  1.00  0.00           C  
ATOM    973  O   GLY E 486       6.089  20.093  -2.087  1.00  0.00           O  
ATOM    974  N   PRO E 489       5.514  21.648  -0.525  1.00  0.00           N  
ATOM    975  CA  PRO E 489       6.737  21.646   0.247  1.00  0.00           C  
ATOM    976  C   PRO E 489       7.053  20.549   1.235  1.00  0.00           C  
ATOM    977  O   PRO E 489       8.090  20.578   1.959  1.00  0.00           O  
ATOM    978  CB  PRO E 489       6.667  22.986   0.997  1.00  0.00           C  
ATOM    979  CG  PRO E 489       5.250  23.406   1.063  1.00  0.00           C  
ATOM    980  CD  PRO E 489       4.529  22.635  -0.013  1.00  0.00           C  
ATOM    981  N   LEU E 490       6.236  19.543   1.332  1.00  0.00           N  
ATOM    982  CA  LEU E 490       6.365  18.404   2.231  1.00  0.00           C  
ATOM    983  C   LEU E 490       7.291  17.374   1.610  1.00  0.00           C  
ATOM    984  O   LEU E 490       7.095  16.951   0.446  1.00  0.00           O  
ATOM    985  CB  LEU E 490       4.911  17.982   2.422  1.00  0.00           C  
ATOM    986  CG  LEU E 490       4.555  16.979   3.496  1.00  0.00           C  
ATOM    987  CD1 LEU E 490       4.635  17.607   4.881  1.00  0.00           C  
ATOM    988  CD2 LEU E 490       3.133  16.489   3.208  1.00  0.00           C  
ATOM    989  N   ASP E 494       8.277  16.968   2.379  1.00  0.00           N  
ATOM    990  CA  ASP E 494       9.293  15.966   2.035  1.00  0.00           C  
ATOM    991  C   ASP E 494       8.679  14.587   2.282  1.00  0.00           C  
ATOM    992  O   ASP E 494       7.848  14.452   3.188  1.00  0.00           O  
ATOM    993  CB  ASP E 494      10.593  16.155   2.806  1.00  0.00           C  
ATOM    994  CG  ASP E 494      10.444  15.860   4.281  1.00  0.00           C  
ATOM    995  OD1 ASP E 494       9.997  16.772   4.993  1.00  0.00           O  
ATOM    996  OD2 ASP E 494      10.717  14.776   4.810  1.00  0.00           O  
ATOM    997  N   VAL E 495       9.123  13.630   1.498  1.00  0.00           N  
ATOM    998  CA  VAL E 495       8.600  12.244   1.582  1.00  0.00           C  
ATOM    999  C   VAL E 495       8.791  11.694   2.980  1.00  0.00           C  
ATOM   1000  O   VAL E 495       7.850  11.077   3.537  1.00  0.00           O  
ATOM   1001  CB  VAL E 495       9.138  11.416   0.399  1.00  0.00           C  
ATOM   1002  CG1 VAL E 495      10.648  11.217   0.375  1.00  0.00           C  
ATOM   1003  CG2 VAL E 495       8.512  10.036   0.277  1.00  0.00           C  
ATOM   1004  N   ILE E 496       9.941  11.903   3.601  1.00  0.00           N  
ATOM   1005  CA  ILE E 496      10.228  11.394   4.946  1.00  0.00           C  
ATOM   1006  C   ILE E 496       9.215  11.845   5.970  1.00  0.00           C  
ATOM   1007  O   ILE E 496       8.672  11.018   6.742  1.00  0.00           O  
ATOM   1008  CB  ILE E 496      11.718  11.674   5.341  1.00  0.00           C  
ATOM   1009  CG1 ILE E 496      12.613  10.722   4.512  1.00  0.00           C  
ATOM   1010  CG2 ILE E 496      11.936  11.540   6.871  1.00  0.00           C  
ATOM   1011  CD1 ILE E 496      14.043  10.471   5.054  1.00  0.00           C  
ATOM   1012  N   THR E 498       8.910  13.114   6.014  1.00  0.00           N  
ATOM   1013  CA  THR E 498       7.929  13.710   6.945  1.00  0.00           C  
ATOM   1014  C   THR E 498       6.565  13.100   6.726  1.00  0.00           C  
ATOM   1015  O   THR E 498       5.834  12.729   7.655  1.00  0.00           O  
ATOM   1016  CB  THR E 498       7.930  15.279   6.765  1.00  0.00           C  
ATOM   1017  OG1 THR E 498       9.333  15.654   7.018  1.00  0.00           O  
ATOM   1018  CG2 THR E 498       6.955  16.041   7.634  1.00  0.00           C  
ATOM   1019  N   PHE E 499       6.246  12.991   5.444  1.00  0.00           N  
ATOM   1020  CA  PHE E 499       4.984  12.393   4.975  1.00  0.00           C  
ATOM   1021  C   PHE E 499       4.849  10.936   5.391  1.00  0.00           C  
ATOM   1022  O   PHE E 499       3.759  10.567   5.875  1.00  0.00           O  
ATOM   1023  CB  PHE E 499       4.826  12.525   3.456  1.00  0.00           C  
ATOM   1024  CG  PHE E 499       3.634  11.761   2.967  1.00  0.00           C  
ATOM   1025  CD1 PHE E 499       2.360  12.332   3.103  1.00  0.00           C  
ATOM   1026  CD2 PHE E 499       3.788  10.485   2.414  1.00  0.00           C  
ATOM   1027  CE1 PHE E 499       1.239  11.652   2.670  1.00  0.00           C  
ATOM   1028  CE2 PHE E 499       2.657   9.778   1.987  1.00  0.00           C  
ATOM   1029  CZ  PHE E 499       1.397  10.386   2.116  1.00  0.00           C  
ATOM   1030  N   LEU E 500       5.865  10.118   5.196  1.00  0.00           N  
ATOM   1031  CA  LEU E 500       5.771   8.698   5.559  1.00  0.00           C  
ATOM   1032  C   LEU E 500       5.631   8.471   7.056  1.00  0.00           C  
ATOM   1033  O   LEU E 500       4.905   7.558   7.515  1.00  0.00           O  
ATOM   1034  CB  LEU E 500       6.942   7.959   4.902  1.00  0.00           C  
ATOM   1035  CG  LEU E 500       6.849   7.835   3.385  1.00  0.00           C  
ATOM   1036  CD1 LEU E 500       8.066   7.101   2.835  1.00  0.00           C  
ATOM   1037  CD2 LEU E 500       5.571   7.096   3.020  1.00  0.00           C  
ATOM   1038  N   ARG E 501       6.326   9.283   7.828  1.00  0.00           N  
ATOM   1039  CA  ARG E 501       6.361   9.247   9.279  1.00  0.00           C  
ATOM   1040  C   ARG E 501       5.181   9.876   9.992  1.00  0.00           C  
ATOM   1041  O   ARG E 501       4.537   9.206  10.820  1.00  0.00           O  
ATOM   1042  CB  ARG E 501       7.646   9.976   9.715  1.00  0.00           C  
ATOM   1043  CG  ARG E 501       8.870   9.074   9.603  1.00  0.00           C  
ATOM   1044  CD  ARG E 501      10.065   9.907   9.855  1.00  0.00           C  
ATOM   1045  NE  ARG E 501      10.184  10.390  11.215  1.00  0.00           N  
ATOM   1046  CZ  ARG E 501      10.929   9.776  12.140  1.00  0.00           C  
ATOM   1047  NH1 ARG E 501      11.579   8.656  11.843  1.00  0.00           N  
ATOM   1048  NH2 ARG E 501      11.042  10.243  13.379  1.00  0.00           N  
ATOM   1049  N   ASP E 502       4.899  11.118   9.679  1.00  0.00           N  
ATOM   1050  CA  ASP E 502       3.841  11.920  10.288  1.00  0.00           C  
ATOM   1051  C   ASP E 502       2.433  11.583   9.840  1.00  0.00           C  
ATOM   1052  O   ASP E 502       1.483  11.858  10.609  1.00  0.00           O  
ATOM   1053  CB  ASP E 502       4.178  13.414  10.151  1.00  0.00           C  
ATOM   1054  CG  ASP E 502       5.326  13.898  10.991  1.00  0.00           C  
ATOM   1055  OD1 ASP E 502       5.996  13.188  11.776  1.00  0.00           O  
ATOM   1056  OD2 ASP E 502       5.608  15.123  10.877  1.00  0.00           O  
ATOM   1057  N   VAL E 503       2.253  11.040   8.664  1.00  0.00           N  
ATOM   1058  CA  VAL E 503       0.908  10.673   8.171  1.00  0.00           C  
ATOM   1059  C   VAL E 503       0.858   9.154   8.062  1.00  0.00           C  
ATOM   1060  O   VAL E 503      -0.040   8.499   8.603  1.00  0.00           O  
ATOM   1061  CB  VAL E 503       0.563  11.411   6.861  1.00  0.00           C  
ATOM   1062  CG1 VAL E 503      -0.791  11.044   6.280  1.00  0.00           C  
ATOM   1063  CG2 VAL E 503       0.676  12.925   7.006  1.00  0.00           C  
ATOM   1064  N   GLY E 840       1.825   8.598   7.370  1.00  0.00           N  
ATOM   1065  CA  GLY E 840       1.930   7.173   7.127  1.00  0.00           C  
ATOM   1066  C   GLY E 840       1.916   6.275   8.326  1.00  0.00           C  
ATOM   1067  O   GLY E 840       1.329   5.167   8.270  1.00  0.00           O  
ATOM   1068  N   LYS E 841       2.521   6.646   9.440  1.00  0.00           N  
ATOM   1069  CA  LYS E 841       2.572   5.775  10.636  1.00  0.00           C  
ATOM   1070  C   LYS E 841       1.198   5.485  11.192  1.00  0.00           C  
ATOM   1071  O   LYS E 841       0.929   4.438  11.828  1.00  0.00           O  
ATOM   1072  CB  LYS E 841       3.545   6.408  11.618  1.00  0.00           C  
ATOM   1073  CG  LYS E 841       4.353   5.505  12.521  1.00  0.00           C  
ATOM   1074  CD  LYS E 841       5.312   4.540  11.831  1.00  0.00           C  
ATOM   1075  CE  LYS E 841       5.714   3.424  12.790  1.00  0.00           C  
ATOM   1076  NZ  LYS E 841       6.579   2.432  12.126  1.00  0.00           N  
ATOM   1077  N   HIS E 844       0.231   6.370  10.968  1.00  0.00           N  
ATOM   1078  CA  HIS E 844      -1.135   6.273  11.420  1.00  0.00           C  
ATOM   1079  C   HIS E 844      -2.017   5.323  10.663  1.00  0.00           C  
ATOM   1080  O   HIS E 844      -3.158   5.089  11.144  1.00  0.00           O  
ATOM   1081  CB  HIS E 844      -1.881   7.663  11.457  1.00  0.00           C  
ATOM   1082  CG  HIS E 844      -1.097   8.486  12.449  1.00  0.00           C  
ATOM   1083  ND1 HIS E 844      -0.854   8.052  13.729  1.00  0.00           N  
ATOM   1084  CD2 HIS E 844      -0.460   9.661  12.318  1.00  0.00           C  
ATOM   1085  CE1 HIS E 844      -0.108   8.973  14.330  1.00  0.00           C  
ATOM   1086  NE2 HIS E 844       0.141   9.959  13.500  1.00  0.00           N  
ATOM   1087  N   PHE E 845      -1.573   4.812   9.537  1.00  0.00           N  
ATOM   1088  CA  PHE E 845      -2.392   3.912   8.720  1.00  0.00           C  
ATOM   1089  C   PHE E 845      -1.758   2.560   8.490  1.00  0.00           C  
ATOM   1090  O   PHE E 845      -0.576   2.493   8.142  1.00  0.00           O  
ATOM   1091  CB  PHE E 845      -2.691   4.565   7.361  1.00  0.00           C  
ATOM   1092  CG  PHE E 845      -3.537   5.797   7.480  1.00  0.00           C  
ATOM   1093  CD1 PHE E 845      -4.922   5.706   7.509  1.00  0.00           C  
ATOM   1094  CD2 PHE E 845      -2.912   7.046   7.594  1.00  0.00           C  
ATOM   1095  CE1 PHE E 845      -5.701   6.860   7.625  1.00  0.00           C  
ATOM   1096  CE2 PHE E 845      -3.658   8.205   7.711  1.00  0.00           C  
ATOM   1097  CZ  PHE E 845      -5.047   8.101   7.734  1.00  0.00           C  
ATOM   1098  N   SER E 846      -2.581   1.546   8.651  1.00  0.00           N  
ATOM   1099  CA  SER E 846      -2.112   0.167   8.411  1.00  0.00           C  
ATOM   1100  C   SER E 846      -2.501  -0.102   6.963  1.00  0.00           C  
ATOM   1101  O   SER E 846      -3.487   0.482   6.480  1.00  0.00           O  
ATOM   1102  CB  SER E 846      -2.789  -0.783   9.373  1.00  0.00           C  
ATOM   1103  OG  SER E 846      -4.121  -0.949   8.912  1.00  0.00           O  
ATOM   1104  N   VAL E 847      -1.812  -0.963   6.268  1.00  0.00           N  
ATOM   1105  CA  VAL E 847      -2.107  -1.304   4.870  1.00  0.00           C  
ATOM   1106  C   VAL E 847      -3.487  -1.935   4.778  1.00  0.00           C  
ATOM   1107  O   VAL E 847      -4.203  -1.732   3.791  1.00  0.00           O  
ATOM   1108  CB  VAL E 847      -0.969  -2.150   4.267  1.00  0.00           C  
ATOM   1109  CG1 VAL E 847      -1.374  -2.961   3.061  1.00  0.00           C  
ATOM   1110  CG2 VAL E 847       0.226  -1.268   3.931  1.00  0.00           C  
ATOM   1111  N   ASN E 848      -3.855  -2.662   5.778  1.00  0.00           N  
ATOM   1112  CA  ASN E 848      -5.113  -3.398   5.952  1.00  0.00           C  
ATOM   1113  C   ASN E 848      -6.345  -2.510   6.041  1.00  0.00           C  
ATOM   1114  O   ASN E 848      -7.425  -2.954   5.642  1.00  0.00           O  
ATOM   1115  CB  ASN E 848      -4.855  -4.303   7.138  1.00  0.00           C  
ATOM   1116  CG  ASN E 848      -5.622  -5.561   7.340  1.00  0.00           C  
ATOM   1117  OD1 ASN E 848      -5.083  -6.506   7.976  1.00  0.00           O  
ATOM   1118  ND2 ASN E 848      -6.872  -5.617   6.844  1.00  0.00           N  
ATOM   1119  N   TYR E 849      -6.260  -1.315   6.527  1.00  0.00           N  
ATOM   1120  CA  TYR E 849      -7.288  -0.317   6.667  1.00  0.00           C  
ATOM   1121  C   TYR E 849      -7.562   0.326   5.306  1.00  0.00           C  
ATOM   1122  O   TYR E 849      -8.693   0.568   4.868  1.00  0.00           O  
ATOM   1123  CB  TYR E 849      -6.830   0.782   7.673  1.00  0.00           C  
ATOM   1124  CG  TYR E 849      -7.753   1.982   7.720  1.00  0.00           C  
ATOM   1125  CD1 TYR E 849      -8.983   1.935   8.384  1.00  0.00           C  
ATOM   1126  CD2 TYR E 849      -7.410   3.156   7.062  1.00  0.00           C  
ATOM   1127  CE1 TYR E 849      -9.834   3.027   8.391  1.00  0.00           C  
ATOM   1128  CE2 TYR E 849      -8.255   4.268   7.064  1.00  0.00           C  
ATOM   1129  CZ  TYR E 849      -9.465   4.200   7.727  1.00  0.00           C  
ATOM   1130  OH  TYR E 849     -10.264   5.311   7.725  1.00  0.00           O  
ATOM   1131  N   MET E 850      -6.450   0.606   4.631  1.00  0.00           N  
ATOM   1132  CA  MET E 850      -6.392   1.216   3.314  1.00  0.00           C  
ATOM   1133  C   MET E 850      -6.878   0.287   2.202  1.00  0.00           C  
ATOM   1134  O   MET E 850      -7.502   0.812   1.257  1.00  0.00           O  
ATOM   1135  CB  MET E 850      -4.982   1.723   3.000  1.00  0.00           C  
ATOM   1136  CG  MET E 850      -4.382   2.647   4.007  1.00  0.00           C  
ATOM   1137  SD  MET E 850      -2.688   3.044   3.483  1.00  0.00           S  
ATOM   1138  CE  MET E 850      -2.956   4.040   2.013  1.00  0.00           C  
ATOM   1139  N   MET E 851      -6.607  -0.991   2.269  1.00  0.00           N  
ATOM   1140  CA  MET E 851      -6.978  -2.025   1.324  1.00  0.00           C  
ATOM   1141  C   MET E 851      -8.472  -2.328   1.295  1.00  0.00           C  
ATOM   1142  O   MET E 851      -9.029  -2.785   0.275  1.00  0.00           O  
ATOM   1143  CB  MET E 851      -6.277  -3.359   1.601  1.00  0.00           C  
ATOM   1144  CG  MET E 851      -4.795  -3.263   1.405  1.00  0.00           C  
ATOM   1145  SD  MET E 851      -4.373  -3.535  -0.348  1.00  0.00           S  
ATOM   1146  CE  MET E 851      -4.802  -5.296  -0.453  1.00  0.00           C  
ATOM   1147  N   ALA E1160      -9.115  -2.094   2.427  1.00  0.00           N  
ATOM   1148  CA  ALA E1160     -10.542  -2.304   2.623  1.00  0.00           C  
ATOM   1149  C   ALA E1160     -11.366  -1.144   2.071  1.00  0.00           C  
ATOM   1150  O   ALA E1160     -12.601  -1.241   2.063  1.00  0.00           O  
ATOM   1151  CB  ALA E1160     -10.858  -2.460   4.104  1.00  0.00           C  
ATOM   1152  N   LYS E1161     -10.720  -0.075   1.671  1.00  0.00           N  
ATOM   1153  CA  LYS E1161     -11.392   1.102   1.130  1.00  0.00           C  
ATOM   1154  C   LYS E1161     -12.051   0.692  -0.173  1.00  0.00           C  
ATOM   1155  O   LYS E1161     -11.419   0.008  -0.995  1.00  0.00           O  
ATOM   1156  CB  LYS E1161     -10.440   2.256   0.866  1.00  0.00           C  
ATOM   1157  CG  LYS E1161      -9.758   2.825   2.121  1.00  0.00           C  
ATOM   1158  CD  LYS E1161     -10.791   3.357   3.095  1.00  0.00           C  
ATOM   1159  CE  LYS E1161     -10.279   4.423   4.029  1.00  0.00           C  
ATOM   1160  NZ  LYS E1161     -11.467   4.967   4.747  1.00  0.00           N  
ATOM   1161  N   GLU E1162     -13.261   1.155  -0.360  1.00  0.00           N  
ATOM   1162  CA  GLU E1162     -14.051   0.891  -1.581  1.00  0.00           C  
ATOM   1163  C   GLU E1162     -13.225   1.181  -2.823  1.00  0.00           C  
ATOM   1164  O   GLU E1162     -13.137   0.325  -3.715  1.00  0.00           O  
ATOM   1165  CB  GLU E1162     -15.305   1.726  -1.640  1.00  0.00           C  
ATOM   1166  CG  GLU E1162     -16.176   1.703  -2.874  1.00  0.00           C  
ATOM   1167  CD  GLU E1162     -16.783   0.373  -3.206  1.00  0.00           C  
ATOM   1168  OE1 GLU E1162     -17.112  -0.451  -2.365  1.00  0.00           O  
ATOM   1169  OE2 GLU E1162     -16.900   0.245  -4.443  1.00  0.00           O  
ATOM   1170  N   SER E1163     -12.597   2.338  -2.858  1.00  0.00           N  
ATOM   1171  CA  SER E1163     -11.753   2.828  -3.942  1.00  0.00           C  
ATOM   1172  C   SER E1163     -10.592   1.933  -4.332  1.00  0.00           C  
ATOM   1173  O   SER E1163     -10.162   1.882  -5.516  1.00  0.00           O  
ATOM   1174  CB  SER E1163     -11.270   4.224  -3.567  1.00  0.00           C  
ATOM   1175  OG  SER E1163     -10.333   4.222  -2.525  1.00  0.00           O  
ATOM   1176  N   VAL E1164     -10.060   1.218  -3.354  1.00  0.00           N  
ATOM   1177  CA  VAL E1164      -8.936   0.280  -3.548  1.00  0.00           C  
ATOM   1178  C   VAL E1164      -9.445  -1.157  -3.700  1.00  0.00           C  
ATOM   1179  O   VAL E1164      -9.017  -1.943  -4.570  1.00  0.00           O  
ATOM   1180  CB  VAL E1164      -7.922   0.480  -2.401  1.00  0.00           C  
ATOM   1181  CG1 VAL E1164      -6.792  -0.546  -2.537  1.00  0.00           C  
ATOM   1182  CG2 VAL E1164      -7.462   1.918  -2.317  1.00  0.00           C  
ATOM   1183  N   GLN E1165     -10.421  -1.503  -2.848  1.00  0.00           N  
ATOM   1184  CA  GLN E1165     -11.007  -2.853  -2.919  1.00  0.00           C  
ATOM   1185  C   GLN E1165     -11.435  -3.005  -4.381  1.00  0.00           C  
ATOM   1186  O   GLN E1165     -10.982  -3.911  -5.088  1.00  0.00           O  
ATOM   1187  CB  GLN E1165     -12.109  -3.116  -1.927  1.00  0.00           C  
ATOM   1188  CG  GLN E1165     -11.765  -3.889  -0.681  1.00  0.00           C  
ATOM   1189  CD  GLN E1165     -11.099  -5.221  -0.954  1.00  0.00           C  
ATOM   1190  OE1 GLN E1165      -9.936  -5.467  -0.610  1.00  0.00           O  
ATOM   1191  NE2 GLN E1165     -11.852  -6.113  -1.598  1.00  0.00           N  
ATOM   1192  N   SER E1166     -12.234  -2.079  -4.873  1.00  0.00           N  
ATOM   1193  CA  SER E1166     -12.765  -2.021  -6.204  1.00  0.00           C  
ATOM   1194  C   SER E1166     -11.767  -2.129  -7.343  1.00  0.00           C  
ATOM   1195  O   SER E1166     -12.231  -2.378  -8.484  1.00  0.00           O  
ATOM   1196  CB  SER E1166     -13.565  -0.721  -6.433  1.00  0.00           C  
ATOM   1197  OG  SER E1166     -12.639   0.275  -6.862  1.00  0.00           O  
ATOM   1198  N   ARG E1170     -10.486  -1.922  -7.108  1.00  0.00           N  
ATOM   1199  CA  ARG E1170      -9.432  -1.939  -8.099  1.00  0.00           C  
ATOM   1200  C   ARG E1170      -8.255  -2.870  -7.986  1.00  0.00           C  
ATOM   1201  O   ARG E1170      -7.435  -2.803  -8.942  1.00  0.00           O  
ATOM   1202  CB  ARG E1170      -8.771  -0.524  -8.102  1.00  0.00           C  
ATOM   1203  CG  ARG E1170      -9.747   0.641  -8.254  1.00  0.00           C  
ATOM   1204  CD  ARG E1170      -9.825   1.006  -9.708  1.00  0.00           C  
ATOM   1205  NE  ARG E1170      -8.479   1.358 -10.166  1.00  0.00           N  
ATOM   1206  CZ  ARG E1170      -8.037   2.609 -10.091  1.00  0.00           C  
ATOM   1207  NH1 ARG E1170      -8.771   3.611  -9.650  1.00  0.00           N  
ATOM   1208  NH2 ARG E1170      -6.798   2.813 -10.515  1.00  0.00           N  
ATOM   1209  N   ILE E1171      -8.094  -3.686  -6.992  1.00  0.00           N  
ATOM   1210  CA  ILE E1171      -6.932  -4.568  -6.817  1.00  0.00           C  
ATOM   1211  C   ILE E1171      -6.683  -5.618  -7.884  1.00  0.00           C  
ATOM   1212  O   ILE E1171      -5.503  -5.981  -8.131  1.00  0.00           O  
ATOM   1213  CB  ILE E1171      -7.031  -5.240  -5.431  1.00  0.00           C  
ATOM   1214  N   GLU E1177      -7.755  -6.117  -8.466  1.00  0.00           N  
ATOM   1215  CA  GLU E1177      -7.723  -7.135  -9.526  1.00  0.00           C  
ATOM   1216  C   GLU E1177      -7.458  -6.431 -10.856  1.00  0.00           C  
ATOM   1217  O   GLU E1177      -6.638  -6.841 -11.688  1.00  0.00           O  
ATOM   1218  CB  GLU E1177      -9.037  -7.895  -9.555  1.00  0.00           C  
ATOM   1219  N   THR E1178      -8.161  -5.321 -11.007  1.00  0.00           N  
ATOM   1220  CA  THR E1178      -8.051  -4.437 -12.169  1.00  0.00           C  
ATOM   1221  C   THR E1178      -6.655  -3.817 -12.137  1.00  0.00           C  
ATOM   1222  O   THR E1178      -5.995  -3.604 -13.166  1.00  0.00           O  
ATOM   1223  CB  THR E1178      -9.189  -3.441 -12.127  1.00  0.00           C  
ATOM   1224  N   GLY E1191      -6.169  -3.528 -10.938  1.00  0.00           N  
ATOM   1225  CA  GLY E1191      -4.848  -2.960 -10.707  1.00  0.00           C  
ATOM   1226  C   GLY E1191      -4.908  -1.500 -10.267  1.00  0.00           C  
ATOM   1227  O   GLY E1191      -5.877  -0.784 -10.569  1.00  0.00           O  
ATOM   1228  N   ILE E1192      -3.869  -1.131  -9.546  1.00  0.00           N  
ATOM   1229  CA  ILE E1192      -3.728   0.235  -9.014  1.00  0.00           C  
ATOM   1230  C   ILE E1192      -2.283   0.417  -8.567  1.00  0.00           C  
ATOM   1231  O   ILE E1192      -1.748  -0.440  -7.841  1.00  0.00           O  
ATOM   1232  CB  ILE E1192      -4.784   0.474  -7.883  1.00  0.00           C  
ATOM   1233  CG1 ILE E1192      -4.756   1.958  -7.409  1.00  0.00           C  
ATOM   1234  CG2 ILE E1192      -4.653  -0.487  -6.671  1.00  0.00           C  
ATOM   1235  CD1 ILE E1192      -5.855   2.199  -6.317  1.00  0.00           C  
ATOM   1236  N   SER E1193      -1.680   1.501  -9.005  1.00  0.00           N  
ATOM   1237  CA  SER E1193      -0.286   1.775  -8.606  1.00  0.00           C  
ATOM   1238  C   SER E1193      -0.277   2.290  -7.170  1.00  0.00           C  
ATOM   1239  O   SER E1193      -1.334   2.667  -6.637  1.00  0.00           O  
ATOM   1240  CB  SER E1193       0.248   2.863  -9.535  1.00  0.00           C  
ATOM   1241  OG  SER E1193      -0.696   3.927  -9.467  1.00  0.00           O  
ATOM   1242  N   PHE E1194       0.893   2.361  -6.587  1.00  0.00           N  
ATOM   1243  CA  PHE E1194       1.124   2.897  -5.242  1.00  0.00           C  
ATOM   1244  C   PHE E1194       0.699   4.364  -5.181  1.00  0.00           C  
ATOM   1245  O   PHE E1194       0.117   4.856  -4.214  1.00  0.00           O  
ATOM   1246  CB  PHE E1194       2.588   2.639  -4.848  1.00  0.00           C  
ATOM   1247  CG  PHE E1194       3.020   3.167  -3.516  1.00  0.00           C  
ATOM   1248  CD1 PHE E1194       2.697   2.502  -2.339  1.00  0.00           C  
ATOM   1249  CD2 PHE E1194       3.742   4.362  -3.456  1.00  0.00           C  
ATOM   1250  CE1 PHE E1194       3.090   2.997  -1.101  1.00  0.00           C  
ATOM   1251  CE2 PHE E1194       4.156   4.892  -2.233  1.00  0.00           C  
ATOM   1252  CZ  PHE E1194       3.823   4.200  -1.065  1.00  0.00           C  
ATOM   1253  N   THR E1195       0.987   5.115  -6.219  1.00  0.00           N  
ATOM   1254  CA  THR E1195       0.689   6.509  -6.504  1.00  0.00           C  
ATOM   1255  C   THR E1195      -0.768   6.825  -6.167  1.00  0.00           C  
ATOM   1256  O   THR E1195      -1.065   7.705  -5.351  1.00  0.00           O  
ATOM   1257  CB  THR E1195       0.939   6.891  -8.026  1.00  0.00           C  
ATOM   1258  OG1 THR E1195       2.330   6.519  -8.289  1.00  0.00           O  
ATOM   1259  CG2 THR E1195       0.700   8.343  -8.394  1.00  0.00           C  
ATOM   1260  N   GLU E1196      -1.671   6.104  -6.798  1.00  0.00           N  
ATOM   1261  CA  GLU E1196      -3.105   6.276  -6.554  1.00  0.00           C  
ATOM   1262  C   GLU E1196      -3.534   5.662  -5.244  1.00  0.00           C  
ATOM   1263  O   GLU E1196      -4.436   6.220  -4.574  1.00  0.00           O  
ATOM   1264  CB  GLU E1196      -3.929   5.722  -7.722  1.00  0.00           C  
ATOM   1265  CG  GLU E1196      -3.864   6.659  -8.940  1.00  0.00           C  
ATOM   1266  CD  GLU E1196      -4.816   6.418 -10.053  1.00  0.00           C  
ATOM   1267  OE1 GLU E1196      -5.453   5.356  -9.896  1.00  0.00           O  
ATOM   1268  OE2 GLU E1196      -4.929   7.205 -10.985  1.00  0.00           O  
ATOM   1269  N   PHE E1198      -2.880   4.569  -4.839  1.00  0.00           N  
ATOM   1270  CA  PHE E1198      -3.204   3.893  -3.563  1.00  0.00           C  
ATOM   1271  C   PHE E1198      -3.020   4.883  -2.401  1.00  0.00           C  
ATOM   1272  O   PHE E1198      -3.860   4.857  -1.498  1.00  0.00           O  
ATOM   1273  CB  PHE E1198      -2.463   2.593  -3.350  1.00  0.00           C  
ATOM   1274  CG  PHE E1198      -2.554   1.861  -2.039  1.00  0.00           C  
ATOM   1275  CD1 PHE E1198      -3.721   1.204  -1.660  1.00  0.00           C  
ATOM   1276  CD2 PHE E1198      -1.459   1.796  -1.185  1.00  0.00           C  
ATOM   1277  CE1 PHE E1198      -3.814   0.512  -0.464  1.00  0.00           C  
ATOM   1278  CE2 PHE E1198      -1.528   1.111   0.037  1.00  0.00           C  
ATOM   1279  CZ  PHE E1198      -2.716   0.462   0.392  1.00  0.00           C  
ATOM   1280  N   SER E1199      -2.007   5.695  -2.428  1.00  0.00           N  
ATOM   1281  CA  SER E1199      -1.596   6.697  -1.488  1.00  0.00           C  
ATOM   1282  C   SER E1199      -2.350   8.013  -1.471  1.00  0.00           C  
ATOM   1283  O   SER E1199      -2.245   8.828  -0.525  1.00  0.00           O  
ATOM   1284  CB  SER E1199      -0.119   7.093  -1.781  1.00  0.00           C  
ATOM   1285  OG  SER E1199       0.625   5.988  -1.317  1.00  0.00           O  
ATOM   1286  N   TYR E1200      -3.135   8.248  -2.489  1.00  0.00           N  
ATOM   1287  CA  TYR E1200      -3.920   9.470  -2.602  1.00  0.00           C  
ATOM   1288  C   TYR E1200      -4.687   9.783  -1.340  1.00  0.00           C  
ATOM   1289  O   TYR E1200      -4.734  10.953  -0.909  1.00  0.00           O  
ATOM   1290  CB  TYR E1200      -4.871   9.331  -3.834  1.00  0.00           C  
ATOM   1291  CG  TYR E1200      -5.702  10.575  -4.050  1.00  0.00           C  
ATOM   1292  CD1 TYR E1200      -6.882  10.775  -3.349  1.00  0.00           C  
ATOM   1293  CD2 TYR E1200      -5.259  11.570  -4.922  1.00  0.00           C  
ATOM   1294  CE1 TYR E1200      -7.617  11.938  -3.535  1.00  0.00           C  
ATOM   1295  CE2 TYR E1200      -5.993  12.732  -5.151  1.00  0.00           C  
ATOM   1296  CZ  TYR E1200      -7.183  12.907  -4.428  1.00  0.00           C  
ATOM   1297  OH  TYR E1200      -7.973  14.003  -4.577  1.00  0.00           O  
ATOM   1298  N   MET E1201      -5.317   8.781  -0.744  1.00  0.00           N  
ATOM   1299  CA  MET E1201      -6.160   8.934   0.447  1.00  0.00           C  
ATOM   1300  C   MET E1201      -5.430   9.578   1.606  1.00  0.00           C  
ATOM   1301  O   MET E1201      -6.085  10.315   2.380  1.00  0.00           O  
ATOM   1302  CB  MET E1201      -6.876   7.637   0.792  1.00  0.00           C  
ATOM   1303  CG  MET E1201      -5.927   6.616   1.372  1.00  0.00           C  
ATOM   1304  SD  MET E1201      -6.956   5.207   1.914  1.00  0.00           S  
ATOM   1305  CE  MET E1201      -6.750   4.122   0.473  1.00  0.00           C  
ATOM   1306  N   MET E1202      -4.140   9.319   1.730  1.00  0.00           N  
ATOM   1307  CA  MET E1202      -3.275   9.898   2.760  1.00  0.00           C  
ATOM   1308  C   MET E1202      -3.231  11.428   2.606  1.00  0.00           C  
ATOM   1309  O   MET E1202      -3.338  12.171   3.594  1.00  0.00           O  
ATOM   1310  CB  MET E1202      -1.866   9.363   2.628  1.00  0.00           C  
ATOM   1311  CG  MET E1202      -1.705   7.883   2.612  1.00  0.00           C  
ATOM   1312  SD  MET E1202      -1.908   7.351   4.345  1.00  0.00           S  
ATOM   1313  CE  MET E1202      -3.700   7.073   4.371  1.00  0.00           C  
ATOM   1314  N   LEU E1203      -3.045  11.859   1.365  1.00  0.00           N  
ATOM   1315  CA  LEU E1203      -2.969  13.283   1.001  1.00  0.00           C  
ATOM   1316  C   LEU E1203      -4.285  13.979   1.331  1.00  0.00           C  
ATOM   1317  O   LEU E1203      -4.316  15.036   1.975  1.00  0.00           O  
ATOM   1318  CB  LEU E1203      -2.576  13.442  -0.463  1.00  0.00           C  
ATOM   1319  CG  LEU E1203      -1.211  13.019  -0.941  1.00  0.00           C  
ATOM   1320  CD1 LEU E1203      -1.009  13.327  -2.426  1.00  0.00           C  
ATOM   1321  CD2 LEU E1203      -0.159  13.792  -0.147  1.00  0.00           C  
ATOM   1322  N   GLN E1204      -5.373  13.358   0.883  1.00  0.00           N  
ATOM   1323  CA  GLN E1204      -6.715  13.897   1.159  1.00  0.00           C  
ATOM   1324  C   GLN E1204      -6.912  13.880   2.679  1.00  0.00           C  
ATOM   1325  O   GLN E1204      -7.436  14.844   3.291  1.00  0.00           O  
ATOM   1326  CB  GLN E1204      -7.788  13.222   0.300  1.00  0.00           C  
ATOM   1327  CG  GLN E1204      -9.167  13.767   0.668  1.00  0.00           C  
ATOM   1328  CD  GLN E1204     -10.259  13.428  -0.276  1.00  0.00           C  
ATOM   1329  OE1 GLN E1204     -10.074  12.874  -1.345  1.00  0.00           O  
ATOM   1330  NE2 GLN E1204     -11.507  13.767   0.073  1.00  0.00           N  
ATOM   1331  N   ALA E1205      -6.446  12.823   3.345  1.00  0.00           N  
ATOM   1332  CA  ALA E1205      -6.506  12.634   4.789  1.00  0.00           C  
ATOM   1333  C   ALA E1205      -5.870  13.824   5.495  1.00  0.00           C  
ATOM   1334  O   ALA E1205      -6.429  14.452   6.429  1.00  0.00           O  
ATOM   1335  CB  ALA E1205      -5.807  11.344   5.204  1.00  0.00           C  
ATOM   1336  N   TYR E1206      -4.677  14.144   5.018  1.00  0.00           N  
ATOM   1337  CA  TYR E1206      -3.836  15.238   5.498  1.00  0.00           C  
ATOM   1338  C   TYR E1206      -4.439  16.591   5.290  1.00  0.00           C  
ATOM   1339  O   TYR E1206      -4.236  17.518   6.118  1.00  0.00           O  
ATOM   1340  CB  TYR E1206      -2.478  15.106   4.769  1.00  0.00           C  
ATOM   1341  CG  TYR E1206      -1.423  16.048   5.296  1.00  0.00           C  
ATOM   1342  CD1 TYR E1206      -0.872  15.910   6.563  1.00  0.00           C  
ATOM   1343  CD2 TYR E1206      -0.983  17.110   4.486  1.00  0.00           C  
ATOM   1344  CE1 TYR E1206       0.093  16.800   7.025  1.00  0.00           C  
ATOM   1345  CE2 TYR E1206      -0.025  18.013   4.942  1.00  0.00           C  
ATOM   1346  CZ  TYR E1206       0.514  17.855   6.220  1.00  0.00           C  
ATOM   1347  OH  TYR E1206       1.463  18.752   6.618  1.00  0.00           O  
ATOM   1348  N   ASP E1207      -5.188  16.761   4.207  1.00  0.00           N  
ATOM   1349  CA  ASP E1207      -5.871  18.027   3.899  1.00  0.00           C  
ATOM   1350  C   ASP E1207      -6.870  18.410   5.013  1.00  0.00           C  
ATOM   1351  O   ASP E1207      -6.958  19.556   5.461  1.00  0.00           O  
ATOM   1352  CB  ASP E1207      -6.621  17.965   2.576  1.00  0.00           C  
ATOM   1353  CG  ASP E1207      -5.696  18.147   1.392  1.00  0.00           C  
ATOM   1354  OD1 ASP E1207      -4.551  18.598   1.613  1.00  0.00           O  
ATOM   1355  OD2 ASP E1207      -6.165  17.828   0.298  1.00  0.00           O  
ATOM   1356  N   PHE E1208      -7.616  17.385   5.385  1.00  0.00           N  
ATOM   1357  CA  PHE E1208      -8.646  17.483   6.424  1.00  0.00           C  
ATOM   1358  C   PHE E1208      -7.956  17.839   7.733  1.00  0.00           C  
ATOM   1359  O   PHE E1208      -8.444  18.764   8.436  1.00  0.00           O  
ATOM   1360  CB  PHE E1208      -9.534  16.257   6.443  1.00  0.00           C  
ATOM   1361  CG  PHE E1208     -10.841  16.386   7.162  1.00  0.00           C  
ATOM   1362  CD1 PHE E1208     -11.254  17.600   7.724  1.00  0.00           C  
ATOM   1363  CD2 PHE E1208     -11.675  15.286   7.281  1.00  0.00           C  
ATOM   1364  CE1 PHE E1208     -12.446  17.720   8.397  1.00  0.00           C  
ATOM   1365  CE2 PHE E1208     -12.908  15.370   7.944  1.00  0.00           C  
ATOM   1366  CZ  PHE E1208     -13.282  16.598   8.503  1.00  0.00           C  
ATOM   1367  N   LEU E1209      -6.858  17.156   8.040  1.00  0.00           N  
ATOM   1368  CA  LEU E1209      -6.124  17.439   9.281  1.00  0.00           C  
ATOM   1369  C   LEU E1209      -5.644  18.891   9.359  1.00  0.00           C  
ATOM   1370  O   LEU E1209      -5.868  19.572  10.380  1.00  0.00           O  
ATOM   1371  CB  LEU E1209      -4.979  16.430   9.495  1.00  0.00           C  
ATOM   1372  CG  LEU E1209      -4.031  16.835  10.645  1.00  0.00           C  
ATOM   1373  CD1 LEU E1209      -4.798  16.879  11.965  1.00  0.00           C  
ATOM   1374  CD2 LEU E1209      -2.866  15.860  10.711  1.00  0.00           C  
ATOM   1375  N   ARG E1210      -4.991  19.330   8.307  1.00  0.00           N  
ATOM   1376  CA  ARG E1210      -4.440  20.681   8.179  1.00  0.00           C  
ATOM   1377  C   ARG E1210      -5.452  21.800   8.251  1.00  0.00           C  
ATOM   1378  O   ARG E1210      -5.180  22.866   8.851  1.00  0.00           O  
ATOM   1379  CB  ARG E1210      -3.642  20.781   6.877  1.00  0.00           C  
ATOM   1380  CG  ARG E1210      -2.132  20.587   7.150  1.00  0.00           C  
ATOM   1381  CD  ARG E1210      -1.561  21.945   7.500  1.00  0.00           C  
ATOM   1382  NE  ARG E1210      -2.321  22.970   6.771  1.00  0.00           N  
ATOM   1383  CZ  ARG E1210      -1.823  24.168   6.422  1.00  0.00           C  
ATOM   1384  NH1 ARG E1210      -0.565  24.538   6.687  1.00  0.00           N  
ATOM   1385  NH2 ARG E1210      -2.665  24.991   5.762  1.00  0.00           N  
ATOM   1386  N   LEU E1211      -6.601  21.577   7.661  1.00  0.00           N  
ATOM   1387  CA  LEU E1211      -7.756  22.463   7.603  1.00  0.00           C  
ATOM   1388  C   LEU E1211      -8.474  22.485   8.940  1.00  0.00           C  
ATOM   1389  O   LEU E1211      -9.031  23.507   9.381  1.00  0.00           O  
ATOM   1390  CB  LEU E1211      -8.610  22.057   6.393  1.00  0.00           C  
ATOM   1391  CG  LEU E1211      -8.166  22.531   5.016  1.00  0.00           C  
ATOM   1392  CD1 LEU E1211      -9.260  22.197   3.989  1.00  0.00           C  
ATOM   1393  CD2 LEU E1211      -7.964  24.048   4.989  1.00  0.00           C  
ATOM   1394  N   TYR E1212      -8.461  21.354   9.611  1.00  0.00           N  
ATOM   1395  CA  TYR E1212      -9.012  21.175  10.949  1.00  0.00           C  
ATOM   1396  C   TYR E1212      -8.157  22.009  11.919  1.00  0.00           C  
ATOM   1397  O   TYR E1212      -8.642  22.756  12.790  1.00  0.00           O  
ATOM   1398  CB  TYR E1212      -9.028  19.678  11.316  1.00  0.00           C  
ATOM   1399  CG  TYR E1212      -9.467  19.419  12.745  1.00  0.00           C  
ATOM   1400  CD1 TYR E1212      -8.537  19.412  13.781  1.00  0.00           C  
ATOM   1401  CD2 TYR E1212     -10.806  19.189  13.061  1.00  0.00           C  
ATOM   1402  CE1 TYR E1212      -8.918  19.190  15.085  1.00  0.00           C  
ATOM   1403  CE2 TYR E1212     -11.223  18.967  14.374  1.00  0.00           C  
ATOM   1404  CZ  TYR E1212     -10.259  18.968  15.376  1.00  0.00           C  
ATOM   1405  OH  TYR E1212     -10.589  18.740  16.689  1.00  0.00           O  
ATOM   1406  N   GLU E1213      -6.836  21.878  11.781  1.00  0.00           N  
ATOM   1407  CA  GLU E1213      -5.923  22.615  12.655  1.00  0.00           C  
ATOM   1408  C   GLU E1213      -5.896  24.090  12.308  1.00  0.00           C  
ATOM   1409  O   GLU E1213      -6.134  24.903  13.207  1.00  0.00           O  
ATOM   1410  CB  GLU E1213      -4.515  22.052  12.675  1.00  0.00           C  
ATOM   1411  CG  GLU E1213      -4.227  20.756  13.428  1.00  0.00           C  
ATOM   1412  CD  GLU E1213      -2.993  20.002  13.047  1.00  0.00           C  
ATOM   1413  OE1 GLU E1213      -2.509  20.359  11.938  1.00  0.00           O  
ATOM   1414  OE2 GLU E1213      -2.429  19.109  13.676  1.00  0.00           O  
ATOM   1415  N   THR E1289      -5.641  24.485  11.086  1.00  0.00           N  
ATOM   1416  CA  THR E1289      -5.536  25.882  10.668  1.00  0.00           C  
ATOM   1417  C   THR E1289      -6.791  26.698  10.505  1.00  0.00           C  
ATOM   1418  O   THR E1289      -6.698  27.947  10.666  1.00  0.00           O  
ATOM   1419  CB  THR E1289      -4.648  26.002   9.339  1.00  0.00           C  
ATOM   1420  OG1 THR E1289      -5.409  25.474   8.228  1.00  0.00           O  
ATOM   1421  CG2 THR E1289      -3.323  25.248   9.450  1.00  0.00           C  
ATOM   1422  N   GLU E1290      -7.908  26.061  10.178  1.00  0.00           N  
ATOM   1423  CA  GLU E1290      -9.170  26.769   9.953  1.00  0.00           C  
ATOM   1424  C   GLU E1290     -10.344  26.382  10.797  1.00  0.00           C  
ATOM   1425  O   GLU E1290     -11.475  26.877  10.548  1.00  0.00           O  
ATOM   1426  CB  GLU E1290      -9.626  26.524   8.486  1.00  0.00           C  
ATOM   1427  CG  GLU E1290      -8.774  27.160   7.400  1.00  0.00           C  
ATOM   1428  CD  GLU E1290      -8.835  28.647   7.297  1.00  0.00           C  
ATOM   1429  OE1 GLU E1290      -9.850  29.114   7.837  1.00  0.00           O  
ATOM   1430  OE2 GLU E1290      -8.012  29.331   6.729  1.00  0.00           O  
ATOM   1431  N   GLY E1291     -10.184  25.488  11.735  1.00  0.00           N  
ATOM   1432  CA  GLY E1291     -11.239  25.005  12.627  1.00  0.00           C  
ATOM   1433  C   GLY E1291     -12.270  24.203  11.856  1.00  0.00           C  
ATOM   1434  O   GLY E1291     -13.458  24.127  12.252  1.00  0.00           O  
ATOM   1435  N   CYS E1292     -11.796  23.576  10.776  1.00  0.00           N  
ATOM   1436  CA  CYS E1292     -12.669  22.768   9.913  1.00  0.00           C  
ATOM   1437  C   CYS E1292     -13.137  21.511  10.631  1.00  0.00           C  
ATOM   1438  O   CYS E1292     -12.303  20.659  10.970  1.00  0.00           O  
ATOM   1439  CB  CYS E1292     -11.978  22.462   8.589  1.00  0.00           C  
ATOM   1440  SG  CYS E1292     -13.088  21.634   7.422  1.00  0.00           S  
ATOM   1441  N   ARG E1293     -14.435  21.399  10.817  1.00  0.00           N  
ATOM   1442  CA  ARG E1293     -15.105  20.284  11.485  1.00  0.00           C  
ATOM   1443  C   ARG E1293     -15.950  19.368  10.628  1.00  0.00           C  
ATOM   1444  O   ARG E1293     -16.490  18.335  11.090  1.00  0.00           O  
ATOM   1445  CB  ARG E1293     -16.077  20.897  12.536  1.00  0.00           C  
ATOM   1446  CG  ARG E1293     -15.293  21.557  13.673  1.00  0.00           C  
ATOM   1447  CD  ARG E1293     -15.349  20.714  14.883  1.00  0.00           C  
ATOM   1448  NE  ARG E1293     -14.232  21.015  15.776  1.00  0.00           N  
ATOM   1449  CZ  ARG E1293     -14.475  21.023  17.097  1.00  0.00           C  
ATOM   1450  NH1 ARG E1293     -15.725  20.774  17.519  1.00  0.00           N  
ATOM   1451  NH2 ARG E1293     -13.485  21.283  17.945  1.00  0.00           N  
ATOM   1452  N   LEU E1294     -16.152  19.734   9.387  1.00  0.00           N  
ATOM   1453  CA  LEU E1294     -16.948  18.958   8.459  1.00  0.00           C  
ATOM   1454  C   LEU E1294     -16.340  19.045   7.048  1.00  0.00           C  
ATOM   1455  O   LEU E1294     -15.953  20.119   6.570  1.00  0.00           O  
ATOM   1456  CB  LEU E1294     -18.413  19.402   8.502  1.00  0.00           C  
ATOM   1457  CG  LEU E1294     -19.340  18.856   7.415  1.00  0.00           C  
ATOM   1458  CD1 LEU E1294     -19.724  17.400   7.636  1.00  0.00           C  
ATOM   1459  CD2 LEU E1294     -20.625  19.693   7.387  1.00  0.00           C  
ATOM   1460  N   GLN E1295     -16.314  17.847   6.466  1.00  0.00           N  
ATOM   1461  CA  GLN E1295     -15.881  17.617   5.118  1.00  0.00           C  
ATOM   1462  C   GLN E1295     -17.114  17.029   4.386  1.00  0.00           C  
ATOM   1463  O   GLN E1295     -17.701  16.081   4.899  1.00  0.00           O  
ATOM   1464  CB  GLN E1295     -14.738  16.649   4.866  1.00  0.00           C  
ATOM   1465  CG  GLN E1295     -14.318  16.673   3.401  1.00  0.00           C  
ATOM   1466  CD  GLN E1295     -13.176  15.763   3.068  1.00  0.00           C  
ATOM   1467  OE1 GLN E1295     -12.871  15.523   1.890  1.00  0.00           O  
ATOM   1468  NE2 GLN E1295     -12.506  15.241   4.076  1.00  0.00           N  
ATOM   1469  N   ILE E1296     -17.404  17.607   3.227  1.00  0.00           N  
ATOM   1470  CA  ILE E1296     -18.506  17.077   2.393  1.00  0.00           C  
ATOM   1471  C   ILE E1296     -17.844  16.639   1.063  1.00  0.00           C  
ATOM   1472  O   ILE E1296     -16.736  17.078   0.715  1.00  0.00           O  
ATOM   1473  CB  ILE E1296     -19.751  17.981   2.231  1.00  0.00           C  
ATOM   1474  CG1 ILE E1296     -19.427  19.248   1.393  1.00  0.00           C  
ATOM   1475  CG2 ILE E1296     -20.407  18.406   3.579  1.00  0.00           C  
ATOM   1476  CD1 ILE E1296     -20.677  19.963   0.794  1.00  0.00           C  
ATOM   1477  N   GLY E1297     -18.513  15.777   0.340  1.00  0.00           N  
ATOM   1478  CA  GLY E1297     -18.011  15.294  -0.951  1.00  0.00           C  
ATOM   1479  C   GLY E1297     -19.095  14.443  -1.607  1.00  0.00           C  
ATOM   1480  O   GLY E1297     -20.165  14.240  -1.025  1.00  0.00           O  
ATOM   1481  N   GLY E1298     -18.785  13.986  -2.792  1.00  0.00           N  
ATOM   1482  CA  GLY E1298     -19.727  13.137  -3.532  1.00  0.00           C  
ATOM   1483  C   GLY E1298     -19.629  11.784  -2.797  1.00  0.00           C  
ATOM   1484  O   GLY E1298     -18.811  11.602  -1.880  1.00  0.00           O  
ATOM   1485  N   SER E1299     -20.441  10.878  -3.264  1.00  0.00           N  
ATOM   1486  CA  SER E1299     -20.637   9.532  -2.851  1.00  0.00           C  
ATOM   1487  C   SER E1299     -19.381   8.688  -2.736  1.00  0.00           C  
ATOM   1488  O   SER E1299     -19.256   7.865  -1.814  1.00  0.00           O  
ATOM   1489  CB  SER E1299     -21.473   8.784  -3.936  1.00  0.00           C  
ATOM   1490  OG  SER E1299     -22.839   9.056  -3.762  1.00  0.00           O  
ATOM   1491  N   ASP E1300     -18.516   8.865  -3.719  1.00  0.00           N  
ATOM   1492  CA  ASP E1300     -17.271   8.098  -3.859  1.00  0.00           C  
ATOM   1493  C   ASP E1300     -16.149   8.540  -2.933  1.00  0.00           C  
ATOM   1494  O   ASP E1300     -15.114   7.841  -2.932  1.00  0.00           O  
ATOM   1495  CB  ASP E1300     -16.857   8.058  -5.322  1.00  0.00           C  
ATOM   1496  CG  ASP E1300     -16.554   9.383  -5.947  1.00  0.00           C  
ATOM   1497  OD1 ASP E1300     -16.397  10.426  -5.312  1.00  0.00           O  
ATOM   1498  OD2 ASP E1300     -16.435   9.415  -7.193  1.00  0.00           O  
ATOM   1499  N   GLN E1301     -16.364   9.635  -2.230  1.00  0.00           N  
ATOM   1500  CA  GLN E1301     -15.399  10.213  -1.313  1.00  0.00           C  
ATOM   1501  C   GLN E1301     -15.480   9.726   0.110  1.00  0.00           C  
ATOM   1502  O   GLN E1301     -14.683  10.188   0.943  1.00  0.00           O  
ATOM   1503  CB  GLN E1301     -15.530  11.746  -1.317  1.00  0.00           C  
ATOM   1504  CG  GLN E1301     -15.162  12.383  -2.622  1.00  0.00           C  
ATOM   1505  CD  GLN E1301     -13.791  12.049  -3.113  1.00  0.00           C  
ATOM   1506  OE1 GLN E1301     -12.769  12.348  -2.479  1.00  0.00           O  
ATOM   1507  NE2 GLN E1301     -13.731  11.384  -4.262  1.00  0.00           N  
ATOM   1508  N   TRP E1302     -16.407   8.855   0.441  1.00  0.00           N  
ATOM   1509  CA  TRP E1302     -16.593   8.338   1.802  1.00  0.00           C  
ATOM   1510  C   TRP E1302     -15.263   7.880   2.388  1.00  0.00           C  
ATOM   1511  O   TRP E1302     -14.820   8.352   3.456  1.00  0.00           O  
ATOM   1512  CB  TRP E1302     -17.626   7.217   1.796  1.00  0.00           C  
ATOM   1513  CG  TRP E1302     -17.876   6.690   3.179  1.00  0.00           C  
ATOM   1514  CD1 TRP E1302     -17.513   5.470   3.698  1.00  0.00           C  
ATOM   1515  CD2 TRP E1302     -18.530   7.386   4.239  1.00  0.00           C  
ATOM   1516  NE1 TRP E1302     -17.909   5.368   5.009  1.00  0.00           N  
ATOM   1517  CE2 TRP E1302     -18.544   6.525   5.355  1.00  0.00           C  
ATOM   1518  CE3 TRP E1302     -19.133   8.637   4.327  1.00  0.00           C  
ATOM   1519  CZ2 TRP E1302     -19.138   6.882   6.564  1.00  0.00           C  
ATOM   1520  CZ3 TRP E1302     -19.730   8.989   5.522  1.00  0.00           C  
ATOM   1521  CH2 TRP E1302     -19.732   8.134   6.619  1.00  0.00           C  
ATOM   1522  N   GLY E1303     -14.614   6.959   1.696  1.00  0.00           N  
ATOM   1523  CA  GLY E1303     -13.334   6.400   2.121  1.00  0.00           C  
ATOM   1524  C   GLY E1303     -12.267   7.417   2.475  1.00  0.00           C  
ATOM   1525  O   GLY E1303     -11.565   7.271   3.481  1.00  0.00           O  
ATOM   1526  N   ASN E1304     -12.089   8.423   1.671  1.00  0.00           N  
ATOM   1527  CA  ASN E1304     -11.131   9.503   1.747  1.00  0.00           C  
ATOM   1528  C   ASN E1304     -11.445  10.453   2.907  1.00  0.00           C  
ATOM   1529  O   ASN E1304     -10.531  10.999   3.521  1.00  0.00           O  
ATOM   1530  CB  ASN E1304     -11.120  10.280   0.430  1.00  0.00           C  
ATOM   1531  CG  ASN E1304     -10.447   9.687  -0.761  1.00  0.00           C  
ATOM   1532  OD1 ASN E1304      -9.774   8.663  -0.689  1.00  0.00           O  
ATOM   1533  ND2 ASN E1304     -10.596  10.349  -1.919  1.00  0.00           N  
ATOM   1534  N   ILE E1306     -12.720  10.656   3.112  1.00  0.00           N  
ATOM   1535  CA  ILE E1306     -13.257  11.515   4.164  1.00  0.00           C  
ATOM   1536  C   ILE E1306     -13.023  10.842   5.519  1.00  0.00           C  
ATOM   1537  O   ILE E1306     -12.493  11.489   6.438  1.00  0.00           O  
ATOM   1538  CB  ILE E1306     -14.775  11.858   3.952  1.00  0.00           C  
ATOM   1539  CG1 ILE E1306     -14.985  12.727   2.680  1.00  0.00           C  
ATOM   1540  CG2 ILE E1306     -15.359  12.513   5.243  1.00  0.00           C  
ATOM   1541  CD1 ILE E1306     -16.477  12.946   2.254  1.00  0.00           C  
ATOM   1542  N   THR E1310     -13.400   9.584   5.602  1.00  0.00           N  
ATOM   1543  CA  THR E1310     -13.229   8.801   6.840  1.00  0.00           C  
ATOM   1544  C   THR E1310     -11.766   8.602   7.191  1.00  0.00           C  
ATOM   1545  O   THR E1310     -11.414   8.460   8.379  1.00  0.00           O  
ATOM   1546  CB  THR E1310     -14.079   7.478   6.862  1.00  0.00           C  
ATOM   1547  OG1 THR E1310     -13.618   6.679   5.754  1.00  0.00           O  
ATOM   1548  CG2 THR E1310     -15.587   7.672   6.762  1.00  0.00           C  
ATOM   1549  N   ALA E1312     -10.865   8.609   6.240  1.00  0.00           N  
ATOM   1550  CA  ALA E1312      -9.411   8.497   6.384  1.00  0.00           C  
ATOM   1551  C   ALA E1312      -8.889   9.773   7.046  1.00  0.00           C  
ATOM   1552  O   ALA E1312      -7.962   9.731   7.860  1.00  0.00           O  
ATOM   1553  CB  ALA E1312      -8.709   8.208   5.064  1.00  0.00           C  
ATOM   1554  N   GLY E1314      -9.484  10.895   6.720  1.00  0.00           N  
ATOM   1555  CA  GLY E1314      -9.160  12.205   7.274  1.00  0.00           C  
ATOM   1556  C   GLY E1314      -9.555  12.245   8.751  1.00  0.00           C  
ATOM   1557  O   GLY E1314      -8.832  12.845   9.543  1.00  0.00           O  
ATOM   1558  N   LEU E1316     -10.671  11.630   9.101  1.00  0.00           N  
ATOM   1559  CA  LEU E1316     -11.199  11.503  10.448  1.00  0.00           C  
ATOM   1560  C   LEU E1316     -10.322  10.550  11.253  1.00  0.00           C  
ATOM   1561  O   LEU E1316     -10.006  10.873  12.406  1.00  0.00           O  
ATOM   1562  CB  LEU E1316     -12.672  11.079  10.447  1.00  0.00           C  
ATOM   1563  CG  LEU E1316     -13.601  12.174   9.870  1.00  0.00           C  
ATOM   1564  CD1 LEU E1316     -14.953  11.587   9.567  1.00  0.00           C  
ATOM   1565  CD2 LEU E1316     -13.630  13.326  10.877  1.00  0.00           C  
ATOM   1566  N   GLU E1317      -9.925   9.465  10.635  1.00  0.00           N  
ATOM   1567  CA  GLU E1317      -9.024   8.509  11.268  1.00  0.00           C  
ATOM   1568  C   GLU E1317      -7.711   9.217  11.601  1.00  0.00           C  
ATOM   1569  O   GLU E1317      -7.191   9.047  12.734  1.00  0.00           O  
ATOM   1570  CB  GLU E1317      -8.754   7.281  10.423  1.00  0.00           C  
ATOM   1571  CG  GLU E1317      -8.108   6.076  11.122  1.00  0.00           C  
ATOM   1572  CD  GLU E1317      -8.884   5.520  12.293  1.00  0.00           C  
ATOM   1573  OE1 GLU E1317     -10.012   5.864  12.634  1.00  0.00           O  
ATOM   1574  OE2 GLU E1317      -8.227   4.644  12.900  1.00  0.00           O  
ATOM   1575  N   LEU E1318      -7.150  10.008  10.690  1.00  0.00           N  
ATOM   1576  CA  LEU E1318      -5.915  10.727  10.926  1.00  0.00           C  
ATOM   1577  C   LEU E1318      -6.068  11.790  12.019  1.00  0.00           C  
ATOM   1578  O   LEU E1318      -5.076  12.034  12.739  1.00  0.00           O  
ATOM   1579  CB  LEU E1318      -5.358  11.357   9.640  1.00  0.00           C  
ATOM   1580  CG  LEU E1318      -4.005  12.075   9.850  1.00  0.00           C  
ATOM   1581  CD1 LEU E1318      -2.916  11.070  10.249  1.00  0.00           C  
ATOM   1582  CD2 LEU E1318      -3.640  12.827   8.581  1.00  0.00           C  
ATOM   1583  N   ILE E1319      -7.226  12.409  12.090  1.00  0.00           N  
ATOM   1584  CA  ILE E1319      -7.514  13.440  13.096  1.00  0.00           C  
ATOM   1585  C   ILE E1319      -7.617  12.748  14.464  1.00  0.00           C  
ATOM   1586  O   ILE E1319      -6.948  13.148  15.425  1.00  0.00           O  
ATOM   1587  CB  ILE E1319      -8.777  14.308  12.783  1.00  0.00           C  
ATOM   1588  CG1 ILE E1319      -8.510  15.252  11.572  1.00  0.00           C  
ATOM   1589  CG2 ILE E1319      -9.245  15.110  14.016  1.00  0.00           C  
ATOM   1590  CD1 ILE E1319      -9.793  16.049  11.168  1.00  0.00           C  
ATOM   1591  N   ARG E1321      -8.439  11.710  14.484  1.00  0.00           N  
ATOM   1592  CA  ARG E1321      -8.648  10.923  15.692  1.00  0.00           C  
ATOM   1593  C   ARG E1321      -7.304  10.479  16.264  1.00  0.00           C  
ATOM   1594  O   ARG E1321      -7.017  10.768  17.432  1.00  0.00           O  
ATOM   1595  CB  ARG E1321      -9.509   9.667  15.486  1.00  0.00           C  
ATOM   1596  CG  ARG E1321      -9.709   8.892  16.790  1.00  0.00           C  
ATOM   1597  CD  ARG E1321     -10.674   7.782  16.640  1.00  0.00           C  
ATOM   1598  NE  ARG E1321     -10.103   6.631  15.966  1.00  0.00           N  
ATOM   1599  CZ  ARG E1321      -9.117   5.862  16.429  1.00  0.00           C  
ATOM   1600  NH1 ARG E1321      -8.519   6.054  17.602  1.00  0.00           N  
ATOM   1601  NH2 ARG E1321      -8.709   4.833  15.672  1.00  0.00           N  
ATOM   1602  N   LYS E1322      -6.502   9.802  15.462  1.00  0.00           N  
ATOM   1603  CA  LYS E1322      -5.194   9.277  15.839  1.00  0.00           C  
ATOM   1604  C   LYS E1322      -4.130  10.302  16.173  1.00  0.00           C  
ATOM   1605  O   LYS E1322      -3.105   9.946  16.795  1.00  0.00           O  
ATOM   1606  CB  LYS E1322      -4.641   8.367  14.748  1.00  0.00           C  
ATOM   1607  CG  LYS E1322      -5.429   7.077  14.536  1.00  0.00           C  
ATOM   1608  CD  LYS E1322      -4.522   6.037  13.927  1.00  0.00           C  
ATOM   1609  CE  LYS E1322      -4.871   4.612  14.236  1.00  0.00           C  
ATOM   1610  NZ  LYS E1322      -5.643   3.994  13.124  1.00  0.00           N  
ATOM   1611  N   THR E1323      -4.299  11.538  15.771  1.00  0.00           N  
ATOM   1612  CA  THR E1323      -3.336  12.618  16.003  1.00  0.00           C  
ATOM   1613  C   THR E1323      -3.756  13.590  17.085  1.00  0.00           C  
ATOM   1614  O   THR E1323      -2.892  14.268  17.687  1.00  0.00           O  
ATOM   1615  CB  THR E1323      -3.079  13.298  14.589  1.00  0.00           C  
ATOM   1616  OG1 THR E1323      -2.422  12.241  13.815  1.00  0.00           O  
ATOM   1617  CG2 THR E1323      -2.268  14.575  14.593  1.00  0.00           C  
ATOM   1618  N   LYS E1324      -5.047  13.660  17.353  1.00  0.00           N  
ATOM   1619  CA  LYS E1324      -5.615  14.553  18.336  1.00  0.00           C  
ATOM   1620  C   LYS E1324      -6.384  13.826  19.436  1.00  0.00           C  
ATOM   1621  O   LYS E1324      -6.310  14.261  20.592  1.00  0.00           O  
ATOM   1622  CB  LYS E1324      -6.685  15.516  17.772  1.00  0.00           C  
ATOM   1623  CG  LYS E1324      -6.400  16.207  16.459  1.00  0.00           C  
ATOM   1624  CD  LYS E1324      -5.282  17.194  16.614  1.00  0.00           C  
ATOM   1625  CE  LYS E1324      -4.605  17.659  15.350  1.00  0.00           C  
ATOM   1626  NZ  LYS E1324      -3.405  18.462  15.770  1.00  0.00           N  
ATOM   1627  N   GLY E1344      -7.137  12.837  19.024  1.00  0.00           N  
ATOM   1628  CA  GLY E1344      -7.996  12.078  19.954  1.00  0.00           C  
ATOM   1629  C   GLY E1344      -9.037  13.063  20.525  1.00  0.00           C  
ATOM   1630  O   GLY E1344     -10.211  13.024  20.108  1.00  0.00           O  
ATOM   1631  N   ARG E1345     -15.551  14.592  17.119  1.00  0.00           N  
ATOM   1632  CA  ARG E1345     -14.883  15.898  17.034  1.00  0.00           C  
ATOM   1633  C   ARG E1345     -15.175  16.602  15.707  1.00  0.00           C  
ATOM   1634  O   ARG E1345     -15.562  17.786  15.628  1.00  0.00           O  
ATOM   1635  CB  ARG E1345     -13.388  15.639  17.223  1.00  0.00           C  
ATOM   1636  N   ALA E1347     -14.965  15.839  14.646  1.00  0.00           N  
ATOM   1637  CA  ALA E1347     -15.144  16.261  13.258  1.00  0.00           C  
ATOM   1638  C   ALA E1347     -16.036  15.246  12.559  1.00  0.00           C  
ATOM   1639  O   ALA E1347     -16.131  14.076  12.949  1.00  0.00           O  
ATOM   1640  CB  ALA E1347     -13.784  16.459  12.593  1.00  0.00           C  
ATOM   1641  N   PHE E1348     -16.730  15.742  11.532  1.00  0.00           N  
ATOM   1642  CA  PHE E1348     -17.709  14.952  10.780  1.00  0.00           C  
ATOM   1643  C   PHE E1348     -17.414  14.863   9.294  1.00  0.00           C  
ATOM   1644  O   PHE E1348     -16.598  15.595   8.730  1.00  0.00           O  
ATOM   1645  CB  PHE E1348     -19.142  15.512  11.054  1.00  0.00           C  
ATOM   1646  CG  PHE E1348     -19.438  15.637  12.528  1.00  0.00           C  
ATOM   1647  CD1 PHE E1348     -19.933  14.553  13.251  1.00  0.00           C  
ATOM   1648  CD2 PHE E1348     -19.146  16.842  13.200  1.00  0.00           C  
ATOM   1649  CE1 PHE E1348     -20.159  14.671  14.626  1.00  0.00           C  
ATOM   1650  CE2 PHE E1348     -19.355  16.962  14.559  1.00  0.00           C  
ATOM   1651  CZ  PHE E1348     -19.861  15.878  15.269  1.00  0.00           C  
ATOM   1652  N   GLY E1349     -18.122  13.927   8.685  1.00  0.00           N  
ATOM   1653  CA  GLY E1349     -18.048  13.654   7.250  1.00  0.00           C  
ATOM   1654  C   GLY E1349     -19.461  13.428   6.699  1.00  0.00           C  
ATOM   1655  O   GLY E1349     -20.235  12.648   7.285  1.00  0.00           O  
ATOM   1656  N   LEU E1350     -19.757  14.096   5.605  1.00  0.00           N  
ATOM   1657  CA  LEU E1350     -21.059  13.962   4.916  1.00  0.00           C  
ATOM   1658  C   LEU E1350     -20.777  13.766   3.424  1.00  0.00           C  
ATOM   1659  O   LEU E1350     -19.889  14.448   2.881  1.00  0.00           O  
ATOM   1660  CB  LEU E1350     -21.966  15.156   5.281  1.00  0.00           C  
ATOM   1661  CG  LEU E1350     -23.382  15.163   4.703  1.00  0.00           C  
ATOM   1662  CD1 LEU E1350     -24.364  15.936   5.584  1.00  0.00           C  
ATOM   1663  CD2 LEU E1350     -23.426  15.843   3.329  1.00  0.00           C  
ATOM   1664  N   THR E1351     -21.483  12.871   2.774  1.00  0.00           N  
ATOM   1665  CA  THR E1351     -21.350  12.610   1.338  1.00  0.00           C  
ATOM   1666  C   THR E1351     -22.722  12.779   0.665  1.00  0.00           C  
ATOM   1667  O   THR E1351     -23.761  12.459   1.271  1.00  0.00           O  
ATOM   1668  CB  THR E1351     -20.714  11.224   0.953  1.00  0.00           C  
ATOM   1669  OG1 THR E1351     -21.619  10.190   1.412  1.00  0.00           O  
ATOM   1670  CG2 THR E1351     -19.320  10.960   1.519  1.00  0.00           C  
ATOM   1671  N   ILE E1352     -22.694  13.266  -0.560  1.00  0.00           N  
ATOM   1672  CA  ILE E1352     -23.879  13.476  -1.400  1.00  0.00           C  
ATOM   1673  C   ILE E1352     -24.028  12.254  -2.310  1.00  0.00           C  
ATOM   1674  O   ILE E1352     -23.026  11.703  -2.808  1.00  0.00           O  
ATOM   1675  CB  ILE E1352     -23.697  14.768  -2.268  1.00  0.00           C  
ATOM   1676  CG1 ILE E1352     -22.932  15.878  -1.550  1.00  0.00           C  
ATOM   1677  CG2 ILE E1352     -25.041  15.292  -2.856  1.00  0.00           C  
ATOM   1678  CD1 ILE E1352     -23.741  17.104  -1.093  1.00  0.00           C  
ATOM   1679  N   PRO E1356     -25.255  11.829  -2.559  1.00  0.00           N  
ATOM   1680  CA  PRO E1356     -25.515  10.681  -3.433  1.00  0.00           C  
ATOM   1681  C   PRO E1356     -25.304  11.115  -4.875  1.00  0.00           C  
ATOM   1682  O   PRO E1356     -25.404  12.294  -5.216  1.00  0.00           O  
ATOM   1683  CB  PRO E1356     -26.945  10.256  -3.171  1.00  0.00           C  
ATOM   1684  CG  PRO E1356     -27.573  11.321  -2.379  1.00  0.00           C  
ATOM   1685  CD  PRO E1356     -26.517  12.365  -2.058  1.00  0.00           C  
ATOM   1686  N   LEU E1360     -25.038  10.102  -5.656  1.00  0.00           N  
ATOM   1687  CA  LEU E1360     -24.833  10.257  -7.126  1.00  0.00           C  
ATOM   1688  C   LEU E1360     -26.228  10.572  -7.650  1.00  0.00           C  
ATOM   1689  O   LEU E1360     -27.196   9.983  -7.138  1.00  0.00           O  
ATOM   1690  CB  LEU E1360     -24.201   8.939  -7.518  1.00  0.00           C  
ATOM   1691  CG  LEU E1360     -23.436   8.718  -8.786  1.00  0.00           C  
ATOM   1692  CD1 LEU E1360     -23.236   7.212  -9.017  1.00  0.00           C  
ATOM   1693  CD2 LEU E1360     -24.250   9.300  -9.953  1.00  0.00           C  
ATOM   1694  N   VAL E1361     -26.338  11.480  -8.596  1.00  0.00           N  
ATOM   1695  CA  VAL E1361     -27.642  11.867  -9.158  1.00  0.00           C  
ATOM   1696  C   VAL E1361     -28.086  10.699 -10.045  1.00  0.00           C  
ATOM   1697  O   VAL E1361     -27.250  10.218 -10.835  1.00  0.00           O  
ATOM   1698  CB  VAL E1361     -27.586  13.183  -9.937  1.00  0.00           C  
ATOM   1699  CG1 VAL E1361     -28.970  13.813 -10.066  1.00  0.00           C  
ATOM   1700  CG2 VAL E1361     -26.602  14.181  -9.363  1.00  0.00           C  
ATOM   1701  N   THR E1365     -29.323  10.298  -9.869  1.00  0.00           N  
ATOM   1702  CA  THR E1365     -29.910   9.199 -10.627  1.00  0.00           C  
ATOM   1703  C   THR E1365     -30.889   9.684 -11.687  1.00  0.00           C  
ATOM   1704  O   THR E1365     -31.441  10.779 -11.673  1.00  0.00           O  
ATOM   1705  CB  THR E1365     -30.641   8.155  -9.692  1.00  0.00           C  
ATOM   1706  OG1 THR E1365     -31.665   8.942  -8.999  1.00  0.00           O  
ATOM   1707  CG2 THR E1365     -29.752   7.397  -8.711  1.00  0.00           C  
ATOM   1708  N   LYS E1366     -31.074   8.778 -12.637  1.00  0.00           N  
ATOM   1709  CA  LYS E1366     -31.991   8.944 -13.785  1.00  0.00           C  
ATOM   1710  C   LYS E1366     -32.915   7.728 -13.703  1.00  0.00           C  
ATOM   1711  O   LYS E1366     -32.444   6.629 -13.340  1.00  0.00           O  
ATOM   1712  CB  LYS E1366     -31.277   9.040 -15.117  1.00  0.00           C  
ATOM   1713  CG  LYS E1366     -30.364  10.257 -15.283  1.00  0.00           C  
ATOM   1714  CD  LYS E1366     -29.644  10.325 -16.611  1.00  0.00           C  
ATOM   1715  CE  LYS E1366     -30.548  10.669 -17.773  1.00  0.00           C  
ATOM   1716  NZ  LYS E1366     -29.822  10.558 -19.074  1.00  0.00           N  
ATOM   1717  N   ALA E1368     -34.181   7.895 -14.028  1.00  0.00           N  
ATOM   1718  CA  ALA E1368     -35.186   6.842 -13.995  1.00  0.00           C  
ATOM   1719  C   ALA E1368     -34.891   5.795 -15.049  1.00  0.00           C  
ATOM   1720  O   ALA E1368     -35.265   4.625 -14.858  1.00  0.00           O  
ATOM   1721  CB  ALA E1368     -36.597   7.368 -14.197  1.00  0.00           C  
ATOM   1722  N   ASP E1369     -34.220   6.198 -16.116  1.00  0.00           N  
ATOM   1723  CA  ASP E1369     -33.845   5.306 -17.211  1.00  0.00           C  
ATOM   1724  C   ASP E1369     -32.619   4.473 -16.868  1.00  0.00           C  
ATOM   1725  O   ASP E1369     -32.268   3.571 -17.665  1.00  0.00           O  
ATOM   1726  CB  ASP E1369     -33.646   6.118 -18.492  1.00  0.00           C  
ATOM   1727  CG  ASP E1369     -32.355   6.879 -18.561  1.00  0.00           C  
ATOM   1728  OD1 ASP E1369     -31.523   6.887 -17.650  1.00  0.00           O  
ATOM   1729  OD2 ASP E1369     -32.122   7.527 -19.605  1.00  0.00           O  
ATOM   1730  N   GLY E1370     -31.931   4.764 -15.787  1.00  0.00           N  
ATOM   1731  CA  GLY E1370     -30.748   4.041 -15.371  1.00  0.00           C  
ATOM   1732  C   GLY E1370     -29.481   4.394 -16.108  1.00  0.00           C  
ATOM   1733  O   GLY E1370     -28.467   3.650 -16.061  1.00  0.00           O  
ATOM   1734  N   THR E1373     -29.460   5.512 -16.801  1.00  0.00           N  
ATOM   1735  CA  THR E1373     -28.249   5.968 -17.518  1.00  0.00           C  
ATOM   1736  C   THR E1373     -27.510   6.880 -16.550  1.00  0.00           C  
ATOM   1737  O   THR E1373     -28.033   7.259 -15.478  1.00  0.00           O  
ATOM   1738  CB  THR E1373     -28.616   6.568 -18.905  1.00  0.00           C  
ATOM   1739  OG1 THR E1373     -29.289   7.832 -18.635  1.00  0.00           O  
ATOM   1740  CG2 THR E1373     -29.482   5.597 -19.718  1.00  0.00           C  
ATOM   1741  N   LYS E1412     -26.296   7.226 -16.894  1.00  0.00           N  
ATOM   1742  CA  LYS E1412     -25.432   8.063 -16.048  1.00  0.00           C  
ATOM   1743  C   LYS E1412     -25.744   9.542 -16.145  1.00  0.00           C  
ATOM   1744  O   LYS E1412     -25.573  10.094 -17.258  1.00  0.00           O  
ATOM   1745  CB  LYS E1412     -23.990   7.764 -16.476  1.00  0.00           C  
ATOM   1746  CG  LYS E1412     -23.078   8.046 -15.439  1.00  0.00           C  
ATOM   1747  N   PHE E1415     -26.157  10.169 -15.044  1.00  0.00           N  
ATOM   1748  CA  PHE E1415     -26.440  11.618 -15.077  1.00  0.00           C  
ATOM   1749  C   PHE E1415     -25.210  12.283 -15.731  1.00  0.00           C  
ATOM   1750  O   PHE E1415     -24.044  11.933 -15.502  1.00  0.00           O  
ATOM   1751  CB  PHE E1415     -26.802  12.248 -13.742  1.00  0.00           C  
ATOM   1752  CG  PHE E1415     -26.610  13.739 -13.596  1.00  0.00           C  
ATOM   1753  CD1 PHE E1415     -27.621  14.626 -13.944  1.00  0.00           C  
ATOM   1754  CD2 PHE E1415     -25.406  14.266 -13.122  1.00  0.00           C  
ATOM   1755  CE1 PHE E1415     -27.455  15.997 -13.828  1.00  0.00           C  
ATOM   1756  CE2 PHE E1415     -25.202  15.637 -13.010  1.00  0.00           C  
ATOM   1757  CZ  PHE E1415     -26.250  16.511 -13.360  1.00  0.00           C  
ATOM   1758  N   GLY E1416     -25.522  13.249 -16.577  1.00  0.00           N  
ATOM   1759  CA  GLY E1416     -24.601  14.090 -17.302  1.00  0.00           C  
ATOM   1760  C   GLY E1416     -24.011  13.513 -18.560  1.00  0.00           C  
ATOM   1761  O   GLY E1416     -23.211  14.198 -19.247  1.00  0.00           O  
ATOM   1762  N   LYS E1417     -24.390  12.284 -18.853  1.00  0.00           N  
ATOM   1763  CA  LYS E1417     -23.914  11.581 -20.048  1.00  0.00           C  
ATOM   1764  C   LYS E1417     -24.862  11.917 -21.206  1.00  0.00           C  
ATOM   1765  O   LYS E1417     -25.901  11.279 -21.389  1.00  0.00           O  
ATOM   1766  CB  LYS E1417     -23.802  10.093 -19.812  1.00  0.00           C  
ATOM   1767  N   THR E1442     -24.446  12.925 -21.939  1.00  0.00           N  
ATOM   1768  CA  THR E1442     -25.107  13.491 -23.115  1.00  0.00           C  
ATOM   1769  C   THR E1442     -24.487  12.946 -24.391  1.00  0.00           C  
ATOM   1770  O   THR E1442     -23.374  12.374 -24.387  1.00  0.00           O  
ATOM   1771  CB  THR E1442     -25.006  15.067 -23.036  1.00  0.00           C  
ATOM   1772  OG1 THR E1442     -25.494  15.351 -21.676  1.00  0.00           O  
ATOM   1773  CG2 THR E1442     -25.772  15.866 -24.074  1.00  0.00           C  
ATOM   1774  N   GLU E1444     -25.210  13.158 -25.492  1.00  0.00           N  
ATOM   1775  CA  GLU E1444     -24.706  12.695 -26.817  1.00  0.00           C  
ATOM   1776  C   GLU E1444     -23.639  13.692 -27.261  1.00  0.00           C  
ATOM   1777  O   GLU E1444     -22.662  13.398 -27.965  1.00  0.00           O  
ATOM   1778  CB  GLU E1444     -25.846  12.470 -27.779  1.00  0.00           C  
ATOM   1779  N   SER E1450     -23.815  14.908 -26.788  1.00  0.00           N  
ATOM   1780  CA  SER E1450     -22.965  16.059 -26.983  1.00  0.00           C  
ATOM   1781  C   SER E1450     -21.602  15.918 -26.305  1.00  0.00           C  
ATOM   1782  O   SER E1450     -20.600  16.491 -26.795  1.00  0.00           O  
ATOM   1783  CB  SER E1450     -23.701  17.282 -26.412  1.00  0.00           C  
ATOM   1784  N   GLY E1452     -21.552  15.191 -25.214  1.00  0.00           N  
ATOM   1785  CA  GLY E1452     -20.321  14.999 -24.409  1.00  0.00           C  
ATOM   1786  C   GLY E1452     -20.610  15.789 -23.128  1.00  0.00           C  
ATOM   1787  O   GLY E1452     -21.791  16.103 -22.882  1.00  0.00           O  
ATOM   1788  N   THR E1455     -19.624  16.134 -22.367  1.00  0.00           N  
ATOM   1789  CA  THR E1455     -19.743  16.851 -21.091  1.00  0.00           C  
ATOM   1790  C   THR E1455     -20.350  18.235 -21.147  1.00  0.00           C  
ATOM   1791  O   THR E1455     -20.023  19.077 -21.981  1.00  0.00           O  
ATOM   1792  CB  THR E1455     -18.329  16.883 -20.357  1.00  0.00           C  
ATOM   1793  OG1 THR E1455     -17.981  15.475 -20.109  1.00  0.00           O  
ATOM   1794  CG2 THR E1455     -18.252  17.632 -19.042  1.00  0.00           C  
ATOM   1795  N   ILE E1456     -21.233  18.478 -20.198  1.00  0.00           N  
ATOM   1796  CA  ILE E1456     -21.894  19.778 -20.010  1.00  0.00           C  
ATOM   1797  C   ILE E1456     -21.014  20.578 -19.033  1.00  0.00           C  
ATOM   1798  O   ILE E1456     -21.119  20.428 -17.808  1.00  0.00           O  
ATOM   1799  CB  ILE E1456     -23.359  19.592 -19.516  1.00  0.00           C  
ATOM   1800  CG1 ILE E1456     -24.091  18.639 -20.488  1.00  0.00           C  
ATOM   1801  CG2 ILE E1456     -24.098  20.950 -19.341  1.00  0.00           C  
ATOM   1802  CD1 ILE E1456     -24.054  19.124 -21.980  1.00  0.00           C  
ATOM   1803  N   TRP E1457     -20.135  21.391 -19.579  1.00  0.00           N  
ATOM   1804  CA  TRP E1457     -19.199  22.184 -18.784  1.00  0.00           C  
ATOM   1805  C   TRP E1457     -19.870  23.392 -18.163  1.00  0.00           C  
ATOM   1806  O   TRP E1457     -20.986  23.709 -18.569  1.00  0.00           O  
ATOM   1807  CB  TRP E1457     -18.041  22.588 -19.692  1.00  0.00           C  
ATOM   1808  CG  TRP E1457     -17.339  21.430 -20.299  1.00  0.00           C  
ATOM   1809  CD1 TRP E1457     -17.522  20.926 -21.550  1.00  0.00           C  
ATOM   1810  CD2 TRP E1457     -16.343  20.612 -19.675  1.00  0.00           C  
ATOM   1811  NE1 TRP E1457     -16.702  19.845 -21.754  1.00  0.00           N  
ATOM   1812  CE2 TRP E1457     -15.968  19.626 -20.626  1.00  0.00           C  
ATOM   1813  CE3 TRP E1457     -15.746  20.615 -18.412  1.00  0.00           C  
ATOM   1814  CZ2 TRP E1457     -15.017  18.649 -20.352  1.00  0.00           C  
ATOM   1815  CZ3 TRP E1457     -14.800  19.647 -18.137  1.00  0.00           C  
ATOM   1816  CH2 TRP E1457     -14.444  18.680 -19.088  1.00  0.00           C  
ATOM   1817  N   LEU E1458     -19.176  24.042 -17.249  1.00  0.00           N  
ATOM   1818  CA  LEU E1458     -19.580  25.239 -16.550  1.00  0.00           C  
ATOM   1819  C   LEU E1458     -18.888  26.455 -17.192  1.00  0.00           C  
ATOM   1820  O   LEU E1458     -19.140  27.594 -16.775  1.00  0.00           O  
ATOM   1821  CB  LEU E1458     -19.258  25.199 -15.059  1.00  0.00           C  
ATOM   1822  CG  LEU E1458     -19.805  24.074 -14.204  1.00  0.00           C  
ATOM   1823  CD1 LEU E1458     -19.486  24.320 -12.734  1.00  0.00           C  
ATOM   1824  CD2 LEU E1458     -21.300  23.907 -14.475  1.00  0.00           C  
ATOM   1825  N   ASP E1459     -18.021  26.151 -18.127  1.00  0.00           N  
ATOM   1826  CA  ASP E1459     -17.295  27.222 -18.862  1.00  0.00           C  
ATOM   1827  C   ASP E1459     -18.230  27.497 -20.035  1.00  0.00           C  
ATOM   1828  O   ASP E1459     -18.560  26.557 -20.794  1.00  0.00           O  
ATOM   1829  CB  ASP E1459     -15.899  26.762 -19.195  1.00  0.00           C  
ATOM   1830  CG  ASP E1459     -15.049  27.674 -20.054  1.00  0.00           C  
ATOM   1831  OD1 ASP E1459     -15.584  28.668 -20.581  1.00  0.00           O  
ATOM   1832  OD2 ASP E1459     -13.835  27.442 -20.255  1.00  0.00           O  
ATOM   1833  N   LYS E1460     -18.640  28.733 -20.196  1.00  0.00           N  
ATOM   1834  CA  LYS E1460     -19.562  29.124 -21.273  1.00  0.00           C  
ATOM   1835  C   LYS E1460     -18.916  29.051 -22.648  1.00  0.00           C  
ATOM   1836  O   LYS E1460     -19.643  29.104 -23.673  1.00  0.00           O  
ATOM   1837  CB  LYS E1460     -20.204  30.469 -21.017  1.00  0.00           C  
ATOM   1838  CG  LYS E1460     -19.332  31.680 -21.295  1.00  0.00           C  
ATOM   1839  CD  LYS E1460     -19.977  32.934 -20.708  1.00  0.00           C  
ATOM   1840  CE  LYS E1460     -19.315  34.191 -21.247  1.00  0.00           C  
ATOM   1841  NZ  LYS E1460     -17.860  33.988 -21.506  1.00  0.00           N  
ATOM   1842  N   GLU E1461     -17.618  28.877 -22.734  1.00  0.00           N  
ATOM   1843  CA  GLU E1461     -16.861  28.745 -23.952  1.00  0.00           C  
ATOM   1844  C   GLU E1461     -16.681  27.303 -24.395  1.00  0.00           C  
ATOM   1845  O   GLU E1461     -16.142  27.101 -25.500  1.00  0.00           O  
ATOM   1846  CB  GLU E1461     -15.441  29.266 -23.827  1.00  0.00           C  
ATOM   1847  CG  GLU E1461     -15.305  30.800 -23.773  1.00  0.00           C  
ATOM   1848  CD  GLU E1461     -13.882  31.144 -24.143  1.00  0.00           C  
ATOM   1849  OE1 GLU E1461     -13.058  30.415 -23.536  1.00  0.00           O  
ATOM   1850  OE2 GLU E1461     -13.651  32.003 -24.967  1.00  0.00           O  
ATOM   1851  N   LYS E1462     -17.071  26.384 -23.544  1.00  0.00           N  
ATOM   1852  CA  LYS E1462     -16.962  24.952 -23.857  1.00  0.00           C  
ATOM   1853  C   LYS E1462     -18.389  24.445 -24.092  1.00  0.00           C  
ATOM   1854  O   LYS E1462     -18.626  23.613 -24.965  1.00  0.00           O  
ATOM   1855  CB  LYS E1462     -16.311  24.106 -22.786  1.00  0.00           C  
ATOM   1856  CG  LYS E1462     -14.991  24.588 -22.228  1.00  0.00           C  
ATOM   1857  CD  LYS E1462     -14.332  23.543 -21.344  1.00  0.00           C  
ATOM   1858  CE  LYS E1462     -13.805  22.382 -22.143  1.00  0.00           C  
ATOM   1859  NZ  LYS E1462     -12.955  21.495 -21.313  1.00  0.00           N  
ATOM   1860  N   THR E1463     -19.278  24.952 -23.269  1.00  0.00           N  
ATOM   1861  CA  THR E1463     -20.713  24.657 -23.296  1.00  0.00           C  
ATOM   1862  C   THR E1463     -21.397  26.017 -23.112  1.00  0.00           C  
ATOM   1863  O   THR E1463     -21.310  26.564 -21.992  1.00  0.00           O  
ATOM   1864  CB  THR E1463     -21.191  23.629 -22.223  1.00  0.00           C  
ATOM   1865  OG1 THR E1463     -20.608  22.345 -22.647  1.00  0.00           O  
ATOM   1866  CG2 THR E1463     -22.698  23.509 -22.033  1.00  0.00           C  
ATOM   1867  N   SER E1465     -21.972  26.502 -24.184  1.00  0.00           N  
ATOM   1868  CA  SER E1465     -22.654  27.805 -24.190  1.00  0.00           C  
ATOM   1869  C   SER E1465     -23.892  27.742 -23.313  1.00  0.00           C  
ATOM   1870  O   SER E1465     -24.492  26.679 -23.114  1.00  0.00           O  
ATOM   1871  CB  SER E1465     -23.057  28.224 -25.598  1.00  0.00           C  
ATOM   1872  OG  SER E1465     -24.106  27.408 -26.111  1.00  0.00           O  
ATOM   1873  N   PRO E1467     -24.288  28.909 -22.834  1.00  0.00           N  
ATOM   1874  CA  PRO E1467     -25.465  29.070 -21.966  1.00  0.00           C  
ATOM   1875  C   PRO E1467     -26.694  28.481 -22.610  1.00  0.00           C  
ATOM   1876  O   PRO E1467     -27.544  27.871 -21.929  1.00  0.00           O  
ATOM   1877  CB  PRO E1467     -25.519  30.542 -21.633  1.00  0.00           C  
ATOM   1878  CG  PRO E1467     -24.087  31.022 -21.851  1.00  0.00           C  
ATOM   1879  CD  PRO E1467     -23.594  30.196 -23.031  1.00  0.00           C  
ATOM   1880  N   TYR E1506     -26.816  28.618 -23.912  1.00  0.00           N  
ATOM   1881  CA  TYR E1506     -27.921  28.047 -24.703  1.00  0.00           C  
ATOM   1882  C   TYR E1506     -27.907  26.518 -24.587  1.00  0.00           C  
ATOM   1883  O   TYR E1506     -28.954  25.893 -24.320  1.00  0.00           O  
ATOM   1884  CB  TYR E1506     -27.859  28.560 -26.162  1.00  0.00           C  
ATOM   1885  CG  TYR E1506     -28.666  27.666 -27.075  1.00  0.00           C  
ATOM   1886  CD1 TYR E1506     -30.046  27.663 -27.019  1.00  0.00           C  
ATOM   1887  CD2 TYR E1506     -28.022  26.794 -27.960  1.00  0.00           C  
ATOM   1888  CE1 TYR E1506     -30.780  26.816 -27.847  1.00  0.00           C  
ATOM   1889  CE2 TYR E1506     -28.745  25.935 -28.782  1.00  0.00           C  
ATOM   1890  CZ  TYR E1506     -30.131  25.966 -28.712  1.00  0.00           C  
ATOM   1891  OH  TYR E1506     -30.899  25.159 -29.496  1.00  0.00           O  
ATOM   1892  N   GLU E1507     -26.759  25.892 -24.740  1.00  0.00           N  
ATOM   1893  CA  GLU E1507     -26.561  24.455 -24.640  1.00  0.00           C  
ATOM   1894  C   GLU E1507     -26.821  23.933 -23.228  1.00  0.00           C  
ATOM   1895  O   GLU E1507     -27.400  22.858 -23.056  1.00  0.00           O  
ATOM   1896  CB  GLU E1507     -25.160  23.989 -24.953  1.00  0.00           C  
ATOM   1897  CG  GLU E1507     -24.626  23.969 -26.388  1.00  0.00           C  
ATOM   1898  CD  GLU E1507     -23.194  23.454 -26.408  1.00  0.00           C  
ATOM   1899  OE1 GLU E1507     -22.941  22.296 -26.078  1.00  0.00           O  
ATOM   1900  OE2 GLU E1507     -22.379  24.336 -26.754  1.00  0.00           O  
ATOM   1901  N   PHE E1508     -26.353  24.716 -22.277  1.00  0.00           N  
ATOM   1902  CA  PHE E1508     -26.483  24.484 -20.826  1.00  0.00           C  
ATOM   1903  C   PHE E1508     -27.972  24.454 -20.497  1.00  0.00           C  
ATOM   1904  O   PHE E1508     -28.459  23.483 -19.953  1.00  0.00           O  
ATOM   1905  CB  PHE E1508     -25.759  25.555 -19.995  1.00  0.00           C  
ATOM   1906  CG  PHE E1508     -25.586  25.224 -18.541  1.00  0.00           C  
ATOM   1907  CD1 PHE E1508     -24.552  24.364 -18.149  1.00  0.00           C  
ATOM   1908  CD2 PHE E1508     -26.439  25.746 -17.577  1.00  0.00           C  
ATOM   1909  CE1 PHE E1508     -24.372  24.036 -16.815  1.00  0.00           C  
ATOM   1910  CE2 PHE E1508     -26.260  25.421 -16.226  1.00  0.00           C  
ATOM   1911  CZ  PHE E1508     -25.217  24.557 -15.844  1.00  0.00           C  
ATOM   1912  N   TYR E1509     -28.661  25.507 -20.887  1.00  0.00           N  
ATOM   1913  CA  TYR E1509     -30.108  25.696 -20.723  1.00  0.00           C  
ATOM   1914  C   TYR E1509     -30.905  24.547 -21.304  1.00  0.00           C  
ATOM   1915  O   TYR E1509     -31.829  23.975 -20.688  1.00  0.00           O  
ATOM   1916  CB  TYR E1509     -30.470  27.070 -21.354  1.00  0.00           C  
ATOM   1917  CG  TYR E1509     -31.947  27.371 -21.413  1.00  0.00           C  
ATOM   1918  CD1 TYR E1509     -32.709  26.979 -22.517  1.00  0.00           C  
ATOM   1919  CD2 TYR E1509     -32.593  28.031 -20.368  1.00  0.00           C  
ATOM   1920  CE1 TYR E1509     -34.077  27.234 -22.574  1.00  0.00           C  
ATOM   1921  CE2 TYR E1509     -33.965  28.287 -20.423  1.00  0.00           C  
ATOM   1922  CZ  TYR E1509     -34.706  27.890 -21.522  1.00  0.00           C  
ATOM   1923  OH  TYR E1509     -36.048  28.151 -21.548  1.00  0.00           O  
ATOM   1924  N   GLN E1510     -30.580  24.139 -22.519  1.00  0.00           N  
ATOM   1925  CA  GLN E1510     -31.208  23.050 -23.277  1.00  0.00           C  
ATOM   1926  C   GLN E1510     -31.085  21.709 -22.551  1.00  0.00           C  
ATOM   1927  O   GLN E1510     -32.058  20.910 -22.454  1.00  0.00           O  
ATOM   1928  CB  GLN E1510     -30.618  22.947 -24.695  1.00  0.00           C  
ATOM   1929  CG  GLN E1510     -31.181  23.966 -25.675  1.00  0.00           C  
ATOM   1930  CD  GLN E1510     -32.687  23.850 -25.831  1.00  0.00           C  
ATOM   1931  OE1 GLN E1510     -33.200  22.817 -26.270  1.00  0.00           O  
ATOM   1932  NE2 GLN E1510     -33.413  24.902 -25.469  1.00  0.00           N  
ATOM   1933  N   PHE E1511     -29.886  21.464 -22.027  1.00  0.00           N  
ATOM   1934  CA  PHE E1511     -29.605  20.236 -21.294  1.00  0.00           C  
ATOM   1935  C   PHE E1511     -30.663  20.036 -20.202  1.00  0.00           C  
ATOM   1936  O   PHE E1511     -31.218  18.940 -20.123  1.00  0.00           O  
ATOM   1937  CB  PHE E1511     -28.201  20.205 -20.669  1.00  0.00           C  
ATOM   1938  CG  PHE E1511     -27.997  19.057 -19.716  1.00  0.00           C  
ATOM   1939  CD1 PHE E1511     -27.787  17.760 -20.193  1.00  0.00           C  
ATOM   1940  CD2 PHE E1511     -28.048  19.273 -18.342  1.00  0.00           C  
ATOM   1941  CE1 PHE E1511     -27.619  16.684 -19.314  1.00  0.00           C  
ATOM   1942  CE2 PHE E1511     -27.883  18.215 -17.465  1.00  0.00           C  
ATOM   1943  CZ  PHE E1511     -27.675  16.928 -17.955  1.00  0.00           C  
ATOM   1944  N   TRP E1516     -30.869  21.055 -19.393  1.00  0.00           N  
ATOM   1945  CA  TRP E1516     -31.789  21.106 -18.271  1.00  0.00           C  
ATOM   1946  C   TRP E1516     -33.228  21.097 -18.720  1.00  0.00           C  
ATOM   1947  O   TRP E1516     -34.050  20.394 -18.104  1.00  0.00           O  
ATOM   1948  CB  TRP E1516     -31.555  22.340 -17.361  1.00  0.00           C  
ATOM   1949  CG  TRP E1516     -30.220  22.335 -16.718  1.00  0.00           C  
ATOM   1950  CD1 TRP E1516     -29.173  23.148 -16.998  1.00  0.00           C  
ATOM   1951  CD2 TRP E1516     -29.760  21.424 -15.708  1.00  0.00           C  
ATOM   1952  NE1 TRP E1516     -28.084  22.821 -16.209  1.00  0.00           N  
ATOM   1953  CE2 TRP E1516     -28.429  21.770 -15.406  1.00  0.00           C  
ATOM   1954  CE3 TRP E1516     -30.366  20.370 -15.025  1.00  0.00           C  
ATOM   1955  CZ2 TRP E1516     -27.676  21.108 -14.448  1.00  0.00           C  
ATOM   1956  CZ3 TRP E1516     -29.609  19.713 -14.067  1.00  0.00           C  
ATOM   1957  CH2 TRP E1516     -28.289  20.062 -13.778  1.00  0.00           C  
ATOM   1958  N   ILE E1517     -33.504  21.853 -19.775  1.00  0.00           N  
ATOM   1959  CA  ILE E1517     -34.889  21.899 -20.299  1.00  0.00           C  
ATOM   1960  C   ILE E1517     -35.353  20.536 -20.777  1.00  0.00           C  
ATOM   1961  O   ILE E1517     -36.570  20.241 -20.697  1.00  0.00           O  
ATOM   1962  CB  ILE E1517     -35.066  23.088 -21.293  1.00  0.00           C  
ATOM   1963  CG1 ILE E1517     -36.551  23.534 -21.140  1.00  0.00           C  
ATOM   1964  CG2 ILE E1517     -34.700  22.758 -22.746  1.00  0.00           C  
ATOM   1965  CD1 ILE E1517     -36.749  25.070 -21.143  1.00  0.00           C  
ATOM   1966  N   ASN E1518     -34.460  19.669 -21.219  1.00  0.00           N  
ATOM   1967  CA  ASN E1518     -34.706  18.320 -21.683  1.00  0.00           C  
ATOM   1968  C   ASN E1518     -34.706  17.289 -20.546  1.00  0.00           C  
ATOM   1969  O   ASN E1518     -34.525  16.081 -20.830  1.00  0.00           O  
ATOM   1970  CB  ASN E1518     -33.685  17.872 -22.749  1.00  0.00           C  
ATOM   1971  CG  ASN E1518     -33.745  18.646 -24.039  1.00  0.00           C  
ATOM   1972  OD1 ASN E1518     -32.685  18.863 -24.658  1.00  0.00           O  
ATOM   1973  ND2 ASN E1518     -34.935  19.065 -24.461  1.00  0.00           N  
ATOM   1974  N   THR E1527     -34.883  17.734 -19.324  1.00  0.00           N  
ATOM   1975  CA  THR E1527     -34.927  16.785 -18.207  1.00  0.00           C  
ATOM   1976  C   THR E1527     -36.213  15.974 -18.372  1.00  0.00           C  
ATOM   1977  O   THR E1527     -37.260  16.575 -18.650  1.00  0.00           O  
ATOM   1978  CB  THR E1527     -34.908  17.439 -16.790  1.00  0.00           C  
ATOM   1979  OG1 THR E1527     -33.739  18.284 -16.793  1.00  0.00           O  
ATOM   1980  CG2 THR E1527     -34.869  16.386 -15.675  1.00  0.00           C  
ATOM   1981  N   ASP E1528     -36.061  14.690 -18.174  1.00  0.00           N  
ATOM   1982  CA  ASP E1528     -37.240  13.790 -18.281  1.00  0.00           C  
ATOM   1983  C   ASP E1528     -38.124  14.069 -17.078  1.00  0.00           C  
ATOM   1984  O   ASP E1528     -37.659  14.270 -15.953  1.00  0.00           O  
ATOM   1985  CB  ASP E1528     -36.801  12.347 -18.421  1.00  0.00           C  
ATOM   1986  CG  ASP E1528     -37.892  11.316 -18.448  1.00  0.00           C  
ATOM   1987  OD1 ASP E1528     -39.053  11.624 -18.142  1.00  0.00           O  
ATOM   1988  OD2 ASP E1528     -37.617  10.145 -18.748  1.00  0.00           O  
ATOM   1989  N   ASP E1549     -39.405  13.996 -17.307  1.00  0.00           N  
ATOM   1990  CA  ASP E1549     -40.486  14.178 -16.333  1.00  0.00           C  
ATOM   1991  C   ASP E1549     -40.201  13.360 -15.076  1.00  0.00           C  
ATOM   1992  O   ASP E1549     -40.455  13.842 -13.957  1.00  0.00           O  
ATOM   1993  CB  ASP E1549     -41.834  13.848 -16.975  1.00  0.00           C  
ATOM   1994  CG  ASP E1549     -42.410  14.911 -17.887  1.00  0.00           C  
ATOM   1995  OD1 ASP E1549     -41.807  16.012 -17.965  1.00  0.00           O  
ATOM   1996  OD2 ASP E1549     -43.460  14.685 -18.533  1.00  0.00           O  
ATOM   1997  N   ARG E1563     -39.692  12.154 -15.259  1.00  0.00           N  
ATOM   1998  CA  ARG E1563     -39.323  11.232 -14.178  1.00  0.00           C  
ATOM   1999  C   ARG E1563     -38.224  11.796 -13.284  1.00  0.00           C  
ATOM   2000  O   ARG E1563     -38.206  11.497 -12.082  1.00  0.00           O  
ATOM   2001  CB  ARG E1563     -38.840   9.904 -14.762  1.00  0.00           C  
ATOM   2002  CG  ARG E1563     -39.877   9.035 -15.406  1.00  0.00           C  
ATOM   2003  CD  ARG E1563     -39.627   8.569 -16.746  1.00  0.00           C  
ATOM   2004  NE  ARG E1563     -38.754   7.580 -17.214  1.00  0.00           N  
ATOM   2005  CZ  ARG E1563     -38.444   6.344 -16.880  1.00  0.00           C  
ATOM   2006  NH1 ARG E1563     -38.934   5.691 -15.823  1.00  0.00           N  
ATOM   2007  NH2 ARG E1563     -37.548   5.700 -17.638  1.00  0.00           N  
ATOM   2008  N   ASP E1569     -37.299  12.588 -13.817  1.00  0.00           N  
ATOM   2009  CA  ASP E1569     -36.202  13.160 -13.052  1.00  0.00           C  
ATOM   2010  C   ASP E1569     -36.386  14.595 -12.589  1.00  0.00           C  
ATOM   2011  O   ASP E1569     -35.796  14.951 -11.548  1.00  0.00           O  
ATOM   2012  CB  ASP E1569     -34.880  13.082 -13.845  1.00  0.00           C  
ATOM   2013  CG  ASP E1569     -34.612  11.740 -14.461  1.00  0.00           C  
ATOM   2014  OD1 ASP E1569     -34.875  10.749 -13.770  1.00  0.00           O  
ATOM   2015  OD2 ASP E1569     -34.163  11.620 -15.603  1.00  0.00           O  
ATOM   2016  N   VAL E1594     -37.122  15.398 -13.313  1.00  0.00           N  
ATOM   2017  CA  VAL E1594     -37.271  16.816 -13.006  1.00  0.00           C  
ATOM   2018  C   VAL E1594     -37.466  17.161 -11.549  1.00  0.00           C  
ATOM   2019  O   VAL E1594     -36.746  18.101 -11.107  1.00  0.00           O  
ATOM   2020  CB  VAL E1594     -38.300  17.487 -13.963  1.00  0.00           C  
ATOM   2021  CG1 VAL E1594     -39.745  17.222 -13.623  1.00  0.00           C  
ATOM   2022  CG2 VAL E1594     -38.020  18.974 -14.043  1.00  0.00           C  
ATOM   2023  N   ILE E1596     -38.371  16.499 -10.841  1.00  0.00           N  
ATOM   2024  CA  ILE E1596     -38.599  16.841  -9.425  1.00  0.00           C  
ATOM   2025  C   ILE E1596     -37.384  16.523  -8.569  1.00  0.00           C  
ATOM   2026  O   ILE E1596     -37.145  17.327  -7.641  1.00  0.00           O  
ATOM   2027  CB  ILE E1596     -39.951  16.323  -8.831  1.00  0.00           C  
ATOM   2028  CG1 ILE E1596     -41.156  16.821  -9.670  1.00  0.00           C  
ATOM   2029  CG2 ILE E1596     -40.098  16.699  -7.320  1.00  0.00           C  
ATOM   2030  CD1 ILE E1596     -41.414  18.355  -9.699  1.00  0.00           C  
ATOM   2031  N   ARG E1601     -36.646  15.483  -8.828  1.00  0.00           N  
ATOM   2032  CA  ARG E1601     -35.436  15.143  -8.069  1.00  0.00           C  
ATOM   2033  C   ARG E1601     -34.331  16.153  -8.364  1.00  0.00           C  
ATOM   2034  O   ARG E1601     -33.492  16.385  -7.460  1.00  0.00           O  
ATOM   2035  CB  ARG E1601     -34.870  13.768  -8.347  1.00  0.00           C  
ATOM   2036  CG  ARG E1601     -33.450  13.415  -8.012  1.00  0.00           C  
ATOM   2037  CD  ARG E1601     -33.098  11.976  -8.309  1.00  0.00           C  
ATOM   2038  NE  ARG E1601     -34.317  11.171  -8.424  1.00  0.00           N  
ATOM   2039  CZ  ARG E1601     -34.729  10.655  -9.583  1.00  0.00           C  
ATOM   2040  NH1 ARG E1601     -33.986  10.821 -10.676  1.00  0.00           N  
ATOM   2041  NH2 ARG E1601     -35.851   9.960  -9.662  1.00  0.00           N  
ATOM   2042  N   TYR E1602     -34.325  16.688  -9.571  1.00  0.00           N  
ATOM   2043  CA  TYR E1602     -33.287  17.676  -9.942  1.00  0.00           C  
ATOM   2044  C   TYR E1602     -33.605  19.042  -9.355  1.00  0.00           C  
ATOM   2045  O   TYR E1602     -32.711  19.823  -9.011  1.00  0.00           O  
ATOM   2046  CB  TYR E1602     -33.099  17.737 -11.457  1.00  0.00           C  
ATOM   2047  CG  TYR E1602     -32.532  16.537 -12.151  1.00  0.00           C  
ATOM   2048  CD1 TYR E1602     -32.242  15.321 -11.520  1.00  0.00           C  
ATOM   2049  CD2 TYR E1602     -32.283  16.641 -13.529  1.00  0.00           C  
ATOM   2050  CE1 TYR E1602     -31.723  14.239 -12.236  1.00  0.00           C  
ATOM   2051  CE2 TYR E1602     -31.774  15.563 -14.259  1.00  0.00           C  
ATOM   2052  CZ  TYR E1602     -31.496  14.367 -13.607  1.00  0.00           C  
ATOM   2053  OH  TYR E1602     -30.990  13.359 -14.378  1.00  0.00           O  
ATOM   2054  N   LEU E1603     -34.893  19.334  -9.252  1.00  0.00           N  
ATOM   2055  CA  LEU E1603     -35.326  20.642  -8.688  1.00  0.00           C  
ATOM   2056  C   LEU E1603     -34.789  20.786  -7.271  1.00  0.00           C  
ATOM   2057  O   LEU E1603     -34.190  21.805  -6.899  1.00  0.00           O  
ATOM   2058  CB  LEU E1603     -36.825  20.768  -8.885  1.00  0.00           C  
ATOM   2059  CG  LEU E1603     -37.325  21.120 -10.280  1.00  0.00           C  
ATOM   2060  CD1 LEU E1603     -38.856  21.118 -10.295  1.00  0.00           C  
ATOM   2061  CD2 LEU E1603     -36.832  22.513 -10.664  1.00  0.00           C  
ATOM   2062  N   LYS E1604     -34.996  19.756  -6.491  1.00  0.00           N  
ATOM   2063  CA  LYS E1604     -34.614  19.573  -5.101  1.00  0.00           C  
ATOM   2064  C   LYS E1604     -33.105  19.644  -4.903  1.00  0.00           C  
ATOM   2065  O   LYS E1604     -32.634  20.348  -3.999  1.00  0.00           O  
ATOM   2066  CB  LYS E1604     -35.086  18.196  -4.624  1.00  0.00           C  
ATOM   2067  CG  LYS E1604     -36.611  18.045  -4.627  1.00  0.00           C  
ATOM   2068  CD  LYS E1604     -36.933  16.726  -3.920  1.00  0.00           C  
ATOM   2069  CE  LYS E1604     -38.399  16.592  -3.617  1.00  0.00           C  
ATOM   2070  NZ  LYS E1604     -38.730  15.166  -3.309  1.00  0.00           N  
ATOM   2071  N   TYR E1613     -32.386  18.932  -5.741  1.00  0.00           N  
ATOM   2072  CA  TYR E1613     -30.947  18.854  -5.747  1.00  0.00           C  
ATOM   2073  C   TYR E1613     -30.178  20.097  -6.153  1.00  0.00           C  
ATOM   2074  O   TYR E1613     -29.224  20.486  -5.439  1.00  0.00           O  
ATOM   2075  CB  TYR E1613     -30.461  17.758  -6.737  1.00  0.00           C  
ATOM   2076  CG  TYR E1613     -30.587  16.329  -6.322  1.00  0.00           C  
ATOM   2077  CD1 TYR E1613     -31.545  15.913  -5.395  1.00  0.00           C  
ATOM   2078  CD2 TYR E1613     -29.744  15.341  -6.871  1.00  0.00           C  
ATOM   2079  CE1 TYR E1613     -31.680  14.578  -5.025  1.00  0.00           C  
ATOM   2080  CE2 TYR E1613     -29.873  13.992  -6.510  1.00  0.00           C  
ATOM   2081  CZ  TYR E1613     -30.836  13.617  -5.578  1.00  0.00           C  
ATOM   2082  OH  TYR E1613     -31.013  12.325  -5.162  1.00  0.00           O  
ATOM   2083  N   PHE E1614     -30.534  20.650  -7.302  1.00  0.00           N  
ATOM   2084  CA  PHE E1614     -29.846  21.803  -7.881  1.00  0.00           C  
ATOM   2085  C   PHE E1614     -30.426  23.171  -7.676  1.00  0.00           C  
ATOM   2086  O   PHE E1614     -29.683  24.108  -8.070  1.00  0.00           O  
ATOM   2087  CB  PHE E1614     -29.685  21.638  -9.426  1.00  0.00           C  
ATOM   2088  CG  PHE E1614     -29.002  20.341  -9.758  1.00  0.00           C  
ATOM   2089  CD1 PHE E1614     -27.651  20.232  -9.573  1.00  0.00           C  
ATOM   2090  CD2 PHE E1614     -29.728  19.249 -10.219  1.00  0.00           C  
ATOM   2091  CE1 PHE E1614     -26.965  19.061  -9.889  1.00  0.00           C  
ATOM   2092  CE2 PHE E1614     -29.079  18.040 -10.516  1.00  0.00           C  
ATOM   2093  CZ  PHE E1614     -27.690  17.969 -10.346  1.00  0.00           C  
ATOM   2094  N   THR E1615     -31.629  23.294  -7.184  1.00  0.00           N  
ATOM   2095  CA  THR E1615     -32.224  24.629  -7.037  1.00  0.00           C  
ATOM   2096  C   THR E1615     -32.452  25.054  -5.599  1.00  0.00           C  
ATOM   2097  O   THR E1615     -32.500  24.263  -4.644  1.00  0.00           O  
ATOM   2098  CB  THR E1615     -33.549  24.783  -7.906  1.00  0.00           C  
ATOM   2099  OG1 THR E1615     -34.681  24.271  -7.135  1.00  0.00           O  
ATOM   2100  CG2 THR E1615     -33.492  24.108  -9.278  1.00  0.00           C  
ATOM   2101  N   PHE E1616     -32.649  26.373  -5.515  1.00  0.00           N  
ATOM   2102  CA  PHE E1616     -32.893  27.059  -4.236  1.00  0.00           C  
ATOM   2103  C   PHE E1616     -34.374  27.367  -4.054  1.00  0.00           C  
ATOM   2104  O   PHE E1616     -34.756  28.262  -3.258  1.00  0.00           O  
ATOM   2105  CB  PHE E1616     -31.926  28.221  -4.071  1.00  0.00           C  
ATOM   2106  CG  PHE E1616     -30.509  27.767  -3.819  1.00  0.00           C  
ATOM   2107  CD1 PHE E1616     -29.669  27.428  -4.878  1.00  0.00           C  
ATOM   2108  CD2 PHE E1616     -30.034  27.667  -2.507  1.00  0.00           C  
ATOM   2109  CE1 PHE E1616     -28.371  26.972  -4.638  1.00  0.00           C  
ATOM   2110  CE2 PHE E1616     -28.747  27.236  -2.244  1.00  0.00           C  
ATOM   2111  CZ  PHE E1616     -27.921  26.877  -3.308  1.00  0.00           C  
ATOM   2112  N   LEU E1617     -35.198  26.610  -4.777  1.00  0.00           N  
ATOM   2113  CA  LEU E1617     -36.657  26.699  -4.697  1.00  0.00           C  
ATOM   2114  C   LEU E1617     -37.049  26.018  -3.355  1.00  0.00           C  
ATOM   2115  O   LEU E1617     -36.436  24.985  -3.025  1.00  0.00           O  
ATOM   2116  CB  LEU E1617     -37.340  26.001  -5.842  1.00  0.00           C  
ATOM   2117  CG  LEU E1617     -37.443  26.497  -7.249  1.00  0.00           C  
ATOM   2118  CD1 LEU E1617     -38.563  25.735  -7.968  1.00  0.00           C  
ATOM   2119  CD2 LEU E1617     -37.777  27.978  -7.282  1.00  0.00           C  
ATOM   2120  N   SER E1619     -38.034  26.606  -2.702  1.00  0.00           N  
ATOM   2121  CA  SER E1619     -38.525  26.087  -1.420  1.00  0.00           C  
ATOM   2122  C   SER E1619     -39.258  24.776  -1.673  1.00  0.00           C  
ATOM   2123  O   SER E1619     -39.501  24.390  -2.817  1.00  0.00           O  
ATOM   2124  CB  SER E1619     -39.413  27.046  -0.652  1.00  0.00           C  
ATOM   2125  OG  SER E1619     -40.713  27.169  -1.148  1.00  0.00           O  
ATOM   2126  N   LYS E1620     -39.616  24.143  -0.588  1.00  0.00           N  
ATOM   2127  CA  LYS E1620     -40.331  22.851  -0.574  1.00  0.00           C  
ATOM   2128  C   LYS E1620     -41.737  23.019  -1.101  1.00  0.00           C  
ATOM   2129  O   LYS E1620     -42.245  22.160  -1.852  1.00  0.00           O  
ATOM   2130  CB  LYS E1620     -40.330  22.289   0.828  1.00  0.00           C  
ATOM   2131  CG  LYS E1620     -40.899  20.911   1.050  1.00  0.00           C  
ATOM   2132  CD  LYS E1620     -40.659  20.513   2.499  1.00  0.00           C  
ATOM   2133  CE  LYS E1620     -41.291  19.181   2.807  1.00  0.00           C  
ATOM   2134  NZ  LYS E1620     -42.759  19.374   2.947  1.00  0.00           N  
ATOM   2135  N   GLU E1621     -42.341  24.136  -0.730  1.00  0.00           N  
ATOM   2136  CA  GLU E1621     -43.720  24.447  -1.171  1.00  0.00           C  
ATOM   2137  C   GLU E1621     -43.692  24.816  -2.643  1.00  0.00           C  
ATOM   2138  O   GLU E1621     -44.701  24.555  -3.325  1.00  0.00           O  
ATOM   2139  CB  GLU E1621     -44.391  25.481  -0.297  1.00  0.00           C  
ATOM   2140  CG  GLU E1621     -44.488  24.997   1.048  1.00  0.00           C  
ATOM   2141  N   GLU E1622     -42.595  25.394  -3.103  1.00  0.00           N  
ATOM   2142  CA  GLU E1622     -42.461  25.744  -4.526  1.00  0.00           C  
ATOM   2143  C   GLU E1622     -42.278  24.451  -5.303  1.00  0.00           C  
ATOM   2144  O   GLU E1622     -42.997  24.129  -6.284  1.00  0.00           O  
ATOM   2145  CB  GLU E1622     -41.332  26.710  -4.781  1.00  0.00           C  
ATOM   2146  CG  GLU E1622     -41.567  28.164  -4.347  1.00  0.00           C  
ATOM   2147  CD  GLU E1622     -40.359  29.018  -4.163  1.00  0.00           C  
ATOM   2148  OE1 GLU E1622     -39.411  28.415  -3.602  1.00  0.00           O  
ATOM   2149  OE2 GLU E1622     -40.276  30.191  -4.501  1.00  0.00           O  
ATOM   2150  N   ILE E1632     -41.349  23.637  -4.827  1.00  0.00           N  
ATOM   2151  CA  ILE E1632     -41.049  22.350  -5.462  1.00  0.00           C  
ATOM   2152  C   ILE E1632     -42.279  21.453  -5.430  1.00  0.00           C  
ATOM   2153  O   ILE E1632     -42.503  20.762  -6.430  1.00  0.00           O  
ATOM   2154  CB  ILE E1632     -39.761  21.633  -4.915  1.00  0.00           C  
ATOM   2155  CG1 ILE E1632     -38.505  22.470  -5.166  1.00  0.00           C  
ATOM   2156  CG2 ILE E1632     -39.645  20.228  -5.569  1.00  0.00           C  
ATOM   2157  CD1 ILE E1632     -37.233  22.163  -4.347  1.00  0.00           C  
ATOM   2158  N   GLU E1635     -43.022  21.461  -4.332  1.00  0.00           N  
ATOM   2159  CA  GLU E1635     -44.235  20.623  -4.225  1.00  0.00           C  
ATOM   2160  C   GLU E1635     -45.307  21.069  -5.198  1.00  0.00           C  
ATOM   2161  O   GLU E1635     -45.947  20.255  -5.899  1.00  0.00           O  
ATOM   2162  CB  GLU E1635     -44.743  20.570  -2.800  1.00  0.00           C  
ATOM   2163  CG  GLU E1635     -44.023  19.606  -1.852  1.00  0.00           C  
ATOM   2164  CD  GLU E1635     -44.373  19.676  -0.405  1.00  0.00           C  
ATOM   2165  OE1 GLU E1635     -45.449  20.260  -0.181  1.00  0.00           O  
ATOM   2166  OE2 GLU E1635     -43.699  19.221   0.496  1.00  0.00           O  
ATOM   2167  N   ALA E1636     -45.507  22.358  -5.332  1.00  0.00           N  
ATOM   2168  CA  ALA E1636     -46.447  22.990  -6.245  1.00  0.00           C  
ATOM   2169  C   ALA E1636     -46.149  22.559  -7.675  1.00  0.00           C  
ATOM   2170  O   ALA E1636     -47.082  22.201  -8.415  1.00  0.00           O  
ATOM   2171  CB  ALA E1636     -46.369  24.502  -6.068  1.00  0.00           C  
ATOM   2172  N   LEU E1637     -44.882  22.542  -8.073  1.00  0.00           N  
ATOM   2173  CA  LEU E1637     -44.452  22.129  -9.416  1.00  0.00           C  
ATOM   2174  C   LEU E1637     -44.724  20.651  -9.689  1.00  0.00           C  
ATOM   2175  O   LEU E1637     -44.911  20.230 -10.861  1.00  0.00           O  
ATOM   2176  CB  LEU E1637     -42.995  22.556  -9.659  1.00  0.00           C  
ATOM   2177  CG  LEU E1637     -42.733  23.985 -10.095  1.00  0.00           C  
ATOM   2178  CD1 LEU E1637     -41.275  24.383  -9.888  1.00  0.00           C  
ATOM   2179  CD2 LEU E1637     -43.070  24.162 -11.576  1.00  0.00           C  
ATOM   2180  N   GLU E1638     -44.744  19.857  -8.638  1.00  0.00           N  
ATOM   2181  CA  GLU E1638     -45.016  18.417  -8.731  1.00  0.00           C  
ATOM   2182  C   GLU E1638     -46.472  18.178  -9.105  1.00  0.00           C  
ATOM   2183  O   GLU E1638     -46.844  17.316  -9.925  1.00  0.00           O  
ATOM   2184  CB  GLU E1638     -44.656  17.709  -7.436  1.00  0.00           C  
ATOM   2185  CG  GLU E1638     -44.736  16.176  -7.442  1.00  0.00           C  
ATOM   2186  CD  GLU E1638     -43.836  15.479  -6.468  1.00  0.00           C  
ATOM   2187  OE1 GLU E1638     -43.722  16.129  -5.404  1.00  0.00           O  
ATOM   2188  OE2 GLU E1638     -43.293  14.403  -6.697  1.00  0.00           O  
ATOM   2189  N   GLN E1639     -47.324  18.977  -8.501  1.00  0.00           N  
ATOM   2190  CA  GLN E1639     -48.785  18.970  -8.727  1.00  0.00           C  
ATOM   2191  C   GLN E1639     -49.016  19.490 -10.148  1.00  0.00           C  
ATOM   2192  O   GLN E1639     -49.807  18.960 -10.956  1.00  0.00           O  
ATOM   2193  CB  GLN E1639     -49.486  19.702  -7.590  1.00  0.00           C  
ATOM   2194  CG  GLN E1639     -49.649  18.911  -6.312  1.00  0.00           C  
ATOM   2195  CD  GLN E1639     -48.489  18.416  -5.502  1.00  0.00           C  
ATOM   2196  OE1 GLN E1639     -48.051  18.964  -4.464  1.00  0.00           O  
ATOM   2197  NE2 GLN E1639     -47.909  17.278  -5.937  1.00  0.00           N  
ATOM   2198  N   GLU E1640     -48.270  20.525 -10.536  1.00  0.00           N  
ATOM   2199  CA  GLU E1640     -48.313  21.104 -11.882  1.00  0.00           C  
ATOM   2200  C   GLU E1640     -47.787  20.073 -12.884  1.00  0.00           C  
ATOM   2201  O   GLU E1640     -48.298  19.965 -14.012  1.00  0.00           O  
ATOM   2202  CB  GLU E1640     -47.540  22.405 -11.979  1.00  0.00           C  
ATOM   2203  N   LEU E1641     -46.786  19.299 -12.482  1.00  0.00           N  
ATOM   2204  CA  LEU E1641     -46.195  18.255 -13.319  1.00  0.00           C  
ATOM   2205  C   LEU E1641     -47.206  17.138 -13.586  1.00  0.00           C  
ATOM   2206  O   LEU E1641     -47.228  16.568 -14.686  1.00  0.00           O  
ATOM   2207  CB  LEU E1641     -44.880  17.775 -12.707  1.00  0.00           C  
ATOM   2208  CG  LEU E1641     -44.246  16.510 -13.274  1.00  0.00           C  
ATOM   2209  CD1 LEU E1641     -43.792  16.682 -14.711  1.00  0.00           C  
ATOM   2210  CD2 LEU E1641     -43.027  16.158 -12.404  1.00  0.00           C  
ATOM   2211  N   ARG E1642     -48.001  16.838 -12.586  1.00  0.00           N  
ATOM   2212  CA  ARG E1642     -49.029  15.806 -12.654  1.00  0.00           C  
ATOM   2213  C   ARG E1642     -50.206  16.240 -13.517  1.00  0.00           C  
ATOM   2214  O   ARG E1642     -50.631  15.443 -14.364  1.00  0.00           O  
ATOM   2215  CB  ARG E1642     -49.556  15.478 -11.272  1.00  0.00           C  
ATOM   2216  CG  ARG E1642     -50.805  14.651 -11.090  1.00  0.00           C  
ATOM   2217  CD  ARG E1642     -51.035  14.336  -9.623  1.00  0.00           C  
ATOM   2218  NE  ARG E1642     -49.746  14.038  -8.989  1.00  0.00           N  
ATOM   2219  CZ  ARG E1642     -49.186  14.830  -8.062  1.00  0.00           C  
ATOM   2220  NH1 ARG E1642     -49.771  15.932  -7.594  1.00  0.00           N  
ATOM   2221  NH2 ARG E1642     -47.978  14.444  -7.621  1.00  0.00           N  
ATOM   2222  N   GLU E1662     -50.701  17.423 -13.260  1.00  0.00           N  
ATOM   2223  CA  GLU E1662     -51.843  18.039 -13.891  1.00  0.00           C  
ATOM   2224  C   GLU E1662     -51.645  18.525 -15.311  1.00  0.00           C  
ATOM   2225  O   GLU E1662     -52.625  18.403 -16.064  1.00  0.00           O  
ATOM   2226  CB  GLU E1662     -52.336  19.250 -13.091  1.00  0.00           C  
ATOM   2227  CG  GLU E1662     -53.051  18.951 -11.914  1.00  0.00           C  
ATOM   2228  N   ALA E1663     -50.492  19.060 -15.641  1.00  0.00           N  
ATOM   2229  CA  ALA E1663     -50.208  19.607 -16.987  1.00  0.00           C  
ATOM   2230  C   ALA E1663     -48.785  19.396 -17.452  1.00  0.00           C  
ATOM   2231  O   ALA E1663     -47.996  20.362 -17.600  1.00  0.00           O  
ATOM   2232  CB  ALA E1663     -50.500  21.116 -16.885  1.00  0.00           C  
ATOM   2233  N   PRO E1664     -48.424  18.144 -17.716  1.00  0.00           N  
ATOM   2234  CA  PRO E1664     -47.078  17.765 -18.096  1.00  0.00           C  
ATOM   2235  C   PRO E1664     -46.571  18.157 -19.447  1.00  0.00           C  
ATOM   2236  O   PRO E1664     -45.355  17.925 -19.693  1.00  0.00           O  
ATOM   2237  CB  PRO E1664     -47.021  16.244 -17.888  1.00  0.00           C  
ATOM   2238  CG  PRO E1664     -48.447  15.814 -18.043  1.00  0.00           C  
ATOM   2239  CD  PRO E1664     -49.293  16.963 -17.552  1.00  0.00           C  
ATOM   2240  N   GLU E1665     -47.406  18.707 -20.296  1.00  0.00           N  
ATOM   2241  CA  GLU E1665     -47.042  19.131 -21.658  1.00  0.00           C  
ATOM   2242  C   GLU E1665     -46.607  20.590 -21.630  1.00  0.00           C  
ATOM   2243  O   GLU E1665     -45.914  21.028 -22.559  1.00  0.00           O  
ATOM   2244  CB  GLU E1665     -48.189  18.878 -22.615  1.00  0.00           C  
ATOM   2245  N   LYS E1666     -46.984  21.287 -20.575  1.00  0.00           N  
ATOM   2246  CA  LYS E1666     -46.626  22.690 -20.352  1.00  0.00           C  
ATOM   2247  C   LYS E1666     -45.125  22.892 -20.089  1.00  0.00           C  
ATOM   2248  O   LYS E1666     -44.506  23.918 -20.438  1.00  0.00           O  
ATOM   2249  CB  LYS E1666     -47.436  23.251 -19.194  1.00  0.00           C  
ATOM   2250  CG  LYS E1666     -48.428  24.152 -19.651  1.00  0.00           C  
ATOM   2251  N   ARG E1667     -44.549  21.910 -19.433  1.00  0.00           N  
ATOM   2252  CA  ARG E1667     -43.184  21.735 -19.017  1.00  0.00           C  
ATOM   2253  C   ARG E1667     -42.646  22.828 -18.109  1.00  0.00           C  
ATOM   2254  O   ARG E1667     -41.499  23.317 -18.222  1.00  0.00           O  
ATOM   2255  CB  ARG E1667     -42.274  21.506 -20.229  1.00  0.00           C  
ATOM   2256  CG  ARG E1667     -42.331  20.059 -20.771  1.00  0.00           C  
ATOM   2257  CD  ARG E1667     -40.949  19.652 -21.134  1.00  0.00           C  
ATOM   2258  NE  ARG E1667     -40.711  18.265 -21.504  1.00  0.00           N  
ATOM   2259  CZ  ARG E1667     -39.459  17.757 -21.469  1.00  0.00           C  
ATOM   2260  NH1 ARG E1667     -38.425  18.511 -21.084  1.00  0.00           N  
ATOM   2261  NH2 ARG E1667     -39.221  16.486 -21.804  1.00  0.00           N  
ATOM   2262  N   ALA E1668     -43.460  23.208 -17.147  1.00  0.00           N  
ATOM   2263  CA  ALA E1668     -43.186  24.231 -16.149  1.00  0.00           C  
ATOM   2264  C   ALA E1668     -42.066  23.881 -15.182  1.00  0.00           C  
ATOM   2265  O   ALA E1668     -41.292  24.766 -14.741  1.00  0.00           O  
ATOM   2266  CB  ALA E1668     -44.495  24.518 -15.407  1.00  0.00           C  
ATOM   2267  N   ALA E1669     -41.965  22.620 -14.811  1.00  0.00           N  
ATOM   2268  CA  ALA E1669     -40.928  22.116 -13.886  1.00  0.00           C  
ATOM   2269  C   ALA E1669     -39.588  22.252 -14.611  1.00  0.00           C  
ATOM   2270  O   ALA E1669     -38.633  22.773 -14.032  1.00  0.00           O  
ATOM   2271  CB  ALA E1669     -41.188  20.692 -13.476  1.00  0.00           C  
ATOM   2272  N   GLN E1670     -39.581  21.806 -15.859  1.00  0.00           N  
ATOM   2273  CA  GLN E1670     -38.435  21.849 -16.753  1.00  0.00           C  
ATOM   2274  C   GLN E1670     -37.960  23.267 -17.034  1.00  0.00           C  
ATOM   2275  O   GLN E1670     -36.722  23.475 -16.985  1.00  0.00           O  
ATOM   2276  CB  GLN E1670     -38.666  21.117 -18.080  1.00  0.00           C  
ATOM   2277  CG  GLN E1670     -38.446  19.609 -18.048  1.00  0.00           C  
ATOM   2278  CD  GLN E1670     -39.636  18.805 -17.606  1.00  0.00           C  
ATOM   2279  OE1 GLN E1670     -40.674  19.326 -17.198  1.00  0.00           O  
ATOM   2280  NE2 GLN E1670     -39.520  17.486 -17.701  1.00  0.00           N  
ATOM   2281  N   LYS E1671     -38.843  24.219 -17.310  1.00  0.00           N  
ATOM   2282  CA  LYS E1671     -38.367  25.594 -17.588  1.00  0.00           C  
ATOM   2283  C   LYS E1671     -37.783  26.217 -16.330  1.00  0.00           C  
ATOM   2284  O   LYS E1671     -36.767  26.915 -16.448  1.00  0.00           O  
ATOM   2285  CB  LYS E1671     -39.386  26.525 -18.204  1.00  0.00           C  
ATOM   2286  CG  LYS E1671     -39.929  25.938 -19.375  1.00  0.00           C  
ATOM   2287  N   THR E1672     -38.412  25.959 -15.200  1.00  0.00           N  
ATOM   2288  CA  THR E1672     -38.002  26.471 -13.889  1.00  0.00           C  
ATOM   2289  C   THR E1672     -36.609  25.953 -13.530  1.00  0.00           C  
ATOM   2290  O   THR E1672     -35.780  26.724 -13.031  1.00  0.00           O  
ATOM   2291  CB  THR E1672     -38.992  26.137 -12.711  1.00  0.00           C  
ATOM   2292  OG1 THR E1672     -40.354  26.412 -13.173  1.00  0.00           O  
ATOM   2293  CG2 THR E1672     -38.650  26.930 -11.438  1.00  0.00           C  
ATOM   2294  N   LEU E1673     -36.380  24.673 -13.791  1.00  0.00           N  
ATOM   2295  CA  LEU E1673     -35.062  24.081 -13.532  1.00  0.00           C  
ATOM   2296  C   LEU E1673     -34.011  24.780 -14.398  1.00  0.00           C  
ATOM   2297  O   LEU E1673     -33.000  25.319 -13.916  1.00  0.00           O  
ATOM   2298  CB  LEU E1673     -35.161  22.563 -13.748  1.00  0.00           C  
ATOM   2299  CG  LEU E1673     -33.804  21.860 -13.657  1.00  0.00           C  
ATOM   2300  CD1 LEU E1673     -33.262  21.895 -12.221  1.00  0.00           C  
ATOM   2301  CD2 LEU E1673     -34.020  20.445 -14.167  1.00  0.00           C  
ATOM   2302  N   ALA E1684     -34.273  24.834 -15.693  1.00  0.00           N  
ATOM   2303  CA  ALA E1684     -33.384  25.457 -16.679  1.00  0.00           C  
ATOM   2304  C   ALA E1684     -33.019  26.886 -16.347  1.00  0.00           C  
ATOM   2305  O   ALA E1684     -31.834  27.237 -16.488  1.00  0.00           O  
ATOM   2306  CB  ALA E1684     -34.007  25.369 -18.064  1.00  0.00           C  
ATOM   2307  N   GLU E1685     -33.964  27.695 -15.946  1.00  0.00           N  
ATOM   2308  CA  GLU E1685     -33.743  29.105 -15.595  1.00  0.00           C  
ATOM   2309  C   GLU E1685     -33.002  29.302 -14.284  1.00  0.00           C  
ATOM   2310  O   GLU E1685     -32.114  30.154 -14.119  1.00  0.00           O  
ATOM   2311  CB  GLU E1685     -35.089  29.851 -15.521  1.00  0.00           C  
ATOM   2312  CG  GLU E1685     -35.789  29.877 -16.893  1.00  0.00           C  
ATOM   2313  CD  GLU E1685     -37.181  30.439 -16.838  1.00  0.00           C  
ATOM   2314  OE1 GLU E1685     -37.641  30.951 -15.828  1.00  0.00           O  
ATOM   2315  OE2 GLU E1685     -37.773  30.300 -17.936  1.00  0.00           O  
ATOM   2316  N   GLU E1686     -33.374  28.484 -13.316  1.00  0.00           N  
ATOM   2317  CA  GLU E1686     -32.826  28.470 -11.978  1.00  0.00           C  
ATOM   2318  C   GLU E1686     -31.345  28.141 -12.034  1.00  0.00           C  
ATOM   2319  O   GLU E1686     -30.517  28.916 -11.530  1.00  0.00           O  
ATOM   2320  CB  GLU E1686     -33.543  27.434 -11.103  1.00  0.00           C  
ATOM   2321  CG  GLU E1686     -34.900  27.794 -10.477  1.00  0.00           C  
ATOM   2322  CD  GLU E1686     -34.906  29.130  -9.801  1.00  0.00           C  
ATOM   2323  OE1 GLU E1686     -34.047  29.263  -8.904  1.00  0.00           O  
ATOM   2324  OE2 GLU E1686     -35.660  30.041 -10.095  1.00  0.00           O  
ATOM   2325  N   VAL E1687     -31.048  27.006 -12.660  1.00  0.00           N  
ATOM   2326  CA  VAL E1687     -29.648  26.545 -12.762  1.00  0.00           C  
ATOM   2327  C   VAL E1687     -28.800  27.378 -13.705  1.00  0.00           C  
ATOM   2328  O   VAL E1687     -27.612  27.633 -13.371  1.00  0.00           O  
ATOM   2329  CB  VAL E1687     -29.607  25.023 -12.969  1.00  0.00           C  
ATOM   2330  CG1 VAL E1687     -28.218  24.435 -12.724  1.00  0.00           C  
ATOM   2331  CG2 VAL E1687     -30.604  24.298 -12.091  1.00  0.00           C  
ATOM   2332  N   THR E1690     -29.315  27.845 -14.832  1.00  0.00           N  
ATOM   2333  CA  THR E1690     -28.549  28.680 -15.768  1.00  0.00           C  
ATOM   2334  C   THR E1690     -28.178  30.053 -15.213  1.00  0.00           C  
ATOM   2335  O   THR E1690     -27.096  30.572 -15.577  1.00  0.00           O  
ATOM   2336  CB  THR E1690     -29.289  28.845 -17.151  1.00  0.00           C  
ATOM   2337  OG1 THR E1690     -29.697  27.495 -17.492  1.00  0.00           O  
ATOM   2338  CG2 THR E1690     -28.396  29.551 -18.182  1.00  0.00           C  
ATOM   2339  N   LYS E1691     -29.035  30.616 -14.391  1.00  0.00           N  
ATOM   2340  CA  LYS E1691     -28.837  31.901 -13.724  1.00  0.00           C  
ATOM   2341  C   LYS E1691     -27.716  31.780 -12.686  1.00  0.00           C  
ATOM   2342  O   LYS E1691     -26.849  32.637 -12.520  1.00  0.00           O  
ATOM   2343  CB  LYS E1691     -30.083  32.369 -12.999  1.00  0.00           C  
ATOM   2344  CG  LYS E1691     -30.783  33.628 -13.471  1.00  0.00           C  
ATOM   2345  CD  LYS E1691     -31.718  34.190 -12.396  1.00  0.00           C  
ATOM   2346  CE  LYS E1691     -33.178  34.144 -12.742  1.00  0.00           C  
ATOM   2347  NZ  LYS E1691     -33.854  32.851 -12.578  1.00  0.00           N  
ATOM   2348  N   LEU E1692     -27.727  30.695 -11.944  1.00  0.00           N  
ATOM   2349  CA  LEU E1692     -26.769  30.361 -10.907  1.00  0.00           C  
ATOM   2350  C   LEU E1692     -25.373  30.400 -11.516  1.00  0.00           C  
ATOM   2351  O   LEU E1692     -24.510  31.167 -11.098  1.00  0.00           O  
ATOM   2352  CB  LEU E1692     -27.056  28.938 -10.418  1.00  0.00           C  
ATOM   2353  CG  LEU E1692     -28.056  28.776  -9.302  1.00  0.00           C  
ATOM   2354  CD1 LEU E1692     -28.545  27.333  -9.205  1.00  0.00           C  
ATOM   2355  CD2 LEU E1692     -27.359  29.184  -7.996  1.00  0.00           C  
ATOM   2356  N   VAL E1693     -25.241  29.532 -12.495  1.00  0.00           N  
ATOM   2357  CA  VAL E1693     -24.014  29.316 -13.246  1.00  0.00           C  
ATOM   2358  C   VAL E1693     -23.614  30.402 -14.210  1.00  0.00           C  
ATOM   2359  O   VAL E1693     -22.406  30.739 -14.224  1.00  0.00           O  
ATOM   2360  CB  VAL E1693     -24.109  27.920 -13.921  1.00  0.00           C  
ATOM   2361  CG1 VAL E1693     -22.903  27.616 -14.780  1.00  0.00           C  
ATOM   2362  CG2 VAL E1693     -24.380  26.847 -12.860  1.00  0.00           C  
ATOM   2363  N   HIS E1694     -24.518  30.937 -15.012  1.00  0.00           N  
ATOM   2364  CA  HIS E1694     -24.108  31.972 -15.983  1.00  0.00           C  
ATOM   2365  C   HIS E1694     -24.702  33.338 -15.742  1.00  0.00           C  
ATOM   2366  O   HIS E1694     -24.137  34.316 -16.279  1.00  0.00           O  
ATOM   2367  CB  HIS E1694     -24.365  31.495 -17.427  1.00  0.00           C  
ATOM   2368  CG  HIS E1694     -23.816  30.168 -17.828  1.00  0.00           C  
ATOM   2369  ND1 HIS E1694     -22.480  29.905 -18.011  1.00  0.00           N  
ATOM   2370  CD2 HIS E1694     -24.465  29.007 -18.108  1.00  0.00           C  
ATOM   2371  CE1 HIS E1694     -22.335  28.639 -18.365  1.00  0.00           C  
ATOM   2372  NE2 HIS E1694     -23.516  28.063 -18.435  1.00  0.00           N  
ATOM   2373  N   GLY E1695     -25.767  33.475 -15.000  1.00  0.00           N  
ATOM   2374  CA  GLY E1695     -26.408  34.763 -14.714  1.00  0.00           C  
ATOM   2375  C   GLY E1695     -27.600  35.001 -15.638  1.00  0.00           C  
ATOM   2376  O   GLY E1695     -27.782  34.345 -16.666  1.00  0.00           O  
ATOM   2377  N   GLU E1696     -28.419  35.972 -15.277  1.00  0.00           N  
ATOM   2378  CA  GLU E1696     -29.619  36.448 -15.920  1.00  0.00           C  
ATOM   2379  C   GLU E1696     -29.454  36.869 -17.367  1.00  0.00           C  
ATOM   2380  O   GLU E1696     -30.313  36.530 -18.199  1.00  0.00           O  
ATOM   2381  CB  GLU E1696     -30.204  37.692 -15.226  1.00  0.00           C  
ATOM   2382  CG  GLU E1696     -31.329  37.435 -14.212  1.00  0.00           C  
ATOM   2383  CD  GLU E1696     -32.540  36.806 -14.858  1.00  0.00           C  
ATOM   2384  OE1 GLU E1696     -32.333  35.603 -15.162  1.00  0.00           O  
ATOM   2385  OE2 GLU E1696     -33.594  37.391 -15.073  1.00  0.00           O  
ATOM   2386  N   GLU E1697     -28.394  37.597 -17.656  1.00  0.00           N  
ATOM   2387  CA  GLU E1697     -28.099  38.065 -19.023  1.00  0.00           C  
ATOM   2388  C   GLU E1697     -27.926  36.853 -19.936  1.00  0.00           C  
ATOM   2389  O   GLU E1697     -28.548  36.750 -21.007  1.00  0.00           O  
ATOM   2390  CB  GLU E1697     -26.876  38.966 -19.030  1.00  0.00           C  
ATOM   2391  N   ALA E1698     -27.100  35.926 -19.469  1.00  0.00           N  
ATOM   2392  CA  ALA E1698     -26.816  34.672 -20.160  1.00  0.00           C  
ATOM   2393  C   ALA E1698     -28.099  33.860 -20.296  1.00  0.00           C  
ATOM   2394  O   ALA E1698     -28.284  33.245 -21.357  1.00  0.00           O  
ATOM   2395  CB  ALA E1698     -25.755  33.828 -19.475  1.00  0.00           C  
ATOM   2396  N   LEU E1708     -28.937  33.866 -19.273  1.00  0.00           N  
ATOM   2397  CA  LEU E1708     -30.210  33.144 -19.286  1.00  0.00           C  
ATOM   2398  C   LEU E1708     -31.166  33.765 -20.306  1.00  0.00           C  
ATOM   2399  O   LEU E1708     -31.899  33.024 -20.980  1.00  0.00           O  
ATOM   2400  CB  LEU E1708     -30.820  33.100 -17.886  1.00  0.00           C  
ATOM   2401  CG  LEU E1708     -32.283  32.679 -17.797  1.00  0.00           C  
ATOM   2402  CD1 LEU E1708     -32.513  31.295 -18.412  1.00  0.00           C  
ATOM   2403  CD2 LEU E1708     -32.716  32.691 -16.343  1.00  0.00           C  
ATOM   2404  N   ARG E1716     -31.130  35.082 -20.381  1.00  0.00           N  
ATOM   2405  CA  ARG E1716     -31.945  35.908 -21.280  1.00  0.00           C  
ATOM   2406  C   ARG E1716     -31.668  35.531 -22.737  1.00  0.00           C  
ATOM   2407  O   ARG E1716     -32.604  35.344 -23.539  1.00  0.00           O  
ATOM   2408  CB  ARG E1716     -31.741  37.401 -21.055  1.00  0.00           C  
ATOM   2409  CG  ARG E1716     -32.703  38.095 -20.093  1.00  0.00           C  
ATOM   2410  CD  ARG E1716     -32.619  39.593 -20.184  1.00  0.00           C  
ATOM   2411  NE  ARG E1716     -33.880  40.265 -19.978  1.00  0.00           N  
ATOM   2412  CZ  ARG E1716     -34.220  41.539 -19.833  1.00  0.00           C  
ATOM   2413  NH1 ARG E1716     -33.372  42.565 -19.835  1.00  0.00           N  
ATOM   2414  NH2 ARG E1716     -35.526  41.843 -19.651  1.00  0.00           N  
ATOM   2415  N   GLN E1717     -30.383  35.391 -23.031  1.00  0.00           N  
ATOM   2416  CA  GLN E1717     -29.901  35.016 -24.349  1.00  0.00           C  
ATOM   2417  C   GLN E1717     -30.361  33.615 -24.737  1.00  0.00           C  
ATOM   2418  O   GLN E1717     -30.906  33.430 -25.836  1.00  0.00           O  
ATOM   2419  CB  GLN E1717     -28.386  35.005 -24.471  1.00  0.00           C  
ATOM   2420  CG  GLN E1717     -27.779  36.372 -24.230  1.00  0.00           C  
ATOM   2421  CD  GLN E1717     -26.302  36.327 -24.583  1.00  0.00           C  
ATOM   2422  OE1 GLN E1717     -25.787  37.378 -24.937  1.00  0.00           O  
ATOM   2423  NE2 GLN E1717     -25.698  35.145 -24.479  1.00  0.00           N  
ATOM   2424  N   ALA E1718     -30.127  32.687 -23.831  1.00  0.00           N  
ATOM   2425  CA  ALA E1718     -30.491  31.281 -24.028  1.00  0.00           C  
ATOM   2426  C   ALA E1718     -31.986  31.145 -24.305  1.00  0.00           C  
ATOM   2427  O   ALA E1718     -32.396  30.323 -25.153  1.00  0.00           O  
ATOM   2428  CB  ALA E1718     -30.061  30.451 -22.830  1.00  0.00           C  
ATOM   2429  N   ILE E1719     -32.760  31.947 -23.577  1.00  0.00           N  
ATOM   2430  CA  ILE E1719     -34.212  31.963 -23.724  1.00  0.00           C  
ATOM   2431  C   ILE E1719     -34.583  32.511 -25.098  1.00  0.00           C  
ATOM   2432  O   ILE E1719     -35.390  31.863 -25.772  1.00  0.00           O  
ATOM   2433  CB  ILE E1719     -34.935  32.708 -22.555  1.00  0.00           C  
ATOM   2434  CG1 ILE E1719     -34.706  31.939 -21.227  1.00  0.00           C  
ATOM   2435  CG2 ILE E1719     -36.459  32.887 -22.822  1.00  0.00           C  
ATOM   2436  CD1 ILE E1719     -35.368  32.589 -19.980  1.00  0.00           C  
ATOM   2437  N   ARG E1720     -33.969  33.643 -25.445  1.00  0.00           N  
ATOM   2438  CA  ARG E1720     -34.281  34.273 -26.751  1.00  0.00           C  
ATOM   2439  C   ARG E1720     -33.707  33.460 -27.890  1.00  0.00           C  
ATOM   2440  O   ARG E1720     -34.381  33.424 -28.958  1.00  0.00           O  
ATOM   2441  CB  ARG E1720     -34.066  35.760 -26.836  1.00  0.00           C  
ATOM   2442  CG  ARG E1720     -32.701  36.324 -26.869  1.00  0.00           C  
ATOM   2443  CD  ARG E1720     -32.687  37.804 -27.151  1.00  0.00           C  
ATOM   2444  NE  ARG E1720     -31.272  38.192 -27.154  1.00  0.00           N  
ATOM   2445  CZ  ARG E1720     -30.790  39.397 -26.873  1.00  0.00           C  
ATOM   2446  NH1 ARG E1720     -31.576  40.424 -26.553  1.00  0.00           N  
ATOM   2447  NH2 ARG E1720     -29.458  39.564 -26.919  1.00  0.00           N  
ATOM   2448  N   ILE E1721     -32.602  32.776 -27.731  1.00  0.00           N  
ATOM   2449  CA  ILE E1721     -32.051  31.916 -28.771  1.00  0.00           C  
ATOM   2450  C   ILE E1721     -32.962  30.702 -28.989  1.00  0.00           C  
ATOM   2451  O   ILE E1721     -33.000  30.192 -30.133  1.00  0.00           O  
ATOM   2452  CB  ILE E1721     -30.591  31.416 -28.467  1.00  0.00           C  
ATOM   2453  CG1 ILE E1721     -29.598  32.592 -28.491  1.00  0.00           C  
ATOM   2454  CG2 ILE E1721     -30.150  30.252 -29.399  1.00  0.00           C  
ATOM   2455  CD1 ILE E1721     -28.104  32.205 -28.528  1.00  0.00           C  
ATOM   2456  N   SER E1722     -33.637  30.218 -27.960  1.00  0.00           N  
ATOM   2457  CA  SER E1722     -34.494  29.023 -28.100  1.00  0.00           C  
ATOM   2458  C   SER E1722     -35.771  29.210 -28.872  1.00  0.00           C  
ATOM   2459  O   SER E1722     -36.711  29.973 -28.690  1.00  0.00           O  
ATOM   2460  CB  SER E1722     -34.692  28.410 -26.709  1.00  0.00           C  
HETATM 2461  N   TYR E 320     -10.522  13.611  -4.301  1.00  0.00           N  
HETATM 2462  CA  TYR E 320     -11.566  14.567  -4.687  1.00  0.00           C  
HETATM 2463  C   TYR E 320     -12.057  14.257  -6.104  1.00  0.00           C  
HETATM 2464  O   TYR E 320     -13.132  14.820  -6.407  1.00  0.00           O  
HETATM 2465  CB  TYR E 320     -11.007  15.985  -4.625  1.00  0.00           C  
HETATM 2466  CG  TYR E 320     -10.334  16.356  -3.336  1.00  0.00           C  
HETATM 2467  CD1 TYR E 320     -11.062  16.295  -2.148  1.00  0.00           C  
HETATM 2468  CD2 TYR E 320      -9.014  16.770  -3.253  1.00  0.00           C  
HETATM 2469  CE1 TYR E 320     -10.499  16.661  -0.926  1.00  0.00           C  
HETATM 2470  CE2 TYR E 320      -8.418  17.111  -2.041  1.00  0.00           C  
HETATM 2471  CZ  TYR E 320      -9.174  17.058  -0.878  1.00  0.00           C  
HETATM 2472  OH  TYR E 320      -8.619  17.398   0.323  1.00  0.00           O  
HETATM 2473  OXT TYR E 320     -11.399  13.511  -6.848  1.00  0.00           O  
TER
END
