# Supplementary material for: Backbone Brackets and Arginine Tweezers delineate Class I and Class II aminoacyl tRNA synthetases
Source: PLoS Comput Biol. 2018 Apr 16;14(4):e1006101. doi: 10.1371/journal.pcbi.1006101 (PMC5919687; doi:10.1371/journal.pcbi.1006101)
Supplement: S11 File — All structures of Class I aaRS with residues renumbered according to the MSA. (GZ) [file pcbi.1006101.s023.tar.gz › 1tyc_A_renum.pdb]

ATOM      1  N   MET A 212     -29.978  20.545  12.126  1.00  0.00           N  
ATOM      2  CA  MET A 212     -31.377  20.449  12.657  1.00  0.00           C  
ATOM      3  C   MET A 212     -32.339  20.680  11.486  1.00  0.00           C  
ATOM      4  O   MET A 212     -32.784  19.704  10.853  1.00  0.00           O  
ATOM      5  N   ASP A 214     -32.608  21.952  11.197  1.00  0.00           N  
ATOM      6  CA  ASP A 214     -33.494  22.213  10.041  1.00  0.00           C  
ATOM      7  C   ASP A 214     -32.623  22.231   8.788  1.00  0.00           C  
ATOM      8  O   ASP A 214     -33.152  21.687   7.798  1.00  0.00           O  
ATOM      9  CB  ASP A 214     -34.504  23.325  10.153  1.00  0.00           C  
ATOM     10  CG  ASP A 214     -35.536  23.142   9.045  1.00  0.00           C  
ATOM     11  OD1 ASP A 214     -36.458  22.320   9.136  1.00  0.00           O  
ATOM     12  OD2 ASP A 214     -35.360  23.859   8.034  1.00  0.00           O  
ATOM     13  N   LEU A 215     -31.389  22.716   8.805  1.00  0.00           N  
ATOM     14  CA  LEU A 215     -30.609  22.628   7.541  1.00  0.00           C  
ATOM     15  C   LEU A 215     -30.486  21.146   7.161  1.00  0.00           C  
ATOM     16  O   LEU A 215     -30.865  20.791   6.025  1.00  0.00           O  
ATOM     17  CB  LEU A 215     -29.307  23.408   7.552  1.00  0.00           C  
ATOM     18  CG  LEU A 215     -28.278  23.149   6.450  1.00  0.00           C  
ATOM     19  CD1 LEU A 215     -28.659  23.598   5.042  1.00  0.00           C  
ATOM     20  CD2 LEU A 215     -26.975  23.854   6.853  1.00  0.00           C  
ATOM     21  N   LEU A 216     -30.029  20.333   8.098  1.00  0.00           N  
ATOM     22  CA  LEU A 216     -29.851  18.895   7.859  1.00  0.00           C  
ATOM     23  C   LEU A 216     -31.130  18.178   7.477  1.00  0.00           C  
ATOM     24  O   LEU A 216     -31.083  17.289   6.600  1.00  0.00           O  
ATOM     25  CB  LEU A 216     -29.124  18.265   9.040  1.00  0.00           C  
ATOM     26  CG  LEU A 216     -28.501  16.895   8.799  1.00  0.00           C  
ATOM     27  CD1 LEU A 216     -27.370  17.006   7.773  1.00  0.00           C  
ATOM     28  CD2 LEU A 216     -27.984  16.386  10.138  1.00  0.00           C  
ATOM     29  N   ALA A 217     -32.253  18.533   8.051  1.00  0.00           N  
ATOM     30  CA  ALA A 217     -33.569  17.970   7.758  1.00  0.00           C  
ATOM     31  C   ALA A 217     -33.980  18.412   6.364  1.00  0.00           C  
ATOM     32  O   ALA A 217     -34.687  17.692   5.632  1.00  0.00           O  
ATOM     33  CB  ALA A 217     -34.586  18.418   8.796  1.00  0.00           C  
ATOM     34  N   GLU A 218     -33.551  19.603   5.975  1.00  0.00           N  
ATOM     35  CA  GLU A 218     -33.881  20.090   4.645  1.00  0.00           C  
ATOM     36  C   GLU A 218     -33.067  19.326   3.624  1.00  0.00           C  
ATOM     37  O   GLU A 218     -33.652  18.978   2.589  1.00  0.00           O  
ATOM     38  CB  GLU A 218     -33.635  21.562   4.343  1.00  0.00           C  
ATOM     39  CG  GLU A 218     -33.923  21.943   2.894  1.00  0.00           C  
ATOM     40  CD  GLU A 218     -33.647  23.347   2.485  1.00  0.00           C  
ATOM     41  OE1 GLU A 218     -33.571  24.063   3.498  1.00  0.00           O  
ATOM     42  OE2 GLU A 218     -33.519  23.692   1.321  1.00  0.00           O  
ATOM     43  N   LEU A 219     -31.798  19.086   3.891  1.00  0.00           N  
ATOM     44  CA  LEU A 219     -30.951  18.362   2.902  1.00  0.00           C  
ATOM     45  C   LEU A 219     -31.489  16.960   2.677  1.00  0.00           C  
ATOM     46  O   LEU A 219     -31.508  16.367   1.600  1.00  0.00           O  
ATOM     47  CB  LEU A 219     -29.489  18.421   3.384  1.00  0.00           C  
ATOM     48  CG  LEU A 219     -28.900  19.828   3.526  1.00  0.00           C  
ATOM     49  CD1 LEU A 219     -27.499  19.748   4.100  1.00  0.00           C  
ATOM     50  CD2 LEU A 219     -28.899  20.502   2.150  1.00  0.00           C  
ATOM     51  N   GLN A 220     -31.935  16.404   3.773  1.00  0.00           N  
ATOM     52  CA  GLN A 220     -32.543  15.065   3.844  1.00  0.00           C  
ATOM     53  C   GLN A 220     -33.768  15.082   2.941  1.00  0.00           C  
ATOM     54  O   GLN A 220     -33.818  14.280   2.000  1.00  0.00           O  
ATOM     55  CB  GLN A 220     -32.840  14.726   5.301  1.00  0.00           C  
ATOM     56  CG  GLN A 220     -32.650  13.267   5.597  1.00  0.00           C  
ATOM     57  CD  GLN A 220     -31.279  12.916   6.106  1.00  0.00           C  
ATOM     58  OE1 GLN A 220     -30.662  12.008   5.567  1.00  0.00           O  
ATOM     59  NE2 GLN A 220     -30.794  13.573   7.146  1.00  0.00           N  
ATOM     60  N   TRP A 221     -34.700  15.999   3.121  1.00  0.00           N  
ATOM     61  CA  TRP A 221     -35.888  16.124   2.288  1.00  0.00           C  
ATOM     62  C   TRP A 221     -35.507  16.219   0.815  1.00  0.00           C  
ATOM     63  O   TRP A 221     -36.157  15.625  -0.062  1.00  0.00           O  
ATOM     64  CB  TRP A 221     -36.776  17.325   2.695  1.00  0.00           C  
ATOM     65  CG  TRP A 221     -37.919  17.455   1.722  1.00  0.00           C  
ATOM     66  CD1 TRP A 221     -39.017  16.647   1.593  1.00  0.00           C  
ATOM     67  CD2 TRP A 221     -38.008  18.437   0.675  1.00  0.00           C  
ATOM     68  NE1 TRP A 221     -39.795  17.080   0.550  1.00  0.00           N  
ATOM     69  CE2 TRP A 221     -39.217  18.175  -0.025  1.00  0.00           C  
ATOM     70  CE3 TRP A 221     -37.186  19.494   0.283  1.00  0.00           C  
ATOM     71  CZ2 TRP A 221     -39.621  18.943  -1.117  1.00  0.00           C  
ATOM     72  CZ3 TRP A 221     -37.588  20.253  -0.793  1.00  0.00           C  
ATOM     73  CH2 TRP A 221     -38.775  19.982  -1.470  1.00  0.00           C  
ATOM     74  N   ARG A 222     -34.471  17.000   0.522  1.00  0.00           N  
ATOM     75  CA  ARG A 222     -33.996  17.180  -0.857  1.00  0.00           C  
ATOM     76  C   ARG A 222     -33.325  15.960  -1.450  1.00  0.00           C  
ATOM     77  O   ARG A 222     -33.272  15.801  -2.677  1.00  0.00           O  
ATOM     78  CB  ARG A 222     -33.024  18.349  -0.893  1.00  0.00           C  
ATOM     79  CG  ARG A 222     -33.655  19.670  -0.451  1.00  0.00           C  
ATOM     80  CD  ARG A 222     -32.823  20.808  -0.875  1.00  0.00           C  
ATOM     81  NE  ARG A 222     -33.416  22.122  -0.790  1.00  0.00           N  
ATOM     82  CZ  ARG A 222     -33.960  22.839  -1.780  1.00  0.00           C  
ATOM     83  NH1 ARG A 222     -34.090  22.488  -3.046  1.00  0.00           N  
ATOM     84  NH2 ARG A 222     -34.420  24.035  -1.423  1.00  0.00           N  
ATOM     85  N   GLY A 224     -32.786  15.108  -0.595  1.00  0.00           N  
ATOM     86  CA  GLY A 224     -32.056  13.898  -0.974  1.00  0.00           C  
ATOM     87  C   GLY A 224     -30.574  14.203  -1.216  1.00  0.00           C  
ATOM     88  O   GLY A 224     -29.970  13.643  -2.159  1.00  0.00           O  
ATOM     89  N   LEU A 225     -30.011  15.076  -0.404  1.00  0.00           N  
ATOM     90  CA  LEU A 225     -28.596  15.466  -0.569  1.00  0.00           C  
ATOM     91  C   LEU A 225     -27.615  14.832   0.411  1.00  0.00           C  
ATOM     92  O   LEU A 225     -26.408  15.139   0.428  1.00  0.00           O  
ATOM     93  CB  LEU A 225     -28.597  17.002  -0.516  1.00  0.00           C  
ATOM     94  CG  LEU A 225     -29.178  17.596  -1.802  1.00  0.00           C  
ATOM     95  CD1 LEU A 225     -29.292  19.088  -1.639  1.00  0.00           C  
ATOM     96  CD2 LEU A 225     -28.274  17.189  -2.968  1.00  0.00           C  
ATOM     97  N   VAL A 226     -28.132  13.939   1.235  1.00  0.00           N  
ATOM     98  CA  VAL A 226     -27.427  13.164   2.249  1.00  0.00           C  
ATOM     99  C   VAL A 226     -27.370  11.674   1.887  1.00  0.00           C  
ATOM    100  O   VAL A 226     -28.413  10.987   1.968  1.00  0.00           O  
ATOM    101  CB  VAL A 226     -28.137  13.316   3.607  1.00  0.00           C  
ATOM    102  CG1 VAL A 226     -27.301  12.774   4.757  1.00  0.00           C  
ATOM    103  CG2 VAL A 226     -28.515  14.755   3.848  1.00  0.00           C  
ATOM    104  N   ASN A 227     -26.195  11.208   1.503  1.00  0.00           N  
ATOM    105  CA  ASN A 227     -26.033   9.786   1.153  1.00  0.00           C  
ATOM    106  C   ASN A 227     -25.720   9.095   2.473  1.00  0.00           C  
ATOM    107  O   ASN A 227     -26.337   8.154   2.952  1.00  0.00           O  
ATOM    108  CB  ASN A 227     -24.917   9.604   0.126  1.00  0.00           C  
ATOM    109  CG  ASN A 227     -24.894   8.200  -0.446  1.00  0.00           C  
ATOM    110  OD1 ASN A 227     -25.983   7.768  -0.840  1.00  0.00           O  
ATOM    111  ND2 ASN A 227     -23.796   7.469  -0.494  1.00  0.00           N  
ATOM    112  N   GLN A 228     -24.657   9.591   3.083  1.00  0.00           N  
ATOM    113  CA  GLN A 228     -24.119   9.102   4.349  1.00  0.00           C  
ATOM    114  C   GLN A 228     -23.590  10.266   5.207  1.00  0.00           C  
ATOM    115  O   GLN A 228     -23.274  11.361   4.750  1.00  0.00           O  
ATOM    116  CB  GLN A 228     -22.983   8.096   4.180  1.00  0.00           C  
ATOM    117  CG  GLN A 228     -23.355   6.744   3.650  1.00  0.00           C  
ATOM    118  CD  GLN A 228     -22.106   5.955   3.327  1.00  0.00           C  
ATOM    119  OE1 GLN A 228     -21.449   6.042   2.291  1.00  0.00           O  
ATOM    120  NE2 GLN A 228     -21.830   5.148   4.352  1.00  0.00           N  
ATOM    121  N   THR A 229     -23.481   9.902   6.468  1.00  0.00           N  
ATOM    122  CA  THR A 229     -23.000  10.825   7.513  1.00  0.00           C  
ATOM    123  C   THR A 229     -22.318  10.030   8.613  1.00  0.00           C  
ATOM    124  O   THR A 229     -22.733   8.952   9.102  1.00  0.00           O  
ATOM    125  CB  THR A 229     -24.274  11.662   7.888  1.00  0.00           C  
ATOM    126  OG1 THR A 229     -23.845  12.917   8.454  1.00  0.00           O  
ATOM    127  CG2 THR A 229     -25.181  10.889   8.838  1.00  0.00           C  
ATOM    128  N   THR A 230     -21.161  10.562   9.017  1.00  0.00           N  
ATOM    129  CA  THR A 230     -20.405   9.881  10.070  1.00  0.00           C  
ATOM    130  C   THR A 230     -21.225   9.792  11.342  1.00  0.00           C  
ATOM    131  O   THR A 230     -21.112   8.722  11.970  1.00  0.00           O  
ATOM    132  CB  THR A 230     -18.947  10.430  10.236  1.00  0.00           C  
ATOM    133  OG1 THR A 230     -19.018  11.828  10.622  1.00  0.00           O  
ATOM    134  CG2 THR A 230     -18.086  10.246   8.973  1.00  0.00           C  
ATOM    135  N   ASP A 232     -21.977  10.773  11.761  1.00  0.00           N  
ATOM    136  CA  ASP A 232     -22.785  10.775  13.006  1.00  0.00           C  
ATOM    137  C   ASP A 232     -23.744  11.973  12.873  1.00  0.00           C  
ATOM    138  O   ASP A 232     -23.449  13.176  13.060  1.00  0.00           O  
ATOM    139  CB  ASP A 232     -21.877  10.757  14.211  1.00  0.00           C  
ATOM    140  CG  ASP A 232     -22.414  11.188  15.552  1.00  0.00           C  
ATOM    141  OD1 ASP A 232     -23.602  11.108  15.868  1.00  0.00           O  
ATOM    142  OD2 ASP A 232     -21.588  11.648  16.373  1.00  0.00           O  
ATOM    143  N   GLU A 233     -24.951  11.586  12.490  1.00  0.00           N  
ATOM    144  CA  GLU A 233     -26.020  12.532  12.215  1.00  0.00           C  
ATOM    145  C   GLU A 233     -26.437  13.369  13.402  1.00  0.00           C  
ATOM    146  O   GLU A 233     -26.494  14.614  13.267  1.00  0.00           O  
ATOM    147  CB  GLU A 233     -27.224  11.857  11.581  1.00  0.00           C  
ATOM    148  CG  GLU A 233     -28.092  12.922  10.890  1.00  0.00           C  
ATOM    149  CD  GLU A 233     -29.545  12.559  10.820  1.00  0.00           C  
ATOM    150  OE1 GLU A 233     -29.671  11.368  10.457  1.00  0.00           O  
ATOM    151  OE2 GLU A 233     -30.463  13.321  11.090  1.00  0.00           O  
ATOM    152  N   ASP A 234     -26.672  12.739  14.535  1.00  0.00           N  
ATOM    153  CA  ASP A 234     -27.081  13.450  15.766  1.00  0.00           C  
ATOM    154  C   ASP A 234     -26.016  14.391  16.307  1.00  0.00           C  
ATOM    155  O   ASP A 234     -26.304  15.505  16.780  1.00  0.00           O  
ATOM    156  CB  ASP A 234     -27.633  12.449  16.784  1.00  0.00           C  
ATOM    157  N   GLY A 235     -24.767  13.994  16.227  1.00  0.00           N  
ATOM    158  CA  GLY A 235     -23.610  14.786  16.660  1.00  0.00           C  
ATOM    159  C   GLY A 235     -23.428  15.993  15.740  1.00  0.00           C  
ATOM    160  O   GLY A 235     -23.138  17.081  16.266  1.00  0.00           O  
ATOM    161  N   LEU A 236     -23.580  15.778  14.441  1.00  0.00           N  
ATOM    162  CA  LEU A 236     -23.449  16.838  13.457  1.00  0.00           C  
ATOM    163  C   LEU A 236     -24.630  17.813  13.522  1.00  0.00           C  
ATOM    164  O   LEU A 236     -24.365  19.026  13.391  1.00  0.00           O  
ATOM    165  CB  LEU A 236     -23.338  16.299  12.032  1.00  0.00           C  
ATOM    166  CG  LEU A 236     -23.332  17.384  10.972  1.00  0.00           C  
ATOM    167  CD1 LEU A 236     -22.148  18.312  11.228  1.00  0.00           C  
ATOM    168  CD2 LEU A 236     -23.252  16.733   9.589  1.00  0.00           C  
ATOM    169  N   ARG A 237     -25.839  17.272  13.690  1.00  0.00           N  
ATOM    170  CA  ARG A 237     -27.020  18.137  13.790  1.00  0.00           C  
ATOM    171  C   ARG A 237     -26.832  19.079  14.983  1.00  0.00           C  
ATOM    172  O   ARG A 237     -26.995  20.320  14.924  1.00  0.00           O  
ATOM    173  CB  ARG A 237     -28.295  17.329  13.882  1.00  0.00           C  
ATOM    174  CG  ARG A 237     -29.430  18.064  14.589  1.00  0.00           C  
ATOM    175  CD  ARG A 237     -30.713  17.342  14.427  1.00  0.00           C  
ATOM    176  NE  ARG A 237     -31.210  17.240  13.052  1.00  0.00           N  
ATOM    177  CZ  ARG A 237     -31.226  16.059  12.404  1.00  0.00           C  
ATOM    178  NH1 ARG A 237     -30.805  14.911  12.952  1.00  0.00           N  
ATOM    179  NH2 ARG A 237     -31.717  16.049  11.162  1.00  0.00           N  
ATOM    180  N   LYS A 238     -26.483  18.509  16.096  1.00  0.00           N  
ATOM    181  CA  LYS A 238     -26.194  19.219  17.345  1.00  0.00           C  
ATOM    182  C   LYS A 238     -25.242  20.379  17.110  1.00  0.00           C  
ATOM    183  O   LYS A 238     -25.579  21.554  17.326  1.00  0.00           O  
ATOM    184  CB  LYS A 238     -25.606  18.192  18.319  1.00  0.00           C  
ATOM    185  CG  LYS A 238     -25.049  18.842  19.591  1.00  0.00           C  
ATOM    186  CD  LYS A 238     -25.249  17.892  20.771  1.00  0.00           C  
ATOM    187  CE  LYS A 238     -24.336  18.309  21.922  1.00  0.00           C  
ATOM    188  NZ  LYS A 238     -24.722  19.703  22.277  1.00  0.00           N  
ATOM    189  N   LEU A 240     -24.034  20.118  16.639  1.00  0.00           N  
ATOM    190  CA  LEU A 240     -23.009  21.117  16.315  1.00  0.00           C  
ATOM    191  C   LEU A 240     -23.475  22.160  15.313  1.00  0.00           C  
ATOM    192  O   LEU A 240     -23.214  23.360  15.493  1.00  0.00           O  
ATOM    193  CB  LEU A 240     -21.768  20.377  15.795  1.00  0.00           C  
ATOM    194  CG  LEU A 240     -20.623  21.219  15.260  1.00  0.00           C  
ATOM    195  CD1 LEU A 240     -19.816  21.845  16.381  1.00  0.00           C  
ATOM    196  CD2 LEU A 240     -19.751  20.316  14.369  1.00  0.00           C  
ATOM    197  N   LEU A 241     -24.145  21.760  14.243  1.00  0.00           N  
ATOM    198  CA  LEU A 241     -24.636  22.693  13.222  1.00  0.00           C  
ATOM    199  C   LEU A 241     -25.565  23.712  13.904  1.00  0.00           C  
ATOM    200  O   LEU A 241     -25.526  24.916  13.586  1.00  0.00           O  
ATOM    201  CB  LEU A 241     -25.308  22.003  12.052  1.00  0.00           C  
ATOM    202  CG  LEU A 241     -24.593  21.217  10.979  1.00  0.00           C  
ATOM    203  CD1 LEU A 241     -25.588  20.642   9.963  1.00  0.00           C  
ATOM    204  CD2 LEU A 241     -23.618  22.060  10.174  1.00  0.00           C  
ATOM    205  N   ASN A 243     -26.387  23.214  14.800  1.00  0.00           N  
ATOM    206  CA  ASN A 243     -27.378  23.957  15.561  1.00  0.00           C  
ATOM    207  C   ASN A 243     -26.735  24.831  16.628  1.00  0.00           C  
ATOM    208  O   ASN A 243     -27.395  25.848  16.931  1.00  0.00           O  
ATOM    209  CB  ASN A 243     -28.438  23.032  16.168  1.00  0.00           C  
ATOM    210  CG  ASN A 243     -29.327  22.304  15.195  1.00  0.00           C  
ATOM    211  OD1 ASN A 243     -30.354  21.708  15.570  1.00  0.00           O  
ATOM    212  ND2 ASN A 243     -28.986  22.295  13.910  1.00  0.00           N  
ATOM    213  N   GLU A 244     -25.587  24.489  17.172  1.00  0.00           N  
ATOM    214  CA  GLU A 244     -24.995  25.325  18.220  1.00  0.00           C  
ATOM    215  C   GLU A 244     -23.870  26.242  17.776  1.00  0.00           C  
ATOM    216  O   GLU A 244     -23.496  27.150  18.562  1.00  0.00           O  
ATOM    217  CB  GLU A 244     -24.376  24.515  19.329  1.00  0.00           C  
ATOM    218  CG  GLU A 244     -24.998  23.496  20.245  1.00  0.00           C  
ATOM    219  CD  GLU A 244     -23.967  22.664  20.992  1.00  0.00           C  
ATOM    220  OE1 GLU A 244     -22.769  22.560  20.720  1.00  0.00           O  
ATOM    221  OE2 GLU A 244     -24.514  22.083  21.955  1.00  0.00           O  
ATOM    222  N   GLU A 245     -23.257  26.027  16.624  1.00  0.00           N  
ATOM    223  CA  GLU A 245     -22.121  26.838  16.184  1.00  0.00           C  
ATOM    224  C   GLU A 245     -22.023  27.112  14.706  1.00  0.00           C  
ATOM    225  O   GLU A 245     -22.673  26.436  13.902  1.00  0.00           O  
ATOM    226  CB  GLU A 245     -20.876  25.966  16.488  1.00  0.00           C  
ATOM    227  CG  GLU A 245     -20.426  25.828  17.924  1.00  0.00           C  
ATOM    228  CD  GLU A 245     -19.510  24.723  18.338  1.00  0.00           C  
ATOM    229  OE1 GLU A 245     -18.365  24.825  17.842  1.00  0.00           O  
ATOM    230  OE2 GLU A 245     -19.804  23.801  19.089  1.00  0.00           O  
ATOM    231  N   ARG A 265     -21.180  28.079  14.350  1.00  0.00           N  
ATOM    232  CA  ARG A 265     -20.883  28.390  12.937  1.00  0.00           C  
ATOM    233  C   ARG A 265     -19.788  27.322  12.691  1.00  0.00           C  
ATOM    234  O   ARG A 265     -18.735  27.254  13.352  1.00  0.00           O  
ATOM    235  CB  ARG A 265     -20.441  29.764  12.525  1.00  0.00           C  
ATOM    236  N   VAL A 266     -20.147  26.448  11.779  1.00  0.00           N  
ATOM    237  CA  VAL A 266     -19.302  25.323  11.404  1.00  0.00           C  
ATOM    238  C   VAL A 266     -18.510  25.704  10.169  1.00  0.00           C  
ATOM    239  O   VAL A 266     -19.096  26.264   9.221  1.00  0.00           O  
ATOM    240  CB  VAL A 266     -20.206  24.080  11.213  1.00  0.00           C  
ATOM    241  CG1 VAL A 266     -19.478  22.915  10.556  1.00  0.00           C  
ATOM    242  CG2 VAL A 266     -20.831  23.647  12.528  1.00  0.00           C  
ATOM    243  N   THR A 267     -17.220  25.394  10.235  1.00  0.00           N  
ATOM    244  CA  THR A 267     -16.330  25.569   9.079  1.00  0.00           C  
ATOM    245  C   THR A 267     -16.361  24.174   8.407  1.00  0.00           C  
ATOM    246  O   THR A 267     -16.091  23.147   9.055  1.00  0.00           O  
ATOM    247  CB  THR A 267     -14.848  26.013   9.340  1.00  0.00           C  
ATOM    248  OG1 THR A 267     -14.863  27.280  10.037  1.00  0.00           O  
ATOM    249  CG2 THR A 267     -14.035  26.212   8.044  1.00  0.00           C  
ATOM    250  N   LEU A 268     -16.716  24.128   7.152  1.00  0.00           N  
ATOM    251  CA  LEU A 268     -16.790  22.886   6.387  1.00  0.00           C  
ATOM    252  C   LEU A 268     -15.974  23.105   5.106  1.00  0.00           C  
ATOM    253  O   LEU A 268     -15.728  24.294   4.790  1.00  0.00           O  
ATOM    254  CB  LEU A 268     -18.272  22.539   6.104  1.00  0.00           C  
ATOM    255  CG  LEU A 268     -18.904  23.387   4.998  1.00  0.00           C  
ATOM    256  CD1 LEU A 268     -19.766  22.549   4.085  1.00  0.00           C  
ATOM    257  CD2 LEU A 268     -19.737  24.479   5.643  1.00  0.00           C  
ATOM    258  N   TYR A 269     -15.611  21.990   4.461  1.00  0.00           N  
ATOM    259  CA  TYR A 269     -14.818  22.136   3.218  1.00  0.00           C  
ATOM    260  C   TYR A 269     -15.233  21.061   2.219  1.00  0.00           C  
ATOM    261  O   TYR A 269     -15.890  20.075   2.577  1.00  0.00           O  
ATOM    262  CB  TYR A 269     -13.293  22.217   3.453  1.00  0.00           C  
ATOM    263  CG  TYR A 269     -12.482  20.958   3.320  1.00  0.00           C  
ATOM    264  CD1 TYR A 269     -12.296  20.075   4.385  1.00  0.00           C  
ATOM    265  CD2 TYR A 269     -11.868  20.624   2.123  1.00  0.00           C  
ATOM    266  CE1 TYR A 269     -11.546  18.912   4.294  1.00  0.00           C  
ATOM    267  CE2 TYR A 269     -11.119  19.470   1.996  1.00  0.00           C  
ATOM    268  CZ  TYR A 269     -10.935  18.621   3.083  1.00  0.00           C  
ATOM    269  OH  TYR A 269     -10.178  17.477   2.986  1.00  0.00           O  
ATOM    270  N   CYS A 270     -14.865  21.362   0.972  1.00  0.00           N  
ATOM    271  CA  CYS A 270     -15.121  20.375  -0.115  1.00  0.00           C  
ATOM    272  C   CYS A 270     -13.907  20.508  -1.046  1.00  0.00           C  
ATOM    273  O   CYS A 270     -13.530  21.683  -1.176  1.00  0.00           O  
ATOM    274  CB  CYS A 270     -16.466  20.469  -0.779  1.00  0.00           C  
ATOM    275  SG  CYS A 270     -16.749  19.132  -1.959  1.00  0.00           S  
ATOM    276  N   GLY A 272     -13.335  19.425  -1.562  1.00  0.00           N  
ATOM    277  CA  GLY A 272     -12.142  19.565  -2.414  1.00  0.00           C  
ATOM    278  C   GLY A 272     -12.389  19.405  -3.883  1.00  0.00           C  
ATOM    279  O   GLY A 272     -13.363  18.693  -4.183  1.00  0.00           O  
ATOM    280  N   PHE A 273     -11.720  20.045  -4.819  1.00  0.00           N  
ATOM    281  CA  PHE A 273     -12.099  19.736  -6.253  1.00  0.00           C  
ATOM    282  C   PHE A 273     -10.722  19.696  -6.884  1.00  0.00           C  
ATOM    283  O   PHE A 273      -9.930  20.643  -6.721  1.00  0.00           O  
ATOM    284  CB  PHE A 273     -12.883  20.914  -6.856  1.00  0.00           C  
ATOM    285  CG  PHE A 273     -14.169  21.277  -6.173  1.00  0.00           C  
ATOM    286  CD1 PHE A 273     -14.169  22.079  -5.023  1.00  0.00           C  
ATOM    287  CD2 PHE A 273     -15.369  20.748  -6.683  1.00  0.00           C  
ATOM    288  CE1 PHE A 273     -15.360  22.363  -4.350  1.00  0.00           C  
ATOM    289  CE2 PHE A 273     -16.560  21.003  -6.020  1.00  0.00           C  
ATOM    290  CZ  PHE A 273     -16.558  21.816  -4.887  1.00  0.00           C  
ATOM    291  N   ASP A 274     -10.491  18.641  -7.623  1.00  0.00           N  
ATOM    292  CA  ASP A 274      -9.216  18.414  -8.304  1.00  0.00           C  
ATOM    293  C   ASP A 274      -9.335  18.791  -9.777  1.00  0.00           C  
ATOM    294  O   ASP A 274     -10.289  18.392 -10.419  1.00  0.00           O  
ATOM    295  CB  ASP A 274      -8.835  16.945  -8.208  1.00  0.00           C  
ATOM    296  CG  ASP A 274      -8.072  16.442  -7.042  1.00  0.00           C  
ATOM    297  OD1 ASP A 274      -7.706  17.266  -6.192  1.00  0.00           O  
ATOM    298  OD2 ASP A 274      -7.874  15.209  -7.017  1.00  0.00           O  
ATOM    299  N   PRO A 275      -8.330  19.486 -10.251  1.00  0.00           N  
ATOM    300  CA  PRO A 275      -8.289  19.876 -11.672  1.00  0.00           C  
ATOM    301  C   PRO A 275      -7.916  18.626 -12.475  1.00  0.00           C  
ATOM    302  O   PRO A 275      -6.768  18.110 -12.490  1.00  0.00           O  
ATOM    303  CB  PRO A 275      -7.253  20.986 -11.732  1.00  0.00           C  
ATOM    304  CG  PRO A 275      -6.943  21.334 -10.294  1.00  0.00           C  
ATOM    305  CD  PRO A 275      -7.150  20.013  -9.529  1.00  0.00           C  
ATOM    306  N   THR A 276      -8.921  18.128 -13.158  1.00  0.00           N  
ATOM    307  CA  THR A 276      -8.852  16.956 -14.018  1.00  0.00           C  
ATOM    308  C   THR A 276      -9.221  17.418 -15.424  1.00  0.00           C  
ATOM    309  O   THR A 276      -9.200  16.526 -16.267  1.00  0.00           O  
ATOM    310  CB  THR A 276      -9.751  15.729 -13.623  1.00  0.00           C  
ATOM    311  OG1 THR A 276     -11.069  16.276 -13.953  1.00  0.00           O  
ATOM    312  CG2 THR A 276      -9.717  15.253 -12.175  1.00  0.00           C  
ATOM    313  N   ALA A 277      -9.522  18.685 -15.589  1.00  0.00           N  
ATOM    314  CA  ALA A 277      -9.836  19.361 -16.844  1.00  0.00           C  
ATOM    315  C   ALA A 277      -9.755  20.873 -16.598  1.00  0.00           C  
ATOM    316  O   ALA A 277      -9.543  21.228 -15.428  1.00  0.00           O  
ATOM    317  CB  ALA A 277     -11.119  19.109 -17.581  1.00  0.00           C  
ATOM    318  N   ASP A 278      -9.894  21.662 -17.656  1.00  0.00           N  
ATOM    319  CA  ASP A 278      -9.779  23.129 -17.522  1.00  0.00           C  
ATOM    320  C   ASP A 278     -11.077  23.833 -17.109  1.00  0.00           C  
ATOM    321  O   ASP A 278     -11.145  25.082 -17.101  1.00  0.00           O  
ATOM    322  CB  ASP A 278      -9.211  23.756 -18.793  1.00  0.00           C  
ATOM    323  CG  ASP A 278     -10.212  23.684 -19.929  1.00  0.00           C  
ATOM    324  OD1 ASP A 278     -11.155  22.879 -19.878  1.00  0.00           O  
ATOM    325  OD2 ASP A 278     -10.044  24.450 -20.891  1.00  0.00           O  
ATOM    326  N   SER A 279     -12.065  23.035 -16.779  1.00  0.00           N  
ATOM    327  CA  SER A 279     -13.387  23.440 -16.335  1.00  0.00           C  
ATOM    328  C   SER A 279     -14.078  22.369 -15.481  1.00  0.00           C  
ATOM    329  O   SER A 279     -13.939  21.145 -15.651  1.00  0.00           O  
ATOM    330  CB  SER A 279     -14.251  23.741 -17.572  1.00  0.00           C  
ATOM    331  OG  SER A 279     -15.493  24.321 -17.215  1.00  0.00           O  
ATOM    332  N   LEU A 280     -14.879  22.894 -14.573  1.00  0.00           N  
ATOM    333  CA  LEU A 280     -15.720  22.033 -13.719  1.00  0.00           C  
ATOM    334  C   LEU A 280     -16.838  21.601 -14.666  1.00  0.00           C  
ATOM    335  O   LEU A 280     -16.885  22.135 -15.797  1.00  0.00           O  
ATOM    336  CB  LEU A 280     -16.171  22.811 -12.499  1.00  0.00           C  
ATOM    337  CG  LEU A 280     -15.258  23.023 -11.308  1.00  0.00           C  
ATOM    338  CD1 LEU A 280     -16.025  23.588 -10.100  1.00  0.00           C  
ATOM    339  CD2 LEU A 280     -14.572  21.721 -10.873  1.00  0.00           C  
ATOM    340  N   HIS A 281     -17.682  20.690 -14.263  1.00  0.00           N  
ATOM    341  CA  HIS A 281     -18.814  20.283 -15.122  1.00  0.00           C  
ATOM    342  C   HIS A 281     -19.993  20.091 -14.191  1.00  0.00           C  
ATOM    343  O   HIS A 281     -19.849  20.233 -12.951  1.00  0.00           O  
ATOM    344  CB  HIS A 281     -18.475  19.123 -16.067  1.00  0.00           C  
ATOM    345  CG  HIS A 281     -18.137  17.870 -15.330  1.00  0.00           C  
ATOM    346  ND1 HIS A 281     -19.035  17.149 -14.563  1.00  0.00           N  
ATOM    347  CD2 HIS A 281     -16.947  17.242 -15.212  1.00  0.00           C  
ATOM    348  CE1 HIS A 281     -18.393  16.128 -14.011  1.00  0.00           C  
ATOM    349  NE2 HIS A 281     -17.132  16.174 -14.374  1.00  0.00           N  
ATOM    350  N   ILE A 282     -21.167  19.749 -14.685  1.00  0.00           N  
ATOM    351  CA  ILE A 282     -22.401  19.535 -13.917  1.00  0.00           C  
ATOM    352  C   ILE A 282     -22.304  18.419 -12.871  1.00  0.00           C  
ATOM    353  O   ILE A 282     -23.201  18.321 -11.979  1.00  0.00           O  
ATOM    354  CB  ILE A 282     -23.668  19.354 -14.821  1.00  0.00           C  
ATOM    355  CG1 ILE A 282     -23.563  18.011 -15.603  1.00  0.00           C  
ATOM    356  CG2 ILE A 282     -23.912  20.554 -15.758  1.00  0.00           C  
ATOM    357  CD1 ILE A 282     -24.934  17.673 -16.274  1.00  0.00           C  
ATOM    358  N   GLY A 283     -21.231  17.622 -12.962  1.00  0.00           N  
ATOM    359  CA  GLY A 283     -20.942  16.569 -12.003  1.00  0.00           C  
ATOM    360  C   GLY A 283     -20.488  17.106 -10.666  1.00  0.00           C  
ATOM    361  O   GLY A 283     -20.566  16.443  -9.638  1.00  0.00           O  
ATOM    362  N   HIS A 284     -20.034  18.340 -10.661  1.00  0.00           N  
ATOM    363  CA  HIS A 284     -19.593  19.083  -9.504  1.00  0.00           C  
ATOM    364  C   HIS A 284     -20.665  19.986  -8.904  1.00  0.00           C  
ATOM    365  O   HIS A 284     -20.396  20.464  -7.772  1.00  0.00           O  
ATOM    366  CB  HIS A 284     -18.394  19.984  -9.870  1.00  0.00           C  
ATOM    367  CG  HIS A 284     -17.267  19.280 -10.540  1.00  0.00           C  
ATOM    368  ND1 HIS A 284     -16.272  18.591  -9.883  1.00  0.00           N  
ATOM    369  CD2 HIS A 284     -16.950  19.185 -11.850  1.00  0.00           C  
ATOM    370  CE1 HIS A 284     -15.409  18.100 -10.755  1.00  0.00           C  
ATOM    371  NE2 HIS A 284     -15.810  18.435 -11.969  1.00  0.00           N  
ATOM    372  N   LEU A 285     -21.778  20.230  -9.566  1.00  0.00           N  
ATOM    373  CA  LEU A 285     -22.826  21.133  -9.083  1.00  0.00           C  
ATOM    374  C   LEU A 285     -23.471  20.750  -7.770  1.00  0.00           C  
ATOM    375  O   LEU A 285     -23.668  21.691  -6.974  1.00  0.00           O  
ATOM    376  CB  LEU A 285     -23.887  21.397 -10.159  1.00  0.00           C  
ATOM    377  CG  LEU A 285     -23.760  22.644 -11.029  1.00  0.00           C  
ATOM    378  CD1 LEU A 285     -24.915  22.682 -12.034  1.00  0.00           C  
ATOM    379  CD2 LEU A 285     -23.761  23.904 -10.178  1.00  0.00           C  
ATOM    380  N   ALA A 286     -23.794  19.515  -7.501  1.00  0.00           N  
ATOM    381  CA  ALA A 286     -24.409  19.140  -6.221  1.00  0.00           C  
ATOM    382  C   ALA A 286     -23.588  19.535  -5.002  1.00  0.00           C  
ATOM    383  O   ALA A 286     -24.057  20.234  -4.075  1.00  0.00           O  
ATOM    384  CB  ALA A 286     -24.730  17.639  -6.311  1.00  0.00           C  
ATOM    385  N   PRO A 288     -22.332  19.109  -4.943  1.00  0.00           N  
ATOM    386  CA  PRO A 288     -21.451  19.436  -3.838  1.00  0.00           C  
ATOM    387  C   PRO A 288     -21.294  20.940  -3.715  1.00  0.00           C  
ATOM    388  O   PRO A 288     -21.315  21.426  -2.569  1.00  0.00           O  
ATOM    389  CB  PRO A 288     -20.116  18.746  -4.112  1.00  0.00           C  
ATOM    390  CG  PRO A 288     -20.366  17.834  -5.263  1.00  0.00           C  
ATOM    391  CD  PRO A 288     -21.648  18.278  -5.930  1.00  0.00           C  
ATOM    392  N   ILE A 289     -21.114  21.622  -4.824  1.00  0.00           N  
ATOM    393  CA  ILE A 289     -20.946  23.086  -4.889  1.00  0.00           C  
ATOM    394  C   ILE A 289     -22.133  23.841  -4.296  1.00  0.00           C  
ATOM    395  O   ILE A 289     -22.002  24.641  -3.355  1.00  0.00           O  
ATOM    396  CB  ILE A 289     -20.643  23.513  -6.371  1.00  0.00           C  
ATOM    397  CG1 ILE A 289     -19.268  22.932  -6.789  1.00  0.00           C  
ATOM    398  CG2 ILE A 289     -20.692  25.037  -6.613  1.00  0.00           C  
ATOM    399  CD1 ILE A 289     -18.793  23.517  -8.159  1.00  0.00           C  
ATOM    400  N   LEU A 290     -23.319  23.558  -4.829  1.00  0.00           N  
ATOM    401  CA  LEU A 290     -24.580  24.168  -4.402  1.00  0.00           C  
ATOM    402  C   LEU A 290     -24.848  23.744  -2.974  1.00  0.00           C  
ATOM    403  O   LEU A 290     -25.414  24.583  -2.247  1.00  0.00           O  
ATOM    404  CB  LEU A 290     -25.680  23.855  -5.409  1.00  0.00           C  
ATOM    405  CG  LEU A 290     -25.459  24.303  -6.852  1.00  0.00           C  
ATOM    406  CD1 LEU A 290     -26.731  24.066  -7.667  1.00  0.00           C  
ATOM    407  CD2 LEU A 290     -25.041  25.779  -6.907  1.00  0.00           C  
ATOM    408  N   THR A 291     -24.440  22.533  -2.586  1.00  0.00           N  
ATOM    409  CA  THR A 291     -24.649  22.110  -1.194  1.00  0.00           C  
ATOM    410  C   THR A 291     -23.816  22.984  -0.265  1.00  0.00           C  
ATOM    411  O   THR A 291     -24.285  23.277   0.851  1.00  0.00           O  
ATOM    412  CB  THR A 291     -24.402  20.586  -0.929  1.00  0.00           C  
ATOM    413  OG1 THR A 291     -25.105  19.884  -1.995  1.00  0.00           O  
ATOM    414  CG2 THR A 291     -24.791  20.108   0.486  1.00  0.00           C  
ATOM    415  N   MET A 292     -22.644  23.414  -0.668  1.00  0.00           N  
ATOM    416  CA  MET A 292     -21.775  24.290   0.126  1.00  0.00           C  
ATOM    417  C   MET A 292     -22.485  25.614   0.464  1.00  0.00           C  
ATOM    418  O   MET A 292     -22.561  26.196   1.560  1.00  0.00           O  
ATOM    419  CB  MET A 292     -20.483  24.568  -0.659  1.00  0.00           C  
ATOM    420  CG  MET A 292     -19.569  23.359  -0.585  1.00  0.00           C  
ATOM    421  SD  MET A 292     -17.851  24.041  -0.692  1.00  0.00           S  
ATOM    422  CE  MET A 292     -17.919  24.485  -2.449  1.00  0.00           C  
ATOM    423  N   ARG A 293     -23.048  26.148  -0.599  1.00  0.00           N  
ATOM    424  CA  ARG A 293     -23.843  27.339  -0.715  1.00  0.00           C  
ATOM    425  C   ARG A 293     -25.028  27.315   0.241  1.00  0.00           C  
ATOM    426  O   ARG A 293     -25.290  28.309   0.928  1.00  0.00           O  
ATOM    427  CB  ARG A 293     -24.385  27.447  -2.145  1.00  0.00           C  
ATOM    428  CG  ARG A 293     -25.045  28.805  -2.379  1.00  0.00           C  
ATOM    429  CD  ARG A 293     -25.216  28.978  -3.857  1.00  0.00           C  
ATOM    430  NE  ARG A 293     -26.388  29.800  -4.051  1.00  0.00           N  
ATOM    431  CZ  ARG A 293     -26.464  31.074  -4.388  1.00  0.00           C  
ATOM    432  NH1 ARG A 293     -25.376  31.784  -4.645  1.00  0.00           N  
ATOM    433  NH2 ARG A 293     -27.706  31.543  -4.469  1.00  0.00           N  
ATOM    434  N   ARG A 294     -25.706  26.185   0.272  1.00  0.00           N  
ATOM    435  CA  ARG A 294     -26.836  25.934   1.163  1.00  0.00           C  
ATOM    436  C   ARG A 294     -26.293  26.002   2.588  1.00  0.00           C  
ATOM    437  O   ARG A 294     -26.915  26.580   3.486  1.00  0.00           O  
ATOM    438  CB  ARG A 294     -27.485  24.569   0.933  1.00  0.00           C  
ATOM    439  CG  ARG A 294     -27.980  24.308  -0.488  1.00  0.00           C  
ATOM    440  CD  ARG A 294     -28.885  23.104  -0.577  1.00  0.00           C  
ATOM    441  NE  ARG A 294     -29.048  22.785  -1.990  1.00  0.00           N  
ATOM    442  CZ  ARG A 294     -30.003  23.280  -2.757  1.00  0.00           C  
ATOM    443  NH1 ARG A 294     -30.913  24.109  -2.236  1.00  0.00           N  
ATOM    444  NH2 ARG A 294     -30.071  22.953  -4.036  1.00  0.00           N  
ATOM    445  N   PHE A 295     -25.114  25.436   2.820  1.00  0.00           N  
ATOM    446  CA  PHE A 295     -24.494  25.485   4.167  1.00  0.00           C  
ATOM    447  C   PHE A 295     -24.180  26.963   4.437  1.00  0.00           C  
ATOM    448  O   PHE A 295     -24.497  27.384   5.578  1.00  0.00           O  
ATOM    449  CB  PHE A 295     -23.380  24.512   4.430  1.00  0.00           C  
ATOM    450  CG  PHE A 295     -23.592  23.076   4.819  1.00  0.00           C  
ATOM    451  CD1 PHE A 295     -23.709  22.073   3.851  1.00  0.00           C  
ATOM    452  CD2 PHE A 295     -23.621  22.678   6.156  1.00  0.00           C  
ATOM    453  CE1 PHE A 295     -23.880  20.722   4.202  1.00  0.00           C  
ATOM    454  CE2 PHE A 295     -23.781  21.343   6.519  1.00  0.00           C  
ATOM    455  CZ  PHE A 295     -23.876  20.332   5.553  1.00  0.00           C  
ATOM    456  N   GLN A 296     -23.639  27.715   3.491  1.00  0.00           N  
ATOM    457  CA  GLN A 296     -23.336  29.144   3.726  1.00  0.00           C  
ATOM    458  C   GLN A 296     -24.564  29.994   4.070  1.00  0.00           C  
ATOM    459  O   GLN A 296     -24.517  30.800   5.028  1.00  0.00           O  
ATOM    460  CB  GLN A 296     -22.484  29.734   2.603  1.00  0.00           C  
ATOM    461  CG  GLN A 296     -21.707  30.978   3.005  1.00  0.00           C  
ATOM    462  CD  GLN A 296     -20.949  31.643   1.888  1.00  0.00           C  
ATOM    463  OE1 GLN A 296     -21.178  31.542   0.690  1.00  0.00           O  
ATOM    464  NE2 GLN A 296     -19.935  32.399   2.307  1.00  0.00           N  
ATOM    465  N   GLN A 297     -25.671  29.828   3.380  1.00  0.00           N  
ATOM    466  CA  GLN A 297     -26.966  30.498   3.600  1.00  0.00           C  
ATOM    467  C   GLN A 297     -27.560  30.247   4.983  1.00  0.00           C  
ATOM    468  O   GLN A 297     -28.243  31.104   5.574  1.00  0.00           O  
ATOM    469  CB  GLN A 297     -27.944  30.083   2.516  1.00  0.00           C  
ATOM    470  CG  GLN A 297     -27.529  30.460   1.098  1.00  0.00           C  
ATOM    471  CD  GLN A 297     -28.632  30.182   0.090  1.00  0.00           C  
ATOM    472  OE1 GLN A 297     -28.729  30.894  -0.921  1.00  0.00           O  
ATOM    473  NE2 GLN A 297     -29.468  29.151   0.326  1.00  0.00           N  
ATOM    474  N   ALA A 298     -27.306  29.105   5.596  1.00  0.00           N  
ATOM    475  CA  ALA A 298     -27.681  28.678   6.929  1.00  0.00           C  
ATOM    476  C   ALA A 298     -26.665  29.202   7.961  1.00  0.00           C  
ATOM    477  O   ALA A 298     -26.763  28.816   9.142  1.00  0.00           O  
ATOM    478  CB  ALA A 298     -27.826  27.188   7.145  1.00  0.00           C  
ATOM    479  N   GLY A 305     -25.730  30.046   7.537  1.00  0.00           N  
ATOM    480  CA  GLY A 305     -24.778  30.703   8.403  1.00  0.00           C  
ATOM    481  C   GLY A 305     -23.455  30.067   8.723  1.00  0.00           C  
ATOM    482  O   GLY A 305     -22.783  30.530   9.666  1.00  0.00           O  
ATOM    483  N   HIS A 306     -23.082  29.056   7.950  1.00  0.00           N  
ATOM    484  CA  HIS A 306     -21.820  28.313   8.139  1.00  0.00           C  
ATOM    485  C   HIS A 306     -20.801  28.801   7.123  1.00  0.00           C  
ATOM    486  O   HIS A 306     -21.183  29.433   6.109  1.00  0.00           O  
ATOM    487  CB  HIS A 306     -22.000  26.786   8.067  1.00  0.00           C  
ATOM    488  CG  HIS A 306     -23.052  26.348   9.066  1.00  0.00           C  
ATOM    489  ND1 HIS A 306     -22.797  26.357  10.408  1.00  0.00           N  
ATOM    490  CD2 HIS A 306     -24.332  25.915   8.884  1.00  0.00           C  
ATOM    491  CE1 HIS A 306     -23.837  25.894  11.067  1.00  0.00           C  
ATOM    492  NE2 HIS A 306     -24.764  25.657  10.167  1.00  0.00           N  
ATOM    493  N   ARG A 307     -19.550  28.503   7.504  1.00  0.00           N  
ATOM    494  CA  ARG A 307     -18.451  29.008   6.621  1.00  0.00           C  
ATOM    495  C   ARG A 307     -17.814  27.964   5.740  1.00  0.00           C  
ATOM    496  O   ARG A 307     -17.176  27.009   6.202  1.00  0.00           O  
ATOM    497  CB  ARG A 307     -17.407  29.691   7.526  1.00  0.00           C  
ATOM    498  CG  ARG A 307     -16.384  30.454   6.671  1.00  0.00           C  
ATOM    499  CD  ARG A 307     -15.407  31.153   7.557  1.00  0.00           C  
ATOM    500  NE  ARG A 307     -14.506  30.265   8.262  1.00  0.00           N  
ATOM    501  CZ  ARG A 307     -13.192  30.053   8.200  1.00  0.00           C  
ATOM    502  NH1 ARG A 307     -12.349  30.713   7.420  1.00  0.00           N  
ATOM    503  NH2 ARG A 307     -12.686  29.129   9.041  1.00  0.00           N  
ATOM    504  N   PRO A 308     -17.984  28.136   4.442  1.00  0.00           N  
ATOM    505  CA  PRO A 308     -17.429  27.190   3.477  1.00  0.00           C  
ATOM    506  C   PRO A 308     -16.041  27.483   2.932  1.00  0.00           C  
ATOM    507  O   PRO A 308     -15.677  28.600   2.537  1.00  0.00           O  
ATOM    508  CB  PRO A 308     -18.499  27.225   2.369  1.00  0.00           C  
ATOM    509  CG  PRO A 308     -18.928  28.655   2.355  1.00  0.00           C  
ATOM    510  CD  PRO A 308     -18.746  29.203   3.766  1.00  0.00           C  
ATOM    511  N   ILE A 309     -15.232  26.435   2.837  1.00  0.00           N  
ATOM    512  CA  ILE A 309     -13.899  26.460   2.268  1.00  0.00           C  
ATOM    513  C   ILE A 309     -13.941  25.526   1.062  1.00  0.00           C  
ATOM    514  O   ILE A 309     -14.250  24.336   1.185  1.00  0.00           O  
ATOM    515  CB  ILE A 309     -12.781  26.063   3.273  1.00  0.00           C  
ATOM    516  CG1 ILE A 309     -12.634  27.055   4.467  1.00  0.00           C  
ATOM    517  CG2 ILE A 309     -11.488  25.859   2.447  1.00  0.00           C  
ATOM    518  CD1 ILE A 309     -11.781  26.418   5.608  1.00  0.00           C  
ATOM    519  N   ALA A 310     -13.649  26.075  -0.088  1.00  0.00           N  
ATOM    520  CA  ALA A 310     -13.567  25.415  -1.404  1.00  0.00           C  
ATOM    521  C   ALA A 310     -12.079  25.124  -1.565  1.00  0.00           C  
ATOM    522  O   ALA A 310     -11.324  26.106  -1.552  1.00  0.00           O  
ATOM    523  CB  ALA A 310     -13.873  26.457  -2.467  1.00  0.00           C  
ATOM    524  N   LEU A 311     -11.682  23.895  -1.670  1.00  0.00           N  
ATOM    525  CA  LEU A 311     -10.298  23.503  -1.824  1.00  0.00           C  
ATOM    526  C   LEU A 311     -10.008  23.052  -3.245  1.00  0.00           C  
ATOM    527  O   LEU A 311     -10.592  22.102  -3.783  1.00  0.00           O  
ATOM    528  CB  LEU A 311      -9.958  22.402  -0.805  1.00  0.00           C  
ATOM    529  CG  LEU A 311      -8.480  22.005  -0.985  1.00  0.00           C  
ATOM    530  CD1 LEU A 311      -7.629  22.455   0.184  1.00  0.00           C  
ATOM    531  CD2 LEU A 311      -8.475  20.496  -1.180  1.00  0.00           C  
ATOM    532  N   VAL A 312      -9.091  23.771  -3.853  1.00  0.00           N  
ATOM    533  CA  VAL A 312      -8.603  23.448  -5.205  1.00  0.00           C  
ATOM    534  C   VAL A 312      -7.445  22.448  -5.016  1.00  0.00           C  
ATOM    535  O   VAL A 312      -6.457  22.714  -4.306  1.00  0.00           O  
ATOM    536  CB  VAL A 312      -8.203  24.708  -5.945  1.00  0.00           C  
ATOM    537  CG1 VAL A 312      -7.621  24.371  -7.302  1.00  0.00           C  
ATOM    538  CG2 VAL A 312      -9.387  25.633  -6.115  1.00  0.00           C  
ATOM    539  N   GLY A 313      -7.538  21.289  -5.630  1.00  0.00           N  
ATOM    540  CA  GLY A 313      -6.603  20.193  -5.578  1.00  0.00           C  
ATOM    541  C   GLY A 313      -5.331  20.356  -6.392  1.00  0.00           C  
ATOM    542  O   GLY A 313      -5.001  19.506  -7.252  1.00  0.00           O  
ATOM    543  N   GLY A 314      -4.574  21.412  -6.105  1.00  0.00           N  
ATOM    544  CA  GLY A 314      -3.309  21.670  -6.796  1.00  0.00           C  
ATOM    545  C   GLY A 314      -2.283  20.525  -6.651  1.00  0.00           C  
ATOM    546  O   GLY A 314      -1.579  20.170  -7.620  1.00  0.00           O  
ATOM    547  N   ALA A 315      -2.159  19.988  -5.456  1.00  0.00           N  
ATOM    548  CA  ALA A 315      -1.253  18.880  -5.137  1.00  0.00           C  
ATOM    549  C   ALA A 315      -1.833  17.531  -5.585  1.00  0.00           C  
ATOM    550  O   ALA A 315      -1.298  16.798  -6.437  1.00  0.00           O  
ATOM    551  CB  ALA A 315      -0.932  18.907  -3.642  1.00  0.00           C  
ATOM    552  N   THR A 316      -2.976  17.141  -5.080  1.00  0.00           N  
ATOM    553  CA  THR A 316      -3.674  15.907  -5.391  1.00  0.00           C  
ATOM    554  C   THR A 316      -4.038  15.716  -6.829  1.00  0.00           C  
ATOM    555  O   THR A 316      -4.081  14.539  -7.323  1.00  0.00           O  
ATOM    556  CB  THR A 316      -4.965  15.819  -4.489  1.00  0.00           C  
ATOM    557  OG1 THR A 316      -5.556  17.158  -4.640  1.00  0.00           O  
ATOM    558  CG2 THR A 316      -4.733  15.447  -3.032  1.00  0.00           C  
ATOM    559  N   GLY A 317      -4.253  16.775  -7.609  1.00  0.00           N  
ATOM    560  CA  GLY A 317      -4.575  16.687  -9.051  1.00  0.00           C  
ATOM    561  C   GLY A 317      -3.350  16.167  -9.807  1.00  0.00           C  
ATOM    562  O   GLY A 317      -3.364  15.808 -10.996  1.00  0.00           O  
ATOM    563  N   LEU A 333      -2.200  16.138  -9.155  1.00  0.00           N  
ATOM    564  CA  LEU A 333      -0.886  15.667  -9.558  1.00  0.00           C  
ATOM    565  C   LEU A 333      -0.638  14.193  -9.189  1.00  0.00           C  
ATOM    566  O   LEU A 333       0.382  13.610  -9.571  1.00  0.00           O  
ATOM    567  CB  LEU A 333       0.165  16.601  -8.967  1.00  0.00           C  
ATOM    568  CG  LEU A 333       0.450  17.980  -9.497  1.00  0.00           C  
ATOM    569  CD1 LEU A 333       1.656  18.528  -8.706  1.00  0.00           C  
ATOM    570  CD2 LEU A 333       0.778  18.030 -10.995  1.00  0.00           C  
ATOM    571  N   ILE A 335      -1.540  13.555  -8.471  1.00  0.00           N  
ATOM    572  CA  ILE A 335      -1.516  12.162  -8.043  1.00  0.00           C  
ATOM    573  C   ILE A 335      -2.650  11.365  -8.679  1.00  0.00           C  
ATOM    574  O   ILE A 335      -2.397  10.315  -9.314  1.00  0.00           O  
ATOM    575  CB  ILE A 335      -1.592  12.036  -6.485  1.00  0.00           C  
ATOM    576  CG1 ILE A 335      -0.391  12.756  -5.818  1.00  0.00           C  
ATOM    577  CG2 ILE A 335      -1.745  10.556  -6.066  1.00  0.00           C  
ATOM    578  CD1 ILE A 335       1.004  12.502  -6.429  1.00  0.00           C  
ATOM    579  N   GLY A 336      -3.853  11.886  -8.478  1.00  0.00           N  
ATOM    580  CA  GLY A 336      -5.114  11.359  -8.989  1.00  0.00           C  
ATOM    581  C   GLY A 336      -5.812  10.350  -8.115  1.00  0.00           C  
ATOM    582  O   GLY A 336      -5.276   9.342  -7.640  1.00  0.00           O  
ATOM    583  N   ASP A 337      -7.055  10.602  -7.827  1.00  0.00           N  
ATOM    584  CA  ASP A 337      -7.961   9.797  -6.984  1.00  0.00           C  
ATOM    585  C   ASP A 337      -8.600   8.646  -7.743  1.00  0.00           C  
ATOM    586  O   ASP A 337      -9.317   8.863  -8.733  1.00  0.00           O  
ATOM    587  CB  ASP A 337      -8.995  10.804  -6.479  1.00  0.00           C  
ATOM    588  CG  ASP A 337      -9.982  10.366  -5.452  1.00  0.00           C  
ATOM    589  OD1 ASP A 337      -9.805   9.233  -4.957  1.00  0.00           O  
ATOM    590  OD2 ASP A 337     -10.908  11.128  -5.130  1.00  0.00           O  
ATOM    591  N   PRO A 338      -8.396   7.417  -7.296  1.00  0.00           N  
ATOM    592  CA  PRO A 338      -9.003   6.239  -7.945  1.00  0.00           C  
ATOM    593  C   PRO A 338     -10.509   6.167  -7.681  1.00  0.00           C  
ATOM    594  O   PRO A 338     -11.282   5.420  -8.319  1.00  0.00           O  
ATOM    595  CB  PRO A 338      -8.248   5.085  -7.270  1.00  0.00           C  
ATOM    596  CG  PRO A 338      -7.940   5.587  -5.872  1.00  0.00           C  
ATOM    597  CD  PRO A 338      -7.554   7.043  -6.131  1.00  0.00           C  
ATOM    598  N   SER A 339     -10.986   6.910  -6.675  1.00  0.00           N  
ATOM    599  CA  SER A 339     -12.385   6.896  -6.267  1.00  0.00           C  
ATOM    600  C   SER A 339     -13.322   7.121  -7.432  1.00  0.00           C  
ATOM    601  O   SER A 339     -13.226   8.104  -8.168  1.00  0.00           O  
ATOM    602  CB  SER A 339     -12.644   7.871  -5.152  1.00  0.00           C  
ATOM    603  OG  SER A 339     -12.169   7.444  -3.900  1.00  0.00           O  
ATOM    604  N   GLY A 340     -14.239   6.180  -7.644  1.00  0.00           N  
ATOM    605  CA  GLY A 340     -15.241   6.246  -8.701  1.00  0.00           C  
ATOM    606  C   GLY A 340     -14.728   6.103 -10.110  1.00  0.00           C  
ATOM    607  O   GLY A 340     -15.402   6.371 -11.118  1.00  0.00           O  
ATOM    608  N   LYS A 341     -13.500   5.668 -10.231  1.00  0.00           N  
ATOM    609  CA  LYS A 341     -12.774   5.425 -11.472  1.00  0.00           C  
ATOM    610  C   LYS A 341     -12.494   3.926 -11.499  1.00  0.00           C  
ATOM    611  O   LYS A 341     -12.010   3.359 -10.513  1.00  0.00           O  
ATOM    612  CB  LYS A 341     -11.538   6.332 -11.527  1.00  0.00           C  
ATOM    613  CG  LYS A 341     -11.965   7.795 -11.407  1.00  0.00           C  
ATOM    614  CD  LYS A 341     -10.928   8.874 -11.501  1.00  0.00           C  
ATOM    615  CE  LYS A 341     -11.260  10.079 -10.622  1.00  0.00           C  
ATOM    616  NZ  LYS A 341     -10.211  11.096 -10.910  1.00  0.00           N  
ATOM    617  N   LYS A 342     -12.804   3.278 -12.600  1.00  0.00           N  
ATOM    618  CA  LYS A 342     -12.608   1.850 -12.784  1.00  0.00           C  
ATOM    619  C   LYS A 342     -11.208   1.560 -13.275  1.00  0.00           C  
ATOM    620  O   LYS A 342     -10.747   0.417 -13.167  1.00  0.00           O  
ATOM    621  CB  LYS A 342     -13.612   1.364 -13.837  1.00  0.00           C  
ATOM    622  CG  LYS A 342     -15.023   1.872 -13.499  1.00  0.00           C  
ATOM    623  CD  LYS A 342     -16.097   1.268 -14.379  1.00  0.00           C  
ATOM    624  CE  LYS A 342     -16.441  -0.159 -13.989  1.00  0.00           C  
ATOM    625  NZ  LYS A 342     -17.784  -0.478 -14.574  1.00  0.00           N  
ATOM    626  N   SER A 343     -10.563   2.556 -13.804  1.00  0.00           N  
ATOM    627  CA  SER A 343      -9.230   2.513 -14.363  1.00  0.00           C  
ATOM    628  C   SER A 343      -8.251   3.569 -13.851  1.00  0.00           C  
ATOM    629  O   SER A 343      -8.593   4.712 -13.541  1.00  0.00           O  
ATOM    630  CB  SER A 343      -9.320   2.849 -15.864  1.00  0.00           C  
ATOM    631  OG  SER A 343      -9.844   1.778 -16.604  1.00  0.00           O  
ATOM    632  N   GLU A 344      -7.011   3.137 -13.849  1.00  0.00           N  
ATOM    633  CA  GLU A 344      -5.853   3.965 -13.464  1.00  0.00           C  
ATOM    634  C   GLU A 344      -5.854   5.092 -14.486  1.00  0.00           C  
ATOM    635  O   GLU A 344      -6.178   4.850 -15.659  1.00  0.00           O  
ATOM    636  CB  GLU A 344      -4.592   3.138 -13.588  1.00  0.00           C  
ATOM    637  CG  GLU A 344      -3.236   3.796 -13.386  1.00  0.00           C  
ATOM    638  CD  GLU A 344      -2.787   3.794 -11.944  1.00  0.00           C  
ATOM    639  OE1 GLU A 344      -3.352   2.879 -11.304  1.00  0.00           O  
ATOM    640  OE2 GLU A 344      -1.970   4.607 -11.539  1.00  0.00           O  
ATOM    641  N   ARG A 345      -5.553   6.290 -14.067  1.00  0.00           N  
ATOM    642  CA  ARG A 345      -5.556   7.470 -14.941  1.00  0.00           C  
ATOM    643  C   ARG A 345      -4.105   7.841 -15.240  1.00  0.00           C  
ATOM    644  O   ARG A 345      -3.188   7.399 -14.530  1.00  0.00           O  
ATOM    645  CB  ARG A 345      -6.256   8.661 -14.287  1.00  0.00           C  
ATOM    646  CG  ARG A 345      -7.769   8.637 -14.156  1.00  0.00           C  
ATOM    647  CD  ARG A 345      -8.416   8.551 -15.503  1.00  0.00           C  
ATOM    648  NE  ARG A 345      -9.805   8.365 -15.523  1.00  0.00           N  
ATOM    649  CZ  ARG A 345     -11.061   8.132 -15.428  1.00  0.00           C  
ATOM    650  NH1 ARG A 345     -11.624   7.994 -14.227  1.00  0.00           N  
ATOM    651  NH2 ARG A 345     -11.923   8.051 -16.444  1.00  0.00           N  
ATOM    652  N   THR A 407      -3.952   8.648 -16.276  1.00  0.00           N  
ATOM    653  CA  THR A 407      -2.634   9.138 -16.667  1.00  0.00           C  
ATOM    654  C   THR A 407      -2.413  10.412 -15.824  1.00  0.00           C  
ATOM    655  O   THR A 407      -3.329  11.175 -15.510  1.00  0.00           O  
ATOM    656  CB  THR A 407      -2.356   9.457 -18.179  1.00  0.00           C  
ATOM    657  OG1 THR A 407      -3.456  10.325 -18.618  1.00  0.00           O  
ATOM    658  CG2 THR A 407      -2.175   8.231 -19.063  1.00  0.00           C  
ATOM    659  N   LEU A 408      -1.136  10.521 -15.510  1.00  0.00           N  
ATOM    660  CA  LEU A 408      -0.622  11.630 -14.716  1.00  0.00           C  
ATOM    661  C   LEU A 408      -0.586  12.841 -15.647  1.00  0.00           C  
ATOM    662  O   LEU A 408      -0.067  12.645 -16.765  1.00  0.00           O  
ATOM    663  CB  LEU A 408       0.743  11.196 -14.219  1.00  0.00           C  
ATOM    664  CG  LEU A 408       0.884  10.238 -13.069  1.00  0.00           C  
ATOM    665  CD1 LEU A 408       2.373  10.095 -12.691  1.00  0.00           C  
ATOM    666  CD2 LEU A 408       0.090  10.719 -11.873  1.00  0.00           C  
ATOM    667  N   ASN A 418      -1.120  13.937 -15.155  1.00  0.00           N  
ATOM    668  CA  ASN A 418      -1.091  15.200 -15.912  1.00  0.00           C  
ATOM    669  C   ASN A 418       0.186  15.920 -15.403  1.00  0.00           C  
ATOM    670  O   ASN A 418       0.659  15.577 -14.302  1.00  0.00           O  
ATOM    671  CB  ASN A 418      -2.320  16.080 -15.779  1.00  0.00           C  
ATOM    672  CG  ASN A 418      -3.545  15.275 -16.184  1.00  0.00           C  
ATOM    673  OD1 ASN A 418      -4.407  15.126 -15.300  1.00  0.00           O  
ATOM    674  ND2 ASN A 418      -3.507  14.838 -17.435  1.00  0.00           N  
ATOM    675  N   ALA A 419       0.649  16.830 -16.225  1.00  0.00           N  
ATOM    676  CA  ALA A 419       1.889  17.552 -15.922  1.00  0.00           C  
ATOM    677  C   ALA A 419       1.626  18.644 -14.929  1.00  0.00           C  
ATOM    678  O   ALA A 419       0.459  19.066 -14.936  1.00  0.00           O  
ATOM    679  CB  ALA A 419       2.397  18.095 -17.266  1.00  0.00           C  
ATOM    680  N   LYS A 420       2.599  19.123 -14.195  1.00  0.00           N  
ATOM    681  CA  LYS A 420       2.474  20.219 -13.240  1.00  0.00           C  
ATOM    682  C   LYS A 420       1.916  21.493 -13.901  1.00  0.00           C  
ATOM    683  O   LYS A 420       1.117  22.206 -13.262  1.00  0.00           O  
ATOM    684  CB  LYS A 420       3.799  20.712 -12.651  1.00  0.00           C  
ATOM    685  CG  LYS A 420       4.587  19.668 -12.115  1.00  0.00           C  
ATOM    686  N   GLU A 421       2.400  21.767 -15.093  1.00  0.00           N  
ATOM    687  CA  GLU A 421       2.036  22.947 -15.881  1.00  0.00           C  
ATOM    688  C   GLU A 421       0.555  22.897 -16.243  1.00  0.00           C  
ATOM    689  O   GLU A 421      -0.162  23.907 -16.100  1.00  0.00           O  
ATOM    690  CB  GLU A 421       2.901  23.108 -17.127  1.00  0.00           C  
ATOM    691  N   THR A 422       0.136  21.737 -16.685  1.00  0.00           N  
ATOM    692  CA  THR A 422      -1.276  21.539 -17.017  1.00  0.00           C  
ATOM    693  C   THR A 422      -2.142  21.779 -15.801  1.00  0.00           C  
ATOM    694  O   THR A 422      -3.009  22.678 -15.802  1.00  0.00           O  
ATOM    695  CB  THR A 422      -1.408  20.107 -17.645  1.00  0.00           C  
ATOM    696  OG1 THR A 422      -0.449  20.209 -18.753  1.00  0.00           O  
ATOM    697  CG2 THR A 422      -2.822  19.723 -18.067  1.00  0.00           C  
ATOM    698  N   VAL A 423      -1.867  21.038 -14.750  1.00  0.00           N  
ATOM    699  CA  VAL A 423      -2.620  21.127 -13.490  1.00  0.00           C  
ATOM    700  C   VAL A 423      -2.617  22.531 -12.912  1.00  0.00           C  
ATOM    701  O   VAL A 423      -3.645  23.077 -12.474  1.00  0.00           O  
ATOM    702  CB  VAL A 423      -2.174  20.058 -12.505  1.00  0.00           C  
ATOM    703  CG1 VAL A 423      -2.761  20.289 -11.101  1.00  0.00           C  
ATOM    704  CG2 VAL A 423      -2.657  18.675 -12.923  1.00  0.00           C  
ATOM    705  N   GLU A 424      -1.450  23.128 -12.914  1.00  0.00           N  
ATOM    706  CA  GLU A 424      -1.252  24.502 -12.423  1.00  0.00           C  
ATOM    707  C   GLU A 424      -2.149  25.449 -13.191  1.00  0.00           C  
ATOM    708  O   GLU A 424      -2.762  26.327 -12.580  1.00  0.00           O  
ATOM    709  CB  GLU A 424       0.186  24.926 -12.617  1.00  0.00           C  
ATOM    710  CG  GLU A 424       0.827  26.051 -11.816  1.00  0.00           C  
ATOM    711  CD  GLU A 424       2.328  25.882 -11.776  1.00  0.00           C  
ATOM    712  OE1 GLU A 424       2.838  25.134 -10.960  1.00  0.00           O  
ATOM    713  OE2 GLU A 424       2.933  26.521 -12.663  1.00  0.00           O  
ATOM    714  N   ALA A 425      -2.264  25.330 -14.488  1.00  0.00           N  
ATOM    715  CA  ALA A 425      -3.088  26.180 -15.352  1.00  0.00           C  
ATOM    716  C   ALA A 425      -4.580  25.981 -15.124  1.00  0.00           C  
ATOM    717  O   ALA A 425      -5.388  26.933 -15.171  1.00  0.00           O  
ATOM    718  CB  ALA A 425      -2.781  25.833 -16.809  1.00  0.00           C  
ATOM    719  N   TRP A 426      -4.960  24.725 -14.954  1.00  0.00           N  
ATOM    720  CA  TRP A 426      -6.331  24.306 -14.722  1.00  0.00           C  
ATOM    721  C   TRP A 426      -6.779  24.728 -13.331  1.00  0.00           C  
ATOM    722  O   TRP A 426      -7.967  25.055 -13.230  1.00  0.00           O  
ATOM    723  CB  TRP A 426      -6.480  22.798 -14.845  1.00  0.00           C  
ATOM    724  CG  TRP A 426      -6.379  22.294 -16.244  1.00  0.00           C  
ATOM    725  CD1 TRP A 426      -6.414  22.982 -17.423  1.00  0.00           C  
ATOM    726  CD2 TRP A 426      -6.251  20.898 -16.578  1.00  0.00           C  
ATOM    727  NE1 TRP A 426      -6.341  22.105 -18.480  1.00  0.00           N  
ATOM    728  CE2 TRP A 426      -6.233  20.823 -17.985  1.00  0.00           C  
ATOM    729  CE3 TRP A 426      -6.141  19.749 -15.815  1.00  0.00           C  
ATOM    730  CZ2 TRP A 426      -6.106  19.607 -18.642  1.00  0.00           C  
ATOM    731  CZ3 TRP A 426      -6.003  18.542 -16.463  1.00  0.00           C  
ATOM    732  CH2 TRP A 426      -5.989  18.472 -17.857  1.00  0.00           C  
ATOM    733  N   SER A 427      -5.932  24.718 -12.340  1.00  0.00           N  
ATOM    734  CA  SER A 427      -6.315  25.133 -10.993  1.00  0.00           C  
ATOM    735  C   SER A 427      -6.807  26.582 -10.921  1.00  0.00           C  
ATOM    736  O   SER A 427      -7.704  26.985 -10.146  1.00  0.00           O  
ATOM    737  CB  SER A 427      -5.126  24.960 -10.057  1.00  0.00           C  
ATOM    738  OG  SER A 427      -4.653  23.632 -10.028  1.00  0.00           O  
ATOM    739  N   ALA A 429      -6.198  27.437 -11.728  1.00  0.00           N  
ATOM    740  CA  ALA A 429      -6.459  28.872 -11.852  1.00  0.00           C  
ATOM    741  C   ALA A 429      -7.863  29.143 -12.368  1.00  0.00           C  
ATOM    742  O   ALA A 429      -8.540  30.069 -11.890  1.00  0.00           O  
ATOM    743  CB  ALA A 429      -5.378  29.441 -12.762  1.00  0.00           C  
ATOM    744  N   ARG A 431      -8.309  28.370 -13.337  1.00  0.00           N  
ATOM    745  CA  ARG A 431      -9.638  28.484 -13.944  1.00  0.00           C  
ATOM    746  C   ARG A 431     -10.760  28.047 -13.006  1.00  0.00           C  
ATOM    747  O   ARG A 431     -11.752  28.758 -12.782  1.00  0.00           O  
ATOM    748  CB  ARG A 431      -9.693  27.616 -15.195  1.00  0.00           C  
ATOM    749  CG  ARG A 431      -8.493  27.892 -16.100  1.00  0.00           C  
ATOM    750  CD  ARG A 431      -8.993  28.685 -17.274  1.00  0.00           C  
ATOM    751  NE  ARG A 431     -10.019  27.882 -17.925  1.00  0.00           N  
ATOM    752  CZ  ARG A 431     -10.930  28.295 -18.806  1.00  0.00           C  
ATOM    753  NH1 ARG A 431     -11.004  29.566 -19.193  1.00  0.00           N  
ATOM    754  NH2 ARG A 431     -11.782  27.379 -19.285  1.00  0.00           N  
ATOM    755  N   ILE A 432     -10.549  26.872 -12.447  1.00  0.00           N  
ATOM    756  CA  ILE A 432     -11.379  26.131 -11.485  1.00  0.00           C  
ATOM    757  C   ILE A 432     -11.619  27.020 -10.300  1.00  0.00           C  
ATOM    758  O   ILE A 432     -12.739  27.214  -9.811  1.00  0.00           O  
ATOM    759  CB  ILE A 432     -10.691  24.727 -11.318  1.00  0.00           C  
ATOM    760  CG1 ILE A 432     -11.137  23.981 -12.622  1.00  0.00           C  
ATOM    761  CG2 ILE A 432     -10.908  23.899 -10.058  1.00  0.00           C  
ATOM    762  CD1 ILE A 432     -10.959  22.453 -12.648  1.00  0.00           C  
ATOM    763  N   LYS A 433     -10.576  27.685  -9.855  1.00  0.00           N  
ATOM    764  CA  LYS A 433     -10.634  28.642  -8.749  1.00  0.00           C  
ATOM    765  C   LYS A 433     -11.688  29.690  -9.113  1.00  0.00           C  
ATOM    766  O   LYS A 433     -12.509  30.020  -8.229  1.00  0.00           O  
ATOM    767  CB  LYS A 433      -9.295  29.304  -8.486  1.00  0.00           C  
ATOM    768  CG  LYS A 433      -9.323  30.368  -7.392  1.00  0.00           C  
ATOM    769  CD  LYS A 433      -7.946  30.956  -7.094  1.00  0.00           C  
ATOM    770  CE  LYS A 433      -7.942  31.731  -5.788  1.00  0.00           C  
ATOM    771  NZ  LYS A 433      -6.646  32.432  -5.552  1.00  0.00           N  
ATOM    772  N   GLU A 434     -11.631  30.161 -10.354  1.00  0.00           N  
ATOM    773  CA  GLU A 434     -12.550  31.186 -10.855  1.00  0.00           C  
ATOM    774  C   GLU A 434     -13.978  30.667 -10.885  1.00  0.00           C  
ATOM    775  O   GLU A 434     -14.792  31.438 -10.330  1.00  0.00           O  
ATOM    776  CB  GLU A 434     -12.212  31.802 -12.206  1.00  0.00           C  
ATOM    777  N   GLN A 435     -14.270  29.516 -11.439  1.00  0.00           N  
ATOM    778  CA  GLN A 435     -15.660  29.023 -11.438  1.00  0.00           C  
ATOM    779  C   GLN A 435     -16.141  28.736 -10.027  1.00  0.00           C  
ATOM    780  O   GLN A 435     -17.349  28.918  -9.785  1.00  0.00           O  
ATOM    781  CB  GLN A 435     -15.892  27.741 -12.222  1.00  0.00           C  
ATOM    782  CG  GLN A 435     -15.273  27.808 -13.607  1.00  0.00           C  
ATOM    783  CD  GLN A 435     -15.248  26.451 -14.258  1.00  0.00           C  
ATOM    784  OE1 GLN A 435     -15.066  25.470 -13.544  1.00  0.00           O  
ATOM    785  NE2 GLN A 435     -15.444  26.440 -15.568  1.00  0.00           N  
ATOM    786  N   LEU A 436     -15.272  28.285  -9.145  1.00  0.00           N  
ATOM    787  CA  LEU A 436     -15.742  27.982  -7.769  1.00  0.00           C  
ATOM    788  C   LEU A 436     -16.294  29.244  -7.131  1.00  0.00           C  
ATOM    789  O   LEU A 436     -17.444  29.219  -6.690  1.00  0.00           O  
ATOM    790  CB  LEU A 436     -14.663  27.257  -6.984  1.00  0.00           C  
ATOM    791  CG  LEU A 436     -14.441  25.783  -7.275  1.00  0.00           C  
ATOM    792  CD1 LEU A 436     -13.247  25.343  -6.440  1.00  0.00           C  
ATOM    793  CD2 LEU A 436     -15.695  25.020  -6.884  1.00  0.00           C  
ATOM    794  N   GLY A 437     -15.544  30.311  -7.124  1.00  0.00           N  
ATOM    795  CA  GLY A 437     -15.894  31.604  -6.591  1.00  0.00           C  
ATOM    796  C   GLY A 437     -17.244  32.183  -6.938  1.00  0.00           C  
ATOM    797  O   GLY A 437     -17.735  33.008  -6.153  1.00  0.00           O  
ATOM    798  N   ARG A 438     -17.890  31.814  -8.014  1.00  0.00           N  
ATOM    799  CA  ARG A 438     -19.182  32.257  -8.484  1.00  0.00           C  
ATOM    800  C   ARG A 438     -20.324  31.850  -7.550  1.00  0.00           C  
ATOM    801  O   ARG A 438     -21.286  32.595  -7.419  1.00  0.00           O  
ATOM    802  CB  ARG A 438     -19.641  31.622  -9.807  1.00  0.00           C  
ATOM    803  CG  ARG A 438     -18.702  31.470 -10.962  1.00  0.00           C  
ATOM    804  CD  ARG A 438     -19.374  30.946 -12.199  1.00  0.00           C  
ATOM    805  NE  ARG A 438     -18.356  30.738 -13.249  1.00  0.00           N  
ATOM    806  CZ  ARG A 438     -18.581  29.954 -14.300  1.00  0.00           C  
ATOM    807  NH1 ARG A 438     -19.735  29.316 -14.466  1.00  0.00           N  
ATOM    808  NH2 ARG A 438     -17.653  29.766 -15.228  1.00  0.00           N  
ATOM    809  N   PHE A 439     -20.216  30.677  -7.017  1.00  0.00           N  
ATOM    810  CA  PHE A 439     -21.205  30.034  -6.168  1.00  0.00           C  
ATOM    811  C   PHE A 439     -21.174  30.415  -4.706  1.00  0.00           C  
ATOM    812  O   PHE A 439     -22.137  30.094  -3.956  1.00  0.00           O  
ATOM    813  CB  PHE A 439     -21.054  28.498  -6.419  1.00  0.00           C  
ATOM    814  CG  PHE A 439     -21.170  28.120  -7.878  1.00  0.00           C  
ATOM    815  CD1 PHE A 439     -22.430  28.053  -8.487  1.00  0.00           C  
ATOM    816  CD2 PHE A 439     -20.037  27.871  -8.646  1.00  0.00           C  
ATOM    817  CE1 PHE A 439     -22.578  27.736  -9.836  1.00  0.00           C  
ATOM    818  CE2 PHE A 439     -20.179  27.541 -10.002  1.00  0.00           C  
ATOM    819  CZ  PHE A 439     -21.450  27.481 -10.614  1.00  0.00           C  
ATOM    820  N   LEU A 444     -20.122  31.072  -4.244  1.00  0.00           N  
ATOM    821  CA  LEU A 444     -19.960  31.438  -2.829  1.00  0.00           C  
ATOM    822  C   LEU A 444     -19.891  32.930  -2.525  1.00  0.00           C  
ATOM    823  O   LEU A 444     -19.532  33.737  -3.391  1.00  0.00           O  
ATOM    824  CB  LEU A 444     -18.661  30.776  -2.348  1.00  0.00           C  
ATOM    825  CG  LEU A 444     -18.455  29.294  -2.533  1.00  0.00           C  
ATOM    826  CD1 LEU A 444     -17.072  28.889  -2.047  1.00  0.00           C  
ATOM    827  CD2 LEU A 444     -19.555  28.578  -1.727  1.00  0.00           C  
ATOM    828  N   ASP A 445     -20.161  33.210  -1.255  1.00  0.00           N  
ATOM    829  CA  ASP A 445     -20.145  34.591  -0.750  1.00  0.00           C  
ATOM    830  C   ASP A 445     -18.872  34.930   0.023  1.00  0.00           C  
ATOM    831  O   ASP A 445     -18.438  34.362   1.038  1.00  0.00           O  
ATOM    832  CB  ASP A 445     -21.434  34.903   0.006  1.00  0.00           C  
ATOM    833  CG  ASP A 445     -21.499  36.305   0.561  1.00  0.00           C  
ATOM    834  OD1 ASP A 445     -21.107  37.307  -0.038  1.00  0.00           O  
ATOM    835  OD2 ASP A 445     -21.985  36.449   1.698  1.00  0.00           O  
ATOM    836  N   PHE A 457     -18.271  35.967  -0.532  1.00  0.00           N  
ATOM    837  CA  PHE A 457     -17.030  36.568  -0.015  1.00  0.00           C  
ATOM    838  C   PHE A 457     -17.267  37.850   0.771  1.00  0.00           C  
ATOM    839  O   PHE A 457     -16.324  38.249   1.485  1.00  0.00           O  
ATOM    840  CB  PHE A 457     -16.016  36.817  -1.153  1.00  0.00           C  
ATOM    841  CG  PHE A 457     -15.546  35.497  -1.709  1.00  0.00           C  
ATOM    842  CD1 PHE A 457     -16.261  34.880  -2.742  1.00  0.00           C  
ATOM    843  CD2 PHE A 457     -14.433  34.884  -1.126  1.00  0.00           C  
ATOM    844  CE1 PHE A 457     -15.841  33.638  -3.235  1.00  0.00           C  
ATOM    845  CE2 PHE A 457     -14.006  33.659  -1.632  1.00  0.00           C  
ATOM    846  CZ  PHE A 457     -14.707  33.025  -2.674  1.00  0.00           C  
ATOM    847  N   GLU A 458     -18.454  38.429   0.629  1.00  0.00           N  
ATOM    848  CA  GLU A 458     -18.787  39.687   1.302  1.00  0.00           C  
ATOM    849  C   GLU A 458     -19.328  39.600   2.719  1.00  0.00           C  
ATOM    850  O   GLU A 458     -19.194  40.604   3.463  1.00  0.00           O  
ATOM    851  CB  GLU A 458     -19.783  40.470   0.440  1.00  0.00           C  
ATOM    852  N   ALA A 459     -19.935  38.474   3.025  1.00  0.00           N  
ATOM    853  CA  ALA A 459     -20.526  38.211   4.335  1.00  0.00           C  
ATOM    854  C   ALA A 459     -19.440  38.365   5.394  1.00  0.00           C  
ATOM    855  O   ALA A 459     -18.270  38.034   5.138  1.00  0.00           O  
ATOM    856  CB  ALA A 459     -21.127  36.816   4.406  1.00  0.00           C  
ATOM    857  N   ASP A 460     -19.860  38.868   6.527  1.00  0.00           N  
ATOM    858  CA  ASP A 460     -18.935  39.057   7.658  1.00  0.00           C  
ATOM    859  C   ASP A 460     -19.411  37.970   8.620  1.00  0.00           C  
ATOM    860  O   ASP A 460     -20.640  37.909   8.819  1.00  0.00           O  
ATOM    861  CB  ASP A 460     -18.984  40.468   8.220  1.00  0.00           C  
ATOM    862  CG  ASP A 460     -18.504  40.439   9.670  1.00  0.00           C  
ATOM    863  OD1 ASP A 460     -17.274  40.304   9.854  1.00  0.00           O  
ATOM    864  OD2 ASP A 460     -19.377  40.496  10.559  1.00  0.00           O  
ATOM    865  N   GLY A 461     -18.500  37.188   9.130  1.00  0.00           N  
ATOM    866  CA  GLY A 461     -18.956  36.103  10.040  1.00  0.00           C  
ATOM    867  C   GLY A 461     -18.754  34.790   9.292  1.00  0.00           C  
ATOM    868  O   GLY A 461     -18.021  33.944   9.831  1.00  0.00           O  
ATOM    869  N   ASN A 463     -19.282  34.667   8.082  1.00  0.00           N  
ATOM    870  CA  ASN A 463     -19.080  33.408   7.343  1.00  0.00           C  
ATOM    871  C   ASN A 463     -18.684  33.531   5.891  1.00  0.00           C  
ATOM    872  O   ASN A 463     -19.210  32.800   5.011  1.00  0.00           O  
ATOM    873  CB  ASN A 463     -20.334  32.565   7.624  1.00  0.00           C  
ATOM    874  CG  ASN A 463     -21.550  32.949   6.808  1.00  0.00           C  
ATOM    875  OD1 ASN A 463     -21.676  34.138   6.491  1.00  0.00           O  
ATOM    876  ND2 ASN A 463     -22.436  32.049   6.385  1.00  0.00           N  
ATOM    877  N   PRO A 471     -17.728  34.402   5.578  1.00  0.00           N  
ATOM    878  CA  PRO A 471     -17.281  34.557   4.176  1.00  0.00           C  
ATOM    879  C   PRO A 471     -16.479  33.309   3.813  1.00  0.00           C  
ATOM    880  O   PRO A 471     -15.830  32.713   4.688  1.00  0.00           O  
ATOM    881  CB  PRO A 471     -16.414  35.818   4.208  1.00  0.00           C  
ATOM    882  CG  PRO A 471     -15.749  35.656   5.565  1.00  0.00           C  
ATOM    883  CD  PRO A 471     -16.942  35.295   6.454  1.00  0.00           C  
ATOM    884  N   ALA A 472     -16.538  32.937   2.555  1.00  0.00           N  
ATOM    885  CA  ALA A 472     -15.808  31.745   2.095  1.00  0.00           C  
ATOM    886  C   ALA A 472     -14.313  32.039   1.966  1.00  0.00           C  
ATOM    887  O   ALA A 472     -13.778  33.157   2.041  1.00  0.00           O  
ATOM    888  CB  ALA A 472     -16.484  31.370   0.776  1.00  0.00           C  
ATOM    889  N   LYS A 473     -13.587  30.963   1.733  1.00  0.00           N  
ATOM    890  CA  LYS A 473     -12.164  30.877   1.468  1.00  0.00           C  
ATOM    891  C   LYS A 473     -12.046  29.891   0.300  1.00  0.00           C  
ATOM    892  O   LYS A 473     -12.858  28.956   0.232  1.00  0.00           O  
ATOM    893  CB  LYS A 473     -11.368  30.402   2.669  1.00  0.00           C  
ATOM    894  CG  LYS A 473     -10.846  31.551   3.507  1.00  0.00           C  
ATOM    895  CD  LYS A 473      -9.918  31.180   4.642  1.00  0.00           C  
ATOM    896  CE  LYS A 473      -9.161  32.351   5.208  1.00  0.00           C  
ATOM    897  NZ  LYS A 473      -8.730  32.032   6.605  1.00  0.00           N  
ATOM    898  N   ILE A 474     -11.139  30.112  -0.613  1.00  0.00           N  
ATOM    899  CA  ILE A 474     -10.840  29.205  -1.722  1.00  0.00           C  
ATOM    900  C   ILE A 474      -9.386  28.802  -1.370  1.00  0.00           C  
ATOM    901  O   ILE A 474      -8.603  29.697  -1.059  1.00  0.00           O  
ATOM    902  CB  ILE A 474     -10.937  29.643  -3.206  1.00  0.00           C  
ATOM    903  CG1 ILE A 474     -12.398  29.960  -3.601  1.00  0.00           C  
ATOM    904  CG2 ILE A 474     -10.285  28.542  -4.133  1.00  0.00           C  
ATOM    905  CD1 ILE A 474     -12.725  29.973  -5.132  1.00  0.00           C  
ATOM    906  N   LYS A 475      -9.051  27.531  -1.299  1.00  0.00           N  
ATOM    907  CA  LYS A 475      -7.665  27.210  -0.903  1.00  0.00           C  
ATOM    908  C   LYS A 475      -7.087  26.255  -1.894  1.00  0.00           C  
ATOM    909  O   LYS A 475      -7.835  25.726  -2.721  1.00  0.00           O  
ATOM    910  CB  LYS A 475      -7.650  26.711   0.520  1.00  0.00           C  
ATOM    911  CG  LYS A 475      -7.962  27.817   1.546  1.00  0.00           C  
ATOM    912  CD  LYS A 475      -7.466  27.261   2.883  1.00  0.00           C  
ATOM    913  CE  LYS A 475      -7.588  28.369   3.897  1.00  0.00           C  
ATOM    914  NZ  LYS A 475      -6.469  28.319   4.859  1.00  0.00           N  
ATOM    915  N   ASN A 476      -5.779  26.098  -1.890  1.00  0.00           N  
ATOM    916  CA  ASN A 476      -5.031  25.215  -2.804  1.00  0.00           C  
ATOM    917  C   ASN A 476      -4.131  24.364  -1.913  1.00  0.00           C  
ATOM    918  O   ASN A 476      -3.237  24.951  -1.275  1.00  0.00           O  
ATOM    919  CB  ASN A 476      -4.240  25.969  -3.875  1.00  0.00           C  
ATOM    920  CG  ASN A 476      -3.721  25.011  -4.946  1.00  0.00           C  
ATOM    921  OD1 ASN A 476      -3.428  23.834  -4.667  1.00  0.00           O  
ATOM    922  ND2 ASN A 476      -3.611  25.452  -6.202  1.00  0.00           N  
ATOM    923  N   ASN A 477      -4.321  23.066  -1.948  1.00  0.00           N  
ATOM    924  CA  ASN A 477      -3.533  22.107  -1.142  1.00  0.00           C  
ATOM    925  C   ASN A 477      -2.078  21.978  -1.570  1.00  0.00           C  
ATOM    926  O   ASN A 477      -1.274  21.335  -0.849  1.00  0.00           O  
ATOM    927  CB  ASN A 477      -4.182  20.746  -1.005  1.00  0.00           C  
ATOM    928  CG  ASN A 477      -4.377  20.038  -2.310  1.00  0.00           C  
ATOM    929  OD1 ASN A 477      -3.786  20.342  -3.337  1.00  0.00           O  
ATOM    930  ND2 ASN A 477      -5.143  18.938  -2.268  1.00  0.00           N  
ATOM    931  N   TYR A 478      -1.693  22.633  -2.651  1.00  0.00           N  
ATOM    932  CA  TYR A 478      -0.320  22.658  -3.133  1.00  0.00           C  
ATOM    933  C   TYR A 478       0.558  23.380  -2.110  1.00  0.00           C  
ATOM    934  O   TYR A 478       1.735  23.053  -1.878  1.00  0.00           O  
ATOM    935  CB  TYR A 478      -0.194  23.305  -4.527  1.00  0.00           C  
ATOM    936  CG  TYR A 478       1.172  22.892  -5.055  1.00  0.00           C  
ATOM    937  CD1 TYR A 478       1.412  21.652  -5.612  1.00  0.00           C  
ATOM    938  CD2 TYR A 478       2.229  23.792  -4.931  1.00  0.00           C  
ATOM    939  CE1 TYR A 478       2.682  21.306  -6.073  1.00  0.00           C  
ATOM    940  CE2 TYR A 478       3.505  23.469  -5.384  1.00  0.00           C  
ATOM    941  CZ  TYR A 478       3.722  22.218  -5.950  1.00  0.00           C  
ATOM    942  OH  TYR A 478       5.007  21.960  -6.330  1.00  0.00           O  
ATOM    943  N   ASP A 479      -0.044  24.362  -1.464  1.00  0.00           N  
ATOM    944  CA  ASP A 479       0.552  25.213  -0.448  1.00  0.00           C  
ATOM    945  C   ASP A 479       1.107  24.416   0.720  1.00  0.00           C  
ATOM    946  O   ASP A 479       2.067  24.912   1.304  1.00  0.00           O  
ATOM    947  CB  ASP A 479      -0.422  26.308   0.025  1.00  0.00           C  
ATOM    948  CG  ASP A 479      -0.795  27.194  -1.153  1.00  0.00           C  
ATOM    949  OD1 ASP A 479      -0.067  27.093  -2.174  1.00  0.00           O  
ATOM    950  OD2 ASP A 479      -1.767  27.976  -1.136  1.00  0.00           O  
ATOM    951  N   TRP A 482       0.523  23.307   1.078  1.00  0.00           N  
ATOM    952  CA  TRP A 482       1.022  22.542   2.221  1.00  0.00           C  
ATOM    953  C   TRP A 482       1.488  21.176   1.732  1.00  0.00           C  
ATOM    954  O   TRP A 482       2.222  20.624   2.562  1.00  0.00           O  
ATOM    955  CB  TRP A 482       0.054  22.470   3.363  1.00  0.00           C  
ATOM    956  CG  TRP A 482      -1.281  21.879   3.084  1.00  0.00           C  
ATOM    957  CD1 TRP A 482      -1.642  20.554   3.130  1.00  0.00           C  
ATOM    958  CD2 TRP A 482      -2.460  22.618   2.755  1.00  0.00           C  
ATOM    959  NE1 TRP A 482      -2.967  20.429   2.829  1.00  0.00           N  
ATOM    960  CE2 TRP A 482      -3.504  21.677   2.609  1.00  0.00           C  
ATOM    961  CE3 TRP A 482      -2.732  23.967   2.626  1.00  0.00           C  
ATOM    962  CZ2 TRP A 482      -4.815  22.041   2.293  1.00  0.00           C  
ATOM    963  CZ3 TRP A 482      -4.032  24.340   2.324  1.00  0.00           C  
ATOM    964  CH2 TRP A 482      -5.058  23.398   2.162  1.00  0.00           C  
ATOM    965  N   ILE A 485       1.086  20.740   0.555  1.00  0.00           N  
ATOM    966  CA  ILE A 485       1.593  19.421   0.142  1.00  0.00           C  
ATOM    967  C   ILE A 485       2.854  19.602  -0.703  1.00  0.00           C  
ATOM    968  O   ILE A 485       3.806  18.801  -0.602  1.00  0.00           O  
ATOM    969  CB  ILE A 485       0.536  18.504  -0.529  1.00  0.00           C  
ATOM    970  CG1 ILE A 485      -0.692  18.320   0.415  1.00  0.00           C  
ATOM    971  CG2 ILE A 485       1.133  17.121  -0.912  1.00  0.00           C  
ATOM    972  CD1 ILE A 485      -1.856  17.576  -0.341  1.00  0.00           C  
ATOM    973  N   GLY A 486       2.876  20.652  -1.495  1.00  0.00           N  
ATOM    974  CA  GLY A 486       3.967  21.019  -2.381  1.00  0.00           C  
ATOM    975  C   GLY A 486       5.312  20.884  -1.663  1.00  0.00           C  
ATOM    976  O   GLY A 486       6.102  20.053  -2.117  1.00  0.00           O  
ATOM    977  N   PRO A 489       5.501  21.634  -0.589  1.00  0.00           N  
ATOM    978  CA  PRO A 489       6.710  21.630   0.190  1.00  0.00           C  
ATOM    979  C   PRO A 489       6.967  20.546   1.207  1.00  0.00           C  
ATOM    980  O   PRO A 489       7.969  20.596   1.976  1.00  0.00           O  
ATOM    981  CB  PRO A 489       6.679  23.017   0.850  1.00  0.00           C  
ATOM    982  CG  PRO A 489       5.231  23.319   1.056  1.00  0.00           C  
ATOM    983  CD  PRO A 489       4.536  22.626  -0.093  1.00  0.00           C  
ATOM    984  N   LEU A 490       6.156  19.528   1.255  1.00  0.00           N  
ATOM    985  CA  LEU A 490       6.296  18.399   2.202  1.00  0.00           C  
ATOM    986  C   LEU A 490       7.242  17.375   1.590  1.00  0.00           C  
ATOM    987  O   LEU A 490       7.122  16.972   0.408  1.00  0.00           O  
ATOM    988  CB  LEU A 490       4.844  18.008   2.452  1.00  0.00           C  
ATOM    989  CG  LEU A 490       4.549  16.904   3.439  1.00  0.00           C  
ATOM    990  CD1 LEU A 490       4.551  17.393   4.877  1.00  0.00           C  
ATOM    991  CD2 LEU A 490       3.191  16.298   3.062  1.00  0.00           C  
ATOM    992  N   ASP A 494       8.209  16.966   2.386  1.00  0.00           N  
ATOM    993  CA  ASP A 494       9.234  15.963   2.078  1.00  0.00           C  
ATOM    994  C   ASP A 494       8.628  14.587   2.401  1.00  0.00           C  
ATOM    995  O   ASP A 494       7.860  14.356   3.342  1.00  0.00           O  
ATOM    996  CB  ASP A 494      10.560  16.159   2.796  1.00  0.00           C  
ATOM    997  CG  ASP A 494      10.414  16.014   4.284  1.00  0.00           C  
ATOM    998  OD1 ASP A 494       9.863  16.944   4.901  1.00  0.00           O  
ATOM    999  OD2 ASP A 494      10.737  15.094   5.026  1.00  0.00           O  
ATOM   1000  N   VAL A 495       9.053  13.662   1.561  1.00  0.00           N  
ATOM   1001  CA  VAL A 495       8.588  12.252   1.594  1.00  0.00           C  
ATOM   1002  C   VAL A 495       8.760  11.669   2.972  1.00  0.00           C  
ATOM   1003  O   VAL A 495       7.825  11.096   3.544  1.00  0.00           O  
ATOM   1004  CB  VAL A 495       9.188  11.554   0.367  1.00  0.00           C  
ATOM   1005  CG1 VAL A 495      10.656  11.170   0.461  1.00  0.00           C  
ATOM   1006  CG2 VAL A 495       8.377  10.339  -0.035  1.00  0.00           C  
ATOM   1007  N   ILE A 496       9.904  11.824   3.601  1.00  0.00           N  
ATOM   1008  CA  ILE A 496      10.198  11.308   4.926  1.00  0.00           C  
ATOM   1009  C   ILE A 496       9.192  11.756   5.961  1.00  0.00           C  
ATOM   1010  O   ILE A 496       8.753  10.987   6.835  1.00  0.00           O  
ATOM   1011  CB  ILE A 496      11.684  11.645   5.310  1.00  0.00           C  
ATOM   1012  CG1 ILE A 496      12.626  10.671   4.549  1.00  0.00           C  
ATOM   1013  CG2 ILE A 496      11.916  11.570   6.843  1.00  0.00           C  
ATOM   1014  CD1 ILE A 496      14.097  10.689   5.069  1.00  0.00           C  
ATOM   1015  N   THR A 498       8.814  13.008   5.933  1.00  0.00           N  
ATOM   1016  CA  THR A 498       7.872  13.650   6.850  1.00  0.00           C  
ATOM   1017  C   THR A 498       6.475  13.069   6.699  1.00  0.00           C  
ATOM   1018  O   THR A 498       5.718  12.763   7.636  1.00  0.00           O  
ATOM   1019  CB  THR A 498       7.886  15.215   6.596  1.00  0.00           C  
ATOM   1020  OG1 THR A 498       9.270  15.666   6.846  1.00  0.00           O  
ATOM   1021  CG2 THR A 498       6.884  15.991   7.452  1.00  0.00           C  
ATOM   1022  N   PHE A 499       6.165  12.933   5.431  1.00  0.00           N  
ATOM   1023  CA  PHE A 499       4.922  12.349   4.931  1.00  0.00           C  
ATOM   1024  C   PHE A 499       4.786  10.899   5.397  1.00  0.00           C  
ATOM   1025  O   PHE A 499       3.701  10.577   5.936  1.00  0.00           O  
ATOM   1026  CB  PHE A 499       4.842  12.419   3.396  1.00  0.00           C  
ATOM   1027  CG  PHE A 499       3.590  11.723   2.949  1.00  0.00           C  
ATOM   1028  CD1 PHE A 499       2.356  12.375   3.100  1.00  0.00           C  
ATOM   1029  CD2 PHE A 499       3.645  10.418   2.440  1.00  0.00           C  
ATOM   1030  CE1 PHE A 499       1.177  11.769   2.717  1.00  0.00           C  
ATOM   1031  CE2 PHE A 499       2.456   9.783   2.054  1.00  0.00           C  
ATOM   1032  CZ  PHE A 499       1.240  10.485   2.200  1.00  0.00           C  
ATOM   1033  N   LEU A 500       5.821  10.078   5.180  1.00  0.00           N  
ATOM   1034  CA  LEU A 500       5.748   8.659   5.555  1.00  0.00           C  
ATOM   1035  C   LEU A 500       5.627   8.473   7.061  1.00  0.00           C  
ATOM   1036  O   LEU A 500       4.879   7.593   7.555  1.00  0.00           O  
ATOM   1037  CB  LEU A 500       6.858   7.869   4.840  1.00  0.00           C  
ATOM   1038  CG  LEU A 500       6.781   7.765   3.325  1.00  0.00           C  
ATOM   1039  CD1 LEU A 500       8.001   7.057   2.734  1.00  0.00           C  
ATOM   1040  CD2 LEU A 500       5.536   7.001   2.928  1.00  0.00           C  
ATOM   1041  N   ARG A 501       6.334   9.277   7.832  1.00  0.00           N  
ATOM   1042  CA  ARG A 501       6.326   9.177   9.288  1.00  0.00           C  
ATOM   1043  C   ARG A 501       5.147   9.831   9.986  1.00  0.00           C  
ATOM   1044  O   ARG A 501       4.503   9.166  10.817  1.00  0.00           O  
ATOM   1045  CB  ARG A 501       7.606   9.781   9.875  1.00  0.00           C  
ATOM   1046  CG  ARG A 501       8.909   9.179   9.435  1.00  0.00           C  
ATOM   1047  CD  ARG A 501      10.014  10.070   9.848  1.00  0.00           C  
ATOM   1048  NE  ARG A 501      10.226  10.292  11.254  1.00  0.00           N  
ATOM   1049  CZ  ARG A 501      10.972   9.718  12.188  1.00  0.00           C  
ATOM   1050  NH1 ARG A 501      11.725   8.636  11.970  1.00  0.00           N  
ATOM   1051  NH2 ARG A 501      11.012  10.156  13.450  1.00  0.00           N  
ATOM   1052  N   ASP A 502       4.910  11.093   9.689  1.00  0.00           N  
ATOM   1053  CA  ASP A 502       3.833  11.885  10.305  1.00  0.00           C  
ATOM   1054  C   ASP A 502       2.447  11.473   9.817  1.00  0.00           C  
ATOM   1055  O   ASP A 502       1.517  11.618  10.617  1.00  0.00           O  
ATOM   1056  CB  ASP A 502       4.071  13.374  10.167  1.00  0.00           C  
ATOM   1057  CG  ASP A 502       5.211  14.004  10.910  1.00  0.00           C  
ATOM   1058  OD1 ASP A 502       5.948  13.372  11.679  1.00  0.00           O  
ATOM   1059  OD2 ASP A 502       5.387  15.234  10.707  1.00  0.00           O  
ATOM   1060  N   VAL A 503       2.292  11.008   8.592  1.00  0.00           N  
ATOM   1061  CA  VAL A 503       0.946  10.607   8.124  1.00  0.00           C  
ATOM   1062  C   VAL A 503       0.832   9.088   8.068  1.00  0.00           C  
ATOM   1063  O   VAL A 503      -0.074   8.507   8.698  1.00  0.00           O  
ATOM   1064  CB  VAL A 503       0.561  11.362   6.829  1.00  0.00           C  
ATOM   1065  CG1 VAL A 503      -0.838  11.056   6.333  1.00  0.00           C  
ATOM   1066  CG2 VAL A 503       0.696  12.869   7.018  1.00  0.00           C  
ATOM   1067  N   GLY A 840       1.740   8.460   7.349  1.00  0.00           N  
ATOM   1068  CA  GLY A 840       1.793   7.020   7.152  1.00  0.00           C  
ATOM   1069  C   GLY A 840       1.852   6.142   8.382  1.00  0.00           C  
ATOM   1070  O   GLY A 840       1.288   5.018   8.408  1.00  0.00           O  
ATOM   1071  N   LYS A 841       2.484   6.564   9.476  1.00  0.00           N  
ATOM   1072  CA  LYS A 841       2.571   5.702  10.675  1.00  0.00           C  
ATOM   1073  C   LYS A 841       1.197   5.378  11.230  1.00  0.00           C  
ATOM   1074  O   LYS A 841       0.906   4.331  11.847  1.00  0.00           O  
ATOM   1075  CB  LYS A 841       3.517   6.352  11.660  1.00  0.00           C  
ATOM   1076  CG  LYS A 841       4.396   5.429  12.468  1.00  0.00           C  
ATOM   1077  CD  LYS A 841       5.261   4.373  11.773  1.00  0.00           C  
ATOM   1078  CE  LYS A 841       5.534   3.273  12.804  1.00  0.00           C  
ATOM   1079  NZ  LYS A 841       6.467   2.262  12.283  1.00  0.00           N  
ATOM   1080  N   HIS A 844       0.262   6.284  11.002  1.00  0.00           N  
ATOM   1081  CA  HIS A 844      -1.121   6.244  11.431  1.00  0.00           C  
ATOM   1082  C   HIS A 844      -2.034   5.293  10.701  1.00  0.00           C  
ATOM   1083  O   HIS A 844      -3.157   5.054  11.194  1.00  0.00           O  
ATOM   1084  CB  HIS A 844      -1.758   7.671  11.378  1.00  0.00           C  
ATOM   1085  CG  HIS A 844      -1.040   8.492  12.407  1.00  0.00           C  
ATOM   1086  ND1 HIS A 844      -0.971   8.129  13.731  1.00  0.00           N  
ATOM   1087  CD2 HIS A 844      -0.334   9.632  12.283  1.00  0.00           C  
ATOM   1088  CE1 HIS A 844      -0.250   9.055  14.366  1.00  0.00           C  
ATOM   1089  NE2 HIS A 844       0.136   9.980  13.519  1.00  0.00           N  
ATOM   1090  N   PHE A 845      -1.617   4.797   9.557  1.00  0.00           N  
ATOM   1091  CA  PHE A 845      -2.425   3.887   8.737  1.00  0.00           C  
ATOM   1092  C   PHE A 845      -1.784   2.528   8.487  1.00  0.00           C  
ATOM   1093  O   PHE A 845      -0.628   2.463   8.038  1.00  0.00           O  
ATOM   1094  CB  PHE A 845      -2.724   4.529   7.377  1.00  0.00           C  
ATOM   1095  CG  PHE A 845      -3.513   5.796   7.501  1.00  0.00           C  
ATOM   1096  CD1 PHE A 845      -4.903   5.751   7.576  1.00  0.00           C  
ATOM   1097  CD2 PHE A 845      -2.858   7.025   7.571  1.00  0.00           C  
ATOM   1098  CE1 PHE A 845      -5.655   6.922   7.706  1.00  0.00           C  
ATOM   1099  CE2 PHE A 845      -3.572   8.208   7.688  1.00  0.00           C  
ATOM   1100  CZ  PHE A 845      -4.963   8.143   7.768  1.00  0.00           C  
ATOM   1101  N   SER A 846      -2.581   1.504   8.711  1.00  0.00           N  
ATOM   1102  CA  SER A 846      -2.127   0.128   8.454  1.00  0.00           C  
ATOM   1103  C   SER A 846      -2.543  -0.131   7.016  1.00  0.00           C  
ATOM   1104  O   SER A 846      -3.548   0.439   6.585  1.00  0.00           O  
ATOM   1105  CB  SER A 846      -2.827  -0.821   9.401  1.00  0.00           C  
ATOM   1106  OG  SER A 846      -4.111  -1.021   8.841  1.00  0.00           O  
ATOM   1107  N   VAL A 847      -1.887  -0.952   6.264  1.00  0.00           N  
ATOM   1108  CA  VAL A 847      -2.175  -1.293   4.878  1.00  0.00           C  
ATOM   1109  C   VAL A 847      -3.538  -1.955   4.758  1.00  0.00           C  
ATOM   1110  O   VAL A 847      -4.204  -1.889   3.722  1.00  0.00           O  
ATOM   1111  CB  VAL A 847      -1.015  -2.158   4.323  1.00  0.00           C  
ATOM   1112  CG1 VAL A 847      -1.333  -2.810   2.991  1.00  0.00           C  
ATOM   1113  CG2 VAL A 847       0.274  -1.376   4.168  1.00  0.00           C  
ATOM   1114  N   ASN A 848      -3.937  -2.606   5.802  1.00  0.00           N  
ATOM   1115  CA  ASN A 848      -5.164  -3.383   6.021  1.00  0.00           C  
ATOM   1116  C   ASN A 848      -6.428  -2.523   6.057  1.00  0.00           C  
ATOM   1117  O   ASN A 848      -7.505  -2.889   5.601  1.00  0.00           O  
ATOM   1118  CB  ASN A 848      -4.941  -4.149   7.331  1.00  0.00           C  
ATOM   1119  CG  ASN A 848      -5.567  -5.513   7.440  1.00  0.00           C  
ATOM   1120  OD1 ASN A 848      -4.942  -6.454   7.977  1.00  0.00           O  
ATOM   1121  ND2 ASN A 848      -6.810  -5.654   6.956  1.00  0.00           N  
ATOM   1122  N   TYR A 849      -6.324  -1.359   6.629  1.00  0.00           N  
ATOM   1123  CA  TYR A 849      -7.333  -0.333   6.756  1.00  0.00           C  
ATOM   1124  C   TYR A 849      -7.589   0.259   5.376  1.00  0.00           C  
ATOM   1125  O   TYR A 849      -8.721   0.451   4.933  1.00  0.00           O  
ATOM   1126  CB  TYR A 849      -6.848   0.753   7.736  1.00  0.00           C  
ATOM   1127  CG  TYR A 849      -7.774   1.946   7.748  1.00  0.00           C  
ATOM   1128  CD1 TYR A 849      -9.011   1.913   8.406  1.00  0.00           C  
ATOM   1129  CD2 TYR A 849      -7.425   3.102   7.066  1.00  0.00           C  
ATOM   1130  CE1 TYR A 849      -9.860   3.006   8.390  1.00  0.00           C  
ATOM   1131  CE2 TYR A 849      -8.273   4.205   7.036  1.00  0.00           C  
ATOM   1132  CZ  TYR A 849      -9.486   4.158   7.695  1.00  0.00           C  
ATOM   1133  OH  TYR A 849     -10.281   5.268   7.635  1.00  0.00           O  
ATOM   1134  N   MET A 850      -6.493   0.540   4.683  1.00  0.00           N  
ATOM   1135  CA  MET A 850      -6.475   1.132   3.354  1.00  0.00           C  
ATOM   1136  C   MET A 850      -6.915   0.201   2.239  1.00  0.00           C  
ATOM   1137  O   MET A 850      -7.458   0.762   1.268  1.00  0.00           O  
ATOM   1138  CB  MET A 850      -5.108   1.747   3.011  1.00  0.00           C  
ATOM   1139  CG  MET A 850      -4.407   2.498   4.102  1.00  0.00           C  
ATOM   1140  SD  MET A 850      -2.766   3.052   3.541  1.00  0.00           S  
ATOM   1141  CE  MET A 850      -3.104   4.017   2.057  1.00  0.00           C  
ATOM   1142  N   MET A 851      -6.683  -1.089   2.298  1.00  0.00           N  
ATOM   1143  CA  MET A 851      -7.053  -2.070   1.271  1.00  0.00           C  
ATOM   1144  C   MET A 851      -8.560  -2.337   1.209  1.00  0.00           C  
ATOM   1145  O   MET A 851      -9.174  -2.663   0.174  1.00  0.00           O  
ATOM   1146  CB  MET A 851      -6.399  -3.420   1.470  1.00  0.00           C  
ATOM   1147  CG  MET A 851      -4.921  -3.538   1.400  1.00  0.00           C  
ATOM   1148  SD  MET A 851      -4.342  -3.499  -0.325  1.00  0.00           S  
ATOM   1149  CE  MET A 851      -5.416  -4.761  -1.051  1.00  0.00           C  
ATOM   1150  N   ALA A1160      -9.164  -2.214   2.374  1.00  0.00           N  
ATOM   1151  CA  ALA A1160     -10.591  -2.374   2.628  1.00  0.00           C  
ATOM   1152  C   ALA A1160     -11.426  -1.215   2.076  1.00  0.00           C  
ATOM   1153  O   ALA A1160     -12.650  -1.359   2.003  1.00  0.00           O  
ATOM   1154  CB  ALA A1160     -10.832  -2.454   4.128  1.00  0.00           C  
ATOM   1155  N   LYS A1161     -10.838  -0.111   1.701  1.00  0.00           N  
ATOM   1156  CA  LYS A1161     -11.486   1.067   1.174  1.00  0.00           C  
ATOM   1157  C   LYS A1161     -12.104   0.725  -0.169  1.00  0.00           C  
ATOM   1158  O   LYS A1161     -11.428   0.144  -1.017  1.00  0.00           O  
ATOM   1159  CB  LYS A1161     -10.547   2.253   0.916  1.00  0.00           C  
ATOM   1160  CG  LYS A1161      -9.923   2.821   2.204  1.00  0.00           C  
ATOM   1161  CD  LYS A1161     -10.984   3.532   3.034  1.00  0.00           C  
ATOM   1162  CE  LYS A1161     -10.375   4.502   4.020  1.00  0.00           C  
ATOM   1163  NZ  LYS A1161     -11.420   4.975   4.953  1.00  0.00           N  
ATOM   1164  N   GLU A1162     -13.327   1.187  -0.328  1.00  0.00           N  
ATOM   1165  CA  GLU A1162     -14.084   0.966  -1.557  1.00  0.00           C  
ATOM   1166  C   GLU A1162     -13.254   1.312  -2.778  1.00  0.00           C  
ATOM   1167  O   GLU A1162     -13.231   0.436  -3.660  1.00  0.00           O  
ATOM   1168  CB  GLU A1162     -15.394   1.708  -1.601  1.00  0.00           C  
ATOM   1169  CG  GLU A1162     -16.156   1.696  -2.907  1.00  0.00           C  
ATOM   1170  CD  GLU A1162     -16.847   0.418  -3.276  1.00  0.00           C  
ATOM   1171  OE1 GLU A1162     -17.259  -0.405  -2.474  1.00  0.00           O  
ATOM   1172  OE2 GLU A1162     -16.927   0.377  -4.528  1.00  0.00           O  
ATOM   1173  N   SER A1163     -12.596   2.452  -2.822  1.00  0.00           N  
ATOM   1174  CA  SER A1163     -11.771   2.893  -3.953  1.00  0.00           C  
ATOM   1175  C   SER A1163     -10.630   1.960  -4.355  1.00  0.00           C  
ATOM   1176  O   SER A1163     -10.235   1.888  -5.545  1.00  0.00           O  
ATOM   1177  CB  SER A1163     -11.206   4.270  -3.639  1.00  0.00           C  
ATOM   1178  OG  SER A1163     -10.682   4.381  -2.328  1.00  0.00           O  
ATOM   1179  N   VAL A1164     -10.101   1.255  -3.364  1.00  0.00           N  
ATOM   1180  CA  VAL A1164      -8.989   0.300  -3.552  1.00  0.00           C  
ATOM   1181  C   VAL A1164      -9.529  -1.121  -3.759  1.00  0.00           C  
ATOM   1182  O   VAL A1164      -9.240  -1.807  -4.754  1.00  0.00           O  
ATOM   1183  CB  VAL A1164      -7.977   0.465  -2.387  1.00  0.00           C  
ATOM   1184  CG1 VAL A1164      -6.832  -0.544  -2.514  1.00  0.00           C  
ATOM   1185  CG2 VAL A1164      -7.538   1.911  -2.234  1.00  0.00           C  
ATOM   1186  N   GLN A1165     -10.374  -1.575  -2.845  1.00  0.00           N  
ATOM   1187  CA  GLN A1165     -11.017  -2.890  -2.937  1.00  0.00           C  
ATOM   1188  C   GLN A1165     -11.489  -3.010  -4.383  1.00  0.00           C  
ATOM   1189  O   GLN A1165     -11.122  -3.899  -5.166  1.00  0.00           O  
ATOM   1190  CB  GLN A1165     -12.158  -3.015  -1.942  1.00  0.00           C  
ATOM   1191  CG  GLN A1165     -11.829  -3.698  -0.630  1.00  0.00           C  
ATOM   1192  CD  GLN A1165     -11.255  -5.075  -0.920  1.00  0.00           C  
ATOM   1193  OE1 GLN A1165     -10.126  -5.439  -0.568  1.00  0.00           O  
ATOM   1194  NE2 GLN A1165     -12.094  -5.832  -1.638  1.00  0.00           N  
ATOM   1195  N   SER A1166     -12.283  -2.053  -4.832  1.00  0.00           N  
ATOM   1196  CA  SER A1166     -12.820  -1.931  -6.176  1.00  0.00           C  
ATOM   1197  C   SER A1166     -11.830  -2.117  -7.307  1.00  0.00           C  
ATOM   1198  O   SER A1166     -12.279  -2.408  -8.439  1.00  0.00           O  
ATOM   1199  CB  SER A1166     -13.550  -0.594  -6.270  1.00  0.00           C  
ATOM   1200  OG  SER A1166     -13.247   0.177  -7.406  1.00  0.00           O  
ATOM   1201  N   ARG A1170     -10.535  -1.937  -7.075  1.00  0.00           N  
ATOM   1202  CA  ARG A1170      -9.444  -1.997  -8.033  1.00  0.00           C  
ATOM   1203  C   ARG A1170      -8.247  -2.918  -7.974  1.00  0.00           C  
ATOM   1204  O   ARG A1170      -7.475  -2.865  -8.962  1.00  0.00           O  
ATOM   1205  CB  ARG A1170      -8.744  -0.592  -8.008  1.00  0.00           C  
ATOM   1206  CG  ARG A1170      -9.688   0.584  -8.257  1.00  0.00           C  
ATOM   1207  CD  ARG A1170      -9.805   0.746  -9.748  1.00  0.00           C  
ATOM   1208  NE  ARG A1170      -8.514   1.197 -10.232  1.00  0.00           N  
ATOM   1209  CZ  ARG A1170      -8.123   2.469 -10.168  1.00  0.00           C  
ATOM   1210  NH1 ARG A1170      -8.870   3.465  -9.718  1.00  0.00           N  
ATOM   1211  NH2 ARG A1170      -6.893   2.703 -10.626  1.00  0.00           N  
ATOM   1212  N   ILE A1171      -8.014  -3.712  -6.981  1.00  0.00           N  
ATOM   1213  CA  ILE A1171      -6.835  -4.568  -6.841  1.00  0.00           C  
ATOM   1214  C   ILE A1171      -6.571  -5.621  -7.903  1.00  0.00           C  
ATOM   1215  O   ILE A1171      -5.388  -5.960  -8.145  1.00  0.00           O  
ATOM   1216  CB  ILE A1171      -6.893  -5.204  -5.441  1.00  0.00           C  
ATOM   1217  N   GLU A1177      -7.630  -6.147  -8.481  1.00  0.00           N  
ATOM   1218  CA  GLU A1177      -7.590  -7.164  -9.543  1.00  0.00           C  
ATOM   1219  C   GLU A1177      -7.405  -6.428 -10.869  1.00  0.00           C  
ATOM   1220  O   GLU A1177      -6.598  -6.758 -11.751  1.00  0.00           O  
ATOM   1221  CB  GLU A1177      -8.864  -7.988  -9.519  1.00  0.00           C  
ATOM   1222  N   THR A1178      -8.161  -5.344 -10.956  1.00  0.00           N  
ATOM   1223  CA  THR A1178      -8.120  -4.417 -12.097  1.00  0.00           C  
ATOM   1224  C   THR A1178      -6.712  -3.819 -12.083  1.00  0.00           C  
ATOM   1225  O   THR A1178      -6.049  -3.620 -13.111  1.00  0.00           O  
ATOM   1226  CB  THR A1178      -9.272  -3.454 -11.937  1.00  0.00           C  
ATOM   1227  N   GLY A1191      -6.206  -3.540 -10.891  1.00  0.00           N  
ATOM   1228  CA  GLY A1191      -4.875  -2.991 -10.668  1.00  0.00           C  
ATOM   1229  C   GLY A1191      -4.908  -1.507 -10.284  1.00  0.00           C  
ATOM   1230  O   GLY A1191      -5.800  -0.726 -10.660  1.00  0.00           O  
ATOM   1231  N   ILE A1192      -3.898  -1.152  -9.506  1.00  0.00           N  
ATOM   1232  CA  ILE A1192      -3.768   0.227  -9.029  1.00  0.00           C  
ATOM   1233  C   ILE A1192      -2.317   0.439  -8.612  1.00  0.00           C  
ATOM   1234  O   ILE A1192      -1.787  -0.376  -7.836  1.00  0.00           O  
ATOM   1235  CB  ILE A1192      -4.831   0.436  -7.893  1.00  0.00           C  
ATOM   1236  CG1 ILE A1192      -4.875   1.941  -7.462  1.00  0.00           C  
ATOM   1237  CG2 ILE A1192      -4.690  -0.497  -6.655  1.00  0.00           C  
ATOM   1238  CD1 ILE A1192      -5.809   2.138  -6.229  1.00  0.00           C  
ATOM   1239  N   SER A1193      -1.725   1.514  -9.091  1.00  0.00           N  
ATOM   1240  CA  SER A1193      -0.339   1.785  -8.677  1.00  0.00           C  
ATOM   1241  C   SER A1193      -0.315   2.242  -7.225  1.00  0.00           C  
ATOM   1242  O   SER A1193      -1.375   2.576  -6.673  1.00  0.00           O  
ATOM   1243  CB  SER A1193       0.194   2.900  -9.559  1.00  0.00           C  
ATOM   1244  OG  SER A1193      -0.782   3.920  -9.434  1.00  0.00           O  
ATOM   1245  N   PHE A1194       0.891   2.312  -6.673  1.00  0.00           N  
ATOM   1246  CA  PHE A1194       1.082   2.830  -5.300  1.00  0.00           C  
ATOM   1247  C   PHE A1194       0.697   4.311  -5.235  1.00  0.00           C  
ATOM   1248  O   PHE A1194       0.237   4.826  -4.211  1.00  0.00           O  
ATOM   1249  CB  PHE A1194       2.493   2.496  -4.813  1.00  0.00           C  
ATOM   1250  CG  PHE A1194       2.974   3.105  -3.533  1.00  0.00           C  
ATOM   1251  CD1 PHE A1194       2.693   2.526  -2.305  1.00  0.00           C  
ATOM   1252  CD2 PHE A1194       3.698   4.301  -3.578  1.00  0.00           C  
ATOM   1253  CE1 PHE A1194       3.145   3.062  -1.098  1.00  0.00           C  
ATOM   1254  CE2 PHE A1194       4.169   4.893  -2.404  1.00  0.00           C  
ATOM   1255  CZ  PHE A1194       3.885   4.265  -1.183  1.00  0.00           C  
ATOM   1256  N   THR A1195       0.875   5.071  -6.292  1.00  0.00           N  
ATOM   1257  CA  THR A1195       0.575   6.475  -6.536  1.00  0.00           C  
ATOM   1258  C   THR A1195      -0.881   6.788  -6.168  1.00  0.00           C  
ATOM   1259  O   THR A1195      -1.166   7.634  -5.298  1.00  0.00           O  
ATOM   1260  CB  THR A1195       0.806   6.924  -8.042  1.00  0.00           C  
ATOM   1261  OG1 THR A1195       2.164   6.514  -8.391  1.00  0.00           O  
ATOM   1262  CG2 THR A1195       0.633   8.419  -8.302  1.00  0.00           C  
ATOM   1263  N   GLU A1196      -1.799   6.092  -6.831  1.00  0.00           N  
ATOM   1264  CA  GLU A1196      -3.234   6.251  -6.562  1.00  0.00           C  
ATOM   1265  C   GLU A1196      -3.625   5.619  -5.245  1.00  0.00           C  
ATOM   1266  O   GLU A1196      -4.514   6.170  -4.566  1.00  0.00           O  
ATOM   1267  CB  GLU A1196      -4.107   5.722  -7.695  1.00  0.00           C  
ATOM   1268  CG  GLU A1196      -3.989   6.580  -8.951  1.00  0.00           C  
ATOM   1269  CD  GLU A1196      -4.843   6.291 -10.128  1.00  0.00           C  
ATOM   1270  OE1 GLU A1196      -5.517   5.260  -9.938  1.00  0.00           O  
ATOM   1271  OE2 GLU A1196      -4.876   6.998 -11.125  1.00  0.00           O  
ATOM   1272  N   PHE A1198      -2.976   4.545  -4.818  1.00  0.00           N  
ATOM   1273  CA  PHE A1198      -3.277   3.879  -3.538  1.00  0.00           C  
ATOM   1274  C   PHE A1198      -3.045   4.848  -2.374  1.00  0.00           C  
ATOM   1275  O   PHE A1198      -3.776   4.755  -1.369  1.00  0.00           O  
ATOM   1276  CB  PHE A1198      -2.552   2.539  -3.380  1.00  0.00           C  
ATOM   1277  CG  PHE A1198      -2.619   1.804  -2.060  1.00  0.00           C  
ATOM   1278  CD1 PHE A1198      -3.777   1.125  -1.669  1.00  0.00           C  
ATOM   1279  CD2 PHE A1198      -1.525   1.777  -1.197  1.00  0.00           C  
ATOM   1280  CE1 PHE A1198      -3.841   0.448  -0.462  1.00  0.00           C  
ATOM   1281  CE2 PHE A1198      -1.577   1.109   0.036  1.00  0.00           C  
ATOM   1282  CZ  PHE A1198      -2.742   0.431   0.403  1.00  0.00           C  
ATOM   1283  N   SER A1199      -2.083   5.722  -2.474  1.00  0.00           N  
ATOM   1284  CA  SER A1199      -1.640   6.719  -1.507  1.00  0.00           C  
ATOM   1285  C   SER A1199      -2.382   8.051  -1.451  1.00  0.00           C  
ATOM   1286  O   SER A1199      -2.346   8.830  -0.472  1.00  0.00           O  
ATOM   1287  CB  SER A1199      -0.149   7.031  -1.770  1.00  0.00           C  
ATOM   1288  OG  SER A1199       0.506   5.831  -1.373  1.00  0.00           O  
ATOM   1289  N   TYR A1200      -3.109   8.316  -2.509  1.00  0.00           N  
ATOM   1290  CA  TYR A1200      -3.955   9.499  -2.648  1.00  0.00           C  
ATOM   1291  C   TYR A1200      -4.721   9.826  -1.373  1.00  0.00           C  
ATOM   1292  O   TYR A1200      -4.810  10.963  -0.885  1.00  0.00           O  
ATOM   1293  CB  TYR A1200      -4.983   9.234  -3.794  1.00  0.00           C  
ATOM   1294  CG  TYR A1200      -5.786  10.490  -4.015  1.00  0.00           C  
ATOM   1295  CD1 TYR A1200      -6.927  10.764  -3.269  1.00  0.00           C  
ATOM   1296  CD2 TYR A1200      -5.329  11.435  -4.939  1.00  0.00           C  
ATOM   1297  CE1 TYR A1200      -7.610  11.953  -3.464  1.00  0.00           C  
ATOM   1298  CE2 TYR A1200      -6.010  12.631  -5.185  1.00  0.00           C  
ATOM   1299  CZ  TYR A1200      -7.167  12.865  -4.423  1.00  0.00           C  
ATOM   1300  OH  TYR A1200      -7.921  13.976  -4.610  1.00  0.00           O  
ATOM   1301  N   MET A1201      -5.332   8.795  -0.812  1.00  0.00           N  
ATOM   1302  CA  MET A1201      -6.163   8.871   0.391  1.00  0.00           C  
ATOM   1303  C   MET A1201      -5.418   9.508   1.534  1.00  0.00           C  
ATOM   1304  O   MET A1201      -6.070  10.235   2.310  1.00  0.00           O  
ATOM   1305  CB  MET A1201      -6.800   7.511   0.672  1.00  0.00           C  
ATOM   1306  CG  MET A1201      -5.965   6.577   1.483  1.00  0.00           C  
ATOM   1307  SD  MET A1201      -6.993   5.143   1.950  1.00  0.00           S  
ATOM   1308  CE  MET A1201      -6.892   4.194   0.413  1.00  0.00           C  
ATOM   1309  N   MET A1202      -4.130   9.233   1.648  1.00  0.00           N  
ATOM   1310  CA  MET A1202      -3.262   9.813   2.699  1.00  0.00           C  
ATOM   1311  C   MET A1202      -3.226  11.354   2.596  1.00  0.00           C  
ATOM   1312  O   MET A1202      -3.287  12.091   3.600  1.00  0.00           O  
ATOM   1313  CB  MET A1202      -1.871   9.232   2.575  1.00  0.00           C  
ATOM   1314  CG  MET A1202      -1.596   7.777   2.691  1.00  0.00           C  
ATOM   1315  SD  MET A1202      -1.974   7.357   4.428  1.00  0.00           S  
ATOM   1316  CE  MET A1202      -3.757   7.026   4.291  1.00  0.00           C  
ATOM   1317  N   LEU A1203      -3.113  11.850   1.378  1.00  0.00           N  
ATOM   1318  CA  LEU A1203      -3.069  13.262   0.994  1.00  0.00           C  
ATOM   1319  C   LEU A1203      -4.378  13.986   1.301  1.00  0.00           C  
ATOM   1320  O   LEU A1203      -4.349  15.053   1.946  1.00  0.00           O  
ATOM   1321  CB  LEU A1203      -2.678  13.326  -0.483  1.00  0.00           C  
ATOM   1322  CG  LEU A1203      -1.286  12.939  -0.930  1.00  0.00           C  
ATOM   1323  CD1 LEU A1203      -1.076  13.208  -2.423  1.00  0.00           C  
ATOM   1324  CD2 LEU A1203      -0.313  13.792  -0.138  1.00  0.00           C  
ATOM   1325  N   GLN A1204      -5.519  13.438   0.902  1.00  0.00           N  
ATOM   1326  CA  GLN A1204      -6.841  13.974   1.217  1.00  0.00           C  
ATOM   1327  C   GLN A1204      -6.967  13.925   2.753  1.00  0.00           C  
ATOM   1328  O   GLN A1204      -7.439  14.844   3.452  1.00  0.00           O  
ATOM   1329  CB  GLN A1204      -8.008  13.278   0.533  1.00  0.00           C  
ATOM   1330  CG  GLN A1204      -9.409  13.874   0.793  1.00  0.00           C  
ATOM   1331  CD  GLN A1204     -10.401  13.442  -0.230  1.00  0.00           C  
ATOM   1332  OE1 GLN A1204     -10.158  12.959  -1.337  1.00  0.00           O  
ATOM   1333  NE2 GLN A1204     -11.689  13.611   0.095  1.00  0.00           N  
ATOM   1334  N   ALA A1205      -6.503  12.837   3.346  1.00  0.00           N  
ATOM   1335  CA  ALA A1205      -6.512  12.606   4.795  1.00  0.00           C  
ATOM   1336  C   ALA A1205      -5.923  13.818   5.505  1.00  0.00           C  
ATOM   1337  O   ALA A1205      -6.464  14.461   6.435  1.00  0.00           O  
ATOM   1338  CB  ALA A1205      -5.796  11.282   5.036  1.00  0.00           C  
ATOM   1339  N   TYR A1206      -4.728  14.148   5.036  1.00  0.00           N  
ATOM   1340  CA  TYR A1206      -3.837  15.231   5.473  1.00  0.00           C  
ATOM   1341  C   TYR A1206      -4.462  16.582   5.288  1.00  0.00           C  
ATOM   1342  O   TYR A1206      -4.384  17.438   6.180  1.00  0.00           O  
ATOM   1343  CB  TYR A1206      -2.480  15.047   4.739  1.00  0.00           C  
ATOM   1344  CG  TYR A1206      -1.431  16.002   5.264  1.00  0.00           C  
ATOM   1345  CD1 TYR A1206      -0.952  15.882   6.565  1.00  0.00           C  
ATOM   1346  CD2 TYR A1206      -0.950  17.034   4.445  1.00  0.00           C  
ATOM   1347  CE1 TYR A1206      -0.019  16.790   7.065  1.00  0.00           C  
ATOM   1348  CE2 TYR A1206      -0.023  17.953   4.939  1.00  0.00           C  
ATOM   1349  CZ  TYR A1206       0.437  17.826   6.251  1.00  0.00           C  
ATOM   1350  OH  TYR A1206       1.366  18.732   6.712  1.00  0.00           O  
ATOM   1351  N   ASP A1207      -5.121  16.802   4.157  1.00  0.00           N  
ATOM   1352  CA  ASP A1207      -5.853  18.058   3.931  1.00  0.00           C  
ATOM   1353  C   ASP A1207      -6.846  18.340   5.067  1.00  0.00           C  
ATOM   1354  O   ASP A1207      -6.894  19.463   5.599  1.00  0.00           O  
ATOM   1355  CB  ASP A1207      -6.607  18.030   2.608  1.00  0.00           C  
ATOM   1356  CG  ASP A1207      -5.655  18.167   1.457  1.00  0.00           C  
ATOM   1357  OD1 ASP A1207      -4.542  18.632   1.741  1.00  0.00           O  
ATOM   1358  OD2 ASP A1207      -6.070  17.839   0.354  1.00  0.00           O  
ATOM   1359  N   PHE A1208      -7.640  17.335   5.421  1.00  0.00           N  
ATOM   1360  CA  PHE A1208      -8.656  17.463   6.488  1.00  0.00           C  
ATOM   1361  C   PHE A1208      -7.975  17.898   7.776  1.00  0.00           C  
ATOM   1362  O   PHE A1208      -8.409  18.867   8.455  1.00  0.00           O  
ATOM   1363  CB  PHE A1208      -9.595  16.273   6.524  1.00  0.00           C  
ATOM   1364  CG  PHE A1208     -10.904  16.416   7.247  1.00  0.00           C  
ATOM   1365  CD1 PHE A1208     -11.297  17.614   7.848  1.00  0.00           C  
ATOM   1366  CD2 PHE A1208     -11.800  15.354   7.318  1.00  0.00           C  
ATOM   1367  CE1 PHE A1208     -12.488  17.754   8.524  1.00  0.00           C  
ATOM   1368  CE2 PHE A1208     -13.028  15.435   7.977  1.00  0.00           C  
ATOM   1369  CZ  PHE A1208     -13.353  16.654   8.593  1.00  0.00           C  
ATOM   1370  N   LEU A1209      -6.889  17.224   8.127  1.00  0.00           N  
ATOM   1371  CA  LEU A1209      -6.132  17.533   9.345  1.00  0.00           C  
ATOM   1372  C   LEU A1209      -5.641  18.982   9.397  1.00  0.00           C  
ATOM   1373  O   LEU A1209      -5.792  19.653  10.440  1.00  0.00           O  
ATOM   1374  CB  LEU A1209      -4.996  16.498   9.555  1.00  0.00           C  
ATOM   1375  CG  LEU A1209      -4.060  16.867  10.727  1.00  0.00           C  
ATOM   1376  CD1 LEU A1209      -4.814  16.806  12.057  1.00  0.00           C  
ATOM   1377  CD2 LEU A1209      -2.826  15.977  10.686  1.00  0.00           C  
ATOM   1378  N   ARG A1210      -5.027  19.423   8.319  1.00  0.00           N  
ATOM   1379  CA  ARG A1210      -4.479  20.780   8.203  1.00  0.00           C  
ATOM   1380  C   ARG A1210      -5.505  21.892   8.296  1.00  0.00           C  
ATOM   1381  O   ARG A1210      -5.224  22.912   8.955  1.00  0.00           O  
ATOM   1382  CB  ARG A1210      -3.643  20.907   6.929  1.00  0.00           C  
ATOM   1383  CG  ARG A1210      -2.153  20.644   7.299  1.00  0.00           C  
ATOM   1384  CD  ARG A1210      -1.519  21.969   7.647  1.00  0.00           C  
ATOM   1385  NE  ARG A1210      -2.138  23.020   6.844  1.00  0.00           N  
ATOM   1386  CZ  ARG A1210      -1.695  24.194   6.401  1.00  0.00           C  
ATOM   1387  NH1 ARG A1210      -0.483  24.719   6.595  1.00  0.00           N  
ATOM   1388  NH2 ARG A1210      -2.596  24.898   5.673  1.00  0.00           N  
ATOM   1389  N   LEU A1211      -6.657  21.720   7.699  1.00  0.00           N  
ATOM   1390  CA  LEU A1211      -7.845  22.558   7.643  1.00  0.00           C  
ATOM   1391  C   LEU A1211      -8.534  22.545   8.991  1.00  0.00           C  
ATOM   1392  O   LEU A1211      -9.090  23.516   9.520  1.00  0.00           O  
ATOM   1393  CB  LEU A1211      -8.727  22.099   6.452  1.00  0.00           C  
ATOM   1394  CG  LEU A1211      -8.233  22.480   5.050  1.00  0.00           C  
ATOM   1395  CD1 LEU A1211      -9.140  21.998   3.919  1.00  0.00           C  
ATOM   1396  CD2 LEU A1211      -8.143  24.010   4.887  1.00  0.00           C  
ATOM   1397  N   TYR A1212      -8.487  21.395   9.629  1.00  0.00           N  
ATOM   1398  CA  TYR A1212      -9.041  21.210  10.978  1.00  0.00           C  
ATOM   1399  C   TYR A1212      -8.203  22.076  11.923  1.00  0.00           C  
ATOM   1400  O   TYR A1212      -8.685  22.765  12.833  1.00  0.00           O  
ATOM   1401  CB  TYR A1212      -9.033  19.704  11.326  1.00  0.00           C  
ATOM   1402  CG  TYR A1212      -9.478  19.430  12.745  1.00  0.00           C  
ATOM   1403  CD1 TYR A1212      -8.566  19.547  13.774  1.00  0.00           C  
ATOM   1404  CD2 TYR A1212     -10.791  19.073  13.071  1.00  0.00           C  
ATOM   1405  CE1 TYR A1212      -8.908  19.331  15.099  1.00  0.00           C  
ATOM   1406  CE2 TYR A1212     -11.175  18.848  14.398  1.00  0.00           C  
ATOM   1407  CZ  TYR A1212     -10.217  18.975  15.400  1.00  0.00           C  
ATOM   1408  OH  TYR A1212     -10.487  18.761  16.729  1.00  0.00           O  
ATOM   1409  N   GLU A1213      -6.891  22.011  11.749  1.00  0.00           N  
ATOM   1410  CA  GLU A1213      -5.934  22.735  12.576  1.00  0.00           C  
ATOM   1411  C   GLU A1213      -5.875  24.221  12.279  1.00  0.00           C  
ATOM   1412  O   GLU A1213      -6.037  24.992  13.220  1.00  0.00           O  
ATOM   1413  CB  GLU A1213      -4.532  22.127  12.493  1.00  0.00           C  
ATOM   1414  CG  GLU A1213      -4.259  20.887  13.328  1.00  0.00           C  
ATOM   1415  CD  GLU A1213      -3.007  20.109  13.052  1.00  0.00           C  
ATOM   1416  OE1 GLU A1213      -2.445  20.404  11.965  1.00  0.00           O  
ATOM   1417  OE2 GLU A1213      -2.506  19.240  13.771  1.00  0.00           O  
ATOM   1418  N   THR A1289      -5.663  24.668  11.065  1.00  0.00           N  
ATOM   1419  CA  THR A1289      -5.547  26.070  10.703  1.00  0.00           C  
ATOM   1420  C   THR A1289      -6.814  26.887  10.520  1.00  0.00           C  
ATOM   1421  O   THR A1289      -6.753  28.142  10.603  1.00  0.00           O  
ATOM   1422  CB  THR A1289      -4.696  26.200   9.370  1.00  0.00           C  
ATOM   1423  OG1 THR A1289      -5.497  25.624   8.307  1.00  0.00           O  
ATOM   1424  CG2 THR A1289      -3.348  25.470   9.335  1.00  0.00           C  
ATOM   1425  N   GLU A1290      -7.917  26.199  10.239  1.00  0.00           N  
ATOM   1426  CA  GLU A1290      -9.207  26.830   9.992  1.00  0.00           C  
ATOM   1427  C   GLU A1290     -10.344  26.390  10.866  1.00  0.00           C  
ATOM   1428  O   GLU A1290     -11.488  26.819  10.594  1.00  0.00           O  
ATOM   1429  CB  GLU A1290      -9.671  26.625   8.538  1.00  0.00           C  
ATOM   1430  CG  GLU A1290      -8.879  27.286   7.429  1.00  0.00           C  
ATOM   1431  CD  GLU A1290      -8.755  28.767   7.316  1.00  0.00           C  
ATOM   1432  OE1 GLU A1290      -9.626  29.434   7.904  1.00  0.00           O  
ATOM   1433  OE2 GLU A1290      -7.875  29.358   6.689  1.00  0.00           O  
ATOM   1434  N   GLY A1291     -10.160  25.541  11.838  1.00  0.00           N  
ATOM   1435  CA  GLY A1291     -11.227  25.040  12.718  1.00  0.00           C  
ATOM   1436  C   GLY A1291     -12.248  24.202  11.944  1.00  0.00           C  
ATOM   1437  O   GLY A1291     -13.394  24.031  12.410  1.00  0.00           O  
ATOM   1438  N   CYS A1292     -11.843  23.657  10.801  1.00  0.00           N  
ATOM   1439  CA  CYS A1292     -12.742  22.845   9.970  1.00  0.00           C  
ATOM   1440  C   CYS A1292     -13.182  21.579  10.681  1.00  0.00           C  
ATOM   1441  O   CYS A1292     -12.334  20.756  11.058  1.00  0.00           O  
ATOM   1442  CB  CYS A1292     -12.055  22.599   8.632  1.00  0.00           C  
ATOM   1443  SG  CYS A1292     -13.075  21.616   7.517  1.00  0.00           S  
ATOM   1444  N   ARG A1293     -14.479  21.407  10.868  1.00  0.00           N  
ATOM   1445  CA  ARG A1293     -15.119  20.280  11.557  1.00  0.00           C  
ATOM   1446  C   ARG A1293     -16.003  19.362  10.726  1.00  0.00           C  
ATOM   1447  O   ARG A1293     -16.596  18.363  11.198  1.00  0.00           O  
ATOM   1448  CB  ARG A1293     -16.022  20.842  12.672  1.00  0.00           C  
ATOM   1449  CG  ARG A1293     -15.223  21.550  13.760  1.00  0.00           C  
ATOM   1450  CD  ARG A1293     -15.218  20.707  14.968  1.00  0.00           C  
ATOM   1451  NE  ARG A1293     -14.122  21.059  15.862  1.00  0.00           N  
ATOM   1452  CZ  ARG A1293     -14.381  21.091  17.184  1.00  0.00           C  
ATOM   1453  NH1 ARG A1293     -15.622  20.824  17.615  1.00  0.00           N  
ATOM   1454  NH2 ARG A1293     -13.408  21.387  18.051  1.00  0.00           N  
ATOM   1455  N   LEU A1294     -16.146  19.673   9.466  1.00  0.00           N  
ATOM   1456  CA  LEU A1294     -16.951  18.912   8.553  1.00  0.00           C  
ATOM   1457  C   LEU A1294     -16.343  18.985   7.150  1.00  0.00           C  
ATOM   1458  O   LEU A1294     -15.979  20.075   6.721  1.00  0.00           O  
ATOM   1459  CB  LEU A1294     -18.399  19.435   8.507  1.00  0.00           C  
ATOM   1460  CG  LEU A1294     -19.355  18.868   7.461  1.00  0.00           C  
ATOM   1461  CD1 LEU A1294     -19.800  17.434   7.774  1.00  0.00           C  
ATOM   1462  CD2 LEU A1294     -20.665  19.670   7.363  1.00  0.00           C  
ATOM   1463  N   GLN A1295     -16.354  17.801   6.546  1.00  0.00           N  
ATOM   1464  CA  GLN A1295     -15.918  17.682   5.151  1.00  0.00           C  
ATOM   1465  C   GLN A1295     -17.138  17.081   4.428  1.00  0.00           C  
ATOM   1466  O   GLN A1295     -17.742  16.152   4.982  1.00  0.00           O  
ATOM   1467  CB  GLN A1295     -14.701  16.820   4.814  1.00  0.00           C  
ATOM   1468  CG  GLN A1295     -14.479  16.815   3.293  1.00  0.00           C  
ATOM   1469  CD  GLN A1295     -13.345  15.882   2.962  1.00  0.00           C  
ATOM   1470  OE1 GLN A1295     -13.013  15.664   1.799  1.00  0.00           O  
ATOM   1471  NE2 GLN A1295     -12.801  15.322   4.007  1.00  0.00           N  
ATOM   1472  N   ILE A1296     -17.420  17.564   3.231  1.00  0.00           N  
ATOM   1473  CA  ILE A1296     -18.529  17.019   2.431  1.00  0.00           C  
ATOM   1474  C   ILE A1296     -17.934  16.601   1.075  1.00  0.00           C  
ATOM   1475  O   ILE A1296     -16.852  17.045   0.668  1.00  0.00           O  
ATOM   1476  CB  ILE A1296     -19.822  17.930   2.319  1.00  0.00           C  
ATOM   1477  CG1 ILE A1296     -19.628  19.009   1.247  1.00  0.00           C  
ATOM   1478  CG2 ILE A1296     -20.288  18.565   3.665  1.00  0.00           C  
ATOM   1479  CD1 ILE A1296     -20.638  20.098   0.862  1.00  0.00           C  
ATOM   1480  N   GLY A1297     -18.631  15.760   0.336  1.00  0.00           N  
ATOM   1481  CA  GLY A1297     -18.150  15.364  -1.002  1.00  0.00           C  
ATOM   1482  C   GLY A1297     -19.250  14.519  -1.642  1.00  0.00           C  
ATOM   1483  O   GLY A1297     -20.282  14.292  -1.011  1.00  0.00           O  
ATOM   1484  N   GLY A1298     -19.005  14.105  -2.853  1.00  0.00           N  
ATOM   1485  CA  GLY A1298     -19.854  13.230  -3.620  1.00  0.00           C  
ATOM   1486  C   GLY A1298     -19.730  11.893  -2.836  1.00  0.00           C  
ATOM   1487  O   GLY A1298     -18.939  11.753  -1.893  1.00  0.00           O  
ATOM   1488  N   SER A1299     -20.522  10.975  -3.313  1.00  0.00           N  
ATOM   1489  CA  SER A1299     -20.752   9.626  -2.914  1.00  0.00           C  
ATOM   1490  C   SER A1299     -19.515   8.746  -2.759  1.00  0.00           C  
ATOM   1491  O   SER A1299     -19.429   7.923  -1.833  1.00  0.00           O  
ATOM   1492  CB  SER A1299     -21.527   8.969  -4.084  1.00  0.00           C  
ATOM   1493  OG  SER A1299     -22.881   9.097  -3.731  1.00  0.00           O  
ATOM   1494  N   ASP A1300     -18.640   8.934  -3.729  1.00  0.00           N  
ATOM   1495  CA  ASP A1300     -17.391   8.203  -3.896  1.00  0.00           C  
ATOM   1496  C   ASP A1300     -16.265   8.631  -2.960  1.00  0.00           C  
ATOM   1497  O   ASP A1300     -15.266   7.884  -2.994  1.00  0.00           O  
ATOM   1498  CB  ASP A1300     -16.918   8.216  -5.340  1.00  0.00           C  
ATOM   1499  CG  ASP A1300     -16.576   9.578  -5.872  1.00  0.00           C  
ATOM   1500  OD1 ASP A1300     -16.424  10.523  -5.097  1.00  0.00           O  
ATOM   1501  OD2 ASP A1300     -16.449   9.733  -7.101  1.00  0.00           O  
ATOM   1502  N   GLN A1301     -16.468   9.717  -2.255  1.00  0.00           N  
ATOM   1503  CA  GLN A1301     -15.466  10.241  -1.329  1.00  0.00           C  
ATOM   1504  C   GLN A1301     -15.542   9.730   0.087  1.00  0.00           C  
ATOM   1505  O   GLN A1301     -14.758  10.210   0.911  1.00  0.00           O  
ATOM   1506  CB  GLN A1301     -15.611  11.772  -1.219  1.00  0.00           C  
ATOM   1507  CG  GLN A1301     -15.296  12.530  -2.461  1.00  0.00           C  
ATOM   1508  CD  GLN A1301     -13.997  12.124  -3.105  1.00  0.00           C  
ATOM   1509  OE1 GLN A1301     -12.940  12.341  -2.476  1.00  0.00           O  
ATOM   1510  NE2 GLN A1301     -13.923  11.568  -4.314  1.00  0.00           N  
ATOM   1511  N   TRP A1302     -16.481   8.879   0.433  1.00  0.00           N  
ATOM   1512  CA  TRP A1302     -16.676   8.368   1.809  1.00  0.00           C  
ATOM   1513  C   TRP A1302     -15.355   7.923   2.433  1.00  0.00           C  
ATOM   1514  O   TRP A1302     -14.954   8.361   3.530  1.00  0.00           O  
ATOM   1515  CB  TRP A1302     -17.708   7.231   1.793  1.00  0.00           C  
ATOM   1516  CG  TRP A1302     -17.938   6.768   3.205  1.00  0.00           C  
ATOM   1517  CD1 TRP A1302     -17.600   5.572   3.795  1.00  0.00           C  
ATOM   1518  CD2 TRP A1302     -18.587   7.509   4.230  1.00  0.00           C  
ATOM   1519  NE1 TRP A1302     -17.957   5.527   5.117  1.00  0.00           N  
ATOM   1520  CE2 TRP A1302     -18.619   6.686   5.388  1.00  0.00           C  
ATOM   1521  CE3 TRP A1302     -19.205   8.757   4.274  1.00  0.00           C  
ATOM   1522  CZ2 TRP A1302     -19.205   7.088   6.596  1.00  0.00           C  
ATOM   1523  CZ3 TRP A1302     -19.801   9.165   5.456  1.00  0.00           C  
ATOM   1524  CH2 TRP A1302     -19.797   8.354   6.601  1.00  0.00           C  
ATOM   1525  N   GLY A1303     -14.684   7.019   1.732  1.00  0.00           N  
ATOM   1526  CA  GLY A1303     -13.401   6.446   2.149  1.00  0.00           C  
ATOM   1527  C   GLY A1303     -12.321   7.462   2.480  1.00  0.00           C  
ATOM   1528  O   GLY A1303     -11.649   7.374   3.510  1.00  0.00           O  
ATOM   1529  N   ASN A1304     -12.120   8.426   1.624  1.00  0.00           N  
ATOM   1530  CA  ASN A1304     -11.165   9.528   1.704  1.00  0.00           C  
ATOM   1531  C   ASN A1304     -11.490  10.436   2.896  1.00  0.00           C  
ATOM   1532  O   ASN A1304     -10.565  10.944   3.543  1.00  0.00           O  
ATOM   1533  CB  ASN A1304     -11.177  10.362   0.428  1.00  0.00           C  
ATOM   1534  CG  ASN A1304     -10.539   9.773  -0.798  1.00  0.00           C  
ATOM   1535  OD1 ASN A1304      -9.890   8.733  -0.611  1.00  0.00           O  
ATOM   1536  ND2 ASN A1304     -10.655  10.360  -1.995  1.00  0.00           N  
ATOM   1537  N   ILE A1306     -12.749  10.647   3.154  1.00  0.00           N  
ATOM   1538  CA  ILE A1306     -13.271  11.480   4.238  1.00  0.00           C  
ATOM   1539  C   ILE A1306     -13.024  10.821   5.585  1.00  0.00           C  
ATOM   1540  O   ILE A1306     -12.466  11.390   6.545  1.00  0.00           O  
ATOM   1541  CB  ILE A1306     -14.801  11.860   4.022  1.00  0.00           C  
ATOM   1542  CG1 ILE A1306     -14.979  12.755   2.772  1.00  0.00           C  
ATOM   1543  CG2 ILE A1306     -15.378  12.497   5.323  1.00  0.00           C  
ATOM   1544  CD1 ILE A1306     -16.402  12.945   2.177  1.00  0.00           C  
ATOM   1545  N   THR A1310     -13.481   9.574   5.631  1.00  0.00           N  
ATOM   1546  CA  THR A1310     -13.278   8.768   6.876  1.00  0.00           C  
ATOM   1547  C   THR A1310     -11.795   8.586   7.179  1.00  0.00           C  
ATOM   1548  O   THR A1310     -11.371   8.523   8.355  1.00  0.00           O  
ATOM   1549  CB  THR A1310     -14.147   7.470   6.857  1.00  0.00           C  
ATOM   1550  OG1 THR A1310     -13.607   6.712   5.742  1.00  0.00           O  
ATOM   1551  CG2 THR A1310     -15.636   7.725   6.602  1.00  0.00           C  
ATOM   1552  N   ALA A1312     -10.950   8.531   6.174  1.00  0.00           N  
ATOM   1553  CA  ALA A1312      -9.491   8.470   6.259  1.00  0.00           C  
ATOM   1554  C   ALA A1312      -9.015   9.739   6.969  1.00  0.00           C  
ATOM   1555  O   ALA A1312      -8.203   9.629   7.905  1.00  0.00           O  
ATOM   1556  CB  ALA A1312      -8.859   8.291   4.892  1.00  0.00           C  
ATOM   1557  N   GLY A1314      -9.533  10.894   6.595  1.00  0.00           N  
ATOM   1558  CA  GLY A1314      -9.205  12.187   7.212  1.00  0.00           C  
ATOM   1559  C   GLY A1314      -9.589  12.214   8.689  1.00  0.00           C  
ATOM   1560  O   GLY A1314      -8.880  12.734   9.553  1.00  0.00           O  
ATOM   1561  N   LEU A1316     -10.712  11.608   9.015  1.00  0.00           N  
ATOM   1562  CA  LEU A1316     -11.266  11.414  10.344  1.00  0.00           C  
ATOM   1563  C   LEU A1316     -10.397  10.474  11.153  1.00  0.00           C  
ATOM   1564  O   LEU A1316     -10.164  10.815  12.331  1.00  0.00           O  
ATOM   1565  CB  LEU A1316     -12.748  11.042  10.244  1.00  0.00           C  
ATOM   1566  CG  LEU A1316     -13.687  12.196   9.819  1.00  0.00           C  
ATOM   1567  CD1 LEU A1316     -15.080  11.682   9.493  1.00  0.00           C  
ATOM   1568  CD2 LEU A1316     -13.716  13.246  10.940  1.00  0.00           C  
ATOM   1569  N   GLU A1317      -9.920   9.397  10.557  1.00  0.00           N  
ATOM   1570  CA  GLU A1317      -9.017   8.454  11.221  1.00  0.00           C  
ATOM   1571  C   GLU A1317      -7.719   9.181  11.560  1.00  0.00           C  
ATOM   1572  O   GLU A1317      -7.224   9.044  12.707  1.00  0.00           O  
ATOM   1573  CB  GLU A1317      -8.674   7.219  10.423  1.00  0.00           C  
ATOM   1574  CG  GLU A1317      -8.205   5.965  11.157  1.00  0.00           C  
ATOM   1575  CD  GLU A1317      -8.989   5.526  12.362  1.00  0.00           C  
ATOM   1576  OE1 GLU A1317     -10.085   5.911  12.721  1.00  0.00           O  
ATOM   1577  OE2 GLU A1317      -8.362   4.666  13.024  1.00  0.00           O  
ATOM   1578  N   LEU A1318      -7.195   9.951  10.606  1.00  0.00           N  
ATOM   1579  CA  LEU A1318      -5.984  10.727  10.872  1.00  0.00           C  
ATOM   1580  C   LEU A1318      -6.148  11.751  11.997  1.00  0.00           C  
ATOM   1581  O   LEU A1318      -5.166  11.913  12.753  1.00  0.00           O  
ATOM   1582  CB  LEU A1318      -5.452  11.402   9.600  1.00  0.00           C  
ATOM   1583  CG  LEU A1318      -4.115  12.130   9.840  1.00  0.00           C  
ATOM   1584  CD1 LEU A1318      -3.000  11.135  10.204  1.00  0.00           C  
ATOM   1585  CD2 LEU A1318      -3.735  12.954   8.612  1.00  0.00           C  
ATOM   1586  N   ILE A1319      -7.267  12.449  12.092  1.00  0.00           N  
ATOM   1587  CA  ILE A1319      -7.528  13.458  13.126  1.00  0.00           C  
ATOM   1588  C   ILE A1319      -7.614  12.770  14.494  1.00  0.00           C  
ATOM   1589  O   ILE A1319      -6.973  13.192  15.470  1.00  0.00           O  
ATOM   1590  CB  ILE A1319      -8.804  14.346  12.880  1.00  0.00           C  
ATOM   1591  CG1 ILE A1319      -8.660  15.264  11.643  1.00  0.00           C  
ATOM   1592  CG2 ILE A1319      -9.147  15.214  14.117  1.00  0.00           C  
ATOM   1593  CD1 ILE A1319     -10.012  15.951  11.290  1.00  0.00           C  
ATOM   1594  N   ARG A1321      -8.427  11.729  14.527  1.00  0.00           N  
ATOM   1595  CA  ARG A1321      -8.628  10.942  15.742  1.00  0.00           C  
ATOM   1596  C   ARG A1321      -7.274  10.482  16.274  1.00  0.00           C  
ATOM   1597  O   ARG A1321      -6.966  10.693  17.457  1.00  0.00           O  
ATOM   1598  CB  ARG A1321      -9.490   9.698  15.494  1.00  0.00           C  
ATOM   1599  CG  ARG A1321      -9.723   8.861  16.745  1.00  0.00           C  
ATOM   1600  CD  ARG A1321     -10.689   7.761  16.530  1.00  0.00           C  
ATOM   1601  NE  ARG A1321     -10.171   6.609  15.819  1.00  0.00           N  
ATOM   1602  CZ  ARG A1321      -9.226   5.770  16.254  1.00  0.00           C  
ATOM   1603  NH1 ARG A1321      -8.615   5.910  17.432  1.00  0.00           N  
ATOM   1604  NH2 ARG A1321      -8.882   4.743  15.469  1.00  0.00           N  
ATOM   1605  N   LYS A1322      -6.474   9.854  15.423  1.00  0.00           N  
ATOM   1606  CA  LYS A1322      -5.162   9.321  15.798  1.00  0.00           C  
ATOM   1607  C   LYS A1322      -4.108  10.351  16.160  1.00  0.00           C  
ATOM   1608  O   LYS A1322      -3.110   9.997  16.816  1.00  0.00           O  
ATOM   1609  CB  LYS A1322      -4.592   8.410  14.715  1.00  0.00           C  
ATOM   1610  CG  LYS A1322      -5.415   7.157  14.482  1.00  0.00           C  
ATOM   1611  CD  LYS A1322      -4.543   6.001  14.078  1.00  0.00           C  
ATOM   1612  CE  LYS A1322      -5.231   4.667  14.212  1.00  0.00           C  
ATOM   1613  NZ  LYS A1322      -5.610   4.103  12.884  1.00  0.00           N  
ATOM   1614  N   THR A1323      -4.262  11.589  15.754  1.00  0.00           N  
ATOM   1615  CA  THR A1323      -3.311  12.671  16.033  1.00  0.00           C  
ATOM   1616  C   THR A1323      -3.739  13.618  17.151  1.00  0.00           C  
ATOM   1617  O   THR A1323      -2.879  14.288  17.772  1.00  0.00           O  
ATOM   1618  CB  THR A1323      -3.089  13.438  14.668  1.00  0.00           C  
ATOM   1619  OG1 THR A1323      -2.638  12.431  13.724  1.00  0.00           O  
ATOM   1620  CG2 THR A1323      -2.108  14.598  14.785  1.00  0.00           C  
ATOM   1621  N   LYS A1324      -5.043  13.684  17.409  1.00  0.00           N  
ATOM   1622  CA  LYS A1324      -5.607  14.565  18.418  1.00  0.00           C  
ATOM   1623  C   LYS A1324      -6.374  13.814  19.503  1.00  0.00           C  
ATOM   1624  O   LYS A1324      -6.255  14.185  20.680  1.00  0.00           O  
ATOM   1625  CB  LYS A1324      -6.660  15.565  17.903  1.00  0.00           C  
ATOM   1626  CG  LYS A1324      -6.386  16.228  16.562  1.00  0.00           C  
ATOM   1627  CD  LYS A1324      -5.195  17.137  16.681  1.00  0.00           C  
ATOM   1628  CE  LYS A1324      -4.632  17.677  15.390  1.00  0.00           C  
ATOM   1629  NZ  LYS A1324      -3.502  18.584  15.802  1.00  0.00           N  
ATOM   1630  N   GLY A1344      -7.159  12.868  19.041  1.00  0.00           N  
ATOM   1631  CA  GLY A1344      -8.008  12.080  19.955  1.00  0.00           C  
ATOM   1632  C   GLY A1344      -9.155  13.007  20.402  1.00  0.00           C  
ATOM   1633  O   GLY A1344     -10.235  12.962  19.784  1.00  0.00           O  
ATOM   1634  N   ARG A1345     -15.178  14.454  17.142  1.00  0.00           N  
ATOM   1635  CA  ARG A1345     -14.836  15.876  17.089  1.00  0.00           C  
ATOM   1636  C   ARG A1345     -15.193  16.561  15.769  1.00  0.00           C  
ATOM   1637  O   ARG A1345     -15.543  17.756  15.670  1.00  0.00           O  
ATOM   1638  CB  ARG A1345     -13.308  15.909  17.296  1.00  0.00           C  
ATOM   1639  N   ALA A1347     -15.068  15.785  14.703  1.00  0.00           N  
ATOM   1640  CA  ALA A1347     -15.274  16.221  13.321  1.00  0.00           C  
ATOM   1641  C   ALA A1347     -16.151  15.216  12.607  1.00  0.00           C  
ATOM   1642  O   ALA A1347     -16.315  14.088  13.076  1.00  0.00           O  
ATOM   1643  CB  ALA A1347     -13.885  16.387  12.699  1.00  0.00           C  
ATOM   1644  N   PHE A1348     -16.776  15.657  11.513  1.00  0.00           N  
ATOM   1645  CA  PHE A1348     -17.755  14.858  10.772  1.00  0.00           C  
ATOM   1646  C   PHE A1348     -17.483  14.836   9.280  1.00  0.00           C  
ATOM   1647  O   PHE A1348     -16.690  15.625   8.744  1.00  0.00           O  
ATOM   1648  CB  PHE A1348     -19.207  15.373  11.060  1.00  0.00           C  
ATOM   1649  CG  PHE A1348     -19.489  15.582  12.528  1.00  0.00           C  
ATOM   1650  CD1 PHE A1348     -19.146  16.795  13.152  1.00  0.00           C  
ATOM   1651  CD2 PHE A1348     -20.026  14.574  13.320  1.00  0.00           C  
ATOM   1652  CE1 PHE A1348     -19.325  17.011  14.505  1.00  0.00           C  
ATOM   1653  CE2 PHE A1348     -20.231  14.771  14.692  1.00  0.00           C  
ATOM   1654  CZ  PHE A1348     -19.867  15.987  15.272  1.00  0.00           C  
ATOM   1655  N   GLY A1349     -18.212  13.927   8.659  1.00  0.00           N  
ATOM   1656  CA  GLY A1349     -18.128  13.776   7.185  1.00  0.00           C  
ATOM   1657  C   GLY A1349     -19.564  13.568   6.675  1.00  0.00           C  
ATOM   1658  O   GLY A1349     -20.380  12.934   7.368  1.00  0.00           O  
ATOM   1659  N   LEU A1350     -19.838  14.086   5.505  1.00  0.00           N  
ATOM   1660  CA  LEU A1350     -21.153  13.964   4.870  1.00  0.00           C  
ATOM   1661  C   LEU A1350     -20.873  13.813   3.386  1.00  0.00           C  
ATOM   1662  O   LEU A1350     -20.009  14.532   2.886  1.00  0.00           O  
ATOM   1663  CB  LEU A1350     -22.010  15.194   5.267  1.00  0.00           C  
ATOM   1664  CG  LEU A1350     -23.441  15.246   4.724  1.00  0.00           C  
ATOM   1665  CD1 LEU A1350     -24.406  15.896   5.707  1.00  0.00           C  
ATOM   1666  CD2 LEU A1350     -23.571  16.021   3.401  1.00  0.00           C  
ATOM   1667  N   THR A1351     -21.527  12.922   2.709  1.00  0.00           N  
ATOM   1668  CA  THR A1351     -21.425  12.683   1.273  1.00  0.00           C  
ATOM   1669  C   THR A1351     -22.833  12.884   0.672  1.00  0.00           C  
ATOM   1670  O   THR A1351     -23.877  12.634   1.297  1.00  0.00           O  
ATOM   1671  CB  THR A1351     -20.770  11.307   0.875  1.00  0.00           C  
ATOM   1672  OG1 THR A1351     -21.619  10.220   1.331  1.00  0.00           O  
ATOM   1673  CG2 THR A1351     -19.370  11.105   1.462  1.00  0.00           C  
ATOM   1674  N   ILE A1352     -22.833  13.342  -0.550  1.00  0.00           N  
ATOM   1675  CA  ILE A1352     -24.004  13.581  -1.389  1.00  0.00           C  
ATOM   1676  C   ILE A1352     -24.122  12.322  -2.257  1.00  0.00           C  
ATOM   1677  O   ILE A1352     -23.111  11.750  -2.695  1.00  0.00           O  
ATOM   1678  CB  ILE A1352     -23.782  14.850  -2.295  1.00  0.00           C  
ATOM   1679  CG1 ILE A1352     -23.125  16.036  -1.573  1.00  0.00           C  
ATOM   1680  CG2 ILE A1352     -25.071  15.292  -3.033  1.00  0.00           C  
ATOM   1681  CD1 ILE A1352     -24.072  16.954  -0.781  1.00  0.00           C  
ATOM   1682  N   PRO A1356     -25.327  11.881  -2.546  1.00  0.00           N  
ATOM   1683  CA  PRO A1356     -25.544  10.688  -3.370  1.00  0.00           C  
ATOM   1684  C   PRO A1356     -25.306  10.983  -4.835  1.00  0.00           C  
ATOM   1685  O   PRO A1356     -25.395  12.108  -5.330  1.00  0.00           O  
ATOM   1686  CB  PRO A1356     -27.006  10.297  -3.072  1.00  0.00           C  
ATOM   1687  CG  PRO A1356     -27.655  11.617  -2.857  1.00  0.00           C  
ATOM   1688  CD  PRO A1356     -26.617  12.434  -2.090  1.00  0.00           C  
ATOM   1689  N   LEU A1360     -25.015   9.894  -5.527  1.00  0.00           N  
ATOM   1690  CA  LEU A1360     -24.803   9.953  -6.995  1.00  0.00           C  
ATOM   1691  C   LEU A1360     -26.148  10.431  -7.531  1.00  0.00           C  
ATOM   1692  O   LEU A1360     -27.199  10.002  -7.033  1.00  0.00           O  
ATOM   1693  CB  LEU A1360     -24.314   8.556  -7.344  1.00  0.00           C  
ATOM   1694  CG  LEU A1360     -23.482   8.214  -8.551  1.00  0.00           C  
ATOM   1695  CD1 LEU A1360     -23.571   6.712  -8.851  1.00  0.00           C  
ATOM   1696  CD2 LEU A1360     -24.030   8.950  -9.773  1.00  0.00           C  
ATOM   1697  N   VAL A1361     -26.140  11.311  -8.499  1.00  0.00           N  
ATOM   1698  CA  VAL A1361     -27.350  11.867  -9.120  1.00  0.00           C  
ATOM   1699  C   VAL A1361     -27.906  10.784 -10.055  1.00  0.00           C  
ATOM   1700  O   VAL A1361     -27.148  10.389 -10.957  1.00  0.00           O  
ATOM   1701  CB  VAL A1361     -27.067  13.187  -9.867  1.00  0.00           C  
ATOM   1702  CG1 VAL A1361     -28.372  13.766 -10.430  1.00  0.00           C  
ATOM   1703  CG2 VAL A1361     -26.338  14.255  -9.074  1.00  0.00           C  
ATOM   1704  N   THR A1365     -29.143  10.357  -9.843  1.00  0.00           N  
ATOM   1705  CA  THR A1365     -29.747   9.322 -10.692  1.00  0.00           C  
ATOM   1706  C   THR A1365     -30.713   9.839 -11.736  1.00  0.00           C  
ATOM   1707  O   THR A1365     -31.262  10.936 -11.724  1.00  0.00           O  
ATOM   1708  CB  THR A1365     -30.427   8.176  -9.844  1.00  0.00           C  
ATOM   1709  OG1 THR A1365     -31.435   8.779  -8.981  1.00  0.00           O  
ATOM   1710  CG2 THR A1365     -29.420   7.393  -8.981  1.00  0.00           C  
ATOM   1711  N   LYS A1366     -30.896   8.960 -12.713  1.00  0.00           N  
ATOM   1712  CA  LYS A1366     -31.813   9.103 -13.855  1.00  0.00           C  
ATOM   1713  C   LYS A1366     -32.801   7.939 -13.732  1.00  0.00           C  
ATOM   1714  O   LYS A1366     -32.398   6.822 -13.350  1.00  0.00           O  
ATOM   1715  CB  LYS A1366     -31.118   9.109 -15.206  1.00  0.00           C  
ATOM   1716  CG  LYS A1366     -30.124  10.271 -15.356  1.00  0.00           C  
ATOM   1717  CD  LYS A1366     -29.553  10.406 -16.741  1.00  0.00           C  
ATOM   1718  CE  LYS A1366     -30.600  10.621 -17.806  1.00  0.00           C  
ATOM   1719  NZ  LYS A1366     -29.938  10.658 -19.145  1.00  0.00           N  
ATOM   1720  N   ALA A1368     -34.075   8.130 -14.025  1.00  0.00           N  
ATOM   1721  CA  ALA A1368     -35.095   7.090 -13.943  1.00  0.00           C  
ATOM   1722  C   ALA A1368     -34.799   6.046 -15.000  1.00  0.00           C  
ATOM   1723  O   ALA A1368     -35.055   4.876 -14.697  1.00  0.00           O  
ATOM   1724  CB  ALA A1368     -36.519   7.578 -14.144  1.00  0.00           C  
ATOM   1725  N   ASP A1369     -34.249   6.419 -16.135  1.00  0.00           N  
ATOM   1726  CA  ASP A1369     -33.920   5.470 -17.194  1.00  0.00           C  
ATOM   1727  C   ASP A1369     -32.697   4.614 -16.890  1.00  0.00           C  
ATOM   1728  O   ASP A1369     -32.364   3.772 -17.761  1.00  0.00           O  
ATOM   1729  CB  ASP A1369     -33.711   6.219 -18.516  1.00  0.00           C  
ATOM   1730  CG  ASP A1369     -32.380   6.930 -18.585  1.00  0.00           C  
ATOM   1731  OD1 ASP A1369     -31.591   6.979 -17.633  1.00  0.00           O  
ATOM   1732  OD2 ASP A1369     -32.082   7.489 -19.662  1.00  0.00           O  
ATOM   1733  N   GLY A1370     -31.997   4.839 -15.799  1.00  0.00           N  
ATOM   1734  CA  GLY A1370     -30.809   4.070 -15.458  1.00  0.00           C  
ATOM   1735  C   GLY A1370     -29.558   4.444 -16.227  1.00  0.00           C  
ATOM   1736  O   GLY A1370     -28.536   3.718 -16.232  1.00  0.00           O  
ATOM   1737  N   THR A1373     -29.559   5.581 -16.901  1.00  0.00           N  
ATOM   1738  CA  THR A1373     -28.358   6.036 -17.619  1.00  0.00           C  
ATOM   1739  C   THR A1373     -27.599   6.953 -16.658  1.00  0.00           C  
ATOM   1740  O   THR A1373     -28.002   7.283 -15.525  1.00  0.00           O  
ATOM   1741  CB  THR A1373     -28.715   6.609 -19.024  1.00  0.00           C  
ATOM   1742  OG1 THR A1373     -29.419   7.864 -18.769  1.00  0.00           O  
ATOM   1743  CG2 THR A1373     -29.536   5.612 -19.851  1.00  0.00           C  
ATOM   1744  N   LYS A1412     -26.433   7.346 -17.112  1.00  0.00           N  
ATOM   1745  CA  LYS A1412     -25.484   8.185 -16.367  1.00  0.00           C  
ATOM   1746  C   LYS A1412     -25.815   9.672 -16.424  1.00  0.00           C  
ATOM   1747  O   LYS A1412     -25.778  10.264 -17.517  1.00  0.00           O  
ATOM   1748  CB  LYS A1412     -24.131   7.843 -16.974  1.00  0.00           C  
ATOM   1749  CG  LYS A1412     -23.059   8.159 -16.133  1.00  0.00           C  
ATOM   1750  N   PHE A1415     -26.131  10.267 -15.278  1.00  0.00           N  
ATOM   1751  CA  PHE A1415     -26.446  11.696 -15.182  1.00  0.00           C  
ATOM   1752  C   PHE A1415     -25.270  12.426 -15.859  1.00  0.00           C  
ATOM   1753  O   PHE A1415     -24.078  12.118 -15.674  1.00  0.00           O  
ATOM   1754  CB  PHE A1415     -26.739  12.231 -13.780  1.00  0.00           C  
ATOM   1755  CG  PHE A1415     -26.764  13.732 -13.651  1.00  0.00           C  
ATOM   1756  CD1 PHE A1415     -27.868  14.473 -14.055  1.00  0.00           C  
ATOM   1757  CD2 PHE A1415     -25.663  14.426 -13.151  1.00  0.00           C  
ATOM   1758  CE1 PHE A1415     -27.894  15.851 -13.977  1.00  0.00           C  
ATOM   1759  CE2 PHE A1415     -25.662  15.821 -13.066  1.00  0.00           C  
ATOM   1760  CZ  PHE A1415     -26.796  16.543 -13.471  1.00  0.00           C  
ATOM   1761  N   GLY A1416     -25.654  13.378 -16.686  1.00  0.00           N  
ATOM   1762  CA  GLY A1416     -24.773  14.256 -17.428  1.00  0.00           C  
ATOM   1763  C   GLY A1416     -24.164  13.634 -18.663  1.00  0.00           C  
ATOM   1764  O   GLY A1416     -23.395  14.299 -19.387  1.00  0.00           O  
ATOM   1765  N   LYS A1417     -24.485  12.383 -18.913  1.00  0.00           N  
ATOM   1766  CA  LYS A1417     -23.956  11.679 -20.086  1.00  0.00           C  
ATOM   1767  C   LYS A1417     -24.866  12.000 -21.271  1.00  0.00           C  
ATOM   1768  O   LYS A1417     -25.877  11.329 -21.499  1.00  0.00           O  
ATOM   1769  CB  LYS A1417     -23.793  10.197 -19.843  1.00  0.00           C  
ATOM   1770  N   THR A1442     -24.464  13.022 -21.984  1.00  0.00           N  
ATOM   1771  CA  THR A1442     -25.123  13.550 -23.181  1.00  0.00           C  
ATOM   1772  C   THR A1442     -24.486  13.000 -24.444  1.00  0.00           C  
ATOM   1773  O   THR A1442     -23.376  12.438 -24.437  1.00  0.00           O  
ATOM   1774  CB  THR A1442     -25.047  15.124 -23.089  1.00  0.00           C  
ATOM   1775  OG1 THR A1442     -25.881  15.422 -21.909  1.00  0.00           O  
ATOM   1776  CG2 THR A1442     -25.464  15.924 -24.306  1.00  0.00           C  
ATOM   1777  N   GLU A1444     -25.191  13.190 -25.549  1.00  0.00           N  
ATOM   1778  CA  GLU A1444     -24.709  12.743 -26.874  1.00  0.00           C  
ATOM   1779  C   GLU A1444     -23.660  13.756 -27.333  1.00  0.00           C  
ATOM   1780  O   GLU A1444     -22.702  13.469 -28.063  1.00  0.00           O  
ATOM   1781  CB  GLU A1444     -25.872  12.552 -27.828  1.00  0.00           C  
ATOM   1782  N   SER A1450     -23.862  14.967 -26.840  1.00  0.00           N  
ATOM   1783  CA  SER A1450     -22.990  16.112 -27.073  1.00  0.00           C  
ATOM   1784  C   SER A1450     -21.674  15.947 -26.307  1.00  0.00           C  
ATOM   1785  O   SER A1450     -20.627  16.444 -26.780  1.00  0.00           O  
ATOM   1786  CB  SER A1450     -23.746  17.391 -26.732  1.00  0.00           C  
ATOM   1787  N   GLY A1452     -21.664  15.257 -25.188  1.00  0.00           N  
ATOM   1788  CA  GLY A1452     -20.434  15.066 -24.379  1.00  0.00           C  
ATOM   1789  C   GLY A1452     -20.730  15.855 -23.110  1.00  0.00           C  
ATOM   1790  O   GLY A1452     -21.907  16.203 -22.941  1.00  0.00           O  
ATOM   1791  N   THR A1455     -19.773  16.173 -22.290  1.00  0.00           N  
ATOM   1792  CA  THR A1455     -19.949  16.891 -21.015  1.00  0.00           C  
ATOM   1793  C   THR A1455     -20.587  18.271 -21.105  1.00  0.00           C  
ATOM   1794  O   THR A1455     -20.346  19.064 -22.016  1.00  0.00           O  
ATOM   1795  CB  THR A1455     -18.590  16.967 -20.202  1.00  0.00           C  
ATOM   1796  OG1 THR A1455     -18.165  15.597 -19.880  1.00  0.00           O  
ATOM   1797  CG2 THR A1455     -18.613  17.697 -18.869  1.00  0.00           C  
ATOM   1798  N   ILE A1456     -21.404  18.525 -20.104  1.00  0.00           N  
ATOM   1799  CA  ILE A1456     -22.071  19.814 -19.938  1.00  0.00           C  
ATOM   1800  C   ILE A1456     -21.169  20.554 -18.939  1.00  0.00           C  
ATOM   1801  O   ILE A1456     -21.220  20.322 -17.718  1.00  0.00           O  
ATOM   1802  CB  ILE A1456     -23.566  19.687 -19.513  1.00  0.00           C  
ATOM   1803  CG1 ILE A1456     -24.309  18.763 -20.505  1.00  0.00           C  
ATOM   1804  CG2 ILE A1456     -24.240  21.091 -19.402  1.00  0.00           C  
ATOM   1805  CD1 ILE A1456     -24.366  19.339 -21.958  1.00  0.00           C  
ATOM   1806  N   TRP A1457     -20.318  21.403 -19.496  1.00  0.00           N  
ATOM   1807  CA  TRP A1457     -19.347  22.166 -18.707  1.00  0.00           C  
ATOM   1808  C   TRP A1457     -20.004  23.402 -18.115  1.00  0.00           C  
ATOM   1809  O   TRP A1457     -21.054  23.782 -18.628  1.00  0.00           O  
ATOM   1810  CB  TRP A1457     -18.164  22.525 -19.601  1.00  0.00           C  
ATOM   1811  CG  TRP A1457     -17.468  21.380 -20.232  1.00  0.00           C  
ATOM   1812  CD1 TRP A1457     -17.638  20.929 -21.519  1.00  0.00           C  
ATOM   1813  CD2 TRP A1457     -16.483  20.524 -19.647  1.00  0.00           C  
ATOM   1814  NE1 TRP A1457     -16.836  19.837 -21.765  1.00  0.00           N  
ATOM   1815  CE2 TRP A1457     -16.114  19.573 -20.631  1.00  0.00           C  
ATOM   1816  CE3 TRP A1457     -15.897  20.468 -18.381  1.00  0.00           C  
ATOM   1817  CZ2 TRP A1457     -15.175  18.576 -20.392  1.00  0.00           C  
ATOM   1818  CZ3 TRP A1457     -14.960  19.474 -18.140  1.00  0.00           C  
ATOM   1819  CH2 TRP A1457     -14.616  18.542 -19.127  1.00  0.00           C  
ATOM   1820  N   LEU A1458     -19.362  24.006 -17.140  1.00  0.00           N  
ATOM   1821  CA  LEU A1458     -19.712  25.232 -16.460  1.00  0.00           C  
ATOM   1822  C   LEU A1458     -19.004  26.419 -17.121  1.00  0.00           C  
ATOM   1823  O   LEU A1458     -19.211  27.556 -16.672  1.00  0.00           O  
ATOM   1824  CB  LEU A1458     -19.316  25.213 -14.982  1.00  0.00           C  
ATOM   1825  CG  LEU A1458     -19.864  24.102 -14.118  1.00  0.00           C  
ATOM   1826  CD1 LEU A1458     -19.542  24.295 -12.646  1.00  0.00           C  
ATOM   1827  CD2 LEU A1458     -21.373  23.972 -14.379  1.00  0.00           C  
ATOM   1828  N   ASP A1459     -18.171  26.128 -18.088  1.00  0.00           N  
ATOM   1829  CA  ASP A1459     -17.434  27.202 -18.796  1.00  0.00           C  
ATOM   1830  C   ASP A1459     -18.348  27.446 -19.993  1.00  0.00           C  
ATOM   1831  O   ASP A1459     -18.613  26.501 -20.755  1.00  0.00           O  
ATOM   1832  CB  ASP A1459     -16.006  26.803 -19.071  1.00  0.00           C  
ATOM   1833  CG  ASP A1459     -15.202  27.713 -19.980  1.00  0.00           C  
ATOM   1834  OD1 ASP A1459     -15.811  28.561 -20.668  1.00  0.00           O  
ATOM   1835  OD2 ASP A1459     -13.957  27.621 -20.074  1.00  0.00           O  
ATOM   1836  N   LYS A1460     -18.774  28.684 -20.131  1.00  0.00           N  
ATOM   1837  CA  LYS A1460     -19.684  29.112 -21.196  1.00  0.00           C  
ATOM   1838  C   LYS A1460     -19.035  29.094 -22.571  1.00  0.00           C  
ATOM   1839  O   LYS A1460     -19.746  29.191 -23.603  1.00  0.00           O  
ATOM   1840  CB  LYS A1460     -20.343  30.437 -20.887  1.00  0.00           C  
ATOM   1841  CG  LYS A1460     -19.596  31.653 -21.411  1.00  0.00           C  
ATOM   1842  CD  LYS A1460     -20.021  32.875 -20.605  1.00  0.00           C  
ATOM   1843  CE  LYS A1460     -19.362  34.132 -21.160  1.00  0.00           C  
ATOM   1844  NZ  LYS A1460     -17.980  33.851 -21.649  1.00  0.00           N  
ATOM   1845  N   GLU A1461     -17.729  28.903 -22.619  1.00  0.00           N  
ATOM   1846  CA  GLU A1461     -16.970  28.799 -23.853  1.00  0.00           C  
ATOM   1847  C   GLU A1461     -16.820  27.352 -24.302  1.00  0.00           C  
ATOM   1848  O   GLU A1461     -16.352  27.182 -25.440  1.00  0.00           O  
ATOM   1849  CB  GLU A1461     -15.566  29.342 -23.794  1.00  0.00           C  
ATOM   1850  CG  GLU A1461     -15.415  30.870 -23.982  1.00  0.00           C  
ATOM   1851  CD  GLU A1461     -13.955  31.128 -24.267  1.00  0.00           C  
ATOM   1852  OE1 GLU A1461     -13.208  30.384 -23.576  1.00  0.00           O  
ATOM   1853  OE2 GLU A1461     -13.607  31.936 -25.103  1.00  0.00           O  
ATOM   1854  N   LYS A1462     -17.191  26.450 -23.417  1.00  0.00           N  
ATOM   1855  CA  LYS A1462     -17.129  25.012 -23.729  1.00  0.00           C  
ATOM   1856  C   LYS A1462     -18.566  24.537 -23.990  1.00  0.00           C  
ATOM   1857  O   LYS A1462     -18.832  23.752 -24.910  1.00  0.00           O  
ATOM   1858  CB  LYS A1462     -16.491  24.117 -22.681  1.00  0.00           C  
ATOM   1859  CG  LYS A1462     -15.081  24.467 -22.269  1.00  0.00           C  
ATOM   1860  CD  LYS A1462     -14.442  23.425 -21.373  1.00  0.00           C  
ATOM   1861  CE  LYS A1462     -13.915  22.259 -22.193  1.00  0.00           C  
ATOM   1862  NZ  LYS A1462     -13.036  21.406 -21.345  1.00  0.00           N  
ATOM   1863  N   THR A1463     -19.463  25.008 -23.150  1.00  0.00           N  
ATOM   1864  CA  THR A1463     -20.899  24.732 -23.236  1.00  0.00           C  
ATOM   1865  C   THR A1463     -21.598  26.086 -23.089  1.00  0.00           C  
ATOM   1866  O   THR A1463     -21.573  26.624 -21.968  1.00  0.00           O  
ATOM   1867  CB  THR A1463     -21.389  23.733 -22.129  1.00  0.00           C  
ATOM   1868  OG1 THR A1463     -20.709  22.502 -22.544  1.00  0.00           O  
ATOM   1869  CG2 THR A1463     -22.900  23.571 -21.995  1.00  0.00           C  
ATOM   1870  N   SER A1465     -22.124  26.562 -24.195  1.00  0.00           N  
ATOM   1871  CA  SER A1465     -22.801  27.864 -24.205  1.00  0.00           C  
ATOM   1872  C   SER A1465     -24.015  27.785 -23.297  1.00  0.00           C  
ATOM   1873  O   SER A1465     -24.564  26.694 -23.128  1.00  0.00           O  
ATOM   1874  CB  SER A1465     -23.267  28.279 -25.589  1.00  0.00           C  
ATOM   1875  OG  SER A1465     -24.269  27.443 -26.118  1.00  0.00           O  
ATOM   1876  N   PRO A1467     -24.409  28.931 -22.782  1.00  0.00           N  
ATOM   1877  CA  PRO A1467     -25.584  29.101 -21.914  1.00  0.00           C  
ATOM   1878  C   PRO A1467     -26.855  28.572 -22.557  1.00  0.00           C  
ATOM   1879  O   PRO A1467     -27.788  28.069 -21.906  1.00  0.00           O  
ATOM   1880  CB  PRO A1467     -25.607  30.601 -21.626  1.00  0.00           C  
ATOM   1881  CG  PRO A1467     -24.118  30.983 -21.734  1.00  0.00           C  
ATOM   1882  CD  PRO A1467     -23.710  30.223 -22.995  1.00  0.00           C  
ATOM   1883  N   TYR A1506     -26.930  28.647 -23.871  1.00  0.00           N  
ATOM   1884  CA  TYR A1506     -28.015  28.124 -24.709  1.00  0.00           C  
ATOM   1885  C   TYR A1506     -28.068  26.598 -24.564  1.00  0.00           C  
ATOM   1886  O   TYR A1506     -29.132  26.052 -24.220  1.00  0.00           O  
ATOM   1887  CB  TYR A1506     -27.862  28.589 -26.171  1.00  0.00           C  
ATOM   1888  CG  TYR A1506     -28.700  27.735 -27.087  1.00  0.00           C  
ATOM   1889  CD1 TYR A1506     -30.083  27.712 -26.964  1.00  0.00           C  
ATOM   1890  CD2 TYR A1506     -28.087  26.918 -28.039  1.00  0.00           C  
ATOM   1891  CE1 TYR A1506     -30.843  26.904 -27.805  1.00  0.00           C  
ATOM   1892  CE2 TYR A1506     -28.836  26.086 -28.867  1.00  0.00           C  
ATOM   1893  CZ  TYR A1506     -30.220  26.103 -28.741  1.00  0.00           C  
ATOM   1894  OH  TYR A1506     -31.006  25.319 -29.532  1.00  0.00           O  
ATOM   1895  N   GLU A1507     -26.961  25.913 -24.760  1.00  0.00           N  
ATOM   1896  CA  GLU A1507     -26.783  24.481 -24.630  1.00  0.00           C  
ATOM   1897  C   GLU A1507     -26.950  24.018 -23.181  1.00  0.00           C  
ATOM   1898  O   GLU A1507     -27.488  22.938 -22.930  1.00  0.00           O  
ATOM   1899  CB  GLU A1507     -25.402  23.949 -24.949  1.00  0.00           C  
ATOM   1900  CG  GLU A1507     -24.774  23.950 -26.334  1.00  0.00           C  
ATOM   1901  CD  GLU A1507     -23.349  23.427 -26.280  1.00  0.00           C  
ATOM   1902  OE1 GLU A1507     -23.108  22.314 -25.816  1.00  0.00           O  
ATOM   1903  OE2 GLU A1507     -22.499  24.237 -26.705  1.00  0.00           O  
ATOM   1904  N   PHE A1508     -26.456  24.810 -22.260  1.00  0.00           N  
ATOM   1905  CA  PHE A1508     -26.554  24.540 -20.808  1.00  0.00           C  
ATOM   1906  C   PHE A1508     -28.054  24.474 -20.501  1.00  0.00           C  
ATOM   1907  O   PHE A1508     -28.542  23.508 -19.947  1.00  0.00           O  
ATOM   1908  CB  PHE A1508     -25.866  25.603 -19.952  1.00  0.00           C  
ATOM   1909  CG  PHE A1508     -25.802  25.344 -18.483  1.00  0.00           C  
ATOM   1910  CD1 PHE A1508     -24.819  24.487 -17.980  1.00  0.00           C  
ATOM   1911  CD2 PHE A1508     -26.685  25.935 -17.595  1.00  0.00           C  
ATOM   1912  CE1 PHE A1508     -24.721  24.214 -16.622  1.00  0.00           C  
ATOM   1913  CE2 PHE A1508     -26.600  25.664 -16.227  1.00  0.00           C  
ATOM   1914  CZ  PHE A1508     -25.619  24.788 -15.726  1.00  0.00           C  
ATOM   1915  N   TYR A1509     -28.750  25.522 -20.901  1.00  0.00           N  
ATOM   1916  CA  TYR A1509     -30.184  25.757 -20.761  1.00  0.00           C  
ATOM   1917  C   TYR A1509     -31.039  24.644 -21.342  1.00  0.00           C  
ATOM   1918  O   TYR A1509     -31.959  24.115 -20.691  1.00  0.00           O  
ATOM   1919  CB  TYR A1509     -30.513  27.141 -21.373  1.00  0.00           C  
ATOM   1920  CG  TYR A1509     -31.983  27.483 -21.383  1.00  0.00           C  
ATOM   1921  CD1 TYR A1509     -32.571  28.124 -20.295  1.00  0.00           C  
ATOM   1922  CD2 TYR A1509     -32.768  27.138 -22.480  1.00  0.00           C  
ATOM   1923  CE1 TYR A1509     -33.942  28.404 -20.309  1.00  0.00           C  
ATOM   1924  CE2 TYR A1509     -34.135  27.418 -22.504  1.00  0.00           C  
ATOM   1925  CZ  TYR A1509     -34.716  28.055 -21.411  1.00  0.00           C  
ATOM   1926  OH  TYR A1509     -36.045  28.348 -21.399  1.00  0.00           O  
ATOM   1927  N   GLN A1510     -30.758  24.248 -22.563  1.00  0.00           N  
ATOM   1928  CA  GLN A1510     -31.407  23.171 -23.305  1.00  0.00           C  
ATOM   1929  C   GLN A1510     -31.303  21.837 -22.553  1.00  0.00           C  
ATOM   1930  O   GLN A1510     -32.277  21.043 -22.385  1.00  0.00           O  
ATOM   1931  CB  GLN A1510     -30.716  23.008 -24.675  1.00  0.00           C  
ATOM   1932  CG  GLN A1510     -31.259  24.065 -25.629  1.00  0.00           C  
ATOM   1933  CD  GLN A1510     -32.747  23.840 -25.862  1.00  0.00           C  
ATOM   1934  OE1 GLN A1510     -33.128  22.757 -26.316  1.00  0.00           O  
ATOM   1935  NE2 GLN A1510     -33.543  24.849 -25.536  1.00  0.00           N  
ATOM   1936  N   PHE A1511     -30.063  21.619 -22.091  1.00  0.00           N  
ATOM   1937  CA  PHE A1511     -29.774  20.397 -21.347  1.00  0.00           C  
ATOM   1938  C   PHE A1511     -30.812  20.243 -20.242  1.00  0.00           C  
ATOM   1939  O   PHE A1511     -31.359  19.135 -20.176  1.00  0.00           O  
ATOM   1940  CB  PHE A1511     -28.334  20.294 -20.840  1.00  0.00           C  
ATOM   1941  CG  PHE A1511     -28.159  19.221 -19.800  1.00  0.00           C  
ATOM   1942  CD1 PHE A1511     -27.979  17.875 -20.142  1.00  0.00           C  
ATOM   1943  CD2 PHE A1511     -28.219  19.605 -18.451  1.00  0.00           C  
ATOM   1944  CE1 PHE A1511     -27.858  16.888 -19.150  1.00  0.00           C  
ATOM   1945  CE2 PHE A1511     -28.097  18.636 -17.459  1.00  0.00           C  
ATOM   1946  CZ  PHE A1511     -27.920  17.295 -17.829  1.00  0.00           C  
ATOM   1947  N   TRP A1516     -31.044  21.240 -19.425  1.00  0.00           N  
ATOM   1948  CA  TRP A1516     -31.981  21.228 -18.297  1.00  0.00           C  
ATOM   1949  C   TRP A1516     -33.432  21.207 -18.748  1.00  0.00           C  
ATOM   1950  O   TRP A1516     -34.292  20.535 -18.140  1.00  0.00           O  
ATOM   1951  CB  TRP A1516     -31.725  22.422 -17.356  1.00  0.00           C  
ATOM   1952  CG  TRP A1516     -30.373  22.394 -16.744  1.00  0.00           C  
ATOM   1953  CD1 TRP A1516     -29.297  23.175 -17.039  1.00  0.00           C  
ATOM   1954  CD2 TRP A1516     -29.937  21.486 -15.718  1.00  0.00           C  
ATOM   1955  NE1 TRP A1516     -28.220  22.828 -16.245  1.00  0.00           N  
ATOM   1956  CE2 TRP A1516     -28.590  21.800 -15.429  1.00  0.00           C  
ATOM   1957  CE3 TRP A1516     -30.574  20.458 -15.023  1.00  0.00           C  
ATOM   1958  CZ2 TRP A1516     -27.857  21.127 -14.461  1.00  0.00           C  
ATOM   1959  CZ3 TRP A1516     -29.837  19.781 -14.067  1.00  0.00           C  
ATOM   1960  CH2 TRP A1516     -28.502  20.103 -13.783  1.00  0.00           C  
ATOM   1961  N   ILE A1517     -33.690  21.948 -19.823  1.00  0.00           N  
ATOM   1962  CA  ILE A1517     -35.056  22.004 -20.373  1.00  0.00           C  
ATOM   1963  C   ILE A1517     -35.496  20.611 -20.825  1.00  0.00           C  
ATOM   1964  O   ILE A1517     -36.694  20.275 -20.716  1.00  0.00           O  
ATOM   1965  CB  ILE A1517     -35.216  23.149 -21.421  1.00  0.00           C  
ATOM   1966  CG1 ILE A1517     -36.679  23.663 -21.308  1.00  0.00           C  
ATOM   1967  CG2 ILE A1517     -34.886  22.739 -22.867  1.00  0.00           C  
ATOM   1968  CD1 ILE A1517     -36.848  25.047 -20.628  1.00  0.00           C  
ATOM   1969  N   ASN A1518     -34.575  19.768 -21.273  1.00  0.00           N  
ATOM   1970  CA  ASN A1518     -34.832  18.402 -21.699  1.00  0.00           C  
ATOM   1971  C   ASN A1518     -34.856  17.396 -20.543  1.00  0.00           C  
ATOM   1972  O   ASN A1518     -34.729  16.179 -20.803  1.00  0.00           O  
ATOM   1973  CB  ASN A1518     -33.818  17.933 -22.745  1.00  0.00           C  
ATOM   1974  CG  ASN A1518     -33.890  18.712 -24.033  1.00  0.00           C  
ATOM   1975  OD1 ASN A1518     -32.833  18.933 -24.642  1.00  0.00           O  
ATOM   1976  ND2 ASN A1518     -35.100  19.097 -24.413  1.00  0.00           N  
ATOM   1977  N   THR A1527     -34.985  17.831 -19.308  1.00  0.00           N  
ATOM   1978  CA  THR A1527     -35.050  16.858 -18.211  1.00  0.00           C  
ATOM   1979  C   THR A1527     -36.354  16.088 -18.404  1.00  0.00           C  
ATOM   1980  O   THR A1527     -37.406  16.670 -18.692  1.00  0.00           O  
ATOM   1981  CB  THR A1527     -35.028  17.506 -16.797  1.00  0.00           C  
ATOM   1982  OG1 THR A1527     -33.854  18.346 -16.860  1.00  0.00           O  
ATOM   1983  CG2 THR A1527     -34.964  16.513 -15.640  1.00  0.00           C  
ATOM   1984  N   ASP A1528     -36.205  14.801 -18.215  1.00  0.00           N  
ATOM   1985  CA  ASP A1528     -37.343  13.878 -18.324  1.00  0.00           C  
ATOM   1986  C   ASP A1528     -38.219  14.170 -17.111  1.00  0.00           C  
ATOM   1987  O   ASP A1528     -37.702  14.372 -16.012  1.00  0.00           O  
ATOM   1988  CB  ASP A1528     -36.902  12.423 -18.372  1.00  0.00           C  
ATOM   1989  CG  ASP A1528     -38.002  11.385 -18.344  1.00  0.00           C  
ATOM   1990  OD1 ASP A1528     -39.156  11.674 -17.989  1.00  0.00           O  
ATOM   1991  OD2 ASP A1528     -37.732  10.214 -18.652  1.00  0.00           O  
ATOM   1992  N   ASP A1549     -39.504  14.065 -17.347  1.00  0.00           N  
ATOM   1993  CA  ASP A1549     -40.573  14.239 -16.350  1.00  0.00           C  
ATOM   1994  C   ASP A1549     -40.275  13.404 -15.105  1.00  0.00           C  
ATOM   1995  O   ASP A1549     -40.600  13.839 -13.987  1.00  0.00           O  
ATOM   1996  CB  ASP A1549     -41.915  13.904 -16.991  1.00  0.00           C  
ATOM   1997  CG  ASP A1549     -42.571  14.959 -17.845  1.00  0.00           C  
ATOM   1998  OD1 ASP A1549     -42.067  16.097 -17.922  1.00  0.00           O  
ATOM   1999  OD2 ASP A1549     -43.624  14.718 -18.472  1.00  0.00           O  
ATOM   2000  N   ARG A1563     -39.687  12.232 -15.295  1.00  0.00           N  
ATOM   2001  CA  ARG A1563     -39.319  11.320 -14.214  1.00  0.00           C  
ATOM   2002  C   ARG A1563     -38.223  11.898 -13.314  1.00  0.00           C  
ATOM   2003  O   ARG A1563     -38.214  11.542 -12.128  1.00  0.00           O  
ATOM   2004  CB  ARG A1563     -38.807   9.969 -14.690  1.00  0.00           C  
ATOM   2005  CG  ARG A1563     -39.709   8.905 -15.224  1.00  0.00           C  
ATOM   2006  CD  ARG A1563     -39.709   8.635 -16.661  1.00  0.00           C  
ATOM   2007  NE  ARG A1563     -38.753   7.750 -17.270  1.00  0.00           N  
ATOM   2008  CZ  ARG A1563     -38.376   6.510 -16.994  1.00  0.00           C  
ATOM   2009  NH1 ARG A1563     -38.810   5.778 -15.966  1.00  0.00           N  
ATOM   2010  NH2 ARG A1563     -37.464   5.983 -17.816  1.00  0.00           N  
ATOM   2011  N   ASP A1569     -37.319  12.717 -13.844  1.00  0.00           N  
ATOM   2012  CA  ASP A1569     -36.224  13.279 -13.050  1.00  0.00           C  
ATOM   2013  C   ASP A1569     -36.413  14.713 -12.566  1.00  0.00           C  
ATOM   2014  O   ASP A1569     -35.852  15.061 -11.500  1.00  0.00           O  
ATOM   2015  CB  ASP A1569     -34.895  13.174 -13.805  1.00  0.00           C  
ATOM   2016  CG  ASP A1569     -34.596  11.802 -14.345  1.00  0.00           C  
ATOM   2017  OD1 ASP A1569     -34.772  10.867 -13.563  1.00  0.00           O  
ATOM   2018  OD2 ASP A1569     -34.202  11.639 -15.493  1.00  0.00           O  
ATOM   2019  N   VAL A1594     -37.169  15.489 -13.326  1.00  0.00           N  
ATOM   2020  CA  VAL A1594     -37.355  16.899 -13.006  1.00  0.00           C  
ATOM   2021  C   VAL A1594     -37.510  17.232 -11.540  1.00  0.00           C  
ATOM   2022  O   VAL A1594     -36.799  18.176 -11.114  1.00  0.00           O  
ATOM   2023  CB  VAL A1594     -38.436  17.539 -13.923  1.00  0.00           C  
ATOM   2024  CG1 VAL A1594     -39.881  17.401 -13.472  1.00  0.00           C  
ATOM   2025  CG2 VAL A1594     -38.063  19.003 -14.163  1.00  0.00           C  
ATOM   2026  N   ILE A1596     -38.382  16.565 -10.810  1.00  0.00           N  
ATOM   2027  CA  ILE A1596     -38.611  16.893  -9.394  1.00  0.00           C  
ATOM   2028  C   ILE A1596     -37.413  16.565  -8.530  1.00  0.00           C  
ATOM   2029  O   ILE A1596     -37.208  17.336  -7.569  1.00  0.00           O  
ATOM   2030  CB  ILE A1596     -39.992  16.377  -8.829  1.00  0.00           C  
ATOM   2031  CG1 ILE A1596     -41.155  16.822  -9.753  1.00  0.00           C  
ATOM   2032  CG2 ILE A1596     -40.218  16.791  -7.341  1.00  0.00           C  
ATOM   2033  CD1 ILE A1596     -41.481  18.335  -9.831  1.00  0.00           C  
ATOM   2034  N   ARG A1601     -36.652  15.536  -8.804  1.00  0.00           N  
ATOM   2035  CA  ARG A1601     -35.447  15.229  -8.016  1.00  0.00           C  
ATOM   2036  C   ARG A1601     -34.369  16.289  -8.286  1.00  0.00           C  
ATOM   2037  O   ARG A1601     -33.578  16.599  -7.360  1.00  0.00           O  
ATOM   2038  CB  ARG A1601     -34.841  13.874  -8.320  1.00  0.00           C  
ATOM   2039  CG  ARG A1601     -33.468  13.464  -7.872  1.00  0.00           C  
ATOM   2040  CD  ARG A1601     -33.040  12.084  -8.304  1.00  0.00           C  
ATOM   2041  NE  ARG A1601     -34.187  11.216  -8.516  1.00  0.00           N  
ATOM   2042  CZ  ARG A1601     -34.600  10.779  -9.712  1.00  0.00           C  
ATOM   2043  NH1 ARG A1601     -33.981  11.004 -10.871  1.00  0.00           N  
ATOM   2044  NH2 ARG A1601     -35.705  10.028  -9.733  1.00  0.00           N  
ATOM   2045  N   TYR A1602     -34.311  16.793  -9.497  1.00  0.00           N  
ATOM   2046  CA  TYR A1602     -33.327  17.809  -9.892  1.00  0.00           C  
ATOM   2047  C   TYR A1602     -33.642  19.198  -9.360  1.00  0.00           C  
ATOM   2048  O   TYR A1602     -32.768  20.035  -9.104  1.00  0.00           O  
ATOM   2049  CB  TYR A1602     -33.160  17.784 -11.427  1.00  0.00           C  
ATOM   2050  CG  TYR A1602     -32.564  16.525 -12.000  1.00  0.00           C  
ATOM   2051  CD1 TYR A1602     -32.232  15.395 -11.240  1.00  0.00           C  
ATOM   2052  CD2 TYR A1602     -32.326  16.492 -13.389  1.00  0.00           C  
ATOM   2053  CE1 TYR A1602     -31.688  14.258 -11.839  1.00  0.00           C  
ATOM   2054  CE2 TYR A1602     -31.797  15.356 -14.014  1.00  0.00           C  
ATOM   2055  CZ  TYR A1602     -31.487  14.248 -13.228  1.00  0.00           C  
ATOM   2056  OH  TYR A1602     -30.968  13.162 -13.886  1.00  0.00           O  
ATOM   2057  N   LEU A1603     -34.916  19.510  -9.182  1.00  0.00           N  
ATOM   2058  CA  LEU A1603     -35.333  20.810  -8.634  1.00  0.00           C  
ATOM   2059  C   LEU A1603     -34.846  20.897  -7.194  1.00  0.00           C  
ATOM   2060  O   LEU A1603     -34.365  21.955  -6.759  1.00  0.00           O  
ATOM   2061  CB  LEU A1603     -36.827  20.988  -8.824  1.00  0.00           C  
ATOM   2062  CG  LEU A1603     -37.430  21.261 -10.188  1.00  0.00           C  
ATOM   2063  CD1 LEU A1603     -38.954  21.090 -10.082  1.00  0.00           C  
ATOM   2064  CD2 LEU A1603     -37.090  22.697 -10.577  1.00  0.00           C  
ATOM   2065  N   LYS A1604     -34.986  19.834  -6.450  1.00  0.00           N  
ATOM   2066  CA  LYS A1604     -34.586  19.679  -5.054  1.00  0.00           C  
ATOM   2067  C   LYS A1604     -33.067  19.706  -4.865  1.00  0.00           C  
ATOM   2068  O   LYS A1604     -32.544  20.287  -3.896  1.00  0.00           O  
ATOM   2069  CB  LYS A1604     -35.046  18.326  -4.536  1.00  0.00           C  
ATOM   2070  CG  LYS A1604     -36.556  18.094  -4.642  1.00  0.00           C  
ATOM   2071  CD  LYS A1604     -36.934  16.894  -3.771  1.00  0.00           C  
ATOM   2072  CE  LYS A1604     -38.443  16.744  -3.835  1.00  0.00           C  
ATOM   2073  NZ  LYS A1604     -38.863  15.408  -3.340  1.00  0.00           N  
ATOM   2074  N   TYR A1613     -32.379  19.080  -5.792  1.00  0.00           N  
ATOM   2075  CA  TYR A1613     -30.925  19.000  -5.810  1.00  0.00           C  
ATOM   2076  C   TYR A1613     -30.173  20.279  -6.165  1.00  0.00           C  
ATOM   2077  O   TYR A1613     -29.247  20.706  -5.446  1.00  0.00           O  
ATOM   2078  CB  TYR A1613     -30.407  17.964  -6.844  1.00  0.00           C  
ATOM   2079  CG  TYR A1613     -30.497  16.521  -6.409  1.00  0.00           C  
ATOM   2080  CD1 TYR A1613     -31.275  16.140  -5.315  1.00  0.00           C  
ATOM   2081  CD2 TYR A1613     -29.817  15.514  -7.109  1.00  0.00           C  
ATOM   2082  CE1 TYR A1613     -31.360  14.811  -4.922  1.00  0.00           C  
ATOM   2083  CE2 TYR A1613     -29.909  14.177  -6.735  1.00  0.00           C  
ATOM   2084  CZ  TYR A1613     -30.683  13.833  -5.636  1.00  0.00           C  
ATOM   2085  OH  TYR A1613     -30.826  12.548  -5.206  1.00  0.00           O  
ATOM   2086  N   PHE A1614     -30.563  20.808  -7.305  1.00  0.00           N  
ATOM   2087  CA  PHE A1614     -29.960  21.968  -7.935  1.00  0.00           C  
ATOM   2088  C   PHE A1614     -30.553  23.338  -7.714  1.00  0.00           C  
ATOM   2089  O   PHE A1614     -29.854  24.260  -8.204  1.00  0.00           O  
ATOM   2090  CB  PHE A1614     -29.869  21.732  -9.478  1.00  0.00           C  
ATOM   2091  CG  PHE A1614     -29.120  20.458  -9.731  1.00  0.00           C  
ATOM   2092  CD1 PHE A1614     -27.753  20.403  -9.456  1.00  0.00           C  
ATOM   2093  CD2 PHE A1614     -29.763  19.317 -10.191  1.00  0.00           C  
ATOM   2094  CE1 PHE A1614     -27.030  19.243  -9.665  1.00  0.00           C  
ATOM   2095  CE2 PHE A1614     -29.051  18.129 -10.386  1.00  0.00           C  
ATOM   2096  CZ  PHE A1614     -27.684  18.104 -10.145  1.00  0.00           C  
ATOM   2097  N   THR A1615     -31.714  23.465  -7.123  1.00  0.00           N  
ATOM   2098  CA  THR A1615     -32.319  24.796  -6.971  1.00  0.00           C  
ATOM   2099  C   THR A1615     -32.576  25.220  -5.530  1.00  0.00           C  
ATOM   2100  O   THR A1615     -32.555  24.457  -4.560  1.00  0.00           O  
ATOM   2101  CB  THR A1615     -33.630  24.986  -7.842  1.00  0.00           C  
ATOM   2102  OG1 THR A1615     -34.752  24.574  -7.011  1.00  0.00           O  
ATOM   2103  CG2 THR A1615     -33.687  24.243  -9.176  1.00  0.00           C  
ATOM   2104  N   PHE A1616     -32.840  26.531  -5.475  1.00  0.00           N  
ATOM   2105  CA  PHE A1616     -33.110  27.217  -4.194  1.00  0.00           C  
ATOM   2106  C   PHE A1616     -34.598  27.496  -4.007  1.00  0.00           C  
ATOM   2107  O   PHE A1616     -34.964  28.325  -3.148  1.00  0.00           O  
ATOM   2108  CB  PHE A1616     -32.106  28.341  -3.975  1.00  0.00           C  
ATOM   2109  CG  PHE A1616     -30.681  27.896  -3.718  1.00  0.00           C  
ATOM   2110  CD1 PHE A1616     -29.847  27.528  -4.780  1.00  0.00           C  
ATOM   2111  CD2 PHE A1616     -30.166  27.849  -2.416  1.00  0.00           C  
ATOM   2112  CE1 PHE A1616     -28.544  27.079  -4.549  1.00  0.00           C  
ATOM   2113  CE2 PHE A1616     -28.869  27.439  -2.168  1.00  0.00           C  
ATOM   2114  CZ  PHE A1616     -28.065  27.035  -3.230  1.00  0.00           C  
ATOM   2115  N   LEU A1617     -35.455  26.787  -4.746  1.00  0.00           N  
ATOM   2116  CA  LEU A1617     -36.918  26.861  -4.635  1.00  0.00           C  
ATOM   2117  C   LEU A1617     -37.276  26.177  -3.289  1.00  0.00           C  
ATOM   2118  O   LEU A1617     -36.588  25.188  -2.957  1.00  0.00           O  
ATOM   2119  CB  LEU A1617     -37.732  26.150  -5.697  1.00  0.00           C  
ATOM   2120  CG  LEU A1617     -37.668  26.444  -7.171  1.00  0.00           C  
ATOM   2121  CD1 LEU A1617     -38.816  25.768  -7.918  1.00  0.00           C  
ATOM   2122  CD2 LEU A1617     -37.800  27.943  -7.429  1.00  0.00           C  
ATOM   2123  N   SER A1619     -38.308  26.724  -2.657  1.00  0.00           N  
ATOM   2124  CA  SER A1619     -38.719  26.158  -1.359  1.00  0.00           C  
ATOM   2125  C   SER A1619     -39.420  24.834  -1.656  1.00  0.00           C  
ATOM   2126  O   SER A1619     -39.643  24.476  -2.820  1.00  0.00           O  
ATOM   2127  CB  SER A1619     -39.556  27.016  -0.432  1.00  0.00           C  
ATOM   2128  OG  SER A1619     -40.804  27.417  -0.934  1.00  0.00           O  
ATOM   2129  N   LYS A1620     -39.753  24.202  -0.561  1.00  0.00           N  
ATOM   2130  CA  LYS A1620     -40.431  22.900  -0.520  1.00  0.00           C  
ATOM   2131  C   LYS A1620     -41.826  23.068  -1.094  1.00  0.00           C  
ATOM   2132  O   LYS A1620     -42.284  22.246  -1.909  1.00  0.00           O  
ATOM   2133  CB  LYS A1620     -40.487  22.409   0.914  1.00  0.00           C  
ATOM   2134  CG  LYS A1620     -40.874  20.953   1.117  1.00  0.00           C  
ATOM   2135  CD  LYS A1620     -40.639  20.592   2.587  1.00  0.00           C  
ATOM   2136  CE  LYS A1620     -41.390  19.327   2.939  1.00  0.00           C  
ATOM   2137  NZ  LYS A1620     -42.844  19.598   2.763  1.00  0.00           N  
ATOM   2138  N   GLU A1621     -42.442  24.152  -0.671  1.00  0.00           N  
ATOM   2139  CA  GLU A1621     -43.796  24.518  -1.104  1.00  0.00           C  
ATOM   2140  C   GLU A1621     -43.771  24.912  -2.564  1.00  0.00           C  
ATOM   2141  O   GLU A1621     -44.780  24.654  -3.247  1.00  0.00           O  
ATOM   2142  CB  GLU A1621     -44.405  25.563  -0.195  1.00  0.00           C  
ATOM   2143  CG  GLU A1621     -44.379  25.097   1.156  1.00  0.00           C  
ATOM   2144  N   GLU A1622     -42.709  25.511  -3.052  1.00  0.00           N  
ATOM   2145  CA  GLU A1622     -42.647  25.848  -4.486  1.00  0.00           C  
ATOM   2146  C   GLU A1622     -42.423  24.542  -5.249  1.00  0.00           C  
ATOM   2147  O   GLU A1622     -43.086  24.195  -6.254  1.00  0.00           O  
ATOM   2148  CB  GLU A1622     -41.584  26.873  -4.812  1.00  0.00           C  
ATOM   2149  CG  GLU A1622     -41.703  28.255  -4.186  1.00  0.00           C  
ATOM   2150  CD  GLU A1622     -40.470  29.106  -4.142  1.00  0.00           C  
ATOM   2151  OE1 GLU A1622     -39.450  28.551  -3.668  1.00  0.00           O  
ATOM   2152  OE2 GLU A1622     -40.417  30.274  -4.511  1.00  0.00           O  
ATOM   2153  N   ILE A1632     -41.487  23.743  -4.751  1.00  0.00           N  
ATOM   2154  CA  ILE A1632     -41.178  22.468  -5.410  1.00  0.00           C  
ATOM   2155  C   ILE A1632     -42.424  21.589  -5.403  1.00  0.00           C  
ATOM   2156  O   ILE A1632     -42.635  20.963  -6.444  1.00  0.00           O  
ATOM   2157  CB  ILE A1632     -39.899  21.730  -4.868  1.00  0.00           C  
ATOM   2158  CG1 ILE A1632     -38.612  22.459  -5.285  1.00  0.00           C  
ATOM   2159  CG2 ILE A1632     -39.875  20.260  -5.366  1.00  0.00           C  
ATOM   2160  CD1 ILE A1632     -37.438  22.458  -4.275  1.00  0.00           C  
ATOM   2161  N   GLU A1635     -43.163  21.520  -4.313  1.00  0.00           N  
ATOM   2162  CA  GLU A1635     -44.360  20.660  -4.227  1.00  0.00           C  
ATOM   2163  C   GLU A1635     -45.423  21.062  -5.234  1.00  0.00           C  
ATOM   2164  O   GLU A1635     -45.950  20.212  -5.990  1.00  0.00           O  
ATOM   2165  CB  GLU A1635     -44.934  20.592  -2.833  1.00  0.00           C  
ATOM   2166  CG  GLU A1635     -44.229  19.705  -1.811  1.00  0.00           C  
ATOM   2167  CD  GLU A1635     -44.697  19.867  -0.402  1.00  0.00           C  
ATOM   2168  OE1 GLU A1635     -45.799  20.461  -0.348  1.00  0.00           O  
ATOM   2169  OE2 GLU A1635     -44.138  19.511   0.608  1.00  0.00           O  
ATOM   2170  N   ALA A1636     -45.689  22.349  -5.287  1.00  0.00           N  
ATOM   2171  CA  ALA A1636     -46.616  22.982  -6.217  1.00  0.00           C  
ATOM   2172  C   ALA A1636     -46.288  22.585  -7.650  1.00  0.00           C  
ATOM   2173  O   ALA A1636     -47.182  22.228  -8.445  1.00  0.00           O  
ATOM   2174  CB  ALA A1636     -46.491  24.498  -5.992  1.00  0.00           C  
ATOM   2175  N   LEU A1637     -45.011  22.598  -8.023  1.00  0.00           N  
ATOM   2176  CA  LEU A1637     -44.539  22.212  -9.365  1.00  0.00           C  
ATOM   2177  C   LEU A1637     -44.803  20.729  -9.651  1.00  0.00           C  
ATOM   2178  O   LEU A1637     -45.015  20.307 -10.813  1.00  0.00           O  
ATOM   2179  CB  LEU A1637     -43.075  22.648  -9.547  1.00  0.00           C  
ATOM   2180  CG  LEU A1637     -42.845  24.037 -10.122  1.00  0.00           C  
ATOM   2181  CD1 LEU A1637     -41.419  24.519  -9.885  1.00  0.00           C  
ATOM   2182  CD2 LEU A1637     -43.118  24.056 -11.629  1.00  0.00           C  
ATOM   2183  N   GLU A1638     -44.798  19.938  -8.595  1.00  0.00           N  
ATOM   2184  CA  GLU A1638     -45.042  18.496  -8.662  1.00  0.00           C  
ATOM   2185  C   GLU A1638     -46.475  18.171  -9.079  1.00  0.00           C  
ATOM   2186  O   GLU A1638     -46.825  17.269  -9.871  1.00  0.00           O  
ATOM   2187  CB  GLU A1638     -44.707  17.842  -7.319  1.00  0.00           C  
ATOM   2188  CG  GLU A1638     -44.887  16.321  -7.285  1.00  0.00           C  
ATOM   2189  CD  GLU A1638     -43.886  15.528  -6.497  1.00  0.00           C  
ATOM   2190  OE1 GLU A1638     -43.649  16.040  -5.378  1.00  0.00           O  
ATOM   2191  OE2 GLU A1638     -43.401  14.498  -6.952  1.00  0.00           O  
ATOM   2192  N   GLN A1639     -47.345  18.975  -8.507  1.00  0.00           N  
ATOM   2193  CA  GLN A1639     -48.802  18.954  -8.736  1.00  0.00           C  
ATOM   2194  C   GLN A1639     -49.038  19.530 -10.131  1.00  0.00           C  
ATOM   2195  O   GLN A1639     -49.821  18.994 -10.960  1.00  0.00           O  
ATOM   2196  CB  GLN A1639     -49.467  19.571  -7.516  1.00  0.00           C  
ATOM   2197  CG  GLN A1639     -49.520  18.661  -6.302  1.00  0.00           C  
ATOM   2198  CD  GLN A1639     -48.404  18.471  -5.323  1.00  0.00           C  
ATOM   2199  OE1 GLN A1639     -48.238  19.155  -4.299  1.00  0.00           O  
ATOM   2200  NE2 GLN A1639     -47.524  17.474  -5.543  1.00  0.00           N  
ATOM   2201  N   GLU A1640     -48.320  20.579 -10.521  1.00  0.00           N  
ATOM   2202  CA  GLU A1640     -48.448  21.130 -11.879  1.00  0.00           C  
ATOM   2203  C   GLU A1640     -47.937  20.116 -12.893  1.00  0.00           C  
ATOM   2204  O   GLU A1640     -48.449  20.041 -14.024  1.00  0.00           O  
ATOM   2205  CB  GLU A1640     -47.804  22.499 -12.017  1.00  0.00           C  
ATOM   2206  N   LEU A1641     -46.945  19.314 -12.545  1.00  0.00           N  
ATOM   2207  CA  LEU A1641     -46.359  18.267 -13.386  1.00  0.00           C  
ATOM   2208  C   LEU A1641     -47.367  17.132 -13.594  1.00  0.00           C  
ATOM   2209  O   LEU A1641     -47.401  16.509 -14.673  1.00  0.00           O  
ATOM   2210  CB  LEU A1641     -45.031  17.800 -12.795  1.00  0.00           C  
ATOM   2211  CG  LEU A1641     -44.352  16.553 -13.343  1.00  0.00           C  
ATOM   2212  CD1 LEU A1641     -43.794  16.739 -14.745  1.00  0.00           C  
ATOM   2213  CD2 LEU A1641     -43.197  16.187 -12.391  1.00  0.00           C  
ATOM   2214  N   ARG A1642     -48.151  16.885 -12.575  1.00  0.00           N  
ATOM   2215  CA  ARG A1642     -49.187  15.857 -12.617  1.00  0.00           C  
ATOM   2216  C   ARG A1642     -50.347  16.275 -13.512  1.00  0.00           C  
ATOM   2217  O   ARG A1642     -50.768  15.465 -14.355  1.00  0.00           O  
ATOM   2218  CB  ARG A1642     -49.756  15.623 -11.231  1.00  0.00           C  
ATOM   2219  CG  ARG A1642     -50.910  14.652 -11.010  1.00  0.00           C  
ATOM   2220  CD  ARG A1642     -51.055  14.548  -9.495  1.00  0.00           C  
ATOM   2221  NE  ARG A1642     -49.761  14.129  -8.957  1.00  0.00           N  
ATOM   2222  CZ  ARG A1642     -49.067  14.742  -7.993  1.00  0.00           C  
ATOM   2223  NH1 ARG A1642     -49.487  15.844  -7.372  1.00  0.00           N  
ATOM   2224  NH2 ARG A1642     -47.876  14.205  -7.677  1.00  0.00           N  
ATOM   2225  N   GLU A1662     -50.835  17.477 -13.273  1.00  0.00           N  
ATOM   2226  CA  GLU A1662     -51.992  18.028 -13.971  1.00  0.00           C  
ATOM   2227  C   GLU A1662     -51.739  18.556 -15.367  1.00  0.00           C  
ATOM   2228  O   GLU A1662     -52.725  18.456 -16.118  1.00  0.00           O  
ATOM   2229  CB  GLU A1662     -52.661  19.151 -13.198  1.00  0.00           C  
ATOM   2230  CG  GLU A1662     -53.032  18.876 -11.870  1.00  0.00           C  
ATOM   2231  N   ALA A1663     -50.579  19.094 -15.668  1.00  0.00           N  
ATOM   2232  CA  ALA A1663     -50.275  19.657 -16.994  1.00  0.00           C  
ATOM   2233  C   ALA A1663     -48.845  19.429 -17.456  1.00  0.00           C  
ATOM   2234  O   ALA A1663     -48.070  20.406 -17.598  1.00  0.00           O  
ATOM   2235  CB  ALA A1663     -50.510  21.170 -16.901  1.00  0.00           C  
ATOM   2236  N   PRO A1664     -48.497  18.178 -17.729  1.00  0.00           N  
ATOM   2237  CA  PRO A1664     -47.145  17.795 -18.116  1.00  0.00           C  
ATOM   2238  C   PRO A1664     -46.682  18.161 -19.498  1.00  0.00           C  
ATOM   2239  O   PRO A1664     -45.469  17.936 -19.768  1.00  0.00           O  
ATOM   2240  CB  PRO A1664     -47.053  16.296 -17.812  1.00  0.00           C  
ATOM   2241  CG  PRO A1664     -48.467  15.854 -18.059  1.00  0.00           C  
ATOM   2242  CD  PRO A1664     -49.347  16.992 -17.575  1.00  0.00           C  
ATOM   2243  N   GLU A1665     -47.531  18.721 -20.343  1.00  0.00           N  
ATOM   2244  CA  GLU A1665     -47.099  19.127 -21.698  1.00  0.00           C  
ATOM   2245  C   GLU A1665     -46.686  20.603 -21.663  1.00  0.00           C  
ATOM   2246  O   GLU A1665     -46.052  21.060 -22.619  1.00  0.00           O  
ATOM   2247  CB  GLU A1665     -48.155  18.868 -22.749  1.00  0.00           C  
ATOM   2248  N   LYS A1666     -47.040  21.271 -20.585  1.00  0.00           N  
ATOM   2249  CA  LYS A1666     -46.696  22.669 -20.344  1.00  0.00           C  
ATOM   2250  C   LYS A1666     -45.190  22.842 -20.088  1.00  0.00           C  
ATOM   2251  O   LYS A1666     -44.564  23.835 -20.495  1.00  0.00           O  
ATOM   2252  CB  LYS A1666     -47.476  23.238 -19.168  1.00  0.00           C  
ATOM   2253  CG  LYS A1666     -48.557  24.036 -19.620  1.00  0.00           C  
ATOM   2254  N   ARG A1667     -44.629  21.889 -19.370  1.00  0.00           N  
ATOM   2255  CA  ARG A1667     -43.216  21.787 -19.017  1.00  0.00           C  
ATOM   2256  C   ARG A1667     -42.696  22.854 -18.078  1.00  0.00           C  
ATOM   2257  O   ARG A1667     -41.554  23.345 -18.128  1.00  0.00           O  
ATOM   2258  CB  ARG A1667     -42.438  21.708 -20.342  1.00  0.00           C  
ATOM   2259  CG  ARG A1667     -42.429  20.293 -20.966  1.00  0.00           C  
ATOM   2260  CD  ARG A1667     -41.030  19.794 -20.957  1.00  0.00           C  
ATOM   2261  NE  ARG A1667     -40.774  18.444 -21.429  1.00  0.00           N  
ATOM   2262  CZ  ARG A1667     -39.538  17.917 -21.364  1.00  0.00           C  
ATOM   2263  NH1 ARG A1667     -38.496  18.587 -20.874  1.00  0.00           N  
ATOM   2264  NH2 ARG A1667     -39.303  16.673 -21.784  1.00  0.00           N  
ATOM   2265  N   ALA A1668     -43.521  23.218 -17.130  1.00  0.00           N  
ATOM   2266  CA  ALA A1668     -43.284  24.225 -16.107  1.00  0.00           C  
ATOM   2267  C   ALA A1668     -42.149  23.927 -15.144  1.00  0.00           C  
ATOM   2268  O   ALA A1668     -41.416  24.835 -14.699  1.00  0.00           O  
ATOM   2269  CB  ALA A1668     -44.603  24.449 -15.357  1.00  0.00           C  
ATOM   2270  N   ALA A1669     -42.026  22.677 -14.762  1.00  0.00           N  
ATOM   2271  CA  ALA A1669     -40.972  22.162 -13.856  1.00  0.00           C  
ATOM   2272  C   ALA A1669     -39.628  22.290 -14.593  1.00  0.00           C  
ATOM   2273  O   ALA A1669     -38.661  22.783 -14.013  1.00  0.00           O  
ATOM   2274  CB  ALA A1669     -41.215  20.724 -13.471  1.00  0.00           C  
ATOM   2275  N   GLN A1670     -39.641  21.885 -15.849  1.00  0.00           N  
ATOM   2276  CA  GLN A1670     -38.512  21.948 -16.767  1.00  0.00           C  
ATOM   2277  C   GLN A1670     -38.065  23.382 -17.040  1.00  0.00           C  
ATOM   2278  O   GLN A1670     -36.821  23.586 -17.013  1.00  0.00           O  
ATOM   2279  CB  GLN A1670     -38.724  21.190 -18.073  1.00  0.00           C  
ATOM   2280  CG  GLN A1670     -38.497  19.677 -17.987  1.00  0.00           C  
ATOM   2281  CD  GLN A1670     -39.752  18.926 -17.613  1.00  0.00           C  
ATOM   2282  OE1 GLN A1670     -40.797  19.514 -17.312  1.00  0.00           O  
ATOM   2283  NE2 GLN A1670     -39.680  17.605 -17.641  1.00  0.00           N  
ATOM   2284  N   LYS A1671     -38.936  24.353 -17.275  1.00  0.00           N  
ATOM   2285  CA  LYS A1671     -38.461  25.732 -17.507  1.00  0.00           C  
ATOM   2286  C   LYS A1671     -37.903  26.338 -16.221  1.00  0.00           C  
ATOM   2287  O   LYS A1671     -36.869  27.019 -16.327  1.00  0.00           O  
ATOM   2288  CB  LYS A1671     -39.463  26.716 -18.045  1.00  0.00           C  
ATOM   2289  CG  LYS A1671     -39.877  26.298 -19.324  1.00  0.00           C  
ATOM   2290  N   THR A1672     -38.558  26.097 -15.100  1.00  0.00           N  
ATOM   2291  CA  THR A1672     -38.151  26.595 -13.789  1.00  0.00           C  
ATOM   2292  C   THR A1672     -36.745  26.087 -13.455  1.00  0.00           C  
ATOM   2293  O   THR A1672     -35.912  26.847 -12.935  1.00  0.00           O  
ATOM   2294  CB  THR A1672     -39.066  26.191 -12.565  1.00  0.00           C  
ATOM   2295  OG1 THR A1672     -40.465  26.361 -12.953  1.00  0.00           O  
ATOM   2296  CG2 THR A1672     -38.744  26.950 -11.268  1.00  0.00           C  
ATOM   2297  N   LEU A1673     -36.513  24.804 -13.728  1.00  0.00           N  
ATOM   2298  CA  LEU A1673     -35.179  24.226 -13.463  1.00  0.00           C  
ATOM   2299  C   LEU A1673     -34.127  24.924 -14.332  1.00  0.00           C  
ATOM   2300  O   LEU A1673     -33.127  25.514 -13.899  1.00  0.00           O  
ATOM   2301  CB  LEU A1673     -35.305  22.718 -13.693  1.00  0.00           C  
ATOM   2302  CG  LEU A1673     -33.981  21.958 -13.649  1.00  0.00           C  
ATOM   2303  CD1 LEU A1673     -33.323  22.011 -12.274  1.00  0.00           C  
ATOM   2304  CD2 LEU A1673     -34.360  20.547 -14.047  1.00  0.00           C  
ATOM   2305  N   ALA A1684     -34.430  24.899 -15.628  1.00  0.00           N  
ATOM   2306  CA  ALA A1684     -33.587  25.510 -16.650  1.00  0.00           C  
ATOM   2307  C   ALA A1684     -33.209  26.943 -16.320  1.00  0.00           C  
ATOM   2308  O   ALA A1684     -32.015  27.243 -16.475  1.00  0.00           O  
ATOM   2309  CB  ALA A1684     -34.284  25.433 -17.992  1.00  0.00           C  
ATOM   2310  N   GLU A1685     -34.139  27.787 -15.931  1.00  0.00           N  
ATOM   2311  CA  GLU A1685     -33.907  29.200 -15.605  1.00  0.00           C  
ATOM   2312  C   GLU A1685     -33.127  29.416 -14.324  1.00  0.00           C  
ATOM   2313  O   GLU A1685     -32.202  30.229 -14.227  1.00  0.00           O  
ATOM   2314  CB  GLU A1685     -35.211  30.003 -15.463  1.00  0.00           C  
ATOM   2315  CG  GLU A1685     -35.930  30.116 -16.815  1.00  0.00           C  
ATOM   2316  CD  GLU A1685     -37.357  30.583 -16.701  1.00  0.00           C  
ATOM   2317  OE1 GLU A1685     -37.814  31.028 -15.663  1.00  0.00           O  
ATOM   2318  OE2 GLU A1685     -37.956  30.427 -17.796  1.00  0.00           O  
ATOM   2319  N   GLU A1686     -33.512  28.654 -13.331  1.00  0.00           N  
ATOM   2320  CA  GLU A1686     -32.918  28.655 -12.000  1.00  0.00           C  
ATOM   2321  C   GLU A1686     -31.443  28.275 -12.074  1.00  0.00           C  
ATOM   2322  O   GLU A1686     -30.588  29.018 -11.569  1.00  0.00           O  
ATOM   2323  CB  GLU A1686     -33.663  27.647 -11.123  1.00  0.00           C  
ATOM   2324  CG  GLU A1686     -35.009  28.022 -10.499  1.00  0.00           C  
ATOM   2325  CD  GLU A1686     -34.918  29.326  -9.768  1.00  0.00           C  
ATOM   2326  OE1 GLU A1686     -34.055  29.356  -8.870  1.00  0.00           O  
ATOM   2327  OE2 GLU A1686     -35.597  30.301 -10.032  1.00  0.00           O  
ATOM   2328  N   VAL A1687     -31.179  27.134 -12.710  1.00  0.00           N  
ATOM   2329  CA  VAL A1687     -29.792  26.637 -12.820  1.00  0.00           C  
ATOM   2330  C   VAL A1687     -28.963  27.487 -13.764  1.00  0.00           C  
ATOM   2331  O   VAL A1687     -27.837  27.821 -13.346  1.00  0.00           O  
ATOM   2332  CB  VAL A1687     -29.729  25.121 -13.005  1.00  0.00           C  
ATOM   2333  CG1 VAL A1687     -28.384  24.505 -12.643  1.00  0.00           C  
ATOM   2334  CG2 VAL A1687     -30.786  24.413 -12.175  1.00  0.00           C  
ATOM   2335  N   THR A1690     -29.437  27.904 -14.918  1.00  0.00           N  
ATOM   2336  CA  THR A1690     -28.656  28.773 -15.809  1.00  0.00           C  
ATOM   2337  C   THR A1690     -28.317  30.134 -15.201  1.00  0.00           C  
ATOM   2338  O   THR A1690     -27.234  30.684 -15.516  1.00  0.00           O  
ATOM   2339  CB  THR A1690     -29.351  28.959 -17.209  1.00  0.00           C  
ATOM   2340  OG1 THR A1690     -29.785  27.599 -17.494  1.00  0.00           O  
ATOM   2341  CG2 THR A1690     -28.439  29.605 -18.255  1.00  0.00           C  
ATOM   2342  N   LYS A1691     -29.181  30.674 -14.373  1.00  0.00           N  
ATOM   2343  CA  LYS A1691     -28.967  31.947 -13.693  1.00  0.00           C  
ATOM   2344  C   LYS A1691     -27.845  31.811 -12.666  1.00  0.00           C  
ATOM   2345  O   LYS A1691     -26.958  32.645 -12.465  1.00  0.00           O  
ATOM   2346  CB  LYS A1691     -30.216  32.380 -12.930  1.00  0.00           C  
ATOM   2347  CG  LYS A1691     -30.928  33.642 -13.408  1.00  0.00           C  
ATOM   2348  CD  LYS A1691     -31.705  34.243 -12.239  1.00  0.00           C  
ATOM   2349  CE  LYS A1691     -33.199  34.200 -12.406  1.00  0.00           C  
ATOM   2350  NZ  LYS A1691     -33.860  32.892 -12.248  1.00  0.00           N  
ATOM   2351  N   LEU A1692     -27.913  30.701 -11.950  1.00  0.00           N  
ATOM   2352  CA  LEU A1692     -26.971  30.338 -10.894  1.00  0.00           C  
ATOM   2353  C   LEU A1692     -25.563  30.367 -11.473  1.00  0.00           C  
ATOM   2354  O   LEU A1692     -24.693  31.101 -11.008  1.00  0.00           O  
ATOM   2355  CB  LEU A1692     -27.344  28.942 -10.380  1.00  0.00           C  
ATOM   2356  CG  LEU A1692     -28.317  28.953  -9.221  1.00  0.00           C  
ATOM   2357  CD1 LEU A1692     -28.977  27.602  -8.962  1.00  0.00           C  
ATOM   2358  CD2 LEU A1692     -27.575  29.436  -7.969  1.00  0.00           C  
ATOM   2359  N   VAL A1693     -25.408  29.548 -12.482  1.00  0.00           N  
ATOM   2360  CA  VAL A1693     -24.158  29.327 -13.184  1.00  0.00           C  
ATOM   2361  C   VAL A1693     -23.746  30.414 -14.137  1.00  0.00           C  
ATOM   2362  O   VAL A1693     -22.540  30.725 -14.084  1.00  0.00           O  
ATOM   2363  CB  VAL A1693     -24.219  27.930 -13.859  1.00  0.00           C  
ATOM   2364  CG1 VAL A1693     -23.015  27.607 -14.715  1.00  0.00           C  
ATOM   2365  CG2 VAL A1693     -24.505  26.901 -12.763  1.00  0.00           C  
ATOM   2366  N   HIS A1694     -24.626  30.899 -14.984  1.00  0.00           N  
ATOM   2367  CA  HIS A1694     -24.184  31.938 -15.925  1.00  0.00           C  
ATOM   2368  C   HIS A1694     -24.752  33.328 -15.689  1.00  0.00           C  
ATOM   2369  O   HIS A1694     -24.187  34.277 -16.256  1.00  0.00           O  
ATOM   2370  CB  HIS A1694     -24.434  31.508 -17.374  1.00  0.00           C  
ATOM   2371  CG  HIS A1694     -23.913  30.172 -17.760  1.00  0.00           C  
ATOM   2372  ND1 HIS A1694     -22.589  29.926 -17.973  1.00  0.00           N  
ATOM   2373  CD2 HIS A1694     -24.557  29.005 -18.008  1.00  0.00           C  
ATOM   2374  CE1 HIS A1694     -22.446  28.653 -18.309  1.00  0.00           C  
ATOM   2375  NE2 HIS A1694     -23.620  28.059 -18.349  1.00  0.00           N  
ATOM   2376  N   GLY A1695     -25.805  33.480 -14.924  1.00  0.00           N  
ATOM   2377  CA  GLY A1695     -26.442  34.768 -14.642  1.00  0.00           C  
ATOM   2378  C   GLY A1695     -27.569  34.991 -15.664  1.00  0.00           C  
ATOM   2379  O   GLY A1695     -27.664  34.398 -16.746  1.00  0.00           O  
ATOM   2380  N   GLU A1696     -28.432  35.911 -15.292  1.00  0.00           N  
ATOM   2381  CA  GLU A1696     -29.619  36.458 -15.897  1.00  0.00           C  
ATOM   2382  C   GLU A1696     -29.530  36.907 -17.338  1.00  0.00           C  
ATOM   2383  O   GLU A1696     -30.419  36.596 -18.147  1.00  0.00           O  
ATOM   2384  CB  GLU A1696     -30.047  37.742 -15.152  1.00  0.00           C  
ATOM   2385  CG  GLU A1696     -31.181  37.577 -14.140  1.00  0.00           C  
ATOM   2386  CD  GLU A1696     -32.433  37.031 -14.796  1.00  0.00           C  
ATOM   2387  OE1 GLU A1696     -32.350  35.792 -14.995  1.00  0.00           O  
ATOM   2388  OE2 GLU A1696     -33.406  37.716 -15.108  1.00  0.00           O  
ATOM   2389  N   GLU A1697     -28.480  37.641 -17.636  1.00  0.00           N  
ATOM   2390  CA  GLU A1697     -28.228  38.144 -18.996  1.00  0.00           C  
ATOM   2391  C   GLU A1697     -28.007  36.946 -19.916  1.00  0.00           C  
ATOM   2392  O   GLU A1697     -28.564  36.861 -21.020  1.00  0.00           O  
ATOM   2393  CB  GLU A1697     -27.031  39.085 -18.997  1.00  0.00           C  
ATOM   2394  N   ALA A1698     -27.202  36.031 -19.403  1.00  0.00           N  
ATOM   2395  CA  ALA A1698     -26.841  34.762 -20.045  1.00  0.00           C  
ATOM   2396  C   ALA A1698     -28.114  33.944 -20.229  1.00  0.00           C  
ATOM   2397  O   ALA A1698     -28.326  33.373 -21.309  1.00  0.00           O  
ATOM   2398  CB  ALA A1698     -25.785  34.023 -19.248  1.00  0.00           C  
ATOM   2399  N   LEU A1708     -28.960  33.927 -19.215  1.00  0.00           N  
ATOM   2400  CA  LEU A1708     -30.259  33.251 -19.224  1.00  0.00           C  
ATOM   2401  C   LEU A1708     -31.181  33.852 -20.291  1.00  0.00           C  
ATOM   2402  O   LEU A1708     -31.867  33.119 -21.017  1.00  0.00           O  
ATOM   2403  CB  LEU A1708     -30.927  33.395 -17.844  1.00  0.00           C  
ATOM   2404  CG  LEU A1708     -32.372  32.943 -17.695  1.00  0.00           C  
ATOM   2405  CD1 LEU A1708     -32.633  31.562 -18.297  1.00  0.00           C  
ATOM   2406  CD2 LEU A1708     -32.745  32.911 -16.217  1.00  0.00           C  
ATOM   2407  N   ARG A1716     -31.179  35.175 -20.341  1.00  0.00           N  
ATOM   2408  CA  ARG A1716     -31.964  36.002 -21.250  1.00  0.00           C  
ATOM   2409  C   ARG A1716     -31.700  35.646 -22.707  1.00  0.00           C  
ATOM   2410  O   ARG A1716     -32.650  35.553 -23.500  1.00  0.00           O  
ATOM   2411  CB  ARG A1716     -31.741  37.500 -21.052  1.00  0.00           C  
ATOM   2412  CG  ARG A1716     -32.761  38.232 -20.185  1.00  0.00           C  
ATOM   2413  CD  ARG A1716     -32.678  39.731 -20.254  1.00  0.00           C  
ATOM   2414  NE  ARG A1716     -33.950  40.380 -20.022  1.00  0.00           N  
ATOM   2415  CZ  ARG A1716     -34.372  41.620 -19.837  1.00  0.00           C  
ATOM   2416  NH1 ARG A1716     -33.601  42.703 -19.808  1.00  0.00           N  
ATOM   2417  NH2 ARG A1716     -35.692  41.811 -19.639  1.00  0.00           N  
ATOM   2418  N   GLN A1717     -30.437  35.446 -23.015  1.00  0.00           N  
ATOM   2419  CA  GLN A1717     -29.976  35.084 -24.352  1.00  0.00           C  
ATOM   2420  C   GLN A1717     -30.418  33.670 -24.723  1.00  0.00           C  
ATOM   2421  O   GLN A1717     -30.918  33.440 -25.837  1.00  0.00           O  
ATOM   2422  CB  GLN A1717     -28.459  35.088 -24.503  1.00  0.00           C  
ATOM   2423  CG  GLN A1717     -27.853  36.438 -24.181  1.00  0.00           C  
ATOM   2424  CD  GLN A1717     -26.387  36.418 -24.563  1.00  0.00           C  
ATOM   2425  OE1 GLN A1717     -25.920  37.474 -24.962  1.00  0.00           O  
ATOM   2426  NE2 GLN A1717     -25.723  35.273 -24.444  1.00  0.00           N  
ATOM   2427  N   ALA A1718     -30.212  32.780 -23.775  1.00  0.00           N  
ATOM   2428  CA  ALA A1718     -30.563  31.366 -23.932  1.00  0.00           C  
ATOM   2429  C   ALA A1718     -32.042  31.220 -24.310  1.00  0.00           C  
ATOM   2430  O   ALA A1718     -32.434  30.428 -25.197  1.00  0.00           O  
ATOM   2431  CB  ALA A1718     -30.289  30.651 -22.614  1.00  0.00           C  
ATOM   2432  N   ILE A1719     -32.818  32.024 -23.574  1.00  0.00           N  
ATOM   2433  CA  ILE A1719     -34.259  32.087 -23.747  1.00  0.00           C  
ATOM   2434  C   ILE A1719     -34.629  32.666 -25.108  1.00  0.00           C  
ATOM   2435  O   ILE A1719     -35.452  32.005 -25.754  1.00  0.00           O  
ATOM   2436  CB  ILE A1719     -34.963  32.837 -22.576  1.00  0.00           C  
ATOM   2437  CG1 ILE A1719     -34.729  32.104 -21.240  1.00  0.00           C  
ATOM   2438  CG2 ILE A1719     -36.487  32.982 -22.874  1.00  0.00           C  
ATOM   2439  CD1 ILE A1719     -35.397  32.803 -20.026  1.00  0.00           C  
ATOM   2440  N   ARG A1720     -34.019  33.794 -25.460  1.00  0.00           N  
ATOM   2441  CA  ARG A1720     -34.337  34.407 -26.762  1.00  0.00           C  
ATOM   2442  C   ARG A1720     -33.722  33.571 -27.878  1.00  0.00           C  
ATOM   2443  O   ARG A1720     -34.385  33.555 -28.941  1.00  0.00           O  
ATOM   2444  CB  ARG A1720     -34.208  35.886 -26.981  1.00  0.00           C  
ATOM   2445  CG  ARG A1720     -33.176  36.740 -26.332  1.00  0.00           C  
ATOM   2446  CD  ARG A1720     -32.947  38.020 -27.091  1.00  0.00           C  
ATOM   2447  NE  ARG A1720     -31.499  38.216 -27.089  1.00  0.00           N  
ATOM   2448  CZ  ARG A1720     -30.841  39.342 -26.828  1.00  0.00           C  
ATOM   2449  NH1 ARG A1720     -31.481  40.474 -26.533  1.00  0.00           N  
ATOM   2450  NH2 ARG A1720     -29.501  39.303 -26.867  1.00  0.00           N  
ATOM   2451  N   ILE A1721     -32.617  32.883 -27.674  1.00  0.00           N  
ATOM   2452  CA  ILE A1721     -32.064  32.015 -28.714  1.00  0.00           C  
ATOM   2453  C   ILE A1721     -32.974  30.795 -28.946  1.00  0.00           C  
ATOM   2454  O   ILE A1721     -33.030  30.286 -30.089  1.00  0.00           O  
ATOM   2455  CB  ILE A1721     -30.609  31.490 -28.437  1.00  0.00           C  
ATOM   2456  CG1 ILE A1721     -29.596  32.645 -28.360  1.00  0.00           C  
ATOM   2457  CG2 ILE A1721     -30.190  30.423 -29.491  1.00  0.00           C  
ATOM   2458  CD1 ILE A1721     -28.119  32.249 -28.616  1.00  0.00           C  
ATOM   2459  N   SER A1722     -33.630  30.316 -27.901  1.00  0.00           N  
ATOM   2460  CA  SER A1722     -34.493  29.127 -28.015  1.00  0.00           C  
ATOM   2461  C   SER A1722     -35.752  29.309 -28.843  1.00  0.00           C  
ATOM   2462  O   SER A1722     -36.702  30.063 -28.597  1.00  0.00           O  
ATOM   2463  CB  SER A1722     -34.766  28.611 -26.602  1.00  0.00           C  
TER
END
