# Supplementary material for: Backbone Brackets and Arginine Tweezers delineate Class I and Class II aminoacyl tRNA synthetases
Source: PLoS Comput Biol. 2018 Apr 16;14(4):e1006101. doi: 10.1371/journal.pcbi.1006101 (PMC5919687; doi:10.1371/journal.pcbi.1006101)
Supplement: S11 File — All structures of Class I aaRS with residues renumbered according to the MSA. (GZ) [file pcbi.1006101.s023.tar.gz › 1tyd_E_renum.pdb]

ATOM      1  N   MET E 212     -30.078  20.471  12.088  1.00  0.00           N  
ATOM      2  CA  MET E 212     -31.480  20.366  12.626  1.00  0.00           C  
ATOM      3  C   MET E 212     -32.428  20.566  11.441  1.00  0.00           C  
ATOM      4  O   MET E 212     -32.841  19.580  10.819  1.00  0.00           O  
ATOM      5  N   ASP E 214     -32.723  21.829  11.146  1.00  0.00           N  
ATOM      6  CA  ASP E 214     -33.594  22.100   9.979  1.00  0.00           C  
ATOM      7  C   ASP E 214     -32.690  22.130   8.744  1.00  0.00           C  
ATOM      8  O   ASP E 214     -33.187  21.604   7.733  1.00  0.00           O  
ATOM      9  CB  ASP E 214     -34.535  23.271  10.080  1.00  0.00           C  
ATOM     10  CG  ASP E 214     -35.592  23.164   8.985  1.00  0.00           C  
ATOM     11  OD1 ASP E 214     -36.518  22.346   9.086  1.00  0.00           O  
ATOM     12  OD2 ASP E 214     -35.435  23.932   8.010  1.00  0.00           O  
ATOM     13  N   LEU E 215     -31.463  22.636   8.834  1.00  0.00           N  
ATOM     14  CA  LEU E 215     -30.619  22.602   7.615  1.00  0.00           C  
ATOM     15  C   LEU E 215     -30.510  21.141   7.143  1.00  0.00           C  
ATOM     16  O   LEU E 215     -30.890  20.844   5.988  1.00  0.00           O  
ATOM     17  CB  LEU E 215     -29.280  23.315   7.760  1.00  0.00           C  
ATOM     18  CG  LEU E 215     -28.280  23.117   6.609  1.00  0.00           C  
ATOM     19  CD1 LEU E 215     -28.792  23.652   5.270  1.00  0.00           C  
ATOM     20  CD2 LEU E 215     -26.947  23.785   6.944  1.00  0.00           C  
ATOM     21  N   LEU E 216     -30.035  20.294   8.034  1.00  0.00           N  
ATOM     22  CA  LEU E 216     -29.833  18.862   7.796  1.00  0.00           C  
ATOM     23  C   LEU E 216     -31.087  18.091   7.410  1.00  0.00           C  
ATOM     24  O   LEU E 216     -31.025  17.159   6.576  1.00  0.00           O  
ATOM     25  CB  LEU E 216     -29.117  18.265   9.019  1.00  0.00           C  
ATOM     26  CG  LEU E 216     -28.422  16.930   8.783  1.00  0.00           C  
ATOM     27  CD1 LEU E 216     -27.360  17.085   7.680  1.00  0.00           C  
ATOM     28  CD2 LEU E 216     -27.793  16.455  10.082  1.00  0.00           C  
ATOM     29  N   ALA E 217     -32.220  18.454   7.961  1.00  0.00           N  
ATOM     30  CA  ALA E 217     -33.532  17.899   7.689  1.00  0.00           C  
ATOM     31  C   ALA E 217     -33.939  18.336   6.278  1.00  0.00           C  
ATOM     32  O   ALA E 217     -34.615  17.614   5.533  1.00  0.00           O  
ATOM     33  CB  ALA E 217     -34.572  18.369   8.690  1.00  0.00           C  
ATOM     34  N   GLU E 218     -33.518  19.534   5.905  1.00  0.00           N  
ATOM     35  CA  GLU E 218     -33.828  20.060   4.591  1.00  0.00           C  
ATOM     36  C   GLU E 218     -33.040  19.307   3.536  1.00  0.00           C  
ATOM     37  O   GLU E 218     -33.600  18.967   2.482  1.00  0.00           O  
ATOM     38  CB  GLU E 218     -33.508  21.534   4.367  1.00  0.00           C  
ATOM     39  CG  GLU E 218     -33.876  22.022   2.969  1.00  0.00           C  
ATOM     40  CD  GLU E 218     -33.632  23.444   2.627  1.00  0.00           C  
ATOM     41  OE1 GLU E 218     -33.572  24.149   3.652  1.00  0.00           O  
ATOM     42  OE2 GLU E 218     -33.511  23.843   1.479  1.00  0.00           O  
ATOM     43  N   LEU E 219     -31.772  19.072   3.824  1.00  0.00           N  
ATOM     44  CA  LEU E 219     -30.902  18.358   2.848  1.00  0.00           C  
ATOM     45  C   LEU E 219     -31.441  16.954   2.638  1.00  0.00           C  
ATOM     46  O   LEU E 219     -31.458  16.408   1.534  1.00  0.00           O  
ATOM     47  CB  LEU E 219     -29.461  18.445   3.339  1.00  0.00           C  
ATOM     48  CG  LEU E 219     -28.856  19.828   3.584  1.00  0.00           C  
ATOM     49  CD1 LEU E 219     -27.452  19.680   4.153  1.00  0.00           C  
ATOM     50  CD2 LEU E 219     -28.841  20.612   2.268  1.00  0.00           C  
ATOM     51  N   GLN E 220     -31.877  16.372   3.722  1.00  0.00           N  
ATOM     52  CA  GLN E 220     -32.469  15.028   3.788  1.00  0.00           C  
ATOM     53  C   GLN E 220     -33.683  15.027   2.867  1.00  0.00           C  
ATOM     54  O   GLN E 220     -33.746  14.213   1.935  1.00  0.00           O  
ATOM     55  CB  GLN E 220     -32.784  14.678   5.233  1.00  0.00           C  
ATOM     56  CG  GLN E 220     -32.586  13.237   5.585  1.00  0.00           C  
ATOM     57  CD  GLN E 220     -31.205  12.905   6.085  1.00  0.00           C  
ATOM     58  OE1 GLN E 220     -30.539  12.052   5.508  1.00  0.00           O  
ATOM     59  NE2 GLN E 220     -30.773  13.538   7.161  1.00  0.00           N  
ATOM     60  N   TRP E 221     -34.603  15.956   3.059  1.00  0.00           N  
ATOM     61  CA  TRP E 221     -35.794  16.101   2.244  1.00  0.00           C  
ATOM     62  C   TRP E 221     -35.453  16.235   0.764  1.00  0.00           C  
ATOM     63  O   TRP E 221     -36.147  15.691  -0.116  1.00  0.00           O  
ATOM     64  CB  TRP E 221     -36.676  17.282   2.715  1.00  0.00           C  
ATOM     65  CG  TRP E 221     -37.821  17.426   1.745  1.00  0.00           C  
ATOM     66  CD1 TRP E 221     -38.911  16.619   1.611  1.00  0.00           C  
ATOM     67  CD2 TRP E 221     -37.917  18.431   0.725  1.00  0.00           C  
ATOM     68  NE1 TRP E 221     -39.702  17.074   0.581  1.00  0.00           N  
ATOM     69  CE2 TRP E 221     -39.126  18.181   0.027  1.00  0.00           C  
ATOM     70  CE3 TRP E 221     -37.108  19.501   0.353  1.00  0.00           C  
ATOM     71  CZ2 TRP E 221     -39.540  18.975  -1.044  1.00  0.00           C  
ATOM     72  CZ3 TRP E 221     -37.516  20.293  -0.698  1.00  0.00           C  
ATOM     73  CH2 TRP E 221     -38.705  20.032  -1.375  1.00  0.00           C  
ATOM     74  N   ARG E 222     -34.411  16.983   0.459  1.00  0.00           N  
ATOM     75  CA  ARG E 222     -33.923  17.216  -0.899  1.00  0.00           C  
ATOM     76  C   ARG E 222     -33.250  15.997  -1.509  1.00  0.00           C  
ATOM     77  O   ARG E 222     -33.220  15.845  -2.736  1.00  0.00           O  
ATOM     78  CB  ARG E 222     -32.938  18.391  -0.893  1.00  0.00           C  
ATOM     79  CG  ARG E 222     -33.602  19.729  -0.588  1.00  0.00           C  
ATOM     80  CD  ARG E 222     -32.693  20.863  -0.861  1.00  0.00           C  
ATOM     81  NE  ARG E 222     -33.340  22.149  -0.852  1.00  0.00           N  
ATOM     82  CZ  ARG E 222     -33.913  22.847  -1.829  1.00  0.00           C  
ATOM     83  NH1 ARG E 222     -34.014  22.497  -3.099  1.00  0.00           N  
ATOM     84  NH2 ARG E 222     -34.435  24.023  -1.461  1.00  0.00           N  
ATOM     85  N   GLY E 224     -32.700  15.146  -0.665  1.00  0.00           N  
ATOM     86  CA  GLY E 224     -31.980  13.932  -1.020  1.00  0.00           C  
ATOM     87  C   GLY E 224     -30.506  14.255  -1.286  1.00  0.00           C  
ATOM     88  O   GLY E 224     -29.918  13.727  -2.252  1.00  0.00           O  
ATOM     89  N   LEU E 225     -29.938  15.115  -0.463  1.00  0.00           N  
ATOM     90  CA  LEU E 225     -28.528  15.522  -0.631  1.00  0.00           C  
ATOM     91  C   LEU E 225     -27.572  14.872   0.362  1.00  0.00           C  
ATOM     92  O   LEU E 225     -26.353  15.154   0.421  1.00  0.00           O  
ATOM     93  CB  LEU E 225     -28.572  17.058  -0.588  1.00  0.00           C  
ATOM     94  CG  LEU E 225     -29.155  17.751  -1.807  1.00  0.00           C  
ATOM     95  CD1 LEU E 225     -29.106  19.272  -1.650  1.00  0.00           C  
ATOM     96  CD2 LEU E 225     -28.341  17.359  -3.044  1.00  0.00           C  
ATOM     97  N   VAL E 226     -28.104  13.971   1.167  1.00  0.00           N  
ATOM     98  CA  VAL E 226     -27.418  13.213   2.208  1.00  0.00           C  
ATOM     99  C   VAL E 226     -27.338  11.730   1.852  1.00  0.00           C  
ATOM    100  O   VAL E 226     -28.380  11.039   1.921  1.00  0.00           O  
ATOM    101  CB  VAL E 226     -28.155  13.387   3.556  1.00  0.00           C  
ATOM    102  CG1 VAL E 226     -27.340  12.846   4.730  1.00  0.00           C  
ATOM    103  CG2 VAL E 226     -28.551  14.818   3.808  1.00  0.00           C  
ATOM    104  N   ASN E 227     -26.153  11.274   1.493  1.00  0.00           N  
ATOM    105  CA  ASN E 227     -25.966   9.858   1.148  1.00  0.00           C  
ATOM    106  C   ASN E 227     -25.677   9.142   2.467  1.00  0.00           C  
ATOM    107  O   ASN E 227     -26.340   8.202   2.892  1.00  0.00           O  
ATOM    108  CB  ASN E 227     -24.851   9.662   0.124  1.00  0.00           C  
ATOM    109  CG  ASN E 227     -24.855   8.249  -0.444  1.00  0.00           C  
ATOM    110  OD1 ASN E 227     -25.928   7.807  -0.873  1.00  0.00           O  
ATOM    111  ND2 ASN E 227     -23.742   7.544  -0.434  1.00  0.00           N  
ATOM    112  N   GLN E 228     -24.616   9.622   3.095  1.00  0.00           N  
ATOM    113  CA  GLN E 228     -24.113   9.104   4.364  1.00  0.00           C  
ATOM    114  C   GLN E 228     -23.560  10.273   5.209  1.00  0.00           C  
ATOM    115  O   GLN E 228     -23.179  11.332   4.724  1.00  0.00           O  
ATOM    116  CB  GLN E 228     -23.003   8.071   4.235  1.00  0.00           C  
ATOM    117  CG  GLN E 228     -23.332   6.740   3.645  1.00  0.00           C  
ATOM    118  CD  GLN E 228     -22.079   5.949   3.349  1.00  0.00           C  
ATOM    119  OE1 GLN E 228     -21.430   6.012   2.305  1.00  0.00           O  
ATOM    120  NE2 GLN E 228     -21.763   5.169   4.389  1.00  0.00           N  
ATOM    121  N   THR E 229     -23.503   9.951   6.478  1.00  0.00           N  
ATOM    122  CA  THR E 229     -23.019  10.853   7.533  1.00  0.00           C  
ATOM    123  C   THR E 229     -22.312  10.063   8.618  1.00  0.00           C  
ATOM    124  O   THR E 229     -22.729   8.968   9.076  1.00  0.00           O  
ATOM    125  CB  THR E 229     -24.301  11.657   7.973  1.00  0.00           C  
ATOM    126  OG1 THR E 229     -23.858  12.929   8.489  1.00  0.00           O  
ATOM    127  CG2 THR E 229     -25.158  10.876   8.963  1.00  0.00           C  
ATOM    128  N   THR E 230     -21.163  10.593   9.051  1.00  0.00           N  
ATOM    129  CA  THR E 230     -20.388   9.909  10.089  1.00  0.00           C  
ATOM    130  C   THR E 230     -21.166   9.808  11.388  1.00  0.00           C  
ATOM    131  O   THR E 230     -20.996   8.759  12.062  1.00  0.00           O  
ATOM    132  CB  THR E 230     -18.936  10.483  10.233  1.00  0.00           C  
ATOM    133  OG1 THR E 230     -19.049  11.863  10.649  1.00  0.00           O  
ATOM    134  CG2 THR E 230     -18.097  10.365   8.942  1.00  0.00           C  
ATOM    135  N   ASP E 232     -21.950  10.790  11.756  1.00  0.00           N  
ATOM    136  CA  ASP E 232     -22.745  10.792  13.011  1.00  0.00           C  
ATOM    137  C   ASP E 232     -23.736  11.952  12.878  1.00  0.00           C  
ATOM    138  O   ASP E 232     -23.448  13.142  13.125  1.00  0.00           O  
ATOM    139  CB  ASP E 232     -21.809  10.825  14.197  1.00  0.00           C  
ATOM    140  CG  ASP E 232     -22.370  11.214  15.544  1.00  0.00           C  
ATOM    141  OD1 ASP E 232     -23.565  11.089  15.812  1.00  0.00           O  
ATOM    142  OD2 ASP E 232     -21.564  11.683  16.387  1.00  0.00           O  
ATOM    143  N   GLU E 233     -24.935  11.577  12.455  1.00  0.00           N  
ATOM    144  CA  GLU E 233     -25.996  12.544  12.199  1.00  0.00           C  
ATOM    145  C   GLU E 233     -26.393  13.381  13.391  1.00  0.00           C  
ATOM    146  O   GLU E 233     -26.439  14.620  13.228  1.00  0.00           O  
ATOM    147  CB  GLU E 233     -27.234  11.924  11.576  1.00  0.00           C  
ATOM    148  CG  GLU E 233     -28.167  12.984  10.947  1.00  0.00           C  
ATOM    149  CD  GLU E 233     -29.581  12.494  10.796  1.00  0.00           C  
ATOM    150  OE1 GLU E 233     -29.581  11.315  10.363  1.00  0.00           O  
ATOM    151  OE2 GLU E 233     -30.577  13.146  11.068  1.00  0.00           O  
ATOM    152  N   ASP E 234     -26.643  12.771  14.530  1.00  0.00           N  
ATOM    153  CA  ASP E 234     -27.042  13.500  15.752  1.00  0.00           C  
ATOM    154  C   ASP E 234     -25.935  14.403  16.272  1.00  0.00           C  
ATOM    155  O   ASP E 234     -26.220  15.533  16.722  1.00  0.00           O  
ATOM    156  CB  ASP E 234     -27.594  12.550  16.815  1.00  0.00           C  
ATOM    157  N   GLY E 235     -24.702  13.952  16.197  1.00  0.00           N  
ATOM    158  CA  GLY E 235     -23.551  14.756  16.634  1.00  0.00           C  
ATOM    159  C   GLY E 235     -23.400  15.978  15.722  1.00  0.00           C  
ATOM    160  O   GLY E 235     -23.114  17.078  16.235  1.00  0.00           O  
ATOM    161  N   LEU E 236     -23.562  15.773  14.416  1.00  0.00           N  
ATOM    162  CA  LEU E 236     -23.446  16.842  13.435  1.00  0.00           C  
ATOM    163  C   LEU E 236     -24.618  17.824  13.506  1.00  0.00           C  
ATOM    164  O   LEU E 236     -24.378  19.042  13.354  1.00  0.00           O  
ATOM    165  CB  LEU E 236     -23.330  16.289  12.009  1.00  0.00           C  
ATOM    166  CG  LEU E 236     -23.366  17.342  10.917  1.00  0.00           C  
ATOM    167  CD1 LEU E 236     -22.249  18.366  11.142  1.00  0.00           C  
ATOM    168  CD2 LEU E 236     -23.224  16.668   9.549  1.00  0.00           C  
ATOM    169  N   ARG E 237     -25.824  17.280  13.710  1.00  0.00           N  
ATOM    170  CA  ARG E 237     -27.014  18.133  13.813  1.00  0.00           C  
ATOM    171  C   ARG E 237     -26.837  19.082  15.004  1.00  0.00           C  
ATOM    172  O   ARG E 237     -27.076  20.312  14.908  1.00  0.00           O  
ATOM    173  CB  ARG E 237     -28.294  17.336  13.897  1.00  0.00           C  
ATOM    174  CG  ARG E 237     -29.460  18.050  14.566  1.00  0.00           C  
ATOM    175  CD  ARG E 237     -30.740  17.333  14.403  1.00  0.00           C  
ATOM    176  NE  ARG E 237     -31.190  17.239  13.023  1.00  0.00           N  
ATOM    177  CZ  ARG E 237     -31.188  16.094  12.317  1.00  0.00           C  
ATOM    178  NH1 ARG E 237     -30.785  14.923  12.821  1.00  0.00           N  
ATOM    179  NH2 ARG E 237     -31.647  16.162  11.060  1.00  0.00           N  
ATOM    180  N   LYS E 238     -26.434  18.546  16.109  1.00  0.00           N  
ATOM    181  CA  LYS E 238     -26.170  19.268  17.351  1.00  0.00           C  
ATOM    182  C   LYS E 238     -25.266  20.460  17.107  1.00  0.00           C  
ATOM    183  O   LYS E 238     -25.609  21.625  17.349  1.00  0.00           O  
ATOM    184  CB  LYS E 238     -25.530  18.291  18.338  1.00  0.00           C  
ATOM    185  CG  LYS E 238     -24.954  18.948  19.594  1.00  0.00           C  
ATOM    186  CD  LYS E 238     -25.170  18.019  20.786  1.00  0.00           C  
ATOM    187  CE  LYS E 238     -24.264  18.389  21.949  1.00  0.00           C  
ATOM    188  NZ  LYS E 238     -24.671  19.718  22.484  1.00  0.00           N  
ATOM    189  N   LEU E 240     -24.072  20.205  16.615  1.00  0.00           N  
ATOM    190  CA  LEU E 240     -23.032  21.164  16.271  1.00  0.00           C  
ATOM    191  C   LEU E 240     -23.493  22.197  15.261  1.00  0.00           C  
ATOM    192  O   LEU E 240     -23.207  23.393  15.445  1.00  0.00           O  
ATOM    193  CB  LEU E 240     -21.802  20.381  15.764  1.00  0.00           C  
ATOM    194  CG  LEU E 240     -20.683  21.242  15.184  1.00  0.00           C  
ATOM    195  CD1 LEU E 240     -19.845  21.862  16.281  1.00  0.00           C  
ATOM    196  CD2 LEU E 240     -19.841  20.363  14.246  1.00  0.00           C  
ATOM    197  N   LEU E 241     -24.194  21.785  14.206  1.00  0.00           N  
ATOM    198  CA  LEU E 241     -24.680  22.728  13.194  1.00  0.00           C  
ATOM    199  C   LEU E 241     -25.593  23.759  13.882  1.00  0.00           C  
ATOM    200  O   LEU E 241     -25.559  24.963  13.574  1.00  0.00           O  
ATOM    201  CB  LEU E 241     -25.375  22.045  12.034  1.00  0.00           C  
ATOM    202  CG  LEU E 241     -24.639  21.228  10.998  1.00  0.00           C  
ATOM    203  CD1 LEU E 241     -25.628  20.498  10.080  1.00  0.00           C  
ATOM    204  CD2 LEU E 241     -23.750  22.077  10.098  1.00  0.00           C  
ATOM    205  N   ASN E 243     -26.407  23.259  14.786  1.00  0.00           N  
ATOM    206  CA  ASN E 243     -27.403  23.974  15.562  1.00  0.00           C  
ATOM    207  C   ASN E 243     -26.782  24.812  16.665  1.00  0.00           C  
ATOM    208  O   ASN E 243     -27.453  25.798  17.047  1.00  0.00           O  
ATOM    209  CB  ASN E 243     -28.475  23.019  16.108  1.00  0.00           C  
ATOM    210  CG  ASN E 243     -29.335  22.321  15.081  1.00  0.00           C  
ATOM    211  OD1 ASN E 243     -30.383  21.725  15.432  1.00  0.00           O  
ATOM    212  ND2 ASN E 243     -28.960  22.327  13.803  1.00  0.00           N  
ATOM    213  N   GLU E 244     -25.614  24.456  17.151  1.00  0.00           N  
ATOM    214  CA  GLU E 244     -25.000  25.241  18.225  1.00  0.00           C  
ATOM    215  C   GLU E 244     -23.899  26.182  17.789  1.00  0.00           C  
ATOM    216  O   GLU E 244     -23.568  27.103  18.587  1.00  0.00           O  
ATOM    217  CB  GLU E 244     -24.323  24.371  19.261  1.00  0.00           C  
ATOM    218  CG  GLU E 244     -25.042  23.504  20.262  1.00  0.00           C  
ATOM    219  CD  GLU E 244     -24.075  22.635  21.056  1.00  0.00           C  
ATOM    220  OE1 GLU E 244     -22.878  22.532  20.801  1.00  0.00           O  
ATOM    221  OE2 GLU E 244     -24.683  22.064  21.985  1.00  0.00           O  
ATOM    222  N   GLU E 245     -23.269  25.964  16.646  1.00  0.00           N  
ATOM    223  CA  GLU E 245     -22.149  26.804  16.222  1.00  0.00           C  
ATOM    224  C   GLU E 245     -22.049  27.073  14.744  1.00  0.00           C  
ATOM    225  O   GLU E 245     -22.688  26.399  13.935  1.00  0.00           O  
ATOM    226  CB  GLU E 245     -20.858  26.016  16.553  1.00  0.00           C  
ATOM    227  CG  GLU E 245     -20.442  25.826  17.992  1.00  0.00           C  
ATOM    228  CD  GLU E 245     -19.459  24.749  18.324  1.00  0.00           C  
ATOM    229  OE1 GLU E 245     -18.344  24.898  17.781  1.00  0.00           O  
ATOM    230  OE2 GLU E 245     -19.685  23.798  19.056  1.00  0.00           O  
ATOM    231  N   ARG E 265     -21.206  28.055  14.421  1.00  0.00           N  
ATOM    232  CA  ARG E 265     -20.895  28.405  13.016  1.00  0.00           C  
ATOM    233  C   ARG E 265     -19.791  27.360  12.718  1.00  0.00           C  
ATOM    234  O   ARG E 265     -18.719  27.317  13.345  1.00  0.00           O  
ATOM    235  CB  ARG E 265     -20.469  29.808  12.734  1.00  0.00           C  
ATOM    236  N   VAL E 266     -20.147  26.488  11.801  1.00  0.00           N  
ATOM    237  CA  VAL E 266     -19.277  25.393  11.391  1.00  0.00           C  
ATOM    238  C   VAL E 266     -18.511  25.773  10.140  1.00  0.00           C  
ATOM    239  O   VAL E 266     -19.081  26.334   9.185  1.00  0.00           O  
ATOM    240  CB  VAL E 266     -20.151  24.124  11.220  1.00  0.00           C  
ATOM    241  CG1 VAL E 266     -19.432  22.948  10.568  1.00  0.00           C  
ATOM    242  CG2 VAL E 266     -20.752  23.685  12.551  1.00  0.00           C  
ATOM    243  N   THR E 267     -17.228  25.439  10.182  1.00  0.00           N  
ATOM    244  CA  THR E 267     -16.323  25.586   9.046  1.00  0.00           C  
ATOM    245  C   THR E 267     -16.338  24.181   8.372  1.00  0.00           C  
ATOM    246  O   THR E 267     -16.022  23.161   9.025  1.00  0.00           O  
ATOM    247  CB  THR E 267     -14.839  25.993   9.335  1.00  0.00           C  
ATOM    248  OG1 THR E 267     -14.856  27.209  10.093  1.00  0.00           O  
ATOM    249  CG2 THR E 267     -14.036  26.228   8.040  1.00  0.00           C  
ATOM    250  N   LEU E 268     -16.720  24.163   7.126  1.00  0.00           N  
ATOM    251  CA  LEU E 268     -16.799  22.933   6.333  1.00  0.00           C  
ATOM    252  C   LEU E 268     -15.965  23.168   5.071  1.00  0.00           C  
ATOM    253  O   LEU E 268     -15.714  24.346   4.742  1.00  0.00           O  
ATOM    254  CB  LEU E 268     -18.282  22.587   6.021  1.00  0.00           C  
ATOM    255  CG  LEU E 268     -18.915  23.480   4.944  1.00  0.00           C  
ATOM    256  CD1 LEU E 268     -19.793  22.775   3.950  1.00  0.00           C  
ATOM    257  CD2 LEU E 268     -19.757  24.520   5.652  1.00  0.00           C  
ATOM    258  N   TYR E 269     -15.595  22.073   4.411  1.00  0.00           N  
ATOM    259  CA  TYR E 269     -14.805  22.196   3.170  1.00  0.00           C  
ATOM    260  C   TYR E 269     -15.220  21.119   2.170  1.00  0.00           C  
ATOM    261  O   TYR E 269     -15.838  20.102   2.523  1.00  0.00           O  
ATOM    262  CB  TYR E 269     -13.285  22.220   3.444  1.00  0.00           C  
ATOM    263  CG  TYR E 269     -12.459  20.971   3.294  1.00  0.00           C  
ATOM    264  CD1 TYR E 269     -11.879  20.617   2.078  1.00  0.00           C  
ATOM    265  CD2 TYR E 269     -12.244  20.096   4.363  1.00  0.00           C  
ATOM    266  CE1 TYR E 269     -11.139  19.470   1.912  1.00  0.00           C  
ATOM    267  CE2 TYR E 269     -11.500  18.936   4.245  1.00  0.00           C  
ATOM    268  CZ  TYR E 269     -10.924  18.629   3.005  1.00  0.00           C  
ATOM    269  OH  TYR E 269     -10.174  17.475   2.977  1.00  0.00           O  
ATOM    270  N   CYS E 270     -14.878  21.445   0.912  1.00  0.00           N  
ATOM    271  CA  CYS E 270     -15.118  20.428  -0.166  1.00  0.00           C  
ATOM    272  C   CYS E 270     -13.894  20.586  -1.082  1.00  0.00           C  
ATOM    273  O   CYS E 270     -13.546  21.780  -1.251  1.00  0.00           O  
ATOM    274  CB  CYS E 270     -16.463  20.450  -0.802  1.00  0.00           C  
ATOM    275  SG  CYS E 270     -16.739  19.204  -2.067  1.00  0.00           S  
ATOM    276  N   GLY E 272     -13.279  19.516  -1.549  1.00  0.00           N  
ATOM    277  CA  GLY E 272     -12.085  19.614  -2.401  1.00  0.00           C  
ATOM    278  C   GLY E 272     -12.375  19.425  -3.866  1.00  0.00           C  
ATOM    279  O   GLY E 272     -13.317  18.656  -4.138  1.00  0.00           O  
ATOM    280  N   PHE E 273     -11.727  20.105  -4.789  1.00  0.00           N  
ATOM    281  CA  PHE E 273     -12.054  19.883  -6.236  1.00  0.00           C  
ATOM    282  C   PHE E 273     -10.687  19.790  -6.900  1.00  0.00           C  
ATOM    283  O   PHE E 273      -9.865  20.708  -6.782  1.00  0.00           O  
ATOM    284  CB  PHE E 273     -12.858  21.025  -6.869  1.00  0.00           C  
ATOM    285  CG  PHE E 273     -14.143  21.361  -6.162  1.00  0.00           C  
ATOM    286  CD1 PHE E 273     -14.144  22.134  -4.985  1.00  0.00           C  
ATOM    287  CD2 PHE E 273     -15.343  20.860  -6.691  1.00  0.00           C  
ATOM    288  CE1 PHE E 273     -15.328  22.397  -4.298  1.00  0.00           C  
ATOM    289  CE2 PHE E 273     -16.533  21.112  -6.022  1.00  0.00           C  
ATOM    290  CZ  PHE E 273     -16.525  21.880  -4.860  1.00  0.00           C  
ATOM    291  N   ASP E 274     -10.493  18.688  -7.585  1.00  0.00           N  
ATOM    292  CA  ASP E 274      -9.253  18.374  -8.302  1.00  0.00           C  
ATOM    293  C   ASP E 274      -9.369  18.783  -9.762  1.00  0.00           C  
ATOM    294  O   ASP E 274     -10.337  18.449 -10.427  1.00  0.00           O  
ATOM    295  CB  ASP E 274      -8.915  16.883  -8.172  1.00  0.00           C  
ATOM    296  CG  ASP E 274      -8.091  16.440  -7.036  1.00  0.00           C  
ATOM    297  OD1 ASP E 274      -7.732  17.262  -6.188  1.00  0.00           O  
ATOM    298  OD2 ASP E 274      -7.823  15.205  -6.984  1.00  0.00           O  
ATOM    299  N   PRO E 275      -8.356  19.482 -10.216  1.00  0.00           N  
ATOM    300  CA  PRO E 275      -8.302  19.921 -11.633  1.00  0.00           C  
ATOM    301  C   PRO E 275      -7.976  18.681 -12.471  1.00  0.00           C  
ATOM    302  O   PRO E 275      -6.820  18.175 -12.496  1.00  0.00           O  
ATOM    303  CB  PRO E 275      -7.228  20.994 -11.664  1.00  0.00           C  
ATOM    304  CG  PRO E 275      -6.928  21.317 -10.215  1.00  0.00           C  
ATOM    305  CD  PRO E 275      -7.161  19.963  -9.494  1.00  0.00           C  
ATOM    306  N   THR E 276      -8.999  18.195 -13.144  1.00  0.00           N  
ATOM    307  CA  THR E 276      -8.906  17.029 -14.012  1.00  0.00           C  
ATOM    308  C   THR E 276      -9.224  17.488 -15.435  1.00  0.00           C  
ATOM    309  O   THR E 276      -9.154  16.635 -16.320  1.00  0.00           O  
ATOM    310  CB  THR E 276      -9.791  15.790 -13.634  1.00  0.00           C  
ATOM    311  OG1 THR E 276     -11.144  16.287 -13.872  1.00  0.00           O  
ATOM    312  CG2 THR E 276      -9.636  15.230 -12.234  1.00  0.00           C  
ATOM    313  N   ALA E 277      -9.521  18.753 -15.577  1.00  0.00           N  
ATOM    314  CA  ALA E 277      -9.802  19.444 -16.842  1.00  0.00           C  
ATOM    315  C   ALA E 277      -9.688  20.954 -16.563  1.00  0.00           C  
ATOM    316  O   ALA E 277      -9.473  21.320 -15.393  1.00  0.00           O  
ATOM    317  CB  ALA E 277     -11.091  19.175 -17.561  1.00  0.00           C  
ATOM    318  N   ASP E 278      -9.808  21.752 -17.614  1.00  0.00           N  
ATOM    319  CA  ASP E 278      -9.700  23.219 -17.506  1.00  0.00           C  
ATOM    320  C   ASP E 278     -11.003  23.920 -17.094  1.00  0.00           C  
ATOM    321  O   ASP E 278     -11.094  25.174 -17.092  1.00  0.00           O  
ATOM    322  CB  ASP E 278      -9.129  23.802 -18.797  1.00  0.00           C  
ATOM    323  CG  ASP E 278     -10.105  23.804 -19.945  1.00  0.00           C  
ATOM    324  OD1 ASP E 278     -11.060  23.021 -19.962  1.00  0.00           O  
ATOM    325  OD2 ASP E 278      -9.895  24.621 -20.865  1.00  0.00           O  
ATOM    326  N   SER E 279     -11.987  23.127 -16.749  1.00  0.00           N  
ATOM    327  CA  SER E 279     -13.309  23.523 -16.317  1.00  0.00           C  
ATOM    328  C   SER E 279     -13.985  22.425 -15.483  1.00  0.00           C  
ATOM    329  O   SER E 279     -13.800  21.197 -15.608  1.00  0.00           O  
ATOM    330  CB  SER E 279     -14.158  23.869 -17.548  1.00  0.00           C  
ATOM    331  OG  SER E 279     -15.448  24.324 -17.204  1.00  0.00           O  
ATOM    332  N   LEU E 280     -14.825  22.943 -14.595  1.00  0.00           N  
ATOM    333  CA  LEU E 280     -15.667  22.088 -13.740  1.00  0.00           C  
ATOM    334  C   LEU E 280     -16.789  21.662 -14.690  1.00  0.00           C  
ATOM    335  O   LEU E 280     -16.824  22.222 -15.813  1.00  0.00           O  
ATOM    336  CB  LEU E 280     -16.130  22.879 -12.540  1.00  0.00           C  
ATOM    337  CG  LEU E 280     -15.225  23.124 -11.357  1.00  0.00           C  
ATOM    338  CD1 LEU E 280     -16.040  23.698 -10.190  1.00  0.00           C  
ATOM    339  CD2 LEU E 280     -14.538  21.836 -10.881  1.00  0.00           C  
ATOM    340  N   HIS E 281     -17.632  20.762 -14.277  1.00  0.00           N  
ATOM    341  CA  HIS E 281     -18.779  20.359 -15.143  1.00  0.00           C  
ATOM    342  C   HIS E 281     -19.953  20.166 -14.215  1.00  0.00           C  
ATOM    343  O   HIS E 281     -19.786  20.311 -12.973  1.00  0.00           O  
ATOM    344  CB  HIS E 281     -18.467  19.210 -16.094  1.00  0.00           C  
ATOM    345  CG  HIS E 281     -18.060  17.967 -15.383  1.00  0.00           C  
ATOM    346  ND1 HIS E 281     -18.920  17.204 -14.613  1.00  0.00           N  
ATOM    347  CD2 HIS E 281     -16.843  17.384 -15.305  1.00  0.00           C  
ATOM    348  CE1 HIS E 281     -18.233  16.199 -14.095  1.00  0.00           C  
ATOM    349  NE2 HIS E 281     -16.978  16.289 -14.489  1.00  0.00           N  
ATOM    350  N   ILE E 282     -21.123  19.827 -14.704  1.00  0.00           N  
ATOM    351  CA  ILE E 282     -22.355  19.609 -13.945  1.00  0.00           C  
ATOM    352  C   ILE E 282     -22.248  18.494 -12.906  1.00  0.00           C  
ATOM    353  O   ILE E 282     -23.118  18.419 -11.996  1.00  0.00           O  
ATOM    354  CB  ILE E 282     -23.622  19.382 -14.842  1.00  0.00           C  
ATOM    355  CG1 ILE E 282     -23.437  18.077 -15.674  1.00  0.00           C  
ATOM    356  CG2 ILE E 282     -23.956  20.605 -15.708  1.00  0.00           C  
ATOM    357  CD1 ILE E 282     -24.782  17.569 -16.267  1.00  0.00           C  
ATOM    358  N   GLY E 283     -21.209  17.670 -13.019  1.00  0.00           N  
ATOM    359  CA  GLY E 283     -20.883  16.597 -12.122  1.00  0.00           C  
ATOM    360  C   GLY E 283     -20.450  17.152 -10.774  1.00  0.00           C  
ATOM    361  O   GLY E 283     -20.557  16.461  -9.755  1.00  0.00           O  
ATOM    362  N   HIS E 284     -19.994  18.387 -10.726  1.00  0.00           N  
ATOM    363  CA  HIS E 284     -19.579  19.067  -9.518  1.00  0.00           C  
ATOM    364  C   HIS E 284     -20.612  19.987  -8.878  1.00  0.00           C  
ATOM    365  O   HIS E 284     -20.317  20.419  -7.721  1.00  0.00           O  
ATOM    366  CB  HIS E 284     -18.321  19.939  -9.776  1.00  0.00           C  
ATOM    367  CG  HIS E 284     -17.196  19.279 -10.488  1.00  0.00           C  
ATOM    368  ND1 HIS E 284     -16.178  18.591  -9.845  1.00  0.00           N  
ATOM    369  CD2 HIS E 284     -16.906  19.220 -11.810  1.00  0.00           C  
ATOM    370  CE1 HIS E 284     -15.322  18.146 -10.753  1.00  0.00           C  
ATOM    371  NE2 HIS E 284     -15.744  18.504 -11.953  1.00  0.00           N  
ATOM    372  N   LEU E 285     -21.708  20.327  -9.518  1.00  0.00           N  
ATOM    373  CA  LEU E 285     -22.724  21.247  -9.013  1.00  0.00           C  
ATOM    374  C   LEU E 285     -23.419  20.806  -7.745  1.00  0.00           C  
ATOM    375  O   LEU E 285     -23.685  21.678  -6.885  1.00  0.00           O  
ATOM    376  CB  LEU E 285     -23.765  21.548 -10.086  1.00  0.00           C  
ATOM    377  CG  LEU E 285     -23.625  22.737 -11.012  1.00  0.00           C  
ATOM    378  CD1 LEU E 285     -24.803  22.712 -11.998  1.00  0.00           C  
ATOM    379  CD2 LEU E 285     -23.619  24.036 -10.228  1.00  0.00           C  
ATOM    380  N   ALA E 286     -23.725  19.542  -7.610  1.00  0.00           N  
ATOM    381  CA  ALA E 286     -24.358  19.065  -6.358  1.00  0.00           C  
ATOM    382  C   ALA E 286     -23.530  19.479  -5.136  1.00  0.00           C  
ATOM    383  O   ALA E 286     -24.008  20.092  -4.143  1.00  0.00           O  
ATOM    384  CB  ALA E 286     -24.480  17.555  -6.517  1.00  0.00           C  
ATOM    385  N   SER E 288     -22.242  19.169  -5.150  1.00  0.00           N  
ATOM    386  CA  SER E 288     -21.326  19.519  -4.081  1.00  0.00           C  
ATOM    387  C   SER E 288     -21.223  21.032  -3.877  1.00  0.00           C  
ATOM    388  O   SER E 288     -21.240  21.480  -2.721  1.00  0.00           O  
ATOM    389  CB  SER E 288     -19.880  19.078  -4.315  1.00  0.00           C  
ATOM    390  OG  SER E 288     -19.799  17.695  -4.429  1.00  0.00           O  
ATOM    391  N   ILE E 289     -21.037  21.759  -4.959  1.00  0.00           N  
ATOM    392  CA  ILE E 289     -20.904  23.222  -4.968  1.00  0.00           C  
ATOM    393  C   ILE E 289     -22.103  23.922  -4.341  1.00  0.00           C  
ATOM    394  O   ILE E 289     -21.992  24.698  -3.375  1.00  0.00           O  
ATOM    395  CB  ILE E 289     -20.659  23.730  -6.440  1.00  0.00           C  
ATOM    396  CG1 ILE E 289     -19.342  23.105  -6.978  1.00  0.00           C  
ATOM    397  CG2 ILE E 289     -20.630  25.263  -6.584  1.00  0.00           C  
ATOM    398  CD1 ILE E 289     -18.953  23.657  -8.388  1.00  0.00           C  
ATOM    399  N   LEU E 290     -23.282  23.632  -4.876  1.00  0.00           N  
ATOM    400  CA  LEU E 290     -24.547  24.211  -4.407  1.00  0.00           C  
ATOM    401  C   LEU E 290     -24.821  23.778  -2.985  1.00  0.00           C  
ATOM    402  O   LEU E 290     -25.432  24.585  -2.251  1.00  0.00           O  
ATOM    403  CB  LEU E 290     -25.639  23.926  -5.435  1.00  0.00           C  
ATOM    404  CG  LEU E 290     -25.429  24.384  -6.878  1.00  0.00           C  
ATOM    405  CD1 LEU E 290     -26.714  24.157  -7.680  1.00  0.00           C  
ATOM    406  CD2 LEU E 290     -25.019  25.856  -6.950  1.00  0.00           C  
ATOM    407  N   THR E 291     -24.381  22.580  -2.579  1.00  0.00           N  
ATOM    408  CA  THR E 291     -24.607  22.136  -1.194  1.00  0.00           C  
ATOM    409  C   THR E 291     -23.799  23.016  -0.249  1.00  0.00           C  
ATOM    410  O   THR E 291     -24.267  23.315   0.861  1.00  0.00           O  
ATOM    411  CB  THR E 291     -24.342  20.610  -0.947  1.00  0.00           C  
ATOM    412  OG1 THR E 291     -25.068  19.900  -2.003  1.00  0.00           O  
ATOM    413  CG2 THR E 291     -24.732  20.131   0.472  1.00  0.00           C  
ATOM    414  N   MET E 292     -22.629  23.445  -0.684  1.00  0.00           N  
ATOM    415  CA  MET E 292     -21.765  24.327   0.108  1.00  0.00           C  
ATOM    416  C   MET E 292     -22.503  25.654   0.388  1.00  0.00           C  
ATOM    417  O   MET E 292     -22.580  26.209   1.496  1.00  0.00           O  
ATOM    418  CB  MET E 292     -20.462  24.600  -0.622  1.00  0.00           C  
ATOM    419  CG  MET E 292     -19.568  23.373  -0.576  1.00  0.00           C  
ATOM    420  SD  MET E 292     -17.878  24.101  -0.740  1.00  0.00           S  
ATOM    421  CE  MET E 292     -17.927  24.417  -2.519  1.00  0.00           C  
ATOM    422  N   ARG E 293     -23.071  26.148  -0.696  1.00  0.00           N  
ATOM    423  CA  ARG E 293     -23.859  27.354  -0.765  1.00  0.00           C  
ATOM    424  C   ARG E 293     -25.014  27.324   0.227  1.00  0.00           C  
ATOM    425  O   ARG E 293     -25.268  28.305   0.939  1.00  0.00           O  
ATOM    426  CB  ARG E 293     -24.383  27.541  -2.187  1.00  0.00           C  
ATOM    427  CG  ARG E 293     -25.045  28.899  -2.412  1.00  0.00           C  
ATOM    428  CD  ARG E 293     -25.310  29.052  -3.875  1.00  0.00           C  
ATOM    429  NE  ARG E 293     -26.466  29.902  -4.085  1.00  0.00           N  
ATOM    430  CZ  ARG E 293     -26.420  31.175  -4.452  1.00  0.00           C  
ATOM    431  NH1 ARG E 293     -25.256  31.780  -4.681  1.00  0.00           N  
ATOM    432  NH2 ARG E 293     -27.586  31.797  -4.595  1.00  0.00           N  
ATOM    433  N   ARG E 294     -25.697  26.196   0.277  1.00  0.00           N  
ATOM    434  CA  ARG E 294     -26.828  25.938   1.172  1.00  0.00           C  
ATOM    435  C   ARG E 294     -26.294  26.046   2.589  1.00  0.00           C  
ATOM    436  O   ARG E 294     -26.882  26.677   3.464  1.00  0.00           O  
ATOM    437  CB  ARG E 294     -27.458  24.562   0.946  1.00  0.00           C  
ATOM    438  CG  ARG E 294     -27.972  24.325  -0.472  1.00  0.00           C  
ATOM    439  CD  ARG E 294     -28.830  23.094  -0.599  1.00  0.00           C  
ATOM    440  NE  ARG E 294     -29.059  22.835  -2.029  1.00  0.00           N  
ATOM    441  CZ  ARG E 294     -30.035  23.363  -2.741  1.00  0.00           C  
ATOM    442  NH1 ARG E 294     -30.931  24.185  -2.179  1.00  0.00           N  
ATOM    443  NH2 ARG E 294     -30.143  23.053  -4.027  1.00  0.00           N  
ATOM    444  N   PHE E 295     -25.128  25.419   2.778  1.00  0.00           N  
ATOM    445  CA  PHE E 295     -24.459  25.454   4.100  1.00  0.00           C  
ATOM    446  C   PHE E 295     -24.182  26.925   4.417  1.00  0.00           C  
ATOM    447  O   PHE E 295     -24.529  27.319   5.556  1.00  0.00           O  
ATOM    448  CB  PHE E 295     -23.271  24.526   4.242  1.00  0.00           C  
ATOM    449  CG  PHE E 295     -23.506  23.116   4.721  1.00  0.00           C  
ATOM    450  CD1 PHE E 295     -23.599  22.825   6.084  1.00  0.00           C  
ATOM    451  CD2 PHE E 295     -23.612  22.058   3.814  1.00  0.00           C  
ATOM    452  CE1 PHE E 295     -23.802  21.520   6.541  1.00  0.00           C  
ATOM    453  CE2 PHE E 295     -23.817  20.734   4.248  1.00  0.00           C  
ATOM    454  CZ  PHE E 295     -23.907  20.464   5.623  1.00  0.00           C  
ATOM    455  N   GLN E 296     -23.617  27.685   3.489  1.00  0.00           N  
ATOM    456  CA  GLN E 296     -23.309  29.108   3.742  1.00  0.00           C  
ATOM    457  C   GLN E 296     -24.528  29.963   4.089  1.00  0.00           C  
ATOM    458  O   GLN E 296     -24.492  30.767   5.050  1.00  0.00           O  
ATOM    459  CB  GLN E 296     -22.460  29.715   2.617  1.00  0.00           C  
ATOM    460  CG  GLN E 296     -21.728  30.971   3.039  1.00  0.00           C  
ATOM    461  CD  GLN E 296     -20.924  31.660   1.974  1.00  0.00           C  
ATOM    462  OE1 GLN E 296     -21.044  31.556   0.762  1.00  0.00           O  
ATOM    463  NE2 GLN E 296     -19.989  32.471   2.480  1.00  0.00           N  
ATOM    464  N   GLN E 297     -25.621  29.807   3.382  1.00  0.00           N  
ATOM    465  CA  GLN E 297     -26.899  30.488   3.577  1.00  0.00           C  
ATOM    466  C   GLN E 297     -27.500  30.246   4.960  1.00  0.00           C  
ATOM    467  O   GLN E 297     -28.203  31.125   5.493  1.00  0.00           O  
ATOM    468  CB  GLN E 297     -27.892  30.084   2.494  1.00  0.00           C  
ATOM    469  CG  GLN E 297     -27.487  30.467   1.083  1.00  0.00           C  
ATOM    470  CD  GLN E 297     -28.589  30.197   0.073  1.00  0.00           C  
ATOM    471  OE1 GLN E 297     -28.738  30.934  -0.912  1.00  0.00           O  
ATOM    472  NE2 GLN E 297     -29.372  29.130   0.300  1.00  0.00           N  
ATOM    473  N   ALA E 298     -27.244  29.110   5.581  1.00  0.00           N  
ATOM    474  CA  ALA E 298     -27.668  28.686   6.900  1.00  0.00           C  
ATOM    475  C   ALA E 298     -26.680  29.177   7.974  1.00  0.00           C  
ATOM    476  O   ALA E 298     -26.768  28.760   9.141  1.00  0.00           O  
ATOM    477  CB  ALA E 298     -27.831  27.192   7.066  1.00  0.00           C  
ATOM    478  N   GLY E 305     -25.760  30.042   7.572  1.00  0.00           N  
ATOM    479  CA  GLY E 305     -24.791  30.691   8.381  1.00  0.00           C  
ATOM    480  C   GLY E 305     -23.471  30.036   8.636  1.00  0.00           C  
ATOM    481  O   GLY E 305     -22.786  30.493   9.578  1.00  0.00           O  
ATOM    482  N   HIS E 306     -23.107  29.038   7.840  1.00  0.00           N  
ATOM    483  CA  HIS E 306     -21.805  28.346   8.056  1.00  0.00           C  
ATOM    484  C   HIS E 306     -20.778  28.858   7.065  1.00  0.00           C  
ATOM    485  O   HIS E 306     -21.098  29.495   6.030  1.00  0.00           O  
ATOM    486  CB  HIS E 306     -21.933  26.809   8.071  1.00  0.00           C  
ATOM    487  CG  HIS E 306     -22.976  26.383   9.089  1.00  0.00           C  
ATOM    488  ND1 HIS E 306     -22.708  26.316  10.427  1.00  0.00           N  
ATOM    489  CD2 HIS E 306     -24.284  26.012   8.909  1.00  0.00           C  
ATOM    490  CE1 HIS E 306     -23.785  25.895  11.072  1.00  0.00           C  
ATOM    491  NE2 HIS E 306     -24.723  25.733  10.181  1.00  0.00           N  
ATOM    492  N   ARG E 307     -19.525  28.587   7.439  1.00  0.00           N  
ATOM    493  CA  ARG E 307     -18.395  29.070   6.600  1.00  0.00           C  
ATOM    494  C   ARG E 307     -17.752  28.019   5.737  1.00  0.00           C  
ATOM    495  O   ARG E 307     -17.114  27.084   6.229  1.00  0.00           O  
ATOM    496  CB  ARG E 307     -17.356  29.721   7.565  1.00  0.00           C  
ATOM    497  CG  ARG E 307     -16.289  30.486   6.757  1.00  0.00           C  
ATOM    498  CD  ARG E 307     -15.320  31.178   7.651  1.00  0.00           C  
ATOM    499  NE  ARG E 307     -14.386  30.317   8.323  1.00  0.00           N  
ATOM    500  CZ  ARG E 307     -13.092  30.066   8.212  1.00  0.00           C  
ATOM    501  NH1 ARG E 307     -12.254  30.654   7.377  1.00  0.00           N  
ATOM    502  NH2 ARG E 307     -12.545  29.154   9.049  1.00  0.00           N  
ATOM    503  N   PRO E 308     -17.893  28.156   4.434  1.00  0.00           N  
ATOM    504  CA  PRO E 308     -17.321  27.211   3.489  1.00  0.00           C  
ATOM    505  C   PRO E 308     -15.955  27.563   2.913  1.00  0.00           C  
ATOM    506  O   PRO E 308     -15.623  28.693   2.535  1.00  0.00           O  
ATOM    507  CB  PRO E 308     -18.310  27.226   2.328  1.00  0.00           C  
ATOM    508  CG  PRO E 308     -18.778  28.671   2.269  1.00  0.00           C  
ATOM    509  CD  PRO E 308     -18.657  29.220   3.723  1.00  0.00           C  
ATOM    510  N   ILE E 309     -15.168  26.516   2.789  1.00  0.00           N  
ATOM    511  CA  ILE E 309     -13.841  26.526   2.237  1.00  0.00           C  
ATOM    512  C   ILE E 309     -13.862  25.574   1.033  1.00  0.00           C  
ATOM    513  O   ILE E 309     -14.112  24.378   1.168  1.00  0.00           O  
ATOM    514  CB  ILE E 309     -12.752  26.124   3.266  1.00  0.00           C  
ATOM    515  CG1 ILE E 309     -12.614  27.145   4.434  1.00  0.00           C  
ATOM    516  CG2 ILE E 309     -11.422  25.878   2.503  1.00  0.00           C  
ATOM    517  CD1 ILE E 309     -11.810  26.551   5.619  1.00  0.00           C  
ATOM    518  N   ALA E 310     -13.602  26.163  -0.105  1.00  0.00           N  
ATOM    519  CA  ALA E 310     -13.515  25.489  -1.411  1.00  0.00           C  
ATOM    520  C   ALA E 310     -12.042  25.146  -1.573  1.00  0.00           C  
ATOM    521  O   ALA E 310     -11.241  26.107  -1.565  1.00  0.00           O  
ATOM    522  CB  ALA E 310     -13.908  26.455  -2.504  1.00  0.00           C  
ATOM    523  N   LEU E 311     -11.673  23.905  -1.674  1.00  0.00           N  
ATOM    524  CA  LEU E 311     -10.282  23.524  -1.831  1.00  0.00           C  
ATOM    525  C   LEU E 311      -9.972  23.082  -3.256  1.00  0.00           C  
ATOM    526  O   LEU E 311     -10.533  22.098  -3.748  1.00  0.00           O  
ATOM    527  CB  LEU E 311      -9.916  22.389  -0.862  1.00  0.00           C  
ATOM    528  CG  LEU E 311      -8.434  21.986  -1.030  1.00  0.00           C  
ATOM    529  CD1 LEU E 311      -7.632  22.392   0.189  1.00  0.00           C  
ATOM    530  CD2 LEU E 311      -8.417  20.482  -1.289  1.00  0.00           C  
ATOM    531  N   VAL E 312      -9.058  23.809  -3.865  1.00  0.00           N  
ATOM    532  CA  VAL E 312      -8.580  23.486  -5.213  1.00  0.00           C  
ATOM    533  C   VAL E 312      -7.424  22.488  -5.026  1.00  0.00           C  
ATOM    534  O   VAL E 312      -6.434  22.782  -4.333  1.00  0.00           O  
ATOM    535  CB  VAL E 312      -8.163  24.745  -5.961  1.00  0.00           C  
ATOM    536  CG1 VAL E 312      -7.610  24.370  -7.325  1.00  0.00           C  
ATOM    537  CG2 VAL E 312      -9.298  25.730  -6.102  1.00  0.00           C  
ATOM    538  N   GLY E 313      -7.530  21.320  -5.631  1.00  0.00           N  
ATOM    539  CA  GLY E 313      -6.568  20.251  -5.558  1.00  0.00           C  
ATOM    540  C   GLY E 313      -5.321  20.414  -6.397  1.00  0.00           C  
ATOM    541  O   GLY E 313      -5.046  19.586  -7.293  1.00  0.00           O  
ATOM    542  N   GLY E 314      -4.523  21.437  -6.111  1.00  0.00           N  
ATOM    543  CA  GLY E 314      -3.273  21.678  -6.838  1.00  0.00           C  
ATOM    544  C   GLY E 314      -2.254  20.532  -6.668  1.00  0.00           C  
ATOM    545  O   GLY E 314      -1.549  20.154  -7.633  1.00  0.00           O  
ATOM    546  N   ALA E 315      -2.166  20.010  -5.458  1.00  0.00           N  
ATOM    547  CA  ALA E 315      -1.266  18.897  -5.129  1.00  0.00           C  
ATOM    548  C   ALA E 315      -1.857  17.547  -5.559  1.00  0.00           C  
ATOM    549  O   ALA E 315      -1.337  16.799  -6.406  1.00  0.00           O  
ATOM    550  CB  ALA E 315      -0.929  18.923  -3.631  1.00  0.00           C  
ATOM    551  N   THR E 316      -3.007  17.197  -5.018  1.00  0.00           N  
ATOM    552  CA  THR E 316      -3.696  15.949  -5.307  1.00  0.00           C  
ATOM    553  C   THR E 316      -4.024  15.725  -6.749  1.00  0.00           C  
ATOM    554  O   THR E 316      -4.057  14.528  -7.224  1.00  0.00           O  
ATOM    555  CB  THR E 316      -5.001  15.822  -4.424  1.00  0.00           C  
ATOM    556  OG1 THR E 316      -5.633  17.138  -4.518  1.00  0.00           O  
ATOM    557  CG2 THR E 316      -4.762  15.373  -2.984  1.00  0.00           C  
ATOM    558  N   GLY E 317      -4.240  16.779  -7.511  1.00  0.00           N  
ATOM    559  CA  GLY E 317      -4.561  16.729  -8.942  1.00  0.00           C  
ATOM    560  C   GLY E 317      -3.362  16.204  -9.735  1.00  0.00           C  
ATOM    561  O   GLY E 317      -3.416  15.825 -10.919  1.00  0.00           O  
ATOM    562  N   LEU E 333      -2.192  16.171  -9.124  1.00  0.00           N  
ATOM    563  CA  LEU E 333      -0.902  15.688  -9.561  1.00  0.00           C  
ATOM    564  C   LEU E 333      -0.695  14.198  -9.203  1.00  0.00           C  
ATOM    565  O   LEU E 333       0.299  13.604  -9.642  1.00  0.00           O  
ATOM    566  CB  LEU E 333       0.213  16.561  -8.982  1.00  0.00           C  
ATOM    567  CG  LEU E 333       0.488  17.946  -9.475  1.00  0.00           C  
ATOM    568  CD1 LEU E 333       1.702  18.518  -8.710  1.00  0.00           C  
ATOM    569  CD2 LEU E 333       0.776  17.991 -10.985  1.00  0.00           C  
ATOM    570  N   ILE E 335      -1.588  13.609  -8.430  1.00  0.00           N  
ATOM    571  CA  ILE E 335      -1.564  12.206  -8.029  1.00  0.00           C  
ATOM    572  C   ILE E 335      -2.709  11.419  -8.670  1.00  0.00           C  
ATOM    573  O   ILE E 335      -2.493  10.363  -9.307  1.00  0.00           O  
ATOM    574  CB  ILE E 335      -1.571  12.041  -6.471  1.00  0.00           C  
ATOM    575  CG1 ILE E 335      -0.331  12.729  -5.851  1.00  0.00           C  
ATOM    576  CG2 ILE E 335      -1.714  10.560  -6.046  1.00  0.00           C  
ATOM    577  CD1 ILE E 335       1.043  12.432  -6.461  1.00  0.00           C  
ATOM    578  N   GLY E 336      -3.920  11.929  -8.489  1.00  0.00           N  
ATOM    579  CA  GLY E 336      -5.162  11.379  -9.007  1.00  0.00           C  
ATOM    580  C   GLY E 336      -5.842  10.362  -8.120  1.00  0.00           C  
ATOM    581  O   GLY E 336      -5.300   9.343  -7.673  1.00  0.00           O  
ATOM    582  N   ASP E 337      -7.080  10.639  -7.815  1.00  0.00           N  
ATOM    583  CA  ASP E 337      -8.006   9.859  -6.969  1.00  0.00           C  
ATOM    584  C   ASP E 337      -8.625   8.702  -7.737  1.00  0.00           C  
ATOM    585  O   ASP E 337      -9.343   8.877  -8.743  1.00  0.00           O  
ATOM    586  CB  ASP E 337      -9.043  10.877  -6.474  1.00  0.00           C  
ATOM    587  CG  ASP E 337     -10.011  10.459  -5.427  1.00  0.00           C  
ATOM    588  OD1 ASP E 337      -9.778   9.346  -4.893  1.00  0.00           O  
ATOM    589  OD2 ASP E 337     -10.968  11.181  -5.091  1.00  0.00           O  
ATOM    590  N   PRO E 338      -8.394   7.473  -7.280  1.00  0.00           N  
ATOM    591  CA  PRO E 338      -8.970   6.280  -7.922  1.00  0.00           C  
ATOM    592  C   PRO E 338     -10.472   6.193  -7.692  1.00  0.00           C  
ATOM    593  O   PRO E 338     -11.213   5.514  -8.427  1.00  0.00           O  
ATOM    594  CB  PRO E 338      -8.166   5.162  -7.266  1.00  0.00           C  
ATOM    595  CG  PRO E 338      -7.951   5.665  -5.840  1.00  0.00           C  
ATOM    596  CD  PRO E 338      -7.569   7.121  -6.096  1.00  0.00           C  
ATOM    597  N   SER E 339     -10.981   6.852  -6.656  1.00  0.00           N  
ATOM    598  CA  SER E 339     -12.383   6.868  -6.259  1.00  0.00           C  
ATOM    599  C   SER E 339     -13.306   7.129  -7.435  1.00  0.00           C  
ATOM    600  O   SER E 339     -13.154   8.102  -8.183  1.00  0.00           O  
ATOM    601  CB  SER E 339     -12.655   7.901  -5.190  1.00  0.00           C  
ATOM    602  OG  SER E 339     -12.303   7.569  -3.890  1.00  0.00           O  
ATOM    603  N   GLY E 340     -14.274   6.241  -7.634  1.00  0.00           N  
ATOM    604  CA  GLY E 340     -15.259   6.336  -8.701  1.00  0.00           C  
ATOM    605  C   GLY E 340     -14.728   6.160 -10.096  1.00  0.00           C  
ATOM    606  O   GLY E 340     -15.388   6.461 -11.112  1.00  0.00           O  
ATOM    607  N   LYS E 341     -13.520   5.663 -10.205  1.00  0.00           N  
ATOM    608  CA  LYS E 341     -12.788   5.381 -11.430  1.00  0.00           C  
ATOM    609  C   LYS E 341     -12.498   3.885 -11.478  1.00  0.00           C  
ATOM    610  O   LYS E 341     -11.998   3.291 -10.510  1.00  0.00           O  
ATOM    611  CB  LYS E 341     -11.527   6.250 -11.490  1.00  0.00           C  
ATOM    612  CG  LYS E 341     -11.910   7.727 -11.504  1.00  0.00           C  
ATOM    613  CD  LYS E 341     -10.786   8.710 -11.366  1.00  0.00           C  
ATOM    614  CE  LYS E 341     -11.222  10.014 -10.693  1.00  0.00           C  
ATOM    615  NZ  LYS E 341     -10.220  11.047 -11.073  1.00  0.00           N  
ATOM    616  N   LYS E 342     -12.804   3.266 -12.603  1.00  0.00           N  
ATOM    617  CA  LYS E 342     -12.591   1.838 -12.820  1.00  0.00           C  
ATOM    618  C   LYS E 342     -11.194   1.545 -13.318  1.00  0.00           C  
ATOM    619  O   LYS E 342     -10.708   0.409 -13.255  1.00  0.00           O  
ATOM    620  CB  LYS E 342     -13.618   1.345 -13.851  1.00  0.00           C  
ATOM    621  CG  LYS E 342     -15.037   1.827 -13.502  1.00  0.00           C  
ATOM    622  CD  LYS E 342     -16.127   1.061 -14.226  1.00  0.00           C  
ATOM    623  CE  LYS E 342     -16.259  -0.369 -13.727  1.00  0.00           C  
ATOM    624  NZ  LYS E 342     -17.207  -1.112 -14.618  1.00  0.00           N  
ATOM    625  N   SER E 343     -10.527   2.542 -13.824  1.00  0.00           N  
ATOM    626  CA  SER E 343      -9.203   2.530 -14.385  1.00  0.00           C  
ATOM    627  C   SER E 343      -8.236   3.585 -13.841  1.00  0.00           C  
ATOM    628  O   SER E 343      -8.587   4.715 -13.500  1.00  0.00           O  
ATOM    629  CB  SER E 343      -9.294   2.907 -15.880  1.00  0.00           C  
ATOM    630  OG  SER E 343      -9.567   1.832 -16.724  1.00  0.00           O  
ATOM    631  N   GLU E 344      -6.999   3.166 -13.841  1.00  0.00           N  
ATOM    632  CA  GLU E 344      -5.839   3.992 -13.454  1.00  0.00           C  
ATOM    633  C   GLU E 344      -5.868   5.153 -14.444  1.00  0.00           C  
ATOM    634  O   GLU E 344      -6.191   4.938 -15.630  1.00  0.00           O  
ATOM    635  CB  GLU E 344      -4.567   3.207 -13.695  1.00  0.00           C  
ATOM    636  CG  GLU E 344      -3.216   3.807 -13.416  1.00  0.00           C  
ATOM    637  CD  GLU E 344      -2.826   3.829 -11.959  1.00  0.00           C  
ATOM    638  OE1 GLU E 344      -3.388   2.911 -11.328  1.00  0.00           O  
ATOM    639  OE2 GLU E 344      -2.054   4.669 -11.529  1.00  0.00           O  
ATOM    640  N   ARG E 345      -5.573   6.339 -13.988  1.00  0.00           N  
ATOM    641  CA  ARG E 345      -5.587   7.543 -14.838  1.00  0.00           C  
ATOM    642  C   ARG E 345      -4.153   7.900 -15.215  1.00  0.00           C  
ATOM    643  O   ARG E 345      -3.192   7.439 -14.572  1.00  0.00           O  
ATOM    644  CB  ARG E 345      -6.253   8.728 -14.134  1.00  0.00           C  
ATOM    645  CG  ARG E 345      -7.784   8.812 -14.113  1.00  0.00           C  
ATOM    646  CD  ARG E 345      -8.357   8.424 -15.398  1.00  0.00           C  
ATOM    647  NE  ARG E 345      -9.652   8.305 -15.833  1.00  0.00           N  
ATOM    648  CZ  ARG E 345     -10.903   8.094 -15.555  1.00  0.00           C  
ATOM    649  NH1 ARG E 345     -11.327   7.994 -14.304  1.00  0.00           N  
ATOM    650  NH2 ARG E 345     -11.848   8.002 -16.507  1.00  0.00           N  
ATOM    651  N   THR E 407      -4.048   8.722 -16.255  1.00  0.00           N  
ATOM    652  CA  THR E 407      -2.732   9.188 -16.693  1.00  0.00           C  
ATOM    653  C   THR E 407      -2.434  10.452 -15.853  1.00  0.00           C  
ATOM    654  O   THR E 407      -3.311  11.254 -15.531  1.00  0.00           O  
ATOM    655  CB  THR E 407      -2.473   9.512 -18.202  1.00  0.00           C  
ATOM    656  OG1 THR E 407      -3.656  10.221 -18.694  1.00  0.00           O  
ATOM    657  CG2 THR E 407      -2.098   8.293 -19.033  1.00  0.00           C  
ATOM    658  N   LEU E 408      -1.158  10.519 -15.538  1.00  0.00           N  
ATOM    659  CA  LEU E 408      -0.600  11.619 -14.764  1.00  0.00           C  
ATOM    660  C   LEU E 408      -0.577  12.849 -15.672  1.00  0.00           C  
ATOM    661  O   LEU E 408      -0.078  12.690 -16.803  1.00  0.00           O  
ATOM    662  CB  LEU E 408       0.780  11.168 -14.317  1.00  0.00           C  
ATOM    663  CG  LEU E 408       0.915  10.202 -13.177  1.00  0.00           C  
ATOM    664  CD1 LEU E 408       2.410  10.026 -12.826  1.00  0.00           C  
ATOM    665  CD2 LEU E 408       0.149  10.699 -11.961  1.00  0.00           C  
ATOM    666  N   ASN E 418      -1.088  13.949 -15.173  1.00  0.00           N  
ATOM    667  CA  ASN E 418      -1.061  15.209 -15.932  1.00  0.00           C  
ATOM    668  C   ASN E 418       0.226  15.947 -15.455  1.00  0.00           C  
ATOM    669  O   ASN E 418       0.720  15.659 -14.349  1.00  0.00           O  
ATOM    670  CB  ASN E 418      -2.268  16.115 -15.780  1.00  0.00           C  
ATOM    671  CG  ASN E 418      -3.519  15.386 -16.228  1.00  0.00           C  
ATOM    672  OD1 ASN E 418      -4.413  15.286 -15.373  1.00  0.00           O  
ATOM    673  ND2 ASN E 418      -3.500  14.933 -17.469  1.00  0.00           N  
ATOM    674  N   ALA E 419       0.659  16.849 -16.305  1.00  0.00           N  
ATOM    675  CA  ALA E 419       1.873  17.606 -16.011  1.00  0.00           C  
ATOM    676  C   ALA E 419       1.596  18.677 -14.995  1.00  0.00           C  
ATOM    677  O   ALA E 419       0.449  19.132 -14.923  1.00  0.00           O  
ATOM    678  CB  ALA E 419       2.356  18.156 -17.364  1.00  0.00           C  
ATOM    679  N   LYS E 420       2.607  19.113 -14.269  1.00  0.00           N  
ATOM    680  CA  LYS E 420       2.540  20.182 -13.275  1.00  0.00           C  
ATOM    681  C   LYS E 420       2.013  21.481 -13.917  1.00  0.00           C  
ATOM    682  O   LYS E 420       1.173  22.167 -13.297  1.00  0.00           O  
ATOM    683  CB  LYS E 420       3.887  20.546 -12.652  1.00  0.00           C  
ATOM    684  CG  LYS E 420       4.561  19.431 -12.096  1.00  0.00           C  
ATOM    685  N   GLU E 421       2.518  21.797 -15.096  1.00  0.00           N  
ATOM    686  CA  GLU E 421       2.125  22.998 -15.845  1.00  0.00           C  
ATOM    687  C   GLU E 421       0.641  22.939 -16.187  1.00  0.00           C  
ATOM    688  O   GLU E 421      -0.100  23.929 -16.007  1.00  0.00           O  
ATOM    689  CB  GLU E 421       2.983  23.232 -17.088  1.00  0.00           C  
ATOM    690  N   THR E 422       0.211  21.791 -16.651  1.00  0.00           N  
ATOM    691  CA  THR E 422      -1.199  21.587 -16.985  1.00  0.00           C  
ATOM    692  C   THR E 422      -2.065  21.810 -15.772  1.00  0.00           C  
ATOM    693  O   THR E 422      -2.939  22.711 -15.772  1.00  0.00           O  
ATOM    694  CB  THR E 422      -1.352  20.167 -17.633  1.00  0.00           C  
ATOM    695  OG1 THR E 422      -0.364  20.202 -18.718  1.00  0.00           O  
ATOM    696  CG2 THR E 422      -2.766  19.841 -18.098  1.00  0.00           C  
ATOM    697  N   VAL E 423      -1.801  21.063 -14.729  1.00  0.00           N  
ATOM    698  CA  VAL E 423      -2.569  21.139 -13.478  1.00  0.00           C  
ATOM    699  C   VAL E 423      -2.564  22.552 -12.922  1.00  0.00           C  
ATOM    700  O   VAL E 423      -3.615  23.100 -12.535  1.00  0.00           O  
ATOM    701  CB  VAL E 423      -2.146  20.065 -12.476  1.00  0.00           C  
ATOM    702  CG1 VAL E 423      -2.750  20.295 -11.085  1.00  0.00           C  
ATOM    703  CG2 VAL E 423      -2.559  18.687 -12.972  1.00  0.00           C  
ATOM    704  N   GLU E 424      -1.394  23.142 -12.894  1.00  0.00           N  
ATOM    705  CA  GLU E 424      -1.200  24.513 -12.406  1.00  0.00           C  
ATOM    706  C   GLU E 424      -2.112  25.459 -13.153  1.00  0.00           C  
ATOM    707  O   GLU E 424      -2.760  26.318 -12.536  1.00  0.00           O  
ATOM    708  CB  GLU E 424       0.235  24.940 -12.622  1.00  0.00           C  
ATOM    709  CG  GLU E 424       0.908  25.949 -11.706  1.00  0.00           C  
ATOM    710  CD  GLU E 424       2.413  25.825 -11.753  1.00  0.00           C  
ATOM    711  OE1 GLU E 424       2.918  26.513 -12.663  1.00  0.00           O  
ATOM    712  OE2 GLU E 424       3.027  25.101 -10.996  1.00  0.00           O  
ATOM    713  N   ALA E 425      -2.178  25.335 -14.461  1.00  0.00           N  
ATOM    714  CA  ALA E 425      -3.002  26.187 -15.330  1.00  0.00           C  
ATOM    715  C   ALA E 425      -4.489  25.984 -15.103  1.00  0.00           C  
ATOM    716  O   ALA E 425      -5.266  26.961 -15.134  1.00  0.00           O  
ATOM    717  CB  ALA E 425      -2.673  25.900 -16.795  1.00  0.00           C  
ATOM    718  N   TRP E 426      -4.874  24.737 -14.916  1.00  0.00           N  
ATOM    719  CA  TRP E 426      -6.255  24.343 -14.687  1.00  0.00           C  
ATOM    720  C   TRP E 426      -6.754  24.782 -13.322  1.00  0.00           C  
ATOM    721  O   TRP E 426      -7.954  25.052 -13.213  1.00  0.00           O  
ATOM    722  CB  TRP E 426      -6.423  22.830 -14.806  1.00  0.00           C  
ATOM    723  CG  TRP E 426      -6.334  22.301 -16.197  1.00  0.00           C  
ATOM    724  CD1 TRP E 426      -6.378  22.980 -17.379  1.00  0.00           C  
ATOM    725  CD2 TRP E 426      -6.189  20.904 -16.532  1.00  0.00           C  
ATOM    726  NE1 TRP E 426      -6.305  22.107 -18.429  1.00  0.00           N  
ATOM    727  CE2 TRP E 426      -6.183  20.829 -17.940  1.00  0.00           C  
ATOM    728  CE3 TRP E 426      -6.077  19.755 -15.776  1.00  0.00           C  
ATOM    729  CZ2 TRP E 426      -6.055  19.619 -18.609  1.00  0.00           C  
ATOM    730  CZ3 TRP E 426      -5.936  18.553 -16.433  1.00  0.00           C  
ATOM    731  CH2 TRP E 426      -5.932  18.484 -17.827  1.00  0.00           C  
ATOM    732  N   SER E 427      -5.904  24.816 -12.336  1.00  0.00           N  
ATOM    733  CA  SER E 427      -6.256  25.198 -10.978  1.00  0.00           C  
ATOM    734  C   SER E 427      -6.761  26.637 -10.872  1.00  0.00           C  
ATOM    735  O   SER E 427      -7.668  27.011 -10.091  1.00  0.00           O  
ATOM    736  CB  SER E 427      -5.034  24.999 -10.082  1.00  0.00           C  
ATOM    737  OG  SER E 427      -4.585  23.668 -10.116  1.00  0.00           O  
ATOM    738  N   ALA E 429      -6.150  27.490 -11.669  1.00  0.00           N  
ATOM    739  CA  ALA E 429      -6.406  28.925 -11.778  1.00  0.00           C  
ATOM    740  C   ALA E 429      -7.799  29.182 -12.310  1.00  0.00           C  
ATOM    741  O   ALA E 429      -8.474  30.088 -11.810  1.00  0.00           O  
ATOM    742  CB  ALA E 429      -5.315  29.533 -12.662  1.00  0.00           C  
ATOM    743  N   ARG E 431      -8.215  28.421 -13.296  1.00  0.00           N  
ATOM    744  CA  ARG E 431      -9.535  28.519 -13.930  1.00  0.00           C  
ATOM    745  C   ARG E 431     -10.645  28.061 -12.988  1.00  0.00           C  
ATOM    746  O   ARG E 431     -11.660  28.731 -12.769  1.00  0.00           O  
ATOM    747  CB  ARG E 431      -9.596  27.643 -15.183  1.00  0.00           C  
ATOM    748  CG  ARG E 431      -8.468  27.969 -16.158  1.00  0.00           C  
ATOM    749  CD  ARG E 431      -9.035  28.777 -17.286  1.00  0.00           C  
ATOM    750  NE  ARG E 431     -10.025  27.952 -17.962  1.00  0.00           N  
ATOM    751  CZ  ARG E 431     -10.930  28.379 -18.841  1.00  0.00           C  
ATOM    752  NH1 ARG E 431     -11.019  29.663 -19.191  1.00  0.00           N  
ATOM    753  NH2 ARG E 431     -11.757  27.467 -19.368  1.00  0.00           N  
ATOM    754  N   ILE E 432     -10.383  26.897 -12.419  1.00  0.00           N  
ATOM    755  CA  ILE E 432     -11.244  26.181 -11.462  1.00  0.00           C  
ATOM    756  C   ILE E 432     -11.507  27.090 -10.297  1.00  0.00           C  
ATOM    757  O   ILE E 432     -12.646  27.286  -9.832  1.00  0.00           O  
ATOM    758  CB  ILE E 432     -10.599  24.767 -11.231  1.00  0.00           C  
ATOM    759  CG1 ILE E 432     -11.047  23.964 -12.507  1.00  0.00           C  
ATOM    760  CG2 ILE E 432     -10.912  24.023  -9.937  1.00  0.00           C  
ATOM    761  CD1 ILE E 432     -10.524  22.519 -12.571  1.00  0.00           C  
ATOM    762  N   LYS E 433     -10.447  27.741  -9.842  1.00  0.00           N  
ATOM    763  CA  LYS E 433     -10.551  28.711  -8.745  1.00  0.00           C  
ATOM    764  C   LYS E 433     -11.593  29.757  -9.135  1.00  0.00           C  
ATOM    765  O   LYS E 433     -12.431  30.106  -8.275  1.00  0.00           O  
ATOM    766  CB  LYS E 433      -9.229  29.373  -8.422  1.00  0.00           C  
ATOM    767  CG  LYS E 433      -9.332  30.453  -7.341  1.00  0.00           C  
ATOM    768  CD  LYS E 433      -7.975  31.072  -7.023  1.00  0.00           C  
ATOM    769  CE  LYS E 433      -8.029  31.907  -5.754  1.00  0.00           C  
ATOM    770  NZ  LYS E 433      -6.691  32.488  -5.424  1.00  0.00           N  
ATOM    771  N   GLU E 434     -11.539  30.231 -10.369  1.00  0.00           N  
ATOM    772  CA  GLU E 434     -12.467  31.249 -10.873  1.00  0.00           C  
ATOM    773  C   GLU E 434     -13.902  30.769 -10.859  1.00  0.00           C  
ATOM    774  O   GLU E 434     -14.682  31.543 -10.267  1.00  0.00           O  
ATOM    775  CB  GLU E 434     -12.141  31.769 -12.267  1.00  0.00           C  
ATOM    776  N   GLN E 435     -14.215  29.623 -11.434  1.00  0.00           N  
ATOM    777  CA  GLN E 435     -15.598  29.115 -11.435  1.00  0.00           C  
ATOM    778  C   GLN E 435     -16.121  28.839 -10.027  1.00  0.00           C  
ATOM    779  O   GLN E 435     -17.330  29.023  -9.776  1.00  0.00           O  
ATOM    780  CB  GLN E 435     -15.814  27.833 -12.243  1.00  0.00           C  
ATOM    781  CG  GLN E 435     -15.143  27.838 -13.588  1.00  0.00           C  
ATOM    782  CD  GLN E 435     -15.184  26.495 -14.266  1.00  0.00           C  
ATOM    783  OE1 GLN E 435     -14.988  25.477 -13.608  1.00  0.00           O  
ATOM    784  NE2 GLN E 435     -15.442  26.499 -15.575  1.00  0.00           N  
ATOM    785  N   LEU E 436     -15.263  28.381  -9.141  1.00  0.00           N  
ATOM    786  CA  LEU E 436     -15.714  28.073  -7.762  1.00  0.00           C  
ATOM    787  C   LEU E 436     -16.253  29.333  -7.121  1.00  0.00           C  
ATOM    788  O   LEU E 436     -17.394  29.351  -6.644  1.00  0.00           O  
ATOM    789  CB  LEU E 436     -14.584  27.352  -7.046  1.00  0.00           C  
ATOM    790  CG  LEU E 436     -14.439  25.859  -7.302  1.00  0.00           C  
ATOM    791  CD1 LEU E 436     -13.209  25.385  -6.553  1.00  0.00           C  
ATOM    792  CD2 LEU E 436     -15.699  25.175  -6.800  1.00  0.00           C  
ATOM    793  N   GLY E 437     -15.495  30.403  -7.142  1.00  0.00           N  
ATOM    794  CA  GLY E 437     -15.827  31.701  -6.599  1.00  0.00           C  
ATOM    795  C   GLY E 437     -17.188  32.262  -6.922  1.00  0.00           C  
ATOM    796  O   GLY E 437     -17.727  33.025  -6.080  1.00  0.00           O  
ATOM    797  N   ARG E 438     -17.789  31.938  -8.052  1.00  0.00           N  
ATOM    798  CA  ARG E 438     -19.080  32.370  -8.507  1.00  0.00           C  
ATOM    799  C   ARG E 438     -20.232  31.937  -7.584  1.00  0.00           C  
ATOM    800  O   ARG E 438     -21.208  32.681  -7.491  1.00  0.00           O  
ATOM    801  CB  ARG E 438     -19.549  31.764  -9.842  1.00  0.00           C  
ATOM    802  CG  ARG E 438     -18.619  31.639 -10.994  1.00  0.00           C  
ATOM    803  CD  ARG E 438     -19.261  31.031 -12.209  1.00  0.00           C  
ATOM    804  NE  ARG E 438     -18.245  30.768 -13.243  1.00  0.00           N  
ATOM    805  CZ  ARG E 438     -18.483  29.963 -14.277  1.00  0.00           C  
ATOM    806  NH1 ARG E 438     -19.654  29.352 -14.434  1.00  0.00           N  
ATOM    807  NH2 ARG E 438     -17.532  29.747 -15.181  1.00  0.00           N  
ATOM    808  N   PHE E 439     -20.114  30.768  -7.040  1.00  0.00           N  
ATOM    809  CA  PHE E 439     -21.125  30.131  -6.214  1.00  0.00           C  
ATOM    810  C   PHE E 439     -21.135  30.492  -4.753  1.00  0.00           C  
ATOM    811  O   PHE E 439     -22.149  30.202  -4.055  1.00  0.00           O  
ATOM    812  CB  PHE E 439     -21.003  28.595  -6.481  1.00  0.00           C  
ATOM    813  CG  PHE E 439     -21.146  28.242  -7.947  1.00  0.00           C  
ATOM    814  CD1 PHE E 439     -22.422  28.140  -8.517  1.00  0.00           C  
ATOM    815  CD2 PHE E 439     -20.028  28.027  -8.741  1.00  0.00           C  
ATOM    816  CE1 PHE E 439     -22.593  27.831  -9.858  1.00  0.00           C  
ATOM    817  CE2 PHE E 439     -20.187  27.707 -10.096  1.00  0.00           C  
ATOM    818  CZ  PHE E 439     -21.472  27.616 -10.666  1.00  0.00           C  
ATOM    819  N   LEU E 444     -20.081  31.093  -4.235  1.00  0.00           N  
ATOM    820  CA  LEU E 444     -19.955  31.469  -2.826  1.00  0.00           C  
ATOM    821  C   LEU E 444     -19.863  32.976  -2.584  1.00  0.00           C  
ATOM    822  O   LEU E 444     -19.528  33.784  -3.471  1.00  0.00           O  
ATOM    823  CB  LEU E 444     -18.710  30.764  -2.276  1.00  0.00           C  
ATOM    824  CG  LEU E 444     -18.495  29.299  -2.577  1.00  0.00           C  
ATOM    825  CD1 LEU E 444     -17.112  28.848  -2.134  1.00  0.00           C  
ATOM    826  CD2 LEU E 444     -19.585  28.507  -1.836  1.00  0.00           C  
ATOM    827  N   ASP E 445     -20.115  33.289  -1.315  1.00  0.00           N  
ATOM    828  CA  ASP E 445     -20.089  34.663  -0.797  1.00  0.00           C  
ATOM    829  C   ASP E 445     -18.813  34.978  -0.010  1.00  0.00           C  
ATOM    830  O   ASP E 445     -18.392  34.355   0.970  1.00  0.00           O  
ATOM    831  CB  ASP E 445     -21.366  34.940  -0.010  1.00  0.00           C  
ATOM    832  CG  ASP E 445     -21.481  36.342   0.528  1.00  0.00           C  
ATOM    833  OD1 ASP E 445     -21.039  37.318  -0.071  1.00  0.00           O  
ATOM    834  OD2 ASP E 445     -22.056  36.482   1.622  1.00  0.00           O  
ATOM    835  N   PHE E 457     -18.208  36.046  -0.495  1.00  0.00           N  
ATOM    836  CA  PHE E 457     -16.968  36.621   0.033  1.00  0.00           C  
ATOM    837  C   PHE E 457     -17.168  37.924   0.796  1.00  0.00           C  
ATOM    838  O   PHE E 457     -16.244  38.368   1.510  1.00  0.00           O  
ATOM    839  CB  PHE E 457     -15.960  36.812  -1.122  1.00  0.00           C  
ATOM    840  CG  PHE E 457     -15.505  35.491  -1.681  1.00  0.00           C  
ATOM    841  CD1 PHE E 457     -14.392  34.865  -1.120  1.00  0.00           C  
ATOM    842  CD2 PHE E 457     -16.209  34.895  -2.728  1.00  0.00           C  
ATOM    843  CE1 PHE E 457     -13.964  33.644  -1.638  1.00  0.00           C  
ATOM    844  CE2 PHE E 457     -15.801  33.661  -3.242  1.00  0.00           C  
ATOM    845  CZ  PHE E 457     -14.669  33.037  -2.688  1.00  0.00           C  
ATOM    846  N   GLU E 458     -18.357  38.488   0.651  1.00  0.00           N  
ATOM    847  CA  GLU E 458     -18.722  39.762   1.288  1.00  0.00           C  
ATOM    848  C   GLU E 458     -19.287  39.655   2.688  1.00  0.00           C  
ATOM    849  O   GLU E 458     -19.181  40.649   3.448  1.00  0.00           O  
ATOM    850  CB  GLU E 458     -19.681  40.532   0.369  1.00  0.00           C  
ATOM    851  N   ALA E 459     -19.861  38.522   2.998  1.00  0.00           N  
ATOM    852  CA  ALA E 459     -20.452  38.218   4.293  1.00  0.00           C  
ATOM    853  C   ALA E 459     -19.418  38.368   5.404  1.00  0.00           C  
ATOM    854  O   ALA E 459     -18.244  38.016   5.211  1.00  0.00           O  
ATOM    855  CB  ALA E 459     -20.977  36.779   4.297  1.00  0.00           C  
ATOM    856  N   ASP E 460     -19.862  38.871   6.526  1.00  0.00           N  
ATOM    857  CA  ASP E 460     -18.981  39.045   7.696  1.00  0.00           C  
ATOM    858  C   ASP E 460     -19.466  37.951   8.653  1.00  0.00           C  
ATOM    859  O   ASP E 460     -20.690  37.847   8.875  1.00  0.00           O  
ATOM    860  CB  ASP E 460     -19.002  40.452   8.257  1.00  0.00           C  
ATOM    861  CG  ASP E 460     -18.492  40.462   9.699  1.00  0.00           C  
ATOM    862  OD1 ASP E 460     -17.254  40.394   9.868  1.00  0.00           O  
ATOM    863  OD2 ASP E 460     -19.339  40.504  10.616  1.00  0.00           O  
ATOM    864  N   GLY E 461     -18.524  37.182   9.141  1.00  0.00           N  
ATOM    865  CA  GLY E 461     -18.913  36.072  10.054  1.00  0.00           C  
ATOM    866  C   GLY E 461     -18.712  34.765   9.297  1.00  0.00           C  
ATOM    867  O   GLY E 461     -17.992  33.900   9.827  1.00  0.00           O  
ATOM    868  N   ASN E 463     -19.255  34.669   8.082  1.00  0.00           N  
ATOM    869  CA  ASN E 463     -19.068  33.418   7.319  1.00  0.00           C  
ATOM    870  C   ASN E 463     -18.670  33.546   5.873  1.00  0.00           C  
ATOM    871  O   ASN E 463     -19.189  32.791   5.001  1.00  0.00           O  
ATOM    872  CB  ASN E 463     -20.343  32.576   7.561  1.00  0.00           C  
ATOM    873  CG  ASN E 463     -21.551  33.011   6.762  1.00  0.00           C  
ATOM    874  OD1 ASN E 463     -21.713  34.202   6.472  1.00  0.00           O  
ATOM    875  ND2 ASN E 463     -22.422  32.099   6.333  1.00  0.00           N  
ATOM    876  N   PRO E 471     -17.747  34.434   5.543  1.00  0.00           N  
ATOM    877  CA  PRO E 471     -17.289  34.594   4.145  1.00  0.00           C  
ATOM    878  C   PRO E 471     -16.471  33.353   3.780  1.00  0.00           C  
ATOM    879  O   PRO E 471     -15.796  32.758   4.636  1.00  0.00           O  
ATOM    880  CB  PRO E 471     -16.443  35.860   4.190  1.00  0.00           C  
ATOM    881  CG  PRO E 471     -15.773  35.695   5.557  1.00  0.00           C  
ATOM    882  CD  PRO E 471     -16.990  35.349   6.425  1.00  0.00           C  
ATOM    883  N   ALA E 472     -16.549  32.957   2.530  1.00  0.00           N  
ATOM    884  CA  ALA E 472     -15.810  31.775   2.072  1.00  0.00           C  
ATOM    885  C   ALA E 472     -14.316  32.081   1.968  1.00  0.00           C  
ATOM    886  O   ALA E 472     -13.788  33.190   2.115  1.00  0.00           O  
ATOM    887  CB  ALA E 472     -16.449  31.369   0.749  1.00  0.00           C  
ATOM    888  N   LYS E 473     -13.587  31.035   1.669  1.00  0.00           N  
ATOM    889  CA  LYS E 473     -12.181  30.919   1.424  1.00  0.00           C  
ATOM    890  C   LYS E 473     -12.001  29.884   0.289  1.00  0.00           C  
ATOM    891  O   LYS E 473     -12.699  28.857   0.267  1.00  0.00           O  
ATOM    892  CB  LYS E 473     -11.354  30.445   2.610  1.00  0.00           C  
ATOM    893  CG  LYS E 473     -10.910  31.546   3.538  1.00  0.00           C  
ATOM    894  CD  LYS E 473      -9.707  31.209   4.402  1.00  0.00           C  
ATOM    895  CE  LYS E 473      -9.239  32.385   5.214  1.00  0.00           C  
ATOM    896  NZ  LYS E 473      -8.697  31.963   6.537  1.00  0.00           N  
ATOM    897  N   ILE E 474     -11.094  30.192  -0.616  1.00  0.00           N  
ATOM    898  CA  ILE E 474     -10.742  29.269  -1.706  1.00  0.00           C  
ATOM    899  C   ILE E 474      -9.296  28.885  -1.314  1.00  0.00           C  
ATOM    900  O   ILE E 474      -8.556  29.785  -0.941  1.00  0.00           O  
ATOM    901  CB  ILE E 474     -10.859  29.697  -3.182  1.00  0.00           C  
ATOM    902  CG1 ILE E 474     -12.314  30.069  -3.540  1.00  0.00           C  
ATOM    903  CG2 ILE E 474     -10.313  28.535  -4.109  1.00  0.00           C  
ATOM    904  CD1 ILE E 474     -12.663  30.116  -5.067  1.00  0.00           C  
ATOM    905  N   LYS E 475      -8.958  27.621  -1.286  1.00  0.00           N  
ATOM    906  CA  LYS E 475      -7.577  27.260  -0.881  1.00  0.00           C  
ATOM    907  C   LYS E 475      -7.040  26.274  -1.892  1.00  0.00           C  
ATOM    908  O   LYS E 475      -7.834  25.742  -2.677  1.00  0.00           O  
ATOM    909  CB  LYS E 475      -7.492  26.752   0.532  1.00  0.00           C  
ATOM    910  CG  LYS E 475      -7.962  27.722   1.622  1.00  0.00           C  
ATOM    911  CD  LYS E 475      -7.497  27.209   2.992  1.00  0.00           C  
ATOM    912  CE  LYS E 475      -7.375  28.416   3.892  1.00  0.00           C  
ATOM    913  NZ  LYS E 475      -6.368  28.235   4.939  1.00  0.00           N  
ATOM    914  N   ASN E 476      -5.742  26.101  -1.894  1.00  0.00           N  
ATOM    915  CA  ASN E 476      -4.997  25.216  -2.787  1.00  0.00           C  
ATOM    916  C   ASN E 476      -4.075  24.388  -1.891  1.00  0.00           C  
ATOM    917  O   ASN E 476      -3.199  24.978  -1.251  1.00  0.00           O  
ATOM    918  CB  ASN E 476      -4.226  25.985  -3.861  1.00  0.00           C  
ATOM    919  CG  ASN E 476      -3.724  25.084  -4.989  1.00  0.00           C  
ATOM    920  OD1 ASN E 476      -3.394  23.902  -4.786  1.00  0.00           O  
ATOM    921  ND2 ASN E 476      -3.673  25.619  -6.221  1.00  0.00           N  
ATOM    922  N   ASN E 477      -4.247  23.086  -1.934  1.00  0.00           N  
ATOM    923  CA  ASN E 477      -3.468  22.122  -1.125  1.00  0.00           C  
ATOM    924  C   ASN E 477      -2.016  21.999  -1.551  1.00  0.00           C  
ATOM    925  O   ASN E 477      -1.196  21.356  -0.834  1.00  0.00           O  
ATOM    926  CB  ASN E 477      -4.145  20.770  -0.982  1.00  0.00           C  
ATOM    927  CG  ASN E 477      -4.360  19.988  -2.241  1.00  0.00           C  
ATOM    928  OD1 ASN E 477      -3.819  20.222  -3.322  1.00  0.00           O  
ATOM    929  ND2 ASN E 477      -5.174  18.926  -2.143  1.00  0.00           N  
ATOM    930  N   TYR E 478      -1.655  22.638  -2.646  1.00  0.00           N  
ATOM    931  CA  TYR E 478      -0.286  22.659  -3.146  1.00  0.00           C  
ATOM    932  C   TYR E 478       0.598  23.374  -2.120  1.00  0.00           C  
ATOM    933  O   TYR E 478       1.765  23.017  -1.867  1.00  0.00           O  
ATOM    934  CB  TYR E 478      -0.164  23.292  -4.556  1.00  0.00           C  
ATOM    935  CG  TYR E 478       1.213  22.899  -5.072  1.00  0.00           C  
ATOM    936  CD1 TYR E 478       1.459  21.640  -5.595  1.00  0.00           C  
ATOM    937  CD2 TYR E 478       2.262  23.808  -4.966  1.00  0.00           C  
ATOM    938  CE1 TYR E 478       2.733  21.285  -6.043  1.00  0.00           C  
ATOM    939  CE2 TYR E 478       3.551  23.475  -5.407  1.00  0.00           C  
ATOM    940  CZ  TYR E 478       3.772  22.207  -5.945  1.00  0.00           C  
ATOM    941  OH  TYR E 478       5.040  21.927  -6.332  1.00  0.00           O  
ATOM    942  N   ASP E 479       0.005  24.384  -1.495  1.00  0.00           N  
ATOM    943  CA  ASP E 479       0.611  25.215  -0.472  1.00  0.00           C  
ATOM    944  C   ASP E 479       1.134  24.426   0.721  1.00  0.00           C  
ATOM    945  O   ASP E 479       2.103  24.914   1.313  1.00  0.00           O  
ATOM    946  CB  ASP E 479      -0.348  26.328  -0.001  1.00  0.00           C  
ATOM    947  CG  ASP E 479      -0.704  27.207  -1.182  1.00  0.00           C  
ATOM    948  OD1 ASP E 479       0.022  27.123  -2.200  1.00  0.00           O  
ATOM    949  OD2 ASP E 479      -1.689  27.962  -1.129  1.00  0.00           O  
ATOM    950  N   TRP E 482       0.508  23.331   1.085  1.00  0.00           N  
ATOM    951  CA  TRP E 482       1.009  22.583   2.253  1.00  0.00           C  
ATOM    952  C   TRP E 482       1.475  21.221   1.783  1.00  0.00           C  
ATOM    953  O   TRP E 482       2.201  20.629   2.599  1.00  0.00           O  
ATOM    954  CB  TRP E 482       0.045  22.606   3.395  1.00  0.00           C  
ATOM    955  CG  TRP E 482      -1.283  21.992   3.147  1.00  0.00           C  
ATOM    956  CD1 TRP E 482      -1.599  20.660   3.203  1.00  0.00           C  
ATOM    957  CD2 TRP E 482      -2.491  22.685   2.814  1.00  0.00           C  
ATOM    958  NE1 TRP E 482      -2.920  20.484   2.923  1.00  0.00           N  
ATOM    959  CE2 TRP E 482      -3.498  21.706   2.680  1.00  0.00           C  
ATOM    960  CE3 TRP E 482      -2.810  24.024   2.647  1.00  0.00           C  
ATOM    961  CZ2 TRP E 482      -4.820  22.024   2.365  1.00  0.00           C  
ATOM    962  CZ3 TRP E 482      -4.123  24.348   2.345  1.00  0.00           C  
ATOM    963  CH2 TRP E 482      -5.114  23.363   2.205  1.00  0.00           C  
ATOM    964  N   ILE E 485       1.097  20.787   0.591  1.00  0.00           N  
ATOM    965  CA  ILE E 485       1.601  19.454   0.176  1.00  0.00           C  
ATOM    966  C   ILE E 485       2.859  19.633  -0.669  1.00  0.00           C  
ATOM    967  O   ILE E 485       3.824  18.843  -0.541  1.00  0.00           O  
ATOM    968  CB  ILE E 485       0.538  18.539  -0.478  1.00  0.00           C  
ATOM    969  CG1 ILE E 485      -0.635  18.251   0.503  1.00  0.00           C  
ATOM    970  CG2 ILE E 485       1.180  17.213  -0.957  1.00  0.00           C  
ATOM    971  CD1 ILE E 485      -1.879  17.614  -0.222  1.00  0.00           C  
ATOM    972  N   GLY E 486       2.878  20.668  -1.489  1.00  0.00           N  
ATOM    973  CA  GLY E 486       3.977  21.023  -2.364  1.00  0.00           C  
ATOM    974  C   GLY E 486       5.321  20.904  -1.646  1.00  0.00           C  
ATOM    975  O   GLY E 486       6.147  20.090  -2.072  1.00  0.00           O  
ATOM    976  N   PRO E 489       5.513  21.662  -0.568  1.00  0.00           N  
ATOM    977  CA  PRO E 489       6.735  21.668   0.198  1.00  0.00           C  
ATOM    978  C   PRO E 489       7.004  20.578   1.198  1.00  0.00           C  
ATOM    979  O   PRO E 489       8.029  20.642   1.943  1.00  0.00           O  
ATOM    980  CB  PRO E 489       6.683  23.039   0.890  1.00  0.00           C  
ATOM    981  CG  PRO E 489       5.241  23.353   1.066  1.00  0.00           C  
ATOM    982  CD  PRO E 489       4.530  22.646  -0.062  1.00  0.00           C  
ATOM    983  N   LEU E 490       6.188  19.564   1.272  1.00  0.00           N  
ATOM    984  CA  LEU E 490       6.326  18.431   2.215  1.00  0.00           C  
ATOM    985  C   LEU E 490       7.251  17.390   1.620  1.00  0.00           C  
ATOM    986  O   LEU E 490       7.097  16.947   0.461  1.00  0.00           O  
ATOM    987  CB  LEU E 490       4.879  18.036   2.500  1.00  0.00           C  
ATOM    988  CG  LEU E 490       4.580  16.991   3.548  1.00  0.00           C  
ATOM    989  CD1 LEU E 490       4.580  17.527   4.969  1.00  0.00           C  
ATOM    990  CD2 LEU E 490       3.200  16.393   3.215  1.00  0.00           C  
ATOM    991  N   ASP E 494       8.236  17.014   2.411  1.00  0.00           N  
ATOM    992  CA  ASP E 494       9.255  16.006   2.082  1.00  0.00           C  
ATOM    993  C   ASP E 494       8.669  14.607   2.360  1.00  0.00           C  
ATOM    994  O   ASP E 494       7.906  14.385   3.308  1.00  0.00           O  
ATOM    995  CB  ASP E 494      10.583  16.193   2.807  1.00  0.00           C  
ATOM    996  CG  ASP E 494      10.490  15.949   4.295  1.00  0.00           C  
ATOM    997  OD1 ASP E 494       9.964  16.821   5.003  1.00  0.00           O  
ATOM    998  OD2 ASP E 494      10.881  14.943   4.883  1.00  0.00           O  
ATOM    999  N   VAL E 495       9.104  13.696   1.519  1.00  0.00           N  
ATOM   1000  CA  VAL E 495       8.646  12.285   1.577  1.00  0.00           C  
ATOM   1001  C   VAL E 495       8.790  11.713   2.961  1.00  0.00           C  
ATOM   1002  O   VAL E 495       7.831  11.159   3.533  1.00  0.00           O  
ATOM   1003  CB  VAL E 495       9.278  11.563   0.371  1.00  0.00           C  
ATOM   1004  CG1 VAL E 495      10.719  11.125   0.542  1.00  0.00           C  
ATOM   1005  CG2 VAL E 495       8.413  10.398  -0.067  1.00  0.00           C  
ATOM   1006  N   ILE E 496       9.934  11.848   3.594  1.00  0.00           N  
ATOM   1007  CA  ILE E 496      10.233  11.342   4.926  1.00  0.00           C  
ATOM   1008  C   ILE E 496       9.231  11.785   5.959  1.00  0.00           C  
ATOM   1009  O   ILE E 496       8.756  10.982   6.783  1.00  0.00           O  
ATOM   1010  CB  ILE E 496      11.737  11.638   5.302  1.00  0.00           C  
ATOM   1011  CG1 ILE E 496      12.635  10.678   4.468  1.00  0.00           C  
ATOM   1012  CG2 ILE E 496      12.028  11.497   6.817  1.00  0.00           C  
ATOM   1013  CD1 ILE E 496      14.127  10.644   4.900  1.00  0.00           C  
ATOM   1014  N   THR E 498       8.881  13.042   5.963  1.00  0.00           N  
ATOM   1015  CA  THR E 498       7.921  13.675   6.886  1.00  0.00           C  
ATOM   1016  C   THR E 498       6.532  13.095   6.706  1.00  0.00           C  
ATOM   1017  O   THR E 498       5.768  12.790   7.632  1.00  0.00           O  
ATOM   1018  CB  THR E 498       7.958  15.243   6.680  1.00  0.00           C  
ATOM   1019  OG1 THR E 498       9.353  15.645   6.955  1.00  0.00           O  
ATOM   1020  CG2 THR E 498       6.961  16.016   7.542  1.00  0.00           C  
ATOM   1021  N   PHE E 499       6.230  12.941   5.434  1.00  0.00           N  
ATOM   1022  CA  PHE E 499       4.982  12.359   4.939  1.00  0.00           C  
ATOM   1023  C   PHE E 499       4.842  10.910   5.410  1.00  0.00           C  
ATOM   1024  O   PHE E 499       3.796  10.587   6.008  1.00  0.00           O  
ATOM   1025  CB  PHE E 499       4.884  12.425   3.406  1.00  0.00           C  
ATOM   1026  CG  PHE E 499       3.595  11.779   2.983  1.00  0.00           C  
ATOM   1027  CD1 PHE E 499       2.395  12.472   3.159  1.00  0.00           C  
ATOM   1028  CD2 PHE E 499       3.600  10.485   2.455  1.00  0.00           C  
ATOM   1029  CE1 PHE E 499       1.195  11.905   2.782  1.00  0.00           C  
ATOM   1030  CE2 PHE E 499       2.385   9.890   2.075  1.00  0.00           C  
ATOM   1031  CZ  PHE E 499       1.200  10.622   2.241  1.00  0.00           C  
ATOM   1032  N   LEU E 500       5.857  10.081   5.145  1.00  0.00           N  
ATOM   1033  CA  LEU E 500       5.795   8.665   5.533  1.00  0.00           C  
ATOM   1034  C   LEU E 500       5.699   8.495   7.042  1.00  0.00           C  
ATOM   1035  O   LEU E 500       4.967   7.566   7.478  1.00  0.00           O  
ATOM   1036  CB  LEU E 500       6.874   7.834   4.831  1.00  0.00           C  
ATOM   1037  CG  LEU E 500       6.811   7.748   3.312  1.00  0.00           C  
ATOM   1038  CD1 LEU E 500       8.041   7.014   2.785  1.00  0.00           C  
ATOM   1039  CD2 LEU E 500       5.539   7.007   2.955  1.00  0.00           C  
ATOM   1040  N   ARG E 501       6.372   9.320   7.806  1.00  0.00           N  
ATOM   1041  CA  ARG E 501       6.389   9.258   9.262  1.00  0.00           C  
ATOM   1042  C   ARG E 501       5.217   9.905   9.976  1.00  0.00           C  
ATOM   1043  O   ARG E 501       4.585   9.256  10.829  1.00  0.00           O  
ATOM   1044  CB  ARG E 501       7.684   9.916   9.796  1.00  0.00           C  
ATOM   1045  CG  ARG E 501       8.956   9.168   9.501  1.00  0.00           C  
ATOM   1046  CD  ARG E 501      10.146   9.957   9.866  1.00  0.00           C  
ATOM   1047  NE  ARG E 501      10.289  10.323  11.250  1.00  0.00           N  
ATOM   1048  CZ  ARG E 501      10.989   9.723  12.200  1.00  0.00           C  
ATOM   1049  NH1 ARG E 501      11.668   8.599  11.947  1.00  0.00           N  
ATOM   1050  NH2 ARG E 501      11.040  10.185  13.447  1.00  0.00           N  
ATOM   1051  N   ASP E 502       4.932  11.153   9.661  1.00  0.00           N  
ATOM   1052  CA  ASP E 502       3.857  11.924  10.293  1.00  0.00           C  
ATOM   1053  C   ASP E 502       2.464  11.509   9.839  1.00  0.00           C  
ATOM   1054  O   ASP E 502       1.526  11.613  10.655  1.00  0.00           O  
ATOM   1055  CB  ASP E 502       4.112  13.423  10.147  1.00  0.00           C  
ATOM   1056  CG  ASP E 502       5.272  13.979  10.941  1.00  0.00           C  
ATOM   1057  OD1 ASP E 502       5.988  13.311  11.708  1.00  0.00           O  
ATOM   1058  OD2 ASP E 502       5.467  15.213  10.777  1.00  0.00           O  
ATOM   1059  N   VAL E 503       2.312  11.073   8.608  1.00  0.00           N  
ATOM   1060  CA  VAL E 503       0.979  10.662   8.126  1.00  0.00           C  
ATOM   1061  C   VAL E 503       0.899   9.142   8.062  1.00  0.00           C  
ATOM   1062  O   VAL E 503      -0.002   8.565   8.699  1.00  0.00           O  
ATOM   1063  CB  VAL E 503       0.600  11.380   6.811  1.00  0.00           C  
ATOM   1064  CG1 VAL E 503      -0.786  11.029   6.313  1.00  0.00           C  
ATOM   1065  CG2 VAL E 503       0.723  12.894   6.948  1.00  0.00           C  
ATOM   1066  N   GLY E 840       1.810   8.540   7.329  1.00  0.00           N  
ATOM   1067  CA  GLY E 840       1.870   7.110   7.122  1.00  0.00           C  
ATOM   1068  C   GLY E 840       1.867   6.213   8.327  1.00  0.00           C  
ATOM   1069  O   GLY E 840       1.256   5.106   8.343  1.00  0.00           O  
ATOM   1070  N   LYS E 841       2.523   6.603   9.416  1.00  0.00           N  
ATOM   1071  CA  LYS E 841       2.607   5.768  10.628  1.00  0.00           C  
ATOM   1072  C   LYS E 841       1.245   5.469  11.211  1.00  0.00           C  
ATOM   1073  O   LYS E 841       0.990   4.423  11.849  1.00  0.00           O  
ATOM   1074  CB  LYS E 841       3.598   6.404  11.578  1.00  0.00           C  
ATOM   1075  CG  LYS E 841       4.452   5.473  12.400  1.00  0.00           C  
ATOM   1076  CD  LYS E 841       5.303   4.420  11.680  1.00  0.00           C  
ATOM   1077  CE  LYS E 841       5.770   3.411  12.734  1.00  0.00           C  
ATOM   1078  NZ  LYS E 841       6.489   2.257  12.192  1.00  0.00           N  
ATOM   1079  N   HIS E 844       0.291   6.346  10.997  1.00  0.00           N  
ATOM   1080  CA  HIS E 844      -1.080   6.312  11.434  1.00  0.00           C  
ATOM   1081  C   HIS E 844      -1.996   5.360  10.712  1.00  0.00           C  
ATOM   1082  O   HIS E 844      -3.116   5.121  11.213  1.00  0.00           O  
ATOM   1083  CB  HIS E 844      -1.726   7.744  11.348  1.00  0.00           C  
ATOM   1084  CG  HIS E 844      -0.996   8.581  12.365  1.00  0.00           C  
ATOM   1085  ND1 HIS E 844      -0.904   8.191  13.684  1.00  0.00           N  
ATOM   1086  CD2 HIS E 844      -0.304   9.722  12.255  1.00  0.00           C  
ATOM   1087  CE1 HIS E 844      -0.186   9.108  14.330  1.00  0.00           C  
ATOM   1088  NE2 HIS E 844       0.175  10.039  13.494  1.00  0.00           N  
ATOM   1089  N   PHE E 845      -1.588   4.860   9.575  1.00  0.00           N  
ATOM   1090  CA  PHE E 845      -2.380   3.954   8.750  1.00  0.00           C  
ATOM   1091  C   PHE E 845      -1.732   2.600   8.486  1.00  0.00           C  
ATOM   1092  O   PHE E 845      -0.576   2.534   8.039  1.00  0.00           O  
ATOM   1093  CB  PHE E 845      -2.701   4.626   7.400  1.00  0.00           C  
ATOM   1094  CG  PHE E 845      -3.546   5.858   7.531  1.00  0.00           C  
ATOM   1095  CD1 PHE E 845      -4.935   5.770   7.562  1.00  0.00           C  
ATOM   1096  CD2 PHE E 845      -2.926   7.114   7.642  1.00  0.00           C  
ATOM   1097  CE1 PHE E 845      -5.723   6.915   7.689  1.00  0.00           C  
ATOM   1098  CE2 PHE E 845      -3.681   8.269   7.768  1.00  0.00           C  
ATOM   1099  CZ  PHE E 845      -5.073   8.155   7.799  1.00  0.00           C  
ATOM   1100  N   SER E 846      -2.527   1.570   8.719  1.00  0.00           N  
ATOM   1101  CA  SER E 846      -2.071   0.189   8.455  1.00  0.00           C  
ATOM   1102  C   SER E 846      -2.488  -0.063   7.013  1.00  0.00           C  
ATOM   1103  O   SER E 846      -3.459   0.567   6.556  1.00  0.00           O  
ATOM   1104  CB  SER E 846      -2.743  -0.789   9.395  1.00  0.00           C  
ATOM   1105  OG  SER E 846      -4.069  -0.963   8.924  1.00  0.00           O  
ATOM   1106  N   VAL E 847      -1.858  -0.934   6.299  1.00  0.00           N  
ATOM   1107  CA  VAL E 847      -2.149  -1.275   4.908  1.00  0.00           C  
ATOM   1108  C   VAL E 847      -3.500  -1.971   4.795  1.00  0.00           C  
ATOM   1109  O   VAL E 847      -4.143  -1.935   3.749  1.00  0.00           O  
ATOM   1110  CB  VAL E 847      -1.003  -2.128   4.316  1.00  0.00           C  
ATOM   1111  CG1 VAL E 847      -1.334  -2.699   2.943  1.00  0.00           C  
ATOM   1112  CG2 VAL E 847       0.285  -1.341   4.250  1.00  0.00           C  
ATOM   1113  N   ASN E 848      -3.883  -2.601   5.866  1.00  0.00           N  
ATOM   1114  CA  ASN E 848      -5.127  -3.381   6.017  1.00  0.00           C  
ATOM   1115  C   ASN E 848      -6.357  -2.485   6.077  1.00  0.00           C  
ATOM   1116  O   ASN E 848      -7.429  -2.843   5.584  1.00  0.00           O  
ATOM   1117  CB  ASN E 848      -4.862  -4.314   7.188  1.00  0.00           C  
ATOM   1118  CG  ASN E 848      -5.754  -5.494   7.389  1.00  0.00           C  
ATOM   1119  OD1 ASN E 848      -5.389  -6.427   8.149  1.00  0.00           O  
ATOM   1120  ND2 ASN E 848      -6.941  -5.523   6.757  1.00  0.00           N  
ATOM   1121  N   TYR E 849      -6.252  -1.319   6.646  1.00  0.00           N  
ATOM   1122  CA  TYR E 849      -7.302  -0.317   6.758  1.00  0.00           C  
ATOM   1123  C   TYR E 849      -7.553   0.291   5.386  1.00  0.00           C  
ATOM   1124  O   TYR E 849      -8.677   0.498   4.938  1.00  0.00           O  
ATOM   1125  CB  TYR E 849      -6.883   0.749   7.797  1.00  0.00           C  
ATOM   1126  CG  TYR E 849      -7.782   1.961   7.787  1.00  0.00           C  
ATOM   1127  CD1 TYR E 849      -9.007   1.962   8.462  1.00  0.00           C  
ATOM   1128  CD2 TYR E 849      -7.414   3.101   7.080  1.00  0.00           C  
ATOM   1129  CE1 TYR E 849      -9.832   3.071   8.431  1.00  0.00           C  
ATOM   1130  CE2 TYR E 849      -8.237   4.227   7.042  1.00  0.00           C  
ATOM   1131  CZ  TYR E 849      -9.446   4.209   7.713  1.00  0.00           C  
ATOM   1132  OH  TYR E 849     -10.234   5.323   7.663  1.00  0.00           O  
ATOM   1133  N   MET E 850      -6.449   0.566   4.693  1.00  0.00           N  
ATOM   1134  CA  MET E 850      -6.427   1.158   3.364  1.00  0.00           C  
ATOM   1135  C   MET E 850      -6.893   0.238   2.245  1.00  0.00           C  
ATOM   1136  O   MET E 850      -7.479   0.767   1.273  1.00  0.00           O  
ATOM   1137  CB  MET E 850      -5.027   1.710   3.037  1.00  0.00           C  
ATOM   1138  CG  MET E 850      -4.437   2.606   4.092  1.00  0.00           C  
ATOM   1139  SD  MET E 850      -2.766   3.111   3.552  1.00  0.00           S  
ATOM   1140  CE  MET E 850      -3.125   3.996   2.000  1.00  0.00           C  
ATOM   1141  N   MET E 851      -6.641  -1.049   2.323  1.00  0.00           N  
ATOM   1142  CA  MET E 851      -7.009  -2.053   1.329  1.00  0.00           C  
ATOM   1143  C   MET E 851      -8.513  -2.308   1.274  1.00  0.00           C  
ATOM   1144  O   MET E 851      -9.108  -2.607   0.214  1.00  0.00           O  
ATOM   1145  CB  MET E 851      -6.306  -3.378   1.556  1.00  0.00           C  
ATOM   1146  CG  MET E 851      -4.833  -3.375   1.343  1.00  0.00           C  
ATOM   1147  SD  MET E 851      -4.412  -3.484  -0.423  1.00  0.00           S  
ATOM   1148  CE  MET E 851      -5.185  -5.067  -0.830  1.00  0.00           C  
ATOM   1149  N   ALA E1160      -9.133  -2.176   2.430  1.00  0.00           N  
ATOM   1150  CA  ALA E1160     -10.563  -2.341   2.646  1.00  0.00           C  
ATOM   1151  C   ALA E1160     -11.405  -1.186   2.108  1.00  0.00           C  
ATOM   1152  O   ALA E1160     -12.640  -1.317   2.084  1.00  0.00           O  
ATOM   1153  CB  ALA E1160     -10.827  -2.470   4.142  1.00  0.00           C  
ATOM   1154  N   LYS E1161     -10.789  -0.096   1.724  1.00  0.00           N  
ATOM   1155  CA  LYS E1161     -11.423   1.090   1.189  1.00  0.00           C  
ATOM   1156  C   LYS E1161     -12.004   0.731  -0.171  1.00  0.00           C  
ATOM   1157  O   LYS E1161     -11.324   0.149  -1.013  1.00  0.00           O  
ATOM   1158  CB  LYS E1161     -10.490   2.278   1.010  1.00  0.00           C  
ATOM   1159  CG  LYS E1161      -9.894   2.815   2.329  1.00  0.00           C  
ATOM   1160  CD  LYS E1161     -10.961   3.600   3.089  1.00  0.00           C  
ATOM   1161  CE  LYS E1161     -10.366   4.506   4.143  1.00  0.00           C  
ATOM   1162  NZ  LYS E1161     -11.448   5.068   4.978  1.00  0.00           N  
ATOM   1163  N   GLU E1162     -13.235   1.147  -0.349  1.00  0.00           N  
ATOM   1164  CA  GLU E1162     -14.023   0.923  -1.553  1.00  0.00           C  
ATOM   1165  C   GLU E1162     -13.238   1.214  -2.815  1.00  0.00           C  
ATOM   1166  O   GLU E1162     -13.255   0.346  -3.702  1.00  0.00           O  
ATOM   1167  CB  GLU E1162     -15.318   1.715  -1.570  1.00  0.00           C  
ATOM   1168  CG  GLU E1162     -16.124   1.727  -2.852  1.00  0.00           C  
ATOM   1169  CD  GLU E1162     -16.819   0.440  -3.203  1.00  0.00           C  
ATOM   1170  OE1 GLU E1162     -17.239  -0.344  -2.363  1.00  0.00           O  
ATOM   1171  OE2 GLU E1162     -16.895   0.316  -4.449  1.00  0.00           O  
ATOM   1172  N   SER E1163     -12.571   2.338  -2.888  1.00  0.00           N  
ATOM   1173  CA  SER E1163     -11.773   2.816  -4.016  1.00  0.00           C  
ATOM   1174  C   SER E1163     -10.594   1.934  -4.406  1.00  0.00           C  
ATOM   1175  O   SER E1163     -10.174   1.903  -5.591  1.00  0.00           O  
ATOM   1176  CB  SER E1163     -11.286   4.239  -3.732  1.00  0.00           C  
ATOM   1177  OG  SER E1163     -10.682   4.354  -2.445  1.00  0.00           O  
ATOM   1178  N   VAL E1164     -10.070   1.248  -3.406  1.00  0.00           N  
ATOM   1179  CA  VAL E1164      -8.925   0.331  -3.573  1.00  0.00           C  
ATOM   1180  C   VAL E1164      -9.457  -1.094  -3.773  1.00  0.00           C  
ATOM   1181  O   VAL E1164      -9.123  -1.794  -4.741  1.00  0.00           O  
ATOM   1182  CB  VAL E1164      -7.961   0.529  -2.384  1.00  0.00           C  
ATOM   1183  CG1 VAL E1164      -6.801  -0.472  -2.460  1.00  0.00           C  
ATOM   1184  CG2 VAL E1164      -7.550   1.977  -2.275  1.00  0.00           C  
ATOM   1185  N   GLN E1165     -10.341  -1.488  -2.864  1.00  0.00           N  
ATOM   1186  CA  GLN E1165     -11.004  -2.796  -2.916  1.00  0.00           C  
ATOM   1187  C   GLN E1165     -11.475  -2.959  -4.357  1.00  0.00           C  
ATOM   1188  O   GLN E1165     -11.088  -3.896  -5.070  1.00  0.00           O  
ATOM   1189  CB  GLN E1165     -12.148  -2.910  -1.921  1.00  0.00           C  
ATOM   1190  CG  GLN E1165     -11.859  -3.668  -0.644  1.00  0.00           C  
ATOM   1191  CD  GLN E1165     -11.321  -5.052  -0.969  1.00  0.00           C  
ATOM   1192  OE1 GLN E1165     -10.193  -5.422  -0.625  1.00  0.00           O  
ATOM   1193  NE2 GLN E1165     -12.168  -5.794  -1.685  1.00  0.00           N  
ATOM   1194  N   SER E1166     -12.261  -2.008  -4.845  1.00  0.00           N  
ATOM   1195  CA  SER E1166     -12.794  -1.985  -6.190  1.00  0.00           C  
ATOM   1196  C   SER E1166     -11.784  -2.135  -7.311  1.00  0.00           C  
ATOM   1197  O   SER E1166     -12.245  -2.418  -8.447  1.00  0.00           O  
ATOM   1198  CB  SER E1166     -13.619  -0.713  -6.437  1.00  0.00           C  
ATOM   1199  OG  SER E1166     -12.794   0.349  -6.877  1.00  0.00           O  
ATOM   1200  N   ARG E1170     -10.498  -1.945  -7.082  1.00  0.00           N  
ATOM   1201  CA  ARG E1170      -9.421  -1.986  -8.043  1.00  0.00           C  
ATOM   1202  C   ARG E1170      -8.229  -2.898  -7.962  1.00  0.00           C  
ATOM   1203  O   ARG E1170      -7.416  -2.808  -8.929  1.00  0.00           O  
ATOM   1204  CB  ARG E1170      -8.732  -0.559  -7.995  1.00  0.00           C  
ATOM   1205  CG  ARG E1170      -9.687   0.611  -8.225  1.00  0.00           C  
ATOM   1206  CD  ARG E1170      -9.824   0.827  -9.712  1.00  0.00           C  
ATOM   1207  NE  ARG E1170      -8.519   1.240 -10.218  1.00  0.00           N  
ATOM   1208  CZ  ARG E1170      -8.110   2.503 -10.192  1.00  0.00           C  
ATOM   1209  NH1 ARG E1170      -8.879   3.481  -9.750  1.00  0.00           N  
ATOM   1210  NH2 ARG E1170      -6.895   2.756 -10.660  1.00  0.00           N  
ATOM   1211  N   ILE E1171      -8.022  -3.714  -6.980  1.00  0.00           N  
ATOM   1212  CA  ILE E1171      -6.840  -4.575  -6.834  1.00  0.00           C  
ATOM   1213  C   ILE E1171      -6.565  -5.623  -7.897  1.00  0.00           C  
ATOM   1214  O   ILE E1171      -5.382  -5.970  -8.150  1.00  0.00           O  
ATOM   1215  CB  ILE E1171      -6.918  -5.242  -5.441  1.00  0.00           C  
ATOM   1216  N   GLU E1177      -7.621  -6.152  -8.480  1.00  0.00           N  
ATOM   1217  CA  GLU E1177      -7.590  -7.170  -9.536  1.00  0.00           C  
ATOM   1218  C   GLU E1177      -7.359  -6.437 -10.853  1.00  0.00           C  
ATOM   1219  O   GLU E1177      -6.538  -6.798 -11.701  1.00  0.00           O  
ATOM   1220  CB  GLU E1177      -8.887  -7.958  -9.550  1.00  0.00           C  
ATOM   1221  N   THR E1178      -8.097  -5.341 -10.962  1.00  0.00           N  
ATOM   1222  CA  THR E1178      -8.052  -4.413 -12.093  1.00  0.00           C  
ATOM   1223  C   THR E1178      -6.657  -3.788 -12.124  1.00  0.00           C  
ATOM   1224  O   THR E1178      -6.058  -3.550 -13.187  1.00  0.00           O  
ATOM   1225  CB  THR E1178      -9.176  -3.410 -11.940  1.00  0.00           C  
ATOM   1226  N   GLY E1191      -6.119  -3.520 -10.946  1.00  0.00           N  
ATOM   1227  CA  GLY E1191      -4.792  -2.949 -10.773  1.00  0.00           C  
ATOM   1228  C   GLY E1191      -4.852  -1.480 -10.342  1.00  0.00           C  
ATOM   1229  O   GLY E1191      -5.736  -0.696 -10.719  1.00  0.00           O  
ATOM   1230  N   ILE E1192      -3.868  -1.156  -9.523  1.00  0.00           N  
ATOM   1231  CA  ILE E1192      -3.736   0.194  -8.978  1.00  0.00           C  
ATOM   1232  C   ILE E1192      -2.290   0.413  -8.543  1.00  0.00           C  
ATOM   1233  O   ILE E1192      -1.714  -0.373  -7.772  1.00  0.00           O  
ATOM   1234  CB  ILE E1192      -4.801   0.390  -7.839  1.00  0.00           C  
ATOM   1235  CG1 ILE E1192      -4.869   1.899  -7.424  1.00  0.00           C  
ATOM   1236  CG2 ILE E1192      -4.597  -0.517  -6.599  1.00  0.00           C  
ATOM   1237  CD1 ILE E1192      -5.865   2.138  -6.251  1.00  0.00           C  
ATOM   1238  N   SER E1193      -1.740   1.501  -9.049  1.00  0.00           N  
ATOM   1239  CA  SER E1193      -0.353   1.851  -8.667  1.00  0.00           C  
ATOM   1240  C   SER E1193      -0.347   2.315  -7.214  1.00  0.00           C  
ATOM   1241  O   SER E1193      -1.383   2.639  -6.606  1.00  0.00           O  
ATOM   1242  CB  SER E1193       0.127   2.951  -9.594  1.00  0.00           C  
ATOM   1243  OG  SER E1193      -0.772   4.044  -9.433  1.00  0.00           O  
ATOM   1244  N   PHE E1194       0.862   2.390  -6.667  1.00  0.00           N  
ATOM   1245  CA  PHE E1194       1.090   2.884  -5.293  1.00  0.00           C  
ATOM   1246  C   PHE E1194       0.733   4.373  -5.211  1.00  0.00           C  
ATOM   1247  O   PHE E1194       0.313   4.895  -4.174  1.00  0.00           O  
ATOM   1248  CB  PHE E1194       2.507   2.511  -4.842  1.00  0.00           C  
ATOM   1249  CG  PHE E1194       2.976   3.095  -3.542  1.00  0.00           C  
ATOM   1250  CD1 PHE E1194       2.662   2.510  -2.331  1.00  0.00           C  
ATOM   1251  CD2 PHE E1194       3.720   4.289  -3.566  1.00  0.00           C  
ATOM   1252  CE1 PHE E1194       3.107   3.040  -1.118  1.00  0.00           C  
ATOM   1253  CE2 PHE E1194       4.171   4.871  -2.380  1.00  0.00           C  
ATOM   1254  CZ  PHE E1194       3.855   4.242  -1.168  1.00  0.00           C  
ATOM   1255  N   THR E1195       0.908   5.107  -6.283  1.00  0.00           N  
ATOM   1256  CA  THR E1195       0.634   6.503  -6.548  1.00  0.00           C  
ATOM   1257  C   THR E1195      -0.824   6.798  -6.169  1.00  0.00           C  
ATOM   1258  O   THR E1195      -1.118   7.598  -5.269  1.00  0.00           O  
ATOM   1259  CB  THR E1195       0.884   6.918  -8.059  1.00  0.00           C  
ATOM   1260  OG1 THR E1195       2.258   6.506  -8.379  1.00  0.00           O  
ATOM   1261  CG2 THR E1195       0.721   8.387  -8.435  1.00  0.00           C  
ATOM   1262  N   GLU E1196      -1.723   6.111  -6.870  1.00  0.00           N  
ATOM   1263  CA  GLU E1196      -3.167   6.262  -6.605  1.00  0.00           C  
ATOM   1264  C   GLU E1196      -3.574   5.679  -5.284  1.00  0.00           C  
ATOM   1265  O   GLU E1196      -4.447   6.267  -4.602  1.00  0.00           O  
ATOM   1266  CB  GLU E1196      -3.980   5.711  -7.763  1.00  0.00           C  
ATOM   1267  CG  GLU E1196      -3.954   6.660  -8.973  1.00  0.00           C  
ATOM   1268  CD  GLU E1196      -4.830   6.322 -10.127  1.00  0.00           C  
ATOM   1269  OE1 GLU E1196      -5.538   5.327  -9.873  1.00  0.00           O  
ATOM   1270  OE2 GLU E1196      -4.846   6.963 -11.173  1.00  0.00           O  
ATOM   1271  N   PHE E1198      -2.937   4.596  -4.858  1.00  0.00           N  
ATOM   1272  CA  PHE E1198      -3.201   3.924  -3.574  1.00  0.00           C  
ATOM   1273  C   PHE E1198      -2.971   4.889  -2.400  1.00  0.00           C  
ATOM   1274  O   PHE E1198      -3.734   4.809  -1.416  1.00  0.00           O  
ATOM   1275  CB  PHE E1198      -2.431   2.606  -3.418  1.00  0.00           C  
ATOM   1276  CG  PHE E1198      -2.518   1.885  -2.092  1.00  0.00           C  
ATOM   1277  CD1 PHE E1198      -3.699   1.232  -1.714  1.00  0.00           C  
ATOM   1278  CD2 PHE E1198      -1.432   1.852  -1.224  1.00  0.00           C  
ATOM   1279  CE1 PHE E1198      -3.800   0.567  -0.503  1.00  0.00           C  
ATOM   1280  CE2 PHE E1198      -1.517   1.187   0.015  1.00  0.00           C  
ATOM   1281  CZ  PHE E1198      -2.704   0.537   0.370  1.00  0.00           C  
ATOM   1282  N   SER E1199      -1.980   5.741  -2.487  1.00  0.00           N  
ATOM   1283  CA  SER E1199      -1.580   6.737  -1.500  1.00  0.00           C  
ATOM   1284  C   SER E1199      -2.370   8.041  -1.482  1.00  0.00           C  
ATOM   1285  O   SER E1199      -2.333   8.823  -0.506  1.00  0.00           O  
ATOM   1286  CB  SER E1199      -0.092   7.110  -1.712  1.00  0.00           C  
ATOM   1287  OG  SER E1199       0.627   5.896  -1.578  1.00  0.00           O  
ATOM   1288  N   TYR E1200      -3.122   8.295  -2.527  1.00  0.00           N  
ATOM   1289  CA  TYR E1200      -3.968   9.473  -2.667  1.00  0.00           C  
ATOM   1290  C   TYR E1200      -4.722   9.778  -1.379  1.00  0.00           C  
ATOM   1291  O   TYR E1200      -4.752  10.922  -0.898  1.00  0.00           O  
ATOM   1292  CB  TYR E1200      -4.969   9.304  -3.852  1.00  0.00           C  
ATOM   1293  CG  TYR E1200      -5.790  10.556  -4.068  1.00  0.00           C  
ATOM   1294  CD1 TYR E1200      -6.930  10.822  -3.325  1.00  0.00           C  
ATOM   1295  CD2 TYR E1200      -5.375  11.522  -4.993  1.00  0.00           C  
ATOM   1296  CE1 TYR E1200      -7.646  11.997  -3.512  1.00  0.00           C  
ATOM   1297  CE2 TYR E1200      -6.084  12.698  -5.229  1.00  0.00           C  
ATOM   1298  CZ  TYR E1200      -7.241  12.928  -4.464  1.00  0.00           C  
ATOM   1299  OH  TYR E1200      -8.016  14.043  -4.617  1.00  0.00           O  
ATOM   1300  N   MET E1201      -5.348   8.764  -0.809  1.00  0.00           N  
ATOM   1301  CA  MET E1201      -6.147   8.874   0.417  1.00  0.00           C  
ATOM   1302  C   MET E1201      -5.405   9.542   1.549  1.00  0.00           C  
ATOM   1303  O   MET E1201      -6.032  10.297   2.331  1.00  0.00           O  
ATOM   1304  CB  MET E1201      -6.767   7.522   0.744  1.00  0.00           C  
ATOM   1305  CG  MET E1201      -5.953   6.576   1.542  1.00  0.00           C  
ATOM   1306  SD  MET E1201      -7.002   5.119   1.937  1.00  0.00           S  
ATOM   1307  CE  MET E1201      -6.692   4.133   0.446  1.00  0.00           C  
ATOM   1308  N   MET E1202      -4.117   9.285   1.657  1.00  0.00           N  
ATOM   1309  CA  MET E1202      -3.225   9.869   2.679  1.00  0.00           C  
ATOM   1310  C   MET E1202      -3.199  11.402   2.563  1.00  0.00           C  
ATOM   1311  O   MET E1202      -3.290  12.127   3.567  1.00  0.00           O  
ATOM   1312  CB  MET E1202      -1.845   9.273   2.544  1.00  0.00           C  
ATOM   1313  CG  MET E1202      -1.630   7.815   2.681  1.00  0.00           C  
ATOM   1314  SD  MET E1202      -1.888   7.398   4.446  1.00  0.00           S  
ATOM   1315  CE  MET E1202      -3.692   7.108   4.409  1.00  0.00           C  
ATOM   1316  N   LEU E1203      -3.059  11.892   1.349  1.00  0.00           N  
ATOM   1317  CA  LEU E1203      -3.028  13.317   1.004  1.00  0.00           C  
ATOM   1318  C   LEU E1203      -4.342  14.014   1.345  1.00  0.00           C  
ATOM   1319  O   LEU E1203      -4.371  15.075   1.996  1.00  0.00           O  
ATOM   1320  CB  LEU E1203      -2.668  13.470  -0.476  1.00  0.00           C  
ATOM   1321  CG  LEU E1203      -1.331  12.988  -0.983  1.00  0.00           C  
ATOM   1322  CD1 LEU E1203      -1.111  13.417  -2.441  1.00  0.00           C  
ATOM   1323  CD2 LEU E1203      -0.231  13.560  -0.098  1.00  0.00           C  
ATOM   1324  N   GLN E1204      -5.448  13.411   0.913  1.00  0.00           N  
ATOM   1325  CA  GLN E1204      -6.796  13.934   1.205  1.00  0.00           C  
ATOM   1326  C   GLN E1204      -6.975  13.874   2.735  1.00  0.00           C  
ATOM   1327  O   GLN E1204      -7.515  14.790   3.401  1.00  0.00           O  
ATOM   1328  CB  GLN E1204      -7.862  13.268   0.365  1.00  0.00           C  
ATOM   1329  CG  GLN E1204      -9.276  13.752   0.779  1.00  0.00           C  
ATOM   1330  CD  GLN E1204     -10.311  13.478  -0.249  1.00  0.00           C  
ATOM   1331  OE1 GLN E1204     -10.066  13.081  -1.393  1.00  0.00           O  
ATOM   1332  NE2 GLN E1204     -11.588  13.702   0.066  1.00  0.00           N  
ATOM   1333  N   ALA E1205      -6.467  12.801   3.342  1.00  0.00           N  
ATOM   1334  CA  ALA E1205      -6.508  12.605   4.790  1.00  0.00           C  
ATOM   1335  C   ALA E1205      -5.888  13.818   5.479  1.00  0.00           C  
ATOM   1336  O   ALA E1205      -6.436  14.478   6.392  1.00  0.00           O  
ATOM   1337  CB  ALA E1205      -5.820  11.298   5.133  1.00  0.00           C  
ATOM   1338  N   TYR E1206      -4.682  14.135   5.023  1.00  0.00           N  
ATOM   1339  CA  TYR E1206      -3.807  15.225   5.469  1.00  0.00           C  
ATOM   1340  C   TYR E1206      -4.447  16.577   5.290  1.00  0.00           C  
ATOM   1341  O   TYR E1206      -4.379  17.431   6.208  1.00  0.00           O  
ATOM   1342  CB  TYR E1206      -2.428  15.061   4.764  1.00  0.00           C  
ATOM   1343  CG  TYR E1206      -1.392  16.035   5.272  1.00  0.00           C  
ATOM   1344  CD1 TYR E1206      -0.925  15.969   6.587  1.00  0.00           C  
ATOM   1345  CD2 TYR E1206      -0.902  17.045   4.427  1.00  0.00           C  
ATOM   1346  CE1 TYR E1206       0.008  16.889   7.060  1.00  0.00           C  
ATOM   1347  CE2 TYR E1206       0.027  17.976   4.889  1.00  0.00           C  
ATOM   1348  CZ  TYR E1206       0.479  17.891   6.210  1.00  0.00           C  
ATOM   1349  OH  TYR E1206       1.407  18.815   6.631  1.00  0.00           O  
ATOM   1350  N   ASP E1207      -5.106  16.792   4.154  1.00  0.00           N  
ATOM   1351  CA  ASP E1207      -5.829  18.050   3.895  1.00  0.00           C  
ATOM   1352  C   ASP E1207      -6.813  18.347   5.042  1.00  0.00           C  
ATOM   1353  O   ASP E1207      -6.847  19.475   5.568  1.00  0.00           O  
ATOM   1354  CB  ASP E1207      -6.524  18.098   2.531  1.00  0.00           C  
ATOM   1355  CG  ASP E1207      -5.618  18.167   1.367  1.00  0.00           C  
ATOM   1356  OD1 ASP E1207      -4.481  18.606   1.611  1.00  0.00           O  
ATOM   1357  OD2 ASP E1207      -6.100  17.803   0.287  1.00  0.00           O  
ATOM   1358  N   PHE E1208      -7.613  17.358   5.417  1.00  0.00           N  
ATOM   1359  CA  PHE E1208      -8.624  17.497   6.476  1.00  0.00           C  
ATOM   1360  C   PHE E1208      -7.951  17.892   7.780  1.00  0.00           C  
ATOM   1361  O   PHE E1208      -8.411  18.834   8.480  1.00  0.00           O  
ATOM   1362  CB  PHE E1208      -9.566  16.307   6.531  1.00  0.00           C  
ATOM   1363  CG  PHE E1208     -10.873  16.459   7.255  1.00  0.00           C  
ATOM   1364  CD1 PHE E1208     -11.277  17.671   7.823  1.00  0.00           C  
ATOM   1365  CD2 PHE E1208     -11.749  15.381   7.357  1.00  0.00           C  
ATOM   1366  CE1 PHE E1208     -12.470  17.818   8.496  1.00  0.00           C  
ATOM   1367  CE2 PHE E1208     -12.977  15.478   8.017  1.00  0.00           C  
ATOM   1368  CZ  PHE E1208     -13.325  16.710   8.601  1.00  0.00           C  
ATOM   1369  N   LEU E1209      -6.863  17.205   8.121  1.00  0.00           N  
ATOM   1370  CA  LEU E1209      -6.119  17.497   9.346  1.00  0.00           C  
ATOM   1371  C   LEU E1209      -5.640  18.953   9.398  1.00  0.00           C  
ATOM   1372  O   LEU E1209      -5.853  19.630  10.429  1.00  0.00           O  
ATOM   1373  CB  LEU E1209      -4.972  16.491   9.556  1.00  0.00           C  
ATOM   1374  CG  LEU E1209      -4.044  16.859  10.729  1.00  0.00           C  
ATOM   1375  CD1 LEU E1209      -4.795  16.792  12.057  1.00  0.00           C  
ATOM   1376  CD2 LEU E1209      -2.818  15.953  10.710  1.00  0.00           C  
ATOM   1377  N   ARG E1210      -5.005  19.372   8.319  1.00  0.00           N  
ATOM   1378  CA  ARG E1210      -4.459  20.728   8.176  1.00  0.00           C  
ATOM   1379  C   ARG E1210      -5.484  21.840   8.266  1.00  0.00           C  
ATOM   1380  O   ARG E1210      -5.198  22.857   8.940  1.00  0.00           O  
ATOM   1381  CB  ARG E1210      -3.629  20.851   6.899  1.00  0.00           C  
ATOM   1382  CG  ARG E1210      -2.124  20.593   7.256  1.00  0.00           C  
ATOM   1383  CD  ARG E1210      -1.529  21.924   7.678  1.00  0.00           C  
ATOM   1384  NE  ARG E1210      -2.184  22.980   6.897  1.00  0.00           N  
ATOM   1385  CZ  ARG E1210      -1.715  24.145   6.458  1.00  0.00           C  
ATOM   1386  NH1 ARG E1210      -0.471  24.583   6.657  1.00  0.00           N  
ATOM   1387  NH2 ARG E1210      -2.592  24.901   5.755  1.00  0.00           N  
ATOM   1388  N   LEU E1211      -6.630  21.656   7.657  1.00  0.00           N  
ATOM   1389  CA  LEU E1211      -7.794  22.522   7.627  1.00  0.00           C  
ATOM   1390  C   LEU E1211      -8.482  22.516   8.979  1.00  0.00           C  
ATOM   1391  O   LEU E1211      -9.013  23.523   9.479  1.00  0.00           O  
ATOM   1392  CB  LEU E1211      -8.688  22.113   6.437  1.00  0.00           C  
ATOM   1393  CG  LEU E1211      -8.171  22.473   5.045  1.00  0.00           C  
ATOM   1394  CD1 LEU E1211      -9.127  22.002   3.948  1.00  0.00           C  
ATOM   1395  CD2 LEU E1211      -8.004  23.993   4.891  1.00  0.00           C  
ATOM   1396  N   TYR E1212      -8.462  21.367   9.624  1.00  0.00           N  
ATOM   1397  CA  TYR E1212      -9.010  21.199  10.972  1.00  0.00           C  
ATOM   1398  C   TYR E1212      -8.171  22.082  11.912  1.00  0.00           C  
ATOM   1399  O   TYR E1212      -8.685  22.817  12.767  1.00  0.00           O  
ATOM   1400  CB  TYR E1212      -9.017  19.722  11.378  1.00  0.00           C  
ATOM   1401  CG  TYR E1212      -9.437  19.467  12.806  1.00  0.00           C  
ATOM   1402  CD1 TYR E1212      -8.505  19.528  13.835  1.00  0.00           C  
ATOM   1403  CD2 TYR E1212     -10.755  19.161  13.149  1.00  0.00           C  
ATOM   1404  CE1 TYR E1212      -8.848  19.306  15.158  1.00  0.00           C  
ATOM   1405  CE2 TYR E1212     -11.144  18.930  14.470  1.00  0.00           C  
ATOM   1406  CZ  TYR E1212     -10.170  19.006  15.473  1.00  0.00           C  
ATOM   1407  OH  TYR E1212     -10.470  18.777  16.795  1.00  0.00           O  
ATOM   1408  N   GLU E1213      -6.854  21.987  11.769  1.00  0.00           N  
ATOM   1409  CA  GLU E1213      -5.901  22.724  12.583  1.00  0.00           C  
ATOM   1410  C   GLU E1213      -5.849  24.208  12.289  1.00  0.00           C  
ATOM   1411  O   GLU E1213      -5.994  24.977  13.237  1.00  0.00           O  
ATOM   1412  CB  GLU E1213      -4.483  22.137  12.488  1.00  0.00           C  
ATOM   1413  CG  GLU E1213      -4.162  20.922  13.337  1.00  0.00           C  
ATOM   1414  CD  GLU E1213      -2.949  20.106  13.045  1.00  0.00           C  
ATOM   1415  OE1 GLU E1213      -2.392  20.330  11.938  1.00  0.00           O  
ATOM   1416  OE2 GLU E1213      -2.475  19.239  13.786  1.00  0.00           O  
ATOM   1417  N   THR E1289      -5.656  24.652  11.076  1.00  0.00           N  
ATOM   1418  CA  THR E1289      -5.549  26.058  10.711  1.00  0.00           C  
ATOM   1419  C   THR E1289      -6.827  26.843  10.539  1.00  0.00           C  
ATOM   1420  O   THR E1289      -6.784  28.100  10.666  1.00  0.00           O  
ATOM   1421  CB  THR E1289      -4.651  26.200   9.406  1.00  0.00           C  
ATOM   1422  OG1 THR E1289      -5.391  25.683   8.265  1.00  0.00           O  
ATOM   1423  CG2 THR E1289      -3.321  25.443   9.515  1.00  0.00           C  
ATOM   1424  N   GLU E1290      -7.937  26.175  10.237  1.00  0.00           N  
ATOM   1425  CA  GLU E1290      -9.218  26.845  10.005  1.00  0.00           C  
ATOM   1426  C   GLU E1290     -10.369  26.420  10.856  1.00  0.00           C  
ATOM   1427  O   GLU E1290     -11.519  26.850  10.580  1.00  0.00           O  
ATOM   1428  CB  GLU E1290      -9.686  26.616   8.547  1.00  0.00           C  
ATOM   1429  CG  GLU E1290      -8.841  27.237   7.457  1.00  0.00           C  
ATOM   1430  CD  GLU E1290      -8.720  28.724   7.344  1.00  0.00           C  
ATOM   1431  OE1 GLU E1290      -9.626  29.368   7.912  1.00  0.00           O  
ATOM   1432  OE2 GLU E1290      -7.823  29.289   6.726  1.00  0.00           O  
ATOM   1433  N   GLY E1291     -10.146  25.572  11.822  1.00  0.00           N  
ATOM   1434  CA  GLY E1291     -11.176  25.034  12.722  1.00  0.00           C  
ATOM   1435  C   GLY E1291     -12.233  24.233  11.953  1.00  0.00           C  
ATOM   1436  O   GLY E1291     -13.395  24.159  12.400  1.00  0.00           O  
ATOM   1437  N   CYS E1292     -11.826  23.644  10.833  1.00  0.00           N  
ATOM   1438  CA  CYS E1292     -12.704  22.866   9.962  1.00  0.00           C  
ATOM   1439  C   CYS E1292     -13.131  21.581  10.657  1.00  0.00           C  
ATOM   1440  O   CYS E1292     -12.282  20.746  10.998  1.00  0.00           O  
ATOM   1441  CB  CYS E1292     -12.050  22.626   8.610  1.00  0.00           C  
ATOM   1442  SG  CYS E1292     -13.128  21.690   7.494  1.00  0.00           S  
ATOM   1443  N   ARG E1293     -14.432  21.453  10.858  1.00  0.00           N  
ATOM   1444  CA  ARG E1293     -15.063  20.322  11.542  1.00  0.00           C  
ATOM   1445  C   ARG E1293     -15.940  19.432  10.689  1.00  0.00           C  
ATOM   1446  O   ARG E1293     -16.512  18.417  11.153  1.00  0.00           O  
ATOM   1447  CB  ARG E1293     -15.930  20.918  12.673  1.00  0.00           C  
ATOM   1448  CG  ARG E1293     -15.106  21.562  13.793  1.00  0.00           C  
ATOM   1449  CD  ARG E1293     -15.305  20.798  15.046  1.00  0.00           C  
ATOM   1450  NE  ARG E1293     -14.273  21.080  16.032  1.00  0.00           N  
ATOM   1451  CZ  ARG E1293     -14.565  21.059  17.345  1.00  0.00           C  
ATOM   1452  NH1 ARG E1293     -15.816  20.791  17.742  1.00  0.00           N  
ATOM   1453  NH2 ARG E1293     -13.609  21.312  18.240  1.00  0.00           N  
ATOM   1454  N   LEU E1294     -16.122  19.766   9.431  1.00  0.00           N  
ATOM   1455  CA  LEU E1294     -16.936  19.003   8.524  1.00  0.00           C  
ATOM   1456  C   LEU E1294     -16.338  19.045   7.111  1.00  0.00           C  
ATOM   1457  O   LEU E1294     -15.959  20.118   6.670  1.00  0.00           O  
ATOM   1458  CB  LEU E1294     -18.392  19.509   8.512  1.00  0.00           C  
ATOM   1459  CG  LEU E1294     -19.358  18.884   7.495  1.00  0.00           C  
ATOM   1460  CD1 LEU E1294     -19.757  17.461   7.887  1.00  0.00           C  
ATOM   1461  CD2 LEU E1294     -20.650  19.698   7.428  1.00  0.00           C  
ATOM   1462  N   GLN E1295     -16.363  17.845   6.526  1.00  0.00           N  
ATOM   1463  CA  GLN E1295     -15.936  17.698   5.134  1.00  0.00           C  
ATOM   1464  C   GLN E1295     -17.148  17.094   4.400  1.00  0.00           C  
ATOM   1465  O   GLN E1295     -17.766  16.156   4.911  1.00  0.00           O  
ATOM   1466  CB  GLN E1295     -14.700  16.850   4.836  1.00  0.00           C  
ATOM   1467  CG  GLN E1295     -14.445  16.844   3.317  1.00  0.00           C  
ATOM   1468  CD  GLN E1295     -13.325  15.899   2.979  1.00  0.00           C  
ATOM   1469  OE1 GLN E1295     -12.967  15.687   1.822  1.00  0.00           O  
ATOM   1470  NE2 GLN E1295     -12.795  15.315   4.022  1.00  0.00           N  
ATOM   1471  N   ILE E1296     -17.442  17.613   3.214  1.00  0.00           N  
ATOM   1472  CA  ILE E1296     -18.554  17.088   2.395  1.00  0.00           C  
ATOM   1473  C   ILE E1296     -17.960  16.653   1.045  1.00  0.00           C  
ATOM   1474  O   ILE E1296     -16.836  17.064   0.689  1.00  0.00           O  
ATOM   1475  CB  ILE E1296     -19.813  18.037   2.301  1.00  0.00           C  
ATOM   1476  CG1 ILE E1296     -19.563  19.115   1.244  1.00  0.00           C  
ATOM   1477  CG2 ILE E1296     -20.234  18.661   3.656  1.00  0.00           C  
ATOM   1478  CD1 ILE E1296     -20.609  20.144   0.811  1.00  0.00           C  
ATOM   1479  N   GLY E1297     -18.675  15.851   0.277  1.00  0.00           N  
ATOM   1480  CA  GLY E1297     -18.170  15.413  -1.038  1.00  0.00           C  
ATOM   1481  C   GLY E1297     -19.219  14.499  -1.661  1.00  0.00           C  
ATOM   1482  O   GLY E1297     -20.241  14.246  -1.014  1.00  0.00           O  
ATOM   1483  N   GLY E1298     -18.943  14.058  -2.865  1.00  0.00           N  
ATOM   1484  CA  GLY E1298     -19.838  13.145  -3.570  1.00  0.00           C  
ATOM   1485  C   GLY E1298     -19.714  11.803  -2.797  1.00  0.00           C  
ATOM   1486  O   GLY E1298     -18.901  11.659  -1.872  1.00  0.00           O  
ATOM   1487  N   SER E1299     -20.511  10.879  -3.248  1.00  0.00           N  
ATOM   1488  CA  SER E1299     -20.706   9.534  -2.822  1.00  0.00           C  
ATOM   1489  C   SER E1299     -19.451   8.684  -2.712  1.00  0.00           C  
ATOM   1490  O   SER E1299     -19.295   7.894  -1.768  1.00  0.00           O  
ATOM   1491  CB  SER E1299     -21.585   8.822  -3.886  1.00  0.00           C  
ATOM   1492  OG  SER E1299     -22.926   9.092  -3.542  1.00  0.00           O  
ATOM   1493  N   ASP E1300     -18.604   8.839  -3.706  1.00  0.00           N  
ATOM   1494  CA  ASP E1300     -17.348   8.126  -3.870  1.00  0.00           C  
ATOM   1495  C   ASP E1300     -16.242   8.570  -2.925  1.00  0.00           C  
ATOM   1496  O   ASP E1300     -15.221   7.858  -2.913  1.00  0.00           O  
ATOM   1497  CB  ASP E1300     -16.866   8.196  -5.313  1.00  0.00           C  
ATOM   1498  CG  ASP E1300     -16.561   9.574  -5.824  1.00  0.00           C  
ATOM   1499  OD1 ASP E1300     -16.403  10.529  -5.060  1.00  0.00           O  
ATOM   1500  OD2 ASP E1300     -16.458   9.737  -7.052  1.00  0.00           O  
ATOM   1501  N   GLN E1301     -16.437   9.665  -2.235  1.00  0.00           N  
ATOM   1502  CA  GLN E1301     -15.461  10.222  -1.302  1.00  0.00           C  
ATOM   1503  C   GLN E1301     -15.530   9.708   0.111  1.00  0.00           C  
ATOM   1504  O   GLN E1301     -14.713  10.147   0.938  1.00  0.00           O  
ATOM   1505  CB  GLN E1301     -15.624  11.761  -1.226  1.00  0.00           C  
ATOM   1506  CG  GLN E1301     -15.297  12.500  -2.485  1.00  0.00           C  
ATOM   1507  CD  GLN E1301     -13.973  12.113  -3.088  1.00  0.00           C  
ATOM   1508  OE1 GLN E1301     -12.921  12.375  -2.468  1.00  0.00           O  
ATOM   1509  NE2 GLN E1301     -13.933  11.499  -4.260  1.00  0.00           N  
ATOM   1510  N   TRP E1302     -16.485   8.855   0.438  1.00  0.00           N  
ATOM   1511  CA  TRP E1302     -16.677   8.342   1.805  1.00  0.00           C  
ATOM   1512  C   TRP E1302     -15.349   7.926   2.432  1.00  0.00           C  
ATOM   1513  O   TRP E1302     -14.993   8.392   3.532  1.00  0.00           O  
ATOM   1514  CB  TRP E1302     -17.697   7.187   1.850  1.00  0.00           C  
ATOM   1515  CG  TRP E1302     -17.928   6.752   3.272  1.00  0.00           C  
ATOM   1516  CD1 TRP E1302     -17.561   5.581   3.890  1.00  0.00           C  
ATOM   1517  CD2 TRP E1302     -18.620   7.489   4.276  1.00  0.00           C  
ATOM   1518  NE1 TRP E1302     -17.914   5.560   5.215  1.00  0.00           N  
ATOM   1519  CE2 TRP E1302     -18.614   6.704   5.459  1.00  0.00           C  
ATOM   1520  CE3 TRP E1302     -19.273   8.716   4.286  1.00  0.00           C  
ATOM   1521  CZ2 TRP E1302     -19.218   7.119   6.646  1.00  0.00           C  
ATOM   1522  CZ3 TRP E1302     -19.882   9.138   5.458  1.00  0.00           C  
ATOM   1523  CH2 TRP E1302     -19.851   8.355   6.613  1.00  0.00           C  
ATOM   1524  N   GLY E1303     -14.637   7.040   1.757  1.00  0.00           N  
ATOM   1525  CA  GLY E1303     -13.361   6.500   2.212  1.00  0.00           C  
ATOM   1526  C   GLY E1303     -12.283   7.513   2.539  1.00  0.00           C  
ATOM   1527  O   GLY E1303     -11.610   7.437   3.572  1.00  0.00           O  
ATOM   1528  N   ASN E1304     -12.087   8.456   1.655  1.00  0.00           N  
ATOM   1529  CA  ASN E1304     -11.133   9.553   1.722  1.00  0.00           C  
ATOM   1530  C   ASN E1304     -11.466  10.468   2.910  1.00  0.00           C  
ATOM   1531  O   ASN E1304     -10.556  10.962   3.581  1.00  0.00           O  
ATOM   1532  CB  ASN E1304     -11.159  10.351   0.422  1.00  0.00           C  
ATOM   1533  CG  ASN E1304     -10.507   9.708  -0.765  1.00  0.00           C  
ATOM   1534  OD1 ASN E1304      -9.850   8.672  -0.592  1.00  0.00           O  
ATOM   1535  ND2 ASN E1304     -10.642  10.307  -1.955  1.00  0.00           N  
ATOM   1536  N   ILE E1306     -12.739  10.683   3.119  1.00  0.00           N  
ATOM   1537  CA  ILE E1306     -13.273  11.529   4.186  1.00  0.00           C  
ATOM   1538  C   ILE E1306     -13.029  10.867   5.536  1.00  0.00           C  
ATOM   1539  O   ILE E1306     -12.481  11.475   6.474  1.00  0.00           O  
ATOM   1540  CB  ILE E1306     -14.787  11.909   3.939  1.00  0.00           C  
ATOM   1541  CG1 ILE E1306     -14.938  12.851   2.723  1.00  0.00           C  
ATOM   1542  CG2 ILE E1306     -15.419  12.511   5.229  1.00  0.00           C  
ATOM   1543  CD1 ILE E1306     -16.385  13.135   2.223  1.00  0.00           C  
ATOM   1544  N   THR E1310     -13.455   9.618   5.593  1.00  0.00           N  
ATOM   1545  CA  THR E1310     -13.262   8.821   6.839  1.00  0.00           C  
ATOM   1546  C   THR E1310     -11.788   8.618   7.169  1.00  0.00           C  
ATOM   1547  O   THR E1310     -11.416   8.551   8.370  1.00  0.00           O  
ATOM   1548  CB  THR E1310     -14.154   7.542   6.864  1.00  0.00           C  
ATOM   1549  OG1 THR E1310     -13.680   6.727   5.771  1.00  0.00           O  
ATOM   1550  CG2 THR E1310     -15.652   7.843   6.685  1.00  0.00           C  
ATOM   1551  N   ALA E1312     -10.938   8.558   6.170  1.00  0.00           N  
ATOM   1552  CA  ALA E1312      -9.478   8.468   6.295  1.00  0.00           C  
ATOM   1553  C   ALA E1312      -9.007   9.742   7.015  1.00  0.00           C  
ATOM   1554  O   ALA E1312      -8.192   9.686   7.955  1.00  0.00           O  
ATOM   1555  CB  ALA E1312      -8.806   8.299   4.941  1.00  0.00           C  
ATOM   1556  N   GLY E1314      -9.551  10.888   6.611  1.00  0.00           N  
ATOM   1557  CA  GLY E1314      -9.245  12.174   7.206  1.00  0.00           C  
ATOM   1558  C   GLY E1314      -9.568  12.210   8.694  1.00  0.00           C  
ATOM   1559  O   GLY E1314      -8.818  12.722   9.521  1.00  0.00           O  
ATOM   1560  N   LEU E1316     -10.697  11.646   9.065  1.00  0.00           N  
ATOM   1561  CA  LEU E1316     -11.237  11.502  10.404  1.00  0.00           C  
ATOM   1562  C   LEU E1316     -10.389  10.550  11.220  1.00  0.00           C  
ATOM   1563  O   LEU E1316     -10.154  10.860  12.399  1.00  0.00           O  
ATOM   1564  CB  LEU E1316     -12.720  11.115  10.328  1.00  0.00           C  
ATOM   1565  CG  LEU E1316     -13.666  12.244   9.876  1.00  0.00           C  
ATOM   1566  CD1 LEU E1316     -15.048  11.710   9.571  1.00  0.00           C  
ATOM   1567  CD2 LEU E1316     -13.692  13.310  10.979  1.00  0.00           C  
ATOM   1568  N   GLU E1317      -9.936   9.480  10.599  1.00  0.00           N  
ATOM   1569  CA  GLU E1317      -9.047   8.515  11.254  1.00  0.00           C  
ATOM   1570  C   GLU E1317      -7.752   9.236  11.634  1.00  0.00           C  
ATOM   1571  O   GLU E1317      -7.296   9.104  12.797  1.00  0.00           O  
ATOM   1572  CB  GLU E1317      -8.733   7.305  10.416  1.00  0.00           C  
ATOM   1573  CG  GLU E1317      -8.226   6.034  11.090  1.00  0.00           C  
ATOM   1574  CD  GLU E1317      -8.953   5.541  12.307  1.00  0.00           C  
ATOM   1575  OE1 GLU E1317     -10.042   5.891  12.725  1.00  0.00           O  
ATOM   1576  OE2 GLU E1317      -8.270   4.670  12.901  1.00  0.00           O  
ATOM   1577  N   LEU E1318      -7.184   9.998  10.692  1.00  0.00           N  
ATOM   1578  CA  LEU E1318      -5.968  10.755  10.967  1.00  0.00           C  
ATOM   1579  C   LEU E1318      -6.123  11.792  12.075  1.00  0.00           C  
ATOM   1580  O   LEU E1318      -5.159  11.947  12.850  1.00  0.00           O  
ATOM   1581  CB  LEU E1318      -5.430  11.406   9.674  1.00  0.00           C  
ATOM   1582  CG  LEU E1318      -4.051  12.070   9.867  1.00  0.00           C  
ATOM   1583  CD1 LEU E1318      -2.968  11.051  10.248  1.00  0.00           C  
ATOM   1584  CD2 LEU E1318      -3.690  12.822   8.587  1.00  0.00           C  
ATOM   1585  N   ILE E1319      -7.227  12.508  12.149  1.00  0.00           N  
ATOM   1586  CA  ILE E1319      -7.480  13.536  13.168  1.00  0.00           C  
ATOM   1587  C   ILE E1319      -7.549  12.850  14.537  1.00  0.00           C  
ATOM   1588  O   ILE E1319      -6.891  13.254  15.499  1.00  0.00           O  
ATOM   1589  CB  ILE E1319      -8.776  14.385  12.902  1.00  0.00           C  
ATOM   1590  CG1 ILE E1319      -8.638  15.332  11.677  1.00  0.00           C  
ATOM   1591  CG2 ILE E1319      -9.246  15.209  14.124  1.00  0.00           C  
ATOM   1592  CD1 ILE E1319     -10.030  15.940  11.294  1.00  0.00           C  
ATOM   1593  N   ARG E1321      -8.375  11.813  14.578  1.00  0.00           N  
ATOM   1594  CA  ARG E1321      -8.607  11.013  15.784  1.00  0.00           C  
ATOM   1595  C   ARG E1321      -7.279  10.521  16.338  1.00  0.00           C  
ATOM   1596  O   ARG E1321      -7.001  10.714  17.531  1.00  0.00           O  
ATOM   1597  CB  ARG E1321      -9.540   9.824  15.512  1.00  0.00           C  
ATOM   1598  CG  ARG E1321      -9.844   8.964  16.729  1.00  0.00           C  
ATOM   1599  CD  ARG E1321     -10.772   7.845  16.468  1.00  0.00           C  
ATOM   1600  NE  ARG E1321     -10.199   6.684  15.824  1.00  0.00           N  
ATOM   1601  CZ  ARG E1321      -9.253   5.881  16.313  1.00  0.00           C  
ATOM   1602  NH1 ARG E1321      -8.689   6.065  17.506  1.00  0.00           N  
ATOM   1603  NH2 ARG E1321      -8.848   4.833  15.582  1.00  0.00           N  
ATOM   1604  N   LYS E1322      -6.469   9.907  15.492  1.00  0.00           N  
ATOM   1605  CA  LYS E1322      -5.165   9.354  15.845  1.00  0.00           C  
ATOM   1606  C   LYS E1322      -4.097  10.381  16.174  1.00  0.00           C  
ATOM   1607  O   LYS E1322      -3.061  10.022  16.772  1.00  0.00           O  
ATOM   1608  CB  LYS E1322      -4.621   8.434  14.751  1.00  0.00           C  
ATOM   1609  CG  LYS E1322      -5.373   7.115  14.620  1.00  0.00           C  
ATOM   1610  CD  LYS E1322      -4.493   6.062  13.993  1.00  0.00           C  
ATOM   1611  CE  LYS E1322      -5.072   4.676  14.021  1.00  0.00           C  
ATOM   1612  NZ  LYS E1322      -5.684   4.306  12.707  1.00  0.00           N  
ATOM   1613  N   THR E1323      -4.278  11.630  15.790  1.00  0.00           N  
ATOM   1614  CA  THR E1323      -3.302  12.688  16.062  1.00  0.00           C  
ATOM   1615  C   THR E1323      -3.750  13.636  17.172  1.00  0.00           C  
ATOM   1616  O   THR E1323      -2.892  14.302  17.798  1.00  0.00           O  
ATOM   1617  CB  THR E1323      -2.933  13.472  14.746  1.00  0.00           C  
ATOM   1618  OG1 THR E1323      -2.679  12.487  13.711  1.00  0.00           O  
ATOM   1619  CG2 THR E1323      -1.704  14.372  14.968  1.00  0.00           C  
ATOM   1620  N   LYS E1324      -5.047  13.692  17.425  1.00  0.00           N  
ATOM   1621  CA  LYS E1324      -5.630  14.569  18.417  1.00  0.00           C  
ATOM   1622  C   LYS E1324      -6.400  13.849  19.515  1.00  0.00           C  
ATOM   1623  O   LYS E1324      -6.280  14.233  20.689  1.00  0.00           O  
ATOM   1624  CB  LYS E1324      -6.690  15.533  17.835  1.00  0.00           C  
ATOM   1625  CG  LYS E1324      -6.336  16.248  16.553  1.00  0.00           C  
ATOM   1626  CD  LYS E1324      -5.212  17.220  16.765  1.00  0.00           C  
ATOM   1627  CE  LYS E1324      -4.538  17.704  15.504  1.00  0.00           C  
ATOM   1628  NZ  LYS E1324      -3.294  18.446  15.925  1.00  0.00           N  
ATOM   1629  N   GLY E1344      -7.204  12.905  19.077  1.00  0.00           N  
ATOM   1630  CA  GLY E1344      -8.071  12.142  20.004  1.00  0.00           C  
ATOM   1631  C   GLY E1344      -9.054  13.156  20.633  1.00  0.00           C  
ATOM   1632  O   GLY E1344     -10.249  13.158  20.285  1.00  0.00           O  
ATOM   1633  N   ARG E1345     -15.418  14.619  17.287  1.00  0.00           N  
ATOM   1634  CA  ARG E1345     -14.854  15.958  17.108  1.00  0.00           C  
ATOM   1635  C   ARG E1345     -15.200  16.625  15.777  1.00  0.00           C  
ATOM   1636  O   ARG E1345     -15.619  17.801  15.668  1.00  0.00           O  
ATOM   1637  CB  ARG E1345     -13.330  15.783  17.246  1.00  0.00           C  
ATOM   1638  N   ALA E1347     -14.998  15.875  14.709  1.00  0.00           N  
ATOM   1639  CA  ALA E1347     -15.209  16.301  13.325  1.00  0.00           C  
ATOM   1640  C   ALA E1347     -16.109  15.295  12.637  1.00  0.00           C  
ATOM   1641  O   ALA E1347     -16.334  14.176  13.111  1.00  0.00           O  
ATOM   1642  CB  ALA E1347     -13.851  16.500  12.667  1.00  0.00           C  
ATOM   1643  N   PHE E1348     -16.719  15.741  11.534  1.00  0.00           N  
ATOM   1644  CA  PHE E1348     -17.704  14.969  10.789  1.00  0.00           C  
ATOM   1645  C   PHE E1348     -17.417  14.947   9.297  1.00  0.00           C  
ATOM   1646  O   PHE E1348     -16.612  15.742   8.779  1.00  0.00           O  
ATOM   1647  CB  PHE E1348     -19.151  15.526  11.049  1.00  0.00           C  
ATOM   1648  CG  PHE E1348     -19.452  15.663  12.517  1.00  0.00           C  
ATOM   1649  CD1 PHE E1348     -19.954  14.601  13.257  1.00  0.00           C  
ATOM   1650  CD2 PHE E1348     -19.146  16.869  13.182  1.00  0.00           C  
ATOM   1651  CE1 PHE E1348     -20.183  14.743  14.637  1.00  0.00           C  
ATOM   1652  CE2 PHE E1348     -19.344  17.024  14.540  1.00  0.00           C  
ATOM   1653  CZ  PHE E1348     -19.862  15.950  15.267  1.00  0.00           C  
ATOM   1654  N   GLY E1349     -18.131  14.025   8.678  1.00  0.00           N  
ATOM   1655  CA  GLY E1349     -18.082  13.813   7.224  1.00  0.00           C  
ATOM   1656  C   GLY E1349     -19.524  13.572   6.724  1.00  0.00           C  
ATOM   1657  O   GLY E1349     -20.318  12.877   7.385  1.00  0.00           O  
ATOM   1658  N   LEU E1350     -19.820  14.135   5.576  1.00  0.00           N  
ATOM   1659  CA  LEU E1350     -21.116  14.009   4.906  1.00  0.00           C  
ATOM   1660  C   LEU E1350     -20.823  13.817   3.418  1.00  0.00           C  
ATOM   1661  O   LEU E1350     -19.918  14.476   2.900  1.00  0.00           O  
ATOM   1662  CB  LEU E1350     -21.986  15.243   5.232  1.00  0.00           C  
ATOM   1663  CG  LEU E1350     -23.426  15.249   4.729  1.00  0.00           C  
ATOM   1664  CD1 LEU E1350     -24.374  15.924   5.721  1.00  0.00           C  
ATOM   1665  CD2 LEU E1350     -23.595  16.007   3.402  1.00  0.00           C  
ATOM   1666  N   THR E1351     -21.541  12.954   2.755  1.00  0.00           N  
ATOM   1667  CA  THR E1351     -21.428  12.669   1.330  1.00  0.00           C  
ATOM   1668  C   THR E1351     -22.827  12.877   0.699  1.00  0.00           C  
ATOM   1669  O   THR E1351     -23.861  12.641   1.344  1.00  0.00           O  
ATOM   1670  CB  THR E1351     -20.844  11.260   0.946  1.00  0.00           C  
ATOM   1671  OG1 THR E1351     -21.801  10.234   1.352  1.00  0.00           O  
ATOM   1672  CG2 THR E1351     -19.476  10.934   1.543  1.00  0.00           C  
ATOM   1673  N   ILE E1352     -22.797  13.310  -0.533  1.00  0.00           N  
ATOM   1674  CA  ILE E1352     -23.946  13.556  -1.396  1.00  0.00           C  
ATOM   1675  C   ILE E1352     -24.075  12.301  -2.282  1.00  0.00           C  
ATOM   1676  O   ILE E1352     -23.063  11.738  -2.739  1.00  0.00           O  
ATOM   1677  CB  ILE E1352     -23.747  14.817  -2.303  1.00  0.00           C  
ATOM   1678  CG1 ILE E1352     -23.024  15.977  -1.597  1.00  0.00           C  
ATOM   1679  CG2 ILE E1352     -25.074  15.320  -2.933  1.00  0.00           C  
ATOM   1680  CD1 ILE E1352     -23.920  16.810  -0.660  1.00  0.00           C  
ATOM   1681  N   PRO E1356     -25.298  11.879  -2.527  1.00  0.00           N  
ATOM   1682  CA  PRO E1356     -25.540  10.699  -3.366  1.00  0.00           C  
ATOM   1683  C   PRO E1356     -25.316  11.036  -4.826  1.00  0.00           C  
ATOM   1684  O   PRO E1356     -25.421  12.184  -5.266  1.00  0.00           O  
ATOM   1685  CB  PRO E1356     -26.986  10.306  -3.046  1.00  0.00           C  
ATOM   1686  CG  PRO E1356     -27.639  11.603  -2.751  1.00  0.00           C  
ATOM   1687  CD  PRO E1356     -26.567  12.438  -2.053  1.00  0.00           C  
ATOM   1688  N   LEU E1360     -25.016   9.979  -5.545  1.00  0.00           N  
ATOM   1689  CA  LEU E1360     -24.809  10.039  -7.018  1.00  0.00           C  
ATOM   1690  C   LEU E1360     -26.165  10.482  -7.568  1.00  0.00           C  
ATOM   1691  O   LEU E1360     -27.212  10.003  -7.091  1.00  0.00           O  
ATOM   1692  CB  LEU E1360     -24.333   8.642  -7.338  1.00  0.00           C  
ATOM   1693  CG  LEU E1360     -23.395   8.253  -8.434  1.00  0.00           C  
ATOM   1694  CD1 LEU E1360     -23.527   6.737  -8.699  1.00  0.00           C  
ATOM   1695  CD2 LEU E1360     -23.745   8.987  -9.720  1.00  0.00           C  
ATOM   1696  N   VAL E1361     -26.171  11.389  -8.516  1.00  0.00           N  
ATOM   1697  CA  VAL E1361     -27.410  11.910  -9.125  1.00  0.00           C  
ATOM   1698  C   VAL E1361     -27.976  10.804 -10.023  1.00  0.00           C  
ATOM   1699  O   VAL E1361     -27.228  10.345 -10.909  1.00  0.00           O  
ATOM   1700  CB  VAL E1361     -27.158  13.229  -9.874  1.00  0.00           C  
ATOM   1701  CG1 VAL E1361     -28.459  13.804 -10.451  1.00  0.00           C  
ATOM   1702  CG2 VAL E1361     -26.437  14.289  -9.057  1.00  0.00           C  
ATOM   1703  N   THR E1365     -29.222  10.406  -9.796  1.00  0.00           N  
ATOM   1704  CA  THR E1365     -29.817   9.349 -10.623  1.00  0.00           C  
ATOM   1705  C   THR E1365     -30.752   9.847 -11.706  1.00  0.00           C  
ATOM   1706  O   THR E1365     -31.267  10.961 -11.758  1.00  0.00           O  
ATOM   1707  CB  THR E1365     -30.518   8.246  -9.737  1.00  0.00           C  
ATOM   1708  OG1 THR E1365     -31.599   8.910  -9.016  1.00  0.00           O  
ATOM   1709  CG2 THR E1365     -29.570   7.527  -8.771  1.00  0.00           C  
ATOM   1710  N   LYS E1366     -30.955   8.927 -12.646  1.00  0.00           N  
ATOM   1711  CA  LYS E1366     -31.844   9.062 -13.816  1.00  0.00           C  
ATOM   1712  C   LYS E1366     -32.822   7.885 -13.714  1.00  0.00           C  
ATOM   1713  O   LYS E1366     -32.423   6.783 -13.302  1.00  0.00           O  
ATOM   1714  CB  LYS E1366     -31.133   9.100 -15.148  1.00  0.00           C  
ATOM   1715  CG  LYS E1366     -30.195  10.302 -15.334  1.00  0.00           C  
ATOM   1716  CD  LYS E1366     -29.585  10.398 -16.708  1.00  0.00           C  
ATOM   1717  CE  LYS E1366     -30.591  10.677 -17.797  1.00  0.00           C  
ATOM   1718  NZ  LYS E1366     -29.952  10.543 -19.144  1.00  0.00           N  
ATOM   1719  N   ALA E1368     -34.077   8.087 -14.048  1.00  0.00           N  
ATOM   1720  CA  ALA E1368     -35.121   7.063 -14.001  1.00  0.00           C  
ATOM   1721  C   ALA E1368     -34.820   6.003 -15.042  1.00  0.00           C  
ATOM   1722  O   ALA E1368     -35.081   4.828 -14.756  1.00  0.00           O  
ATOM   1723  CB  ALA E1368     -36.519   7.610 -14.232  1.00  0.00           C  
ATOM   1724  N   ASP E1369     -34.253   6.382 -16.172  1.00  0.00           N  
ATOM   1725  CA  ASP E1369     -33.895   5.459 -17.242  1.00  0.00           C  
ATOM   1726  C   ASP E1369     -32.660   4.618 -16.942  1.00  0.00           C  
ATOM   1727  O   ASP E1369     -32.279   3.774 -17.793  1.00  0.00           O  
ATOM   1728  CB  ASP E1369     -33.699   6.248 -18.548  1.00  0.00           C  
ATOM   1729  CG  ASP E1369     -32.371   6.968 -18.612  1.00  0.00           C  
ATOM   1730  OD1 ASP E1369     -31.574   7.037 -17.671  1.00  0.00           O  
ATOM   1731  OD2 ASP E1369     -32.083   7.508 -19.700  1.00  0.00           O  
ATOM   1732  N   GLY E1370     -31.982   4.852 -15.839  1.00  0.00           N  
ATOM   1733  CA  GLY E1370     -30.791   4.134 -15.443  1.00  0.00           C  
ATOM   1734  C   GLY E1370     -29.544   4.501 -16.218  1.00  0.00           C  
ATOM   1735  O   GLY E1370     -28.545   3.740 -16.204  1.00  0.00           O  
ATOM   1736  N   THR E1373     -29.536   5.636 -16.894  1.00  0.00           N  
ATOM   1737  CA  THR E1373     -28.336   6.071 -17.627  1.00  0.00           C  
ATOM   1738  C   THR E1373     -27.548   6.975 -16.681  1.00  0.00           C  
ATOM   1739  O   THR E1373     -27.956   7.306 -15.553  1.00  0.00           O  
ATOM   1740  CB  THR E1373     -28.649   6.666 -19.028  1.00  0.00           C  
ATOM   1741  OG1 THR E1373     -29.382   7.900 -18.800  1.00  0.00           O  
ATOM   1742  CG2 THR E1373     -29.439   5.687 -19.920  1.00  0.00           C  
ATOM   1743  N   LYS E1412     -26.386   7.355 -17.147  1.00  0.00           N  
ATOM   1744  CA  LYS E1412     -25.447   8.195 -16.386  1.00  0.00           C  
ATOM   1745  C   LYS E1412     -25.797   9.679 -16.413  1.00  0.00           C  
ATOM   1746  O   LYS E1412     -25.805  10.292 -17.505  1.00  0.00           O  
ATOM   1747  CB  LYS E1412     -24.058   7.914 -16.968  1.00  0.00           C  
ATOM   1748  CG  LYS E1412     -23.086   8.023 -15.959  1.00  0.00           C  
ATOM   1749  N   PHE E1415     -26.079  10.245 -15.232  1.00  0.00           N  
ATOM   1750  CA  PHE E1415     -26.393  11.675 -15.145  1.00  0.00           C  
ATOM   1751  C   PHE E1415     -25.193  12.409 -15.793  1.00  0.00           C  
ATOM   1752  O   PHE E1415     -24.006  12.113 -15.558  1.00  0.00           O  
ATOM   1753  CB  PHE E1415     -26.716  12.220 -13.762  1.00  0.00           C  
ATOM   1754  CG  PHE E1415     -26.718  13.727 -13.644  1.00  0.00           C  
ATOM   1755  CD1 PHE E1415     -27.819  14.476 -14.038  1.00  0.00           C  
ATOM   1756  CD2 PHE E1415     -25.592  14.402 -13.151  1.00  0.00           C  
ATOM   1757  CE1 PHE E1415     -27.821  15.858 -13.958  1.00  0.00           C  
ATOM   1758  CE2 PHE E1415     -25.572  15.794 -13.056  1.00  0.00           C  
ATOM   1759  CZ  PHE E1415     -26.704  16.522 -13.460  1.00  0.00           C  
ATOM   1760  N   GLY E1416     -25.562  13.351 -16.637  1.00  0.00           N  
ATOM   1761  CA  GLY E1416     -24.687  14.227 -17.372  1.00  0.00           C  
ATOM   1762  C   GLY E1416     -24.112  13.635 -18.636  1.00  0.00           C  
ATOM   1763  O   GLY E1416     -23.357  14.321 -19.370  1.00  0.00           O  
ATOM   1764  N   LYS E1417     -24.451  12.386 -18.896  1.00  0.00           N  
ATOM   1765  CA  LYS E1417     -23.966  11.670 -20.080  1.00  0.00           C  
ATOM   1766  C   LYS E1417     -24.900  11.987 -21.253  1.00  0.00           C  
ATOM   1767  O   LYS E1417     -25.912  11.328 -21.484  1.00  0.00           O  
ATOM   1768  CB  LYS E1417     -23.800  10.188 -19.837  1.00  0.00           C  
ATOM   1769  N   THR E1442     -24.486  13.011 -21.957  1.00  0.00           N  
ATOM   1770  CA  THR E1442     -25.123  13.575 -23.144  1.00  0.00           C  
ATOM   1771  C   THR E1442     -24.479  13.053 -24.415  1.00  0.00           C  
ATOM   1772  O   THR E1442     -23.344  12.529 -24.441  1.00  0.00           O  
ATOM   1773  CB  THR E1442     -25.051  15.152 -23.030  1.00  0.00           C  
ATOM   1774  OG1 THR E1442     -25.824  15.440 -21.804  1.00  0.00           O  
ATOM   1775  CG2 THR E1442     -25.529  15.953 -24.223  1.00  0.00           C  
ATOM   1776  N   GLU E1444     -25.223  13.228 -25.500  1.00  0.00           N  
ATOM   1777  CA  GLU E1444     -24.749  12.798 -26.834  1.00  0.00           C  
ATOM   1778  C   GLU E1444     -23.677  13.778 -27.303  1.00  0.00           C  
ATOM   1779  O   GLU E1444     -22.734  13.440 -28.035  1.00  0.00           O  
ATOM   1780  CB  GLU E1444     -25.925  12.640 -27.780  1.00  0.00           C  
ATOM   1781  N   SER E1450     -23.825  15.007 -26.842  1.00  0.00           N  
ATOM   1782  CA  SER E1450     -22.935  16.125 -27.107  1.00  0.00           C  
ATOM   1783  C   SER E1450     -21.604  15.998 -26.366  1.00  0.00           C  
ATOM   1784  O   SER E1450     -20.576  16.531 -26.850  1.00  0.00           O  
ATOM   1785  CB  SER E1450     -23.657  17.425 -26.743  1.00  0.00           C  
ATOM   1786  N   GLY E1452     -21.592  15.315 -25.246  1.00  0.00           N  
ATOM   1787  CA  GLY E1452     -20.388  15.122 -24.409  1.00  0.00           C  
ATOM   1788  C   GLY E1452     -20.678  15.900 -23.127  1.00  0.00           C  
ATOM   1789  O   GLY E1452     -21.851  16.238 -22.915  1.00  0.00           O  
ATOM   1790  N   THR E1455     -19.681  16.203 -22.341  1.00  0.00           N  
ATOM   1791  CA  THR E1455     -19.826  16.910 -21.052  1.00  0.00           C  
ATOM   1792  C   THR E1455     -20.467  18.284 -21.127  1.00  0.00           C  
ATOM   1793  O   THR E1455     -20.214  19.106 -22.007  1.00  0.00           O  
ATOM   1794  CB  THR E1455     -18.454  16.955 -20.262  1.00  0.00           C  
ATOM   1795  OG1 THR E1455     -18.068  15.562 -19.967  1.00  0.00           O  
ATOM   1796  CG2 THR E1455     -18.437  17.704 -18.935  1.00  0.00           C  
ATOM   1797  N   ILE E1456     -21.317  18.523 -20.153  1.00  0.00           N  
ATOM   1798  CA  ILE E1456     -22.004  19.815 -19.994  1.00  0.00           C  
ATOM   1799  C   ILE E1456     -21.134  20.568 -18.971  1.00  0.00           C  
ATOM   1800  O   ILE E1456     -21.200  20.309 -17.762  1.00  0.00           O  
ATOM   1801  CB  ILE E1456     -23.499  19.657 -19.613  1.00  0.00           C  
ATOM   1802  CG1 ILE E1456     -24.219  18.816 -20.696  1.00  0.00           C  
ATOM   1803  CG2 ILE E1456     -24.185  21.036 -19.386  1.00  0.00           C  
ATOM   1804  CD1 ILE E1456     -24.306  19.505 -22.094  1.00  0.00           C  
ATOM   1805  N   TRP E1457     -20.301  21.440 -19.502  1.00  0.00           N  
ATOM   1806  CA  TRP E1457     -19.342  22.238 -18.747  1.00  0.00           C  
ATOM   1807  C   TRP E1457     -19.976  23.472 -18.126  1.00  0.00           C  
ATOM   1808  O   TRP E1457     -21.047  23.862 -18.574  1.00  0.00           O  
ATOM   1809  CB  TRP E1457     -18.198  22.628 -19.695  1.00  0.00           C  
ATOM   1810  CG  TRP E1457     -17.470  21.476 -20.295  1.00  0.00           C  
ATOM   1811  CD1 TRP E1457     -17.595  20.988 -21.573  1.00  0.00           C  
ATOM   1812  CD2 TRP E1457     -16.486  20.661 -19.653  1.00  0.00           C  
ATOM   1813  NE1 TRP E1457     -16.757  19.909 -21.763  1.00  0.00           N  
ATOM   1814  CE2 TRP E1457     -16.072  19.687 -20.601  1.00  0.00           C  
ATOM   1815  CE3 TRP E1457     -15.934  20.656 -18.373  1.00  0.00           C  
ATOM   1816  CZ2 TRP E1457     -15.121  18.716 -20.303  1.00  0.00           C  
ATOM   1817  CZ3 TRP E1457     -14.977  19.703 -18.072  1.00  0.00           C  
ATOM   1818  CH2 TRP E1457     -14.589  18.744 -19.021  1.00  0.00           C  
ATOM   1819  N   LEU E1458     -19.298  24.070 -17.166  1.00  0.00           N  
ATOM   1820  CA  LEU E1458     -19.671  25.276 -16.469  1.00  0.00           C  
ATOM   1821  C   LEU E1458     -18.973  26.500 -17.091  1.00  0.00           C  
ATOM   1822  O   LEU E1458     -19.200  27.630 -16.637  1.00  0.00           O  
ATOM   1823  CB  LEU E1458     -19.350  25.216 -14.978  1.00  0.00           C  
ATOM   1824  CG  LEU E1458     -19.958  24.133 -14.124  1.00  0.00           C  
ATOM   1825  CD1 LEU E1458     -19.632  24.380 -12.656  1.00  0.00           C  
ATOM   1826  CD2 LEU E1458     -21.466  24.053 -14.396  1.00  0.00           C  
ATOM   1827  N   ASP E1459     -18.129  26.245 -18.051  1.00  0.00           N  
ATOM   1828  CA  ASP E1459     -17.406  27.315 -18.771  1.00  0.00           C  
ATOM   1829  C   ASP E1459     -18.308  27.539 -19.987  1.00  0.00           C  
ATOM   1830  O   ASP E1459     -18.537  26.583 -20.756  1.00  0.00           O  
ATOM   1831  CB  ASP E1459     -15.993  26.915 -19.094  1.00  0.00           C  
ATOM   1832  CG  ASP E1459     -15.213  27.817 -20.029  1.00  0.00           C  
ATOM   1833  OD1 ASP E1459     -15.822  28.683 -20.682  1.00  0.00           O  
ATOM   1834  OD2 ASP E1459     -13.975  27.684 -20.167  1.00  0.00           O  
ATOM   1835  N   LYS E1460     -18.752  28.762 -20.151  1.00  0.00           N  
ATOM   1836  CA  LYS E1460     -19.637  29.150 -21.249  1.00  0.00           C  
ATOM   1837  C   LYS E1460     -18.952  29.131 -22.602  1.00  0.00           C  
ATOM   1838  O   LYS E1460     -19.653  29.234 -23.645  1.00  0.00           O  
ATOM   1839  CB  LYS E1460     -20.325  30.470 -20.978  1.00  0.00           C  
ATOM   1840  CG  LYS E1460     -19.509  31.707 -21.270  1.00  0.00           C  
ATOM   1841  CD  LYS E1460     -20.140  32.925 -20.605  1.00  0.00           C  
ATOM   1842  CE  LYS E1460     -19.541  34.202 -21.186  1.00  0.00           C  
ATOM   1843  NZ  LYS E1460     -18.051  34.135 -21.225  1.00  0.00           N  
ATOM   1844  N   GLU E1461     -17.653  28.940 -22.659  1.00  0.00           N  
ATOM   1845  CA  GLU E1461     -16.875  28.855 -23.877  1.00  0.00           C  
ATOM   1846  C   GLU E1461     -16.736  27.412 -24.350  1.00  0.00           C  
ATOM   1847  O   GLU E1461     -16.290  27.213 -25.494  1.00  0.00           O  
ATOM   1848  CB  GLU E1461     -15.461  29.358 -23.743  1.00  0.00           C  
ATOM   1849  CG  GLU E1461     -15.140  30.850 -23.912  1.00  0.00           C  
ATOM   1850  CD  GLU E1461     -13.651  31.014 -24.141  1.00  0.00           C  
ATOM   1851  OE1 GLU E1461     -12.971  30.223 -23.432  1.00  0.00           O  
ATOM   1852  OE2 GLU E1461     -13.184  31.796 -24.945  1.00  0.00           O  
ATOM   1853  N   LYS E1462     -17.086  26.506 -23.461  1.00  0.00           N  
ATOM   1854  CA  LYS E1462     -17.018  25.059 -23.758  1.00  0.00           C  
ATOM   1855  C   LYS E1462     -18.447  24.586 -24.063  1.00  0.00           C  
ATOM   1856  O   LYS E1462     -18.708  23.846 -25.014  1.00  0.00           O  
ATOM   1857  CB  LYS E1462     -16.411  24.222 -22.651  1.00  0.00           C  
ATOM   1858  CG  LYS E1462     -15.011  24.555 -22.201  1.00  0.00           C  
ATOM   1859  CD  LYS E1462     -14.360  23.457 -21.361  1.00  0.00           C  
ATOM   1860  CE  LYS E1462     -13.841  22.335 -22.223  1.00  0.00           C  
ATOM   1861  NZ  LYS E1462     -13.052  21.334 -21.470  1.00  0.00           N  
ATOM   1862  N   THR E1463     -19.343  25.033 -23.215  1.00  0.00           N  
ATOM   1863  CA  THR E1463     -20.781  24.776 -23.264  1.00  0.00           C  
ATOM   1864  C   THR E1463     -21.489  26.123 -23.088  1.00  0.00           C  
ATOM   1865  O   THR E1463     -21.445  26.673 -21.970  1.00  0.00           O  
ATOM   1866  CB  THR E1463     -21.234  23.755 -22.159  1.00  0.00           C  
ATOM   1867  OG1 THR E1463     -20.632  22.496 -22.600  1.00  0.00           O  
ATOM   1868  CG2 THR E1463     -22.741  23.658 -21.951  1.00  0.00           C  
ATOM   1869  N   SER E1465     -22.064  26.609 -24.157  1.00  0.00           N  
ATOM   1870  CA  SER E1465     -22.760  27.903 -24.150  1.00  0.00           C  
ATOM   1871  C   SER E1465     -23.994  27.843 -23.274  1.00  0.00           C  
ATOM   1872  O   SER E1465     -24.592  26.782 -23.100  1.00  0.00           O  
ATOM   1873  CB  SER E1465     -23.137  28.320 -25.567  1.00  0.00           C  
ATOM   1874  OG  SER E1465     -24.199  27.595 -26.121  1.00  0.00           O  
ATOM   1875  N   PRO E1467     -24.402  28.990 -22.767  1.00  0.00           N  
ATOM   1876  CA  PRO E1467     -25.594  29.151 -21.925  1.00  0.00           C  
ATOM   1877  C   PRO E1467     -26.848  28.576 -22.559  1.00  0.00           C  
ATOM   1878  O   PRO E1467     -27.766  28.046 -21.888  1.00  0.00           O  
ATOM   1879  CB  PRO E1467     -25.655  30.652 -21.637  1.00  0.00           C  
ATOM   1880  CG  PRO E1467     -24.186  31.089 -21.749  1.00  0.00           C  
ATOM   1881  CD  PRO E1467     -23.692  30.290 -22.954  1.00  0.00           C  
ATOM   1882  N   TYR E1506     -26.934  28.651 -23.870  1.00  0.00           N  
ATOM   1883  CA  TYR E1506     -28.014  28.108 -24.694  1.00  0.00           C  
ATOM   1884  C   TYR E1506     -28.023  26.578 -24.566  1.00  0.00           C  
ATOM   1885  O   TYR E1506     -29.069  25.979 -24.244  1.00  0.00           O  
ATOM   1886  CB  TYR E1506     -27.888  28.592 -26.151  1.00  0.00           C  
ATOM   1887  CG  TYR E1506     -28.720  27.747 -27.089  1.00  0.00           C  
ATOM   1888  CD1 TYR E1506     -30.105  27.749 -26.994  1.00  0.00           C  
ATOM   1889  CD2 TYR E1506     -28.109  26.920 -28.032  1.00  0.00           C  
ATOM   1890  CE1 TYR E1506     -30.869  26.956 -27.841  1.00  0.00           C  
ATOM   1891  CE2 TYR E1506     -28.861  26.116 -28.880  1.00  0.00           C  
ATOM   1892  CZ  TYR E1506     -30.246  26.148 -28.774  1.00  0.00           C  
ATOM   1893  OH  TYR E1506     -31.038  25.377 -29.578  1.00  0.00           O  
ATOM   1894  N   GLU E1507     -26.882  25.938 -24.770  1.00  0.00           N  
ATOM   1895  CA  GLU E1507     -26.677  24.505 -24.663  1.00  0.00           C  
ATOM   1896  C   GLU E1507     -26.906  24.040 -23.217  1.00  0.00           C  
ATOM   1897  O   GLU E1507     -27.507  22.989 -22.989  1.00  0.00           O  
ATOM   1898  CB  GLU E1507     -25.296  24.010 -24.971  1.00  0.00           C  
ATOM   1899  CG  GLU E1507     -24.633  24.062 -26.344  1.00  0.00           C  
ATOM   1900  CD  GLU E1507     -23.249  23.424 -26.290  1.00  0.00           C  
ATOM   1901  OE1 GLU E1507     -23.137  22.265 -25.879  1.00  0.00           O  
ATOM   1902  OE2 GLU E1507     -22.328  24.183 -26.652  1.00  0.00           O  
ATOM   1903  N   PHE E1508     -26.411  24.821 -22.286  1.00  0.00           N  
ATOM   1904  CA  PHE E1508     -26.548  24.584 -20.840  1.00  0.00           C  
ATOM   1905  C   PHE E1508     -28.052  24.557 -20.534  1.00  0.00           C  
ATOM   1906  O   PHE E1508     -28.588  23.608 -19.979  1.00  0.00           O  
ATOM   1907  CB  PHE E1508     -25.853  25.660 -19.996  1.00  0.00           C  
ATOM   1908  CG  PHE E1508     -25.728  25.360 -18.534  1.00  0.00           C  
ATOM   1909  CD1 PHE E1508     -24.728  24.474 -18.094  1.00  0.00           C  
ATOM   1910  CD2 PHE E1508     -26.582  25.936 -17.605  1.00  0.00           C  
ATOM   1911  CE1 PHE E1508     -24.599  24.174 -16.746  1.00  0.00           C  
ATOM   1912  CE2 PHE E1508     -26.456  25.639 -16.245  1.00  0.00           C  
ATOM   1913  CZ  PHE E1508     -25.459  24.745 -15.811  1.00  0.00           C  
ATOM   1914  N   TYR E1509     -28.708  25.641 -20.949  1.00  0.00           N  
ATOM   1915  CA  TYR E1509     -30.152  25.846 -20.783  1.00  0.00           C  
ATOM   1916  C   TYR E1509     -30.968  24.716 -21.384  1.00  0.00           C  
ATOM   1917  O   TYR E1509     -31.882  24.161 -20.739  1.00  0.00           O  
ATOM   1918  CB  TYR E1509     -30.529  27.235 -21.335  1.00  0.00           C  
ATOM   1919  CG  TYR E1509     -32.006  27.530 -21.405  1.00  0.00           C  
ATOM   1920  CD1 TYR E1509     -32.749  27.180 -22.537  1.00  0.00           C  
ATOM   1921  CD2 TYR E1509     -32.662  28.138 -20.334  1.00  0.00           C  
ATOM   1922  CE1 TYR E1509     -34.112  27.432 -22.611  1.00  0.00           C  
ATOM   1923  CE2 TYR E1509     -34.038  28.385 -20.400  1.00  0.00           C  
ATOM   1924  CZ  TYR E1509     -34.754  28.039 -21.537  1.00  0.00           C  
ATOM   1925  OH  TYR E1509     -36.093  28.311 -21.566  1.00  0.00           O  
ATOM   1926  N   GLN E1510     -30.662  24.333 -22.608  1.00  0.00           N  
ATOM   1927  CA  GLN E1510     -31.311  23.256 -23.351  1.00  0.00           C  
ATOM   1928  C   GLN E1510     -31.201  21.933 -22.599  1.00  0.00           C  
ATOM   1929  O   GLN E1510     -32.203  21.161 -22.460  1.00  0.00           O  
ATOM   1930  CB  GLN E1510     -30.689  23.106 -24.751  1.00  0.00           C  
ATOM   1931  CG  GLN E1510     -31.291  24.101 -25.729  1.00  0.00           C  
ATOM   1932  CD  GLN E1510     -32.802  23.946 -25.858  1.00  0.00           C  
ATOM   1933  OE1 GLN E1510     -33.302  22.911 -26.290  1.00  0.00           O  
ATOM   1934  NE2 GLN E1510     -33.534  24.983 -25.471  1.00  0.00           N  
ATOM   1935  N   PHE E1511     -29.970  21.690 -22.117  1.00  0.00           N  
ATOM   1936  CA  PHE E1511     -29.697  20.470 -21.376  1.00  0.00           C  
ATOM   1937  C   PHE E1511     -30.745  20.309 -20.275  1.00  0.00           C  
ATOM   1938  O   PHE E1511     -31.334  19.223 -20.214  1.00  0.00           O  
ATOM   1939  CB  PHE E1511     -28.271  20.367 -20.832  1.00  0.00           C  
ATOM   1940  CG  PHE E1511     -28.128  19.292 -19.787  1.00  0.00           C  
ATOM   1941  CD1 PHE E1511     -27.926  17.957 -20.148  1.00  0.00           C  
ATOM   1942  CD2 PHE E1511     -28.229  19.644 -18.439  1.00  0.00           C  
ATOM   1943  CE1 PHE E1511     -27.817  16.962 -19.170  1.00  0.00           C  
ATOM   1944  CE2 PHE E1511     -28.134  18.662 -17.459  1.00  0.00           C  
ATOM   1945  CZ  PHE E1511     -27.925  17.326 -17.832  1.00  0.00           C  
ATOM   1946  N   TRP E1516     -30.940  21.305 -19.441  1.00  0.00           N  
ATOM   1947  CA  TRP E1516     -31.887  21.282 -18.323  1.00  0.00           C  
ATOM   1948  C   TRP E1516     -33.334  21.255 -18.775  1.00  0.00           C  
ATOM   1949  O   TRP E1516     -34.188  20.578 -18.156  1.00  0.00           O  
ATOM   1950  CB  TRP E1516     -31.652  22.479 -17.371  1.00  0.00           C  
ATOM   1951  CG  TRP E1516     -30.294  22.453 -16.772  1.00  0.00           C  
ATOM   1952  CD1 TRP E1516     -29.235  23.244 -17.087  1.00  0.00           C  
ATOM   1953  CD2 TRP E1516     -29.835  21.550 -15.753  1.00  0.00           C  
ATOM   1954  NE1 TRP E1516     -28.138  22.905 -16.319  1.00  0.00           N  
ATOM   1955  CE2 TRP E1516     -28.487  21.878 -15.488  1.00  0.00           C  
ATOM   1956  CE3 TRP E1516     -30.446  20.523 -15.042  1.00  0.00           C  
ATOM   1957  CZ2 TRP E1516     -27.728  21.210 -14.535  1.00  0.00           C  
ATOM   1958  CZ3 TRP E1516     -29.684  19.860 -14.091  1.00  0.00           C  
ATOM   1959  CH2 TRP E1516     -28.347  20.190 -13.838  1.00  0.00           C  
ATOM   1960  N   ILE E1517     -33.610  21.979 -19.855  1.00  0.00           N  
ATOM   1961  CA  ILE E1517     -34.982  22.015 -20.382  1.00  0.00           C  
ATOM   1962  C   ILE E1517     -35.418  20.628 -20.843  1.00  0.00           C  
ATOM   1963  O   ILE E1517     -36.628  20.312 -20.752  1.00  0.00           O  
ATOM   1964  CB  ILE E1517     -35.178  23.176 -21.409  1.00  0.00           C  
ATOM   1965  CG1 ILE E1517     -36.641  23.673 -21.211  1.00  0.00           C  
ATOM   1966  CG2 ILE E1517     -34.921  22.788 -22.875  1.00  0.00           C  
ATOM   1967  CD1 ILE E1517     -36.842  25.197 -21.318  1.00  0.00           C  
ATOM   1968  N   ASN E1518     -34.496  19.783 -21.285  1.00  0.00           N  
ATOM   1969  CA  ASN E1518     -34.769  18.432 -21.742  1.00  0.00           C  
ATOM   1970  C   ASN E1518     -34.797  17.414 -20.605  1.00  0.00           C  
ATOM   1971  O   ASN E1518     -34.650  16.205 -20.886  1.00  0.00           O  
ATOM   1972  CB  ASN E1518     -33.775  17.980 -22.816  1.00  0.00           C  
ATOM   1973  CG  ASN E1518     -33.826  18.731 -24.115  1.00  0.00           C  
ATOM   1974  OD1 ASN E1518     -32.758  18.946 -24.720  1.00  0.00           O  
ATOM   1975  ND2 ASN E1518     -35.009  19.127 -24.569  1.00  0.00           N  
ATOM   1976  N   THR E1527     -34.955  17.835 -19.379  1.00  0.00           N  
ATOM   1977  CA  THR E1527     -35.031  16.886 -18.261  1.00  0.00           C  
ATOM   1978  C   THR E1527     -36.328  16.079 -18.435  1.00  0.00           C  
ATOM   1979  O   THR E1527     -37.396  16.654 -18.692  1.00  0.00           O  
ATOM   1980  CB  THR E1527     -34.990  17.574 -16.860  1.00  0.00           C  
ATOM   1981  OG1 THR E1527     -33.829  18.430 -16.914  1.00  0.00           O  
ATOM   1982  CG2 THR E1527     -34.922  16.583 -15.697  1.00  0.00           C  
ATOM   1983  N   ASP E1528     -36.165  14.780 -18.281  1.00  0.00           N  
ATOM   1984  CA  ASP E1528     -37.312  13.863 -18.385  1.00  0.00           C  
ATOM   1985  C   ASP E1528     -38.187  14.164 -17.170  1.00  0.00           C  
ATOM   1986  O   ASP E1528     -37.664  14.399 -16.078  1.00  0.00           O  
ATOM   1987  CB  ASP E1528     -36.906  12.403 -18.450  1.00  0.00           C  
ATOM   1988  CG  ASP E1528     -37.996  11.362 -18.393  1.00  0.00           C  
ATOM   1989  OD1 ASP E1528     -39.142  11.624 -17.988  1.00  0.00           O  
ATOM   1990  OD2 ASP E1528     -37.731  10.199 -18.737  1.00  0.00           O  
ATOM   1991  N   ASP E1549     -39.468  14.047 -17.381  1.00  0.00           N  
ATOM   1992  CA  ASP E1549     -40.518  14.241 -16.375  1.00  0.00           C  
ATOM   1993  C   ASP E1549     -40.233  13.417 -15.120  1.00  0.00           C  
ATOM   1994  O   ASP E1549     -40.561  13.839 -14.000  1.00  0.00           O  
ATOM   1995  CB  ASP E1549     -41.876  13.949 -17.006  1.00  0.00           C  
ATOM   1996  CG  ASP E1549     -42.488  15.056 -17.831  1.00  0.00           C  
ATOM   1997  OD1 ASP E1549     -41.933  16.174 -17.815  1.00  0.00           O  
ATOM   1998  OD2 ASP E1549     -43.530  14.856 -18.495  1.00  0.00           O  
ATOM   1999  N   ARG E1563     -39.637  12.258 -15.295  1.00  0.00           N  
ATOM   2000  CA  ARG E1563     -39.248  11.323 -14.249  1.00  0.00           C  
ATOM   2001  C   ARG E1563     -38.194  11.885 -13.308  1.00  0.00           C  
ATOM   2002  O   ARG E1563     -38.191  11.575 -12.109  1.00  0.00           O  
ATOM   2003  CB  ARG E1563     -38.710  10.039 -14.906  1.00  0.00           C  
ATOM   2004  CG  ARG E1563     -39.749   9.005 -15.246  1.00  0.00           C  
ATOM   2005  CD  ARG E1563     -39.818   8.586 -16.632  1.00  0.00           C  
ATOM   2006  NE  ARG E1563     -38.854   7.764 -17.267  1.00  0.00           N  
ATOM   2007  CZ  ARG E1563     -38.425   6.534 -17.009  1.00  0.00           C  
ATOM   2008  NH1 ARG E1563     -38.830   5.795 -15.975  1.00  0.00           N  
ATOM   2009  NH2 ARG E1563     -37.510   6.034 -17.846  1.00  0.00           N  
ATOM   2010  N   ASP E1569     -37.277  12.700 -13.844  1.00  0.00           N  
ATOM   2011  CA  ASP E1569     -36.198  13.288 -13.056  1.00  0.00           C  
ATOM   2012  C   ASP E1569     -36.403  14.710 -12.572  1.00  0.00           C  
ATOM   2013  O   ASP E1569     -35.882  15.057 -11.484  1.00  0.00           O  
ATOM   2014  CB  ASP E1569     -34.876  13.222 -13.850  1.00  0.00           C  
ATOM   2015  CG  ASP E1569     -34.595  11.816 -14.317  1.00  0.00           C  
ATOM   2016  OD1 ASP E1569     -34.771  10.940 -13.467  1.00  0.00           O  
ATOM   2017  OD2 ASP E1569     -34.236  11.604 -15.460  1.00  0.00           O  
ATOM   2018  N   VAL E1594     -37.125  15.498 -13.344  1.00  0.00           N  
ATOM   2019  CA  VAL E1594     -37.339  16.899 -13.053  1.00  0.00           C  
ATOM   2020  C   VAL E1594     -37.504  17.260 -11.596  1.00  0.00           C  
ATOM   2021  O   VAL E1594     -36.800  18.231 -11.205  1.00  0.00           O  
ATOM   2022  CB  VAL E1594     -38.442  17.498 -13.966  1.00  0.00           C  
ATOM   2023  CG1 VAL E1594     -39.859  17.277 -13.511  1.00  0.00           C  
ATOM   2024  CG2 VAL E1594     -38.137  18.989 -14.151  1.00  0.00           C  
ATOM   2025  N   ILE E1596     -38.351  16.593 -10.843  1.00  0.00           N  
ATOM   2026  CA  ILE E1596     -38.575  16.910  -9.433  1.00  0.00           C  
ATOM   2027  C   ILE E1596     -37.380  16.595  -8.557  1.00  0.00           C  
ATOM   2028  O   ILE E1596     -37.174  17.350  -7.581  1.00  0.00           O  
ATOM   2029  CB  ILE E1596     -39.935  16.342  -8.879  1.00  0.00           C  
ATOM   2030  CG1 ILE E1596     -41.122  16.791  -9.749  1.00  0.00           C  
ATOM   2031  CG2 ILE E1596     -40.151  16.739  -7.380  1.00  0.00           C  
ATOM   2032  CD1 ILE E1596     -41.416  18.303  -9.876  1.00  0.00           C  
ATOM   2033  N   ARG E1601     -36.613  15.573  -8.848  1.00  0.00           N  
ATOM   2034  CA  ARG E1601     -35.410  15.251  -8.052  1.00  0.00           C  
ATOM   2035  C   ARG E1601     -34.332  16.308  -8.351  1.00  0.00           C  
ATOM   2036  O   ARG E1601     -33.512  16.616  -7.446  1.00  0.00           O  
ATOM   2037  CB  ARG E1601     -34.855  13.872  -8.302  1.00  0.00           C  
ATOM   2038  CG  ARG E1601     -33.436  13.507  -7.971  1.00  0.00           C  
ATOM   2039  CD  ARG E1601     -33.041  12.103  -8.360  1.00  0.00           C  
ATOM   2040  NE  ARG E1601     -34.193  11.238  -8.531  1.00  0.00           N  
ATOM   2041  CZ  ARG E1601     -34.665  10.805  -9.707  1.00  0.00           C  
ATOM   2042  NH1 ARG E1601     -34.107  11.050 -10.891  1.00  0.00           N  
ATOM   2043  NH2 ARG E1601     -35.761  10.049  -9.659  1.00  0.00           N  
ATOM   2044  N   TYR E1602     -34.321  16.814  -9.566  1.00  0.00           N  
ATOM   2045  CA  TYR E1602     -33.337  17.825  -9.973  1.00  0.00           C  
ATOM   2046  C   TYR E1602     -33.632  19.201  -9.404  1.00  0.00           C  
ATOM   2047  O   TYR E1602     -32.710  19.980  -9.113  1.00  0.00           O  
ATOM   2048  CB  TYR E1602     -33.166  17.826 -11.504  1.00  0.00           C  
ATOM   2049  CG  TYR E1602     -32.566  16.590 -12.107  1.00  0.00           C  
ATOM   2050  CD1 TYR E1602     -32.222  15.447 -11.376  1.00  0.00           C  
ATOM   2051  CD2 TYR E1602     -32.344  16.570 -13.496  1.00  0.00           C  
ATOM   2052  CE1 TYR E1602     -31.674  14.321 -12.001  1.00  0.00           C  
ATOM   2053  CE2 TYR E1602     -31.813  15.443 -14.137  1.00  0.00           C  
ATOM   2054  CZ  TYR E1602     -31.481  14.325 -13.387  1.00  0.00           C  
ATOM   2055  OH  TYR E1602     -30.959  13.250 -14.054  1.00  0.00           O  
ATOM   2056  N   LEU E1603     -34.909  19.528  -9.231  1.00  0.00           N  
ATOM   2057  CA  LEU E1603     -35.291  20.835  -8.657  1.00  0.00           C  
ATOM   2058  C   LEU E1603     -34.815  20.903  -7.211  1.00  0.00           C  
ATOM   2059  O   LEU E1603     -34.295  21.935  -6.749  1.00  0.00           O  
ATOM   2060  CB  LEU E1603     -36.769  21.067  -8.850  1.00  0.00           C  
ATOM   2061  CG  LEU E1603     -37.333  21.344 -10.222  1.00  0.00           C  
ATOM   2062  CD1 LEU E1603     -38.873  21.289 -10.147  1.00  0.00           C  
ATOM   2063  CD2 LEU E1603     -36.880  22.728 -10.685  1.00  0.00           C  
ATOM   2064  N   LYS E1604     -34.993  19.827  -6.490  1.00  0.00           N  
ATOM   2065  CA  LYS E1604     -34.612  19.668  -5.093  1.00  0.00           C  
ATOM   2066  C   LYS E1604     -33.096  19.729  -4.904  1.00  0.00           C  
ATOM   2067  O   LYS E1604     -32.595  20.329  -3.937  1.00  0.00           O  
ATOM   2068  CB  LYS E1604     -35.093  18.328  -4.569  1.00  0.00           C  
ATOM   2069  CG  LYS E1604     -36.598  18.111  -4.629  1.00  0.00           C  
ATOM   2070  CD  LYS E1604     -36.948  16.831  -3.858  1.00  0.00           C  
ATOM   2071  CE  LYS E1604     -38.460  16.706  -3.855  1.00  0.00           C  
ATOM   2072  NZ  LYS E1604     -38.867  15.327  -3.482  1.00  0.00           N  
ATOM   2073  N   TYR E1613     -32.395  19.095  -5.818  1.00  0.00           N  
ATOM   2074  CA  TYR E1613     -30.951  19.016  -5.832  1.00  0.00           C  
ATOM   2075  C   TYR E1613     -30.190  20.286  -6.195  1.00  0.00           C  
ATOM   2076  O   TYR E1613     -29.286  20.693  -5.435  1.00  0.00           O  
ATOM   2077  CB  TYR E1613     -30.454  17.943  -6.843  1.00  0.00           C  
ATOM   2078  CG  TYR E1613     -30.565  16.515  -6.396  1.00  0.00           C  
ATOM   2079  CD1 TYR E1613     -31.389  16.125  -5.340  1.00  0.00           C  
ATOM   2080  CD2 TYR E1613     -29.832  15.521  -7.058  1.00  0.00           C  
ATOM   2081  CE1 TYR E1613     -31.476  14.796  -4.954  1.00  0.00           C  
ATOM   2082  CE2 TYR E1613     -29.921  14.179  -6.676  1.00  0.00           C  
ATOM   2083  CZ  TYR E1613     -30.745  13.824  -5.620  1.00  0.00           C  
ATOM   2084  OH  TYR E1613     -30.879  12.527  -5.209  1.00  0.00           O  
ATOM   2085  N   PHE E1614     -30.544  20.824  -7.343  1.00  0.00           N  
ATOM   2086  CA  PHE E1614     -29.928  21.985  -7.944  1.00  0.00           C  
ATOM   2087  C   PHE E1614     -30.560  23.339  -7.745  1.00  0.00           C  
ATOM   2088  O   PHE E1614     -29.877  24.282  -8.230  1.00  0.00           O  
ATOM   2089  CB  PHE E1614     -29.750  21.770  -9.491  1.00  0.00           C  
ATOM   2090  CG  PHE E1614     -29.006  20.490  -9.753  1.00  0.00           C  
ATOM   2091  CD1 PHE E1614     -27.659  20.378  -9.458  1.00  0.00           C  
ATOM   2092  CD2 PHE E1614     -29.681  19.383 -10.270  1.00  0.00           C  
ATOM   2093  CE1 PHE E1614     -26.971  19.192  -9.686  1.00  0.00           C  
ATOM   2094  CE2 PHE E1614     -29.018  18.175 -10.501  1.00  0.00           C  
ATOM   2095  CZ  PHE E1614     -27.650  18.098 -10.213  1.00  0.00           C  
ATOM   2096  N   THR E1615     -31.716  23.479  -7.155  1.00  0.00           N  
ATOM   2097  CA  THR E1615     -32.332  24.801  -7.017  1.00  0.00           C  
ATOM   2098  C   THR E1615     -32.566  25.234  -5.577  1.00  0.00           C  
ATOM   2099  O   THR E1615     -32.526  24.472  -4.612  1.00  0.00           O  
ATOM   2100  CB  THR E1615     -33.652  24.984  -7.871  1.00  0.00           C  
ATOM   2101  OG1 THR E1615     -34.781  24.570  -7.051  1.00  0.00           O  
ATOM   2102  CG2 THR E1615     -33.682  24.273  -9.225  1.00  0.00           C  
ATOM   2103  N   PHE E1616     -32.837  26.551  -5.514  1.00  0.00           N  
ATOM   2104  CA  PHE E1616     -33.082  27.222  -4.220  1.00  0.00           C  
ATOM   2105  C   PHE E1616     -34.560  27.523  -4.008  1.00  0.00           C  
ATOM   2106  O   PHE E1616     -34.905  28.342  -3.124  1.00  0.00           O  
ATOM   2107  CB  PHE E1616     -32.088  28.361  -4.011  1.00  0.00           C  
ATOM   2108  CG  PHE E1616     -30.661  27.916  -3.778  1.00  0.00           C  
ATOM   2109  CD1 PHE E1616     -29.841  27.573  -4.861  1.00  0.00           C  
ATOM   2110  CD2 PHE E1616     -30.136  27.834  -2.482  1.00  0.00           C  
ATOM   2111  CE1 PHE E1616     -28.534  27.132  -4.657  1.00  0.00           C  
ATOM   2112  CE2 PHE E1616     -28.839  27.413  -2.257  1.00  0.00           C  
ATOM   2113  CZ  PHE E1616     -28.046  27.049  -3.338  1.00  0.00           C  
ATOM   2114  N   LEU E1617     -35.425  26.855  -4.767  1.00  0.00           N  
ATOM   2115  CA  LEU E1617     -36.880  26.943  -4.649  1.00  0.00           C  
ATOM   2116  C   LEU E1617     -37.225  26.234  -3.306  1.00  0.00           C  
ATOM   2117  O   LEU E1617     -36.547  25.235  -2.974  1.00  0.00           O  
ATOM   2118  CB  LEU E1617     -37.629  26.244  -5.762  1.00  0.00           C  
ATOM   2119  CG  LEU E1617     -37.537  26.626  -7.211  1.00  0.00           C  
ATOM   2120  CD1 LEU E1617     -38.493  25.793  -8.067  1.00  0.00           C  
ATOM   2121  CD2 LEU E1617     -37.923  28.095  -7.399  1.00  0.00           C  
ATOM   2122  N   SER E1619     -38.238  26.771  -2.644  1.00  0.00           N  
ATOM   2123  CA  SER E1619     -38.665  26.199  -1.352  1.00  0.00           C  
ATOM   2124  C   SER E1619     -39.384  24.879  -1.618  1.00  0.00           C  
ATOM   2125  O   SER E1619     -39.631  24.517  -2.778  1.00  0.00           O  
ATOM   2126  CB  SER E1619     -39.532  27.119  -0.514  1.00  0.00           C  
ATOM   2127  OG  SER E1619     -40.777  27.434  -1.082  1.00  0.00           O  
ATOM   2128  N   LYS E1620     -39.722  24.245  -0.525  1.00  0.00           N  
ATOM   2129  CA  LYS E1620     -40.434  22.954  -0.487  1.00  0.00           C  
ATOM   2130  C   LYS E1620     -41.835  23.103  -1.056  1.00  0.00           C  
ATOM   2131  O   LYS E1620     -42.292  22.271  -1.857  1.00  0.00           O  
ATOM   2132  CB  LYS E1620     -40.503  22.430   0.935  1.00  0.00           C  
ATOM   2133  CG  LYS E1620     -40.978  20.999   1.112  1.00  0.00           C  
ATOM   2134  CD  LYS E1620     -40.817  20.614   2.585  1.00  0.00           C  
ATOM   2135  CE  LYS E1620     -41.509  19.308   2.882  1.00  0.00           C  
ATOM   2136  NZ  LYS E1620     -42.978  19.525   2.905  1.00  0.00           N  
ATOM   2137  N   GLU E1621     -42.478  24.183  -0.668  1.00  0.00           N  
ATOM   2138  CA  GLU E1621     -43.826  24.531  -1.121  1.00  0.00           C  
ATOM   2139  C   GLU E1621     -43.790  24.919  -2.590  1.00  0.00           C  
ATOM   2140  O   GLU E1621     -44.812  24.703  -3.270  1.00  0.00           O  
ATOM   2141  CB  GLU E1621     -44.467  25.618  -0.276  1.00  0.00           C  
ATOM   2142  CG  GLU E1621     -44.469  25.242   1.102  1.00  0.00           C  
ATOM   2143  N   GLU E1622     -42.703  25.484  -3.066  1.00  0.00           N  
ATOM   2144  CA  GLU E1622     -42.597  25.849  -4.489  1.00  0.00           C  
ATOM   2145  C   GLU E1622     -42.385  24.563  -5.278  1.00  0.00           C  
ATOM   2146  O   GLU E1622     -43.054  24.263  -6.293  1.00  0.00           O  
ATOM   2147  CB  GLU E1622     -41.486  26.842  -4.758  1.00  0.00           C  
ATOM   2148  CG  GLU E1622     -41.626  28.216  -4.126  1.00  0.00           C  
ATOM   2149  CD  GLU E1622     -40.473  29.161  -4.143  1.00  0.00           C  
ATOM   2150  OE1 GLU E1622     -39.416  28.680  -3.674  1.00  0.00           O  
ATOM   2151  OE2 GLU E1622     -40.528  30.314  -4.556  1.00  0.00           O  
ATOM   2152  N   ILE E1632     -41.461  23.755  -4.772  1.00  0.00           N  
ATOM   2153  CA  ILE E1632     -41.132  22.471  -5.404  1.00  0.00           C  
ATOM   2154  C   ILE E1632     -42.365  21.576  -5.424  1.00  0.00           C  
ATOM   2155  O   ILE E1632     -42.572  20.933  -6.465  1.00  0.00           O  
ATOM   2156  CB  ILE E1632     -39.860  21.772  -4.803  1.00  0.00           C  
ATOM   2157  CG1 ILE E1632     -38.596  22.546  -5.211  1.00  0.00           C  
ATOM   2158  CG2 ILE E1632     -39.780  20.293  -5.271  1.00  0.00           C  
ATOM   2159  CD1 ILE E1632     -37.393  22.554  -4.258  1.00  0.00           C  
ATOM   2160  N   GLU E1635     -43.113  21.537  -4.333  1.00  0.00           N  
ATOM   2161  CA  GLU E1635     -44.329  20.700  -4.255  1.00  0.00           C  
ATOM   2162  C   GLU E1635     -45.380  21.142  -5.256  1.00  0.00           C  
ATOM   2163  O   GLU E1635     -45.936  20.314  -6.025  1.00  0.00           O  
ATOM   2164  CB  GLU E1635     -44.904  20.660  -2.859  1.00  0.00           C  
ATOM   2165  CG  GLU E1635     -44.184  19.771  -1.841  1.00  0.00           C  
ATOM   2166  CD  GLU E1635     -44.684  19.878  -0.431  1.00  0.00           C  
ATOM   2167  OE1 GLU E1635     -45.817  20.417  -0.379  1.00  0.00           O  
ATOM   2168  OE2 GLU E1635     -44.101  19.504   0.562  1.00  0.00           O  
ATOM   2169  N   ALA E1636     -45.638  22.428  -5.330  1.00  0.00           N  
ATOM   2170  CA  ALA E1636     -46.583  23.027  -6.267  1.00  0.00           C  
ATOM   2171  C   ALA E1636     -46.274  22.634  -7.707  1.00  0.00           C  
ATOM   2172  O   ALA E1636     -47.176  22.332  -8.522  1.00  0.00           O  
ATOM   2173  CB  ALA E1636     -46.563  24.544  -6.051  1.00  0.00           C  
ATOM   2174  N   LEU E1637     -44.995  22.604  -8.073  1.00  0.00           N  
ATOM   2175  CA  LEU E1637     -44.528  22.227  -9.411  1.00  0.00           C  
ATOM   2176  C   LEU E1637     -44.808  20.758  -9.701  1.00  0.00           C  
ATOM   2177  O   LEU E1637     -45.040  20.360 -10.868  1.00  0.00           O  
ATOM   2178  CB  LEU E1637     -43.057  22.660  -9.572  1.00  0.00           C  
ATOM   2179  CG  LEU E1637     -42.846  24.071 -10.103  1.00  0.00           C  
ATOM   2180  CD1 LEU E1637     -41.413  24.539  -9.888  1.00  0.00           C  
ATOM   2181  CD2 LEU E1637     -43.172  24.132 -11.600  1.00  0.00           C  
ATOM   2182  N   GLU E1638     -44.791  19.957  -8.653  1.00  0.00           N  
ATOM   2183  CA  GLU E1638     -45.054  18.516  -8.724  1.00  0.00           C  
ATOM   2184  C   GLU E1638     -46.502  18.228  -9.121  1.00  0.00           C  
ATOM   2185  O   GLU E1638     -46.847  17.340  -9.935  1.00  0.00           O  
ATOM   2186  CB  GLU E1638     -44.731  17.835  -7.395  1.00  0.00           C  
ATOM   2187  CG  GLU E1638     -44.956  16.316  -7.392  1.00  0.00           C  
ATOM   2188  CD  GLU E1638     -43.939  15.490  -6.670  1.00  0.00           C  
ATOM   2189  OE1 GLU E1638     -43.616  16.012  -5.574  1.00  0.00           O  
ATOM   2190  OE2 GLU E1638     -43.510  14.439  -7.126  1.00  0.00           O  
ATOM   2191  N   GLN E1639     -47.357  19.025  -8.522  1.00  0.00           N  
ATOM   2192  CA  GLN E1639     -48.815  19.022  -8.736  1.00  0.00           C  
ATOM   2193  C   GLN E1639     -49.061  19.554 -10.146  1.00  0.00           C  
ATOM   2194  O   GLN E1639     -49.866  18.999 -10.933  1.00  0.00           O  
ATOM   2195  CB  GLN E1639     -49.502  19.732  -7.575  1.00  0.00           C  
ATOM   2196  CG  GLN E1639     -49.695  18.883  -6.329  1.00  0.00           C  
ATOM   2197  CD  GLN E1639     -48.550  18.493  -5.447  1.00  0.00           C  
ATOM   2198  OE1 GLN E1639     -48.247  19.074  -4.387  1.00  0.00           O  
ATOM   2199  NE2 GLN E1639     -47.823  17.427  -5.822  1.00  0.00           N  
ATOM   2200  N   GLU E1640     -48.340  20.586 -10.560  1.00  0.00           N  
ATOM   2201  CA  GLU E1640     -48.441  21.132 -11.920  1.00  0.00           C  
ATOM   2202  C   GLU E1640     -47.928  20.117 -12.933  1.00  0.00           C  
ATOM   2203  O   GLU E1640     -48.471  20.018 -14.051  1.00  0.00           O  
ATOM   2204  CB  GLU E1640     -47.722  22.464 -12.039  1.00  0.00           C  
ATOM   2205  N   LEU E1641     -46.906  19.348 -12.578  1.00  0.00           N  
ATOM   2206  CA  LEU E1641     -46.299  18.304 -13.403  1.00  0.00           C  
ATOM   2207  C   LEU E1641     -47.311  17.177 -13.677  1.00  0.00           C  
ATOM   2208  O   LEU E1641     -47.371  16.625 -14.788  1.00  0.00           O  
ATOM   2209  CB  LEU E1641     -45.013  17.788 -12.758  1.00  0.00           C  
ATOM   2210  CG  LEU E1641     -44.292  16.597 -13.373  1.00  0.00           C  
ATOM   2211  CD1 LEU E1641     -43.711  16.886 -14.744  1.00  0.00           C  
ATOM   2212  CD2 LEU E1641     -43.137  16.207 -12.425  1.00  0.00           C  
ATOM   2213  N   ARG E1642     -48.053  16.879 -12.642  1.00  0.00           N  
ATOM   2214  CA  ARG E1642     -49.106  15.882 -12.629  1.00  0.00           C  
ATOM   2215  C   ARG E1642     -50.289  16.312 -13.491  1.00  0.00           C  
ATOM   2216  O   ARG E1642     -50.717  15.514 -14.337  1.00  0.00           O  
ATOM   2217  CB  ARG E1642     -49.619  15.664 -11.207  1.00  0.00           C  
ATOM   2218  CG  ARG E1642     -50.780  14.723 -10.986  1.00  0.00           C  
ATOM   2219  CD  ARG E1642     -50.980  14.483  -9.506  1.00  0.00           C  
ATOM   2220  NE  ARG E1642     -49.703  14.186  -8.872  1.00  0.00           N  
ATOM   2221  CZ  ARG E1642     -49.107  14.924  -7.930  1.00  0.00           C  
ATOM   2222  NH1 ARG E1642     -49.662  16.019  -7.420  1.00  0.00           N  
ATOM   2223  NH2 ARG E1642     -47.906  14.499  -7.495  1.00  0.00           N  
ATOM   2224  N   GLU E1662     -50.783  17.500 -13.251  1.00  0.00           N  
ATOM   2225  CA  GLU E1662     -51.937  18.084 -13.917  1.00  0.00           C  
ATOM   2226  C   GLU E1662     -51.716  18.577 -15.331  1.00  0.00           C  
ATOM   2227  O   GLU E1662     -52.692  18.436 -16.099  1.00  0.00           O  
ATOM   2228  CB  GLU E1662     -52.531  19.239 -13.111  1.00  0.00           C  
ATOM   2229  CG  GLU E1662     -52.993  18.896 -11.821  1.00  0.00           C  
ATOM   2230  N   ALA E1663     -50.560  19.128 -15.661  1.00  0.00           N  
ATOM   2231  CA  ALA E1663     -50.294  19.639 -17.024  1.00  0.00           C  
ATOM   2232  C   ALA E1663     -48.872  19.438 -17.493  1.00  0.00           C  
ATOM   2233  O   ALA E1663     -48.115  20.423 -17.666  1.00  0.00           O  
ATOM   2234  CB  ALA E1663     -50.618  21.136 -17.004  1.00  0.00           C  
ATOM   2235  N   PRO E1664     -48.478  18.196 -17.748  1.00  0.00           N  
ATOM   2236  CA  PRO E1664     -47.120  17.850 -18.146  1.00  0.00           C  
ATOM   2237  C   PRO E1664     -46.641  18.216 -19.518  1.00  0.00           C  
ATOM   2238  O   PRO E1664     -45.431  17.962 -19.801  1.00  0.00           O  
ATOM   2239  CB  PRO E1664     -47.011  16.341 -17.866  1.00  0.00           C  
ATOM   2240  CG  PRO E1664     -48.418  15.868 -18.075  1.00  0.00           C  
ATOM   2241  CD  PRO E1664     -49.305  16.992 -17.566  1.00  0.00           C  
ATOM   2242  N   GLU E1665     -47.470  18.788 -20.366  1.00  0.00           N  
ATOM   2243  CA  GLU E1665     -47.066  19.190 -21.728  1.00  0.00           C  
ATOM   2244  C   GLU E1665     -46.673  20.668 -21.692  1.00  0.00           C  
ATOM   2245  O   GLU E1665     -46.049  21.147 -22.639  1.00  0.00           O  
ATOM   2246  CB  GLU E1665     -48.126  18.893 -22.759  1.00  0.00           C  
ATOM   2247  N   LYS E1666     -47.027  21.317 -20.598  1.00  0.00           N  
ATOM   2248  CA  LYS E1666     -46.709  22.718 -20.332  1.00  0.00           C  
ATOM   2249  C   LYS E1666     -45.206  22.892 -20.062  1.00  0.00           C  
ATOM   2250  O   LYS E1666     -44.600  23.898 -20.466  1.00  0.00           O  
ATOM   2251  CB  LYS E1666     -47.529  23.303 -19.197  1.00  0.00           C  
ATOM   2252  CG  LYS E1666     -48.690  23.959 -19.700  1.00  0.00           C  
ATOM   2253  N   ARG E1667     -44.635  21.922 -19.373  1.00  0.00           N  
ATOM   2254  CA  ARG E1667     -43.225  21.826 -19.025  1.00  0.00           C  
ATOM   2255  C   ARG E1667     -42.722  22.896 -18.084  1.00  0.00           C  
ATOM   2256  O   ARG E1667     -41.583  23.397 -18.134  1.00  0.00           O  
ATOM   2257  CB  ARG E1667     -42.428  21.781 -20.346  1.00  0.00           C  
ATOM   2258  CG  ARG E1667     -42.371  20.382 -20.995  1.00  0.00           C  
ATOM   2259  CD  ARG E1667     -40.978  19.857 -20.873  1.00  0.00           C  
ATOM   2260  NE  ARG E1667     -40.765  18.508 -21.382  1.00  0.00           N  
ATOM   2261  CZ  ARG E1667     -39.557  17.919 -21.356  1.00  0.00           C  
ATOM   2262  NH1 ARG E1667     -38.476  18.526 -20.872  1.00  0.00           N  
ATOM   2263  NH2 ARG E1667     -39.405  16.678 -21.821  1.00  0.00           N  
ATOM   2264  N   ALA E1668     -43.563  23.257 -17.142  1.00  0.00           N  
ATOM   2265  CA  ALA E1668     -43.304  24.272 -16.127  1.00  0.00           C  
ATOM   2266  C   ALA E1668     -42.169  23.924 -15.179  1.00  0.00           C  
ATOM   2267  O   ALA E1668     -41.414  24.830 -14.744  1.00  0.00           O  
ATOM   2268  CB  ALA E1668     -44.605  24.557 -15.370  1.00  0.00           C  
ATOM   2269  N   ALA E1669     -42.048  22.660 -14.832  1.00  0.00           N  
ATOM   2270  CA  ALA E1669     -40.991  22.156 -13.928  1.00  0.00           C  
ATOM   2271  C   ALA E1669     -39.651  22.312 -14.658  1.00  0.00           C  
ATOM   2272  O   ALA E1669     -38.688  22.800 -14.072  1.00  0.00           O  
ATOM   2273  CB  ALA E1669     -41.209  20.719 -13.541  1.00  0.00           C  
ATOM   2274  N   GLN E1670     -39.645  21.917 -15.916  1.00  0.00           N  
ATOM   2275  CA  GLN E1670     -38.489  21.984 -16.804  1.00  0.00           C  
ATOM   2276  C   GLN E1670     -38.015  23.407 -17.072  1.00  0.00           C  
ATOM   2277  O   GLN E1670     -36.783  23.651 -17.056  1.00  0.00           O  
ATOM   2278  CB  GLN E1670     -38.706  21.248 -18.132  1.00  0.00           C  
ATOM   2279  CG  GLN E1670     -38.506  19.735 -18.024  1.00  0.00           C  
ATOM   2280  CD  GLN E1670     -39.752  18.969 -17.669  1.00  0.00           C  
ATOM   2281  OE1 GLN E1670     -40.816  19.506 -17.365  1.00  0.00           O  
ATOM   2282  NE2 GLN E1670     -39.635  17.648 -17.726  1.00  0.00           N  
ATOM   2283  N   LYS E1671     -38.917  24.340 -17.311  1.00  0.00           N  
ATOM   2284  CA  LYS E1671     -38.503  25.734 -17.567  1.00  0.00           C  
ATOM   2285  C   LYS E1671     -37.901  26.330 -16.299  1.00  0.00           C  
ATOM   2286  O   LYS E1671     -36.853  26.988 -16.409  1.00  0.00           O  
ATOM   2287  CB  LYS E1671     -39.605  26.628 -18.085  1.00  0.00           C  
ATOM   2288  CG  LYS E1671     -39.943  26.260 -19.411  1.00  0.00           C  
ATOM   2289  N   THR E1672     -38.554  26.087 -15.174  1.00  0.00           N  
ATOM   2290  CA  THR E1672     -38.142  26.577 -13.867  1.00  0.00           C  
ATOM   2291  C   THR E1672     -36.742  26.069 -13.522  1.00  0.00           C  
ATOM   2292  O   THR E1672     -35.913  26.846 -13.014  1.00  0.00           O  
ATOM   2293  CB  THR E1672     -39.101  26.232 -12.664  1.00  0.00           C  
ATOM   2294  OG1 THR E1672     -40.481  26.521 -13.059  1.00  0.00           O  
ATOM   2295  CG2 THR E1672     -38.716  26.990 -11.375  1.00  0.00           C  
ATOM   2296  N   LEU E1673     -36.516  24.786 -13.797  1.00  0.00           N  
ATOM   2297  CA  LEU E1673     -35.191  24.198 -13.529  1.00  0.00           C  
ATOM   2298  C   LEU E1673     -34.143  24.918 -14.383  1.00  0.00           C  
ATOM   2299  O   LEU E1673     -33.146  25.495 -13.944  1.00  0.00           O  
ATOM   2300  CB  LEU E1673     -35.288  22.681 -13.779  1.00  0.00           C  
ATOM   2301  CG  LEU E1673     -33.928  21.974 -13.715  1.00  0.00           C  
ATOM   2302  CD1 LEU E1673     -33.348  21.983 -12.299  1.00  0.00           C  
ATOM   2303  CD2 LEU E1673     -34.170  20.564 -14.215  1.00  0.00           C  
ATOM   2304  N   ALA E1684     -34.432  24.920 -15.683  1.00  0.00           N  
ATOM   2305  CA  ALA E1684     -33.586  25.550 -16.694  1.00  0.00           C  
ATOM   2306  C   ALA E1684     -33.207  26.985 -16.366  1.00  0.00           C  
ATOM   2307  O   ALA E1684     -32.013  27.302 -16.548  1.00  0.00           O  
ATOM   2308  CB  ALA E1684     -34.255  25.463 -18.056  1.00  0.00           C  
ATOM   2309  N   GLU E1685     -34.117  27.825 -15.946  1.00  0.00           N  
ATOM   2310  CA  GLU E1685     -33.878  29.232 -15.622  1.00  0.00           C  
ATOM   2311  C   GLU E1685     -33.122  29.423 -14.325  1.00  0.00           C  
ATOM   2312  O   GLU E1685     -32.197  30.246 -14.232  1.00  0.00           O  
ATOM   2313  CB  GLU E1685     -35.178  30.049 -15.530  1.00  0.00           C  
ATOM   2314  CG  GLU E1685     -35.919  30.113 -16.874  1.00  0.00           C  
ATOM   2315  CD  GLU E1685     -37.338  30.597 -16.811  1.00  0.00           C  
ATOM   2316  OE1 GLU E1685     -37.828  31.079 -15.799  1.00  0.00           O  
ATOM   2317  OE2 GLU E1685     -37.930  30.430 -17.913  1.00  0.00           O  
ATOM   2318  N   GLU E1686     -33.510  28.635 -13.336  1.00  0.00           N  
ATOM   2319  CA  GLU E1686     -32.904  28.653 -12.012  1.00  0.00           C  
ATOM   2320  C   GLU E1686     -31.427  28.292 -12.075  1.00  0.00           C  
ATOM   2321  O   GLU E1686     -30.562  29.012 -11.551  1.00  0.00           O  
ATOM   2322  CB  GLU E1686     -33.595  27.659 -11.077  1.00  0.00           C  
ATOM   2323  CG  GLU E1686     -34.912  28.011 -10.398  1.00  0.00           C  
ATOM   2324  CD  GLU E1686     -34.887  29.345  -9.711  1.00  0.00           C  
ATOM   2325  OE1 GLU E1686     -34.060  29.444  -8.781  1.00  0.00           O  
ATOM   2326  OE2 GLU E1686     -35.600  30.285 -10.031  1.00  0.00           O  
ATOM   2327  N   VAL E1687     -31.159  27.166 -12.720  1.00  0.00           N  
ATOM   2328  CA  VAL E1687     -29.776  26.652 -12.826  1.00  0.00           C  
ATOM   2329  C   VAL E1687     -28.929  27.507 -13.740  1.00  0.00           C  
ATOM   2330  O   VAL E1687     -27.785  27.813 -13.332  1.00  0.00           O  
ATOM   2331  CB  VAL E1687     -29.785  25.135 -13.054  1.00  0.00           C  
ATOM   2332  CG1 VAL E1687     -28.412  24.485 -12.922  1.00  0.00           C  
ATOM   2333  CG2 VAL E1687     -30.734  24.458 -12.084  1.00  0.00           C  
ATOM   2334  N   THR E1690     -29.425  27.937 -14.880  1.00  0.00           N  
ATOM   2335  CA  THR E1690     -28.662  28.800 -15.800  1.00  0.00           C  
ATOM   2336  C   THR E1690     -28.319  30.162 -15.198  1.00  0.00           C  
ATOM   2337  O   THR E1690     -27.242  30.730 -15.501  1.00  0.00           O  
ATOM   2338  CB  THR E1690     -29.393  28.961 -17.185  1.00  0.00           C  
ATOM   2339  OG1 THR E1690     -29.750  27.596 -17.561  1.00  0.00           O  
ATOM   2340  CG2 THR E1690     -28.555  29.719 -18.225  1.00  0.00           C  
ATOM   2341  N   LYS E1691     -29.184  30.694 -14.375  1.00  0.00           N  
ATOM   2342  CA  LYS E1691     -29.001  31.952 -13.674  1.00  0.00           C  
ATOM   2343  C   LYS E1691     -27.880  31.821 -12.638  1.00  0.00           C  
ATOM   2344  O   LYS E1691     -27.007  32.674 -12.447  1.00  0.00           O  
ATOM   2345  CB  LYS E1691     -30.261  32.375 -12.925  1.00  0.00           C  
ATOM   2346  CG  LYS E1691     -30.979  33.622 -13.420  1.00  0.00           C  
ATOM   2347  CD  LYS E1691     -31.821  34.211 -12.290  1.00  0.00           C  
ATOM   2348  CE  LYS E1691     -33.307  34.098 -12.520  1.00  0.00           C  
ATOM   2349  NZ  LYS E1691     -33.874  32.747 -12.394  1.00  0.00           N  
ATOM   2350  N   LEU E1692     -27.923  30.717 -11.918  1.00  0.00           N  
ATOM   2351  CA  LEU E1692     -26.970  30.373 -10.870  1.00  0.00           C  
ATOM   2352  C   LEU E1692     -25.560  30.396 -11.449  1.00  0.00           C  
ATOM   2353  O   LEU E1692     -24.681  31.115 -10.979  1.00  0.00           O  
ATOM   2354  CB  LEU E1692     -27.333  28.970 -10.346  1.00  0.00           C  
ATOM   2355  CG  LEU E1692     -28.354  28.929  -9.230  1.00  0.00           C  
ATOM   2356  CD1 LEU E1692     -29.026  27.563  -9.117  1.00  0.00           C  
ATOM   2357  CD2 LEU E1692     -27.649  29.274  -7.915  1.00  0.00           C  
ATOM   2358  N   VAL E1693     -25.408  29.576 -12.465  1.00  0.00           N  
ATOM   2359  CA  VAL E1693     -24.167  29.353 -13.181  1.00  0.00           C  
ATOM   2360  C   VAL E1693     -23.744  30.437 -14.135  1.00  0.00           C  
ATOM   2361  O   VAL E1693     -22.534  30.745 -14.085  1.00  0.00           O  
ATOM   2362  CB  VAL E1693     -24.229  27.948 -13.841  1.00  0.00           C  
ATOM   2363  CG1 VAL E1693     -23.049  27.629 -14.734  1.00  0.00           C  
ATOM   2364  CG2 VAL E1693     -24.433  26.921 -12.729  1.00  0.00           C  
ATOM   2365  N   HIS E1694     -24.625  30.947 -14.971  1.00  0.00           N  
ATOM   2366  CA  HIS E1694     -24.212  31.981 -15.933  1.00  0.00           C  
ATOM   2367  C   HIS E1694     -24.773  33.371 -15.693  1.00  0.00           C  
ATOM   2368  O   HIS E1694     -24.207  34.325 -16.268  1.00  0.00           O  
ATOM   2369  CB  HIS E1694     -24.492  31.547 -17.384  1.00  0.00           C  
ATOM   2370  CG  HIS E1694     -23.890  30.247 -17.785  1.00  0.00           C  
ATOM   2371  ND1 HIS E1694     -22.552  30.044 -17.947  1.00  0.00           N  
ATOM   2372  CD2 HIS E1694     -24.476  29.064 -18.084  1.00  0.00           C  
ATOM   2373  CE1 HIS E1694     -22.340  28.790 -18.320  1.00  0.00           C  
ATOM   2374  NE2 HIS E1694     -23.487  28.166 -18.412  1.00  0.00           N  
ATOM   2375  N   GLY E1695     -25.806  33.521 -14.910  1.00  0.00           N  
ATOM   2376  CA  GLY E1695     -26.438  34.810 -14.615  1.00  0.00           C  
ATOM   2377  C   GLY E1695     -27.571  35.078 -15.612  1.00  0.00           C  
ATOM   2378  O   GLY E1695     -27.661  34.477 -16.693  1.00  0.00           O  
ATOM   2379  N   GLU E1696     -28.426  36.012 -15.245  1.00  0.00           N  
ATOM   2380  CA  GLU E1696     -29.604  36.522 -15.897  1.00  0.00           C  
ATOM   2381  C   GLU E1696     -29.474  36.941 -17.343  1.00  0.00           C  
ATOM   2382  O   GLU E1696     -30.336  36.616 -18.179  1.00  0.00           O  
ATOM   2383  CB  GLU E1696     -30.139  37.800 -15.206  1.00  0.00           C  
ATOM   2384  CG  GLU E1696     -31.305  37.611 -14.226  1.00  0.00           C  
ATOM   2385  CD  GLU E1696     -32.538  37.022 -14.873  1.00  0.00           C  
ATOM   2386  OE1 GLU E1696     -32.380  35.794 -15.094  1.00  0.00           O  
ATOM   2387  OE2 GLU E1696     -33.556  37.646 -15.157  1.00  0.00           O  
ATOM   2388  N   GLU E1697     -28.425  37.672 -17.637  1.00  0.00           N  
ATOM   2389  CA  GLU E1697     -28.142  38.145 -19.002  1.00  0.00           C  
ATOM   2390  C   GLU E1697     -27.947  36.938 -19.915  1.00  0.00           C  
ATOM   2391  O   GLU E1697     -28.517  36.850 -21.015  1.00  0.00           O  
ATOM   2392  CB  GLU E1697     -26.924  39.060 -18.982  1.00  0.00           C  
ATOM   2393  N   ALA E1698     -27.155  35.996 -19.431  1.00  0.00           N  
ATOM   2394  CA  ALA E1698     -26.838  34.737 -20.110  1.00  0.00           C  
ATOM   2395  C   ALA E1698     -28.126  33.941 -20.298  1.00  0.00           C  
ATOM   2396  O   ALA E1698     -28.355  33.391 -21.386  1.00  0.00           O  
ATOM   2397  CB  ALA E1698     -25.790  33.940 -19.372  1.00  0.00           C  
ATOM   2398  N   LEU E1708     -28.953  33.918 -19.267  1.00  0.00           N  
ATOM   2399  CA  LEU E1708     -30.249  33.253 -19.268  1.00  0.00           C  
ATOM   2400  C   LEU E1708     -31.164  33.881 -20.321  1.00  0.00           C  
ATOM   2401  O   LEU E1708     -31.851  33.156 -21.052  1.00  0.00           O  
ATOM   2402  CB  LEU E1708     -30.896  33.354 -17.876  1.00  0.00           C  
ATOM   2403  CG  LEU E1708     -32.360  32.953 -17.762  1.00  0.00           C  
ATOM   2404  CD1 LEU E1708     -32.605  31.519 -18.257  1.00  0.00           C  
ATOM   2405  CD2 LEU E1708     -32.793  33.071 -16.310  1.00  0.00           C  
ATOM   2406  N   ARG E1716     -31.145  35.206 -20.351  1.00  0.00           N  
ATOM   2407  CA  ARG E1716     -31.946  36.027 -21.262  1.00  0.00           C  
ATOM   2408  C   ARG E1716     -31.666  35.695 -22.722  1.00  0.00           C  
ATOM   2409  O   ARG E1716     -32.616  35.594 -23.528  1.00  0.00           O  
ATOM   2410  CB  ARG E1716     -31.794  37.519 -21.010  1.00  0.00           C  
ATOM   2411  CG  ARG E1716     -32.860  38.162 -20.125  1.00  0.00           C  
ATOM   2412  CD  ARG E1716     -32.839  39.666 -20.219  1.00  0.00           C  
ATOM   2413  NE  ARG E1716     -34.145  40.254 -19.991  1.00  0.00           N  
ATOM   2414  CZ  ARG E1716     -34.490  41.528 -19.834  1.00  0.00           C  
ATOM   2415  NH1 ARG E1716     -33.612  42.528 -19.852  1.00  0.00           N  
ATOM   2416  NH2 ARG E1716     -35.786  41.824 -19.628  1.00  0.00           N  
ATOM   2417  N   GLN E1717     -30.394  35.508 -23.028  1.00  0.00           N  
ATOM   2418  CA  GLN E1717     -29.956  35.152 -24.380  1.00  0.00           C  
ATOM   2419  C   GLN E1717     -30.408  33.738 -24.752  1.00  0.00           C  
ATOM   2420  O   GLN E1717     -30.915  33.523 -25.867  1.00  0.00           O  
ATOM   2421  CB  GLN E1717     -28.444  35.207 -24.561  1.00  0.00           C  
ATOM   2422  CG  GLN E1717     -27.891  36.566 -24.164  1.00  0.00           C  
ATOM   2423  CD  GLN E1717     -26.438  36.638 -24.591  1.00  0.00           C  
ATOM   2424  OE1 GLN E1717     -26.027  37.715 -25.003  1.00  0.00           O  
ATOM   2425  NE2 GLN E1717     -25.725  35.517 -24.492  1.00  0.00           N  
ATOM   2426  N   ALA E1718     -30.207  32.837 -23.810  1.00  0.00           N  
ATOM   2427  CA  ALA E1718     -30.562  31.431 -23.940  1.00  0.00           C  
ATOM   2428  C   ALA E1718     -32.039  31.284 -24.311  1.00  0.00           C  
ATOM   2429  O   ALA E1718     -32.429  30.508 -25.218  1.00  0.00           O  
ATOM   2430  CB  ALA E1718     -30.268  30.733 -22.616  1.00  0.00           C  
ATOM   2431  N   ILE E1719     -32.844  32.057 -23.573  1.00  0.00           N  
ATOM   2432  CA  ILE E1719     -34.286  32.084 -23.763  1.00  0.00           C  
ATOM   2433  C   ILE E1719     -34.633  32.632 -25.142  1.00  0.00           C  
ATOM   2434  O   ILE E1719     -35.427  31.975 -25.823  1.00  0.00           O  
ATOM   2435  CB  ILE E1719     -35.006  32.846 -22.609  1.00  0.00           C  
ATOM   2436  CG1 ILE E1719     -34.761  32.127 -21.270  1.00  0.00           C  
ATOM   2437  CG2 ILE E1719     -36.534  33.008 -22.919  1.00  0.00           C  
ATOM   2438  CD1 ILE E1719     -35.501  32.746 -20.054  1.00  0.00           C  
ATOM   2439  N   ARG E1720     -34.027  33.760 -25.494  1.00  0.00           N  
ATOM   2440  CA  ARG E1720     -34.318  34.369 -26.810  1.00  0.00           C  
ATOM   2441  C   ARG E1720     -33.716  33.542 -27.929  1.00  0.00           C  
ATOM   2442  O   ARG E1720     -34.362  33.523 -29.014  1.00  0.00           O  
ATOM   2443  CB  ARG E1720     -34.122  35.853 -26.942  1.00  0.00           C  
ATOM   2444  CG  ARG E1720     -32.911  36.541 -26.443  1.00  0.00           C  
ATOM   2445  CD  ARG E1720     -32.686  37.884 -27.090  1.00  0.00           C  
ATOM   2446  NE  ARG E1720     -31.233  38.085 -27.122  1.00  0.00           N  
ATOM   2447  CZ  ARG E1720     -30.613  39.231 -26.855  1.00  0.00           C  
ATOM   2448  NH1 ARG E1720     -31.280  40.336 -26.526  1.00  0.00           N  
ATOM   2449  NH2 ARG E1720     -29.274  39.247 -26.917  1.00  0.00           N  
ATOM   2450  N   ILE E1721     -32.615  32.843 -27.736  1.00  0.00           N  
ATOM   2451  CA  ILE E1721     -32.060  31.984 -28.779  1.00  0.00           C  
ATOM   2452  C   ILE E1721     -32.993  30.783 -29.031  1.00  0.00           C  
ATOM   2453  O   ILE E1721     -33.087  30.333 -30.192  1.00  0.00           O  
ATOM   2454  CB  ILE E1721     -30.619  31.434 -28.487  1.00  0.00           C  
ATOM   2455  CG1 ILE E1721     -29.583  32.564 -28.429  1.00  0.00           C  
ATOM   2456  CG2 ILE E1721     -30.226  30.326 -29.517  1.00  0.00           C  
ATOM   2457  CD1 ILE E1721     -28.107  32.172 -28.679  1.00  0.00           C  
ATOM   2458  N   SER E1722     -33.619  30.277 -27.984  1.00  0.00           N  
ATOM   2459  CA  SER E1722     -34.499  29.103 -28.094  1.00  0.00           C  
ATOM   2460  C   SER E1722     -35.766  29.308 -28.892  1.00  0.00           C  
ATOM   2461  O   SER E1722     -36.770  29.908 -28.494  1.00  0.00           O  
ATOM   2462  CB  SER E1722     -34.777  28.559 -26.689  1.00  0.00           C  
HETATM 2463  N   TYR E 320     -10.636  13.667  -4.206  1.00  0.00           N  
HETATM 2464  CA  TYR E 320     -11.665  14.623  -4.652  1.00  0.00           C  
HETATM 2465  C   TYR E 320     -12.056  14.339  -6.110  1.00  0.00           C  
HETATM 2466  O   TYR E 320     -13.099  14.928  -6.481  1.00  0.00           O  
HETATM 2467  CB  TYR E 320     -11.130  16.053  -4.553  1.00  0.00           C  
HETATM 2468  CG  TYR E 320     -10.426  16.387  -3.266  1.00  0.00           C  
HETATM 2469  CD1 TYR E 320     -11.169  16.407  -2.086  1.00  0.00           C  
HETATM 2470  CD2 TYR E 320      -9.066  16.694  -3.194  1.00  0.00           C  
HETATM 2471  CE1 TYR E 320     -10.581  16.747  -0.867  1.00  0.00           C  
HETATM 2472  CE2 TYR E 320      -8.450  16.999  -1.983  1.00  0.00           C  
HETATM 2473  CZ  TYR E 320      -9.211  17.030  -0.825  1.00  0.00           C  
HETATM 2474  OH  TYR E 320      -8.652  17.337   0.377  1.00  0.00           O  
HETATM 2475  OXT TYR E 320     -11.343  13.592  -6.810  1.00  0.00           O  
TER
END
