# Supplementary material for: Backbone Brackets and Arginine Tweezers delineate Class I and Class II aminoacyl tRNA synthetases
Source: PLoS Comput Biol. 2018 Apr 16;14(4):e1006101. doi: 10.1371/journal.pcbi.1006101 (PMC5919687; doi:10.1371/journal.pcbi.1006101)
Supplement: S11 File — All structures of Class I aaRS with residues renumbered according to the MSA. (GZ) [file pcbi.1006101.s023.tar.gz › 1u0b_B_renum.pdb]

ATOM      1  N   MET B 222      90.391  39.838  -9.168  1.00  0.00           N  
ATOM      2  CA  MET B 222      90.360  38.374  -9.471  1.00  0.00           C  
ATOM      3  C   MET B 222      89.312  37.616  -8.659  1.00  0.00           C  
ATOM      4  O   MET B 222      88.592  38.190  -7.854  1.00  0.00           O  
ATOM      5  CB  MET B 222      91.739  37.741  -9.220  1.00  0.00           C  
ATOM      6  CG  MET B 222      92.655  38.477  -8.239  1.00  0.00           C  
ATOM      7  SD  MET B 222      91.943  38.859  -6.621  1.00  0.00           S  
ATOM      8  CE  MET B 222      92.902  40.293  -6.133  1.00  0.00           C  
ATOM      9  N   LEU B 223      89.231  36.314  -8.882  1.00  0.00           N  
ATOM     10  CA  LEU B 223      88.283  35.491  -8.172  1.00  0.00           C  
ATOM     11  C   LEU B 223      88.698  35.360  -6.710  1.00  0.00           C  
ATOM     12  O   LEU B 223      89.852  35.061  -6.416  1.00  0.00           O  
ATOM     13  CB  LEU B 223      88.210  34.109  -8.818  1.00  0.00           C  
ATOM     14  CG  LEU B 223      87.382  33.067  -8.049  1.00  0.00           C  
ATOM     15  CD1 LEU B 223      85.940  33.543  -7.974  1.00  0.00           C  
ATOM     16  CD2 LEU B 223      87.457  31.683  -8.729  1.00  0.00           C  
ATOM     17  N   LYS B 224      87.763  35.618  -5.802  1.00  0.00           N  
ATOM     18  CA  LYS B 224      88.021  35.492  -4.375  1.00  0.00           C  
ATOM     19  C   LYS B 224      86.942  34.601  -3.794  1.00  0.00           C  
ATOM     20  O   LYS B 224      85.756  34.885  -3.921  1.00  0.00           O  
ATOM     21  CB  LYS B 224      87.997  36.859  -3.691  1.00  0.00           C  
ATOM     22  CG  LYS B 224      89.072  37.813  -4.229  1.00  0.00           C  
ATOM     23  CD  LYS B 224      88.982  39.207  -3.612  1.00  0.00           C  
ATOM     24  CE  LYS B 224      89.122  39.161  -2.086  1.00  0.00           C  
ATOM     25  NZ  LYS B 224      89.462  40.528  -1.578  1.00  0.00           N  
ATOM     26  N   ILE B 225      87.359  33.514  -3.166  1.00  0.00           N  
ATOM     27  CA  ILE B 225      86.425  32.569  -2.585  1.00  0.00           C  
ATOM     28  C   ILE B 225      86.366  32.690  -1.079  1.00  0.00           C  
ATOM     29  O   ILE B 225      87.399  32.801  -0.419  1.00  0.00           O  
ATOM     30  CB  ILE B 225      86.811  31.108  -2.921  1.00  0.00           C  
ATOM     31  CG1 ILE B 225      86.786  30.888  -4.435  1.00  0.00           C  
ATOM     32  CG2 ILE B 225      85.846  30.144  -2.209  1.00  0.00           C  
ATOM     33  CD1 ILE B 225      87.218  29.521  -4.854  1.00  0.00           C  
ATOM     34  N   PHE B 226      85.151  32.673  -0.543  1.00  0.00           N  
ATOM     35  CA  PHE B 226      84.957  32.737   0.890  1.00  0.00           C  
ATOM     36  C   PHE B 226      85.449  31.384   1.420  1.00  0.00           C  
ATOM     37  O   PHE B 226      84.973  30.331   0.995  1.00  0.00           O  
ATOM     38  CB  PHE B 226      83.471  32.922   1.217  1.00  0.00           C  
ATOM     39  CG  PHE B 226      83.204  33.150   2.671  1.00  0.00           C  
ATOM     40  CD1 PHE B 226      83.379  34.407   3.233  1.00  0.00           C  
ATOM     41  CD2 PHE B 226      82.851  32.094   3.497  1.00  0.00           C  
ATOM     42  CE1 PHE B 226      83.211  34.611   4.606  1.00  0.00           C  
ATOM     43  CE2 PHE B 226      82.681  32.286   4.875  1.00  0.00           C  
ATOM     44  CZ  PHE B 226      82.863  33.545   5.427  1.00  0.00           C  
ATOM     45  N   ASN B 227      86.419  31.414   2.325  1.00  0.00           N  
ATOM     46  CA  ASN B 227      86.986  30.195   2.904  1.00  0.00           C  
ATOM     47  C   ASN B 227      86.494  30.002   4.337  1.00  0.00           C  
ATOM     48  O   ASN B 227      86.787  30.813   5.220  1.00  0.00           O  
ATOM     49  CB  ASN B 227      88.515  30.275   2.901  1.00  0.00           C  
ATOM     50  CG  ASN B 227      89.182  28.962   3.294  1.00  0.00           C  
ATOM     51  OD1 ASN B 227      90.414  28.860   3.298  1.00  0.00           O  
ATOM     52  ND2 ASN B 227      88.383  27.956   3.619  1.00  0.00           N  
ATOM     53  N   THR B 228      85.752  28.924   4.564  1.00  0.00           N  
ATOM     54  CA  THR B 228      85.234  28.642   5.888  1.00  0.00           C  
ATOM     55  C   THR B 228      86.332  28.592   6.940  1.00  0.00           C  
ATOM     56  O   THR B 228      86.106  28.977   8.074  1.00  0.00           O  
ATOM     57  CB  THR B 228      84.494  27.301   5.913  1.00  0.00           C  
ATOM     58  OG1 THR B 228      83.402  27.341   4.987  1.00  0.00           O  
ATOM     59  CG2 THR B 228      83.965  27.012   7.311  1.00  0.00           C  
ATOM     60  N   LEU B 229      87.517  28.129   6.556  1.00  0.00           N  
ATOM     61  CA  LEU B 229      88.634  28.004   7.485  1.00  0.00           C  
ATOM     62  C   LEU B 229      89.047  29.295   8.170  1.00  0.00           C  
ATOM     63  O   LEU B 229      89.512  29.279   9.304  1.00  0.00           O  
ATOM     64  CB  LEU B 229      89.858  27.429   6.767  1.00  0.00           C  
ATOM     65  CG  LEU B 229      89.989  25.914   6.604  1.00  0.00           C  
ATOM     66  CD1 LEU B 229      91.256  25.606   5.844  1.00  0.00           C  
ATOM     67  CD2 LEU B 229      90.018  25.245   7.972  1.00  0.00           C  
ATOM     68  N   THR B 230      88.865  30.412   7.476  1.00  0.00           N  
ATOM     69  CA  THR B 230      89.271  31.717   7.984  1.00  0.00           C  
ATOM     70  C   THR B 230      88.117  32.695   8.163  1.00  0.00           C  
ATOM     71  O   THR B 230      88.301  33.782   8.716  1.00  0.00           O  
ATOM     72  CB  THR B 230      90.291  32.351   7.026  1.00  0.00           C  
ATOM     73  OG1 THR B 230      89.736  32.383   5.703  1.00  0.00           O  
ATOM     74  CG2 THR B 230      91.569  31.532   7.004  1.00  0.00           C  
ATOM     75  N   ARG B 232      86.938  32.298   7.696  1.00  0.00           N  
ATOM     76  CA  ARG B 232      85.742  33.127   7.759  1.00  0.00           C  
ATOM     77  C   ARG B 232      85.927  34.419   6.972  1.00  0.00           C  
ATOM     78  O   ARG B 232      85.585  35.491   7.459  1.00  0.00           O  
ATOM     79  CB  ARG B 232      85.356  33.457   9.218  1.00  0.00           C  
ATOM     80  CG  ARG B 232      84.928  32.248  10.084  1.00  0.00           C  
ATOM     81  CD  ARG B 232      84.129  32.680  11.338  1.00  0.00           C  
ATOM     82  NE  ARG B 232      84.831  33.691  12.146  1.00  0.00           N  
ATOM     83  CZ  ARG B 232      84.447  34.964  12.289  1.00  0.00           C  
ATOM     84  NH1 ARG B 232      85.160  35.798  13.044  1.00  0.00           N  
ATOM     85  NH2 ARG B 232      83.350  35.407  11.682  1.00  0.00           N  
ATOM     86  N   GLN B 233      86.480  34.323   5.764  1.00  0.00           N  
ATOM     87  CA  GLN B 233      86.673  35.499   4.912  1.00  0.00           C  
ATOM     88  C   GLN B 233      86.970  35.151   3.446  1.00  0.00           C  
ATOM     89  O   GLN B 233      87.388  34.038   3.131  1.00  0.00           O  
ATOM     90  CB  GLN B 233      87.787  36.384   5.467  1.00  0.00           C  
ATOM     91  CG  GLN B 233      89.042  35.644   5.836  1.00  0.00           C  
ATOM     92  CD  GLN B 233      90.005  36.524   6.620  1.00  0.00           C  
ATOM     93  OE1 GLN B 233      90.533  37.517   6.092  1.00  0.00           O  
ATOM     94  NE2 GLN B 233      90.232  36.172   7.895  1.00  0.00           N  
ATOM     95  N   LYS B 234      86.738  36.120   2.561  1.00  0.00           N  
ATOM     96  CA  LYS B 234      86.969  35.947   1.138  1.00  0.00           C  
ATOM     97  C   LYS B 234      88.467  36.021   0.900  1.00  0.00           C  
ATOM     98  O   LYS B 234      89.108  37.004   1.269  1.00  0.00           O  
ATOM     99  CB  LYS B 234      86.247  37.047   0.342  1.00  0.00           C  
ATOM    100  CG  LYS B 234      84.726  37.129   0.634  1.00  0.00           C  
ATOM    101  CD  LYS B 234      84.008  38.150  -0.253  1.00  0.00           C  
ATOM    102  CE  LYS B 234      82.519  38.201   0.055  1.00  0.00           C  
ATOM    103  NZ  LYS B 234      81.745  39.046  -0.896  1.00  0.00           N  
ATOM    104  N   GLU B 235      89.025  34.976   0.300  1.00  0.00           N  
ATOM    105  CA  GLU B 235      90.461  34.916   0.025  1.00  0.00           C  
ATOM    106  C   GLU B 235      90.666  34.740  -1.467  1.00  0.00           C  
ATOM    107  O   GLU B 235      89.918  34.025  -2.119  1.00  0.00           O  
ATOM    108  CB  GLU B 235      91.111  33.717   0.735  1.00  0.00           C  
ATOM    109  CG  GLU B 235      90.858  33.604   2.233  1.00  0.00           C  
ATOM    110  CD  GLU B 235      91.436  32.322   2.832  1.00  0.00           C  
ATOM    111  OE1 GLU B 235      91.763  31.394   2.069  1.00  0.00           O  
ATOM    112  OE2 GLU B 235      91.550  32.238   4.072  1.00  0.00           O  
ATOM    113  N   GLU B 236      91.689  35.382  -2.002  1.00  0.00           N  
ATOM    114  CA  GLU B 236      91.993  35.264  -3.412  1.00  0.00           C  
ATOM    115  C   GLU B 236      92.271  33.806  -3.757  1.00  0.00           C  
ATOM    116  O   GLU B 236      93.030  33.121  -3.061  1.00  0.00           O  
ATOM    117  CB  GLU B 236      93.197  36.141  -3.743  1.00  0.00           C  
ATOM    118  CG  GLU B 236      93.960  35.771  -5.006  1.00  0.00           C  
ATOM    119  CD  GLU B 236      94.958  36.855  -5.418  1.00  0.00           C  
ATOM    120  OE1 GLU B 236      95.587  37.453  -4.525  1.00  0.00           O  
ATOM    121  OE2 GLU B 236      95.110  37.097  -6.635  1.00  0.00           O  
ATOM    122  N   PHE B 237      91.636  33.326  -4.820  1.00  0.00           N  
ATOM    123  CA  PHE B 237      91.838  31.950  -5.217  1.00  0.00           C  
ATOM    124  C   PHE B 237      93.195  31.737  -5.870  1.00  0.00           C  
ATOM    125  O   PHE B 237      93.517  32.374  -6.875  1.00  0.00           O  
ATOM    126  CB  PHE B 237      90.756  31.470  -6.182  1.00  0.00           C  
ATOM    127  CG  PHE B 237      90.963  30.053  -6.625  1.00  0.00           C  
ATOM    128  CD1 PHE B 237      90.817  29.007  -5.718  1.00  0.00           C  
ATOM    129  CD2 PHE B 237      91.400  29.769  -7.918  1.00  0.00           C  
ATOM    130  CE1 PHE B 237      91.110  27.694  -6.088  1.00  0.00           C  
ATOM    131  CE2 PHE B 237      91.698  28.466  -8.301  1.00  0.00           C  
ATOM    132  CZ  PHE B 237      91.555  27.421  -7.385  1.00  0.00           C  
ATOM    133  N   LYS B 238      93.977  30.822  -5.303  1.00  0.00           N  
ATOM    134  CA  LYS B 238      95.295  30.502  -5.835  1.00  0.00           C  
ATOM    135  C   LYS B 238      95.397  28.982  -5.963  1.00  0.00           C  
ATOM    136  O   LYS B 238      95.406  28.270  -4.959  1.00  0.00           O  
ATOM    137  CB  LYS B 238      96.380  31.039  -4.889  1.00  0.00           C  
ATOM    138  CG  LYS B 238      97.720  31.391  -5.557  1.00  0.00           C  
ATOM    139  CD  LYS B 238      98.568  30.152  -5.956  1.00  0.00           C  
ATOM    140  CE  LYS B 238      99.142  29.419  -4.714  1.00  0.00           C  
ATOM    141  NZ  LYS B 238      99.871  28.127  -4.971  1.00  0.00           N  
ATOM    142  N   PRO B 240      95.441  28.465  -7.203  1.00  0.00           N  
ATOM    143  CA  PRO B 240      95.543  27.028  -7.462  1.00  0.00           C  
ATOM    144  C   PRO B 240      96.853  26.401  -7.016  1.00  0.00           C  
ATOM    145  O   PRO B 240      97.885  27.050  -7.009  1.00  0.00           O  
ATOM    146  CB  PRO B 240      95.380  26.939  -8.976  1.00  0.00           C  
ATOM    147  CG  PRO B 240      95.975  28.240  -9.441  1.00  0.00           C  
ATOM    148  CD  PRO B 240      95.329  29.198  -8.476  1.00  0.00           C  
ATOM    149  N   ILE B 241      96.807  25.128  -6.651  1.00  0.00           N  
ATOM    150  CA  ILE B 241      98.016  24.436  -6.256  1.00  0.00           C  
ATOM    151  C   ILE B 241      98.922  24.335  -7.485  1.00  0.00           C  
ATOM    152  O   ILE B 241     100.132  24.484  -7.384  1.00  0.00           O  
ATOM    153  CB  ILE B 241      97.687  23.041  -5.726  1.00  0.00           C  
ATOM    154  CG1 ILE B 241      97.076  23.163  -4.326  1.00  0.00           C  
ATOM    155  CG2 ILE B 241      98.943  22.181  -5.705  1.00  0.00           C  
ATOM    156  CD1 ILE B 241      96.342  21.929  -3.859  1.00  0.00           C  
ATOM    157  N   HIS B 243      98.329  24.081  -8.646  1.00  0.00           N  
ATOM    158  CA  HIS B 243      99.094  23.997  -9.886  1.00  0.00           C  
ATOM    159  C   HIS B 243      98.497  24.986 -10.886  1.00  0.00           C  
ATOM    160  O   HIS B 243      97.285  24.980 -11.148  1.00  0.00           O  
ATOM    161  CB  HIS B 243      99.028  22.584 -10.447  1.00  0.00           C  
ATOM    162  CG  HIS B 243      99.648  21.552  -9.559  1.00  0.00           C  
ATOM    163  ND1 HIS B 243     100.979  21.580  -9.201  1.00  0.00           N  
ATOM    164  CD2 HIS B 243      99.121  20.455  -8.964  1.00  0.00           C  
ATOM    165  CE1 HIS B 243     101.246  20.544  -8.425  1.00  0.00           C  
ATOM    166  NE2 HIS B 243     100.134  19.846  -8.266  1.00  0.00           N  
ATOM    167  N   ALA B 244      99.353  25.825 -11.454  1.00  0.00           N  
ATOM    168  CA  ALA B 244      98.913  26.840 -12.403  1.00  0.00           C  
ATOM    169  C   ALA B 244      97.889  26.345 -13.426  1.00  0.00           C  
ATOM    170  O   ALA B 244      98.094  25.336 -14.097  1.00  0.00           O  
ATOM    171  CB  ALA B 244     100.121  27.438 -13.113  1.00  0.00           C  
ATOM    172  N   GLY B 245      96.777  27.069 -13.513  1.00  0.00           N  
ATOM    173  CA  GLY B 245      95.730  26.745 -14.461  1.00  0.00           C  
ATOM    174  C   GLY B 245      94.952  25.468 -14.235  1.00  0.00           C  
ATOM    175  O   GLY B 245      94.216  25.045 -15.118  1.00  0.00           O  
ATOM    176  N   GLU B 265      95.098  24.853 -13.065  1.00  0.00           N  
ATOM    177  CA  GLU B 265      94.379  23.609 -12.768  1.00  0.00           C  
ATOM    178  C   GLU B 265      93.648  23.688 -11.456  1.00  0.00           C  
ATOM    179  O   GLU B 265      94.106  24.334 -10.523  1.00  0.00           O  
ATOM    180  CB  GLU B 265      95.342  22.433 -12.701  1.00  0.00           C  
ATOM    181  CG  GLU B 265      96.022  22.111 -13.998  1.00  0.00           C  
ATOM    182  CD  GLU B 265      97.043  21.039 -13.811  1.00  0.00           C  
ATOM    183  OE1 GLU B 265      96.710  20.012 -13.181  1.00  0.00           O  
ATOM    184  OE2 GLU B 265      98.179  21.222 -14.284  1.00  0.00           O  
ATOM    185  N   VAL B 266      92.513  23.004 -11.392  1.00  0.00           N  
ATOM    186  CA  VAL B 266      91.704  22.977 -10.188  1.00  0.00           C  
ATOM    187  C   VAL B 266      91.073  21.612  -9.935  1.00  0.00           C  
ATOM    188  O   VAL B 266      90.505  20.971 -10.836  1.00  0.00           O  
ATOM    189  CB  VAL B 266      90.570  24.022 -10.228  1.00  0.00           C  
ATOM    190  CG1 VAL B 266      89.808  24.024  -8.890  1.00  0.00           C  
ATOM    191  CG2 VAL B 266      91.143  25.399 -10.499  1.00  0.00           C  
ATOM    192  N   GLY B 267      91.201  21.195  -8.680  1.00  0.00           N  
ATOM    193  CA  GLY B 267      90.648  19.948  -8.195  1.00  0.00           C  
ATOM    194  C   GLY B 267      89.618  20.340  -7.143  1.00  0.00           C  
ATOM    195  O   GLY B 267      89.920  21.089  -6.205  1.00  0.00           O  
ATOM    196  N   MET B 268      88.403  19.844  -7.299  1.00  0.00           N  
ATOM    197  CA  MET B 268      87.326  20.166  -6.392  1.00  0.00           C  
ATOM    198  C   MET B 268      86.528  18.933  -6.039  1.00  0.00           C  
ATOM    199  O   MET B 268      86.241  18.080  -6.888  1.00  0.00           O  
ATOM    200  CB  MET B 268      86.403  21.189  -7.037  1.00  0.00           C  
ATOM    201  CG  MET B 268      85.130  21.443  -6.261  1.00  0.00           C  
ATOM    202  SD  MET B 268      84.274  22.940  -6.729  1.00  0.00           S  
ATOM    203  CE  MET B 268      83.473  22.420  -8.144  1.00  0.00           C  
ATOM    204  N   TYR B 269      86.144  18.855  -4.780  1.00  0.00           N  
ATOM    205  CA  TYR B 269      85.368  17.726  -4.311  1.00  0.00           C  
ATOM    206  C   TYR B 269      84.198  18.219  -3.477  1.00  0.00           C  
ATOM    207  O   TYR B 269      84.351  19.086  -2.610  1.00  0.00           O  
ATOM    208  CB  TYR B 269      86.261  16.823  -3.464  1.00  0.00           C  
ATOM    209  CG  TYR B 269      85.559  15.601  -2.934  1.00  0.00           C  
ATOM    210  CD1 TYR B 269      85.542  14.413  -3.658  1.00  0.00           C  
ATOM    211  CD2 TYR B 269      84.890  15.635  -1.711  1.00  0.00           C  
ATOM    212  CE1 TYR B 269      84.879  13.286  -3.171  1.00  0.00           C  
ATOM    213  CE2 TYR B 269      84.221  14.516  -1.218  1.00  0.00           C  
ATOM    214  CZ  TYR B 269      84.223  13.351  -1.950  1.00  0.00           C  
ATOM    215  OH  TYR B 269      83.574  12.251  -1.448  1.00  0.00           O  
ATOM    216  N   VAL B 270      83.022  17.673  -3.747  1.00  0.00           N  
ATOM    217  CA  VAL B 270      81.860  18.028  -2.955  1.00  0.00           C  
ATOM    218  C   VAL B 270      81.156  16.745  -2.577  1.00  0.00           C  
ATOM    219  O   VAL B 270      80.987  15.845  -3.404  1.00  0.00           O  
ATOM    220  CB  VAL B 270      80.874  19.002  -3.690  1.00  0.00           C  
ATOM    221  CG1 VAL B 270      81.655  20.011  -4.537  1.00  0.00           C  
ATOM    222  CG2 VAL B 270      79.873  18.241  -4.503  1.00  0.00           C  
ATOM    223  N   CYS B 271      80.772  16.656  -1.311  1.00  0.00           N  
ATOM    224  CA  CYS B 271      80.099  15.477  -0.800  1.00  0.00           C  
ATOM    225  C   CYS B 271      78.760  15.314  -1.515  1.00  0.00           C  
ATOM    226  O   CYS B 271      78.076  16.292  -1.800  1.00  0.00           O  
ATOM    227  CB  CYS B 271      79.883  15.603   0.714  1.00  0.00           C  
ATOM    228  SG  CYS B 271      81.374  15.945   1.659  1.00  0.00           S  
ATOM    229  N   GLY B 272      78.403  14.068  -1.809  1.00  0.00           N  
ATOM    230  CA  GLY B 272      77.156  13.790  -2.487  1.00  0.00           C  
ATOM    231  C   GLY B 272      76.080  13.311  -1.539  1.00  0.00           C  
ATOM    232  O   GLY B 272      76.237  13.370  -0.317  1.00  0.00           O  
ATOM    233  N   ILE B 273      74.981  12.826  -2.100  1.00  0.00           N  
ATOM    234  CA  ILE B 273      73.868  12.364  -1.284  1.00  0.00           C  
ATOM    235  C   ILE B 273      73.826  10.855  -1.133  1.00  0.00           C  
ATOM    236  O   ILE B 273      74.552  10.126  -1.805  1.00  0.00           O  
ATOM    237  CB  ILE B 273      72.506  12.849  -1.867  1.00  0.00           C  
ATOM    238  CG1 ILE B 273      72.342  12.376  -3.308  1.00  0.00           C  
ATOM    239  CG2 ILE B 273      72.420  14.361  -1.839  1.00  0.00           C  
ATOM    240  CD1 ILE B 273      71.479  11.196  -3.439  1.00  0.00           C  
ATOM    241  N   THR B 274      72.979  10.406  -0.221  1.00  0.00           N  
ATOM    242  CA  THR B 274      72.784   8.993   0.029  1.00  0.00           C  
ATOM    243  C   THR B 274      71.604   8.644  -0.863  1.00  0.00           C  
ATOM    244  O   THR B 274      70.579   9.333  -0.832  1.00  0.00           O  
ATOM    245  CB  THR B 274      72.446   8.750   1.514  1.00  0.00           C  
ATOM    246  OG1 THR B 274      73.546   9.185   2.321  1.00  0.00           O  
ATOM    247  CG2 THR B 274      72.180   7.290   1.775  1.00  0.00           C  
ATOM    248  N   VAL B 275      71.761   7.600  -1.675  1.00  0.00           N  
ATOM    249  CA  VAL B 275      70.730   7.177  -2.629  1.00  0.00           C  
ATOM    250  C   VAL B 275      69.713   6.166  -2.106  1.00  0.00           C  
ATOM    251  O   VAL B 275      69.610   5.054  -2.610  1.00  0.00           O  
ATOM    252  CB  VAL B 275      71.394   6.616  -3.926  1.00  0.00           C  
ATOM    253  CG1 VAL B 275      71.816   7.769  -4.836  1.00  0.00           C  
ATOM    254  CG2 VAL B 275      72.618   5.762  -3.574  1.00  0.00           C  
ATOM    255  N   TYR B 276      68.941   6.571  -1.106  1.00  0.00           N  
ATOM    256  CA  TYR B 276      67.934   5.694  -0.519  1.00  0.00           C  
ATOM    257  C   TYR B 276      66.557   6.294  -0.780  1.00  0.00           C  
ATOM    258  O   TYR B 276      65.534   5.752  -0.358  1.00  0.00           O  
ATOM    259  CB  TYR B 276      68.174   5.559   0.991  1.00  0.00           C  
ATOM    260  CG  TYR B 276      67.733   6.772   1.794  1.00  0.00           C  
ATOM    261  CD1 TYR B 276      66.428   6.873   2.280  1.00  0.00           C  
ATOM    262  CD2 TYR B 276      68.604   7.836   2.038  1.00  0.00           C  
ATOM    263  CE1 TYR B 276      65.999   7.992   2.985  1.00  0.00           C  
ATOM    264  CE2 TYR B 276      68.174   8.967   2.746  1.00  0.00           C  
ATOM    265  CZ  TYR B 276      66.867   9.030   3.210  1.00  0.00           C  
ATOM    266  OH  TYR B 276      66.416  10.132   3.889  1.00  0.00           O  
ATOM    267  N   ASP B 277      66.542   7.421  -1.483  1.00  0.00           N  
ATOM    268  CA  ASP B 277      65.299   8.104  -1.802  1.00  0.00           C  
ATOM    269  C   ASP B 277      65.505   9.205  -2.842  1.00  0.00           C  
ATOM    270  O   ASP B 277      66.603   9.372  -3.377  1.00  0.00           O  
ATOM    271  CB  ASP B 277      64.689   8.690  -0.525  1.00  0.00           C  
ATOM    272  CG  ASP B 277      63.261   9.155  -0.728  1.00  0.00           C  
ATOM    273  OD1 ASP B 277      62.473   8.402  -1.338  1.00  0.00           O  
ATOM    274  OD2 ASP B 277      62.919  10.266  -0.277  1.00  0.00           O  
ATOM    275  N   LEU B 279      64.441   9.944  -3.132  1.00  0.00           N  
ATOM    276  CA  LEU B 279      64.496  11.034  -4.094  1.00  0.00           C  
ATOM    277  C   LEU B 279      65.060  12.279  -3.441  1.00  0.00           C  
ATOM    278  O   LEU B 279      64.741  12.574  -2.286  1.00  0.00           O  
ATOM    279  CB  LEU B 279      63.098  11.359  -4.613  1.00  0.00           C  
ATOM    280  CG  LEU B 279      62.529  10.560  -5.786  1.00  0.00           C  
ATOM    281  CD1 LEU B 279      62.769   9.076  -5.614  1.00  0.00           C  
ATOM    282  CD2 LEU B 279      61.018  10.871  -5.883  1.00  0.00           C  
ATOM    283  N   CYS B 280      65.872  13.018  -4.196  1.00  0.00           N  
ATOM    284  CA  CYS B 280      66.484  14.253  -3.700  1.00  0.00           C  
ATOM    285  C   CYS B 280      65.423  15.357  -3.559  1.00  0.00           C  
ATOM    286  O   CYS B 280      64.454  15.390  -4.324  1.00  0.00           O  
ATOM    287  CB  CYS B 280      67.593  14.718  -4.656  1.00  0.00           C  
ATOM    288  SG  CYS B 280      67.028  15.246  -6.325  1.00  0.00           S  
ATOM    289  N   HIS B 281      65.595  16.248  -2.580  1.00  0.00           N  
ATOM    290  CA  HIS B 281      64.645  17.342  -2.372  1.00  0.00           C  
ATOM    291  C   HIS B 281      65.182  18.688  -2.828  1.00  0.00           C  
ATOM    292  O   HIS B 281      66.255  18.758  -3.421  1.00  0.00           O  
ATOM    293  CB  HIS B 281      64.207  17.447  -0.898  1.00  0.00           C  
ATOM    294  CG  HIS B 281      65.333  17.577   0.075  1.00  0.00           C  
ATOM    295  ND1 HIS B 281      65.678  16.564   0.952  1.00  0.00           N  
ATOM    296  CD2 HIS B 281      66.181  18.595   0.344  1.00  0.00           C  
ATOM    297  CE1 HIS B 281      66.679  16.958   1.710  1.00  0.00           C  
ATOM    298  NE2 HIS B 281      67.008  18.193   1.362  1.00  0.00           N  
ATOM    299  N   ILE B 282      64.424  19.749  -2.551  1.00  0.00           N  
ATOM    300  CA  ILE B 282      64.796  21.115  -2.925  1.00  0.00           C  
ATOM    301  C   ILE B 282      66.141  21.522  -2.362  1.00  0.00           C  
ATOM    302  O   ILE B 282      66.923  22.186  -3.035  1.00  0.00           O  
ATOM    303  CB  ILE B 282      63.758  22.160  -2.413  1.00  0.00           C  
ATOM    304  CG1 ILE B 282      62.444  22.028  -3.169  1.00  0.00           C  
ATOM    305  CG2 ILE B 282      64.298  23.566  -2.592  1.00  0.00           C  
ATOM    306  CD1 ILE B 282      62.598  22.152  -4.665  1.00  0.00           C  
ATOM    307  N   GLY B 283      66.388  21.161  -1.107  1.00  0.00           N  
ATOM    308  CA  GLY B 283      67.650  21.509  -0.469  1.00  0.00           C  
ATOM    309  C   GLY B 283      68.858  20.919  -1.175  1.00  0.00           C  
ATOM    310  O   GLY B 283      69.913  21.548  -1.232  1.00  0.00           O  
ATOM    311  N   HIS B 284      68.714  19.708  -1.702  1.00  0.00           N  
ATOM    312  CA  HIS B 284      69.807  19.075  -2.415  1.00  0.00           C  
ATOM    313  C   HIS B 284      70.032  19.874  -3.704  1.00  0.00           C  
ATOM    314  O   HIS B 284      71.167  20.203  -4.058  1.00  0.00           O  
ATOM    315  CB  HIS B 284      69.465  17.613  -2.736  1.00  0.00           C  
ATOM    316  CG  HIS B 284      69.249  16.756  -1.528  1.00  0.00           C  
ATOM    317  ND1 HIS B 284      70.091  16.784  -0.432  1.00  0.00           N  
ATOM    318  CD2 HIS B 284      68.317  15.815  -1.251  1.00  0.00           C  
ATOM    319  CE1 HIS B 284      69.687  15.899   0.456  1.00  0.00           C  
ATOM    320  NE2 HIS B 284      68.610  15.294  -0.016  1.00  0.00           N  
ATOM    321  N   GLY B 285      68.935  20.201  -4.379  1.00  0.00           N  
ATOM    322  CA  GLY B 285      69.000  20.962  -5.612  1.00  0.00           C  
ATOM    323  C   GLY B 285      69.798  22.239  -5.469  1.00  0.00           C  
ATOM    324  O   GLY B 285      70.681  22.517  -6.286  1.00  0.00           O  
ATOM    325  N   ARG B 286      69.487  23.025  -4.445  1.00  0.00           N  
ATOM    326  CA  ARG B 286      70.215  24.263  -4.199  1.00  0.00           C  
ATOM    327  C   ARG B 286      71.711  23.974  -4.078  1.00  0.00           C  
ATOM    328  O   ARG B 286      72.510  24.496  -4.851  1.00  0.00           O  
ATOM    329  CB  ARG B 286      69.691  24.930  -2.917  1.00  0.00           C  
ATOM    330  CG  ARG B 286      70.732  25.673  -2.059  1.00  0.00           C  
ATOM    331  CD  ARG B 286      71.241  26.953  -2.680  1.00  0.00           C  
ATOM    332  NE  ARG B 286      71.462  27.990  -1.679  1.00  0.00           N  
ATOM    333  CZ  ARG B 286      71.604  29.275  -1.979  1.00  0.00           C  
ATOM    334  NH1 ARG B 286      71.555  29.672  -3.245  1.00  0.00           N  
ATOM    335  NH2 ARG B 286      71.771  30.169  -1.027  1.00  0.00           N  
ATOM    336  N   THR B 288      72.088  23.124  -3.128  1.00  0.00           N  
ATOM    337  CA  THR B 288      73.499  22.824  -2.931  1.00  0.00           C  
ATOM    338  C   THR B 288      74.205  22.304  -4.180  1.00  0.00           C  
ATOM    339  O   THR B 288      75.305  22.729  -4.452  1.00  0.00           O  
ATOM    340  CB  THR B 288      73.713  21.821  -1.753  1.00  0.00           C  
ATOM    341  OG1 THR B 288      73.342  22.442  -0.519  1.00  0.00           O  
ATOM    342  CG2 THR B 288      75.160  21.367  -1.658  1.00  0.00           C  
ATOM    343  N   PHE B 289      73.615  21.414  -4.960  1.00  0.00           N  
ATOM    344  CA  PHE B 289      74.357  20.945  -6.122  1.00  0.00           C  
ATOM    345  C   PHE B 289      74.290  21.882  -7.322  1.00  0.00           C  
ATOM    346  O   PHE B 289      75.054  21.749  -8.275  1.00  0.00           O  
ATOM    347  CB  PHE B 289      73.927  19.526  -6.464  1.00  0.00           C  
ATOM    348  CG  PHE B 289      74.212  18.562  -5.358  1.00  0.00           C  
ATOM    349  CD1 PHE B 289      75.519  18.382  -4.901  1.00  0.00           C  
ATOM    350  CD2 PHE B 289      73.174  17.906  -4.707  1.00  0.00           C  
ATOM    351  CE1 PHE B 289      75.778  17.573  -3.810  1.00  0.00           C  
ATOM    352  CE2 PHE B 289      73.419  17.095  -3.619  1.00  0.00           C  
ATOM    353  CZ  PHE B 289      74.719  16.925  -3.162  1.00  0.00           C  
ATOM    354  N   VAL B 290      73.378  22.836  -7.271  1.00  0.00           N  
ATOM    355  CA  VAL B 290      73.277  23.822  -8.323  1.00  0.00           C  
ATOM    356  C   VAL B 290      74.345  24.873  -8.042  1.00  0.00           C  
ATOM    357  O   VAL B 290      75.003  25.335  -8.952  1.00  0.00           O  
ATOM    358  CB  VAL B 290      71.863  24.482  -8.335  1.00  0.00           C  
ATOM    359  CG1 VAL B 290      71.909  25.833  -9.035  1.00  0.00           C  
ATOM    360  CG2 VAL B 290      70.863  23.547  -9.063  1.00  0.00           C  
ATOM    361  N   ALA B 291      74.526  25.232  -6.774  1.00  0.00           N  
ATOM    362  CA  ALA B 291      75.518  26.232  -6.424  1.00  0.00           C  
ATOM    363  C   ALA B 291      76.909  25.745  -6.798  1.00  0.00           C  
ATOM    364  O   ALA B 291      77.704  26.507  -7.338  1.00  0.00           O  
ATOM    365  CB  ALA B 291      75.465  26.546  -4.925  1.00  0.00           C  
ATOM    366  N   PHE B 292      77.206  24.484  -6.507  1.00  0.00           N  
ATOM    367  CA  PHE B 292      78.509  23.978  -6.837  1.00  0.00           C  
ATOM    368  C   PHE B 292      78.675  23.719  -8.319  1.00  0.00           C  
ATOM    369  O   PHE B 292      79.797  23.627  -8.829  1.00  0.00           O  
ATOM    370  CB  PHE B 292      78.822  22.754  -5.998  1.00  0.00           C  
ATOM    371  CG  PHE B 292      79.174  23.103  -4.597  1.00  0.00           C  
ATOM    372  CD1 PHE B 292      78.291  22.873  -3.557  1.00  0.00           C  
ATOM    373  CD2 PHE B 292      80.381  23.727  -4.327  1.00  0.00           C  
ATOM    374  CE1 PHE B 292      78.607  23.261  -2.268  1.00  0.00           C  
ATOM    375  CE2 PHE B 292      80.703  24.118  -3.047  1.00  0.00           C  
ATOM    376  CZ  PHE B 292      79.815  23.883  -2.013  1.00  0.00           C  
ATOM    377  N   ASP B 293      77.554  23.616  -9.018  1.00  0.00           N  
ATOM    378  CA  ASP B 293      77.606  23.437 -10.449  1.00  0.00           C  
ATOM    379  C   ASP B 293      77.983  24.800 -11.019  1.00  0.00           C  
ATOM    380  O   ASP B 293      78.690  24.888 -12.021  1.00  0.00           O  
ATOM    381  CB  ASP B 293      76.256  22.990 -10.986  1.00  0.00           C  
ATOM    382  CG  ASP B 293      76.207  23.014 -12.486  1.00  0.00           C  
ATOM    383  OD1 ASP B 293      75.574  23.924 -13.031  1.00  0.00           O  
ATOM    384  OD2 ASP B 293      76.818  22.124 -13.124  1.00  0.00           O  
ATOM    385  N   VAL B 294      77.537  25.860 -10.349  1.00  0.00           N  
ATOM    386  CA  VAL B 294      77.856  27.211 -10.780  1.00  0.00           C  
ATOM    387  C   VAL B 294      79.363  27.438 -10.603  1.00  0.00           C  
ATOM    388  O   VAL B 294      80.011  28.049 -11.441  1.00  0.00           O  
ATOM    389  CB  VAL B 294      77.083  28.270  -9.951  1.00  0.00           C  
ATOM    390  CG1 VAL B 294      77.662  29.659 -10.200  1.00  0.00           C  
ATOM    391  CG2 VAL B 294      75.605  28.232 -10.310  1.00  0.00           C  
ATOM    392  N   VAL B 295      79.899  26.946  -9.495  1.00  0.00           N  
ATOM    393  CA  VAL B 295      81.315  27.055  -9.201  1.00  0.00           C  
ATOM    394  C   VAL B 295      82.111  26.317 -10.275  1.00  0.00           C  
ATOM    395  O   VAL B 295      83.122  26.818 -10.760  1.00  0.00           O  
ATOM    396  CB  VAL B 295      81.613  26.447  -7.825  1.00  0.00           C  
ATOM    397  CG1 VAL B 295      83.098  26.258  -7.632  1.00  0.00           C  
ATOM    398  CG2 VAL B 295      81.029  27.348  -6.736  1.00  0.00           C  
ATOM    399  N   ALA B 296      81.648  25.127 -10.638  1.00  0.00           N  
ATOM    400  CA  ALA B 296      82.298  24.324 -11.662  1.00  0.00           C  
ATOM    401  C   ALA B 296      82.224  25.064 -12.996  1.00  0.00           C  
ATOM    402  O   ALA B 296      83.211  25.189 -13.704  1.00  0.00           O  
ATOM    403  CB  ALA B 296      81.595  22.965 -11.790  1.00  0.00           C  
ATOM    404  N   ARG B 297      81.039  25.553 -13.327  1.00  0.00           N  
ATOM    405  CA  ARG B 297      80.864  26.252 -14.575  1.00  0.00           C  
ATOM    406  C   ARG B 297      81.743  27.483 -14.681  1.00  0.00           C  
ATOM    407  O   ARG B 297      82.425  27.682 -15.691  1.00  0.00           O  
ATOM    408  CB  ARG B 297      79.401  26.639 -14.762  1.00  0.00           C  
ATOM    409  CG  ARG B 297      78.501  25.470 -15.161  1.00  0.00           C  
ATOM    410  CD  ARG B 297      77.041  25.866 -15.042  1.00  0.00           C  
ATOM    411  NE  ARG B 297      76.108  24.835 -15.490  1.00  0.00           N  
ATOM    412  CZ  ARG B 297      75.799  24.601 -16.762  1.00  0.00           C  
ATOM    413  NH1 ARG B 297      76.350  25.319 -17.734  1.00  0.00           N  
ATOM    414  NH2 ARG B 297      74.917  23.659 -17.065  1.00  0.00           N  
ATOM    415  N   TYR B 298      81.750  28.295 -13.631  1.00  0.00           N  
ATOM    416  CA  TYR B 298      82.525  29.521 -13.635  1.00  0.00           C  
ATOM    417  C   TYR B 298      84.036  29.286 -13.747  1.00  0.00           C  
ATOM    418  O   TYR B 298      84.741  30.054 -14.411  1.00  0.00           O  
ATOM    419  CB  TYR B 298      82.196  30.371 -12.396  1.00  0.00           C  
ATOM    420  CG  TYR B 298      82.751  31.767 -12.500  1.00  0.00           C  
ATOM    421  CD1 TYR B 298      82.461  32.570 -13.603  1.00  0.00           C  
ATOM    422  CD2 TYR B 298      83.635  32.252 -11.544  1.00  0.00           C  
ATOM    423  CE1 TYR B 298      83.042  33.824 -13.751  1.00  0.00           C  
ATOM    424  CE2 TYR B 298      84.218  33.495 -11.678  1.00  0.00           C  
ATOM    425  CZ  TYR B 298      83.926  34.278 -12.789  1.00  0.00           C  
ATOM    426  OH  TYR B 298      84.541  35.504 -12.928  1.00  0.00           O  
ATOM    427  N   LEU B 299      84.518  28.218 -13.115  1.00  0.00           N  
ATOM    428  CA  LEU B 299      85.930  27.864 -13.158  1.00  0.00           C  
ATOM    429  C   LEU B 299      86.348  27.474 -14.557  1.00  0.00           C  
ATOM    430  O   LEU B 299      87.448  27.798 -14.984  1.00  0.00           O  
ATOM    431  CB  LEU B 299      86.237  26.709 -12.204  1.00  0.00           C  
ATOM    432  CG  LEU B 299      86.278  27.146 -10.749  1.00  0.00           C  
ATOM    433  CD1 LEU B 299      86.455  25.943  -9.843  1.00  0.00           C  
ATOM    434  CD2 LEU B 299      87.415  28.146 -10.579  1.00  0.00           C  
ATOM    435  N   ARG B 300      85.486  26.765 -15.272  1.00  0.00           N  
ATOM    436  CA  ARG B 300      85.850  26.379 -16.625  1.00  0.00           C  
ATOM    437  C   ARG B 300      85.749  27.593 -17.523  1.00  0.00           C  
ATOM    438  O   ARG B 300      86.508  27.724 -18.477  1.00  0.00           O  
ATOM    439  CB  ARG B 300      84.946  25.263 -17.148  1.00  0.00           C  
ATOM    440  CG  ARG B 300      85.111  23.963 -16.410  1.00  0.00           C  
ATOM    441  CD  ARG B 300      84.580  22.791 -17.227  1.00  0.00           C  
ATOM    442  NE  ARG B 300      84.733  21.503 -16.546  1.00  0.00           N  
ATOM    443  CZ  ARG B 300      85.890  20.913 -16.241  1.00  0.00           C  
ATOM    444  NH1 ARG B 300      87.054  21.491 -16.545  1.00  0.00           N  
ATOM    445  NH2 ARG B 300      85.876  19.720 -15.648  1.00  0.00           N  
ATOM    446  N   PHE B 301      84.822  28.491 -17.199  1.00  0.00           N  
ATOM    447  CA  PHE B 301      84.637  29.693 -17.995  1.00  0.00           C  
ATOM    448  C   PHE B 301      85.896  30.559 -17.974  1.00  0.00           C  
ATOM    449  O   PHE B 301      86.274  31.157 -18.984  1.00  0.00           O  
ATOM    450  CB  PHE B 301      83.456  30.494 -17.469  1.00  0.00           C  
ATOM    451  CG  PHE B 301      83.212  31.755 -18.219  1.00  0.00           C  
ATOM    452  CD1 PHE B 301      82.765  31.718 -19.529  1.00  0.00           C  
ATOM    453  CD2 PHE B 301      83.423  32.986 -17.620  1.00  0.00           C  
ATOM    454  CE1 PHE B 301      82.528  32.896 -20.234  1.00  0.00           C  
ATOM    455  CE2 PHE B 301      83.189  34.168 -18.316  1.00  0.00           C  
ATOM    456  CZ  PHE B 301      82.740  34.121 -19.625  1.00  0.00           C  
ATOM    457  N   LEU B 302      86.537  30.609 -16.810  1.00  0.00           N  
ATOM    458  CA  LEU B 302      87.742  31.388 -16.624  1.00  0.00           C  
ATOM    459  C   LEU B 302      88.934  30.757 -17.326  1.00  0.00           C  
ATOM    460  O   LEU B 302      89.992  31.369 -17.428  1.00  0.00           O  
ATOM    461  CB  LEU B 302      88.041  31.549 -15.130  1.00  0.00           C  
ATOM    462  CG  LEU B 302      87.048  32.371 -14.309  1.00  0.00           C  
ATOM    463  CD1 LEU B 302      87.493  32.405 -12.863  1.00  0.00           C  
ATOM    464  CD2 LEU B 302      86.976  33.783 -14.859  1.00  0.00           C  
ATOM    465  N   GLY B 303      88.785  29.526 -17.792  1.00  0.00           N  
ATOM    466  CA  GLY B 303      89.891  28.903 -18.501  1.00  0.00           C  
ATOM    467  C   GLY B 303      90.654  27.809 -17.781  1.00  0.00           C  
ATOM    468  O   GLY B 303      91.592  27.254 -18.346  1.00  0.00           O  
ATOM    469  N   TYR B 304      90.268  27.515 -16.543  1.00  0.00           N  
ATOM    470  CA  TYR B 304      90.902  26.461 -15.736  1.00  0.00           C  
ATOM    471  C   TYR B 304      90.573  25.055 -16.220  1.00  0.00           C  
ATOM    472  O   TYR B 304      89.466  24.799 -16.709  1.00  0.00           O  
ATOM    473  CB  TYR B 304      90.419  26.497 -14.282  1.00  0.00           C  
ATOM    474  CG  TYR B 304      90.931  27.615 -13.420  1.00  0.00           C  
ATOM    475  CD1 TYR B 304      90.074  28.617 -12.970  1.00  0.00           C  
ATOM    476  CD2 TYR B 304      92.262  27.657 -13.019  1.00  0.00           C  
ATOM    477  CE1 TYR B 304      90.527  29.630 -12.140  1.00  0.00           C  
ATOM    478  CE2 TYR B 304      92.730  28.673 -12.186  1.00  0.00           C  
ATOM    479  CZ  TYR B 304      91.861  29.655 -11.755  1.00  0.00           C  
ATOM    480  OH  TYR B 304      92.322  30.684 -10.962  1.00  0.00           O  
ATOM    481  N   LYS B 305      91.527  24.141 -16.050  1.00  0.00           N  
ATOM    482  CA  LYS B 305      91.314  22.730 -16.370  1.00  0.00           C  
ATOM    483  C   LYS B 305      90.876  22.183 -15.006  1.00  0.00           C  
ATOM    484  O   LYS B 305      91.694  22.045 -14.095  1.00  0.00           O  
ATOM    485  CB  LYS B 305      92.621  22.065 -16.820  1.00  0.00           C  
ATOM    486  N   LEU B 306      89.591  21.888 -14.863  1.00  0.00           N  
ATOM    487  CA  LEU B 306      89.061  21.410 -13.592  1.00  0.00           C  
ATOM    488  C   LEU B 306      88.699  19.946 -13.551  1.00  0.00           C  
ATOM    489  O   LEU B 306      88.226  19.370 -14.530  1.00  0.00           O  
ATOM    490  CB  LEU B 306      87.806  22.216 -13.217  1.00  0.00           C  
ATOM    491  CG  LEU B 306      86.919  21.791 -12.035  1.00  0.00           C  
ATOM    492  CD1 LEU B 306      87.349  22.477 -10.751  1.00  0.00           C  
ATOM    493  CD2 LEU B 306      85.483  22.164 -12.338  1.00  0.00           C  
ATOM    494  N   LYS B 307      88.938  19.344 -12.397  1.00  0.00           N  
ATOM    495  CA  LYS B 307      88.534  17.972 -12.181  1.00  0.00           C  
ATOM    496  C   LYS B 307      87.571  18.084 -11.004  1.00  0.00           C  
ATOM    497  O   LYS B 307      87.966  18.384  -9.872  1.00  0.00           O  
ATOM    498  CB  LYS B 307      89.706  17.059 -11.829  1.00  0.00           C  
ATOM    499  CG  LYS B 307      89.266  15.585 -11.722  1.00  0.00           C  
ATOM    500  CD  LYS B 307      90.413  14.610 -11.490  1.00  0.00           C  
ATOM    501  CE  LYS B 307      89.862  13.239 -11.106  1.00  0.00           C  
ATOM    502  NZ  LYS B 307      90.829  12.126 -11.321  1.00  0.00           N  
ATOM    503  N   TYR B 308      86.299  17.859 -11.297  1.00  0.00           N  
ATOM    504  CA  TYR B 308      85.242  17.950 -10.312  1.00  0.00           C  
ATOM    505  C   TYR B 308      84.776  16.563  -9.897  1.00  0.00           C  
ATOM    506  O   TYR B 308      84.289  15.782 -10.712  1.00  0.00           O  
ATOM    507  CB  TYR B 308      84.105  18.767 -10.910  1.00  0.00           C  
ATOM    508  CG  TYR B 308      82.888  18.903 -10.040  1.00  0.00           C  
ATOM    509  CD1 TYR B 308      82.984  18.829  -8.650  1.00  0.00           C  
ATOM    510  CD2 TYR B 308      81.633  19.118 -10.606  1.00  0.00           C  
ATOM    511  CE1 TYR B 308      81.859  18.967  -7.850  1.00  0.00           C  
ATOM    512  CE2 TYR B 308      80.509  19.260  -9.811  1.00  0.00           C  
ATOM    513  CZ  TYR B 308      80.626  19.180  -8.441  1.00  0.00           C  
ATOM    514  OH  TYR B 308      79.520  19.325  -7.666  1.00  0.00           O  
ATOM    515  N   VAL B 309      84.932  16.266  -8.613  1.00  0.00           N  
ATOM    516  CA  VAL B 309      84.561  14.968  -8.076  1.00  0.00           C  
ATOM    517  C   VAL B 309      83.464  15.077  -7.016  1.00  0.00           C  
ATOM    518  O   VAL B 309      83.580  15.814  -6.031  1.00  0.00           O  
ATOM    519  CB  VAL B 309      85.807  14.268  -7.469  1.00  0.00           C  
ATOM    520  CG1 VAL B 309      85.450  12.861  -6.978  1.00  0.00           C  
ATOM    521  CG2 VAL B 309      86.925  14.214  -8.508  1.00  0.00           C  
ATOM    522  N   ARG B 310      82.388  14.337  -7.233  1.00  0.00           N  
ATOM    523  CA  ARG B 310      81.266  14.331  -6.307  1.00  0.00           C  
ATOM    524  C   ARG B 310      80.893  12.867  -6.173  1.00  0.00           C  
ATOM    525  O   ARG B 310      80.542  12.210  -7.153  1.00  0.00           O  
ATOM    526  CB  ARG B 310      80.099  15.153  -6.871  1.00  0.00           C  
ATOM    527  CG  ARG B 310      78.902  15.229  -5.951  1.00  0.00           C  
ATOM    528  CD  ARG B 310      77.929  16.311  -6.375  1.00  0.00           C  
ATOM    529  NE  ARG B 310      77.306  16.111  -7.684  1.00  0.00           N  
ATOM    530  CZ  ARG B 310      76.760  14.977  -8.094  1.00  0.00           C  
ATOM    531  NH1 ARG B 310      76.765  13.909  -7.302  1.00  0.00           N  
ATOM    532  NH2 ARG B 310      76.178  14.918  -9.279  1.00  0.00           N  
ATOM    533  N   ASN B 311      81.004  12.360  -4.953  1.00  0.00           N  
ATOM    534  CA  ASN B 311      80.721  10.967  -4.653  1.00  0.00           C  
ATOM    535  C   ASN B 311      79.253  10.639  -4.467  1.00  0.00           C  
ATOM    536  O   ASN B 311      78.384  11.516  -4.442  1.00  0.00           O  
ATOM    537  CB  ASN B 311      81.469  10.557  -3.387  1.00  0.00           C  
ATOM    538  CG  ASN B 311      80.945  11.262  -2.154  1.00  0.00           C  
ATOM    539  OD1 ASN B 311      80.952  12.491  -2.078  1.00  0.00           O  
ATOM    540  ND2 ASN B 311      80.485  10.490  -1.180  1.00  0.00           N  
ATOM    541  N   ILE B 312      79.008   9.347  -4.325  1.00  0.00           N  
ATOM    542  CA  ILE B 312      77.683   8.825  -4.106  1.00  0.00           C  
ATOM    543  C   ILE B 312      77.745   7.892  -2.908  1.00  0.00           C  
ATOM    544  O   ILE B 312      78.520   6.935  -2.904  1.00  0.00           O  
ATOM    545  CB  ILE B 312      77.187   8.010  -5.315  1.00  0.00           C  
ATOM    546  CG1 ILE B 312      77.101   8.903  -6.549  1.00  0.00           C  
ATOM    547  CG2 ILE B 312      75.822   7.389  -4.999  1.00  0.00           C  
ATOM    548  CD1 ILE B 312      76.905   8.136  -7.843  1.00  0.00           C  
ATOM    549  N   THR B 313      76.947   8.183  -1.884  1.00  0.00           N  
ATOM    550  CA  THR B 313      76.915   7.319  -0.715  1.00  0.00           C  
ATOM    551  C   THR B 313      76.008   6.178  -1.107  1.00  0.00           C  
ATOM    552  O   THR B 313      74.789   6.331  -1.283  1.00  0.00           O  
ATOM    553  CB  THR B 313      76.401   8.037   0.533  1.00  0.00           C  
ATOM    554  OG1 THR B 313      77.329   9.061   0.890  1.00  0.00           O  
ATOM    555  CG2 THR B 313      76.292   7.069   1.689  1.00  0.00           C  
ATOM    556  N   ASP B 314      76.671   5.042  -1.271  1.00  0.00           N  
ATOM    557  CA  ASP B 314      76.120   3.771  -1.702  1.00  0.00           C  
ATOM    558  C   ASP B 314      75.621   2.864  -0.582  1.00  0.00           C  
ATOM    559  O   ASP B 314      74.750   2.016  -0.800  1.00  0.00           O  
ATOM    560  CB  ASP B 314      77.219   3.047  -2.501  1.00  0.00           C  
ATOM    561  CG  ASP B 314      76.784   2.708  -3.895  1.00  0.00           C  
ATOM    562  OD1 ASP B 314      75.621   3.017  -4.234  1.00  0.00           O  
ATOM    563  OD2 ASP B 314      77.581   2.136  -4.647  1.00  0.00           O  
ATOM    564  N   ILE B 315      76.187   3.014   0.606  1.00  0.00           N  
ATOM    565  CA  ILE B 315      75.752   2.202   1.732  1.00  0.00           C  
ATOM    566  C   ILE B 315      75.933   2.884   3.062  1.00  0.00           C  
ATOM    567  O   ILE B 315      77.007   3.379   3.379  1.00  0.00           O  
ATOM    568  CB  ILE B 315      76.491   0.839   1.827  1.00  0.00           C  
ATOM    569  CG1 ILE B 315      77.752   0.846   0.971  1.00  0.00           C  
ATOM    570  CG2 ILE B 315      75.548  -0.284   1.458  1.00  0.00           C  
ATOM    571  CD1 ILE B 315      78.897   1.591   1.599  1.00  0.00           C  
ATOM    572  N   ASP B 316      74.864   2.887   3.834  1.00  0.00           N  
ATOM    573  CA  ASP B 316      74.857   3.462   5.162  1.00  0.00           C  
ATOM    574  C   ASP B 316      73.580   2.945   5.789  1.00  0.00           C  
ATOM    575  O   ASP B 316      72.820   2.222   5.139  1.00  0.00           O  
ATOM    576  CB  ASP B 316      74.838   4.986   5.083  1.00  0.00           C  
ATOM    577  CG  ASP B 316      73.558   5.515   4.467  1.00  0.00           C  
ATOM    578  OD1 ASP B 316      72.747   4.682   3.981  1.00  0.00           O  
ATOM    579  OD2 ASP B 316      73.368   6.759   4.466  1.00  0.00           O  
ATOM    580  N   ASP B 317      73.335   3.329   7.034  1.00  0.00           N  
ATOM    581  CA  ASP B 317      72.149   2.895   7.767  1.00  0.00           C  
ATOM    582  C   ASP B 317      70.825   3.210   7.086  1.00  0.00           C  
ATOM    583  O   ASP B 317      69.898   2.396   7.134  1.00  0.00           O  
ATOM    584  CB  ASP B 317      72.144   3.515   9.167  1.00  0.00           C  
ATOM    585  CG  ASP B 317      73.352   3.100  10.002  1.00  0.00           C  
ATOM    586  OD1 ASP B 317      74.231   2.373   9.481  1.00  0.00           O  
ATOM    587  OD2 ASP B 317      73.413   3.510  11.184  1.00  0.00           O  
ATOM    588  N   LYS B 333      70.728   4.391   6.473  1.00  0.00           N  
ATOM    589  CA  LYS B 333      69.501   4.816   5.795  1.00  0.00           C  
ATOM    590  C   LYS B 333      69.171   3.885   4.637  1.00  0.00           C  
ATOM    591  O   LYS B 333      68.027   3.460   4.460  1.00  0.00           O  
ATOM    592  CB  LYS B 333      69.648   6.255   5.289  1.00  0.00           C  
ATOM    593  N   ILE B 334      70.191   3.559   3.856  1.00  0.00           N  
ATOM    594  CA  ILE B 334      70.024   2.681   2.717  1.00  0.00           C  
ATOM    595  C   ILE B 334      69.636   1.271   3.159  1.00  0.00           C  
ATOM    596  O   ILE B 334      68.795   0.621   2.524  1.00  0.00           O  
ATOM    597  CB  ILE B 334      71.334   2.646   1.891  1.00  0.00           C  
ATOM    598  CG1 ILE B 334      71.459   3.949   1.090  1.00  0.00           C  
ATOM    599  CG2 ILE B 334      71.361   1.427   1.005  1.00  0.00           C  
ATOM    600  CD1 ILE B 334      72.744   4.118   0.338  1.00  0.00           C  
ATOM    601  N   ILE B 336      70.241   0.810   4.253  1.00  0.00           N  
ATOM    602  CA  ILE B 336      69.982  -0.529   4.781  1.00  0.00           C  
ATOM    603  C   ILE B 336      68.569  -0.675   5.329  1.00  0.00           C  
ATOM    604  O   ILE B 336      67.926  -1.702   5.139  1.00  0.00           O  
ATOM    605  CB  ILE B 336      71.002  -0.870   5.864  1.00  0.00           C  
ATOM    606  N   LYS B 340      68.092   0.360   6.009  1.00  0.00           N  
ATOM    607  CA  LYS B 340      66.756   0.350   6.584  1.00  0.00           C  
ATOM    608  C   LYS B 340      65.679   0.460   5.493  1.00  0.00           C  
ATOM    609  O   LYS B 340      64.680  -0.262   5.525  1.00  0.00           O  
ATOM    610  CB  LYS B 340      66.610   1.498   7.602  1.00  0.00           C  
ATOM    611  N   ARG B 341      65.882   1.361   4.532  1.00  0.00           N  
ATOM    612  CA  ARG B 341      64.920   1.547   3.446  1.00  0.00           C  
ATOM    613  C   ARG B 341      64.921   0.348   2.497  1.00  0.00           C  
ATOM    614  O   ARG B 341      63.922   0.067   1.842  1.00  0.00           O  
ATOM    615  CB  ARG B 341      65.226   2.837   2.668  1.00  0.00           C  
ATOM    616  CG  ARG B 341      64.269   3.122   1.509  1.00  0.00           C  
ATOM    617  CD  ARG B 341      62.847   3.229   1.998  1.00  0.00           C  
ATOM    618  NE  ARG B 341      62.679   4.341   2.930  1.00  0.00           N  
ATOM    619  CZ  ARG B 341      62.581   5.615   2.561  1.00  0.00           C  
ATOM    620  NH1 ARG B 341      62.632   5.933   1.272  1.00  0.00           N  
ATOM    621  NH2 ARG B 341      62.434   6.569   3.477  1.00  0.00           N  
ATOM    622  N   ALA B 342      66.040  -0.359   2.416  1.00  0.00           N  
ATOM    623  CA  ALA B 342      66.109  -1.531   1.546  1.00  0.00           C  
ATOM    624  C   ALA B 342      65.231  -2.614   2.144  1.00  0.00           C  
ATOM    625  O   ALA B 342      64.458  -3.262   1.439  1.00  0.00           O  
ATOM    626  CB  ALA B 342      67.551  -2.034   1.431  1.00  0.00           C  
ATOM    627  N   ASN B 343      65.362  -2.820   3.452  1.00  0.00           N  
ATOM    628  CA  ASN B 343      64.555  -3.828   4.124  1.00  0.00           C  
ATOM    629  C   ASN B 343      63.087  -3.493   3.968  1.00  0.00           C  
ATOM    630  O   ASN B 343      62.276  -4.364   3.652  1.00  0.00           O  
ATOM    631  CB  ASN B 343      64.917  -3.904   5.604  1.00  0.00           C  
ATOM    632  CG  ASN B 343      66.082  -4.829   5.855  1.00  0.00           C  
ATOM    633  OD1 ASN B 343      67.145  -4.679   5.242  1.00  0.00           O  
ATOM    634  ND2 ASN B 343      65.893  -5.808   6.749  1.00  0.00           N  
ATOM    635  N   GLU B 344      62.748  -2.227   4.195  1.00  0.00           N  
ATOM    636  CA  GLU B 344      61.367  -1.781   4.069  1.00  0.00           C  
ATOM    637  C   GLU B 344      60.813  -2.176   2.690  1.00  0.00           C  
ATOM    638  O   GLU B 344      59.843  -2.933   2.603  1.00  0.00           O  
ATOM    639  CB  GLU B 344      61.278  -0.259   4.269  1.00  0.00           C  
ATOM    640  CG  GLU B 344      61.461   0.221   5.714  1.00  0.00           C  
ATOM    641  CD  GLU B 344      61.397   1.751   5.840  1.00  0.00           C  
ATOM    642  OE1 GLU B 344      62.444   2.425   5.714  1.00  0.00           O  
ATOM    643  OE2 GLU B 344      60.291   2.287   6.057  1.00  0.00           O  
ATOM    644  N   ASN B 345      61.440  -1.670   1.625  1.00  0.00           N  
ATOM    645  CA  ASN B 345      61.030  -1.966   0.251  1.00  0.00           C  
ATOM    646  C   ASN B 345      60.915  -3.475   0.009  1.00  0.00           C  
ATOM    647  O   ASN B 345      60.059  -3.931  -0.757  1.00  0.00           O  
ATOM    648  CB  ASN B 345      62.039  -1.368  -0.750  1.00  0.00           C  
ATOM    649  CG  ASN B 345      62.025   0.165  -0.769  1.00  0.00           C  
ATOM    650  OD1 ASN B 345      62.792   0.797  -1.509  1.00  0.00           O  
ATOM    651  ND2 ASN B 345      61.154   0.766   0.043  1.00  0.00           N  
ATOM    652  N   GLY B 407      61.784  -4.240   0.667  1.00  0.00           N  
ATOM    653  CA  GLY B 407      61.779  -5.688   0.527  1.00  0.00           C  
ATOM    654  C   GLY B 407      62.664  -6.172  -0.611  1.00  0.00           C  
ATOM    655  O   GLY B 407      62.455  -7.260  -1.154  1.00  0.00           O  
ATOM    656  N   GLU B 408      63.675  -5.371  -0.952  1.00  0.00           N  
ATOM    657  CA  GLU B 408      64.600  -5.674  -2.052  1.00  0.00           C  
ATOM    658  C   GLU B 408      66.055  -5.454  -1.645  1.00  0.00           C  
ATOM    659  O   GLU B 408      66.326  -4.831  -0.622  1.00  0.00           O  
ATOM    660  CB  GLU B 408      64.275  -4.766  -3.251  1.00  0.00           C  
ATOM    661  CG  GLU B 408      64.749  -3.313  -3.077  1.00  0.00           C  
ATOM    662  CD  GLU B 408      63.956  -2.297  -3.908  1.00  0.00           C  
ATOM    663  OE1 GLU B 408      63.497  -2.660  -5.021  1.00  0.00           O  
ATOM    664  OE2 GLU B 408      63.804  -1.127  -3.450  1.00  0.00           O  
ATOM    665  N   SER B 418      66.990  -5.955  -2.450  1.00  0.00           N  
ATOM    666  CA  SER B 418      68.407  -5.757  -2.146  1.00  0.00           C  
ATOM    667  C   SER B 418      68.743  -4.287  -2.356  1.00  0.00           C  
ATOM    668  O   SER B 418      68.234  -3.642  -3.271  1.00  0.00           O  
ATOM    669  CB  SER B 418      69.291  -6.610  -3.056  1.00  0.00           C  
ATOM    670  OG  SER B 418      69.099  -6.261  -4.416  1.00  0.00           O  
ATOM    671  N   PHE B 419      69.602  -3.771  -1.493  1.00  0.00           N  
ATOM    672  CA  PHE B 419      70.019  -2.390  -1.545  1.00  0.00           C  
ATOM    673  C   PHE B 419      70.741  -2.128  -2.861  1.00  0.00           C  
ATOM    674  O   PHE B 419      70.820  -0.986  -3.327  1.00  0.00           O  
ATOM    675  CB  PHE B 419      70.952  -2.096  -0.374  1.00  0.00           C  
ATOM    676  CG  PHE B 419      72.398  -2.405  -0.652  1.00  0.00           C  
ATOM    677  CD1 PHE B 419      73.244  -1.416  -1.157  1.00  0.00           C  
ATOM    678  CD2 PHE B 419      72.918  -3.666  -0.392  1.00  0.00           C  
ATOM    679  CE1 PHE B 419      74.586  -1.672  -1.394  1.00  0.00           C  
ATOM    680  CE2 PHE B 419      74.259  -3.935  -0.625  1.00  0.00           C  
ATOM    681  CZ  PHE B 419      75.097  -2.932  -1.127  1.00  0.00           C  
ATOM    682  N   VAL B 420      71.277  -3.189  -3.452  1.00  0.00           N  
ATOM    683  CA  VAL B 420      71.975  -3.062  -4.718  1.00  0.00           C  
ATOM    684  C   VAL B 420      71.028  -2.570  -5.811  1.00  0.00           C  
ATOM    685  O   VAL B 420      71.334  -1.604  -6.510  1.00  0.00           O  
ATOM    686  CB  VAL B 420      72.596  -4.401  -5.149  1.00  0.00           C  
ATOM    687  CG1 VAL B 420      73.242  -4.259  -6.522  1.00  0.00           C  
ATOM    688  CG2 VAL B 420      73.621  -4.834  -4.115  1.00  0.00           C  
ATOM    689  N   ALA B 421      69.874  -3.220  -5.944  1.00  0.00           N  
ATOM    690  CA  ALA B 421      68.891  -2.835  -6.957  1.00  0.00           C  
ATOM    691  C   ALA B 421      68.321  -1.467  -6.649  1.00  0.00           C  
ATOM    692  O   ALA B 421      68.077  -0.662  -7.548  1.00  0.00           O  
ATOM    693  CB  ALA B 421      67.758  -3.855  -7.011  1.00  0.00           C  
ATOM    694  N   MET B 422      68.102  -1.217  -5.367  1.00  0.00           N  
ATOM    695  CA  MET B 422      67.556   0.048  -4.936  1.00  0.00           C  
ATOM    696  C   MET B 422      68.492   1.216  -5.231  1.00  0.00           C  
ATOM    697  O   MET B 422      68.063   2.201  -5.824  1.00  0.00           O  
ATOM    698  CB  MET B 422      67.251   0.007  -3.445  1.00  0.00           C  
ATOM    699  CG  MET B 422      66.793   1.345  -2.910  1.00  0.00           C  
ATOM    700  SD  MET B 422      66.434   1.264  -1.176  1.00  0.00           S  
ATOM    701  CE  MET B 422      68.098   1.451  -0.454  1.00  0.00           C  
ATOM    702  N   VAL B 423      69.759   1.112  -4.823  1.00  0.00           N  
ATOM    703  CA  VAL B 423      70.712   2.199  -5.068  1.00  0.00           C  
ATOM    704  C   VAL B 423      70.877   2.530  -6.553  1.00  0.00           C  
ATOM    705  O   VAL B 423      71.023   3.697  -6.911  1.00  0.00           O  
ATOM    706  CB  VAL B 423      72.133   1.918  -4.469  1.00  0.00           C  
ATOM    707  CG1 VAL B 423      72.047   1.753  -2.967  1.00  0.00           C  
ATOM    708  CG2 VAL B 423      72.759   0.720  -5.121  1.00  0.00           C  
ATOM    709  N   ASP B 424      70.842   1.511  -7.410  1.00  0.00           N  
ATOM    710  CA  ASP B 424      70.989   1.728  -8.845  1.00  0.00           C  
ATOM    711  C   ASP B 424      69.818   2.555  -9.370  1.00  0.00           C  
ATOM    712  O   ASP B 424      70.009   3.435 -10.207  1.00  0.00           O  
ATOM    713  CB  ASP B 424      71.049   0.388  -9.586  1.00  0.00           C  
ATOM    714  CG  ASP B 424      72.289  -0.426  -9.232  1.00  0.00           C  
ATOM    715  OD1 ASP B 424      72.222  -1.678  -9.301  1.00  0.00           O  
ATOM    716  OD2 ASP B 424      73.337   0.178  -8.896  1.00  0.00           O  
ATOM    717  N   ARG B 425      68.612   2.254  -8.878  1.00  0.00           N  
ATOM    718  CA  ARG B 425      67.392   2.962  -9.274  1.00  0.00           C  
ATOM    719  C   ARG B 425      67.446   4.400  -8.784  1.00  0.00           C  
ATOM    720  O   ARG B 425      67.113   5.337  -9.524  1.00  0.00           O  
ATOM    721  CB  ARG B 425      66.141   2.290  -8.678  1.00  0.00           C  
ATOM    722  CG  ARG B 425      64.774   2.978  -8.990  1.00  0.00           C  
ATOM    723  CD  ARG B 425      63.682   2.613  -7.934  1.00  0.00           C  
ATOM    724  NE  ARG B 425      63.791   1.200  -7.600  1.00  0.00           N  
ATOM    725  CZ  ARG B 425      63.779   0.680  -6.374  1.00  0.00           C  
ATOM    726  NH1 ARG B 425      63.639   1.447  -5.292  1.00  0.00           N  
ATOM    727  NH2 ARG B 425      63.986  -0.623  -6.234  1.00  0.00           N  
ATOM    728  N   MET B 426      67.853   4.581  -7.532  1.00  0.00           N  
ATOM    729  CA  MET B 426      67.928   5.925  -6.968  1.00  0.00           C  
ATOM    730  C   MET B 426      68.988   6.751  -7.677  1.00  0.00           C  
ATOM    731  O   MET B 426      68.759   7.915  -8.012  1.00  0.00           O  
ATOM    732  CB  MET B 426      68.203   5.857  -5.462  1.00  0.00           C  
ATOM    733  CG  MET B 426      67.042   5.299  -4.665  1.00  0.00           C  
ATOM    734  SD  MET B 426      65.512   6.265  -4.851  1.00  0.00           S  
ATOM    735  CE  MET B 426      64.272   5.031  -4.491  1.00  0.00           C  
ATOM    736  N   ILE B 427      70.144   6.151  -7.921  1.00  0.00           N  
ATOM    737  CA  ILE B 427      71.211   6.847  -8.626  1.00  0.00           C  
ATOM    738  C   ILE B 427      70.645   7.361  -9.940  1.00  0.00           C  
ATOM    739  O   ILE B 427      70.919   8.491 -10.340  1.00  0.00           O  
ATOM    740  CB  ILE B 427      72.377   5.901  -8.918  1.00  0.00           C  
ATOM    741  CG1 ILE B 427      73.214   5.719  -7.653  1.00  0.00           C  
ATOM    742  CG2 ILE B 427      73.202   6.424 -10.075  1.00  0.00           C  
ATOM    743  CD1 ILE B 427      74.286   4.663  -7.779  1.00  0.00           C  
ATOM    744  N   ALA B 430      69.842   6.525 -10.597  1.00  0.00           N  
ATOM    745  CA  ALA B 430      69.220   6.877 -11.866  1.00  0.00           C  
ATOM    746  C   ALA B 430      68.172   7.948 -11.614  1.00  0.00           C  
ATOM    747  O   ALA B 430      68.012   8.864 -12.410  1.00  0.00           O  
ATOM    748  CB  ALA B 430      68.575   5.640 -12.494  1.00  0.00           C  
ATOM    749  N   GLU B 431      67.457   7.829 -10.500  1.00  0.00           N  
ATOM    750  CA  GLU B 431      66.453   8.821 -10.140  1.00  0.00           C  
ATOM    751  C   GLU B 431      67.162  10.149  -9.831  1.00  0.00           C  
ATOM    752  O   GLU B 431      66.627  11.223 -10.108  1.00  0.00           O  
ATOM    753  CB  GLU B 431      65.637   8.342  -8.925  1.00  0.00           C  
ATOM    754  N   MET B 432      68.369  10.079  -9.271  1.00  0.00           N  
ATOM    755  CA  MET B 432      69.132  11.295  -8.947  1.00  0.00           C  
ATOM    756  C   MET B 432      69.594  12.038 -10.210  1.00  0.00           C  
ATOM    757  O   MET B 432      69.429  13.247 -10.324  1.00  0.00           O  
ATOM    758  CB  MET B 432      70.356  10.956  -8.087  1.00  0.00           C  
ATOM    759  CG  MET B 432      71.157  12.179  -7.639  1.00  0.00           C  
ATOM    760  SD  MET B 432      72.693  11.684  -6.821  1.00  0.00           S  
ATOM    761  CE  MET B 432      73.579  10.968  -8.186  1.00  0.00           C  
ATOM    762  N   HIS B 433      70.180  11.313 -11.157  1.00  0.00           N  
ATOM    763  CA  HIS B 433      70.644  11.934 -12.394  1.00  0.00           C  
ATOM    764  C   HIS B 433      69.489  12.611 -13.128  1.00  0.00           C  
ATOM    765  O   HIS B 433      69.646  13.710 -13.660  1.00  0.00           O  
ATOM    766  CB  HIS B 433      71.297  10.891 -13.309  1.00  0.00           C  
ATOM    767  CG  HIS B 433      72.565  10.298 -12.757  1.00  0.00           C  
ATOM    768  ND1 HIS B 433      73.533  11.055 -12.140  1.00  0.00           N  
ATOM    769  CD2 HIS B 433      73.041   9.032 -12.806  1.00  0.00           C  
ATOM    770  CE1 HIS B 433      74.562  10.278 -11.830  1.00  0.00           C  
ATOM    771  NE2 HIS B 433      74.286   9.051 -12.223  1.00  0.00           N  
ATOM    772  N   LYS B 434      68.332  11.950 -13.141  1.00  0.00           N  
ATOM    773  CA  LYS B 434      67.136  12.473 -13.798  1.00  0.00           C  
ATOM    774  C   LYS B 434      66.781  13.855 -13.279  1.00  0.00           C  
ATOM    775  O   LYS B 434      66.530  14.766 -14.053  1.00  0.00           O  
ATOM    776  CB  LYS B 434      65.955  11.526 -13.572  1.00  0.00           C  
ATOM    777  CG  LYS B 434      64.601  12.086 -13.982  1.00  0.00           C  
ATOM    778  CD  LYS B 434      63.506  11.028 -13.774  1.00  0.00           C  
ATOM    779  CE  LYS B 434      62.111  11.516 -14.204  1.00  0.00           C  
ATOM    780  NZ  LYS B 434      62.023  11.875 -15.656  1.00  0.00           N  
ATOM    781  N   ASP B 435      66.750  14.019 -11.967  1.00  0.00           N  
ATOM    782  CA  ASP B 435      66.418  15.322 -11.427  1.00  0.00           C  
ATOM    783  C   ASP B 435      67.526  16.356 -11.618  1.00  0.00           C  
ATOM    784  O   ASP B 435      67.235  17.525 -11.880  1.00  0.00           O  
ATOM    785  CB  ASP B 435      66.045  15.190  -9.954  1.00  0.00           C  
ATOM    786  CG  ASP B 435      64.720  14.452  -9.756  1.00  0.00           C  
ATOM    787  OD1 ASP B 435      63.707  14.859 -10.352  1.00  0.00           O  
ATOM    788  OD2 ASP B 435      64.689  13.467  -8.999  1.00  0.00           O  
ATOM    789  N   PHE B 436      68.787  15.936 -11.502  1.00  0.00           N  
ATOM    790  CA  PHE B 436      69.935  16.851 -11.665  1.00  0.00           C  
ATOM    791  C   PHE B 436      70.105  17.316 -13.113  1.00  0.00           C  
ATOM    792  O   PHE B 436      70.370  18.494 -13.376  1.00  0.00           O  
ATOM    793  CB  PHE B 436      71.232  16.175 -11.209  1.00  0.00           C  
ATOM    794  CG  PHE B 436      71.390  16.085  -9.717  1.00  0.00           C  
ATOM    795  CD1 PHE B 436      70.295  16.227  -8.871  1.00  0.00           C  
ATOM    796  CD2 PHE B 436      72.636  15.811  -9.158  1.00  0.00           C  
ATOM    797  CE1 PHE B 436      70.434  16.095  -7.504  1.00  0.00           C  
ATOM    798  CE2 PHE B 436      72.783  15.675  -7.780  1.00  0.00           C  
ATOM    799  CZ  PHE B 436      71.676  15.817  -6.950  1.00  0.00           C  
ATOM    800  N   ASP B 437      69.976  16.377 -14.042  1.00  0.00           N  
ATOM    801  CA  ASP B 437      70.092  16.683 -15.454  1.00  0.00           C  
ATOM    802  C   ASP B 437      69.022  17.712 -15.784  1.00  0.00           C  
ATOM    803  O   ASP B 437      69.287  18.713 -16.457  1.00  0.00           O  
ATOM    804  CB  ASP B 437      69.881  15.420 -16.300  1.00  0.00           C  
ATOM    805  CG  ASP B 437      70.975  14.381 -16.100  1.00  0.00           C  
ATOM    806  OD1 ASP B 437      72.091  14.747 -15.680  1.00  0.00           O  
ATOM    807  OD2 ASP B 437      70.725  13.191 -16.375  1.00  0.00           O  
ATOM    808  N   ALA B 438      67.811  17.468 -15.293  1.00  0.00           N  
ATOM    809  CA  ALA B 438      66.704  18.388 -15.527  1.00  0.00           C  
ATOM    810  C   ALA B 438      67.054  19.761 -14.963  1.00  0.00           C  
ATOM    811  O   ALA B 438      66.731  20.768 -15.574  1.00  0.00           O  
ATOM    812  CB  ALA B 438      65.432  17.860 -14.884  1.00  0.00           C  
ATOM    813  N   LEU B 439      67.719  19.818 -13.810  1.00  0.00           N  
ATOM    814  CA  LEU B 439      68.090  21.127 -13.270  1.00  0.00           C  
ATOM    815  C   LEU B 439      69.288  21.695 -14.037  1.00  0.00           C  
ATOM    816  O   LEU B 439      69.868  22.711 -13.649  1.00  0.00           O  
ATOM    817  CB  LEU B 439      68.424  21.048 -11.781  1.00  0.00           C  
ATOM    818  CG  LEU B 439      67.204  20.849 -10.874  1.00  0.00           C  
ATOM    819  CD1 LEU B 439      67.675  20.743  -9.444  1.00  0.00           C  
ATOM    820  CD2 LEU B 439      66.212  22.022 -11.047  1.00  0.00           C  
ATOM    821  N   ASN B 444      69.649  21.016 -15.121  1.00  0.00           N  
ATOM    822  CA  ASN B 444      70.759  21.415 -15.974  1.00  0.00           C  
ATOM    823  C   ASN B 444      72.083  21.380 -15.232  1.00  0.00           C  
ATOM    824  O   ASN B 444      72.990  22.153 -15.538  1.00  0.00           O  
ATOM    825  CB  ASN B 444      70.526  22.820 -16.533  1.00  0.00           C  
ATOM    826  CG  ASN B 444      71.328  23.092 -17.790  1.00  0.00           C  
ATOM    827  OD1 ASN B 444      71.452  24.241 -18.216  1.00  0.00           O  
ATOM    828  ND2 ASN B 444      71.870  22.041 -18.396  1.00  0.00           N  
ATOM    829  N   ILE B 445      72.194  20.493 -14.249  1.00  0.00           N  
ATOM    830  CA  ILE B 445      73.438  20.370 -13.504  1.00  0.00           C  
ATOM    831  C   ILE B 445      74.425  19.504 -14.290  1.00  0.00           C  
ATOM    832  O   ILE B 445      74.112  18.375 -14.658  1.00  0.00           O  
ATOM    833  CB  ILE B 445      73.208  19.729 -12.134  1.00  0.00           C  
ATOM    834  CG1 ILE B 445      72.309  20.627 -11.286  1.00  0.00           C  
ATOM    835  CG2 ILE B 445      74.550  19.490 -11.452  1.00  0.00           C  
ATOM    836  CD1 ILE B 445      71.839  19.973  -9.999  1.00  0.00           C  
ATOM    837  N   LEU B 460      75.611  20.036 -14.554  1.00  0.00           N  
ATOM    838  CA  LEU B 460      76.624  19.289 -15.292  1.00  0.00           C  
ATOM    839  C   LEU B 460      77.006  18.023 -14.532  1.00  0.00           C  
ATOM    840  O   LEU B 460      77.015  18.010 -13.300  1.00  0.00           O  
ATOM    841  CB  LEU B 460      77.886  20.138 -15.472  1.00  0.00           C  
ATOM    842  CG  LEU B 460      77.852  21.381 -16.378  1.00  0.00           C  
ATOM    843  CD1 LEU B 460      79.187  22.088 -16.300  1.00  0.00           C  
ATOM    844  CD2 LEU B 460      77.548  20.986 -17.809  1.00  0.00           C  
ATOM    845  N   ARG B 461      77.317  16.959 -15.261  1.00  0.00           N  
ATOM    846  CA  ARG B 461      77.731  15.725 -14.613  1.00  0.00           C  
ATOM    847  C   ARG B 461      79.137  15.927 -14.020  1.00  0.00           C  
ATOM    848  O   ARG B 461      79.991  16.563 -14.631  1.00  0.00           O  
ATOM    849  CB  ARG B 461      77.759  14.568 -15.631  1.00  0.00           C  
ATOM    850  CG  ARG B 461      76.382  14.006 -16.017  1.00  0.00           C  
ATOM    851  CD  ARG B 461      75.606  13.557 -14.781  1.00  0.00           C  
ATOM    852  NE  ARG B 461      74.309  12.971 -15.109  1.00  0.00           N  
ATOM    853  CZ  ARG B 461      74.134  11.743 -15.594  1.00  0.00           C  
ATOM    854  NH1 ARG B 461      75.179  10.954 -15.810  1.00  0.00           N  
ATOM    855  NH2 ARG B 461      72.910  11.300 -15.864  1.00  0.00           N  
ATOM    856  N   PRO B 463      79.384  15.422 -12.802  1.00  0.00           N  
ATOM    857  CA  PRO B 463      80.727  15.595 -12.229  1.00  0.00           C  
ATOM    858  C   PRO B 463      81.743  14.832 -13.091  1.00  0.00           C  
ATOM    859  O   PRO B 463      81.393  13.838 -13.717  1.00  0.00           O  
ATOM    860  CB  PRO B 463      80.587  14.962 -10.845  1.00  0.00           C  
ATOM    861  CG  PRO B 463      79.160  15.200 -10.497  1.00  0.00           C  
ATOM    862  CD  PRO B 463      78.432  14.918 -11.792  1.00  0.00           C  
ATOM    863  N   ASP B 472      82.992  15.282 -13.137  1.00  0.00           N  
ATOM    864  CA  ASP B 472      84.005  14.573 -13.922  1.00  0.00           C  
ATOM    865  C   ASP B 472      84.134  13.134 -13.448  1.00  0.00           C  
ATOM    866  O   ASP B 472      84.443  12.226 -14.229  1.00  0.00           O  
ATOM    867  CB  ASP B 472      85.372  15.234 -13.780  1.00  0.00           C  
ATOM    868  CG  ASP B 472      85.439  16.578 -14.453  1.00  0.00           C  
ATOM    869  OD1 ASP B 472      85.355  16.625 -15.700  1.00  0.00           O  
ATOM    870  OD2 ASP B 472      85.578  17.590 -13.743  1.00  0.00           O  
ATOM    871  N   MET B 473      83.904  12.943 -12.155  1.00  0.00           N  
ATOM    872  CA  MET B 473      84.000  11.640 -11.532  1.00  0.00           C  
ATOM    873  C   MET B 473      82.987  11.565 -10.376  1.00  0.00           C  
ATOM    874  O   MET B 473      82.894  12.489  -9.563  1.00  0.00           O  
ATOM    875  CB  MET B 473      85.432  11.464 -11.043  1.00  0.00           C  
ATOM    876  CG  MET B 473      85.912  10.038 -10.910  1.00  0.00           C  
ATOM    877  SD  MET B 473      87.736   9.995 -11.046  1.00  0.00           S  
ATOM    878  CE  MET B 473      87.937   9.906 -12.882  1.00  0.00           C  
ATOM    879  N   GLU B 474      82.233  10.465 -10.341  1.00  0.00           N  
ATOM    880  CA  GLU B 474      81.200  10.201  -9.339  1.00  0.00           C  
ATOM    881  C   GLU B 474      81.415   8.854  -8.676  1.00  0.00           C  
ATOM    882  O   GLU B 474      80.634   7.938  -8.861  1.00  0.00           O  
ATOM    883  CB  GLU B 474      79.801  10.211  -9.980  1.00  0.00           C  
ATOM    884  CG  GLU B 474      79.025  11.513  -9.760  1.00  0.00           C  
ATOM    885  CD  GLU B 474      77.601  11.465 -10.310  1.00  0.00           C  
ATOM    886  OE1 GLU B 474      77.424  11.365 -11.550  1.00  0.00           O  
ATOM    887  OE2 GLU B 474      76.656  11.515  -9.501  1.00  0.00           O  
ATOM    888  N   PRO B 475      82.468   8.728  -7.860  1.00  0.00           N  
ATOM    889  CA  PRO B 475      82.756   7.462  -7.185  1.00  0.00           C  
ATOM    890  C   PRO B 475      81.715   7.050  -6.151  1.00  0.00           C  
ATOM    891  O   PRO B 475      81.188   7.880  -5.405  1.00  0.00           O  
ATOM    892  CB  PRO B 475      84.137   7.708  -6.593  1.00  0.00           C  
ATOM    893  CG  PRO B 475      84.082   9.181  -6.235  1.00  0.00           C  
ATOM    894  CD  PRO B 475      83.376   9.802  -7.406  1.00  0.00           C  
ATOM    895  N   ARG B 476      81.416   5.752  -6.142  1.00  0.00           N  
ATOM    896  CA  ARG B 476      80.445   5.153  -5.224  1.00  0.00           C  
ATOM    897  C   ARG B 476      81.208   4.453  -4.100  1.00  0.00           C  
ATOM    898  O   ARG B 476      82.182   3.732  -4.352  1.00  0.00           O  
ATOM    899  CB  ARG B 476      79.555   4.160  -5.995  1.00  0.00           C  
ATOM    900  CG  ARG B 476      78.569   4.865  -6.916  1.00  0.00           C  
ATOM    901  CD  ARG B 476      77.882   3.940  -7.884  1.00  0.00           C  
ATOM    902  NE  ARG B 476      77.210   2.852  -7.196  1.00  0.00           N  
ATOM    903  CZ  ARG B 476      76.444   1.940  -7.786  1.00  0.00           C  
ATOM    904  NH1 ARG B 476      76.236   1.978  -9.100  1.00  0.00           N  
ATOM    905  NH2 ARG B 476      75.897   0.980  -7.053  1.00  0.00           N  
ATOM    906  N   ALA B 477      80.779   4.693  -2.863  1.00  0.00           N  
ATOM    907  CA  ALA B 477      81.421   4.101  -1.689  1.00  0.00           C  
ATOM    908  C   ALA B 477      81.486   2.594  -1.823  1.00  0.00           C  
ATOM    909  O   ALA B 477      82.366   1.937  -1.269  1.00  0.00           O  
ATOM    910  CB  ALA B 477      80.661   4.467  -0.428  1.00  0.00           C  
ATOM    911  N   THR B 478      80.553   2.055  -2.585  1.00  0.00           N  
ATOM    912  CA  THR B 478      80.481   0.630  -2.795  1.00  0.00           C  
ATOM    913  C   THR B 478      81.572   0.110  -3.733  1.00  0.00           C  
ATOM    914  O   THR B 478      81.943  -1.063  -3.668  1.00  0.00           O  
ATOM    915  CB  THR B 478      79.087   0.269  -3.305  1.00  0.00           C  
ATOM    916  OG1 THR B 478      78.460  -0.605  -2.361  1.00  0.00           O  
ATOM    917  CG2 THR B 478      79.144  -0.363  -4.676  1.00  0.00           C  
ATOM    918  N   HIS B 479      82.102   0.975  -4.591  1.00  0.00           N  
ATOM    919  CA  HIS B 479      83.160   0.549  -5.486  1.00  0.00           C  
ATOM    920  C   HIS B 479      84.526   0.863  -4.875  1.00  0.00           C  
ATOM    921  O   HIS B 479      85.545   0.493  -5.437  1.00  0.00           O  
ATOM    922  CB  HIS B 479      83.045   1.242  -6.856  1.00  0.00           C  
ATOM    923  CG  HIS B 479      81.794   0.914  -7.607  1.00  0.00           C  
ATOM    924  ND1 HIS B 479      81.240  -0.348  -7.609  1.00  0.00           N  
ATOM    925  CD2 HIS B 479      81.009   1.669  -8.411  1.00  0.00           C  
ATOM    926  CE1 HIS B 479      80.167  -0.355  -8.381  1.00  0.00           C  
ATOM    927  NE2 HIS B 479      80.006   0.857  -8.880  1.00  0.00           N  
ATOM    928  N   HIS B 482      84.550   1.522  -3.718  1.00  0.00           N  
ATOM    929  CA  HIS B 482      85.825   1.875  -3.093  1.00  0.00           C  
ATOM    930  C   HIS B 482      86.098   1.321  -1.711  1.00  0.00           C  
ATOM    931  O   HIS B 482      86.763   1.970  -0.899  1.00  0.00           O  
ATOM    932  CB  HIS B 482      85.994   3.396  -3.068  1.00  0.00           C  
ATOM    933  CG  HIS B 482      86.037   3.999  -4.430  1.00  0.00           C  
ATOM    934  ND1 HIS B 482      84.948   3.985  -5.277  1.00  0.00           N  
ATOM    935  CD2 HIS B 482      87.050   4.553  -5.133  1.00  0.00           C  
ATOM    936  CE1 HIS B 482      85.290   4.503  -6.442  1.00  0.00           C  
ATOM    937  NE2 HIS B 482      86.562   4.856  -6.382  1.00  0.00           N  
ATOM    938  N   ILE B 489      85.604   0.114  -1.460  1.00  0.00           N  
ATOM    939  CA  ILE B 489      85.812  -0.553  -0.191  1.00  0.00           C  
ATOM    940  C   ILE B 489      87.305  -0.765   0.101  1.00  0.00           C  
ATOM    941  O   ILE B 489      87.736  -0.629   1.242  1.00  0.00           O  
ATOM    942  CB  ILE B 489      85.078  -1.910  -0.178  1.00  0.00           C  
ATOM    943  CG1 ILE B 489      83.582  -1.681  -0.425  1.00  0.00           C  
ATOM    944  CG2 ILE B 489      85.300  -2.620   1.153  1.00  0.00           C  
ATOM    945  CD1 ILE B 489      82.880  -0.891   0.671  1.00  0.00           C  
ATOM    946  N   ALA B 490      88.105  -1.070  -0.918  1.00  0.00           N  
ATOM    947  CA  ALA B 490      89.533  -1.276  -0.691  1.00  0.00           C  
ATOM    948  C   ALA B 490      90.243  -0.018  -0.206  1.00  0.00           C  
ATOM    949  O   ALA B 490      91.053  -0.088   0.723  1.00  0.00           O  
ATOM    950  CB  ALA B 490      90.208  -1.817  -1.955  1.00  0.00           C  
ATOM    951  N   GLU B 494      89.956   1.135  -0.814  1.00  0.00           N  
ATOM    952  CA  GLU B 494      90.604   2.376  -0.372  1.00  0.00           C  
ATOM    953  C   GLU B 494      90.131   2.751   1.024  1.00  0.00           C  
ATOM    954  O   GLU B 494      90.872   3.362   1.800  1.00  0.00           O  
ATOM    955  CB  GLU B 494      90.321   3.537  -1.322  1.00  0.00           C  
ATOM    956  CG  GLU B 494      89.258   3.275  -2.358  1.00  0.00           C  
ATOM    957  CD  GLU B 494      89.764   2.426  -3.499  1.00  0.00           C  
ATOM    958  OE1 GLU B 494      89.389   1.240  -3.575  1.00  0.00           O  
ATOM    959  OE2 GLU B 494      90.539   2.949  -4.318  1.00  0.00           O  
ATOM    960  N   ILE B 495      88.896   2.385   1.342  1.00  0.00           N  
ATOM    961  CA  ILE B 495      88.362   2.684   2.650  1.00  0.00           C  
ATOM    962  C   ILE B 495      89.121   1.882   3.710  1.00  0.00           C  
ATOM    963  O   ILE B 495      89.540   2.430   4.726  1.00  0.00           O  
ATOM    964  CB  ILE B 495      86.844   2.389   2.716  1.00  0.00           C  
ATOM    965  CG1 ILE B 495      86.074   3.566   2.115  1.00  0.00           C  
ATOM    966  CG2 ILE B 495      86.406   2.157   4.161  1.00  0.00           C  
ATOM    967  CD1 ILE B 495      84.571   3.364   2.040  1.00  0.00           C  
ATOM    968  N   ILE B 496      89.318   0.591   3.472  1.00  0.00           N  
ATOM    969  CA  ILE B 496      90.039  -0.214   4.445  1.00  0.00           C  
ATOM    970  C   ILE B 496      91.517   0.169   4.424  1.00  0.00           C  
ATOM    971  O   ILE B 496      92.203   0.072   5.438  1.00  0.00           O  
ATOM    972  CB  ILE B 496      89.907  -1.738   4.176  1.00  0.00           C  
ATOM    973  CG1 ILE B 496      90.775  -2.138   3.002  1.00  0.00           C  
ATOM    974  CG2 ILE B 496      88.467  -2.118   3.920  1.00  0.00           C  
ATOM    975  CD1 ILE B 496      91.945  -2.985   3.434  1.00  0.00           C  
ATOM    976  N   GLU B 498      92.000   0.618   3.269  1.00  0.00           N  
ATOM    977  CA  GLU B 498      93.397   1.023   3.133  1.00  0.00           C  
ATOM    978  C   GLU B 498      93.698   2.193   4.062  1.00  0.00           C  
ATOM    979  O   GLU B 498      94.679   2.164   4.820  1.00  0.00           O  
ATOM    980  CB  GLU B 498      93.691   1.414   1.692  1.00  0.00           C  
ATOM    981  N   LEU B 499      92.838   3.213   4.004  1.00  0.00           N  
ATOM    982  CA  LEU B 499      92.970   4.414   4.828  1.00  0.00           C  
ATOM    983  C   LEU B 499      92.818   4.095   6.312  1.00  0.00           C  
ATOM    984  O   LEU B 499      93.528   4.644   7.157  1.00  0.00           O  
ATOM    985  CB  LEU B 499      91.911   5.445   4.432  1.00  0.00           C  
ATOM    986  CG  LEU B 499      91.821   6.719   5.290  1.00  0.00           C  
ATOM    987  CD1 LEU B 499      93.060   7.564   5.133  1.00  0.00           C  
ATOM    988  CD2 LEU B 499      90.587   7.502   4.862  1.00  0.00           C  
ATOM    989  N   THR B 500      91.871   3.219   6.623  1.00  0.00           N  
ATOM    990  CA  THR B 500      91.651   2.808   7.999  1.00  0.00           C  
ATOM    991  C   THR B 500      92.928   2.165   8.565  1.00  0.00           C  
ATOM    992  O   THR B 500      93.371   2.514   9.663  1.00  0.00           O  
ATOM    993  CB  THR B 500      90.495   1.797   8.092  1.00  0.00           C  
ATOM    994  OG1 THR B 500      89.268   2.426   7.699  1.00  0.00           O  
ATOM    995  CG2 THR B 500      90.369   1.271   9.512  1.00  0.00           C  
ATOM    996  N   GLU B 501      93.526   1.231   7.826  1.00  0.00           N  
ATOM    997  CA  GLU B 501      94.754   0.597   8.312  1.00  0.00           C  
ATOM    998  C   GLU B 501      95.756   1.704   8.580  1.00  0.00           C  
ATOM    999  O   GLU B 501      96.305   1.806   9.679  1.00  0.00           O  
ATOM   1000  CB  GLU B 501      95.348  -0.376   7.280  1.00  0.00           C  
ATOM   1001  CG  GLU B 501      94.424  -1.500   6.837  1.00  0.00           C  
ATOM   1002  CD  GLU B 501      95.025  -2.348   5.713  1.00  0.00           C  
ATOM   1003  OE1 GLU B 501      95.740  -1.797   4.850  1.00  0.00           O  
ATOM   1004  OE2 GLU B 501      94.771  -3.568   5.679  1.00  0.00           O  
ATOM   1005  N   GLN B 502      95.968   2.554   7.578  1.00  0.00           N  
ATOM   1006  CA  GLN B 502      96.903   3.662   7.702  1.00  0.00           C  
ATOM   1007  C   GLN B 502      96.676   4.429   9.003  1.00  0.00           C  
ATOM   1008  O   GLN B 502      97.628   4.850   9.661  1.00  0.00           O  
ATOM   1009  CB  GLN B 502      96.763   4.600   6.501  1.00  0.00           C  
ATOM   1010  CG  GLN B 502      97.955   4.570   5.551  1.00  0.00           C  
ATOM   1011  CD  GLN B 502      99.151   5.357   6.093  1.00  0.00           C  
ATOM   1012  OE1 GLN B 502      99.354   6.536   5.745  1.00  0.00           O  
ATOM   1013  NE2 GLN B 502      99.939   4.715   6.970  1.00  0.00           N  
ATOM   1014  N   LEU B 503      95.415   4.608   9.379  1.00  0.00           N  
ATOM   1015  CA  LEU B 503      95.098   5.345  10.606  1.00  0.00           C  
ATOM   1016  C   LEU B 503      95.468   4.543  11.854  1.00  0.00           C  
ATOM   1017  O   LEU B 503      95.904   5.108  12.857  1.00  0.00           O  
ATOM   1018  CB  LEU B 503      93.608   5.717  10.635  1.00  0.00           C  
ATOM   1019  CG  LEU B 503      93.180   6.788   9.621  1.00  0.00           C  
ATOM   1020  CD1 LEU B 503      91.678   6.781   9.459  1.00  0.00           C  
ATOM   1021  CD2 LEU B 503      93.668   8.168  10.091  1.00  0.00           C  
ATOM   1022  N   ILE B 504      95.291   3.226  11.780  1.00  0.00           N  
ATOM   1023  CA  ILE B 504      95.627   2.356  12.894  1.00  0.00           C  
ATOM   1024  C   ILE B 504      97.138   2.390  13.089  1.00  0.00           C  
ATOM   1025  O   ILE B 504      97.624   2.644  14.187  1.00  0.00           O  
ATOM   1026  CB  ILE B 504      95.189   0.900  12.617  1.00  0.00           C  
ATOM   1027  CG1 ILE B 504      93.669   0.834  12.494  1.00  0.00           C  
ATOM   1028  CG2 ILE B 504      95.678  -0.018  13.728  1.00  0.00           C  
ATOM   1029  CD1 ILE B 504      93.128  -0.535  12.156  1.00  0.00           C  
ATOM   1030  N   ALA B 505      97.874   2.156  12.008  1.00  0.00           N  
ATOM   1031  CA  ALA B 505      99.333   2.149  12.061  1.00  0.00           C  
ATOM   1032  C   ALA B 505      99.902   3.403  12.707  1.00  0.00           C  
ATOM   1033  O   ALA B 505     100.835   3.335  13.514  1.00  0.00           O  
ATOM   1034  CB  ALA B 505      99.910   1.988  10.661  1.00  0.00           C  
ATOM   1035  N   LYS B 506      99.340   4.552  12.363  1.00  0.00           N  
ATOM   1036  CA  LYS B 506      99.834   5.799  12.920  1.00  0.00           C  
ATOM   1037  C   LYS B 506      99.281   6.087  14.315  1.00  0.00           C  
ATOM   1038  O   LYS B 506      99.489   7.170  14.861  1.00  0.00           O  
ATOM   1039  CB  LYS B 506      99.519   6.946  11.959  1.00  0.00           C  
ATOM   1040  CG  LYS B 506      99.995   6.659  10.536  1.00  0.00           C  
ATOM   1041  CD  LYS B 506      99.925   7.886   9.649  1.00  0.00           C  
ATOM   1042  CE  LYS B 506     100.818   8.997  10.174  1.00  0.00           C  
ATOM   1043  NZ  LYS B 506     100.825  10.190   9.263  1.00  0.00           N  
ATOM   1044  N   GLY B 507      98.586   5.107  14.884  1.00  0.00           N  
ATOM   1045  CA  GLY B 507      98.033   5.258  16.218  1.00  0.00           C  
ATOM   1046  C   GLY B 507      96.860   6.216  16.338  1.00  0.00           C  
ATOM   1047  O   GLY B 507      96.632   6.810  17.394  1.00  0.00           O  
ATOM   1048  N   HIS B 508      96.103   6.369  15.259  1.00  0.00           N  
ATOM   1049  CA  HIS B 508      94.964   7.267  15.288  1.00  0.00           C  
ATOM   1050  C   HIS B 508      93.664   6.492  15.288  1.00  0.00           C  
ATOM   1051  O   HIS B 508      92.575   7.072  15.290  1.00  0.00           O  
ATOM   1052  CB  HIS B 508      95.008   8.221  14.100  1.00  0.00           C  
ATOM   1053  CG  HIS B 508      96.043   9.292  14.226  1.00  0.00           C  
ATOM   1054  ND1 HIS B 508      96.005  10.251  15.216  1.00  0.00           N  
ATOM   1055  CD2 HIS B 508      97.137   9.568  13.476  1.00  0.00           C  
ATOM   1056  CE1 HIS B 508      97.029  11.074  15.067  1.00  0.00           C  
ATOM   1057  NE2 HIS B 508      97.731  10.681  14.017  1.00  0.00           N  
ATOM   1058  N   ALA B 509      93.780   5.172  15.285  1.00  0.00           N  
ATOM   1059  CA  ALA B 509      92.606   4.320  15.291  1.00  0.00           C  
ATOM   1060  C   ALA B 509      92.826   3.138  16.217  1.00  0.00           C  
ATOM   1061  O   ALA B 509      93.966   2.803  16.556  1.00  0.00           O  
ATOM   1062  CB  ALA B 509      92.297   3.828  13.874  1.00  0.00           C  
ATOM   1063  N   TYR B 510      91.725   2.520  16.641  1.00  0.00           N  
ATOM   1064  CA  TYR B 510      91.790   1.349  17.519  1.00  0.00           C  
ATOM   1065  C   TYR B 510      90.579   0.464  17.319  1.00  0.00           C  
ATOM   1066  O   TYR B 510      89.532   0.922  16.865  1.00  0.00           O  
ATOM   1067  CB  TYR B 510      91.879   1.779  18.989  1.00  0.00           C  
ATOM   1068  CG  TYR B 510      90.647   2.471  19.523  1.00  0.00           C  
ATOM   1069  CD1 TYR B 510      89.640   1.755  20.165  1.00  0.00           C  
ATOM   1070  CD2 TYR B 510      90.491   3.842  19.388  1.00  0.00           C  
ATOM   1071  CE1 TYR B 510      88.506   2.398  20.659  1.00  0.00           C  
ATOM   1072  CE2 TYR B 510      89.366   4.490  19.875  1.00  0.00           C  
ATOM   1073  CZ  TYR B 510      88.378   3.764  20.511  1.00  0.00           C  
ATOM   1074  OH  TYR B 510      87.257   4.406  20.980  1.00  0.00           O  
ATOM   1075  N   VAL B 511      90.724  -0.815  17.638  1.00  0.00           N  
ATOM   1076  CA  VAL B 511      89.600  -1.724  17.488  1.00  0.00           C  
ATOM   1077  C   VAL B 511      88.828  -1.753  18.789  1.00  0.00           C  
ATOM   1078  O   VAL B 511      89.378  -2.073  19.841  1.00  0.00           O  
ATOM   1079  CB  VAL B 511      90.040  -3.162  17.142  1.00  0.00           C  
ATOM   1080  CG1 VAL B 511      88.811  -4.048  17.037  1.00  0.00           C  
ATOM   1081  CG2 VAL B 511      90.805  -3.182  15.816  1.00  0.00           C  
ATOM   1082  N   ALA B 512      87.553  -1.408  18.697  1.00  0.00           N  
ATOM   1083  CA  ALA B 512      86.655  -1.372  19.838  1.00  0.00           C  
ATOM   1084  C   ALA B 512      86.283  -2.790  20.246  1.00  0.00           C  
ATOM   1085  O   ALA B 512      86.352  -3.716  19.432  1.00  0.00           O  
ATOM   1086  CB  ALA B 512      85.395  -0.588  19.479  1.00  0.00           C  
ATOM   1087  N   ASP B 513      85.877  -2.962  21.500  1.00  0.00           N  
ATOM   1088  CA  ASP B 513      85.505  -4.286  21.977  1.00  0.00           C  
ATOM   1089  C   ASP B 513      84.442  -4.948  21.084  1.00  0.00           C  
ATOM   1090  O   ASP B 513      84.428  -6.172  20.943  1.00  0.00           O  
ATOM   1091  CB  ASP B 513      85.021  -4.220  23.439  1.00  0.00           C  
ATOM   1092  CG  ASP B 513      86.146  -3.857  24.420  1.00  0.00           C  
ATOM   1093  OD1 ASP B 513      87.244  -4.449  24.329  1.00  0.00           O  
ATOM   1094  OD2 ASP B 513      85.935  -2.985  25.292  1.00  0.00           O  
ATOM   1095  N   ASN B 514      83.565  -4.157  20.466  1.00  0.00           N  
ATOM   1096  CA  ASN B 514      82.551  -4.761  19.610  1.00  0.00           C  
ATOM   1097  C   ASN B 514      83.089  -5.104  18.213  1.00  0.00           C  
ATOM   1098  O   ASN B 514      82.344  -5.579  17.351  1.00  0.00           O  
ATOM   1099  CB  ASN B 514      81.311  -3.864  19.493  1.00  0.00           C  
ATOM   1100  CG  ASN B 514      81.595  -2.560  18.800  1.00  0.00           C  
ATOM   1101  OD1 ASN B 514      80.677  -1.798  18.504  1.00  0.00           O  
ATOM   1102  ND2 ASN B 514      82.868  -2.291  18.534  1.00  0.00           N  
ATOM   1103  N   GLY B 833      84.382  -4.867  18.001  1.00  0.00           N  
ATOM   1104  CA  GLY B 833      84.996  -5.177  16.720  1.00  0.00           C  
ATOM   1105  C   GLY B 833      85.067  -4.014  15.754  1.00  0.00           C  
ATOM   1106  O   GLY B 833      85.809  -4.060  14.771  1.00  0.00           O  
ATOM   1107  N   ASP B 834      84.288  -2.974  16.031  1.00  0.00           N  
ATOM   1108  CA  ASP B 834      84.262  -1.776  15.188  1.00  0.00           C  
ATOM   1109  C   ASP B 834      85.604  -1.056  15.252  1.00  0.00           C  
ATOM   1110  O   ASP B 834      86.216  -0.959  16.312  1.00  0.00           O  
ATOM   1111  CB  ASP B 834      83.165  -0.817  15.665  1.00  0.00           C  
ATOM   1112  CG  ASP B 834      81.777  -1.302  15.341  1.00  0.00           C  
ATOM   1113  OD1 ASP B 834      80.809  -0.665  15.786  1.00  0.00           O  
ATOM   1114  OD2 ASP B 834      81.628  -2.312  14.640  1.00  0.00           O  
ATOM   1115  N   VAL B 835      86.070  -0.566  14.114  1.00  0.00           N  
ATOM   1116  CA  VAL B 835      87.326   0.176  14.084  1.00  0.00           C  
ATOM   1117  C   VAL B 835      86.970   1.641  14.328  1.00  0.00           C  
ATOM   1118  O   VAL B 835      86.261   2.235  13.528  1.00  0.00           O  
ATOM   1119  CB  VAL B 835      88.030   0.075  12.711  1.00  0.00           C  
ATOM   1120  CG1 VAL B 835      89.365   0.782  12.771  1.00  0.00           C  
ATOM   1121  CG2 VAL B 835      88.219  -1.389  12.312  1.00  0.00           C  
ATOM   1122  N   MET B 836      87.472   2.215  15.422  1.00  0.00           N  
ATOM   1123  CA  MET B 836      87.189   3.602  15.774  1.00  0.00           C  
ATOM   1124  C   MET B 836      88.369   4.550  15.559  1.00  0.00           C  
ATOM   1125  O   MET B 836      89.527   4.156  15.680  1.00  0.00           O  
ATOM   1126  CB  MET B 836      86.799   3.696  17.249  1.00  0.00           C  
ATOM   1127  CG  MET B 836      85.733   2.718  17.698  1.00  0.00           C  
ATOM   1128  SD  MET B 836      84.195   3.042  16.878  1.00  0.00           S  
ATOM   1129  CE  MET B 836      83.720   4.593  17.658  1.00  0.00           C  
ATOM   1130  N   PHE B 837      88.064   5.814  15.267  1.00  0.00           N  
ATOM   1131  CA  PHE B 837      89.095   6.830  15.107  1.00  0.00           C  
ATOM   1132  C   PHE B 837      89.236   7.448  16.499  1.00  0.00           C  
ATOM   1133  O   PHE B 837      88.241   7.858  17.096  1.00  0.00           O  
ATOM   1134  CB  PHE B 837      88.647   7.908  14.114  1.00  0.00           C  
ATOM   1135  CG  PHE B 837      89.633   9.037  13.946  1.00  0.00           C  
ATOM   1136  CD1 PHE B 837      90.561   9.028  12.900  1.00  0.00           C  
ATOM   1137  CD2 PHE B 837      89.645  10.100  14.844  1.00  0.00           C  
ATOM   1138  CE1 PHE B 837      91.485  10.059  12.759  1.00  0.00           C  
ATOM   1139  CE2 PHE B 837      90.566  11.138  14.712  1.00  0.00           C  
ATOM   1140  CZ  PHE B 837      91.491  11.118  13.664  1.00  0.00           C  
ATOM   1141  N   ASP B 838      90.462   7.504  17.012  1.00  0.00           N  
ATOM   1142  CA  ASP B 838      90.757   8.069  18.331  1.00  0.00           C  
ATOM   1143  C   ASP B 838      90.890   9.579  18.179  1.00  0.00           C  
ATOM   1144  O   ASP B 838      91.966  10.075  17.855  1.00  0.00           O  
ATOM   1145  CB  ASP B 838      92.089   7.497  18.832  1.00  0.00           C  
ATOM   1146  CG  ASP B 838      92.186   7.439  20.346  1.00  0.00           C  
ATOM   1147  OD1 ASP B 838      91.887   8.454  21.025  1.00  0.00           O  
ATOM   1148  OD2 ASP B 838      92.579   6.358  20.850  1.00  0.00           O  
ATOM   1149  N   VAL B 839      89.829  10.327  18.434  1.00  0.00           N  
ATOM   1150  CA  VAL B 839      89.913  11.772  18.248  1.00  0.00           C  
ATOM   1151  C   VAL B 839      90.810  12.528  19.221  1.00  0.00           C  
ATOM   1152  O   VAL B 839      91.309  13.596  18.897  1.00  0.00           O  
ATOM   1153  CB  VAL B 839      88.486  12.409  18.206  1.00  0.00           C  
ATOM   1154  CG1 VAL B 839      87.464  11.350  18.401  1.00  0.00           C  
ATOM   1155  CG2 VAL B 839      88.349  13.520  19.232  1.00  0.00           C  
ATOM   1156  N   PRO B 840      90.998  11.997  20.434  1.00  0.00           N  
ATOM   1157  CA  PRO B 840      91.854  12.660  21.418  1.00  0.00           C  
ATOM   1158  C   PRO B 840      93.316  12.652  20.948  1.00  0.00           C  
ATOM   1159  O   PRO B 840      94.169  13.331  21.513  1.00  0.00           O  
ATOM   1160  CB  PRO B 840      91.631  11.823  22.677  1.00  0.00           C  
ATOM   1161  CG  PRO B 840      90.189  11.422  22.525  1.00  0.00           C  
ATOM   1162  CD  PRO B 840      90.159  10.979  21.089  1.00  0.00           C  
ATOM   1163  N   THR B 841      93.605  11.887  19.904  1.00  0.00           N  
ATOM   1164  CA  THR B 841      94.965  11.828  19.384  1.00  0.00           C  
ATOM   1165  C   THR B 841      95.163  12.744  18.181  1.00  0.00           C  
ATOM   1166  O   THR B 841      96.265  12.813  17.639  1.00  0.00           O  
ATOM   1167  CB  THR B 841      95.341  10.407  18.935  1.00  0.00           C  
ATOM   1168  OG1 THR B 841      94.684  10.106  17.694  1.00  0.00           O  
ATOM   1169  CG2 THR B 841      94.932   9.388  19.992  1.00  0.00           C  
ATOM   1170  N   ASP B 844      94.098  13.429  17.758  1.00  0.00           N  
ATOM   1171  CA  ASP B 844      94.177  14.333  16.609  1.00  0.00           C  
ATOM   1172  C   ASP B 844      94.552  15.742  17.051  1.00  0.00           C  
ATOM   1173  O   ASP B 844      93.770  16.446  17.687  1.00  0.00           O  
ATOM   1174  CB  ASP B 844      92.850  14.367  15.841  1.00  0.00           C  
ATOM   1175  CG  ASP B 844      92.848  15.401  14.716  1.00  0.00           C  
ATOM   1176  OD1 ASP B 844      91.782  15.593  14.087  1.00  0.00           O  
ATOM   1177  OD2 ASP B 844      93.905  16.025  14.457  1.00  0.00           O  
ATOM   1178  N   PRO B 845      95.760  16.178  16.693  1.00  0.00           N  
ATOM   1179  CA  PRO B 845      96.298  17.497  17.033  1.00  0.00           C  
ATOM   1180  C   PRO B 845      95.506  18.714  16.558  1.00  0.00           C  
ATOM   1181  O   PRO B 845      95.642  19.788  17.129  1.00  0.00           O  
ATOM   1182  CB  PRO B 845      97.697  17.458  16.423  1.00  0.00           C  
ATOM   1183  CG  PRO B 845      98.043  15.986  16.463  1.00  0.00           C  
ATOM   1184  CD  PRO B 845      96.765  15.372  15.980  1.00  0.00           C  
ATOM   1185  N   THR B 846      94.678  18.550  15.532  1.00  0.00           N  
ATOM   1186  CA  THR B 846      93.917  19.671  14.993  1.00  0.00           C  
ATOM   1187  C   THR B 846      92.406  19.438  14.927  1.00  0.00           C  
ATOM   1188  O   THR B 846      91.692  20.161  14.235  1.00  0.00           O  
ATOM   1189  CB  THR B 846      94.401  20.015  13.572  1.00  0.00           C  
ATOM   1190  OG1 THR B 846      94.229  18.874  12.717  1.00  0.00           O  
ATOM   1191  CG2 THR B 846      95.871  20.390  13.581  1.00  0.00           C  
ATOM   1192  N   TYR B 847      91.912  18.425  15.627  1.00  0.00           N  
ATOM   1193  CA  TYR B 847      90.482  18.157  15.604  1.00  0.00           C  
ATOM   1194  C   TYR B 847      89.733  19.413  16.016  1.00  0.00           C  
ATOM   1195  O   TYR B 847      90.095  20.051  16.998  1.00  0.00           O  
ATOM   1196  CB  TYR B 847      90.123  17.036  16.574  1.00  0.00           C  
ATOM   1197  CG  TYR B 847      88.718  16.542  16.374  1.00  0.00           C  
ATOM   1198  CD1 TYR B 847      88.395  15.756  15.264  1.00  0.00           C  
ATOM   1199  CD2 TYR B 847      87.702  16.882  17.269  1.00  0.00           C  
ATOM   1200  CE1 TYR B 847      87.104  15.321  15.051  1.00  0.00           C  
ATOM   1201  CE2 TYR B 847      86.402  16.449  17.066  1.00  0.00           C  
ATOM   1202  CZ  TYR B 847      86.108  15.664  15.952  1.00  0.00           C  
ATOM   1203  OH  TYR B 847      84.827  15.198  15.741  1.00  0.00           O  
ATOM   1204  N   GLY B 848      88.690  19.761  15.272  1.00  0.00           N  
ATOM   1205  CA  GLY B 848      87.909  20.941  15.597  1.00  0.00           C  
ATOM   1206  C   GLY B 848      88.399  22.211  14.935  1.00  0.00           C  
ATOM   1207  O   GLY B 848      87.854  23.290  15.167  1.00  0.00           O  
ATOM   1208  N   VAL B 849      89.420  22.086  14.091  1.00  0.00           N  
ATOM   1209  CA  VAL B 849      89.994  23.242  13.408  1.00  0.00           C  
ATOM   1210  C   VAL B 849      89.007  23.916  12.448  1.00  0.00           C  
ATOM   1211  O   VAL B 849      88.910  25.135  12.406  1.00  0.00           O  
ATOM   1212  CB  VAL B 849      91.303  22.845  12.644  1.00  0.00           C  
ATOM   1213  CG1 VAL B 849      91.006  21.782  11.576  1.00  0.00           C  
ATOM   1214  CG2 VAL B 849      91.929  24.070  12.000  1.00  0.00           C  
ATOM   1215  N   LEU B 850      88.262  23.135  11.680  1.00  0.00           N  
ATOM   1216  CA  LEU B 850      87.337  23.742  10.741  1.00  0.00           C  
ATOM   1217  C   LEU B 850      86.217  24.498  11.455  1.00  0.00           C  
ATOM   1218  O   LEU B 850      85.858  25.611  11.082  1.00  0.00           O  
ATOM   1219  CB  LEU B 850      86.740  22.676   9.834  1.00  0.00           C  
ATOM   1220  CG  LEU B 850      85.852  23.203   8.707  1.00  0.00           C  
ATOM   1221  CD1 LEU B 850      86.693  24.002   7.697  1.00  0.00           C  
ATOM   1222  CD2 LEU B 850      85.177  22.027   8.023  1.00  0.00           C  
ATOM   1223  N   SER B 851      85.656  23.906  12.494  1.00  0.00           N  
ATOM   1224  CA  SER B 851      84.572  24.586  13.194  1.00  0.00           C  
ATOM   1225  C   SER B 851      85.081  25.633  14.192  1.00  0.00           C  
ATOM   1226  O   SER B 851      84.300  26.392  14.767  1.00  0.00           O  
ATOM   1227  CB  SER B 851      83.708  23.559  13.920  1.00  0.00           C  
ATOM   1228  OG  SER B 851      84.499  22.835  14.836  1.00  0.00           O  
ATOM   1229  N   ARG B 852      86.395  25.665  14.388  1.00  0.00           N  
ATOM   1230  CA  ARG B 852      87.025  26.587  15.326  1.00  0.00           C  
ATOM   1231  C   ARG B 852      86.497  26.373  16.744  1.00  0.00           C  
ATOM   1232  O   ARG B 852      85.895  27.269  17.333  1.00  0.00           O  
ATOM   1233  CB  ARG B 852      86.794  28.043  14.888  1.00  0.00           C  
ATOM   1234  N   GLN B 853      86.716  25.174  17.276  1.00  0.00           N  
ATOM   1235  CA  GLN B 853      86.286  24.825  18.630  1.00  0.00           C  
ATOM   1236  C   GLN B 853      87.135  23.718  19.238  1.00  0.00           C  
ATOM   1237  O   GLN B 853      87.433  22.715  18.593  1.00  0.00           O  
ATOM   1238  CB  GLN B 853      84.805  24.422  18.638  1.00  0.00           C  
ATOM   1239  CG  GLN B 853      83.882  25.537  19.109  1.00  0.00           C  
ATOM   1240  CD  GLN B 853      83.526  25.412  20.604  1.00  0.00           C  
ATOM   1241  OE1 GLN B 853      82.505  24.794  20.972  1.00  0.00           O  
ATOM   1242  NE2 GLN B 853      84.379  25.982  21.470  1.00  0.00           N  
ATOM   1243  N   ASP B 854      87.535  23.920  20.488  1.00  0.00           N  
ATOM   1244  CA  ASP B 854      88.362  22.948  21.207  1.00  0.00           C  
ATOM   1245  C   ASP B 854      87.536  21.693  21.419  1.00  0.00           C  
ATOM   1246  O   ASP B 854      86.306  21.746  21.402  1.00  0.00           O  
ATOM   1247  CB  ASP B 854      88.789  23.526  22.563  1.00  0.00           C  
ATOM   1248  CG  ASP B 854      90.017  22.833  23.137  1.00  0.00           C  
ATOM   1249  OD1 ASP B 854      90.562  23.335  24.159  1.00  0.00           O  
ATOM   1250  OD2 ASP B 854      90.438  21.790  22.568  1.00  0.00           O  
ATOM   1251  N   LEU B 855      88.205  20.564  21.622  1.00  0.00           N  
ATOM   1252  CA  LEU B 855      87.488  19.317  21.830  1.00  0.00           C  
ATOM   1253  C   LEU B 855      86.935  19.226  23.255  1.00  0.00           C  
ATOM   1254  O   LEU B 855      86.209  18.285  23.598  1.00  0.00           O  
ATOM   1255  CB  LEU B 855      88.383  18.113  21.521  1.00  0.00           C  
ATOM   1256  CG  LEU B 855      89.040  17.384  22.688  1.00  0.00           C  
ATOM   1257  CD1 LEU B 855      89.312  15.937  22.288  1.00  0.00           C  
ATOM   1258  CD2 LEU B 855      90.327  18.107  23.097  1.00  0.00           C  
ATOM   1259  N   ASP B 859      87.284  20.205  24.085  1.00  0.00           N  
ATOM   1260  CA  ASP B 859      86.775  20.240  25.451  1.00  0.00           C  
ATOM   1261  C   ASP B 859      85.401  20.920  25.400  1.00  0.00           C  
ATOM   1262  O   ASP B 859      84.403  20.359  25.871  1.00  0.00           O  
ATOM   1263  CB  ASP B 859      87.731  21.014  26.370  1.00  0.00           C  
ATOM   1264  N   GLN B 860      85.350  22.124  24.826  1.00  0.00           N  
ATOM   1265  CA  GLN B 860      84.081  22.849  24.698  1.00  0.00           C  
ATOM   1266  C   GLN B 860      83.165  22.101  23.720  1.00  0.00           C  
ATOM   1267  O   GLN B 860      81.944  22.293  23.698  1.00  0.00           O  
ATOM   1268  CB  GLN B 860      84.328  24.271  24.198  1.00  0.00           C  
ATOM   1269  N   LEU B 861      83.779  21.231  22.929  1.00  0.00           N  
ATOM   1270  CA  LEU B 861      83.084  20.432  21.934  1.00  0.00           C  
ATOM   1271  C   LEU B 861      82.485  19.180  22.553  1.00  0.00           C  
ATOM   1272  O   LEU B 861      81.456  18.669  22.100  1.00  0.00           O  
ATOM   1273  CB  LEU B 861      84.064  20.034  20.851  1.00  0.00           C  
ATOM   1274  CG  LEU B 861      83.572  20.061  19.424  1.00  0.00           C  
ATOM   1275  CD1 LEU B 861      82.904  21.402  19.097  1.00  0.00           C  
ATOM   1276  CD2 LEU B 861      84.773  19.817  18.535  1.00  0.00           C  
ATOM   1277  N   GLN B 862      83.144  18.685  23.592  1.00  0.00           N  
ATOM   1278  CA  GLN B 862      82.679  17.506  24.287  1.00  0.00           C  
ATOM   1279  C   GLN B 862      81.704  17.958  25.373  1.00  0.00           C  
ATOM   1280  O   GLN B 862      80.788  17.230  25.761  1.00  0.00           O  
ATOM   1281  CB  GLN B 862      83.868  16.762  24.893  1.00  0.00           C  
ATOM   1282  CG  GLN B 862      83.723  15.243  24.861  1.00  0.00           C  
ATOM   1283  CD  GLN B 862      83.502  14.658  26.243  1.00  0.00           C  
ATOM   1284  OE1 GLN B 862      84.415  14.649  27.075  1.00  0.00           O  
ATOM   1285  NE2 GLN B 862      82.285  14.176  26.504  1.00  0.00           N  
ATOM   1286  N   ALA B 863      81.897  19.177  25.854  1.00  0.00           N  
ATOM   1287  CA  ALA B 863      81.017  19.722  26.881  1.00  0.00           C  
ATOM   1288  C   ALA B 863      79.618  19.955  26.298  1.00  0.00           C  
ATOM   1289  O   ALA B 863      78.619  19.894  27.013  1.00  0.00           O  
ATOM   1290  CB  ALA B 863      81.589  21.042  27.422  1.00  0.00           C  
ATOM   1291  N   GLY B 864      79.548  20.227  24.999  1.00  0.00           N  
ATOM   1292  CA  GLY B 864      78.257  20.458  24.388  1.00  0.00           C  
ATOM   1293  C   GLY B 864      77.838  19.396  23.386  1.00  0.00           C  
ATOM   1294  O   GLY B 864      77.093  19.696  22.456  1.00  0.00           O  
ATOM   1295  N   ALA B 865      78.300  18.160  23.563  1.00  0.00           N  
ATOM   1296  CA  ALA B 865      77.941  17.092  22.637  1.00  0.00           C  
ATOM   1297  C   ALA B 865      76.639  16.437  23.061  1.00  0.00           C  
ATOM   1298  O   ALA B 865      76.298  16.415  24.249  1.00  0.00           O  
ATOM   1299  CB  ALA B 865      79.039  16.052  22.569  1.00  0.00           C  
ATOM   1300  N   ARG B 866      75.900  15.921  22.082  1.00  0.00           N  
ATOM   1301  CA  ARG B 866      74.649  15.253  22.378  1.00  0.00           C  
ATOM   1302  C   ARG B 866      74.983  13.815  22.759  1.00  0.00           C  
ATOM   1303  O   ARG B 866      75.941  13.232  22.251  1.00  0.00           O  
ATOM   1304  CB  ARG B 866      73.716  15.278  21.166  1.00  0.00           C  
ATOM   1305  CG  ARG B 866      72.283  14.911  21.508  1.00  0.00           C  
ATOM   1306  CD  ARG B 866      71.387  14.880  20.281  1.00  0.00           C  
ATOM   1307  NE  ARG B 866      71.753  13.806  19.361  1.00  0.00           N  
ATOM   1308  CZ  ARG B 866      70.995  13.395  18.348  1.00  0.00           C  
ATOM   1309  NH1 ARG B 866      69.809  13.966  18.114  1.00  0.00           N  
ATOM   1310  NH2 ARG B 866      71.437  12.416  17.568  1.00  0.00           N  
ATOM   1311  N   VAL B 867      74.200  13.241  23.658  1.00  0.00           N  
ATOM   1312  CA  VAL B 867      74.467  11.886  24.084  1.00  0.00           C  
ATOM   1313  C   VAL B 867      73.314  10.973  23.730  1.00  0.00           C  
ATOM   1314  O   VAL B 867      72.149  11.267  24.020  1.00  0.00           O  
ATOM   1315  CB  VAL B 867      74.747  11.841  25.595  1.00  0.00           C  
ATOM   1316  CG1 VAL B 867      75.173  10.450  26.011  1.00  0.00           C  
ATOM   1317  CG2 VAL B 867      75.830  12.841  25.934  1.00  0.00           C  
ATOM   1318  N   ASP B 868      73.663   9.873  23.071  1.00  0.00           N  
ATOM   1319  CA  ASP B 868      72.713   8.870  22.631  1.00  0.00           C  
ATOM   1320  C   ASP B 868      72.864   7.648  23.525  1.00  0.00           C  
ATOM   1321  O   ASP B 868      72.543   7.694  24.714  1.00  0.00           O  
ATOM   1322  CB  ASP B 868      72.991   8.501  21.174  1.00  0.00           C  
ATOM   1323  N   VAL B 869      73.358   6.556  22.954  1.00  0.00           N  
ATOM   1324  CA  VAL B 869      73.548   5.333  23.722  1.00  0.00           C  
ATOM   1325  C   VAL B 869      74.920   5.320  24.377  1.00  0.00           C  
ATOM   1326  O   VAL B 869      75.634   6.323  24.368  1.00  0.00           O  
ATOM   1327  CB  VAL B 869      73.393   4.122  22.819  1.00  0.00           C  
ATOM   1328  N   VAL B 870      75.274   4.177  24.956  1.00  0.00           N  
ATOM   1329  CA  VAL B 870      76.574   4.009  25.599  1.00  0.00           C  
ATOM   1330  C   VAL B 870      77.353   3.013  24.738  1.00  0.00           C  
ATOM   1331  O   VAL B 870      77.211   1.801  24.890  1.00  0.00           O  
ATOM   1332  CB  VAL B 870      76.391   3.473  27.027  1.00  0.00           C  
ATOM   1333  N   ASP B 872      78.161   3.529  23.819  1.00  0.00           N  
ATOM   1334  CA  ASP B 872      78.935   2.678  22.921  1.00  0.00           C  
ATOM   1335  C   ASP B 872      80.175   2.079  23.576  1.00  0.00           C  
ATOM   1336  O   ASP B 872      80.401   2.212  24.782  1.00  0.00           O  
ATOM   1337  CB  ASP B 872      79.343   3.478  21.671  1.00  0.00           C  
ATOM   1338  N   ASP B 873      80.983   1.429  22.748  1.00  0.00           N  
ATOM   1339  CA  ASP B 873      82.214   0.803  23.183  1.00  0.00           C  
ATOM   1340  C   ASP B 873      83.384   1.682  22.763  1.00  0.00           C  
ATOM   1341  O   ASP B 873      84.294   1.223  22.063  1.00  0.00           O  
ATOM   1342  CB  ASP B 873      82.352  -0.596  22.543  1.00  0.00           C  
ATOM   1343  N   LYS B 874      83.362   2.947  23.172  1.00  0.00           N  
ATOM   1344  CA  LYS B 874      84.447   3.859  22.823  1.00  0.00           C  
ATOM   1345  C   LYS B 874      85.108   4.459  24.053  1.00  0.00           C  
ATOM   1346  O   LYS B 874      84.434   4.773  25.038  1.00  0.00           O  
ATOM   1347  CB  LYS B 874      83.925   4.966  21.903  1.00  0.00           C  
ATOM   1348  CG  LYS B 874      82.693   5.652  22.408  1.00  0.00           C  
ATOM   1349  CD  LYS B 874      82.186   6.680  21.412  1.00  0.00           C  
ATOM   1350  CE  LYS B 874      81.731   6.038  20.118  1.00  0.00           C  
ATOM   1351  NZ  LYS B 874      81.080   7.054  19.239  1.00  0.00           N  
ATOM   1352  N   ARG B1082      86.432   4.600  23.998  1.00  0.00           N  
ATOM   1353  CA  ARG B1082      87.195   5.166  25.114  1.00  0.00           C  
ATOM   1354  C   ARG B1082      86.817   6.633  25.313  1.00  0.00           C  
ATOM   1355  O   ARG B1082      86.852   7.146  26.431  1.00  0.00           O  
ATOM   1356  CB  ARG B1082      88.694   5.035  24.844  1.00  0.00           C  
ATOM   1357  N   ASN B1083      86.447   7.294  24.217  1.00  0.00           N  
ATOM   1358  CA  ASN B1083      86.034   8.692  24.246  1.00  0.00           C  
ATOM   1359  C   ASN B1083      84.733   8.870  23.484  1.00  0.00           C  
ATOM   1360  O   ASN B1083      84.592   8.396  22.356  1.00  0.00           O  
ATOM   1361  CB  ASN B1083      87.086   9.601  23.613  1.00  0.00           C  
ATOM   1362  CG  ASN B1083      86.776  11.080  23.828  1.00  0.00           C  
ATOM   1363  OD1 ASN B1083      85.671  11.549  23.538  1.00  0.00           O  
ATOM   1364  ND2 ASN B1083      87.752  11.817  24.335  1.00  0.00           N  
ATOM   1365  N   PRO B1084      83.768   9.573  24.089  1.00  0.00           N  
ATOM   1366  CA  PRO B1084      82.453   9.843  23.502  1.00  0.00           C  
ATOM   1367  C   PRO B1084      82.492  10.467  22.105  1.00  0.00           C  
ATOM   1368  O   PRO B1084      81.539  10.335  21.330  1.00  0.00           O  
ATOM   1369  CB  PRO B1084      81.821  10.781  24.518  1.00  0.00           C  
ATOM   1370  CG  PRO B1084      82.401  10.305  25.806  1.00  0.00           C  
ATOM   1371  CD  PRO B1084      83.846  10.116  25.456  1.00  0.00           C  
ATOM   1372  N   MET B1085      83.591  11.147  21.790  1.00  0.00           N  
ATOM   1373  CA  MET B1085      83.731  11.808  20.499  1.00  0.00           C  
ATOM   1374  C   MET B1085      84.281  10.911  19.394  1.00  0.00           C  
ATOM   1375  O   MET B1085      84.236  11.271  18.213  1.00  0.00           O  
ATOM   1376  CB  MET B1085      84.603  13.058  20.650  1.00  0.00           C  
ATOM   1377  CG  MET B1085      84.032  14.085  21.644  1.00  0.00           C  
ATOM   1378  SD  MET B1085      82.385  14.732  21.135  1.00  0.00           S  
ATOM   1379  CE  MET B1085      82.907  16.156  20.124  1.00  0.00           C  
ATOM   1380  N   ASP B1087      84.813   9.756  19.777  1.00  0.00           N  
ATOM   1381  CA  ASP B1087      85.353   8.796  18.822  1.00  0.00           C  
ATOM   1382  C   ASP B1087      84.243   8.465  17.838  1.00  0.00           C  
ATOM   1383  O   ASP B1087      83.069   8.545  18.185  1.00  0.00           O  
ATOM   1384  CB  ASP B1087      85.788   7.507  19.544  1.00  0.00           C  
ATOM   1385  CG  ASP B1087      87.051   7.690  20.381  1.00  0.00           C  
ATOM   1386  OD1 ASP B1087      87.612   8.817  20.378  1.00  0.00           O  
ATOM   1387  OD2 ASP B1087      87.483   6.702  21.034  1.00  0.00           O  
ATOM   1388  N   PHE B1088      84.608   8.102  16.613  1.00  0.00           N  
ATOM   1389  CA  PHE B1088      83.610   7.746  15.608  1.00  0.00           C  
ATOM   1390  C   PHE B1088      84.073   6.525  14.828  1.00  0.00           C  
ATOM   1391  O   PHE B1088      85.263   6.222  14.785  1.00  0.00           O  
ATOM   1392  CB  PHE B1088      83.317   8.936  14.673  1.00  0.00           C  
ATOM   1393  CG  PHE B1088      84.538   9.545  14.041  1.00  0.00           C  
ATOM   1394  CD1 PHE B1088      85.004   9.101  12.809  1.00  0.00           C  
ATOM   1395  CD2 PHE B1088      85.226  10.572  14.681  1.00  0.00           C  
ATOM   1396  CE1 PHE B1088      86.139   9.675  12.214  1.00  0.00           C  
ATOM   1397  CE2 PHE B1088      86.361  11.152  14.098  1.00  0.00           C  
ATOM   1398  CZ  PHE B1088      86.818  10.697  12.859  1.00  0.00           C  
ATOM   1399  N   VAL B1089      83.126   5.815  14.229  1.00  0.00           N  
ATOM   1400  CA  VAL B1089      83.434   4.604  13.477  1.00  0.00           C  
ATOM   1401  C   VAL B1089      84.039   4.859  12.106  1.00  0.00           C  
ATOM   1402  O   VAL B1089      83.543   5.684  11.352  1.00  0.00           O  
ATOM   1403  CB  VAL B1089      82.161   3.732  13.265  1.00  0.00           C  
ATOM   1404  CG1 VAL B1089      82.495   2.503  12.433  1.00  0.00           C  
ATOM   1405  CG2 VAL B1089      81.584   3.313  14.610  1.00  0.00           C  
ATOM   1406  N   LEU B1090      85.110   4.129  11.810  1.00  0.00           N  
ATOM   1407  CA  LEU B1090      85.816   4.172  10.536  1.00  0.00           C  
ATOM   1408  C   LEU B1090      85.369   2.919   9.790  1.00  0.00           C  
ATOM   1409  O   LEU B1090      85.213   2.925   8.574  1.00  0.00           O  
ATOM   1410  CB  LEU B1090      87.328   4.109  10.756  1.00  0.00           C  
ATOM   1411  CG  LEU B1090      87.990   5.300  11.459  1.00  0.00           C  
ATOM   1412  CD1 LEU B1090      89.394   4.955  11.920  1.00  0.00           C  
ATOM   1413  CD2 LEU B1090      88.010   6.488  10.502  1.00  0.00           C  
ATOM   1414  N   TRP B1095      85.178   1.833  10.532  1.00  0.00           N  
ATOM   1415  CA  TRP B1095      84.740   0.564   9.955  1.00  0.00           C  
ATOM   1416  C   TRP B1095      83.865  -0.204  10.958  1.00  0.00           C  
ATOM   1417  O   TRP B1095      84.340  -0.710  11.971  1.00  0.00           O  
ATOM   1418  CB  TRP B1095      85.958  -0.269   9.524  1.00  0.00           C  
ATOM   1419  CG  TRP B1095      85.605  -1.597   8.903  1.00  0.00           C  
ATOM   1420  CD1 TRP B1095      85.544  -2.807   9.539  1.00  0.00           C  
ATOM   1421  CD2 TRP B1095      85.274  -1.852   7.529  1.00  0.00           C  
ATOM   1422  NE1 TRP B1095      85.204  -3.796   8.649  1.00  0.00           N  
ATOM   1423  CE2 TRP B1095      85.032  -3.242   7.410  1.00  0.00           C  
ATOM   1424  CE3 TRP B1095      85.154  -1.045   6.390  1.00  0.00           C  
ATOM   1425  CZ2 TRP B1095      84.683  -3.843   6.192  1.00  0.00           C  
ATOM   1426  CZ3 TRP B1095      84.806  -1.644   5.178  1.00  0.00           C  
ATOM   1427  CH2 TRP B1095      84.575  -3.029   5.092  1.00  0.00           C  
ATOM   1428  N   LYS B1096      82.573  -0.268  10.650  1.00  0.00           N  
ATOM   1429  CA  LYS B1096      81.591  -0.921  11.495  1.00  0.00           C  
ATOM   1430  C   LYS B1096      81.361  -2.382  11.146  1.00  0.00           C  
ATOM   1431  O   LYS B1096      81.344  -2.760   9.968  1.00  0.00           O  
ATOM   1432  CB  LYS B1096      80.255  -0.179  11.399  1.00  0.00           C  
ATOM   1433  CG  LYS B1096      79.224  -0.636  12.409  1.00  0.00           C  
ATOM   1434  CD  LYS B1096      77.913   0.124  12.260  1.00  0.00           C  
ATOM   1435  CE  LYS B1096      77.228   0.294  13.615  1.00  0.00           C  
ATOM   1436  NZ  LYS B1096      78.172   0.870  14.630  1.00  0.00           N  
ATOM   1437  N   MET B1097      81.188  -3.205  12.177  1.00  0.00           N  
ATOM   1438  CA  MET B1097      80.921  -4.629  11.978  1.00  0.00           C  
ATOM   1439  C   MET B1097      79.472  -4.752  11.520  1.00  0.00           C  
ATOM   1440  O   MET B1097      78.599  -4.009  11.975  1.00  0.00           O  
ATOM   1441  CB  MET B1097      81.104  -5.407  13.288  1.00  0.00           C  
ATOM   1442  CG  MET B1097      82.527  -5.444  13.834  1.00  0.00           C  
ATOM   1443  SD  MET B1097      83.684  -6.459  12.847  1.00  0.00           S  
ATOM   1444  CE  MET B1097      84.608  -5.160  12.047  1.00  0.00           C  
ATOM   1445  N   SER B1098      79.217  -5.675  10.605  1.00  0.00           N  
ATOM   1446  CA  SER B1098      77.860  -5.869  10.122  1.00  0.00           C  
ATOM   1447  C   SER B1098      77.114  -6.776  11.098  1.00  0.00           C  
ATOM   1448  O   SER B1098      77.648  -7.795  11.545  1.00  0.00           O  
ATOM   1449  CB  SER B1098      77.873  -6.468   8.718  1.00  0.00           C  
ATOM   1450  OG  SER B1098      78.431  -5.534   7.796  1.00  0.00           O  
ATOM   1451  N   LYS B1099      75.885  -6.377  11.423  1.00  0.00           N  
ATOM   1452  CA  LYS B1099      75.031  -7.086  12.372  1.00  0.00           C  
ATOM   1453  C   LYS B1099      74.333  -8.322  11.827  1.00  0.00           C  
ATOM   1454  O   LYS B1099      73.116  -8.448  11.948  1.00  0.00           O  
ATOM   1455  CB  LYS B1099      73.961  -6.137  12.932  1.00  0.00           C  
ATOM   1456  CG  LYS B1099      74.497  -4.823  13.468  1.00  0.00           C  
ATOM   1457  CD  LYS B1099      73.384  -3.958  14.053  1.00  0.00           C  
ATOM   1458  CE  LYS B1099      73.931  -2.614  14.496  1.00  0.00           C  
ATOM   1459  NZ  LYS B1099      75.111  -2.786  15.396  1.00  0.00           N  
ATOM   1460  N   GLU B1165      75.088  -9.225  11.219  1.00  0.00           N  
ATOM   1461  CA  GLU B1165      74.520 -10.482  10.712  1.00  0.00           C  
ATOM   1462  C   GLU B1165      73.482 -10.430   9.577  1.00  0.00           C  
ATOM   1463  O   GLU B1165      73.545 -11.239   8.652  1.00  0.00           O  
ATOM   1464  CB  GLU B1165      73.951 -11.285  11.889  1.00  0.00           C  
ATOM   1465  N   GLY B1166      72.517  -9.516   9.653  1.00  0.00           N  
ATOM   1466  CA  GLY B1166      71.522  -9.432   8.595  1.00  0.00           C  
ATOM   1467  C   GLY B1166      71.900  -8.493   7.457  1.00  0.00           C  
ATOM   1468  O   GLY B1166      71.639  -8.770   6.283  1.00  0.00           O  
ATOM   1469  N   GLU B1168      72.537  -7.383   7.814  1.00  0.00           N  
ATOM   1470  CA  GLU B1168      72.939  -6.360   6.857  1.00  0.00           C  
ATOM   1471  C   GLU B1168      74.138  -6.669   5.955  1.00  0.00           C  
ATOM   1472  O   GLU B1168      74.931  -7.568   6.232  1.00  0.00           O  
ATOM   1473  CB  GLU B1168      73.177  -5.052   7.611  1.00  0.00           C  
ATOM   1474  CG  GLU B1168      74.231  -5.117   8.695  1.00  0.00           C  
ATOM   1475  CD  GLU B1168      74.175  -3.895   9.603  1.00  0.00           C  
ATOM   1476  OE1 GLU B1168      75.218  -3.532  10.197  1.00  0.00           O  
ATOM   1477  OE2 GLU B1168      73.074  -3.303   9.724  1.00  0.00           O  
ATOM   1478  N   PRO B1169      74.271  -5.927   4.841  1.00  0.00           N  
ATOM   1479  CA  PRO B1169      75.365  -6.103   3.882  1.00  0.00           C  
ATOM   1480  C   PRO B1169      76.724  -6.007   4.545  1.00  0.00           C  
ATOM   1481  O   PRO B1169      76.871  -5.373   5.587  1.00  0.00           O  
ATOM   1482  CB  PRO B1169      75.129  -4.977   2.881  1.00  0.00           C  
ATOM   1483  CG  PRO B1169      73.655  -4.913   2.829  1.00  0.00           C  
ATOM   1484  CD  PRO B1169      73.286  -4.967   4.314  1.00  0.00           C  
ATOM   1485  N   SER B1170      77.721  -6.624   3.922  1.00  0.00           N  
ATOM   1486  CA  SER B1170      79.053  -6.626   4.478  1.00  0.00           C  
ATOM   1487  C   SER B1170      80.127  -6.905   3.446  1.00  0.00           C  
ATOM   1488  O   SER B1170      79.846  -7.346   2.336  1.00  0.00           O  
ATOM   1489  CB  SER B1170      79.140  -7.677   5.577  1.00  0.00           C  
ATOM   1490  OG  SER B1170      78.810  -8.957   5.053  1.00  0.00           O  
ATOM   1491  N   TRP B1171      81.366  -6.655   3.845  1.00  0.00           N  
ATOM   1492  CA  TRP B1171      82.521  -6.865   2.996  1.00  0.00           C  
ATOM   1493  C   TRP B1171      83.641  -7.477   3.821  1.00  0.00           C  
ATOM   1494  O   TRP B1171      83.799  -7.175   5.003  1.00  0.00           O  
ATOM   1495  CB  TRP B1171      83.018  -5.530   2.423  1.00  0.00           C  
ATOM   1496  CG  TRP B1171      82.159  -4.971   1.344  1.00  0.00           C  
ATOM   1497  CD1 TRP B1171      82.313  -5.145  -0.009  1.00  0.00           C  
ATOM   1498  CD2 TRP B1171      80.979  -4.194   1.514  1.00  0.00           C  
ATOM   1499  NE1 TRP B1171      81.294  -4.525  -0.687  1.00  0.00           N  
ATOM   1500  CE2 TRP B1171      80.458  -3.939   0.221  1.00  0.00           C  
ATOM   1501  CE3 TRP B1171      80.303  -3.694   2.625  1.00  0.00           C  
ATOM   1502  CZ2 TRP B1171      79.291  -3.197   0.018  1.00  0.00           C  
ATOM   1503  CZ3 TRP B1171      79.136  -2.955   2.421  1.00  0.00           C  
ATOM   1504  CH2 TRP B1171      78.641  -2.719   1.122  1.00  0.00           C  
ATOM   1505  N   PRO B1177      84.417  -8.369   3.211  1.00  0.00           N  
ATOM   1506  CA  PRO B1177      85.519  -8.977   3.946  1.00  0.00           C  
ATOM   1507  C   PRO B1177      86.530  -7.875   4.236  1.00  0.00           C  
ATOM   1508  O   PRO B1177      86.705  -6.957   3.428  1.00  0.00           O  
ATOM   1509  CB  PRO B1177      86.061 -10.003   2.957  1.00  0.00           C  
ATOM   1510  CG  PRO B1177      85.691  -9.413   1.606  1.00  0.00           C  
ATOM   1511  CD  PRO B1177      84.287  -8.961   1.868  1.00  0.00           C  
ATOM   1512  N   SER B1178      87.173  -7.946   5.393  1.00  0.00           N  
ATOM   1513  CA  SER B1178      88.187  -6.967   5.751  1.00  0.00           C  
ATOM   1514  C   SER B1178      89.119  -7.600   6.773  1.00  0.00           C  
ATOM   1515  O   SER B1178      88.816  -8.654   7.329  1.00  0.00           O  
ATOM   1516  CB  SER B1178      87.553  -5.716   6.368  1.00  0.00           C  
ATOM   1517  OG  SER B1178      87.184  -5.950   7.716  1.00  0.00           O  
ATOM   1518  N   PRO B1179      90.273  -6.971   7.019  1.00  0.00           N  
ATOM   1519  CA  PRO B1179      91.243  -7.475   7.988  1.00  0.00           C  
ATOM   1520  C   PRO B1179      90.587  -7.557   9.362  1.00  0.00           C  
ATOM   1521  O   PRO B1179      91.088  -8.216  10.275  1.00  0.00           O  
ATOM   1522  CB  PRO B1179      92.333  -6.417   7.947  1.00  0.00           C  
ATOM   1523  CG  PRO B1179      92.305  -5.980   6.498  1.00  0.00           C  
ATOM   1524  CD  PRO B1179      90.833  -5.843   6.252  1.00  0.00           C  
ATOM   1525  N   TRP B1192      89.448  -6.893   9.500  1.00  0.00           N  
ATOM   1526  CA  TRP B1192      88.760  -6.875  10.778  1.00  0.00           C  
ATOM   1527  C   TRP B1192      87.498  -7.734  10.809  1.00  0.00           C  
ATOM   1528  O   TRP B1192      86.865  -7.873  11.850  1.00  0.00           O  
ATOM   1529  CB  TRP B1192      88.442  -5.424  11.137  1.00  0.00           C  
ATOM   1530  CG  TRP B1192      89.662  -4.539  11.012  1.00  0.00           C  
ATOM   1531  CD1 TRP B1192      90.732  -4.492  11.856  1.00  0.00           C  
ATOM   1532  CD2 TRP B1192      89.965  -3.645   9.928  1.00  0.00           C  
ATOM   1533  NE1 TRP B1192      91.687  -3.628  11.364  1.00  0.00           N  
ATOM   1534  CE2 TRP B1192      91.242  -3.095  10.182  1.00  0.00           C  
ATOM   1535  CE3 TRP B1192      89.279  -3.260   8.762  1.00  0.00           C  
ATOM   1536  CZ2 TRP B1192      91.857  -2.177   9.316  1.00  0.00           C  
ATOM   1537  CZ3 TRP B1192      89.888  -2.348   7.898  1.00  0.00           C  
ATOM   1538  CH2 TRP B1192      91.167  -1.817   8.183  1.00  0.00           C  
ATOM   1539  N   GLY B1193      87.148  -8.325   9.673  1.00  0.00           N  
ATOM   1540  CA  GLY B1193      85.953  -9.138   9.626  1.00  0.00           C  
ATOM   1541  C   GLY B1193      84.862  -8.439   8.844  1.00  0.00           C  
ATOM   1542  O   GLY B1193      84.980  -7.240   8.530  1.00  0.00           O  
ATOM   1543  N   ALA B1194      83.809  -9.189   8.530  1.00  0.00           N  
ATOM   1544  CA  ALA B1194      82.672  -8.677   7.769  1.00  0.00           C  
ATOM   1545  C   ALA B1194      82.142  -7.351   8.287  1.00  0.00           C  
ATOM   1546  O   ALA B1194      81.822  -7.200   9.465  1.00  0.00           O  
ATOM   1547  CB  ALA B1194      81.539  -9.703   7.763  1.00  0.00           C  
ATOM   1548  N   GLY B1195      82.031  -6.380   7.396  1.00  0.00           N  
ATOM   1549  CA  GLY B1195      81.525  -5.100   7.830  1.00  0.00           C  
ATOM   1550  C   GLY B1195      81.284  -4.110   6.715  1.00  0.00           C  
ATOM   1551  O   GLY B1195      81.199  -4.454   5.524  1.00  0.00           O  
ATOM   1552  N   ARG B1196      81.202  -2.851   7.117  1.00  0.00           N  
ATOM   1553  CA  ARG B1196      80.941  -1.784   6.187  1.00  0.00           C  
ATOM   1554  C   ARG B1196      81.634  -0.483   6.592  1.00  0.00           C  
ATOM   1555  O   ARG B1196      82.104  -0.331   7.731  1.00  0.00           O  
ATOM   1556  CB  ARG B1196      79.422  -1.593   6.047  1.00  0.00           C  
ATOM   1557  CG  ARG B1196      78.641  -1.449   7.347  1.00  0.00           C  
ATOM   1558  CD  ARG B1196      77.157  -1.589   7.046  1.00  0.00           C  
ATOM   1559  NE  ARG B1196      76.308  -1.495   8.228  1.00  0.00           N  
ATOM   1560  CZ  ARG B1196      75.777  -0.369   8.700  1.00  0.00           C  
ATOM   1561  NH1 ARG B1196      76.002   0.788   8.090  1.00  0.00           N  
ATOM   1562  NH2 ARG B1196      75.010  -0.399   9.789  1.00  0.00           N  
ATOM   1563  N   PRO B1198      81.697   0.480   5.656  1.00  0.00           N  
ATOM   1564  CA  PRO B1198      82.327   1.780   5.844  1.00  0.00           C  
ATOM   1565  C   PRO B1198      82.121   2.550   7.140  1.00  0.00           C  
ATOM   1566  O   PRO B1198      83.043   2.677   7.942  1.00  0.00           O  
ATOM   1567  CB  PRO B1198      81.862   2.555   4.624  1.00  0.00           C  
ATOM   1568  CG  PRO B1198      81.842   1.518   3.589  1.00  0.00           C  
ATOM   1569  CD  PRO B1198      81.123   0.398   4.303  1.00  0.00           C  
ATOM   1570  N   GLY B1199      80.929   3.067   7.373  1.00  0.00           N  
ATOM   1571  CA  GLY B1199      80.763   3.872   8.571  1.00  0.00           C  
ATOM   1572  C   GLY B1199      80.692   5.302   8.076  1.00  0.00           C  
ATOM   1573  O   GLY B1199      81.127   5.585   6.971  1.00  0.00           O  
ATOM   1574  N   TRP B1200      80.159   6.215   8.859  1.00  0.00           N  
ATOM   1575  CA  TRP B1200      80.043   7.572   8.364  1.00  0.00           C  
ATOM   1576  C   TRP B1200      81.372   8.278   8.156  1.00  0.00           C  
ATOM   1577  O   TRP B1200      82.347   7.981   8.833  1.00  0.00           O  
ATOM   1578  CB  TRP B1200      79.163   8.377   9.316  1.00  0.00           C  
ATOM   1579  CG  TRP B1200      77.703   8.014   9.220  1.00  0.00           C  
ATOM   1580  CD1 TRP B1200      76.884   8.142   8.115  1.00  0.00           C  
ATOM   1581  CD2 TRP B1200      76.884   7.467  10.253  1.00  0.00           C  
ATOM   1582  NE1 TRP B1200      75.613   7.716   8.410  1.00  0.00           N  
ATOM   1583  CE2 TRP B1200      75.584   7.304   9.720  1.00  0.00           C  
ATOM   1584  CE3 TRP B1200      77.117   7.120  11.588  1.00  0.00           C  
ATOM   1585  CZ2 TRP B1200      74.530   6.784  10.465  1.00  0.00           C  
ATOM   1586  CZ3 TRP B1200      76.071   6.604  12.331  1.00  0.00           C  
ATOM   1587  CH2 TRP B1200      74.788   6.449  11.772  1.00  0.00           C  
ATOM   1588  N   HIS B1201      81.431   9.190   7.197  1.00  0.00           N  
ATOM   1589  CA  HIS B1201      82.655   9.972   6.983  1.00  0.00           C  
ATOM   1590  C   HIS B1201      83.867   9.411   6.252  1.00  0.00           C  
ATOM   1591  O   HIS B1201      84.511  10.132   5.496  1.00  0.00           O  
ATOM   1592  CB  HIS B1201      83.179  10.488   8.318  1.00  0.00           C  
ATOM   1593  CG  HIS B1201      82.105  10.883   9.275  1.00  0.00           C  
ATOM   1594  ND1 HIS B1201      81.132  11.802   8.957  1.00  0.00           N  
ATOM   1595  CD2 HIS B1201      81.851  10.484  10.542  1.00  0.00           C  
ATOM   1596  CE1 HIS B1201      80.323  11.953   9.989  1.00  0.00           C  
ATOM   1597  NE2 HIS B1201      80.737  11.167  10.962  1.00  0.00           N  
ATOM   1598  N   ILE B1202      84.208   8.154   6.502  1.00  0.00           N  
ATOM   1599  CA  ILE B1202      85.393   7.577   5.899  1.00  0.00           C  
ATOM   1600  C   ILE B1202      85.474   7.594   4.380  1.00  0.00           C  
ATOM   1601  O   ILE B1202      86.515   7.945   3.845  1.00  0.00           O  
ATOM   1602  CB  ILE B1202      85.616   6.114   6.373  1.00  0.00           C  
ATOM   1603  CG1 ILE B1202      87.002   5.610   5.945  1.00  0.00           C  
ATOM   1604  CG2 ILE B1202      84.569   5.190   5.754  1.00  0.00           C  
ATOM   1605  CD1 ILE B1202      88.124   6.031   6.844  1.00  0.00           C  
ATOM   1606  N   GLU B1203      84.399   7.222   3.690  1.00  0.00           N  
ATOM   1607  CA  GLU B1203      84.409   7.143   2.229  1.00  0.00           C  
ATOM   1608  C   GLU B1203      84.933   8.353   1.498  1.00  0.00           C  
ATOM   1609  O   GLU B1203      85.591   8.217   0.458  1.00  0.00           O  
ATOM   1610  CB  GLU B1203      83.011   6.819   1.682  1.00  0.00           C  
ATOM   1611  CG  GLU B1203      81.993   7.956   1.769  1.00  0.00           C  
ATOM   1612  CD  GLU B1203      80.568   7.479   1.504  1.00  0.00           C  
ATOM   1613  OE1 GLU B1203      80.004   7.792   0.433  1.00  0.00           O  
ATOM   1614  OE2 GLU B1203      80.024   6.771   2.372  1.00  0.00           O  
ATOM   1615  N   CYS B1204      84.655   9.535   2.031  1.00  0.00           N  
ATOM   1616  CA  CYS B1204      85.100  10.759   1.379  1.00  0.00           C  
ATOM   1617  C   CYS B1204      86.605  10.956   1.459  1.00  0.00           C  
ATOM   1618  O   CYS B1204      87.242  11.215   0.434  1.00  0.00           O  
ATOM   1619  CB  CYS B1204      84.348  11.968   1.952  1.00  0.00           C  
ATOM   1620  SG  CYS B1204      82.604  11.968   1.501  1.00  0.00           S  
ATOM   1621  N   SER B1205      87.180  10.829   2.655  1.00  0.00           N  
ATOM   1622  CA  SER B1205      88.633  10.980   2.795  1.00  0.00           C  
ATOM   1623  C   SER B1205      89.380   9.946   1.946  1.00  0.00           C  
ATOM   1624  O   SER B1205      90.419  10.236   1.362  1.00  0.00           O  
ATOM   1625  CB  SER B1205      89.073  10.849   4.255  1.00  0.00           C  
ATOM   1626  OG  SER B1205      88.866  12.073   4.936  1.00  0.00           O  
ATOM   1627  N   ALA B1206      88.820   8.751   1.848  1.00  0.00           N  
ATOM   1628  CA  ALA B1206      89.440   7.683   1.088  1.00  0.00           C  
ATOM   1629  C   ALA B1206      89.332   7.829  -0.425  1.00  0.00           C  
ATOM   1630  O   ALA B1206      90.273   7.524  -1.147  1.00  0.00           O  
ATOM   1631  CB  ALA B1206      88.845   6.353   1.510  1.00  0.00           C  
ATOM   1632  N   MET B1207      88.192   8.292  -0.910  1.00  0.00           N  
ATOM   1633  CA  MET B1207      88.004   8.407  -2.337  1.00  0.00           C  
ATOM   1634  C   MET B1207      88.553   9.659  -2.982  1.00  0.00           C  
ATOM   1635  O   MET B1207      88.961   9.606  -4.144  1.00  0.00           O  
ATOM   1636  CB  MET B1207      86.519   8.240  -2.665  1.00  0.00           C  
ATOM   1637  CG  MET B1207      85.992   6.830  -2.340  1.00  0.00           C  
ATOM   1638  SD  MET B1207      84.227   6.599  -2.702  1.00  0.00           S  
ATOM   1639  CE  MET B1207      83.473   7.770  -1.602  1.00  0.00           C  
ATOM   1640  N   ASN B1208      88.579  10.784  -2.262  1.00  0.00           N  
ATOM   1641  CA  ASN B1208      89.092  11.992  -2.889  1.00  0.00           C  
ATOM   1642  C   ASN B1208      90.608  12.062  -3.014  1.00  0.00           C  
ATOM   1643  O   ASN B1208      91.114  12.736  -3.917  1.00  0.00           O  
ATOM   1644  CB  ASN B1208      88.499  13.275  -2.253  1.00  0.00           C  
ATOM   1645  CG  ASN B1208      88.890  13.497  -0.801  1.00  0.00           C  
ATOM   1646  OD1 ASN B1208      88.163  14.177  -0.073  1.00  0.00           O  
ATOM   1647  ND2 ASN B1208      90.031  12.973  -0.382  1.00  0.00           N  
ATOM   1648  N   CYS B1209      91.347  11.352  -2.158  1.00  0.00           N  
ATOM   1649  CA  CYS B1209      92.801  11.397  -2.287  1.00  0.00           C  
ATOM   1650  C   CYS B1209      93.192  10.583  -3.518  1.00  0.00           C  
ATOM   1651  O   CYS B1209      94.134  10.925  -4.232  1.00  0.00           O  
ATOM   1652  CB  CYS B1209      93.509  10.855  -1.032  1.00  0.00           C  
ATOM   1653  SG  CYS B1209      93.207   9.108  -0.614  1.00  0.00           S  
ATOM   1654  N   LYS B1210      92.440   9.520  -3.765  1.00  0.00           N  
ATOM   1655  CA  LYS B1210      92.676   8.636  -4.900  1.00  0.00           C  
ATOM   1656  C   LYS B1210      92.402   9.342  -6.228  1.00  0.00           C  
ATOM   1657  O   LYS B1210      93.076   9.093  -7.218  1.00  0.00           O  
ATOM   1658  CB  LYS B1210      91.783   7.397  -4.765  1.00  0.00           C  
ATOM   1659  CG  LYS B1210      91.676   6.514  -6.000  1.00  0.00           C  
ATOM   1660  CD  LYS B1210      92.956   5.724  -6.275  1.00  0.00           C  
ATOM   1661  CE  LYS B1210      92.715   4.699  -7.376  1.00  0.00           C  
ATOM   1662  NZ  LYS B1210      91.637   3.718  -7.016  1.00  0.00           N  
ATOM   1663  N   GLN B1211      91.421  10.233  -6.249  1.00  0.00           N  
ATOM   1664  CA  GLN B1211      91.087  10.931  -7.479  1.00  0.00           C  
ATOM   1665  C   GLN B1211      91.651  12.342  -7.580  1.00  0.00           C  
ATOM   1666  O   GLN B1211      91.826  12.846  -8.678  1.00  0.00           O  
ATOM   1667  CB  GLN B1211      89.570  10.978  -7.637  1.00  0.00           C  
ATOM   1668  CG  GLN B1211      88.927   9.610  -7.597  1.00  0.00           C  
ATOM   1669  CD  GLN B1211      89.285   8.748  -8.808  1.00  0.00           C  
ATOM   1670  OE1 GLN B1211      90.280   9.002  -9.503  1.00  0.00           O  
ATOM   1671  NE2 GLN B1211      88.475   7.710  -9.058  1.00  0.00           N  
ATOM   1672  N   LEU B1212      91.952  12.971  -6.446  1.00  0.00           N  
ATOM   1673  CA  LEU B1212      92.456  14.342  -6.448  1.00  0.00           C  
ATOM   1674  C   LEU B1212      93.812  14.553  -5.789  1.00  0.00           C  
ATOM   1675  O   LEU B1212      94.361  15.655  -5.854  1.00  0.00           O  
ATOM   1676  CB  LEU B1212      91.431  15.270  -5.778  1.00  0.00           C  
ATOM   1677  CG  LEU B1212      90.078  15.392  -6.477  1.00  0.00           C  
ATOM   1678  CD1 LEU B1212      89.121  16.151  -5.596  1.00  0.00           C  
ATOM   1679  CD2 LEU B1212      90.261  16.091  -7.829  1.00  0.00           C  
ATOM   1680  N   GLY B1289      94.357  13.510  -5.171  1.00  0.00           N  
ATOM   1681  CA  GLY B1289      95.639  13.645  -4.505  1.00  0.00           C  
ATOM   1682  C   GLY B1289      95.446  13.929  -3.027  1.00  0.00           C  
ATOM   1683  O   GLY B1289      94.330  14.221  -2.589  1.00  0.00           O  
ATOM   1684  N   ASN B1290      96.522  13.849  -2.252  1.00  0.00           N  
ATOM   1685  CA  ASN B1290      96.440  14.089  -0.821  1.00  0.00           C  
ATOM   1686  C   ASN B1290      96.092  15.524  -0.481  1.00  0.00           C  
ATOM   1687  O   ASN B1290      95.496  15.806   0.563  1.00  0.00           O  
ATOM   1688  CB  ASN B1290      97.767  13.735  -0.139  1.00  0.00           C  
ATOM   1689  CG  ASN B1290      97.835  12.291   0.292  1.00  0.00           C  
ATOM   1690  OD1 ASN B1290      98.754  11.579  -0.068  1.00  0.00           O  
ATOM   1691  ND2 ASN B1290      96.866  11.859   1.073  1.00  0.00           N  
ATOM   1692  N   HIS B1291      96.467  16.431  -1.368  1.00  0.00           N  
ATOM   1693  CA  HIS B1291      96.231  17.857  -1.167  1.00  0.00           C  
ATOM   1694  C   HIS B1291      95.564  18.479  -2.394  1.00  0.00           C  
ATOM   1695  O   HIS B1291      96.177  18.534  -3.448  1.00  0.00           O  
ATOM   1696  CB  HIS B1291      97.589  18.522  -0.867  1.00  0.00           C  
ATOM   1697  CG  HIS B1291      97.548  20.004  -0.724  1.00  0.00           C  
ATOM   1698  ND1 HIS B1291      96.383  20.707  -0.440  1.00  0.00           N  
ATOM   1699  CD2 HIS B1291      98.525  20.937  -0.777  1.00  0.00           C  
ATOM   1700  CE1 HIS B1291      96.656  21.984  -0.329  1.00  0.00           C  
ATOM   1701  NE2 HIS B1291      97.958  22.157  -0.528  1.00  0.00           N  
ATOM   1702  N   PHE B1292      94.304  18.902  -2.280  1.00  0.00           N  
ATOM   1703  CA  PHE B1292      93.652  19.543  -3.427  1.00  0.00           C  
ATOM   1704  C   PHE B1292      93.129  20.947  -3.159  1.00  0.00           C  
ATOM   1705  O   PHE B1292      93.195  21.453  -2.045  1.00  0.00           O  
ATOM   1706  CB  PHE B1292      92.541  18.677  -4.060  1.00  0.00           C  
ATOM   1707  CG  PHE B1292      91.511  18.173  -3.094  1.00  0.00           C  
ATOM   1708  CD1 PHE B1292      91.702  16.966  -2.438  1.00  0.00           C  
ATOM   1709  CD2 PHE B1292      90.327  18.872  -2.878  1.00  0.00           C  
ATOM   1710  CE1 PHE B1292      90.725  16.453  -1.582  1.00  0.00           C  
ATOM   1711  CE2 PHE B1292      89.344  18.366  -2.022  1.00  0.00           C  
ATOM   1712  CZ  PHE B1292      89.544  17.153  -1.373  1.00  0.00           C  
ATOM   1713  N   ASP B1293      92.610  21.563  -4.209  1.00  0.00           N  
ATOM   1714  CA  ASP B1293      92.140  22.937  -4.159  1.00  0.00           C  
ATOM   1715  C   ASP B1293      90.868  23.288  -3.380  1.00  0.00           C  
ATOM   1716  O   ASP B1293      90.930  23.960  -2.342  1.00  0.00           O  
ATOM   1717  CB  ASP B1293      92.016  23.465  -5.588  1.00  0.00           C  
ATOM   1718  CG  ASP B1293      93.336  23.448  -6.324  1.00  0.00           C  
ATOM   1719  OD1 ASP B1293      94.228  24.235  -5.966  1.00  0.00           O  
ATOM   1720  OD2 ASP B1293      93.494  22.647  -7.259  1.00  0.00           O  
ATOM   1721  N   ILE B1294      89.722  22.839  -3.876  1.00  0.00           N  
ATOM   1722  CA  ILE B1294      88.455  23.171  -3.249  1.00  0.00           C  
ATOM   1723  C   ILE B1294      87.639  21.979  -2.793  1.00  0.00           C  
ATOM   1724  O   ILE B1294      87.604  20.934  -3.440  1.00  0.00           O  
ATOM   1725  CB  ILE B1294      87.602  24.025  -4.221  1.00  0.00           C  
ATOM   1726  CG1 ILE B1294      88.400  25.262  -4.627  1.00  0.00           C  
ATOM   1727  CG2 ILE B1294      86.284  24.424  -3.583  1.00  0.00           C  
ATOM   1728  CD1 ILE B1294      87.826  26.003  -5.789  1.00  0.00           C  
ATOM   1729  N   HIS B1295      87.009  22.140  -1.642  1.00  0.00           N  
ATOM   1730  CA  HIS B1295      86.148  21.115  -1.114  1.00  0.00           C  
ATOM   1731  C   HIS B1295      84.864  21.815  -0.677  1.00  0.00           C  
ATOM   1732  O   HIS B1295      84.885  22.753   0.118  1.00  0.00           O  
ATOM   1733  CB  HIS B1295      86.792  20.397   0.068  1.00  0.00           C  
ATOM   1734  CG  HIS B1295      85.975  19.260   0.574  1.00  0.00           C  
ATOM   1735  ND1 HIS B1295      86.528  18.063   0.991  1.00  0.00           N  
ATOM   1736  CD2 HIS B1295      84.631  19.101   0.689  1.00  0.00           C  
ATOM   1737  CE1 HIS B1295      85.565  17.228   1.329  1.00  0.00           C  
ATOM   1738  NE2 HIS B1295      84.404  17.836   1.154  1.00  0.00           N  
ATOM   1739  N   GLY B1296      83.742  21.357  -1.202  1.00  0.00           N  
ATOM   1740  CA  GLY B1296      82.496  21.985  -0.846  1.00  0.00           C  
ATOM   1741  C   GLY B1296      81.489  21.063  -0.210  1.00  0.00           C  
ATOM   1742  O   GLY B1296      81.699  19.855  -0.063  1.00  0.00           O  
ATOM   1743  N   GLY B1297      80.368  21.657   0.165  1.00  0.00           N  
ATOM   1744  CA  GLY B1297      79.307  20.901   0.794  1.00  0.00           C  
ATOM   1745  C   GLY B1297      78.347  21.842   1.458  1.00  0.00           C  
ATOM   1746  O   GLY B1297      78.554  23.056   1.454  1.00  0.00           O  
ATOM   1747  N   GLY B1298      77.291  21.283   2.031  1.00  0.00           N  
ATOM   1748  CA  GLY B1298      76.299  22.102   2.695  1.00  0.00           C  
ATOM   1749  C   GLY B1298      76.697  22.488   4.104  1.00  0.00           C  
ATOM   1750  O   GLY B1298      77.495  21.814   4.761  1.00  0.00           O  
ATOM   1751  N   SER B1299      76.112  23.584   4.563  1.00  0.00           N  
ATOM   1752  CA  SER B1299      76.360  24.123   5.889  1.00  0.00           C  
ATOM   1753  C   SER B1299      76.404  23.081   7.012  1.00  0.00           C  
ATOM   1754  O   SER B1299      77.325  23.080   7.827  1.00  0.00           O  
ATOM   1755  CB  SER B1299      75.295  25.171   6.227  1.00  0.00           C  
ATOM   1756  OG  SER B1299      75.903  26.323   6.764  1.00  0.00           O  
ATOM   1757  N   ASP B1300      75.416  22.200   7.061  1.00  0.00           N  
ATOM   1758  CA  ASP B1300      75.384  21.211   8.125  1.00  0.00           C  
ATOM   1759  C   ASP B1300      76.368  20.056   7.972  1.00  0.00           C  
ATOM   1760  O   ASP B1300      76.282  19.054   8.682  1.00  0.00           O  
ATOM   1761  CB  ASP B1300      73.969  20.672   8.304  1.00  0.00           C  
ATOM   1762  CG  ASP B1300      73.356  20.204   7.016  1.00  0.00           C  
ATOM   1763  OD1 ASP B1300      74.108  20.006   6.039  1.00  0.00           O  
ATOM   1764  OD2 ASP B1300      72.116  20.022   6.988  1.00  0.00           O  
ATOM   1765  N   LEU B1301      77.301  20.190   7.037  1.00  0.00           N  
ATOM   1766  CA  LEU B1301      78.299  19.157   6.842  1.00  0.00           C  
ATOM   1767  C   LEU B1301      79.566  19.577   7.560  1.00  0.00           C  
ATOM   1768  O   LEU B1301      80.476  18.778   7.735  1.00  0.00           O  
ATOM   1769  CB  LEU B1301      78.599  18.944   5.362  1.00  0.00           C  
ATOM   1770  CG  LEU B1301      77.499  18.311   4.509  1.00  0.00           C  
ATOM   1771  CD1 LEU B1301      78.136  17.809   3.235  1.00  0.00           C  
ATOM   1772  CD2 LEU B1301      76.820  17.155   5.235  1.00  0.00           C  
ATOM   1773  N   MET B1302      79.607  20.837   7.984  1.00  0.00           N  
ATOM   1774  CA  MET B1302      80.768  21.362   8.691  1.00  0.00           C  
ATOM   1775  C   MET B1302      81.145  20.478   9.877  1.00  0.00           C  
ATOM   1776  O   MET B1302      82.298  20.090  10.032  1.00  0.00           O  
ATOM   1777  CB  MET B1302      80.504  22.778   9.202  1.00  0.00           C  
ATOM   1778  CG  MET B1302      80.456  23.841   8.144  1.00  0.00           C  
ATOM   1779  SD  MET B1302      80.419  25.475   8.897  1.00  0.00           S  
ATOM   1780  CE  MET B1302      82.038  25.501   9.696  1.00  0.00           C  
ATOM   1781  N   PHE B1303      80.173  20.181  10.728  1.00  0.00           N  
ATOM   1782  CA  PHE B1303      80.422  19.332  11.872  1.00  0.00           C  
ATOM   1783  C   PHE B1303      79.235  18.403  12.109  1.00  0.00           C  
ATOM   1784  O   PHE B1303      78.076  18.818  12.047  1.00  0.00           O  
ATOM   1785  CB  PHE B1303      80.679  20.188  13.133  1.00  0.00           C  
ATOM   1786  CG  PHE B1303      81.051  19.381  14.330  1.00  0.00           C  
ATOM   1787  CD1 PHE B1303      80.066  18.830  15.137  1.00  0.00           C  
ATOM   1788  CD2 PHE B1303      82.384  19.080  14.594  1.00  0.00           C  
ATOM   1789  CE1 PHE B1303      80.403  17.981  16.189  1.00  0.00           C  
ATOM   1790  CE2 PHE B1303      82.738  18.231  15.643  1.00  0.00           C  
ATOM   1791  CZ  PHE B1303      81.744  17.676  16.443  1.00  0.00           C  
ATOM   1792  N   PRO B1304      79.506  17.109  12.309  1.00  0.00           N  
ATOM   1793  CA  PRO B1304      80.824  16.497  12.419  1.00  0.00           C  
ATOM   1794  C   PRO B1304      81.444  16.008  11.092  1.00  0.00           C  
ATOM   1795  O   PRO B1304      82.656  15.764  11.051  1.00  0.00           O  
ATOM   1796  CB  PRO B1304      80.569  15.322  13.345  1.00  0.00           C  
ATOM   1797  CG  PRO B1304      79.281  14.795  12.793  1.00  0.00           C  
ATOM   1798  CD  PRO B1304      78.458  16.103  12.590  1.00  0.00           C  
ATOM   1799  N   HIS B1305      80.646  15.857  10.031  1.00  0.00           N  
ATOM   1800  CA  HIS B1305      81.182  15.316   8.765  1.00  0.00           C  
ATOM   1801  C   HIS B1305      82.494  15.902   8.205  1.00  0.00           C  
ATOM   1802  O   HIS B1305      83.504  15.185   8.116  1.00  0.00           O  
ATOM   1803  CB  HIS B1305      80.124  15.321   7.648  1.00  0.00           C  
ATOM   1804  CG  HIS B1305      80.621  14.755   6.349  1.00  0.00           C  
ATOM   1805  ND1 HIS B1305      80.977  13.434   6.201  1.00  0.00           N  
ATOM   1806  CD2 HIS B1305      80.803  15.330   5.135  1.00  0.00           C  
ATOM   1807  CE1 HIS B1305      81.351  13.214   4.953  1.00  0.00           C  
ATOM   1808  NE2 HIS B1305      81.254  14.348   4.285  1.00  0.00           N  
ATOM   1809  N   HIS B1306      82.509  17.173   7.813  1.00  0.00           N  
ATOM   1810  CA  HIS B1306      83.756  17.715   7.272  1.00  0.00           C  
ATOM   1811  C   HIS B1306      84.849  17.740   8.322  1.00  0.00           C  
ATOM   1812  O   HIS B1306      86.017  17.469   8.017  1.00  0.00           O  
ATOM   1813  CB  HIS B1306      83.577  19.124   6.693  1.00  0.00           C  
ATOM   1814  CG  HIS B1306      82.830  19.156   5.401  1.00  0.00           C  
ATOM   1815  ND1 HIS B1306      82.630  18.026   4.628  1.00  0.00           N  
ATOM   1816  CD2 HIS B1306      82.227  20.169   4.744  1.00  0.00           C  
ATOM   1817  CE1 HIS B1306      81.932  18.350   3.557  1.00  0.00           C  
ATOM   1818  NE2 HIS B1306      81.674  19.646   3.600  1.00  0.00           N  
ATOM   1819  N   GLU B1310      84.477  18.065   9.557  1.00  0.00           N  
ATOM   1820  CA  GLU B1310      85.462  18.101  10.635  1.00  0.00           C  
ATOM   1821  C   GLU B1310      86.092  16.722  10.738  1.00  0.00           C  
ATOM   1822  O   GLU B1310      87.296  16.602  10.959  1.00  0.00           O  
ATOM   1823  CB  GLU B1310      84.818  18.460  11.978  1.00  0.00           C  
ATOM   1824  CG  GLU B1310      85.832  18.854  13.056  1.00  0.00           C  
ATOM   1825  CD  GLU B1310      86.401  20.254  12.842  1.00  0.00           C  
ATOM   1826  OE1 GLU B1310      85.697  21.234  13.137  1.00  0.00           O  
ATOM   1827  OE2 GLU B1310      87.548  20.373  12.365  1.00  0.00           O  
ATOM   1828  N   ASN B1312      85.292  15.677  10.557  1.00  0.00           N  
ATOM   1829  CA  ASN B1312      85.849  14.335  10.651  1.00  0.00           C  
ATOM   1830  C   ASN B1312      86.600  13.926   9.393  1.00  0.00           C  
ATOM   1831  O   ASN B1312      87.486  13.064   9.441  1.00  0.00           O  
ATOM   1832  CB  ASN B1312      84.760  13.306  10.974  1.00  0.00           C  
ATOM   1833  CG  ASN B1312      84.307  13.380  12.419  1.00  0.00           C  
ATOM   1834  OD1 ASN B1312      84.860  14.144  13.214  1.00  0.00           O  
ATOM   1835  ND2 ASN B1312      83.296  12.594  12.766  1.00  0.00           N  
ATOM   1836  N   GLU B1314      86.248  14.537   8.269  1.00  0.00           N  
ATOM   1837  CA  GLU B1314      86.946  14.226   7.034  1.00  0.00           C  
ATOM   1838  C   GLU B1314      88.406  14.682   7.142  1.00  0.00           C  
ATOM   1839  O   GLU B1314      89.325  13.926   6.839  1.00  0.00           O  
ATOM   1840  CB  GLU B1314      86.293  14.918   5.840  1.00  0.00           C  
ATOM   1841  CG  GLU B1314      85.301  14.073   5.085  1.00  0.00           C  
ATOM   1842  CD  GLU B1314      84.933  14.712   3.773  1.00  0.00           C  
ATOM   1843  OE1 GLU B1314      85.859  14.993   2.991  1.00  0.00           O  
ATOM   1844  OE2 GLU B1314      83.731  14.943   3.520  1.00  0.00           O  
ATOM   1845  N   ILE B1316      88.626  15.919   7.574  1.00  0.00           N  
ATOM   1846  CA  ILE B1316      89.993  16.388   7.681  1.00  0.00           C  
ATOM   1847  C   ILE B1316      90.727  15.608   8.765  1.00  0.00           C  
ATOM   1848  O   ILE B1316      91.912  15.341   8.635  1.00  0.00           O  
ATOM   1849  CB  ILE B1316      90.077  17.920   7.976  1.00  0.00           C  
ATOM   1850  CG1 ILE B1316      90.208  18.163   9.465  1.00  0.00           C  
ATOM   1851  CG2 ILE B1316      88.857  18.656   7.415  1.00  0.00           C  
ATOM   1852  CD1 ILE B1316      91.527  18.804   9.782  1.00  0.00           C  
ATOM   1853  N   ALA B1317      90.021  15.221   9.826  1.00  0.00           N  
ATOM   1854  CA  ALA B1317      90.653  14.458  10.905  1.00  0.00           C  
ATOM   1855  C   ALA B1317      91.201  13.164  10.321  1.00  0.00           C  
ATOM   1856  O   ALA B1317      92.340  12.776  10.589  1.00  0.00           O  
ATOM   1857  CB  ALA B1317      89.643  14.141  12.000  1.00  0.00           C  
ATOM   1858  N   GLN B1318      90.367  12.495   9.533  1.00  0.00           N  
ATOM   1859  CA  GLN B1318      90.755  11.245   8.904  1.00  0.00           C  
ATOM   1860  C   GLN B1318      91.929  11.486   7.951  1.00  0.00           C  
ATOM   1861  O   GLN B1318      92.953  10.799   8.028  1.00  0.00           O  
ATOM   1862  CB  GLN B1318      89.567  10.628   8.139  1.00  0.00           C  
ATOM   1863  CG  GLN B1318      88.443  10.050   9.004  1.00  0.00           C  
ATOM   1864  CD  GLN B1318      87.197   9.680   8.188  1.00  0.00           C  
ATOM   1865  OE1 GLN B1318      86.362   8.880   8.619  1.00  0.00           O  
ATOM   1866  NE2 GLN B1318      87.065  10.277   7.014  1.00  0.00           N  
ATOM   1867  N   SER B1319      91.797  12.475   7.071  1.00  0.00           N  
ATOM   1868  CA  SER B1319      92.855  12.771   6.102  1.00  0.00           C  
ATOM   1869  C   SER B1319      94.159  13.367   6.658  1.00  0.00           C  
ATOM   1870  O   SER B1319      95.234  12.875   6.339  1.00  0.00           O  
ATOM   1871  CB  SER B1319      92.309  13.675   4.983  1.00  0.00           C  
ATOM   1872  OG  SER B1319      91.289  13.016   4.249  1.00  0.00           O  
ATOM   1873  N   THR B1321      94.078  14.402   7.486  1.00  0.00           N  
ATOM   1874  CA  THR B1321      95.290  15.018   8.005  1.00  0.00           C  
ATOM   1875  C   THR B1321      96.056  14.134   8.997  1.00  0.00           C  
ATOM   1876  O   THR B1321      97.244  14.356   9.249  1.00  0.00           O  
ATOM   1877  CB  THR B1321      94.992  16.411   8.644  1.00  0.00           C  
ATOM   1878  OG1 THR B1321      94.141  16.262   9.790  1.00  0.00           O  
ATOM   1879  CG2 THR B1321      94.306  17.309   7.626  1.00  0.00           C  
ATOM   1880  N   CYS B1322      95.389  13.127   9.554  1.00  0.00           N  
ATOM   1881  CA  CYS B1322      96.049  12.224  10.498  1.00  0.00           C  
ATOM   1882  C   CYS B1322      96.668  11.018   9.798  1.00  0.00           C  
ATOM   1883  O   CYS B1322      97.633  10.446  10.295  1.00  0.00           O  
ATOM   1884  CB  CYS B1322      95.077  11.748  11.576  1.00  0.00           C  
ATOM   1885  SG  CYS B1322      94.649  13.028  12.716  1.00  0.00           S  
ATOM   1886  N   ALA B1323      96.126  10.634   8.644  1.00  0.00           N  
ATOM   1887  CA  ALA B1323      96.675   9.507   7.891  1.00  0.00           C  
ATOM   1888  C   ALA B1323      97.874   9.957   7.045  1.00  0.00           C  
ATOM   1889  O   ALA B1323      98.764   9.167   6.742  1.00  0.00           O  
ATOM   1890  CB  ALA B1323      95.608   8.896   6.992  1.00  0.00           C  
ATOM   1891  N   HIS B1324      97.883  11.233   6.665  1.00  0.00           N  
ATOM   1892  CA  HIS B1324      98.965  11.815   5.859  1.00  0.00           C  
ATOM   1893  C   HIS B1324      99.390  13.159   6.435  1.00  0.00           C  
ATOM   1894  O   HIS B1324      98.556  14.015   6.711  1.00  0.00           O  
ATOM   1895  CB  HIS B1324      98.502  11.999   4.420  1.00  0.00           C  
ATOM   1896  N   ASP B1325     100.692  13.341   6.614  1.00  0.00           N  
ATOM   1897  CA  ASP B1325     101.218  14.584   7.156  1.00  0.00           C  
ATOM   1898  C   ASP B1325     101.305  15.657   6.078  1.00  0.00           C  
ATOM   1899  O   ASP B1325     102.112  15.557   5.156  1.00  0.00           O  
ATOM   1900  CB  ASP B1325     102.611  14.360   7.743  1.00  0.00           C  
ATOM   1901  CG  ASP B1325     102.602  13.429   8.948  1.00  0.00           C  
ATOM   1902  OD1 ASP B1325     101.514  12.975   9.372  1.00  0.00           O  
ATOM   1903  OD2 ASP B1325     103.691  13.155   9.478  1.00  0.00           O  
ATOM   1904  N   GLY B1341     100.487  16.694   6.194  1.00  0.00           N  
ATOM   1905  CA  GLY B1341     100.529  17.743   5.196  1.00  0.00           C  
ATOM   1906  C   GLY B1341      99.173  18.378   5.013  1.00  0.00           C  
ATOM   1907  O   GLY B1341      98.245  18.080   5.751  1.00  0.00           O  
ATOM   1908  N   GLN B1342      99.053  19.255   4.028  1.00  0.00           N  
ATOM   1909  CA  GLN B1342      97.790  19.915   3.784  1.00  0.00           C  
ATOM   1910  C   GLN B1342      96.782  19.005   3.091  1.00  0.00           C  
ATOM   1911  O   GLN B1342      97.147  18.118   2.313  1.00  0.00           O  
ATOM   1912  CB  GLN B1342      98.010  21.163   2.958  1.00  0.00           C  
ATOM   1913  CG  GLN B1342      98.871  22.187   3.644  1.00  0.00           C  
ATOM   1914  CD  GLN B1342      99.340  23.244   2.673  1.00  0.00           C  
ATOM   1915  OE1 GLN B1342      98.668  24.254   2.464  1.00  0.00           O  
ATOM   1916  NE2 GLN B1342     100.488  23.001   2.047  1.00  0.00           N  
ATOM   1917  N   TYR B1344      95.506  19.245   3.380  1.00  0.00           N  
ATOM   1918  CA  TYR B1344      94.422  18.456   2.824  1.00  0.00           C  
ATOM   1919  C   TYR B1344      93.659  19.276   1.793  1.00  0.00           C  
ATOM   1920  O   TYR B1344      93.726  19.000   0.593  1.00  0.00           O  
ATOM   1921  CB  TYR B1344      93.492  18.010   3.958  1.00  0.00           C  
ATOM   1922  CG  TYR B1344      92.251  17.247   3.531  1.00  0.00           C  
ATOM   1923  CD1 TYR B1344      91.080  17.319   4.291  1.00  0.00           C  
ATOM   1924  CD2 TYR B1344      92.239  16.459   2.379  1.00  0.00           C  
ATOM   1925  CE1 TYR B1344      89.922  16.631   3.915  1.00  0.00           C  
ATOM   1926  CE2 TYR B1344      91.083  15.764   1.992  1.00  0.00           C  
ATOM   1927  CZ  TYR B1344      89.928  15.860   2.773  1.00  0.00           C  
ATOM   1928  OH  TYR B1344      88.791  15.181   2.415  1.00  0.00           O  
ATOM   1929  N   VAL B1345      92.952  20.293   2.271  1.00  0.00           N  
ATOM   1930  CA  VAL B1345      92.158  21.163   1.420  1.00  0.00           C  
ATOM   1931  C   VAL B1345      92.486  22.629   1.685  1.00  0.00           C  
ATOM   1932  O   VAL B1345      92.568  23.052   2.842  1.00  0.00           O  
ATOM   1933  CB  VAL B1345      90.641  20.948   1.688  1.00  0.00           C  
ATOM   1934  CG1 VAL B1345      89.819  22.020   0.982  1.00  0.00           C  
ATOM   1935  CG2 VAL B1345      90.217  19.558   1.224  1.00  0.00           C  
ATOM   1936  N   ASN B1347      92.646  23.403   0.613  1.00  0.00           N  
ATOM   1937  CA  ASN B1347      92.962  24.834   0.723  1.00  0.00           C  
ATOM   1938  C   ASN B1347      91.719  25.673   0.974  1.00  0.00           C  
ATOM   1939  O   ASN B1347      91.675  26.447   1.928  1.00  0.00           O  
ATOM   1940  CB  ASN B1347      93.648  25.336  -0.560  1.00  0.00           C  
ATOM   1941  CG  ASN B1347      95.126  24.998  -0.613  1.00  0.00           C  
ATOM   1942  OD1 ASN B1347      95.729  25.039  -1.668  1.00  0.00           O  
ATOM   1943  ND2 ASN B1347      95.712  24.679   0.528  1.00  0.00           N  
ATOM   1944  N   TYR B1348      90.709  25.519   0.118  1.00  0.00           N  
ATOM   1945  CA  TYR B1348      89.467  26.279   0.267  1.00  0.00           C  
ATOM   1946  C   TYR B1348      88.265  25.395   0.604  1.00  0.00           C  
ATOM   1947  O   TYR B1348      87.993  24.385  -0.063  1.00  0.00           O  
ATOM   1948  CB  TYR B1348      89.156  27.079  -1.002  1.00  0.00           C  
ATOM   1949  CG  TYR B1348      90.253  28.014  -1.454  1.00  0.00           C  
ATOM   1950  CD1 TYR B1348      91.351  27.540  -2.148  1.00  0.00           C  
ATOM   1951  CD2 TYR B1348      90.206  29.379  -1.151  1.00  0.00           C  
ATOM   1952  CE1 TYR B1348      92.380  28.395  -2.527  1.00  0.00           C  
ATOM   1953  CE2 TYR B1348      91.235  30.241  -1.525  1.00  0.00           C  
ATOM   1954  CZ  TYR B1348      92.321  29.741  -2.215  1.00  0.00           C  
ATOM   1955  OH  TYR B1348      93.359  30.566  -2.595  1.00  0.00           O  
ATOM   1956  N   TRP B1349      87.547  25.787   1.649  1.00  0.00           N  
ATOM   1957  CA  TRP B1349      86.357  25.063   2.078  1.00  0.00           C  
ATOM   1958  C   TRP B1349      85.130  25.914   1.789  1.00  0.00           C  
ATOM   1959  O   TRP B1349      85.031  27.026   2.275  1.00  0.00           O  
ATOM   1960  CB  TRP B1349      86.400  24.738   3.584  1.00  0.00           C  
ATOM   1961  CG  TRP B1349      87.284  23.588   3.939  1.00  0.00           C  
ATOM   1962  CD1 TRP B1349      88.615  23.635   4.215  1.00  0.00           C  
ATOM   1963  CD2 TRP B1349      86.909  22.207   4.007  1.00  0.00           C  
ATOM   1964  NE1 TRP B1349      89.096  22.372   4.452  1.00  0.00           N  
ATOM   1965  CE2 TRP B1349      88.071  21.478   4.334  1.00  0.00           C  
ATOM   1966  CE3 TRP B1349      85.700  21.515   3.828  1.00  0.00           C  
ATOM   1967  CZ2 TRP B1349      88.066  20.085   4.477  1.00  0.00           C  
ATOM   1968  CZ3 TRP B1349      85.697  20.126   3.972  1.00  0.00           C  
ATOM   1969  CH2 TRP B1349      86.872  19.430   4.297  1.00  0.00           C  
ATOM   1970  N   MET B1350      84.206  25.387   0.995  1.00  0.00           N  
ATOM   1971  CA  MET B1350      82.985  26.110   0.653  1.00  0.00           C  
ATOM   1972  C   MET B1350      81.733  25.450   1.253  1.00  0.00           C  
ATOM   1973  O   MET B1350      81.548  24.237   1.158  1.00  0.00           O  
ATOM   1974  CB  MET B1350      82.855  26.190  -0.868  1.00  0.00           C  
ATOM   1975  CG  MET B1350      84.002  26.912  -1.522  1.00  0.00           C  
ATOM   1976  SD  MET B1350      83.870  26.907  -3.265  1.00  0.00           S  
ATOM   1977  CE  MET B1350      82.637  28.237  -3.477  1.00  0.00           C  
ATOM   1978  N   HIS B1351      80.879  26.254   1.878  1.00  0.00           N  
ATOM   1979  CA  HIS B1351      79.655  25.739   2.472  1.00  0.00           C  
ATOM   1980  C   HIS B1351      78.436  26.519   2.024  1.00  0.00           C  
ATOM   1981  O   HIS B1351      78.318  27.719   2.282  1.00  0.00           O  
ATOM   1982  CB  HIS B1351      79.739  25.779   3.993  1.00  0.00           C  
ATOM   1983  CG  HIS B1351      80.725  24.808   4.559  1.00  0.00           C  
ATOM   1984  ND1 HIS B1351      82.020  25.150   4.842  1.00  0.00           N  
ATOM   1985  CD2 HIS B1351      80.606  23.480   4.807  1.00  0.00           C  
ATOM   1986  CE1 HIS B1351      82.677  24.068   5.246  1.00  0.00           C  
ATOM   1987  NE2 HIS B1351      81.843  23.051   5.231  1.00  0.00           N  
ATOM   1988  N   SER B1352      77.524  25.814   1.373  1.00  0.00           N  
ATOM   1989  CA  SER B1352      76.305  26.395   0.874  1.00  0.00           C  
ATOM   1990  C   SER B1352      75.289  26.615   1.977  1.00  0.00           C  
ATOM   1991  O   SER B1352      75.292  25.915   2.991  1.00  0.00           O  
ATOM   1992  CB  SER B1352      75.710  25.475  -0.182  1.00  0.00           C  
ATOM   1993  OG  SER B1352      75.789  24.138   0.258  1.00  0.00           O  
ATOM   1994  N   GLY B1358      74.414  27.587   1.754  1.00  0.00           N  
ATOM   1995  CA  GLY B1358      73.383  27.897   2.719  1.00  0.00           C  
ATOM   1996  C   GLY B1358      72.189  26.957   2.642  1.00  0.00           C  
ATOM   1997  O   GLY B1358      71.904  26.331   1.595  1.00  0.00           O  
ATOM   1998  N   MET B1360      71.486  26.844   3.761  1.00  0.00           N  
ATOM   1999  CA  MET B1360      70.322  25.976   3.837  1.00  0.00           C  
ATOM   2000  C   MET B1360      69.105  26.550   3.126  1.00  0.00           C  
ATOM   2001  O   MET B1360      68.987  27.762   2.916  1.00  0.00           O  
ATOM   2002  CB  MET B1360      69.977  25.698   5.302  1.00  0.00           C  
ATOM   2003  CG  MET B1360      71.023  24.856   6.033  1.00  0.00           C  
ATOM   2004  SD  MET B1360      71.232  23.196   5.282  1.00  0.00           S  
ATOM   2005  CE  MET B1360      72.732  23.419   4.297  1.00  0.00           C  
ATOM   2006  N   VAL B1361      68.220  25.653   2.720  1.00  0.00           N  
ATOM   2007  CA  VAL B1361      66.978  26.037   2.076  1.00  0.00           C  
ATOM   2008  C   VAL B1361      65.928  25.951   3.184  1.00  0.00           C  
ATOM   2009  O   VAL B1361      65.865  24.952   3.918  1.00  0.00           O  
ATOM   2010  CB  VAL B1361      66.565  25.061   0.954  1.00  0.00           C  
ATOM   2011  CG1 VAL B1361      65.172  25.412   0.462  1.00  0.00           C  
ATOM   2012  CG2 VAL B1361      67.542  25.124  -0.192  1.00  0.00           C  
ATOM   2013  N   MET B1365      65.117  26.999   3.302  1.00  0.00           N  
ATOM   2014  CA  MET B1365      64.061  27.075   4.319  1.00  0.00           C  
ATOM   2015  C   MET B1365      62.668  27.006   3.712  1.00  0.00           C  
ATOM   2016  O   MET B1365      62.466  27.300   2.537  1.00  0.00           O  
ATOM   2017  CB  MET B1365      64.152  28.399   5.093  1.00  0.00           C  
ATOM   2018  CG  MET B1365      65.512  28.738   5.677  1.00  0.00           C  
ATOM   2019  SD  MET B1365      66.119  27.555   6.905  1.00  0.00           S  
ATOM   2020  CE  MET B1365      65.788  28.451   8.380  1.00  0.00           C  
ATOM   2021  N   VAL B1366      61.705  26.613   4.533  1.00  0.00           N  
ATOM   2022  CA  VAL B1366      60.301  26.566   4.135  1.00  0.00           C  
ATOM   2023  C   VAL B1366      59.512  26.813   5.416  1.00  0.00           C  
ATOM   2024  O   VAL B1366      59.567  26.015   6.356  1.00  0.00           O  
ATOM   2025  CB  VAL B1366      59.887  25.199   3.499  1.00  0.00           C  
ATOM   2026  CG1 VAL B1366      60.350  24.031   4.358  1.00  0.00           C  
ATOM   2027  CG2 VAL B1366      58.376  25.162   3.327  1.00  0.00           C  
ATOM   2028  N   ASP B1368      58.802  27.935   5.465  1.00  0.00           N  
ATOM   2029  CA  ASP B1368      58.018  28.283   6.647  1.00  0.00           C  
ATOM   2030  C   ASP B1368      58.943  28.473   7.861  1.00  0.00           C  
ATOM   2031  O   ASP B1368      58.709  27.898   8.929  1.00  0.00           O  
ATOM   2032  CB  ASP B1368      56.963  27.184   6.931  1.00  0.00           C  
ATOM   2033  N   ARG B1369      60.000  29.265   7.667  1.00  0.00           N  
ATOM   2034  CA  ARG B1369      60.977  29.578   8.711  1.00  0.00           C  
ATOM   2035  C   ARG B1369      61.758  28.381   9.248  1.00  0.00           C  
ATOM   2036  O   ARG B1369      62.729  28.551   9.982  1.00  0.00           O  
ATOM   2037  CB  ARG B1369      60.288  30.304   9.868  1.00  0.00           C  
ATOM   2038  N   GLU B1370      61.328  27.171   8.911  1.00  0.00           N  
ATOM   2039  CA  GLU B1370      62.033  25.970   9.364  1.00  0.00           C  
ATOM   2040  C   GLU B1370      62.969  25.517   8.241  1.00  0.00           C  
ATOM   2041  O   GLU B1370      62.749  25.840   7.069  1.00  0.00           O  
ATOM   2042  CB  GLU B1370      61.039  24.840   9.661  1.00  0.00           C  
ATOM   2043  CG  GLU B1370      59.877  25.215  10.582  1.00  0.00           C  
ATOM   2044  CD  GLU B1370      60.319  25.539  11.996  1.00  0.00           C  
ATOM   2045  OE1 GLU B1370      60.160  26.720  12.412  1.00  0.00           O  
ATOM   2046  OE2 GLU B1370      60.815  24.608  12.688  1.00  0.00           O  
ATOM   2047  N   LYS B1373      64.004  24.766   8.602  1.00  0.00           N  
ATOM   2048  CA  LYS B1373      64.951  24.249   7.622  1.00  0.00           C  
ATOM   2049  C   LYS B1373      64.350  22.986   7.005  1.00  0.00           C  
ATOM   2050  O   LYS B1373      63.790  22.141   7.714  1.00  0.00           O  
ATOM   2051  CB  LYS B1373      66.276  23.914   8.303  1.00  0.00           C  
ATOM   2052  N   MET B1415      64.466  22.852   5.690  1.00  0.00           N  
ATOM   2053  CA  MET B1415      63.925  21.684   5.010  1.00  0.00           C  
ATOM   2054  C   MET B1415      64.875  20.487   5.137  1.00  0.00           C  
ATOM   2055  O   MET B1415      66.031  20.541   4.703  1.00  0.00           O  
ATOM   2056  CB  MET B1415      63.682  22.010   3.537  1.00  0.00           C  
ATOM   2057  CG  MET B1415      63.057  20.886   2.765  1.00  0.00           C  
ATOM   2058  SD  MET B1415      62.964  21.284   1.032  1.00  0.00           S  
ATOM   2059  CE  MET B1415      61.582  22.483   1.012  1.00  0.00           C  
ATOM   2060  N   SER B1416      64.372  19.404   5.723  1.00  0.00           N  
ATOM   2061  CA  SER B1416      65.172  18.199   5.939  1.00  0.00           C  
ATOM   2062  C   SER B1416      64.290  16.966   6.034  1.00  0.00           C  
ATOM   2063  O   SER B1416      63.096  17.073   6.329  1.00  0.00           O  
ATOM   2064  CB  SER B1416      65.984  18.349   7.233  1.00  0.00           C  
ATOM   2065  N   LYS B1417      64.872  15.796   5.788  1.00  0.00           N  
ATOM   2066  CA  LYS B1417      64.111  14.553   5.893  1.00  0.00           C  
ATOM   2067  C   LYS B1417      63.670  14.453   7.359  1.00  0.00           C  
ATOM   2068  O   LYS B1417      62.531  14.079   7.658  1.00  0.00           O  
ATOM   2069  CB  LYS B1417      64.991  13.356   5.505  1.00  0.00           C  
ATOM   2070  N   SER B1441      64.576  14.820   8.265  1.00  0.00           N  
ATOM   2071  CA  SER B1441      64.295  14.798   9.700  1.00  0.00           C  
ATOM   2072  C   SER B1441      63.005  15.551  10.020  1.00  0.00           C  
ATOM   2073  O   SER B1441      62.037  14.963  10.525  1.00  0.00           O  
ATOM   2074  CB  SER B1441      65.464  15.419  10.459  1.00  0.00           C  
ATOM   2075  N   LEU B1444      63.006  16.853   9.716  1.00  0.00           N  
ATOM   2076  CA  LEU B1444      61.853  17.738   9.950  1.00  0.00           C  
ATOM   2077  C   LEU B1444      60.612  17.305   9.168  1.00  0.00           C  
ATOM   2078  O   LEU B1444      59.508  17.803   9.400  1.00  0.00           O  
ATOM   2079  CB  LEU B1444      62.214  19.168   9.580  1.00  0.00           C  
ATOM   2080  N   GLY B1450      60.806  16.380   8.237  1.00  0.00           N  
ATOM   2081  CA  GLY B1450      59.701  15.902   7.435  1.00  0.00           C  
ATOM   2082  C   GLY B1450      58.934  17.003   6.722  1.00  0.00           C  
ATOM   2083  O   GLY B1450      57.727  16.874   6.533  1.00  0.00           O  
ATOM   2084  N   ASN B1452      59.613  18.084   6.341  1.00  0.00           N  
ATOM   2085  CA  ASN B1452      58.955  19.186   5.637  1.00  0.00           C  
ATOM   2086  C   ASN B1452      59.535  19.362   4.231  1.00  0.00           C  
ATOM   2087  O   ASN B1452      59.327  20.395   3.580  1.00  0.00           O  
ATOM   2088  CB  ASN B1452      59.113  20.491   6.426  1.00  0.00           C  
ATOM   2089  N   PHE B1455      60.241  18.340   3.757  1.00  0.00           N  
ATOM   2090  CA  PHE B1455      60.886  18.404   2.450  1.00  0.00           C  
ATOM   2091  C   PHE B1455      59.947  18.390   1.247  1.00  0.00           C  
ATOM   2092  O   PHE B1455      58.780  18.012   1.335  1.00  0.00           O  
ATOM   2093  CB  PHE B1455      61.906  17.259   2.308  1.00  0.00           C  
ATOM   2094  CG  PHE B1455      61.299  15.906   2.440  1.00  0.00           C  
ATOM   2095  CD1 PHE B1455      61.018  15.375   3.694  1.00  0.00           C  
ATOM   2096  CD2 PHE B1455      60.949  15.180   1.309  1.00  0.00           C  
ATOM   2097  CE1 PHE B1455      60.391  14.124   3.817  1.00  0.00           C  
ATOM   2098  CE2 PHE B1455      60.322  13.933   1.413  1.00  0.00           C  
ATOM   2099  CZ  PHE B1455      60.041  13.401   2.668  1.00  0.00           C  
ATOM   2100  N   PHE B1456      60.484  18.829   0.117  1.00  0.00           N  
ATOM   2101  CA  PHE B1456      59.763  18.855  -1.151  1.00  0.00           C  
ATOM   2102  C   PHE B1456      60.746  18.295  -2.178  1.00  0.00           C  
ATOM   2103  O   PHE B1456      61.818  18.857  -2.406  1.00  0.00           O  
ATOM   2104  CB  PHE B1456      59.402  20.288  -1.532  1.00  0.00           C  
ATOM   2105  CG  PHE B1456      58.282  20.879  -0.726  1.00  0.00           C  
ATOM   2106  CD1 PHE B1456      58.390  21.031   0.652  1.00  0.00           C  
ATOM   2107  CD2 PHE B1456      57.127  21.335  -1.361  1.00  0.00           C  
ATOM   2108  CE1 PHE B1456      57.362  21.637   1.384  1.00  0.00           C  
ATOM   2109  CE2 PHE B1456      56.090  21.944  -0.640  1.00  0.00           C  
ATOM   2110  CZ  PHE B1456      56.208  22.097   0.730  1.00  0.00           C  
ATOM   2111  N   THR B1457      60.393  17.182  -2.790  1.00  0.00           N  
ATOM   2112  CA  THR B1457      61.267  16.569  -3.775  1.00  0.00           C  
ATOM   2113  C   THR B1457      61.353  17.436  -5.018  1.00  0.00           C  
ATOM   2114  O   THR B1457      60.420  18.182  -5.334  1.00  0.00           O  
ATOM   2115  CB  THR B1457      60.733  15.205  -4.203  1.00  0.00           C  
ATOM   2116  OG1 THR B1457      59.450  15.376  -4.813  1.00  0.00           O  
ATOM   2117  CG2 THR B1457      60.599  14.286  -2.999  1.00  0.00           C  
ATOM   2118  N   VAL B1458      62.479  17.335  -5.719  1.00  0.00           N  
ATOM   2119  CA  VAL B1458      62.664  18.075  -6.958  1.00  0.00           C  
ATOM   2120  C   VAL B1458      61.561  17.614  -7.926  1.00  0.00           C  
ATOM   2121  O   VAL B1458      60.910  18.422  -8.593  1.00  0.00           O  
ATOM   2122  CB  VAL B1458      64.052  17.777  -7.587  1.00  0.00           C  
ATOM   2123  CG1 VAL B1458      64.126  18.372  -8.984  1.00  0.00           C  
ATOM   2124  CG2 VAL B1458      65.154  18.352  -6.709  1.00  0.00           C  
ATOM   2125  N   ARG B1459      61.341  16.304  -7.953  1.00  0.00           N  
ATOM   2126  CA  ARG B1459      60.349  15.681  -8.822  1.00  0.00           C  
ATOM   2127  C   ARG B1459      58.958  16.276  -8.688  1.00  0.00           C  
ATOM   2128  O   ARG B1459      58.291  16.548  -9.690  1.00  0.00           O  
ATOM   2129  CB  ARG B1459      60.269  14.184  -8.529  1.00  0.00           C  
ATOM   2130  CG  ARG B1459      59.756  13.357  -9.679  1.00  0.00           C  
ATOM   2131  CD  ARG B1459      60.757  13.355 -10.827  1.00  0.00           C  
ATOM   2132  NE  ARG B1459      61.098  11.984 -11.187  1.00  0.00           N  
ATOM   2133  CZ  ARG B1459      62.047  11.271 -10.596  1.00  0.00           C  
ATOM   2134  NH1 ARG B1459      62.275  10.017 -10.976  1.00  0.00           N  
ATOM   2135  NH2 ARG B1459      62.797  11.824  -9.650  1.00  0.00           N  
ATOM   2136  N   ASP B1460      58.518  16.460  -7.450  1.00  0.00           N  
ATOM   2137  CA  ASP B1460      57.202  17.002  -7.191  1.00  0.00           C  
ATOM   2138  C   ASP B1460      57.145  18.434  -7.696  1.00  0.00           C  
ATOM   2139  O   ASP B1460      56.235  18.818  -8.445  1.00  0.00           O  
ATOM   2140  CB  ASP B1460      56.911  16.959  -5.699  1.00  0.00           C  
ATOM   2141  N   VAL B1461      58.132  19.223  -7.294  1.00  0.00           N  
ATOM   2142  CA  VAL B1461      58.202  20.615  -7.709  1.00  0.00           C  
ATOM   2143  C   VAL B1461      58.181  20.775  -9.222  1.00  0.00           C  
ATOM   2144  O   VAL B1461      57.601  21.734  -9.740  1.00  0.00           O  
ATOM   2145  CB  VAL B1461      59.463  21.284  -7.153  1.00  0.00           C  
ATOM   2146  CG1 VAL B1461      59.639  22.648  -7.768  1.00  0.00           C  
ATOM   2147  CG2 VAL B1461      59.346  21.394  -5.638  1.00  0.00           C  
ATOM   2148  N   LEU B1462      58.812  19.837  -9.923  1.00  0.00           N  
ATOM   2149  CA  LEU B1462      58.871  19.879 -11.379  1.00  0.00           C  
ATOM   2150  C   LEU B1462      57.506  19.614 -12.022  1.00  0.00           C  
ATOM   2151  O   LEU B1462      57.353  19.730 -13.237  1.00  0.00           O  
ATOM   2152  CB  LEU B1462      59.897  18.862 -11.889  1.00  0.00           C  
ATOM   2153  CG  LEU B1462      61.372  19.257 -11.748  1.00  0.00           C  
ATOM   2154  CD1 LEU B1462      62.288  18.092 -12.099  1.00  0.00           C  
ATOM   2155  CD2 LEU B1462      61.642  20.433 -12.693  1.00  0.00           C  
ATOM   2156  N   LYS B1463      56.516  19.267 -11.207  1.00  0.00           N  
ATOM   2157  CA  LYS B1463      55.177  19.009 -11.718  1.00  0.00           C  
ATOM   2158  C   LYS B1463      54.402  20.322 -11.820  1.00  0.00           C  
ATOM   2159  O   LYS B1463      53.368  20.400 -12.494  1.00  0.00           O  
ATOM   2160  CB  LYS B1463      54.434  18.027 -10.796  1.00  0.00           C  
ATOM   2161  N   TYR B1465      54.918  21.350 -11.153  1.00  0.00           N  
ATOM   2162  CA  TYR B1465      54.291  22.666 -11.134  1.00  0.00           C  
ATOM   2163  C   TYR B1465      55.144  23.787 -11.759  1.00  0.00           C  
ATOM   2164  O   TYR B1465      54.606  24.794 -12.224  1.00  0.00           O  
ATOM   2165  CB  TYR B1465      53.926  23.039  -9.685  1.00  0.00           C  
ATOM   2166  CG  TYR B1465      53.093  21.979  -8.996  1.00  0.00           C  
ATOM   2167  CD1 TYR B1465      53.699  20.881  -8.389  1.00  0.00           C  
ATOM   2168  CD2 TYR B1465      51.697  22.019  -9.046  1.00  0.00           C  
ATOM   2169  CE1 TYR B1465      52.939  19.840  -7.859  1.00  0.00           C  
ATOM   2170  CE2 TYR B1465      50.924  20.982  -8.521  1.00  0.00           C  
ATOM   2171  CZ  TYR B1465      51.553  19.894  -7.933  1.00  0.00           C  
ATOM   2172  OH  TYR B1465      50.802  18.843  -7.452  1.00  0.00           O  
ATOM   2173  N   TYR B1467      56.464  23.617 -11.761  1.00  0.00           N  
ATOM   2174  CA  TYR B1467      57.349  24.629 -12.333  1.00  0.00           C  
ATOM   2175  C   TYR B1467      58.389  24.012 -13.268  1.00  0.00           C  
ATOM   2176  O   TYR B1467      58.919  22.935 -13.006  1.00  0.00           O  
ATOM   2177  CB  TYR B1467      58.028  25.435 -11.222  1.00  0.00           C  
ATOM   2178  CG  TYR B1467      57.025  26.170 -10.364  1.00  0.00           C  
ATOM   2179  CD1 TYR B1467      56.500  25.585  -9.208  1.00  0.00           C  
ATOM   2180  CD2 TYR B1467      56.514  27.408 -10.768  1.00  0.00           C  
ATOM   2181  CE1 TYR B1467      55.480  26.215  -8.478  1.00  0.00           C  
ATOM   2182  CE2 TYR B1467      55.496  28.048 -10.051  1.00  0.00           C  
ATOM   2183  CZ  TYR B1467      54.984  27.442  -8.909  1.00  0.00           C  
ATOM   2184  OH  TYR B1467      53.961  28.048  -8.215  1.00  0.00           O  
ATOM   2185  N   ASP B1506      58.670  24.687 -14.375  1.00  0.00           N  
ATOM   2186  CA  ASP B1506      59.629  24.138 -15.311  1.00  0.00           C  
ATOM   2187  C   ASP B1506      60.998  24.114 -14.637  1.00  0.00           C  
ATOM   2188  O   ASP B1506      61.267  24.895 -13.713  1.00  0.00           O  
ATOM   2189  CB  ASP B1506      59.636  24.939 -16.622  1.00  0.00           C  
ATOM   2190  CG  ASP B1506      60.063  26.379 -16.432  1.00  0.00           C  
ATOM   2191  OD1 ASP B1506      59.218  27.242 -16.142  1.00  0.00           O  
ATOM   2192  OD2 ASP B1506      61.264  26.644 -16.563  1.00  0.00           O  
ATOM   2193  N   ALA B1507      61.845  23.197 -15.087  1.00  0.00           N  
ATOM   2194  CA  ALA B1507      63.172  23.022 -14.516  1.00  0.00           C  
ATOM   2195  C   ALA B1507      63.976  24.307 -14.408  1.00  0.00           C  
ATOM   2196  O   ALA B1507      64.527  24.606 -13.345  1.00  0.00           O  
ATOM   2197  CB  ALA B1507      63.942  21.987 -15.316  1.00  0.00           C  
ATOM   2198  N   GLU B1508      64.020  25.082 -15.490  1.00  0.00           N  
ATOM   2199  CA  GLU B1508      64.791  26.310 -15.489  1.00  0.00           C  
ATOM   2200  C   GLU B1508      64.299  27.326 -14.478  1.00  0.00           C  
ATOM   2201  O   GLU B1508      65.092  28.040 -13.885  1.00  0.00           O  
ATOM   2202  CB  GLU B1508      64.829  26.932 -16.892  1.00  0.00           C  
ATOM   2203  CG  GLU B1508      65.763  28.143 -16.936  1.00  0.00           C  
ATOM   2204  CD  GLU B1508      66.239  28.514 -18.324  1.00  0.00           C  
ATOM   2205  OE1 GLU B1508      66.979  29.513 -18.435  1.00  0.00           O  
ATOM   2206  OE2 GLU B1508      65.891  27.814 -19.293  1.00  0.00           O  
ATOM   2207  N   THR B1509      62.989  27.406 -14.293  1.00  0.00           N  
ATOM   2208  CA  THR B1509      62.418  28.320 -13.311  1.00  0.00           C  
ATOM   2209  C   THR B1509      62.962  27.925 -11.922  1.00  0.00           C  
ATOM   2210  O   THR B1509      63.356  28.778 -11.131  1.00  0.00           O  
ATOM   2211  CB  THR B1509      60.858  28.234 -13.330  1.00  0.00           C  
ATOM   2212  OG1 THR B1509      60.350  29.015 -14.421  1.00  0.00           O  
ATOM   2213  CG2 THR B1509      60.251  28.725 -12.006  1.00  0.00           C  
ATOM   2214  N   VAL B1510      62.993  26.628 -11.636  1.00  0.00           N  
ATOM   2215  CA  VAL B1510      63.493  26.137 -10.350  1.00  0.00           C  
ATOM   2216  C   VAL B1510      64.981  26.441 -10.190  1.00  0.00           C  
ATOM   2217  O   VAL B1510      65.431  26.921  -9.138  1.00  0.00           O  
ATOM   2218  CB  VAL B1510      63.284  24.621 -10.229  1.00  0.00           C  
ATOM   2219  CG1 VAL B1510      63.751  24.121  -8.860  1.00  0.00           C  
ATOM   2220  CG2 VAL B1510      61.826  24.300 -10.461  1.00  0.00           C  
ATOM   2221  N   ARG B1511      65.746  26.160 -11.241  1.00  0.00           N  
ATOM   2222  CA  ARG B1511      67.181  26.415 -11.221  1.00  0.00           C  
ATOM   2223  C   ARG B1511      67.390  27.907 -11.017  1.00  0.00           C  
ATOM   2224  O   ARG B1511      68.198  28.310 -10.195  1.00  0.00           O  
ATOM   2225  CB  ARG B1511      67.842  25.974 -12.538  1.00  0.00           C  
ATOM   2226  CG  ARG B1511      69.364  26.199 -12.571  1.00  0.00           C  
ATOM   2227  CD  ARG B1511      69.974  25.917 -13.936  1.00  0.00           C  
ATOM   2228  NE  ARG B1511      71.406  26.233 -13.999  1.00  0.00           N  
ATOM   2229  CZ  ARG B1511      72.388  25.435 -13.586  1.00  0.00           C  
ATOM   2230  NH1 ARG B1511      72.115  24.248 -13.066  1.00  0.00           N  
ATOM   2231  NH2 ARG B1511      73.653  25.816 -13.700  1.00  0.00           N  
ATOM   2232  N   TYR B1516      66.661  28.727 -11.769  1.00  0.00           N  
ATOM   2233  CA  TYR B1516      66.790  30.172 -11.636  1.00  0.00           C  
ATOM   2234  C   TYR B1516      66.557  30.561 -10.175  1.00  0.00           C  
ATOM   2235  O   TYR B1516      67.308  31.357  -9.602  1.00  0.00           O  
ATOM   2236  CB  TYR B1516      65.781  30.891 -12.524  1.00  0.00           C  
ATOM   2237  CG  TYR B1516      65.887  32.392 -12.428  1.00  0.00           C  
ATOM   2238  CD1 TYR B1516      66.765  33.097 -13.246  1.00  0.00           C  
ATOM   2239  CD2 TYR B1516      65.146  33.102 -11.492  1.00  0.00           C  
ATOM   2240  CE1 TYR B1516      66.902  34.471 -13.135  1.00  0.00           C  
ATOM   2241  CE2 TYR B1516      65.274  34.478 -11.369  1.00  0.00           C  
ATOM   2242  CZ  TYR B1516      66.149  35.157 -12.186  1.00  0.00           C  
ATOM   2243  OH  TYR B1516      66.289  36.519 -12.054  1.00  0.00           O  
ATOM   2244  N   PHE B1517      65.509  29.993  -9.582  1.00  0.00           N  
ATOM   2245  CA  PHE B1517      65.185  30.254  -8.188  1.00  0.00           C  
ATOM   2246  C   PHE B1517      66.340  29.868  -7.260  1.00  0.00           C  
ATOM   2247  O   PHE B1517      66.669  30.608  -6.339  1.00  0.00           O  
ATOM   2248  CB  PHE B1517      63.913  29.482  -7.782  1.00  0.00           C  
ATOM   2249  CG  PHE B1517      63.794  29.245  -6.293  1.00  0.00           C  
ATOM   2250  CD1 PHE B1517      63.588  30.305  -5.412  1.00  0.00           C  
ATOM   2251  CD2 PHE B1517      63.935  27.963  -5.771  1.00  0.00           C  
ATOM   2252  CE1 PHE B1517      63.524  30.097  -4.037  1.00  0.00           C  
ATOM   2253  CE2 PHE B1517      63.872  27.748  -4.392  1.00  0.00           C  
ATOM   2254  CZ  PHE B1517      63.665  28.822  -3.525  1.00  0.00           C  
ATOM   2255  N   LEU B1518      66.958  28.717  -7.518  1.00  0.00           N  
ATOM   2256  CA  LEU B1518      68.049  28.241  -6.678  1.00  0.00           C  
ATOM   2257  C   LEU B1518      69.296  29.108  -6.687  1.00  0.00           C  
ATOM   2258  O   LEU B1518      70.116  29.012  -5.777  1.00  0.00           O  
ATOM   2259  CB  LEU B1518      68.417  26.810  -7.049  1.00  0.00           C  
ATOM   2260  CG  LEU B1518      67.332  25.751  -6.787  1.00  0.00           C  
ATOM   2261  CD1 LEU B1518      67.848  24.406  -7.261  1.00  0.00           C  
ATOM   2262  CD2 LEU B1518      66.987  25.681  -5.311  1.00  0.00           C  
ATOM   2263  N   MET B1526      69.461  29.948  -7.703  1.00  0.00           N  
ATOM   2264  CA  MET B1526      70.630  30.818  -7.730  1.00  0.00           C  
ATOM   2265  C   MET B1526      70.206  32.243  -7.453  1.00  0.00           C  
ATOM   2266  O   MET B1526      71.040  33.143  -7.475  1.00  0.00           O  
ATOM   2267  CB  MET B1526      71.339  30.772  -9.090  1.00  0.00           C  
ATOM   2268  CG  MET B1526      71.676  29.364  -9.590  1.00  0.00           C  
ATOM   2269  SD  MET B1526      72.416  29.281 -11.270  1.00  0.00           S  
ATOM   2270  CE  MET B1526      71.019  29.653 -12.353  1.00  0.00           C  
ATOM   2271  N   SER B1528      68.926  32.461  -7.169  1.00  0.00           N  
ATOM   2272  CA  SER B1528      68.478  33.832  -6.942  1.00  0.00           C  
ATOM   2273  C   SER B1528      69.077  34.503  -5.704  1.00  0.00           C  
ATOM   2274  O   SER B1528      69.050  35.733  -5.575  1.00  0.00           O  
ATOM   2275  CB  SER B1528      66.949  33.912  -6.905  1.00  0.00           C  
ATOM   2276  OG  SER B1528      66.409  33.123  -5.870  1.00  0.00           O  
ATOM   2277  N   GLY B1529      69.623  33.707  -4.794  1.00  0.00           N  
ATOM   2278  CA  GLY B1529      70.234  34.284  -3.605  1.00  0.00           C  
ATOM   2279  C   GLY B1529      71.685  33.860  -3.563  1.00  0.00           C  
ATOM   2280  O   GLY B1529      72.057  32.897  -4.238  1.00  0.00           O  
ATOM   2281  N   HIS B1551      72.515  34.563  -2.800  1.00  0.00           N  
ATOM   2282  CA  HIS B1551      73.918  34.181  -2.705  1.00  0.00           C  
ATOM   2283  C   HIS B1551      73.956  32.747  -2.170  1.00  0.00           C  
ATOM   2284  O   HIS B1551      73.200  32.403  -1.263  1.00  0.00           O  
ATOM   2285  CB  HIS B1551      74.681  35.115  -1.766  1.00  0.00           C  
ATOM   2286  CG  HIS B1551      76.138  34.805  -1.691  1.00  0.00           C  
ATOM   2287  ND1 HIS B1551      76.953  34.800  -2.805  1.00  0.00           N  
ATOM   2288  CD2 HIS B1551      76.924  34.432  -0.653  1.00  0.00           C  
ATOM   2289  CE1 HIS B1551      78.171  34.437  -2.456  1.00  0.00           C  
ATOM   2290  NE2 HIS B1551      78.181  34.208  -1.153  1.00  0.00           N  
ATOM   2291  N   TYR B1594      74.837  31.917  -2.720  1.00  0.00           N  
ATOM   2292  CA  TYR B1594      74.881  30.522  -2.322  1.00  0.00           C  
ATOM   2293  C   TYR B1594      75.097  30.298  -0.827  1.00  0.00           C  
ATOM   2294  O   TYR B1594      74.613  29.311  -0.269  1.00  0.00           O  
ATOM   2295  CB  TYR B1594      75.929  29.767  -3.146  1.00  0.00           C  
ATOM   2296  CG  TYR B1594      77.351  29.940  -2.673  1.00  0.00           C  
ATOM   2297  CD1 TYR B1594      77.934  29.012  -1.807  1.00  0.00           C  
ATOM   2298  CD2 TYR B1594      78.120  31.024  -3.099  1.00  0.00           C  
ATOM   2299  CE1 TYR B1594      79.244  29.153  -1.383  1.00  0.00           C  
ATOM   2300  CE2 TYR B1594      79.433  31.175  -2.679  1.00  0.00           C  
ATOM   2301  CZ  TYR B1594      79.988  30.238  -1.821  1.00  0.00           C  
ATOM   2302  OH  TYR B1594      81.285  30.394  -1.400  1.00  0.00           O  
ATOM   2303  N   ARG B1596      75.821  31.199  -0.174  1.00  0.00           N  
ATOM   2304  CA  ARG B1596      76.037  31.060   1.262  1.00  0.00           C  
ATOM   2305  C   ARG B1596      74.817  31.523   2.061  1.00  0.00           C  
ATOM   2306  O   ARG B1596      74.712  31.234   3.247  1.00  0.00           O  
ATOM   2307  CB  ARG B1596      77.296  31.830   1.709  1.00  0.00           C  
ATOM   2308  CG  ARG B1596      78.622  31.081   1.393  1.00  0.00           C  
ATOM   2309  CD  ARG B1596      79.878  31.757   1.965  1.00  0.00           C  
ATOM   2310  NE  ARG B1596      80.174  33.052   1.348  1.00  0.00           N  
ATOM   2311  CZ  ARG B1596      80.087  34.218   1.979  1.00  0.00           C  
ATOM   2312  NH1 ARG B1596      79.713  34.257   3.249  1.00  0.00           N  
ATOM   2313  NH2 ARG B1596      80.391  35.347   1.350  1.00  0.00           N  
ATOM   2314  N   SER B1601      73.888  32.223   1.414  1.00  0.00           N  
ATOM   2315  CA  SER B1601      72.695  32.698   2.115  1.00  0.00           C  
ATOM   2316  C   SER B1601      71.598  31.625   2.226  1.00  0.00           C  
ATOM   2317  O   SER B1601      71.630  30.625   1.516  1.00  0.00           O  
ATOM   2318  CB  SER B1601      72.122  33.927   1.405  1.00  0.00           C  
ATOM   2319  OG  SER B1601      73.122  34.912   1.215  1.00  0.00           O  
ATOM   2320  N   GLN B1602      70.642  31.823   3.131  1.00  0.00           N  
ATOM   2321  CA  GLN B1602      69.559  30.871   3.253  1.00  0.00           C  
ATOM   2322  C   GLN B1602      68.605  31.220   2.134  1.00  0.00           C  
ATOM   2323  O   GLN B1602      68.401  32.384   1.834  1.00  0.00           O  
ATOM   2324  CB  GLN B1602      68.855  30.986   4.607  1.00  0.00           C  
ATOM   2325  CG  GLN B1602      69.749  30.592   5.775  1.00  0.00           C  
ATOM   2326  CD  GLN B1602      69.000  30.491   7.094  1.00  0.00           C  
ATOM   2327  OE1 GLN B1602      68.178  31.354   7.426  1.00  0.00           O  
ATOM   2328  NE2 GLN B1602      69.290  29.443   7.861  1.00  0.00           N  
ATOM   2329  N   LEU B1603      68.046  30.209   1.488  1.00  0.00           N  
ATOM   2330  CA  LEU B1603      67.117  30.444   0.403  1.00  0.00           C  
ATOM   2331  C   LEU B1603      65.740  29.995   0.889  1.00  0.00           C  
ATOM   2332  O   LEU B1603      65.569  28.855   1.320  1.00  0.00           O  
ATOM   2333  CB  LEU B1603      67.539  29.635  -0.822  1.00  0.00           C  
ATOM   2334  CG  LEU B1603      66.886  30.022  -2.148  1.00  0.00           C  
ATOM   2335  CD1 LEU B1603      67.427  31.388  -2.577  1.00  0.00           C  
ATOM   2336  CD2 LEU B1603      67.178  28.987  -3.235  1.00  0.00           C  
ATOM   2337  N   ASN B1604      64.766  30.895   0.820  1.00  0.00           N  
ATOM   2338  CA  ASN B1604      63.411  30.590   1.250  1.00  0.00           C  
ATOM   2339  C   ASN B1604      62.566  30.087   0.082  1.00  0.00           C  
ATOM   2340  O   ASN B1604      62.362  30.795  -0.901  1.00  0.00           O  
ATOM   2341  CB  ASN B1604      62.765  31.827   1.879  1.00  0.00           C  
ATOM   2342  N   TYR B1613      62.076  28.862   0.213  1.00  0.00           N  
ATOM   2343  CA  TYR B1613      61.254  28.230  -0.800  1.00  0.00           C  
ATOM   2344  C   TYR B1613      59.780  28.569  -0.580  1.00  0.00           C  
ATOM   2345  O   TYR B1613      59.237  28.334   0.498  1.00  0.00           O  
ATOM   2346  CB  TYR B1613      61.440  26.714  -0.736  1.00  0.00           C  
ATOM   2347  CG  TYR B1613      60.563  25.960  -1.703  1.00  0.00           C  
ATOM   2348  CD1 TYR B1613      60.952  25.776  -3.025  1.00  0.00           C  
ATOM   2349  CD2 TYR B1613      59.315  25.477  -1.309  1.00  0.00           C  
ATOM   2350  CE1 TYR B1613      60.121  25.127  -3.931  1.00  0.00           C  
ATOM   2351  CE2 TYR B1613      58.472  24.828  -2.209  1.00  0.00           C  
ATOM   2352  CZ  TYR B1613      58.883  24.660  -3.519  1.00  0.00           C  
ATOM   2353  OH  TYR B1613      58.067  24.028  -4.429  1.00  0.00           O  
ATOM   2354  N   SER B1614      59.136  29.126  -1.600  1.00  0.00           N  
ATOM   2355  CA  SER B1614      57.727  29.484  -1.505  1.00  0.00           C  
ATOM   2356  C   SER B1614      57.175  29.565  -2.908  1.00  0.00           C  
ATOM   2357  O   SER B1614      57.910  29.862  -3.852  1.00  0.00           O  
ATOM   2358  CB  SER B1614      57.542  30.851  -0.854  1.00  0.00           C  
ATOM   2359  OG  SER B1614      57.697  31.868  -1.829  1.00  0.00           O  
ATOM   2360  N   GLU B1615      55.874  29.325  -3.036  1.00  0.00           N  
ATOM   2361  CA  GLU B1615      55.206  29.379  -4.326  1.00  0.00           C  
ATOM   2362  C   GLU B1615      55.472  30.727  -4.984  1.00  0.00           C  
ATOM   2363  O   GLU B1615      55.652  30.808  -6.200  1.00  0.00           O  
ATOM   2364  CB  GLU B1615      53.699  29.173  -4.139  1.00  0.00           C  
ATOM   2365  N   GLU B1616      55.520  31.779  -4.174  1.00  0.00           N  
ATOM   2366  CA  GLU B1616      55.736  33.124  -4.692  1.00  0.00           C  
ATOM   2367  C   GLU B1616      57.115  33.306  -5.303  1.00  0.00           C  
ATOM   2368  O   GLU B1616      57.252  33.928  -6.357  1.00  0.00           O  
ATOM   2369  CB  GLU B1616      55.526  34.155  -3.582  1.00  0.00           C  
ATOM   2370  CG  GLU B1616      55.653  35.615  -4.017  1.00  0.00           C  
ATOM   2371  CD  GLU B1616      54.622  36.050  -5.063  1.00  0.00           C  
ATOM   2372  OE1 GLU B1616      53.481  35.524  -5.056  1.00  0.00           O  
ATOM   2373  OE2 GLU B1616      54.952  36.946  -5.883  1.00  0.00           O  
ATOM   2374  N   ASN B1617      58.141  32.786  -4.641  1.00  0.00           N  
ATOM   2375  CA  ASN B1617      59.484  32.918  -5.178  1.00  0.00           C  
ATOM   2376  C   ASN B1617      59.649  32.170  -6.516  1.00  0.00           C  
ATOM   2377  O   ASN B1617      60.423  32.594  -7.361  1.00  0.00           O  
ATOM   2378  CB  ASN B1617      60.529  32.440  -4.161  1.00  0.00           C  
ATOM   2379  CG  ASN B1617      60.606  33.337  -2.933  1.00  0.00           C  
ATOM   2380  OD1 ASN B1617      60.410  34.555  -3.017  1.00  0.00           O  
ATOM   2381  ND2 ASN B1617      60.912  32.743  -1.790  1.00  0.00           N  
ATOM   2382  N   LEU B1619      58.921  31.076  -6.709  1.00  0.00           N  
ATOM   2383  CA  LEU B1619      59.011  30.331  -7.954  1.00  0.00           C  
ATOM   2384  C   LEU B1619      58.317  31.067  -9.104  1.00  0.00           C  
ATOM   2385  O   LEU B1619      58.825  31.092 -10.235  1.00  0.00           O  
ATOM   2386  CB  LEU B1619      58.400  28.936  -7.807  1.00  0.00           C  
ATOM   2387  CG  LEU B1619      59.341  27.804  -7.364  1.00  0.00           C  
ATOM   2388  CD1 LEU B1619      60.380  27.508  -8.443  1.00  0.00           C  
ATOM   2389  CD2 LEU B1619      60.025  28.197  -6.075  1.00  0.00           C  
ATOM   2390  N   LYS B1620      57.164  31.663  -8.811  1.00  0.00           N  
ATOM   2391  CA  LYS B1620      56.404  32.405  -9.808  1.00  0.00           C  
ATOM   2392  C   LYS B1620      57.202  33.629 -10.268  1.00  0.00           C  
ATOM   2393  O   LYS B1620      57.220  33.959 -11.462  1.00  0.00           O  
ATOM   2394  CB  LYS B1620      55.041  32.827  -9.236  1.00  0.00           C  
ATOM   2395  N   GLN B1621      57.865  34.294  -9.324  1.00  0.00           N  
ATOM   2396  CA  GLN B1621      58.702  35.450  -9.640  1.00  0.00           C  
ATOM   2397  C   GLN B1621      59.884  34.988 -10.484  1.00  0.00           C  
ATOM   2398  O   GLN B1621      60.315  35.681 -11.403  1.00  0.00           O  
ATOM   2399  CB  GLN B1621      59.242  36.103  -8.357  1.00  0.00           C  
ATOM   2400  CG  GLN B1621      58.241  37.006  -7.673  1.00  0.00           C  
ATOM   2401  CD  GLN B1621      57.924  38.227  -8.511  1.00  0.00           C  
ATOM   2402  OE1 GLN B1621      58.794  39.068  -8.750  1.00  0.00           O  
ATOM   2403  NE2 GLN B1621      56.678  38.323  -8.984  1.00  0.00           N  
ATOM   2404  N   ALA B1622      60.415  33.818 -10.150  1.00  0.00           N  
ATOM   2405  CA  ALA B1622      61.541  33.267 -10.881  1.00  0.00           C  
ATOM   2406  C   ALA B1622      61.087  33.045 -12.323  1.00  0.00           C  
ATOM   2407  O   ALA B1622      61.839  33.278 -13.266  1.00  0.00           O  
ATOM   2408  CB  ALA B1622      61.989  31.943 -10.250  1.00  0.00           C  
ATOM   2409  N   ARG B1634      59.850  32.587 -12.484  1.00  0.00           N  
ATOM   2410  CA  ARG B1634      59.302  32.349 -13.814  1.00  0.00           C  
ATOM   2411  C   ARG B1634      59.133  33.677 -14.574  1.00  0.00           C  
ATOM   2412  O   ARG B1634      59.408  33.758 -15.774  1.00  0.00           O  
ATOM   2413  CB  ARG B1634      57.948  31.632 -13.706  1.00  0.00           C  
ATOM   2414  CG  ARG B1634      57.170  31.558 -15.016  1.00  0.00           C  
ATOM   2415  CD  ARG B1634      57.715  30.498 -15.989  1.00  0.00           C  
ATOM   2416  NE  ARG B1634      57.176  30.724 -17.324  1.00  0.00           N  
ATOM   2417  CZ  ARG B1634      57.294  29.889 -18.345  1.00  0.00           C  
ATOM   2418  NH1 ARG B1634      57.946  28.743 -18.205  1.00  0.00           N  
ATOM   2419  NH2 ARG B1634      56.732  30.200 -19.501  1.00  0.00           N  
ATOM   2420  N   ALA B1635      58.685  34.719 -13.879  1.00  0.00           N  
ATOM   2421  CA  ALA B1635      58.479  36.016 -14.522  1.00  0.00           C  
ATOM   2422  C   ALA B1635      59.813  36.630 -14.936  1.00  0.00           C  
ATOM   2423  O   ALA B1635      59.953  37.151 -16.039  1.00  0.00           O  
ATOM   2424  CB  ALA B1635      57.733  36.956 -13.578  1.00  0.00           C  
ATOM   2425  N   ALA B1636      60.794  36.551 -14.044  1.00  0.00           N  
ATOM   2426  CA  ALA B1636      62.127  37.090 -14.309  1.00  0.00           C  
ATOM   2427  C   ALA B1636      62.676  36.503 -15.596  1.00  0.00           C  
ATOM   2428  O   ALA B1636      63.196  37.217 -16.454  1.00  0.00           O  
ATOM   2429  CB  ALA B1636      63.042  36.758 -13.169  1.00  0.00           C  
ATOM   2430  N   LEU B1637      62.531  35.192 -15.717  1.00  0.00           N  
ATOM   2431  CA  LEU B1637      62.993  34.445 -16.872  1.00  0.00           C  
ATOM   2432  C   LEU B1637      62.243  34.831 -18.151  1.00  0.00           C  
ATOM   2433  O   LEU B1637      62.837  34.916 -19.231  1.00  0.00           O  
ATOM   2434  CB  LEU B1637      62.826  32.961 -16.576  1.00  0.00           C  
ATOM   2435  CG  LEU B1637      64.011  32.039 -16.826  1.00  0.00           C  
ATOM   2436  CD1 LEU B1637      65.339  32.692 -16.464  1.00  0.00           C  
ATOM   2437  CD2 LEU B1637      63.779  30.782 -16.018  1.00  0.00           C  
ATOM   2438  N   GLU B1638      60.939  35.056 -18.032  1.00  0.00           N  
ATOM   2439  CA  GLU B1638      60.136  35.441 -19.189  1.00  0.00           C  
ATOM   2440  C   GLU B1638      60.656  36.780 -19.724  1.00  0.00           C  
ATOM   2441  O   GLU B1638      60.655  37.037 -20.935  1.00  0.00           O  
ATOM   2442  CB  GLU B1638      58.649  35.555 -18.809  1.00  0.00           C  
ATOM   2443  CG  GLU B1638      57.887  34.221 -18.793  1.00  0.00           C  
ATOM   2444  CD  GLU B1638      56.441  34.367 -18.310  1.00  0.00           C  
ATOM   2445  OE1 GLU B1638      55.849  35.445 -18.532  1.00  0.00           O  
ATOM   2446  OE2 GLU B1638      55.894  33.407 -17.727  1.00  0.00           O  
ATOM   2447  N   ARG B1639      61.118  37.622 -18.809  1.00  0.00           N  
ATOM   2448  CA  ARG B1639      61.667  38.914 -19.170  1.00  0.00           C  
ATOM   2449  C   ARG B1639      62.944  38.720 -20.007  1.00  0.00           C  
ATOM   2450  O   ARG B1639      63.097  39.300 -21.094  1.00  0.00           O  
ATOM   2451  CB  ARG B1639      61.970  39.720 -17.898  1.00  0.00           C  
ATOM   2452  CG  ARG B1639      62.926  40.903 -18.088  1.00  0.00           C  
ATOM   2453  CD  ARG B1639      62.365  41.988 -18.989  1.00  0.00           C  
ATOM   2454  NE  ARG B1639      63.282  43.120 -19.030  1.00  0.00           N  
ATOM   2455  CZ  ARG B1639      63.114  44.205 -19.776  1.00  0.00           C  
ATOM   2456  NH1 ARG B1639      62.050  44.328 -20.562  1.00  0.00           N  
ATOM   2457  NH2 ARG B1639      64.019  45.172 -19.726  1.00  0.00           N  
ATOM   2458  N   LEU B1640      63.854  37.893 -19.501  1.00  0.00           N  
ATOM   2459  CA  LEU B1640      65.098  37.622 -20.203  1.00  0.00           C  
ATOM   2460  C   LEU B1640      64.853  36.986 -21.580  1.00  0.00           C  
ATOM   2461  O   LEU B1640      65.452  37.390 -22.575  1.00  0.00           O  
ATOM   2462  CB  LEU B1640      65.991  36.701 -19.359  1.00  0.00           C  
ATOM   2463  CG  LEU B1640      66.571  37.294 -18.069  1.00  0.00           C  
ATOM   2464  CD1 LEU B1640      67.238  36.192 -17.268  1.00  0.00           C  
ATOM   2465  CD2 LEU B1640      67.566  38.416 -18.389  1.00  0.00           C  
ATOM   2466  N   TYR B1641      63.976  35.993 -21.635  1.00  0.00           N  
ATOM   2467  CA  TYR B1641      63.702  35.333 -22.896  1.00  0.00           C  
ATOM   2468  C   TYR B1641      62.983  36.247 -23.880  1.00  0.00           C  
ATOM   2469  O   TYR B1641      63.230  36.197 -25.086  1.00  0.00           O  
ATOM   2470  CB  TYR B1641      62.879  34.075 -22.665  1.00  0.00           C  
ATOM   2471  CG  TYR B1641      63.723  32.847 -22.420  1.00  0.00           C  
ATOM   2472  CD1 TYR B1641      63.694  32.186 -21.190  1.00  0.00           C  
ATOM   2473  CD2 TYR B1641      64.538  32.332 -23.431  1.00  0.00           C  
ATOM   2474  CE1 TYR B1641      64.447  31.036 -20.978  1.00  0.00           C  
ATOM   2475  CE2 TYR B1641      65.298  31.189 -23.229  1.00  0.00           C  
ATOM   2476  CZ  TYR B1641      65.250  30.547 -22.005  1.00  0.00           C  
ATOM   2477  OH  TYR B1641      66.016  29.426 -21.815  1.00  0.00           O  
ATOM   2478  N   THR B1642      62.089  37.081 -23.367  1.00  0.00           N  
ATOM   2479  CA  THR B1642      61.373  37.990 -24.231  1.00  0.00           C  
ATOM   2480  C   THR B1642      62.419  38.839 -24.964  1.00  0.00           C  
ATOM   2481  O   THR B1642      62.371  38.969 -26.190  1.00  0.00           O  
ATOM   2482  CB  THR B1642      60.358  38.833 -23.409  1.00  0.00           C  
ATOM   2483  OG1 THR B1642      59.365  37.951 -22.874  1.00  0.00           O  
ATOM   2484  CG2 THR B1642      59.656  39.864 -24.276  1.00  0.00           C  
ATOM   2485  N   ALA B1662      63.393  39.367 -24.231  1.00  0.00           N  
ATOM   2486  CA  ALA B1662      64.440  40.144 -24.874  1.00  0.00           C  
ATOM   2487  C   ALA B1662      65.123  39.321 -25.975  1.00  0.00           C  
ATOM   2488  O   ALA B1662      65.392  39.845 -27.046  1.00  0.00           O  
ATOM   2489  CB  ALA B1662      65.470  40.605 -23.849  1.00  0.00           C  
ATOM   2490  N   LEU B1663      65.382  38.039 -25.719  1.00  0.00           N  
ATOM   2491  CA  LEU B1663      66.045  37.179 -26.699  1.00  0.00           C  
ATOM   2492  C   LEU B1663      65.164  36.719 -27.869  1.00  0.00           C  
ATOM   2493  O   LEU B1663      65.678  36.390 -28.939  1.00  0.00           O  
ATOM   2494  CB  LEU B1663      66.631  35.951 -26.002  1.00  0.00           C  
ATOM   2495  CG  LEU B1663      67.782  36.182 -25.005  1.00  0.00           C  
ATOM   2496  CD1 LEU B1663      68.088  34.888 -24.251  1.00  0.00           C  
ATOM   2497  CD2 LEU B1663      69.026  36.680 -25.730  1.00  0.00           C  
ATOM   2498  N   ARG B1664      63.849  36.689 -27.654  1.00  0.00           N  
ATOM   2499  CA  ARG B1664      62.903  36.261 -28.678  1.00  0.00           C  
ATOM   2500  C   ARG B1664      63.122  37.027 -29.989  1.00  0.00           C  
ATOM   2501  O   ARG B1664      63.182  38.264 -29.995  1.00  0.00           O  
ATOM   2502  CB  ARG B1664      61.462  36.466 -28.191  1.00  0.00           C  
ATOM   2503  CG  ARG B1664      60.385  35.926 -29.139  1.00  0.00           C  
ATOM   2504  CD  ARG B1664      58.995  36.180 -28.582  1.00  0.00           C  
ATOM   2505  NE  ARG B1664      58.820  37.588 -28.197  1.00  0.00           N  
ATOM   2506  CZ  ARG B1664      57.816  38.053 -27.455  1.00  0.00           C  
ATOM   2507  NH1 ARG B1664      56.868  37.230 -27.001  1.00  0.00           N  
ATOM   2508  NH2 ARG B1664      57.771  39.339 -27.157  1.00  0.00           N  
ATOM   2509  N   GLY B1665      63.246  36.278 -31.087  1.00  0.00           N  
ATOM   2510  CA  GLY B1665      63.453  36.880 -32.391  1.00  0.00           C  
ATOM   2511  C   GLY B1665      64.889  37.170 -32.787  1.00  0.00           C  
ATOM   2512  O   GLY B1665      65.118  37.625 -33.906  1.00  0.00           O  
ATOM   2513  N   THR B1666      65.858  36.930 -31.903  1.00  0.00           N  
ATOM   2514  CA  THR B1666      67.252  37.187 -32.255  1.00  0.00           C  
ATOM   2515  C   THR B1666      67.893  35.944 -32.885  1.00  0.00           C  
ATOM   2516  O   THR B1666      67.460  34.813 -32.637  1.00  0.00           O  
ATOM   2517  CB  THR B1666      68.092  37.639 -31.034  1.00  0.00           C  
ATOM   2518  OG1 THR B1666      68.101  36.609 -30.039  1.00  0.00           O  
ATOM   2519  CG2 THR B1666      67.528  38.931 -30.442  1.00  0.00           C  
ATOM   2520  N   ASP B1667      68.931  36.157 -33.696  1.00  0.00           N  
ATOM   2521  CA  ASP B1667      69.613  35.066 -34.393  1.00  0.00           C  
ATOM   2522  C   ASP B1667      70.763  34.469 -33.593  1.00  0.00           C  
ATOM   2523  O   ASP B1667      71.840  35.058 -33.510  1.00  0.00           O  
ATOM   2524  CB  ASP B1667      70.116  35.572 -35.747  1.00  0.00           C  
ATOM   2525  CG  ASP B1667      70.537  34.450 -36.673  1.00  0.00           C  
ATOM   2526  OD1 ASP B1667      70.461  34.653 -37.900  1.00  0.00           O  
ATOM   2527  OD2 ASP B1667      70.945  33.375 -36.183  1.00  0.00           O  
ATOM   2528  N   LYS B1668      70.512  33.292 -33.019  1.00  0.00           N  
ATOM   2529  CA  LYS B1668      71.474  32.562 -32.192  1.00  0.00           C  
ATOM   2530  C   LYS B1668      72.808  32.273 -32.855  1.00  0.00           C  
ATOM   2531  O   LYS B1668      73.808  32.035 -32.169  1.00  0.00           O  
ATOM   2532  CB  LYS B1668      70.844  31.238 -31.717  1.00  0.00           C  
ATOM   2533  CG  LYS B1668      69.757  31.440 -30.656  1.00  0.00           C  
ATOM   2534  CD  LYS B1668      68.912  30.191 -30.412  1.00  0.00           C  
ATOM   2535  CE  LYS B1668      68.650  29.983 -28.918  1.00  0.00           C  
ATOM   2536  NZ  LYS B1668      69.921  29.667 -28.185  1.00  0.00           N  
ATOM   2537  N   THR B1669      72.838  32.304 -34.179  1.00  0.00           N  
ATOM   2538  CA  THR B1669      74.068  32.006 -34.888  1.00  0.00           C  
ATOM   2539  C   THR B1669      75.020  33.178 -35.003  1.00  0.00           C  
ATOM   2540  O   THR B1669      76.170  32.998 -35.403  1.00  0.00           O  
ATOM   2541  CB  THR B1669      73.777  31.503 -36.297  1.00  0.00           C  
ATOM   2542  OG1 THR B1669      73.343  32.602 -37.110  1.00  0.00           O  
ATOM   2543  CG2 THR B1669      72.693  30.427 -36.259  1.00  0.00           C  
ATOM   2544  N   VAL B1670      74.564  34.375 -34.657  1.00  0.00           N  
ATOM   2545  CA  VAL B1670      75.438  35.536 -34.760  1.00  0.00           C  
ATOM   2546  C   VAL B1670      76.382  35.616 -33.574  1.00  0.00           C  
ATOM   2547  O   VAL B1670      75.969  35.479 -32.435  1.00  0.00           O  
ATOM   2548  CB  VAL B1670      74.647  36.849 -34.864  1.00  0.00           C  
ATOM   2549  CG1 VAL B1670      75.619  38.018 -34.956  1.00  0.00           C  
ATOM   2550  CG2 VAL B1670      73.744  36.818 -36.091  1.00  0.00           C  
ATOM   2551  N   ALA B1671      77.657  35.839 -33.864  1.00  0.00           N  
ATOM   2552  CA  ALA B1671      78.683  35.911 -32.841  1.00  0.00           C  
ATOM   2553  C   ALA B1671      78.460  37.050 -31.851  1.00  0.00           C  
ATOM   2554  O   ALA B1671      77.912  38.099 -32.190  1.00  0.00           O  
ATOM   2555  CB  ALA B1671      80.054  36.043 -33.501  1.00  0.00           C  
ATOM   2556  N   PRO B1672      78.910  36.861 -30.606  1.00  0.00           N  
ATOM   2557  CA  PRO B1672      78.740  37.893 -29.581  1.00  0.00           C  
ATOM   2558  C   PRO B1672      79.695  39.079 -29.715  1.00  0.00           C  
ATOM   2559  O   PRO B1672      80.862  38.924 -30.100  1.00  0.00           O  
ATOM   2560  CB  PRO B1672      78.955  37.118 -28.290  1.00  0.00           C  
ATOM   2561  CG  PRO B1672      80.019  36.130 -28.681  1.00  0.00           C  
ATOM   2562  CD  PRO B1672      79.576  35.664 -30.055  1.00  0.00           C  
ATOM   2563  N   ALA B1673      79.199  40.262 -29.382  1.00  0.00           N  
ATOM   2564  CA  ALA B1673      80.027  41.459 -29.449  1.00  0.00           C  
ATOM   2565  C   ALA B1673      79.268  42.648 -28.904  1.00  0.00           C  
ATOM   2566  O   ALA B1673      78.051  42.645 -28.903  1.00  0.00           O  
ATOM   2567  CB  ALA B1673      80.448  41.729 -30.890  1.00  0.00           C  
ATOM   2568  N   GLY B1684      79.994  43.651 -28.423  1.00  0.00           N  
ATOM   2569  CA  GLY B1684      79.341  44.835 -27.899  1.00  0.00           C  
ATOM   2570  C   GLY B1684      78.975  44.766 -26.431  1.00  0.00           C  
ATOM   2571  O   GLY B1684      78.683  45.796 -25.818  1.00  0.00           O  
ATOM   2572  N   GLY B1685      78.989  43.563 -25.866  1.00  0.00           N  
ATOM   2573  CA  GLY B1685      78.654  43.404 -24.463  1.00  0.00           C  
ATOM   2574  C   GLY B1685      79.872  43.269 -23.562  1.00  0.00           C  
ATOM   2575  O   GLY B1685      79.749  42.811 -22.424  1.00  0.00           O  
ATOM   2576  N   GLU B1688      81.038  43.678 -24.064  1.00  0.00           N  
ATOM   2577  CA  GLU B1688      82.289  43.586 -23.313  1.00  0.00           C  
ATOM   2578  C   GLU B1688      82.247  44.286 -21.951  1.00  0.00           C  
ATOM   2579  O   GLU B1688      82.848  43.819 -20.999  1.00  0.00           O  
ATOM   2580  CB  GLU B1688      83.442  44.155 -24.137  1.00  0.00           C  
ATOM   2581  CG  GLU B1688      83.669  43.468 -25.478  1.00  0.00           C  
ATOM   2582  CD  GLU B1688      82.589  43.779 -26.508  1.00  0.00           C  
ATOM   2583  OE1 GLU B1688      82.441  42.991 -27.466  1.00  0.00           O  
ATOM   2584  OE2 GLU B1688      81.908  44.810 -26.366  1.00  0.00           O  
ATOM   2585  N   ALA B1689      81.549  45.411 -21.863  1.00  0.00           N  
ATOM   2586  CA  ALA B1689      81.452  46.129 -20.601  1.00  0.00           C  
ATOM   2587  C   ALA B1689      80.592  45.321 -19.636  1.00  0.00           C  
ATOM   2588  O   ALA B1689      80.838  45.302 -18.432  1.00  0.00           O  
ATOM   2589  CB  ALA B1689      80.845  47.515 -20.815  1.00  0.00           C  
ATOM   2590  N   PHE B1690      79.579  44.647 -20.167  1.00  0.00           N  
ATOM   2591  CA  PHE B1690      78.709  43.849 -19.325  1.00  0.00           C  
ATOM   2592  C   PHE B1690      79.452  42.610 -18.860  1.00  0.00           C  
ATOM   2593  O   PHE B1690      79.400  42.258 -17.669  1.00  0.00           O  
ATOM   2594  CB  PHE B1690      77.439  43.448 -20.070  1.00  0.00           C  
ATOM   2595  CG  PHE B1690      76.503  44.592 -20.329  1.00  0.00           C  
ATOM   2596  CD1 PHE B1690      76.503  45.243 -21.551  1.00  0.00           C  
ATOM   2597  CD2 PHE B1690      75.621  45.019 -19.349  1.00  0.00           C  
ATOM   2598  CE1 PHE B1690      75.633  46.305 -21.795  1.00  0.00           C  
ATOM   2599  CE2 PHE B1690      74.745  46.080 -19.582  1.00  0.00           C  
ATOM   2600  CZ  PHE B1690      74.753  46.720 -20.806  1.00  0.00           C  
ATOM   2601  N   GLU B1691      80.150  41.949 -19.790  1.00  0.00           N  
ATOM   2602  CA  GLU B1691      80.909  40.747 -19.442  1.00  0.00           C  
ATOM   2603  C   GLU B1691      81.927  41.065 -18.347  1.00  0.00           C  
ATOM   2604  O   GLU B1691      82.246  40.208 -17.517  1.00  0.00           O  
ATOM   2605  CB  GLU B1691      81.654  40.159 -20.658  1.00  0.00           C  
ATOM   2606  CG  GLU B1691      82.650  39.088 -20.244  1.00  0.00           C  
ATOM   2607  CD  GLU B1691      83.228  38.324 -21.408  1.00  0.00           C  
ATOM   2608  OE1 GLU B1691      82.579  38.238 -22.455  1.00  0.00           O  
ATOM   2609  OE2 GLU B1691      84.337  37.784 -21.280  1.00  0.00           O  
ATOM   2610  N   ALA B1692      82.427  42.300 -18.350  1.00  0.00           N  
ATOM   2611  CA  ALA B1692      83.402  42.725 -17.358  1.00  0.00           C  
ATOM   2612  C   ALA B1692      82.730  42.869 -15.999  1.00  0.00           C  
ATOM   2613  O   ALA B1692      83.320  42.561 -14.962  1.00  0.00           O  
ATOM   2614  CB  ALA B1692      84.044  44.048 -17.768  1.00  0.00           C  
ATOM   2615  N   ARG B1695      81.502  43.361 -16.011  1.00  0.00           N  
ATOM   2616  CA  ARG B1695      80.758  43.521 -14.777  1.00  0.00           C  
ATOM   2617  C   ARG B1695      80.310  42.149 -14.295  1.00  0.00           C  
ATOM   2618  O   ARG B1695      80.256  41.887 -13.098  1.00  0.00           O  
ATOM   2619  CB  ARG B1695      79.552  44.440 -15.005  1.00  0.00           C  
ATOM   2620  CG  ARG B1695      79.850  45.912 -14.737  1.00  0.00           C  
ATOM   2621  CD  ARG B1695      78.681  46.810 -15.123  1.00  0.00           C  
ATOM   2622  NE  ARG B1695      77.396  46.269 -14.695  1.00  0.00           N  
ATOM   2623  CZ  ARG B1695      76.237  46.568 -15.268  1.00  0.00           C  
ATOM   2624  NH1 ARG B1695      76.201  47.414 -16.295  1.00  0.00           N  
ATOM   2625  NH2 ARG B1695      75.117  46.003 -14.836  1.00  0.00           N  
ATOM   2626  N   PHE B1707      80.009  41.268 -15.245  1.00  0.00           N  
ATOM   2627  CA  PHE B1707      79.574  39.916 -14.938  1.00  0.00           C  
ATOM   2628  C   PHE B1707      80.661  39.157 -14.188  1.00  0.00           C  
ATOM   2629  O   PHE B1707      80.396  38.507 -13.186  1.00  0.00           O  
ATOM   2630  CB  PHE B1707      79.244  39.189 -16.232  1.00  0.00           C  
ATOM   2631  CG  PHE B1707      78.723  37.803 -16.038  1.00  0.00           C  
ATOM   2632  CD1 PHE B1707      77.428  37.588 -15.589  1.00  0.00           C  
ATOM   2633  CD2 PHE B1707      79.518  36.704 -16.344  1.00  0.00           C  
ATOM   2634  CE1 PHE B1707      76.929  36.301 -15.459  1.00  0.00           C  
ATOM   2635  CE2 PHE B1707      79.029  35.418 -16.217  1.00  0.00           C  
ATOM   2636  CZ  PHE B1707      77.730  35.211 -15.774  1.00  0.00           C  
ATOM   2637  N   ILE B1708      81.884  39.263 -14.690  1.00  0.00           N  
ATOM   2638  CA  ILE B1708      83.045  38.596 -14.126  1.00  0.00           C  
ATOM   2639  C   ILE B1708      83.390  39.171 -12.755  1.00  0.00           C  
ATOM   2640  O   ILE B1708      83.724  38.425 -11.828  1.00  0.00           O  
ATOM   2641  CB  ILE B1708      84.241  38.706 -15.126  1.00  0.00           C  
ATOM   2642  CG1 ILE B1708      84.023  37.704 -16.274  1.00  0.00           C  
ATOM   2643  CG2 ILE B1708      85.581  38.454 -14.442  1.00  0.00           C  
ATOM   2644  CD1 ILE B1708      84.973  37.856 -17.465  1.00  0.00           C  
ATOM   2645  N   GLU B1716      83.277  40.490 -12.621  1.00  0.00           N  
ATOM   2646  CA  GLU B1716      83.576  41.165 -11.372  1.00  0.00           C  
ATOM   2647  C   GLU B1716      82.690  40.645 -10.244  1.00  0.00           C  
ATOM   2648  O   GLU B1716      83.175  40.403  -9.139  1.00  0.00           O  
ATOM   2649  CB  GLU B1716      83.411  42.676 -11.544  1.00  0.00           C  
ATOM   2650  CG  GLU B1716      83.532  43.458 -10.256  1.00  0.00           C  
ATOM   2651  CD  GLU B1716      83.488  44.970 -10.479  1.00  0.00           C  
ATOM   2652  OE1 GLU B1716      82.890  45.409 -11.491  1.00  0.00           O  
ATOM   2653  OE2 GLU B1716      84.041  45.724  -9.636  1.00  0.00           O  
ATOM   2654  N   ALA B1717      81.408  40.449 -10.541  1.00  0.00           N  
ATOM   2655  CA  ALA B1717      80.429  39.941  -9.577  1.00  0.00           C  
ATOM   2656  C   ALA B1717      80.644  38.449  -9.258  1.00  0.00           C  
ATOM   2657  O   ALA B1717      80.535  38.023  -8.097  1.00  0.00           O  
ATOM   2658  CB  ALA B1717      79.007  40.158 -10.118  1.00  0.00           C  
ATOM   2659  N   MET B1718      80.934  37.659 -10.294  1.00  0.00           N  
ATOM   2660  CA  MET B1718      81.172  36.228 -10.113  1.00  0.00           C  
ATOM   2661  C   MET B1718      82.513  36.009  -9.411  1.00  0.00           C  
ATOM   2662  O   MET B1718      82.687  35.029  -8.675  1.00  0.00           O  
ATOM   2663  CB  MET B1718      81.141  35.497 -11.461  1.00  0.00           C  
ATOM   2664  CG  MET B1718      79.745  35.357 -12.100  1.00  0.00           C  
ATOM   2665  SD  MET B1718      78.510  34.575 -10.991  1.00  0.00           S  
ATOM   2666  CE  MET B1718      79.154  32.926 -10.847  1.00  0.00           C  
ATOM   2667  N   ASP B1719      83.452  36.923  -9.654  1.00  0.00           N  
ATOM   2668  CA  ASP B1719      84.768  36.892  -9.019  1.00  0.00           C  
ATOM   2669  C   ASP B1719      84.571  37.155  -7.519  1.00  0.00           C  
ATOM   2670  O   ASP B1719      85.368  36.726  -6.693  1.00  0.00           O  
ATOM   2671  CB  ASP B1719      85.689  37.984  -9.612  1.00  0.00           C  
ATOM   2672  CG  ASP B1719      86.511  37.493 -10.804  1.00  0.00           C  
ATOM   2673  OD1 ASP B1719      86.369  36.320 -11.205  1.00  0.00           O  
ATOM   2674  OD2 ASP B1719      87.318  38.274 -11.340  1.00  0.00           O  
ATOM   2675  N   ASP B1720      83.494  37.851  -7.171  1.00  0.00           N  
ATOM   2676  CA  ASP B1720      83.231  38.170  -5.774  1.00  0.00           C  
ATOM   2677  C   ASP B1720      82.524  37.028  -5.052  1.00  0.00           C  
ATOM   2678  O   ASP B1720      81.395  37.171  -4.599  1.00  0.00           O  
ATOM   2679  CB  ASP B1720      82.414  39.461  -5.687  1.00  0.00           C  
ATOM   2680  CG  ASP B1720      82.209  39.932  -4.261  1.00  0.00           C  
ATOM   2681  OD1 ASP B1720      82.955  39.523  -3.359  1.00  0.00           O  
ATOM   2682  OD2 ASP B1720      81.291  40.729  -4.033  1.00  0.00           O  
ATOM   2683  N   ASP B1721      83.205  35.891  -4.939  1.00  0.00           N  
ATOM   2684  CA  ASP B1721      82.642  34.721  -4.271  1.00  0.00           C  
ATOM   2685  C   ASP B1721      81.325  34.292  -4.921  1.00  0.00           C  
ATOM   2686  O   ASP B1721      80.328  34.055  -4.241  1.00  0.00           O  
ATOM   2687  CB  ASP B1721      82.421  35.009  -2.777  1.00  0.00           C  
ATOM   2688  CG  ASP B1721      81.947  33.785  -2.014  1.00  0.00           C  
ATOM   2689  OD1 ASP B1721      82.528  32.704  -2.254  1.00  0.00           O  
ATOM   2690  OD2 ASP B1721      81.016  33.898  -1.180  1.00  0.00           O  
ATOM   2691  N   PHE B1739      81.343  34.196  -6.244  1.00  0.00           N  
ATOM   2692  CA  PHE B1739      80.182  33.794  -7.025  1.00  0.00           C  
ATOM   2693  C   PHE B1739      78.881  34.557  -6.699  1.00  0.00           C  
ATOM   2694  O   PHE B1739      77.872  33.956  -6.330  1.00  0.00           O  
ATOM   2695  CB  PHE B1739      79.978  32.269  -6.885  1.00  0.00           C  
ATOM   2696  CG  PHE B1739      81.260  31.466  -7.019  1.00  0.00           C  
ATOM   2697  CD1 PHE B1739      82.088  31.253  -5.914  1.00  0.00           C  
ATOM   2698  CD2 PHE B1739      81.675  30.986  -8.258  1.00  0.00           C  
ATOM   2699  CE1 PHE B1739      83.306  30.581  -6.057  1.00  0.00           C  
ATOM   2700  CE2 PHE B1739      82.896  30.314  -8.403  1.00  0.00           C  
ATOM   2701  CZ  PHE B1739      83.711  30.112  -7.306  1.00  0.00           C  
ATOM   2702  N   ASN B1740      78.894  35.876  -6.863  1.00  0.00           N  
ATOM   2703  CA  ASN B1740      77.710  36.693  -6.566  1.00  0.00           C  
ATOM   2704  C   ASN B1740      76.661  36.613  -7.683  1.00  0.00           C  
ATOM   2705  O   ASN B1740      76.538  37.522  -8.505  1.00  0.00           O  
ATOM   2706  CB  ASN B1740      78.135  38.152  -6.354  1.00  0.00           C  
ATOM   2707  CG  ASN B1740      77.111  38.956  -5.571  1.00  0.00           C  
ATOM   2708  OD1 ASN B1740      75.909  38.870  -5.829  1.00  0.00           O  
ATOM   2709  ND2 ASN B1740      77.585  39.758  -4.621  1.00  0.00           N  
ATOM   2710  N   THR B1741      75.887  35.533  -7.699  1.00  0.00           N  
ATOM   2711  CA  THR B1741      74.879  35.337  -8.728  1.00  0.00           C  
ATOM   2712  C   THR B1741      73.778  36.399  -8.730  1.00  0.00           C  
ATOM   2713  O   THR B1741      73.279  36.794  -9.792  1.00  0.00           O  
ATOM   2714  CB  THR B1741      74.281  33.909  -8.650  1.00  0.00           C  
ATOM   2715  OG1 THR B1741      73.942  33.588  -7.293  1.00  0.00           O  
ATOM   2716  CG2 THR B1741      75.298  32.883  -9.169  1.00  0.00           C  
ATOM   2717  N   PRO B1742      73.366  36.877  -7.551  1.00  0.00           N  
ATOM   2718  CA  PRO B1742      72.322  37.902  -7.634  1.00  0.00           C  
ATOM   2719  C   PRO B1742      72.861  39.099  -8.430  1.00  0.00           C  
ATOM   2720  O   PRO B1742      72.178  39.631  -9.322  1.00  0.00           O  
ATOM   2721  CB  PRO B1742      72.058  38.240  -6.171  1.00  0.00           C  
ATOM   2722  CG  PRO B1742      72.320  36.914  -5.484  1.00  0.00           C  
ATOM   2723  CD  PRO B1742      73.584  36.445  -6.159  1.00  0.00           C  
ATOM   2724  N   GLU B1743      74.088  39.521  -8.116  1.00  0.00           N  
ATOM   2725  CA  GLU B1743      74.692  40.652  -8.833  1.00  0.00           C  
ATOM   2726  C   GLU B1743      74.856  40.323 -10.318  1.00  0.00           C  
ATOM   2727  O   GLU B1743      74.569  41.153 -11.151  1.00  0.00           O  
ATOM   2728  CB  GLU B1743      76.055  41.024  -8.237  1.00  0.00           C  
ATOM   2729  CG  GLU B1743      76.695  42.263  -8.856  1.00  0.00           C  
ATOM   2730  CD  GLU B1743      75.902  43.554  -8.593  1.00  0.00           C  
ATOM   2731  OE1 GLU B1743      76.263  44.600  -9.173  1.00  0.00           O  
ATOM   2732  OE2 GLU B1743      74.923  43.536  -7.809  1.00  0.00           O  
ATOM   2733  N   ALA B1744      75.320  39.117 -10.640  1.00  0.00           N  
ATOM   2734  CA  ALA B1744      75.491  38.716 -12.034  1.00  0.00           C  
ATOM   2735  C   ALA B1744      74.150  38.810 -12.768  1.00  0.00           C  
ATOM   2736  O   ALA B1744      74.085  39.243 -13.931  1.00  0.00           O  
ATOM   2737  CB  ALA B1744      76.034  37.290 -12.114  1.00  0.00           C  
ATOM   2738  N   TYR B1745      73.088  38.384 -12.083  1.00  0.00           N  
ATOM   2739  CA  TYR B1745      71.720  38.425 -12.627  1.00  0.00           C  
ATOM   2740  C   TYR B1745      71.394  39.854 -13.102  1.00  0.00           C  
ATOM   2741  O   TYR B1745      70.967  40.074 -14.249  1.00  0.00           O  
ATOM   2742  CB  TYR B1745      70.697  38.022 -11.541  1.00  0.00           C  
ATOM   2743  CG  TYR B1745      70.377  36.540 -11.406  1.00  0.00           C  
ATOM   2744  CD1 TYR B1745      71.097  35.562 -12.099  1.00  0.00           C  
ATOM   2745  CD2 TYR B1745      69.309  36.123 -10.603  1.00  0.00           C  
ATOM   2746  CE1 TYR B1745      70.749  34.200 -11.998  1.00  0.00           C  
ATOM   2747  CE2 TYR B1745      68.956  34.775 -10.492  1.00  0.00           C  
ATOM   2748  CZ  TYR B1745      69.674  33.821 -11.192  1.00  0.00           C  
ATOM   2749  OH  TYR B1745      69.296  32.498 -11.112  1.00  0.00           O  
ATOM   2750  N   SER B1746      71.606  40.820 -12.214  1.00  0.00           N  
ATOM   2751  CA  SER B1746      71.318  42.208 -12.541  1.00  0.00           C  
ATOM   2752  C   SER B1746      72.071  42.629 -13.809  1.00  0.00           C  
ATOM   2753  O   SER B1746      71.531  43.345 -14.647  1.00  0.00           O  
ATOM   2754  CB  SER B1746      71.668  43.136 -11.371  1.00  0.00           C  
ATOM   2755  OG  SER B1746      73.072  43.308 -11.239  1.00  0.00           O  
ATOM   2756  N   VAL B1747      73.304  42.170 -13.965  1.00  0.00           N  
ATOM   2757  CA  VAL B1747      74.054  42.513 -15.156  1.00  0.00           C  
ATOM   2758  C   VAL B1747      73.348  41.917 -16.375  1.00  0.00           C  
ATOM   2759  O   VAL B1747      73.277  42.530 -17.447  1.00  0.00           O  
ATOM   2760  CB  VAL B1747      75.500  41.966 -15.073  1.00  0.00           C  
ATOM   2761  CG1 VAL B1747      76.241  42.203 -16.388  1.00  0.00           C  
ATOM   2762  CG2 VAL B1747      76.240  42.642 -13.924  1.00  0.00           C  
ATOM   2763  N   LEU B1748      72.822  40.714 -16.215  1.00  0.00           N  
ATOM   2764  CA  LEU B1748      72.114  40.069 -17.316  1.00  0.00           C  
ATOM   2765  C   LEU B1748      70.849  40.839 -17.683  1.00  0.00           C  
ATOM   2766  O   LEU B1748      70.527  40.976 -18.857  1.00  0.00           O  
ATOM   2767  CB  LEU B1748      71.771  38.614 -16.955  1.00  0.00           C  
ATOM   2768  CG  LEU B1748      72.763  37.497 -17.321  1.00  0.00           C  
ATOM   2769  CD1 LEU B1748      74.195  37.950 -17.245  1.00  0.00           C  
ATOM   2770  CD2 LEU B1748      72.511  36.328 -16.409  1.00  0.00           C  
ATOM   2771  N   PHE B1749      70.130  41.358 -16.696  1.00  0.00           N  
ATOM   2772  CA  PHE B1749      68.919  42.098 -17.020  1.00  0.00           C  
ATOM   2773  C   PHE B1749      69.229  43.461 -17.664  1.00  0.00           C  
ATOM   2774  O   PHE B1749      68.468  43.934 -18.491  1.00  0.00           O  
ATOM   2775  CB  PHE B1749      68.048  42.265 -15.774  1.00  0.00           C  
ATOM   2776  CG  PHE B1749      67.361  41.002 -15.345  1.00  0.00           C  
ATOM   2777  CD1 PHE B1749      67.768  40.326 -14.198  1.00  0.00           C  
ATOM   2778  CD2 PHE B1749      66.297  40.490 -16.086  1.00  0.00           C  
ATOM   2779  CE1 PHE B1749      67.122  39.161 -13.798  1.00  0.00           C  
ATOM   2780  CE2 PHE B1749      65.644  39.321 -15.693  1.00  0.00           C  
ATOM   2781  CZ  PHE B1749      66.054  38.652 -14.546  1.00  0.00           C  
ATOM   2782  N   ASP B1750      70.341  44.079 -17.273  1.00  0.00           N  
ATOM   2783  CA  ASP B1750      70.770  45.349 -17.836  1.00  0.00           C  
ATOM   2784  C   ASP B1750      71.155  45.105 -19.292  1.00  0.00           C  
ATOM   2785  O   ASP B1750      70.936  45.950 -20.156  1.00  0.00           O  
ATOM   2786  CB  ASP B1750      71.996  45.876 -17.092  1.00  0.00           C  
ATOM   2787  CG  ASP B1750      71.646  46.638 -15.843  1.00  0.00           C  
ATOM   2788  OD1 ASP B1750      72.557  46.898 -15.028  1.00  0.00           O  
ATOM   2789  OD2 ASP B1750      70.469  46.999 -15.670  1.00  0.00           O  
ATOM   2790  N   MET B1751      71.742  43.941 -19.550  1.00  0.00           N  
ATOM   2791  CA  MET B1751      72.154  43.581 -20.900  1.00  0.00           C  
ATOM   2792  C   MET B1751      70.892  43.268 -21.695  1.00  0.00           C  
ATOM   2793  O   MET B1751      70.802  43.605 -22.863  1.00  0.00           O  
ATOM   2794  CB  MET B1751      73.091  42.367 -20.874  1.00  0.00           C  
ATOM   2795  CG  MET B1751      74.036  42.270 -22.051  1.00  0.00           C  
ATOM   2796  SD  MET B1751      75.186  40.875 -21.902  1.00  0.00           S  
ATOM   2797  CE  MET B1751      75.430  40.879 -20.155  1.00  0.00           C  
ATOM   2798  N   ALA B1752      69.906  42.639 -21.061  1.00  0.00           N  
ATOM   2799  CA  ALA B1752      68.659  42.334 -21.755  1.00  0.00           C  
ATOM   2800  C   ALA B1752      68.010  43.663 -22.161  1.00  0.00           C  
ATOM   2801  O   ALA B1752      67.512  43.812 -23.275  1.00  0.00           O  
ATOM   2802  CB  ALA B1752      67.714  41.526 -20.844  1.00  0.00           C  
ATOM   2803  N   ARG B1753      68.024  44.626 -21.249  1.00  0.00           N  
ATOM   2804  CA  ARG B1753      67.473  45.940 -21.522  1.00  0.00           C  
ATOM   2805  C   ARG B1753      68.136  46.553 -22.772  1.00  0.00           C  
ATOM   2806  O   ARG B1753      67.444  47.068 -23.648  1.00  0.00           O  
ATOM   2807  CB  ARG B1753      67.682  46.842 -20.307  1.00  0.00           C  
ATOM   2808  CG  ARG B1753      67.187  48.253 -20.498  1.00  0.00           C  
ATOM   2809  CD  ARG B1753      67.172  49.037 -19.211  1.00  0.00           C  
ATOM   2810  NE  ARG B1753      65.856  49.601 -19.073  1.00  0.00           N  
ATOM   2811  CZ  ARG B1753      64.832  48.960 -18.531  1.00  0.00           C  
ATOM   2812  NH1 ARG B1753      63.646  49.542 -18.474  1.00  0.00           N  
ATOM   2813  NH2 ARG B1753      64.998  47.757 -18.004  1.00  0.00           N  
ATOM   2814  N   GLU B1754      69.464  46.492 -22.857  1.00  0.00           N  
ATOM   2815  CA  GLU B1754      70.177  47.029 -24.016  1.00  0.00           C  
ATOM   2816  C   GLU B1754      69.750  46.287 -25.283  1.00  0.00           C  
ATOM   2817  O   GLU B1754      69.610  46.894 -26.349  1.00  0.00           O  
ATOM   2818  CB  GLU B1754      71.697  46.895 -23.841  1.00  0.00           C  
ATOM   2819  CG  GLU B1754      72.510  47.417 -25.039  1.00  0.00           C  
ATOM   2820  CD  GLU B1754      72.519  48.941 -25.144  1.00  0.00           C  
ATOM   2821  OE1 GLU B1754      71.558  49.579 -24.665  1.00  0.00           O  
ATOM   2822  OE2 GLU B1754      73.481  49.505 -25.713  1.00  0.00           O  
ATOM   2823  N   VAL B1755      69.534  44.977 -25.161  1.00  0.00           N  
ATOM   2824  CA  VAL B1755      69.120  44.161 -26.297  1.00  0.00           C  
ATOM   2825  C   VAL B1755      67.845  44.720 -26.896  1.00  0.00           C  
ATOM   2826  O   VAL B1755      67.731  44.893 -28.116  1.00  0.00           O  
ATOM   2827  CB  VAL B1755      68.867  42.702 -25.889  1.00  0.00           C  
ATOM   2828  CG1 VAL B1755      68.228  41.940 -27.052  1.00  0.00           C  
ATOM   2829  CG2 VAL B1755      70.174  42.043 -25.504  1.00  0.00           C  
ATOM   2830  N   ASN B1756      66.880  45.011 -26.032  1.00  0.00           N  
ATOM   2831  CA  ASN B1756      65.612  45.561 -26.499  1.00  0.00           C  
ATOM   2832  C   ASN B1756      65.852  46.923 -27.120  1.00  0.00           C  
ATOM   2833  O   ASN B1756      65.327  47.231 -28.185  1.00  0.00           O  
ATOM   2834  CB  ASN B1756      64.633  45.696 -25.341  1.00  0.00           C  
ATOM   2835  CG  ASN B1756      64.262  44.369 -24.766  1.00  0.00           C  
ATOM   2836  OD1 ASN B1756      64.095  43.400 -25.507  1.00  0.00           O  
ATOM   2837  ND2 ASN B1756      64.121  44.305 -23.440  1.00  0.00           N  
ATOM   2838  N   ARG B1757      66.660  47.731 -26.445  1.00  0.00           N  
ATOM   2839  CA  ARG B1757      66.960  49.059 -26.938  1.00  0.00           C  
ATOM   2840  C   ARG B1757      67.487  48.939 -28.375  1.00  0.00           C  
ATOM   2841  O   ARG B1757      67.098  49.716 -29.247  1.00  0.00           O  
ATOM   2842  CB  ARG B1757      67.986  49.731 -26.016  1.00  0.00           C  
ATOM   2843  CG  ARG B1757      67.919  51.257 -25.964  1.00  0.00           C  
ATOM   2844  CD  ARG B1757      68.385  51.901 -27.278  1.00  0.00           C  
ATOM   2845  NE  ARG B1757      68.228  53.356 -27.269  1.00  0.00           N  
ATOM   2846  CZ  ARG B1757      69.224  54.236 -27.167  1.00  0.00           C  
ATOM   2847  NH1 ARG B1757      68.954  55.545 -27.171  1.00  0.00           N  
ATOM   2848  NH2 ARG B1757      70.484  53.819 -27.076  1.00  0.00           N  
ATOM   2849  N   LEU B1758      68.338  47.940 -28.622  1.00  0.00           N  
ATOM   2850  CA  LEU B1758      68.934  47.711 -29.942  1.00  0.00           C  
ATOM   2851  C   LEU B1758      67.990  47.086 -30.970  1.00  0.00           C  
ATOM   2852  O   LEU B1758      68.061  47.399 -32.161  1.00  0.00           O  
ATOM   2853  CB  LEU B1758      70.186  46.818 -29.816  1.00  0.00           C  
ATOM   2854  CG  LEU B1758      71.402  47.421 -29.102  1.00  0.00           C  
ATOM   2855  CD1 LEU B1758      72.469  46.371 -28.826  1.00  0.00           C  
ATOM   2856  CD2 LEU B1758      71.945  48.544 -29.963  1.00  0.00           C  
ATOM   2857  N   LYS B1760      67.124  46.184 -30.528  1.00  0.00           N  
ATOM   2858  CA  LYS B1760      66.210  45.550 -31.460  1.00  0.00           C  
ATOM   2859  C   LYS B1760      65.440  46.587 -32.272  1.00  0.00           C  
ATOM   2860  O   LYS B1760      65.231  46.406 -33.472  1.00  0.00           O  
ATOM   2861  CB  LYS B1760      65.242  44.617 -30.718  1.00  0.00           C  
ATOM   2862  CG  LYS B1760      65.916  43.340 -30.245  1.00  0.00           C  
ATOM   2863  CD  LYS B1760      64.945  42.162 -30.125  1.00  0.00           C  
ATOM   2864  CE  LYS B1760      64.229  42.130 -28.788  1.00  0.00           C  
ATOM   2865  NZ  LYS B1760      63.403  40.905 -28.643  1.00  0.00           N  
ATOM   2866  N   ALA B1761      65.067  47.689 -31.625  1.00  0.00           N  
ATOM   2867  CA  ALA B1761      64.307  48.754 -32.276  1.00  0.00           C  
ATOM   2868  C   ALA B1761      65.207  49.762 -32.957  1.00  0.00           C  
ATOM   2869  O   ALA B1761      64.751  50.820 -33.388  1.00  0.00           O  
ATOM   2870  CB  ALA B1761      63.429  49.460 -31.255  1.00  0.00           C  
ATOM   2871  N   GLU B1762      66.487  49.433 -33.054  1.00  0.00           N  
ATOM   2872  CA  GLU B1762      67.460  50.329 -33.670  1.00  0.00           C  
ATOM   2873  C   GLU B1762      68.204  49.628 -34.806  1.00  0.00           C  
ATOM   2874  O   GLU B1762      68.077  49.997 -35.975  1.00  0.00           O  
ATOM   2875  CB  GLU B1762      68.438  50.794 -32.601  1.00  0.00           C  
ATOM   2876  CG  GLU B1762      69.437  51.823 -33.061  1.00  0.00           C  
ATOM   2877  CD  GLU B1762      70.362  52.251 -31.925  1.00  0.00           C  
ATOM   2878  OE1 GLU B1762      69.824  52.746 -30.895  1.00  0.00           O  
ATOM   2879  OE2 GLU B1762      71.611  52.089 -32.066  1.00  0.00           O  
ATOM   2880  N   ASP B1819      68.980  48.611 -34.452  1.00  0.00           N  
ATOM   2881  CA  ASP B1819      69.722  47.844 -35.442  1.00  0.00           C  
ATOM   2882  C   ASP B1819      69.782  46.376 -35.025  1.00  0.00           C  
ATOM   2883  O   ASP B1819      70.475  46.025 -34.075  1.00  0.00           O  
ATOM   2884  CB  ASP B1819      71.136  48.406 -35.602  1.00  0.00           C  
ATOM   2885  CG  ASP B1819      71.888  47.747 -36.743  1.00  0.00           C  
ATOM   2886  OD1 ASP B1819      71.284  47.572 -37.830  1.00  0.00           O  
ATOM   2887  OD2 ASP B1819      73.073  47.413 -36.562  1.00  0.00           O  
ATOM   2888  N   MET B1820      69.052  45.532 -35.748  1.00  0.00           N  
ATOM   2889  CA  MET B1820      68.980  44.102 -35.470  1.00  0.00           C  
ATOM   2890  C   MET B1820      70.326  43.422 -35.471  1.00  0.00           C  
ATOM   2891  O   MET B1820      70.524  42.392 -34.811  1.00  0.00           O  
ATOM   2892  CB  MET B1820      68.077  43.408 -36.494  1.00  0.00           C  
ATOM   2893  CG  MET B1820      66.593  43.408 -36.118  1.00  0.00           C  
ATOM   2894  SD  MET B1820      66.309  42.690 -34.483  1.00  0.00           S  
ATOM   2895  CE  MET B1820      66.649  40.939 -34.813  1.00  0.00           C  
ATOM   2896  N   ALA B1821      71.232  43.994 -36.249  1.00  0.00           N  
ATOM   2897  CA  ALA B1821      72.588  43.498 -36.382  1.00  0.00           C  
ATOM   2898  C   ALA B1821      73.265  43.566 -35.018  1.00  0.00           C  
ATOM   2899  O   ALA B1821      73.706  42.549 -34.480  1.00  0.00           O  
ATOM   2900  CB  ALA B1821      73.339  44.357 -37.386  1.00  0.00           C  
ATOM   2901  N   ALA B1822      73.345  44.772 -34.470  1.00  0.00           N  
ATOM   2902  CA  ALA B1822      73.953  44.966 -33.166  1.00  0.00           C  
ATOM   2903  C   ALA B1822      73.201  44.169 -32.095  1.00  0.00           C  
ATOM   2904  O   ALA B1822      73.818  43.618 -31.204  1.00  0.00           O  
ATOM   2905  CB  ALA B1822      73.969  46.437 -32.818  1.00  0.00           C  
ATOM   2906  N   ALA B1823      71.877  44.081 -32.208  1.00  0.00           N  
ATOM   2907  CA  ALA B1823      71.077  43.349 -31.226  1.00  0.00           C  
ATOM   2908  C   ALA B1823      71.413  41.868 -31.213  1.00  0.00           C  
ATOM   2909  O   ALA B1823      71.609  41.274 -30.150  1.00  0.00           O  
ATOM   2910  CB  ALA B1823      69.595  43.541 -31.497  1.00  0.00           C  
ATOM   2911  N   ASN B1824      71.477  41.269 -32.395  1.00  0.00           N  
ATOM   2912  CA  ASN B1824      71.793  39.859 -32.474  1.00  0.00           C  
ATOM   2913  C   ASN B1824      73.156  39.603 -31.850  1.00  0.00           C  
ATOM   2914  O   ASN B1824      73.349  38.605 -31.153  1.00  0.00           O  
ATOM   2915  CB  ASN B1824      71.768  39.384 -33.928  1.00  0.00           C  
ATOM   2916  CG  ASN B1824      70.353  39.277 -34.479  1.00  0.00           C  
ATOM   2917  OD1 ASN B1824      69.468  38.710 -33.833  1.00  0.00           O  
ATOM   2918  ND2 ASN B1824      70.135  39.816 -35.672  1.00  0.00           N  
ATOM   2919  N   ALA B1825      74.102  40.504 -32.103  1.00  0.00           N  
ATOM   2920  CA  ALA B1825      75.434  40.361 -31.534  1.00  0.00           C  
ATOM   2921  C   ALA B1825      75.328  40.499 -30.022  1.00  0.00           C  
ATOM   2922  O   ALA B1825      75.895  39.699 -29.284  1.00  0.00           O  
ATOM   2923  CB  ALA B1825      76.373  41.429 -32.090  1.00  0.00           C  
ATOM   2924  N   MET B1826      74.592  41.512 -29.572  1.00  0.00           N  
ATOM   2925  CA  MET B1826      74.422  41.744 -28.149  1.00  0.00           C  
ATOM   2926  C   MET B1826      73.648  40.636 -27.464  1.00  0.00           C  
ATOM   2927  O   MET B1826      73.867  40.371 -26.292  1.00  0.00           O  
ATOM   2928  CB  MET B1826      73.686  43.044 -27.891  1.00  0.00           C  
ATOM   2929  CG  MET B1826      73.575  43.360 -26.403  1.00  0.00           C  
ATOM   2930  SD  MET B1826      75.207  43.674 -25.638  1.00  0.00           S  
ATOM   2931  CE  MET B1826      75.450  45.268 -26.109  1.00  0.00           C  
ATOM   2932  N   ALA B1827      72.733  40.005 -28.190  1.00  0.00           N  
ATOM   2933  CA  ALA B1827      71.922  38.939 -27.628  1.00  0.00           C  
ATOM   2934  C   ALA B1827      72.773  37.712 -27.437  1.00  0.00           C  
ATOM   2935  O   ALA B1827      72.633  36.972 -26.458  1.00  0.00           O  
ATOM   2936  CB  ALA B1827      70.776  38.628 -28.545  1.00  0.00           C  
ATOM   2937  N   SER B1991      73.667  37.510 -28.394  1.00  0.00           N  
ATOM   2938  CA  SER B1991      74.572  36.379 -28.384  1.00  0.00           C  
ATOM   2939  C   SER B1991      75.512  36.500 -27.197  1.00  0.00           C  
ATOM   2940  O   SER B1991      75.867  35.511 -26.562  1.00  0.00           O  
ATOM   2941  CB  SER B1991      75.354  36.365 -29.687  1.00  0.00           C  
ATOM   2942  OG  SER B1991      76.262  35.293 -29.722  1.00  0.00           O  
ATOM   2943  N   HIS B1992      75.897  37.733 -26.901  1.00  0.00           N  
ATOM   2944  CA  HIS B1992      76.788  38.031 -25.793  1.00  0.00           C  
ATOM   2945  C   HIS B1992      76.068  37.736 -24.471  1.00  0.00           C  
ATOM   2946  O   HIS B1992      76.693  37.331 -23.483  1.00  0.00           O  
ATOM   2947  CB  HIS B1992      77.198  39.496 -25.859  1.00  0.00           C  
ATOM   2948  CG  HIS B1992      78.626  39.746 -25.504  1.00  0.00           C  
ATOM   2949  ND1 HIS B1992      79.271  39.077 -24.479  1.00  0.00           N  
ATOM   2950  CD2 HIS B1992      79.532  40.615 -26.008  1.00  0.00           C  
ATOM   2951  CE1 HIS B1992      80.504  39.528 -24.371  1.00  0.00           C  
ATOM   2952  NE2 HIS B1992      80.690  40.465 -25.289  1.00  0.00           N  
ATOM   2953  N   LEU B1993      74.751  37.928 -24.472  1.00  0.00           N  
ATOM   2954  CA  LEU B1993      73.929  37.670 -23.296  1.00  0.00           C  
ATOM   2955  C   LEU B1993      73.923  36.164 -23.024  1.00  0.00           C  
ATOM   2956  O   LEU B1993      74.286  35.719 -21.938  1.00  0.00           O  
ATOM   2957  CB  LEU B1993      72.497  38.160 -23.534  1.00  0.00           C  
ATOM   2958  CG  LEU B1993      71.743  38.833 -22.377  1.00  0.00           C  
ATOM   2959  CD1 LEU B1993      70.321  39.169 -22.837  1.00  0.00           C  
ATOM   2960  CD2 LEU B1993      71.695  37.922 -21.167  1.00  0.00           C  
ATOM   2961  N   ARG B1994      73.520  35.382 -24.022  1.00  0.00           N  
ATOM   2962  CA  ARG B1994      73.472  33.936 -23.882  1.00  0.00           C  
ATOM   2963  C   ARG B1994      74.827  33.377 -23.467  1.00  0.00           C  
ATOM   2964  O   ARG B1994      74.902  32.405 -22.727  1.00  0.00           O  
ATOM   2965  CB  ARG B1994      73.017  33.295 -25.193  1.00  0.00           C  
ATOM   2966  CG  ARG B1994      71.543  33.537 -25.527  1.00  0.00           C  
ATOM   2967  CD  ARG B1994      71.128  32.806 -26.812  1.00  0.00           C  
ATOM   2968  NE  ARG B1994      71.679  33.489 -27.972  1.00  0.00           N  
ATOM   2969  CZ  ARG B1994      70.993  34.312 -28.758  1.00  0.00           C  
ATOM   2970  NH1 ARG B1994      69.710  34.548 -28.518  1.00  0.00           N  
ATOM   2971  NH2 ARG B1994      71.599  34.923 -29.773  1.00  0.00           N  
ATOM   2972  N   LYS B1995      75.902  33.995 -23.941  1.00  0.00           N  
ATOM   2973  CA  LYS B1995      77.241  33.532 -23.596  1.00  0.00           C  
ATOM   2974  C   LYS B1995      77.481  33.643 -22.096  1.00  0.00           C  
ATOM   2975  O   LYS B1995      77.916  32.687 -21.469  1.00  0.00           O  
ATOM   2976  CB  LYS B1995      78.310  34.348 -24.339  1.00  0.00           C  
ATOM   2977  CG  LYS B1995      79.742  34.038 -23.917  1.00  0.00           C  
ATOM   2978  CD  LYS B1995      80.709  35.058 -24.491  1.00  0.00           C  
ATOM   2979  CE  LYS B1995      82.143  34.843 -24.024  1.00  0.00           C  
ATOM   2980  NZ  LYS B1995      83.028  35.932 -24.523  1.00  0.00           N  
ATOM   2981  N   LEU B2012      77.190  34.799 -21.512  1.00  0.00           N  
ATOM   2982  CA  LEU B2012      77.425  34.945 -20.089  1.00  0.00           C  
ATOM   2983  C   LEU B2012      76.432  34.109 -19.296  1.00  0.00           C  
ATOM   2984  O   LEU B2012      76.796  33.471 -18.311  1.00  0.00           O  
ATOM   2985  CB  LEU B2012      77.349  36.413 -19.679  1.00  0.00           C  
ATOM   2986  CG  LEU B2012      78.255  37.334 -20.484  1.00  0.00           C  
ATOM   2987  CD1 LEU B2012      77.938  38.773 -20.158  1.00  0.00           C  
ATOM   2988  CD2 LEU B2012      79.718  37.012 -20.205  1.00  0.00           C  
ATOM   2989  N   SER B2013      75.182  34.085 -19.741  1.00  0.00           N  
ATOM   2990  CA  SER B2013      74.161  33.322 -19.037  1.00  0.00           C  
ATOM   2991  C   SER B2013      74.428  31.813 -19.100  1.00  0.00           C  
ATOM   2992  O   SER B2013      74.043  31.064 -18.198  1.00  0.00           O  
ATOM   2993  CB  SER B2013      72.770  33.648 -19.602  1.00  0.00           C  
ATOM   2994  OG  SER B2013      72.612  33.170 -20.929  1.00  0.00           O  
ATOM   2995  N   ALA B2014      75.090  31.355 -20.157  1.00  0.00           N  
ATOM   2996  CA  ALA B2014      75.391  29.930 -20.268  1.00  0.00           C  
ATOM   2997  C   ALA B2014      76.260  29.536 -19.077  1.00  0.00           C  
ATOM   2998  O   ALA B2014      76.241  28.392 -18.622  1.00  0.00           O  
ATOM   2999  CB  ALA B2014      76.118  29.632 -21.577  1.00  0.00           C  
ATOM   3000  N   VAL B2015      77.032  30.493 -18.574  1.00  0.00           N  
ATOM   3001  CA  VAL B2015      77.879  30.231 -17.419  1.00  0.00           C  
ATOM   3002  C   VAL B2015      77.001  29.861 -16.216  1.00  0.00           C  
ATOM   3003  O   VAL B2015      77.435  29.127 -15.333  1.00  0.00           O  
ATOM   3004  CB  VAL B2015      78.746  31.460 -17.064  1.00  0.00           C  
ATOM   3005  CG1 VAL B2015      79.388  31.278 -15.697  1.00  0.00           C  
ATOM   3006  CG2 VAL B2015      79.815  31.654 -18.121  1.00  0.00           C  
ATOM   3007  N   LEU B2016      75.769  30.365 -16.191  1.00  0.00           N  
ATOM   3008  CA  LEU B2016      74.857  30.065 -15.091  1.00  0.00           C  
ATOM   3009  C   LEU B2016      73.812  29.012 -15.459  1.00  0.00           C  
ATOM   3010  O   LEU B2016      72.862  28.781 -14.708  1.00  0.00           O  
ATOM   3011  CB  LEU B2016      74.138  31.331 -14.635  1.00  0.00           C  
ATOM   3012  CG  LEU B2016      75.045  32.470 -14.190  1.00  0.00           C  
ATOM   3013  CD1 LEU B2016      74.182  33.702 -13.923  1.00  0.00           C  
ATOM   3014  CD2 LEU B2016      75.834  32.065 -12.930  1.00  0.00           C  
ATOM   3015  N   GLY B2017      73.988  28.385 -16.615  1.00  0.00           N  
ATOM   3016  CA  GLY B2017      73.051  27.381 -17.053  1.00  0.00           C  
ATOM   3017  C   GLY B2017      71.699  27.953 -17.431  1.00  0.00           C  
ATOM   3018  O   GLY B2017      70.680  27.286 -17.262  1.00  0.00           O  
ATOM   3019  N   LEU B2018      71.675  29.173 -17.963  1.00  0.00           N  
ATOM   3020  CA  LEU B2018      70.415  29.813 -18.339  1.00  0.00           C  
ATOM   3021  C   LEU B2018      70.328  30.300 -19.790  1.00  0.00           C  
ATOM   3022  O   LEU B2018      71.342  30.505 -20.455  1.00  0.00           O  
ATOM   3023  CB  LEU B2018      70.149  30.990 -17.398  1.00  0.00           C  
ATOM   3024  CG  LEU B2018      70.129  30.679 -15.903  1.00  0.00           C  
ATOM   3025  CD1 LEU B2018      69.898  31.948 -15.106  1.00  0.00           C  
ATOM   3026  CD2 LEU B2018      69.024  29.660 -15.631  1.00  0.00           C  
ATOM   3027  N   LEU B2019      69.093  30.469 -20.263  1.00  0.00           N  
ATOM   3028  CA  LEU B2019      68.783  30.955 -21.613  1.00  0.00           C  
ATOM   3029  C   LEU B2019      69.268  30.098 -22.771  1.00  0.00           C  
ATOM   3030  O   LEU B2019      69.592  30.618 -23.841  1.00  0.00           O  
ATOM   3031  CB  LEU B2019      69.321  32.368 -21.791  1.00  0.00           C  
ATOM   3032  CG  LEU B2019      68.962  33.331 -20.664  1.00  0.00           C  
ATOM   3033  CD1 LEU B2019      69.475  34.728 -20.974  1.00  0.00           C  
ATOM   3034  CD2 LEU B2019      67.451  33.333 -20.492  1.00  0.00           C  
ATOM   3035  N   GLU B2020      69.271  28.787 -22.572  1.00  0.00           N  
ATOM   3036  CA  GLU B2020      69.735  27.864 -23.594  1.00  0.00           C  
ATOM   3037  C   GLU B2020      68.616  27.279 -24.442  1.00  0.00           C  
ATOM   3038  O   GLU B2020      68.875  26.532 -25.386  1.00  0.00           O  
ATOM   3039  CB  GLU B2020      70.542  26.731 -22.938  1.00  0.00           C  
ATOM   3040  CG  GLU B2020      71.876  27.206 -22.340  1.00  0.00           C  
ATOM   3041  CD  GLU B2020      72.672  26.093 -21.685  1.00  0.00           C  
ATOM   3042  OE1 GLU B2020      72.332  25.695 -20.553  1.00  0.00           O  
ATOM   3043  OE2 GLU B2020      73.645  25.617 -22.307  1.00  0.00           O  
ATOM   3044  N   GLN B2021      67.373  27.614 -24.109  1.00  0.00           N  
ATOM   3045  CA  GLN B2021      66.229  27.109 -24.866  1.00  0.00           C  
ATOM   3046  C   GLN B2021      65.817  28.127 -25.923  1.00  0.00           C  
ATOM   3047  O   GLN B2021      66.259  29.263 -25.895  1.00  0.00           O  
ATOM   3048  CB  GLN B2021      65.041  26.861 -23.938  1.00  0.00           C  
ATOM   3049  CG  GLN B2021      65.415  26.362 -22.562  1.00  0.00           C  
ATOM   3050  CD  GLN B2021      64.202  26.031 -21.711  1.00  0.00           C  
ATOM   3051  OE1 GLN B2021      64.281  26.010 -20.486  1.00  0.00           O  
ATOM   3052  NE2 GLN B2021      63.075  25.751 -22.361  1.00  0.00           N  
ATOM   3053  N   GLU B2022      64.980  27.706 -26.862  1.00  0.00           N  
ATOM   3054  CA  GLU B2022      64.493  28.607 -27.898  1.00  0.00           C  
ATOM   3055  C   GLU B2022      63.484  29.482 -27.181  1.00  0.00           C  
ATOM   3056  O   GLU B2022      62.549  28.980 -26.570  1.00  0.00           O  
ATOM   3057  CB  GLU B2022      63.808  27.810 -28.998  1.00  0.00           C  
ATOM   3058  CG  GLU B2022      64.596  26.569 -29.390  1.00  0.00           C  
ATOM   3059  CD  GLU B2022      66.001  26.890 -29.872  1.00  0.00           C  
ATOM   3060  OE1 GLU B2022      66.864  25.972 -29.837  1.00  0.00           O  
ATOM   3061  OE2 GLU B2022      66.236  28.052 -30.288  1.00  0.00           O  
ATOM   3062  N   PRO B2023      63.654  30.801 -27.247  1.00  0.00           N  
ATOM   3063  CA  PRO B2023      62.732  31.711 -26.568  1.00  0.00           C  
ATOM   3064  C   PRO B2023      61.252  31.417 -26.756  1.00  0.00           C  
ATOM   3065  O   PRO B2023      60.482  31.363 -25.792  1.00  0.00           O  
ATOM   3066  CB  PRO B2023      63.128  33.074 -27.126  1.00  0.00           C  
ATOM   3067  CG  PRO B2023      64.580  32.936 -27.336  1.00  0.00           C  
ATOM   3068  CD  PRO B2023      64.665  31.558 -27.999  1.00  0.00           C  
ATOM   3069  N   GLU B2024      60.859  31.232 -28.006  1.00  0.00           N  
ATOM   3070  CA  GLU B2024      59.475  30.975 -28.321  1.00  0.00           C  
ATOM   3071  C   GLU B2024      58.962  29.769 -27.533  1.00  0.00           C  
ATOM   3072  O   GLU B2024      57.980  29.864 -26.791  1.00  0.00           O  
ATOM   3073  CB  GLU B2024      59.345  30.748 -29.823  1.00  0.00           C  
ATOM   3074  CG  GLU B2024      57.922  30.589 -30.290  1.00  0.00           C  
ATOM   3075  CD  GLU B2024      57.516  31.660 -31.285  1.00  0.00           C  
ATOM   3076  OE1 GLU B2024      57.749  32.861 -31.004  1.00  0.00           O  
ATOM   3077  OE2 GLU B2024      56.954  31.293 -32.338  1.00  0.00           O  
ATOM   3078  N   ALA B2025      59.664  28.649 -27.688  1.00  0.00           N  
ATOM   3079  CA  ALA B2025      59.321  27.407 -27.024  1.00  0.00           C  
ATOM   3080  C   ALA B2025      59.136  27.579 -25.528  1.00  0.00           C  
ATOM   3081  O   ALA B2025      58.195  27.044 -24.940  1.00  0.00           O  
ATOM   3082  CB  ALA B2025      60.404  26.379 -27.282  1.00  0.00           C  
ATOM   3083  N   PHE B2026      60.041  28.321 -24.908  1.00  0.00           N  
ATOM   3084  CA  PHE B2026      59.972  28.527 -23.466  1.00  0.00           C  
ATOM   3085  C   PHE B2026      58.737  29.326 -23.063  1.00  0.00           C  
ATOM   3086  O   PHE B2026      57.980  28.921 -22.183  1.00  0.00           O  
ATOM   3087  CB  PHE B2026      61.225  29.263 -22.958  1.00  0.00           C  
ATOM   3088  CG  PHE B2026      61.175  29.578 -21.492  1.00  0.00           C  
ATOM   3089  CD1 PHE B2026      61.458  28.600 -20.550  1.00  0.00           C  
ATOM   3090  CD2 PHE B2026      60.803  30.838 -21.051  1.00  0.00           C  
ATOM   3091  CE1 PHE B2026      61.371  28.876 -19.190  1.00  0.00           C  
ATOM   3092  CE2 PHE B2026      60.712  31.122 -19.695  1.00  0.00           C  
ATOM   3093  CZ  PHE B2026      60.998  30.137 -18.763  1.00  0.00           C  
ATOM   3094  N   LEU B2027      58.548  30.470 -23.710  1.00  0.00           N  
ATOM   3095  CA  LEU B2027      57.421  31.334 -23.399  1.00  0.00           C  
ATOM   3096  C   LEU B2027      56.088  30.652 -23.682  1.00  0.00           C  
ATOM   3097  O   LEU B2027      55.109  30.861 -22.973  1.00  0.00           O  
ATOM   3098  CB  LEU B2027      57.541  32.643 -24.181  1.00  0.00           C  
ATOM   3099  CG  LEU B2027      58.728  33.490 -23.706  1.00  0.00           C  
ATOM   3100  CD1 LEU B2027      59.218  34.407 -24.800  1.00  0.00           C  
ATOM   3101  CD2 LEU B2027      58.302  34.283 -22.485  1.00  0.00           C  
ATOM   3102  N   GLN B2028      56.063  29.810 -24.702  1.00  0.00           N  
ATOM   3103  CA  GLN B2028      54.843  29.121 -25.065  1.00  0.00           C  
ATOM   3104  C   GLN B2028      54.602  27.788 -24.360  1.00  0.00           C  
ATOM   3105  O   GLN B2028      53.758  26.992 -24.784  1.00  0.00           O  
ATOM   3106  CB  GLN B2028      54.801  28.945 -26.578  1.00  0.00           C  
ATOM   3107  CG  GLN B2028      54.738  30.283 -27.288  1.00  0.00           C  
ATOM   3108  CD  GLN B2028      54.565  30.139 -28.777  1.00  0.00           C  
ATOM   3109  OE1 GLN B2028      54.266  31.108 -29.471  1.00  0.00           O  
ATOM   3110  NE2 GLN B2028      54.755  28.930 -29.281  1.00  0.00           N  
ATOM   3111  N   SER B2049      55.331  27.541 -23.280  1.00  0.00           N  
ATOM   3112  CA  SER B2049      55.132  26.312 -22.536  1.00  0.00           C  
ATOM   3113  C   SER B2049      55.266  26.574 -21.048  1.00  0.00           C  
ATOM   3114  O   SER B2049      55.583  27.688 -20.626  1.00  0.00           O  
ATOM   3115  CB  SER B2049      56.117  25.237 -22.994  1.00  0.00           C  
ATOM   3116  OG  SER B2049      57.455  25.683 -22.857  1.00  0.00           O  
ATOM   3117  N   GLY B2050      54.998  25.547 -20.253  1.00  0.00           N  
ATOM   3118  CA  GLY B2050      55.079  25.671 -18.807  1.00  0.00           C  
ATOM   3119  C   GLY B2050      55.086  24.266 -18.252  1.00  0.00           C  
ATOM   3120  O   GLY B2050      54.966  23.307 -19.017  1.00  0.00           O  
ATOM   3121  N   ALA B2051      55.207  24.129 -16.937  1.00  0.00           N  
ATOM   3122  CA  ALA B2051      55.236  22.808 -16.305  1.00  0.00           C  
ATOM   3123  C   ALA B2051      53.869  22.118 -16.202  1.00  0.00           C  
ATOM   3124  O   ALA B2051      53.725  20.951 -16.563  1.00  0.00           O  
ATOM   3125  CB  ALA B2051      55.848  22.919 -14.911  1.00  0.00           C  
ATOM   3126  N   GLN B2083      52.872  22.842 -15.700  1.00  0.00           N  
ATOM   3127  CA  GLN B2083      51.534  22.285 -15.525  1.00  0.00           C  
ATOM   3128  C   GLN B2083      50.486  23.077 -16.298  1.00  0.00           C  
ATOM   3129  O   GLN B2083      50.688  24.258 -16.615  1.00  0.00           O  
ATOM   3130  CB  GLN B2083      51.172  22.251 -14.029  1.00  0.00           C  
ATOM   3131  N   ALA B2086      49.359  22.423 -16.583  1.00  0.00           N  
ATOM   3132  CA  ALA B2086      48.249  23.041 -17.320  1.00  0.00           C  
ATOM   3133  C   ALA B2086      48.704  23.469 -18.721  1.00  0.00           C  
ATOM   3134  O   ALA B2086      47.898  23.937 -19.554  1.00  0.00           O  
ATOM   3135  CB  ALA B2086      47.698  24.258 -16.542  1.00  0.00           C  
ATOM   3136  N   ASP B2087      50.006  23.323 -18.960  1.00  0.00           N  
ATOM   3137  CA  ASP B2087      50.596  23.668 -20.240  1.00  0.00           C  
ATOM   3138  C   ASP B2087      50.509  22.449 -21.150  1.00  0.00           C  
ATOM   3139  O   ASP B2087      51.505  21.753 -21.380  1.00  0.00           O  
ATOM   3140  CB  ASP B2087      52.047  24.090 -20.053  1.00  0.00           C  
ATOM   3141  N   ASP B2088      49.305  22.187 -21.649  1.00  0.00           N  
ATOM   3142  CA  ASP B2088      49.077  21.060 -22.547  1.00  0.00           C  
ATOM   3143  C   ASP B2088      49.520  21.508 -23.934  1.00  0.00           C  
ATOM   3144  O   ASP B2088      48.972  22.459 -24.487  1.00  0.00           O  
ATOM   3145  CB  ASP B2088      47.582  20.677 -22.556  1.00  0.00           C  
ATOM   3146  N   SER B2089      50.530  20.837 -24.477  1.00  0.00           N  
ATOM   3147  CA  SER B2089      51.048  21.169 -25.793  1.00  0.00           C  
ATOM   3148  C   SER B2089      49.995  20.929 -26.873  1.00  0.00           C  
ATOM   3149  O   SER B2089      50.096  21.474 -27.971  1.00  0.00           O  
ATOM   3150  CB  SER B2089      52.314  20.343 -26.089  1.00  0.00           C  
ATOM   3151  OG  SER B2089      52.098  18.950 -25.891  1.00  0.00           O  
ATOM   3152  N   GLU B2090      48.985  20.118 -26.568  1.00  0.00           N  
ATOM   3153  CA  GLU B2090      47.934  19.828 -27.543  1.00  0.00           C  
ATOM   3154  C   GLU B2090      47.076  21.068 -27.783  1.00  0.00           C  
ATOM   3155  O   GLU B2090      46.444  21.200 -28.829  1.00  0.00           O  
ATOM   3156  CB  GLU B2090      47.053  18.658 -27.071  1.00  0.00           C  
ATOM   3157  CG  GLU B2090      45.786  18.478 -27.918  1.00  0.00           C  
ATOM   3158  CD  GLU B2090      45.272  17.023 -27.987  1.00  0.00           C  
ATOM   3159  OE1 GLU B2090      44.961  16.429 -26.914  1.00  0.00           O  
ATOM   3160  OE2 GLU B2090      45.171  16.482 -29.128  1.00  0.00           O  
ATOM   3161  N   VAL B2091      47.064  21.976 -26.812  1.00  0.00           N  
ATOM   3162  CA  VAL B2091      46.296  23.215 -26.916  1.00  0.00           C  
ATOM   3163  C   VAL B2091      46.742  24.040 -28.127  1.00  0.00           C  
ATOM   3164  O   VAL B2091      45.935  24.763 -28.710  1.00  0.00           O  
ATOM   3165  CB  VAL B2091      46.457  24.038 -25.640  1.00  0.00           C  
ATOM   3166  N   ALA B2092      48.017  23.913 -28.506  1.00  0.00           N  
ATOM   3167  CA  ALA B2092      48.578  24.655 -29.643  1.00  0.00           C  
ATOM   3168  C   ALA B2092      47.646  24.630 -30.849  1.00  0.00           C  
ATOM   3169  O   ALA B2092      47.496  25.629 -31.565  1.00  0.00           O  
ATOM   3170  CB  ALA B2092      49.940  24.093 -30.028  1.00  0.00           C  
ATOM   3171  N   GLU B2093      47.011  23.484 -31.061  1.00  0.00           N  
ATOM   3172  CA  GLU B2093      46.073  23.320 -32.162  1.00  0.00           C  
ATOM   3173  C   GLU B2093      44.973  24.376 -32.056  1.00  0.00           C  
ATOM   3174  O   GLU B2093      44.874  25.265 -32.908  1.00  0.00           O  
ATOM   3175  CB  GLU B2093      45.463  21.924 -32.114  1.00  0.00           C  
ATOM   3176  N   ILE B2094      44.155  24.270 -31.007  1.00  0.00           N  
ATOM   3177  CA  ILE B2094      43.064  25.211 -30.766  1.00  0.00           C  
ATOM   3178  C   ILE B2094      43.508  26.668 -30.691  1.00  0.00           C  
ATOM   3179  O   ILE B2094      42.679  27.579 -30.727  1.00  0.00           O  
ATOM   3180  CB  ILE B2094      42.260  24.862 -29.460  1.00  0.00           C  
ATOM   3181  CG1 ILE B2094      43.073  23.930 -28.550  1.00  0.00           C  
ATOM   3182  CG2 ILE B2094      40.900  24.230 -29.838  1.00  0.00           C  
ATOM   3183  CD1 ILE B2094      42.272  23.378 -27.359  1.00  0.00           C  
ATOM   3184  N   GLU B2095      44.810  26.897 -30.573  1.00  0.00           N  
ATOM   3185  CA  GLU B2095      45.325  28.262 -30.530  1.00  0.00           C  
ATOM   3186  C   GLU B2095      45.154  28.905 -31.904  1.00  0.00           C  
ATOM   3187  O   GLU B2095      45.785  29.921 -32.200  1.00  0.00           O  
ATOM   3188  CB  GLU B2095      46.810  28.271 -30.157  1.00  0.00           C  
ATOM   3189  CG  GLU B2095      47.147  27.573 -28.844  1.00  0.00           C  
ATOM   3190  CD  GLU B2095      46.414  28.169 -27.678  1.00  0.00           C  
ATOM   3191  OE1 GLU B2095      45.171  28.072 -27.662  1.00  0.00           O  
ATOM   3192  OE2 GLU B2095      47.080  28.742 -26.783  1.00  0.00           O  
ATOM   3193  N   ALA B2096      44.314  28.295 -32.746  1.00  0.00           N  
ATOM   3194  CA  ALA B2096      44.039  28.820 -34.088  1.00  0.00           C  
ATOM   3195  C   ALA B2096      42.928  29.862 -33.979  1.00  0.00           C  
ATOM   3196  O   ALA B2096      42.302  30.253 -34.970  1.00  0.00           O  
ATOM   3197  CB  ALA B2096      43.624  27.692 -35.034  1.00  0.00           C  
ATOM   3198  N   LEU B2097      42.692  30.294 -32.744  1.00  0.00           N  
ATOM   3199  CA  LEU B2097      41.708  31.320 -32.444  1.00  0.00           C  
ATOM   3200  C   LEU B2097      42.362  32.637 -32.804  1.00  0.00           C  
ATOM   3201  O   LEU B2097      41.687  33.642 -33.048  1.00  0.00           O  
ATOM   3202  CB  LEU B2097      41.377  31.328 -30.952  1.00  0.00           C  
ATOM   3203  CG  LEU B2097      40.839  30.004 -30.414  1.00  0.00           C  
ATOM   3204  CD1 LEU B2097      40.610  30.110 -28.917  1.00  0.00           C  
ATOM   3205  CD2 LEU B2097      39.538  29.669 -31.134  1.00  0.00           C  
ATOM   3206  N   ILE B2098      43.690  32.629 -32.826  1.00  0.00           N  
ATOM   3207  CA  ILE B2098      44.439  33.832 -33.163  1.00  0.00           C  
ATOM   3208  C   ILE B2098      44.116  34.207 -34.607  1.00  0.00           C  
ATOM   3209  O   ILE B2098      43.853  35.370 -34.902  1.00  0.00           O  
ATOM   3210  CB  ILE B2098      45.945  33.596 -32.984  1.00  0.00           C  
ATOM   3211  N   GLN B2099      44.136  33.225 -35.503  1.00  0.00           N  
ATOM   3212  CA  GLN B2099      43.810  33.470 -36.914  1.00  0.00           C  
ATOM   3213  C   GLN B2099      42.423  34.119 -37.062  1.00  0.00           C  
ATOM   3214  O   GLN B2099      42.243  35.082 -37.829  1.00  0.00           O  
ATOM   3215  CB  GLN B2099      43.848  32.157 -37.701  1.00  0.00           C  
ATOM   3216  CG  GLN B2099      43.536  32.326 -39.173  1.00  0.00           C  
ATOM   3217  CD  GLN B2099      44.405  33.387 -39.820  1.00  0.00           C  
ATOM   3218  OE1 GLN B2099      45.646  33.335 -39.749  1.00  0.00           O  
ATOM   3219  NE2 GLN B2099      43.760  34.367 -40.455  1.00  0.00           N  
ATOM   3220  N   GLN B2100      41.447  33.586 -36.327  1.00  0.00           N  
ATOM   3221  CA  GLN B2100      40.081  34.116 -36.356  1.00  0.00           C  
ATOM   3222  C   GLN B2100      40.091  35.562 -35.862  1.00  0.00           C  
ATOM   3223  O   GLN B2100      39.467  36.439 -36.463  1.00  0.00           O  
ATOM   3224  CB  GLN B2100      39.174  33.258 -35.466  1.00  0.00           C  
ATOM   3225  CG  GLN B2100      37.713  33.702 -35.390  1.00  0.00           C  
ATOM   3226  CD  GLN B2100      36.885  32.771 -34.509  1.00  0.00           C  
ATOM   3227  OE1 GLN B2100      36.779  31.563 -34.778  1.00  0.00           O  
ATOM   3228  NE2 GLN B2100      36.304  33.321 -33.451  1.00  0.00           N  
ATOM   3229  N   ARG B2101      40.806  35.813 -34.766  1.00  0.00           N  
ATOM   3230  CA  ARG B2101      40.889  37.167 -34.227  1.00  0.00           C  
ATOM   3231  C   ARG B2101      41.536  38.085 -35.260  1.00  0.00           C  
ATOM   3232  O   ARG B2101      41.133  39.240 -35.429  1.00  0.00           O  
ATOM   3233  CB  ARG B2101      41.708  37.184 -32.932  1.00  0.00           C  
ATOM   3234  CG  ARG B2101      42.007  38.586 -32.398  1.00  0.00           C  
ATOM   3235  CD  ARG B2101      42.424  38.534 -30.929  1.00  0.00           C  
ATOM   3236  NE  ARG B2101      42.885  39.829 -30.421  1.00  0.00           N  
ATOM   3237  CZ  ARG B2101      44.083  40.349 -30.678  1.00  0.00           C  
ATOM   3238  NH1 ARG B2101      44.949  39.694 -31.437  1.00  0.00           N  
ATOM   3239  NH2 ARG B2101      44.426  41.520 -30.172  1.00  0.00           N  
ATOM   3240  N   LEU B2102      42.540  37.556 -35.949  1.00  0.00           N  
ATOM   3241  CA  LEU B2102      43.255  38.304 -36.979  1.00  0.00           C  
ATOM   3242  C   LEU B2102      42.244  38.790 -38.027  1.00  0.00           C  
ATOM   3243  O   LEU B2102      42.208  39.971 -38.359  1.00  0.00           O  
ATOM   3244  CB  LEU B2102      44.319  37.399 -37.626  1.00  0.00           C  
ATOM   3245  CG  LEU B2102      45.586  38.024 -38.209  1.00  0.00           C  
ATOM   3246  CD1 LEU B2102      45.268  38.795 -39.465  1.00  0.00           C  
ATOM   3247  CD2 LEU B2102      46.218  38.929 -37.161  1.00  0.00           C  
ATOM   3248  N   ASP B2103      41.427  37.872 -38.540  1.00  0.00           N  
ATOM   3249  CA  ASP B2103      40.418  38.226 -39.534  1.00  0.00           C  
ATOM   3250  C   ASP B2103      39.473  39.295 -38.961  1.00  0.00           C  
ATOM   3251  O   ASP B2103      39.199  40.306 -39.614  1.00  0.00           O  
ATOM   3252  CB  ASP B2103      39.605  36.988 -39.951  1.00  0.00           C  
ATOM   3253  CG  ASP B2103      40.478  35.853 -40.465  1.00  0.00           C  
ATOM   3254  OD1 ASP B2103      41.404  36.129 -41.260  1.00  0.00           O  
ATOM   3255  OD2 ASP B2103      40.230  34.682 -40.079  1.00  0.00           O  
ATOM   3256  N   ALA B2104      38.979  39.072 -37.741  1.00  0.00           N  
ATOM   3257  CA  ALA B2104      38.069  40.022 -37.095  1.00  0.00           C  
ATOM   3258  C   ALA B2104      38.725  41.384 -37.053  1.00  0.00           C  
ATOM   3259  O   ALA B2104      38.119  42.400 -37.415  1.00  0.00           O  
ATOM   3260  CB  ALA B2104      37.740  39.561 -35.678  1.00  0.00           C  
ATOM   3261  N   ARG B2105      39.980  41.390 -36.618  1.00  0.00           N  
ATOM   3262  CA  ARG B2105      40.762  42.614 -36.500  1.00  0.00           C  
ATOM   3263  C   ARG B2105      40.976  43.273 -37.855  1.00  0.00           C  
ATOM   3264  O   ARG B2105      40.995  44.500 -37.981  1.00  0.00           O  
ATOM   3265  CB  ARG B2105      42.110  42.295 -35.843  1.00  0.00           C  
ATOM   3266  CG  ARG B2105      42.277  42.986 -34.510  1.00  0.00           C  
ATOM   3267  CD  ARG B2105      43.124  42.191 -33.530  1.00  0.00           C  
ATOM   3268  NE  ARG B2105      44.551  42.258 -33.826  1.00  0.00           N  
ATOM   3269  CZ  ARG B2105      45.248  43.384 -33.909  1.00  0.00           C  
ATOM   3270  NH1 ARG B2105      46.536  43.330 -34.178  1.00  0.00           N  
ATOM   3271  NH2 ARG B2105      44.658  44.558 -33.725  1.00  0.00           N  
ATOM   3272  N   LYS B2107      41.144  42.443 -38.875  1.00  0.00           N  
ATOM   3273  CA  LYS B2107      41.350  42.958 -40.215  1.00  0.00           C  
ATOM   3274  C   LYS B2107      40.039  43.597 -40.670  1.00  0.00           C  
ATOM   3275  O   LYS B2107      40.046  44.617 -41.347  1.00  0.00           O  
ATOM   3276  CB  LYS B2107      41.767  41.824 -41.153  1.00  0.00           C  
ATOM   3277  N   ALA B2108      38.916  43.012 -40.264  1.00  0.00           N  
ATOM   3278  CA  ALA B2108      37.609  43.542 -40.629  1.00  0.00           C  
ATOM   3279  C   ALA B2108      37.136  44.655 -39.690  1.00  0.00           C  
ATOM   3280  O   ALA B2108      35.985  45.073 -39.766  1.00  0.00           O  
ATOM   3281  CB  ALA B2108      36.577  42.412 -40.656  1.00  0.00           C  
ATOM   3282  N   LYS B2109      38.011  45.128 -38.803  1.00  0.00           N  
ATOM   3283  CA  LYS B2109      37.667  46.200 -37.872  1.00  0.00           C  
ATOM   3284  C   LYS B2109      36.544  45.832 -36.873  1.00  0.00           C  
ATOM   3285  O   LYS B2109      35.867  46.708 -36.333  1.00  0.00           O  
ATOM   3286  CB  LYS B2109      37.290  47.443 -38.655  1.00  0.00           C  
ATOM   3287  N   ASP B2110      36.356  44.535 -36.640  1.00  0.00           N  
ATOM   3288  CA  ASP B2110      35.356  44.033 -35.695  1.00  0.00           C  
ATOM   3289  C   ASP B2110      36.073  43.930 -34.347  1.00  0.00           C  
ATOM   3290  O   ASP B2110      36.429  42.843 -33.901  1.00  0.00           O  
ATOM   3291  CB  ASP B2110      34.885  42.638 -36.118  1.00  0.00           C  
ATOM   3292  CG  ASP B2110      33.766  42.101 -35.246  1.00  0.00           C  
ATOM   3293  OD1 ASP B2110      33.463  42.673 -34.185  1.00  0.00           O  
ATOM   3294  OD2 ASP B2110      33.192  41.070 -35.621  1.00  0.00           O  
ATOM   3295  N   TRP B2111      36.298  45.073 -33.723  1.00  0.00           N  
ATOM   3296  CA  TRP B2111      37.013  45.116 -32.467  1.00  0.00           C  
ATOM   3297  C   TRP B2111      36.322  44.315 -31.370  1.00  0.00           C  
ATOM   3298  O   TRP B2111      36.986  43.783 -30.483  1.00  0.00           O  
ATOM   3299  CB  TRP B2111      37.209  46.574 -32.046  1.00  0.00           C  
ATOM   3300  CG  TRP B2111      37.843  47.443 -33.132  1.00  0.00           C  
ATOM   3301  CD1 TRP B2111      37.396  48.667 -33.574  1.00  0.00           C  
ATOM   3302  CD2 TRP B2111      39.048  47.174 -33.871  1.00  0.00           C  
ATOM   3303  NE1 TRP B2111      38.244  49.170 -34.531  1.00  0.00           N  
ATOM   3304  CE2 TRP B2111      39.266  48.277 -34.735  1.00  0.00           C  
ATOM   3305  CE3 TRP B2111      39.964  46.112 -33.888  1.00  0.00           C  
ATOM   3306  CZ2 TRP B2111      40.363  48.349 -35.606  1.00  0.00           C  
ATOM   3307  CZ3 TRP B2111      41.062  46.183 -34.761  1.00  0.00           C  
ATOM   3308  CH2 TRP B2111      41.248  47.297 -35.606  1.00  0.00           C  
ATOM   3309  N   ALA B2112      34.999  44.200 -31.441  1.00  0.00           N  
ATOM   3310  CA  ALA B2112      34.262  43.453 -30.429  1.00  0.00           C  
ATOM   3311  C   ALA B2112      34.527  41.953 -30.485  1.00  0.00           C  
ATOM   3312  O   ALA B2112      34.704  41.310 -29.454  1.00  0.00           O  
ATOM   3313  CB  ALA B2112      32.776  43.710 -30.560  1.00  0.00           C  
ATOM   3314  N   ALA B2113      34.545  41.382 -31.682  1.00  0.00           N  
ATOM   3315  CA  ALA B2113      34.780  39.951 -31.781  1.00  0.00           C  
ATOM   3316  C   ALA B2113      36.258  39.653 -31.539  1.00  0.00           C  
ATOM   3317  O   ALA B2113      36.615  38.560 -31.108  1.00  0.00           O  
ATOM   3318  CB  ALA B2113      34.344  39.431 -33.149  1.00  0.00           C  
ATOM   3319  N   ALA B2114      37.114  40.628 -31.830  1.00  0.00           N  
ATOM   3320  CA  ALA B2114      38.534  40.450 -31.620  1.00  0.00           C  
ATOM   3321  C   ALA B2114      38.834  40.366 -30.123  1.00  0.00           C  
ATOM   3322  O   ALA B2114      39.496  39.437 -29.673  1.00  0.00           O  
ATOM   3323  CB  ALA B2114      39.313  41.592 -32.253  1.00  0.00           C  
ATOM   3324  N   ASP B2115      38.340  41.325 -29.352  1.00  0.00           N  
ATOM   3325  CA  ASP B2115      38.578  41.332 -27.918  1.00  0.00           C  
ATOM   3326  C   ASP B2115      37.989  40.115 -27.198  1.00  0.00           C  
ATOM   3327  O   ASP B2115      38.602  39.580 -26.285  1.00  0.00           O  
ATOM   3328  CB  ASP B2115      38.034  42.626 -27.304  1.00  0.00           C  
ATOM   3329  CG  ASP B2115      38.847  43.838 -27.704  1.00  0.00           C  
ATOM   3330  OD1 ASP B2115      38.520  44.960 -27.256  1.00  0.00           O  
ATOM   3331  OD2 ASP B2115      39.827  43.665 -28.468  1.00  0.00           O  
ATOM   3332  N   ALA B2116      36.805  39.679 -27.610  1.00  0.00           N  
ATOM   3333  CA  ALA B2116      36.175  38.522 -26.990  1.00  0.00           C  
ATOM   3334  C   ALA B2116      37.046  37.281 -27.181  1.00  0.00           C  
ATOM   3335  O   ALA B2116      37.259  36.513 -26.237  1.00  0.00           O  
ATOM   3336  CB  ALA B2116      34.786  38.291 -27.586  1.00  0.00           C  
ATOM   3337  N   ALA B2117      37.547  37.085 -28.398  1.00  0.00           N  
ATOM   3338  CA  ALA B2117      38.403  35.937 -28.676  1.00  0.00           C  
ATOM   3339  C   ALA B2117      39.655  36.026 -27.791  1.00  0.00           C  
ATOM   3340  O   ALA B2117      40.088  35.032 -27.200  1.00  0.00           O  
ATOM   3341  CB  ALA B2117      38.801  35.915 -30.150  1.00  0.00           C  
ATOM   3342  N   ARG B2118      40.222  37.225 -27.690  1.00  0.00           N  
ATOM   3343  CA  ARG B2118      41.410  37.425 -26.871  1.00  0.00           C  
ATOM   3344  C   ARG B2118      41.116  37.194 -25.391  1.00  0.00           C  
ATOM   3345  O   ARG B2118      42.010  36.827 -24.632  1.00  0.00           O  
ATOM   3346  CB  ARG B2118      41.992  38.835 -27.054  1.00  0.00           C  
ATOM   3347  CG  ARG B2118      43.295  39.046 -26.278  1.00  0.00           C  
ATOM   3348  CD  ARG B2118      43.969  40.369 -26.615  1.00  0.00           C  
ATOM   3349  NE  ARG B2118      43.106  41.495 -26.311  1.00  0.00           N  
ATOM   3350  CZ  ARG B2118      43.347  42.746 -26.674  1.00  0.00           C  
ATOM   3351  NH1 ARG B2118      44.436  43.047 -27.363  1.00  0.00           N  
ATOM   3352  NH2 ARG B2118      42.490  43.704 -26.346  1.00  0.00           N  
ATOM   3353  N   ASP B2119      39.871  37.415 -24.984  1.00  0.00           N  
ATOM   3354  CA  ASP B2119      39.479  37.209 -23.595  1.00  0.00           C  
ATOM   3355  C   ASP B2119      39.393  35.709 -23.307  1.00  0.00           C  
ATOM   3356  O   ASP B2119      39.757  35.255 -22.218  1.00  0.00           O  
ATOM   3357  CB  ASP B2119      38.126  37.883 -23.305  1.00  0.00           C  
ATOM   3358  CG  ASP B2119      38.246  39.391 -23.132  1.00  0.00           C  
ATOM   3359  OD1 ASP B2119      37.220  40.061 -22.905  1.00  0.00           O  
ATOM   3360  OD2 ASP B2119      39.373  39.914 -23.214  1.00  0.00           O  
ATOM   3361  N   ARG B2120      38.917  34.948 -24.288  1.00  0.00           N  
ATOM   3362  CA  ARG B2120      38.794  33.496 -24.152  1.00  0.00           C  
ATOM   3363  C   ARG B2120      40.171  32.845 -24.037  1.00  0.00           C  
ATOM   3364  O   ARG B2120      40.357  31.896 -23.283  1.00  0.00           O  
ATOM   3365  CB  ARG B2120      38.042  32.914 -25.354  1.00  0.00           C  
ATOM   3366  N   LEU B2121      41.130  33.351 -24.801  1.00  0.00           N  
ATOM   3367  CA  LEU B2121      42.484  32.828 -24.758  1.00  0.00           C  
ATOM   3368  C   LEU B2121      43.038  33.123 -23.371  1.00  0.00           C  
ATOM   3369  O   LEU B2121      43.652  32.269 -22.747  1.00  0.00           O  
ATOM   3370  CB  LEU B2121      43.336  33.516 -25.818  1.00  0.00           C  
ATOM   3371  CG  LEU B2121      42.826  33.371 -27.251  1.00  0.00           C  
ATOM   3372  CD1 LEU B2121      43.529  34.381 -28.134  1.00  0.00           C  
ATOM   3373  CD2 LEU B2121      43.057  31.956 -27.750  1.00  0.00           C  
ATOM   3374  N   ASN B2122      42.807  34.345 -22.899  1.00  0.00           N  
ATOM   3375  CA  ASN B2122      43.251  34.770 -21.578  1.00  0.00           C  
ATOM   3376  C   ASN B2122      42.725  33.826 -20.484  1.00  0.00           C  
ATOM   3377  O   ASN B2122      43.439  33.486 -19.544  1.00  0.00           O  
ATOM   3378  CB  ASN B2122      42.774  36.201 -21.298  1.00  0.00           C  
ATOM   3379  CG  ASN B2122      43.250  36.723 -19.952  1.00  0.00           C  
ATOM   3380  OD1 ASN B2122      42.954  36.142 -18.916  1.00  0.00           O  
ATOM   3381  ND2 ASN B2122      43.989  37.827 -19.965  1.00  0.00           N  
ATOM   3382  N   GLU B2123      41.471  33.412 -20.616  1.00  0.00           N  
ATOM   3383  CA  GLU B2123      40.848  32.521 -19.650  1.00  0.00           C  
ATOM   3384  C   GLU B2123      41.541  31.164 -19.663  1.00  0.00           C  
ATOM   3385  O   GLU B2123      41.761  30.554 -18.612  1.00  0.00           O  
ATOM   3386  CB  GLU B2123      39.366  32.357 -19.980  1.00  0.00           C  
ATOM   3387  N   MET B2124      41.884  30.690 -20.858  1.00  0.00           N  
ATOM   3388  CA  MET B2124      42.551  29.406 -20.974  1.00  0.00           C  
ATOM   3389  C   MET B2124      44.069  29.506 -20.800  1.00  0.00           C  
ATOM   3390  O   MET B2124      44.808  28.611 -21.190  1.00  0.00           O  
ATOM   3391  CB  MET B2124      42.176  28.720 -22.303  1.00  0.00           C  
ATOM   3392  CG  MET B2124      42.638  29.409 -23.577  1.00  0.00           C  
ATOM   3393  SD  MET B2124      41.584  28.936 -25.020  1.00  0.00           S  
ATOM   3394  CE  MET B2124      41.917  27.147 -25.123  1.00  0.00           C  
ATOM   3395  N   GLY B2126      44.526  30.598 -20.189  1.00  0.00           N  
ATOM   3396  CA  GLY B2126      45.947  30.758 -19.926  1.00  0.00           C  
ATOM   3397  C   GLY B2126      46.884  31.185 -21.044  1.00  0.00           C  
ATOM   3398  O   GLY B2126      48.034  30.747 -21.109  1.00  0.00           O  
ATOM   3399  N   ILE B2127      46.416  32.042 -21.932  1.00  0.00           N  
ATOM   3400  CA  ILE B2127      47.286  32.498 -22.997  1.00  0.00           C  
ATOM   3401  C   ILE B2127      47.077  33.975 -23.264  1.00  0.00           C  
ATOM   3402  O   ILE B2127      45.946  34.437 -23.367  1.00  0.00           O  
ATOM   3403  CB  ILE B2127      47.072  31.688 -24.291  1.00  0.00           C  
ATOM   3404  CG1 ILE B2127      47.565  32.501 -25.495  1.00  0.00           C  
ATOM   3405  CG2 ILE B2127      45.628  31.277 -24.421  1.00  0.00           C  
ATOM   3406  CD1 ILE B2127      47.701  31.701 -26.764  1.00  0.00           C  
ATOM   3407  N   VAL B2128      48.176  34.719 -23.337  1.00  0.00           N  
ATOM   3408  CA  VAL B2128      48.103  36.144 -23.600  1.00  0.00           C  
ATOM   3409  C   VAL B2128      48.567  36.383 -25.034  1.00  0.00           C  
ATOM   3410  O   VAL B2128      49.236  35.539 -25.636  1.00  0.00           O  
ATOM   3411  CB  VAL B2128      48.951  36.970 -22.572  1.00  0.00           C  
ATOM   3412  CG1 VAL B2128      50.380  36.461 -22.525  1.00  0.00           C  
ATOM   3413  CG2 VAL B2128      48.922  38.458 -22.938  1.00  0.00           C  
ATOM   3414  N   LEU B2129      48.188  37.528 -25.583  1.00  0.00           N  
ATOM   3415  CA  LEU B2129      48.528  37.870 -26.951  1.00  0.00           C  
ATOM   3416  C   LEU B2129      49.404  39.111 -27.067  1.00  0.00           C  
ATOM   3417  O   LEU B2129      49.455  39.935 -26.154  1.00  0.00           O  
ATOM   3418  CB  LEU B2129      47.234  38.082 -27.739  1.00  0.00           C  
ATOM   3419  CG  LEU B2129      46.737  36.933 -28.612  1.00  0.00           C  
ATOM   3420  CD1 LEU B2129      46.849  35.626 -27.882  1.00  0.00           C  
ATOM   3421  CD2 LEU B2129      45.297  37.209 -29.057  1.00  0.00           C  
ATOM   3422  N   GLU B2130      50.095  39.226 -28.200  1.00  0.00           N  
ATOM   3423  CA  GLU B2130      50.953  40.374 -28.485  1.00  0.00           C  
ATOM   3424  C   GLU B2130      50.802  40.742 -29.964  1.00  0.00           C  
ATOM   3425  O   GLU B2130      51.218  39.985 -30.839  1.00  0.00           O  
ATOM   3426  CB  GLU B2130      52.431  40.056 -28.174  1.00  0.00           C  
ATOM   3427  CG  GLU B2130      52.819  40.033 -26.678  1.00  0.00           C  
ATOM   3428  CD  GLU B2130      54.261  39.548 -26.436  1.00  0.00           C  
ATOM   3429  OE1 GLU B2130      54.451  38.370 -26.048  1.00  0.00           O  
ATOM   3430  OE2 GLU B2130      55.205  40.341 -26.646  1.00  0.00           O  
ATOM   3431  N   ASP B2131      50.185  41.894 -30.235  1.00  0.00           N  
ATOM   3432  CA  ASP B2131      49.986  42.379 -31.607  1.00  0.00           C  
ATOM   3433  C   ASP B2131      51.166  43.223 -32.024  1.00  0.00           C  
ATOM   3434  O   ASP B2131      51.446  44.248 -31.403  1.00  0.00           O  
ATOM   3435  CB  ASP B2131      48.719  43.228 -31.711  1.00  0.00           C  
ATOM   3436  CG  ASP B2131      47.492  42.456 -31.360  1.00  0.00           C  
ATOM   3437  OD1 ASP B2131      47.388  41.280 -31.809  1.00  0.00           O  
ATOM   3438  OD2 ASP B2131      46.635  43.021 -30.641  1.00  0.00           O  
ATOM   3439  N   GLY B2132      51.839  42.791 -33.089  1.00  0.00           N  
ATOM   3440  CA  GLY B2132      53.009  43.498 -33.582  1.00  0.00           C  
ATOM   3441  C   GLY B2132      52.973  43.895 -35.052  1.00  0.00           C  
ATOM   3442  O   GLY B2132      51.913  44.260 -35.568  1.00  0.00           O  
ATOM   3443  N   PRO B2151      54.122  43.796 -35.758  1.00  0.00           N  
ATOM   3444  CA  PRO B2151      54.280  44.148 -37.180  1.00  0.00           C  
ATOM   3445  C   PRO B2151      53.179  43.605 -38.061  1.00  0.00           C  
ATOM   3446  O   PRO B2151      52.101  44.182 -38.181  1.00  0.00           O  
ATOM   3447  CB  PRO B2151      55.636  43.542 -37.546  1.00  0.00           C  
ATOM   3448  CG  PRO B2151      56.388  43.562 -36.238  1.00  0.00           C  
ATOM   3449  CD  PRO B2151      55.325  43.095 -35.264  1.00  0.00           C  
ATOM   3450  N   GLN B2152      53.480  42.493 -38.708  1.00  0.00           N  
ATOM   3451  CA  GLN B2152      52.505  41.834 -39.557  1.00  0.00           C  
ATOM   3452  C   GLN B2152      52.281  40.490 -38.880  1.00  0.00           C  
ATOM   3453  O   GLN B2152      52.048  39.474 -39.547  1.00  0.00           O  
ATOM   3454  CB  GLN B2152      53.062  41.649 -40.980  1.00  0.00           C  
ATOM   3455  N   GLY B2153      52.380  40.495 -37.546  1.00  0.00           N  
ATOM   3456  CA  GLY B2153      52.194  39.273 -36.777  1.00  0.00           C  
ATOM   3457  C   GLY B2153      51.801  39.393 -35.308  1.00  0.00           C  
ATOM   3458  O   GLY B2153      52.330  40.225 -34.568  1.00  0.00           O  
ATOM   3459  N   THR B2155      50.847  38.561 -34.895  1.00  0.00           N  
ATOM   3460  CA  THR B2155      50.393  38.516 -33.506  1.00  0.00           C  
ATOM   3461  C   THR B2155      51.109  37.312 -32.886  1.00  0.00           C  
ATOM   3462  O   THR B2155      51.080  36.225 -33.452  1.00  0.00           O  
ATOM   3463  CB  THR B2155      48.846  38.320 -33.422  1.00  0.00           C  
ATOM   3464  OG1 THR B2155      48.198  39.595 -33.523  1.00  0.00           O  
ATOM   3465  CG2 THR B2155      48.439  37.654 -32.107  1.00  0.00           C  
ATOM   3466  N   THR B2156      51.784  37.511 -31.757  1.00  0.00           N  
ATOM   3467  CA  THR B2156      52.476  36.402 -31.102  1.00  0.00           C  
ATOM   3468  C   THR B2156      51.738  36.037 -29.816  1.00  0.00           C  
ATOM   3469  O   THR B2156      50.830  36.751 -29.390  1.00  0.00           O  
ATOM   3470  CB  THR B2156      53.962  36.753 -30.752  1.00  0.00           C  
ATOM   3471  OG1 THR B2156      54.004  37.747 -29.717  1.00  0.00           O  
ATOM   3472  CG2 THR B2156      54.679  37.288 -31.986  1.00  0.00           C  
ATOM   3473  N   TRP B2157      52.138  34.930 -29.202  1.00  0.00           N  
ATOM   3474  CA  TRP B2157      51.506  34.497 -27.981  1.00  0.00           C  
ATOM   3475  C   TRP B2157      52.482  33.792 -27.087  1.00  0.00           C  
ATOM   3476  O   TRP B2157      53.512  33.304 -27.550  1.00  0.00           O  
ATOM   3477  CB  TRP B2157      50.337  33.569 -28.279  1.00  0.00           C  
ATOM   3478  CG  TRP B2157      50.708  32.231 -28.800  1.00  0.00           C  
ATOM   3479  CD1 TRP B2157      50.810  31.857 -30.109  1.00  0.00           C  
ATOM   3480  CD2 TRP B2157      50.908  31.042 -28.027  1.00  0.00           C  
ATOM   3481  NE1 TRP B2157      51.046  30.506 -30.199  1.00  0.00           N  
ATOM   3482  CE2 TRP B2157      51.119  29.984 -28.931  1.00  0.00           C  
ATOM   3483  CE3 TRP B2157      50.939  30.772 -26.650  1.00  0.00           C  
ATOM   3484  CZ2 TRP B2157      51.340  28.665 -28.506  1.00  0.00           C  
ATOM   3485  CZ3 TRP B2157      51.157  29.467 -26.227  1.00  0.00           C  
ATOM   3486  CH2 TRP B2157      51.360  28.430 -27.151  1.00  0.00           C  
ATOM   3487  N   ARG B2168      52.145  33.757 -25.799  1.00  0.00           N  
ATOM   3488  CA  ARG B2168      52.954  33.118 -24.768  1.00  0.00           C  
ATOM   3489  C   ARG B2168      51.993  32.708 -23.674  1.00  0.00           C  
ATOM   3490  O   ARG B2168      50.846  33.147 -23.661  1.00  0.00           O  
ATOM   3491  CB  ARG B2168      53.987  34.092 -24.192  1.00  0.00           C  
ATOM   3492  CG  ARG B2168      53.385  35.208 -23.360  1.00  0.00           C  
ATOM   3493  CD  ARG B2168      54.393  36.281 -23.025  1.00  0.00           C  
ATOM   3494  NE  ARG B2168      53.717  37.489 -22.575  1.00  0.00           N  
ATOM   3495  CZ  ARG B2168      53.187  37.638 -21.370  1.00  0.00           C  
ATOM   3496  NH1 ARG B2168      52.582  38.779 -21.053  1.00  0.00           N  
ATOM   3497  NH2 ARG B2168      53.279  36.651 -20.482  1.00  0.00           N  
ATOM   3498  N   ARG B2169      52.464  31.860 -22.765  1.00  0.00           N  
ATOM   3499  CA  ARG B2169      51.642  31.394 -21.647  1.00  0.00           C  
ATOM   3500  C   ARG B2169      51.481  32.524 -20.636  1.00  0.00           C  
ATOM   3501  O   ARG B2169      52.423  33.265 -20.374  1.00  0.00           O  
ATOM   3502  CB  ARG B2169      52.302  30.195 -20.955  1.00  0.00           C  
ATOM   3503  CG  ARG B2169      52.386  28.946 -21.794  1.00  0.00           C  
ATOM   3504  CD  ARG B2169      50.995  28.388 -22.056  1.00  0.00           C  
ATOM   3505  NE  ARG B2169      50.998  27.211 -22.930  1.00  0.00           N  
ATOM   3506  CZ  ARG B2169      49.920  26.462 -23.166  1.00  0.00           C  
ATOM   3507  NH1 ARG B2169      49.980  25.404 -23.965  1.00  0.00           N  
ATOM   3508  NH2 ARG B2169      48.768  26.768 -22.595  1.00  0.00           N  
ATOM   3509  N   LYS B2170      50.283  32.648 -20.077  1.00  0.00           N  
ATOM   3510  CA  LYS B2170      49.999  33.671 -19.076  1.00  0.00           C  
ATOM   3511  C   LYS B2170      50.837  33.400 -17.822  1.00  0.00           C  
ATOM   3512  O   LYS B2170      51.300  34.378 -17.200  1.00  0.00           O  
ATOM   3513  CB  LYS B2170      48.506  33.655 -18.730  1.00  0.00           C  
ATOM   3514  CG  LYS B2170      48.033  34.813 -17.863  1.00  0.00           C  
ATOM   3515  CD  LYS B2170      46.507  34.800 -17.666  1.00  0.00           C  
ATOM   3516  CE  LYS B2170      46.068  35.977 -16.789  1.00  0.00           C  
ATOM   3517  NZ  LYS B2170      44.653  35.874 -16.318  1.00  0.00           N  
ATOM   3518  OXT LYS B2170      51.015  32.209 -17.473  1.00  0.00           O  
TER
END
