# Supplementary material for: Backbone Brackets and Arginine Tweezers delineate Class I and Class II aminoacyl tRNA synthetases
Source: PLoS Comput Biol. 2018 Apr 16;14(4):e1006101. doi: 10.1371/journal.pcbi.1006101 (PMC5919687; doi:10.1371/journal.pcbi.1006101)
Supplement: S11 File — All structures of Class I aaRS with residues renumbered according to the MSA. (GZ) [file pcbi.1006101.s023.tar.gz › 1u7d_A_renum.pdb]

ATOM      1  N   MET A 215       7.211  67.355   4.790  1.00  0.00           N  
ATOM      2  CA  MET A 215       6.494  66.244   5.487  1.00  0.00           C  
ATOM      3  C   MET A 215       6.967  64.861   5.034  1.00  0.00           C  
ATOM      4  O   MET A 215       7.924  64.324   5.590  1.00  0.00           O  
ATOM      5  CB  MET A 215       4.970  66.394   5.291  1.00  0.00           C  
ATOM      6  CG  MET A 215       4.493  66.823   3.881  1.00  0.00           C  
ATOM      7  SD  MET A 215       4.185  65.478   2.675  1.00  0.00           S  
ATOM      8  CE  MET A 215       2.916  64.520   3.536  1.00  0.00           C  
ATOM      9  N   ASP A 216       6.287  64.311   4.026  1.00  0.00           N  
ATOM     10  CA  ASP A 216       6.566  63.002   3.430  1.00  0.00           C  
ATOM     11  C   ASP A 216       5.880  61.887   4.229  1.00  0.00           C  
ATOM     12  O   ASP A 216       6.176  61.655   5.393  1.00  0.00           O  
ATOM     13  CB  ASP A 216       8.080  62.763   3.332  1.00  0.00           C  
ATOM     14  CG  ASP A 216       8.457  61.776   2.225  1.00  0.00           C  
ATOM     15  OD1 ASP A 216       8.075  62.002   1.053  1.00  0.00           O  
ATOM     16  OD2 ASP A 216       9.153  60.783   2.521  1.00  0.00           O  
ATOM     17  N   GLU A 217       4.943  61.209   3.581  1.00  0.00           N  
ATOM     18  CA  GLU A 217       4.199  60.136   4.211  1.00  0.00           C  
ATOM     19  C   GLU A 217       5.072  58.915   4.410  1.00  0.00           C  
ATOM     20  O   GLU A 217       4.936  58.204   5.411  1.00  0.00           O  
ATOM     21  CB  GLU A 217       2.988  59.797   3.359  1.00  0.00           C  
ATOM     22  CG  GLU A 217       2.359  61.041   2.779  1.00  0.00           C  
ATOM     23  CD  GLU A 217       0.869  60.919   2.598  1.00  0.00           C  
ATOM     24  OE1 GLU A 217       0.415  59.994   1.869  1.00  0.00           O  
ATOM     25  OE2 GLU A 217       0.152  61.761   3.193  1.00  0.00           O  
ATOM     26  N   PHE A 218       5.971  58.664   3.462  1.00  0.00           N  
ATOM     27  CA  PHE A 218       6.867  57.530   3.589  1.00  0.00           C  
ATOM     28  C   PHE A 218       7.690  57.687   4.873  1.00  0.00           C  
ATOM     29  O   PHE A 218       7.707  56.793   5.723  1.00  0.00           O  
ATOM     30  CB  PHE A 218       7.801  57.431   2.377  1.00  0.00           C  
ATOM     31  CG  PHE A 218       8.814  56.327   2.490  1.00  0.00           C  
ATOM     32  CD1 PHE A 218       8.451  55.004   2.258  1.00  0.00           C  
ATOM     33  CD2 PHE A 218      10.121  56.601   2.904  1.00  0.00           C  
ATOM     34  CE1 PHE A 218       9.379  53.962   2.440  1.00  0.00           C  
ATOM     35  CE2 PHE A 218      11.049  55.575   3.090  1.00  0.00           C  
ATOM     36  CZ  PHE A 218      10.681  54.256   2.861  1.00  0.00           C  
ATOM     37  N   GLU A 219       8.354  58.826   5.019  1.00  0.00           N  
ATOM     38  CA  GLU A 219       9.171  59.087   6.197  1.00  0.00           C  
ATOM     39  C   GLU A 219       8.393  59.027   7.505  1.00  0.00           C  
ATOM     40  O   GLU A 219       8.902  58.517   8.504  1.00  0.00           O  
ATOM     41  CB  GLU A 219       9.877  60.441   6.074  1.00  0.00           C  
ATOM     42  CG  GLU A 219      11.389  60.352   6.288  1.00  0.00           C  
ATOM     43  CD  GLU A 219      12.058  59.258   5.438  1.00  0.00           C  
ATOM     44  OE1 GLU A 219      11.866  59.259   4.194  1.00  0.00           O  
ATOM     45  OE2 GLU A 219      12.782  58.403   6.016  1.00  0.00           O  
ATOM     46  N   MET A 220       7.166  59.539   7.511  1.00  0.00           N  
ATOM     47  CA  MET A 220       6.364  59.499   8.724  1.00  0.00           C  
ATOM     48  C   MET A 220       6.017  58.057   9.081  1.00  0.00           C  
ATOM     49  O   MET A 220       6.087  57.671  10.248  1.00  0.00           O  
ATOM     50  CB  MET A 220       5.100  60.345   8.577  1.00  0.00           C  
ATOM     51  CG  MET A 220       5.414  61.829   8.392  1.00  0.00           C  
ATOM     52  SD  MET A 220       4.027  62.970   8.642  1.00  0.00           S  
ATOM     53  CE  MET A 220       3.863  62.717  10.460  1.00  0.00           C  
ATOM     54  N   ILE A 221       5.653  57.249   8.091  1.00  0.00           N  
ATOM     55  CA  ILE A 221       5.343  55.862   8.377  1.00  0.00           C  
ATOM     56  C   ILE A 221       6.608  55.137   8.850  1.00  0.00           C  
ATOM     57  O   ILE A 221       6.572  54.351   9.802  1.00  0.00           O  
ATOM     58  CB  ILE A 221       4.766  55.119   7.117  1.00  0.00           C  
ATOM     59  CG1 ILE A 221       3.315  55.553   6.873  1.00  0.00           C  
ATOM     60  CG2 ILE A 221       4.822  53.594   7.317  1.00  0.00           C  
ATOM     61  CD1 ILE A 221       2.991  55.790   5.424  1.00  0.00           C  
ATOM     62  N   LYS A 222       7.728  55.399   8.188  1.00  0.00           N  
ATOM     63  CA  LYS A 222       8.967  54.726   8.541  1.00  0.00           C  
ATOM     64  C   LYS A 222       9.552  55.055   9.920  1.00  0.00           C  
ATOM     65  O   LYS A 222      10.186  54.207  10.553  1.00  0.00           O  
ATOM     66  CB  LYS A 222      10.022  54.997   7.477  1.00  0.00           C  
ATOM     67  CG  LYS A 222      11.387  54.518   7.898  1.00  0.00           C  
ATOM     68  CD  LYS A 222      12.353  54.507   6.740  1.00  0.00           C  
ATOM     69  CE  LYS A 222      13.633  53.792   7.119  1.00  0.00           C  
ATOM     70  NZ  LYS A 222      14.553  53.701   5.953  1.00  0.00           N  
ATOM     71  N   ARG A 224       9.345  56.289  10.373  1.00  0.00           N  
ATOM     72  CA  ARG A 224       9.875  56.746  11.657  1.00  0.00           C  
ATOM     73  C   ARG A 224       9.563  55.805  12.824  1.00  0.00           C  
ATOM     74  O   ARG A 224       8.408  55.422  13.043  1.00  0.00           O  
ATOM     75  CB  ARG A 224       9.351  58.160  11.956  1.00  0.00           C  
ATOM     76  CG  ARG A 224       9.746  58.725  13.310  1.00  0.00           C  
ATOM     77  CD  ARG A 224       9.034  60.040  13.574  1.00  0.00           C  
ATOM     78  NE  ARG A 224       9.574  60.732  14.747  1.00  0.00           N  
ATOM     79  CZ  ARG A 224       9.264  60.458  16.017  1.00  0.00           C  
ATOM     80  NH1 ARG A 224       8.395  59.494  16.309  1.00  0.00           N  
ATOM     81  NH2 ARG A 224       9.839  61.147  17.000  1.00  0.00           N  
ATOM     82  N   ASN A 225      10.614  55.449  13.564  1.00  0.00           N  
ATOM     83  CA  ASN A 225      10.538  54.565  14.733  1.00  0.00           C  
ATOM     84  C   ASN A 225      10.134  53.118  14.448  1.00  0.00           C  
ATOM     85  O   ASN A 225       9.509  52.474  15.295  1.00  0.00           O  
ATOM     86  CB  ASN A 225       9.599  55.147  15.806  1.00  0.00           C  
ATOM     87  CG  ASN A 225      10.229  56.310  16.582  1.00  0.00           C  
ATOM     88  OD1 ASN A 225      11.365  56.699  16.325  1.00  0.00           O  
ATOM     89  ND2 ASN A 225       9.485  56.861  17.539  1.00  0.00           N  
ATOM     90  N   THR A 226      10.484  52.608  13.269  1.00  0.00           N  
ATOM     91  CA  THR A 226      10.172  51.224  12.927  1.00  0.00           C  
ATOM     92  C   THR A 226      11.459  50.409  12.840  1.00  0.00           C  
ATOM     93  O   THR A 226      12.506  50.919  12.444  1.00  0.00           O  
ATOM     94  CB  THR A 226       9.421  51.070  11.547  1.00  0.00           C  
ATOM     95  OG1 THR A 226      10.219  51.626  10.494  1.00  0.00           O  
ATOM     96  CG2 THR A 226       8.048  51.742  11.581  1.00  0.00           C  
ATOM     97  N   SER A 227      11.370  49.137  13.206  1.00  0.00           N  
ATOM     98  CA  SER A 227      12.511  48.248  13.140  1.00  0.00           C  
ATOM     99  C   SER A 227      12.844  47.954  11.705  1.00  0.00           C  
ATOM    100  O   SER A 227      13.978  48.106  11.277  1.00  0.00           O  
ATOM    101  CB  SER A 227      12.204  46.920  13.818  1.00  0.00           C  
ATOM    102  OG  SER A 227      11.994  47.102  15.204  1.00  0.00           O  
ATOM    103  N   GLU A 228      11.834  47.567  10.941  1.00  0.00           N  
ATOM    104  CA  GLU A 228      12.052  47.169   9.560  1.00  0.00           C  
ATOM    105  C   GLU A 228      10.804  47.326   8.691  1.00  0.00           C  
ATOM    106  O   GLU A 228       9.674  47.171   9.160  1.00  0.00           O  
ATOM    107  CB  GLU A 228      12.514  45.704   9.608  1.00  0.00           C  
ATOM    108  CG  GLU A 228      12.652  44.947   8.326  1.00  0.00           C  
ATOM    109  CD  GLU A 228      12.914  43.464   8.602  1.00  0.00           C  
ATOM    110  OE1 GLU A 228      12.184  42.891   9.444  1.00  0.00           O  
ATOM    111  OE2 GLU A 228      13.830  42.869   7.983  1.00  0.00           O  
ATOM    112  N   ILE A 229      10.996  47.660   7.427  1.00  0.00           N  
ATOM    113  CA  ILE A 229       9.859  47.767   6.533  1.00  0.00           C  
ATOM    114  C   ILE A 229      10.187  46.831   5.378  1.00  0.00           C  
ATOM    115  O   ILE A 229      11.068  47.140   4.581  1.00  0.00           O  
ATOM    116  CB  ILE A 229       9.652  49.221   6.059  1.00  0.00           C  
ATOM    117  CG1 ILE A 229       9.035  50.042   7.212  1.00  0.00           C  
ATOM    118  CG2 ILE A 229       8.735  49.251   4.831  1.00  0.00           C  
ATOM    119  CD1 ILE A 229       8.947  51.548   6.939  1.00  0.00           C  
ATOM    120  N   ILE A 230       9.512  45.679   5.308  1.00  0.00           N  
ATOM    121  CA  ILE A 230       9.813  44.713   4.257  1.00  0.00           C  
ATOM    122  C   ILE A 230       9.314  45.113   2.890  1.00  0.00           C  
ATOM    123  O   ILE A 230       8.209  44.784   2.437  1.00  0.00           O  
ATOM    124  CB  ILE A 230       9.345  43.292   4.576  1.00  0.00           C  
ATOM    125  CG1 ILE A 230       9.838  42.889   5.968  1.00  0.00           C  
ATOM    126  CG2 ILE A 230       9.982  42.313   3.583  1.00  0.00           C  
ATOM    127  CD1 ILE A 230      11.326  42.911   6.093  1.00  0.00           C  
ATOM    128  N   SER A 232      10.260  45.818   2.278  1.00  0.00           N  
ATOM    129  CA  SER A 232      10.293  46.437   0.980  1.00  0.00           C  
ATOM    130  C   SER A 232       9.718  47.828   1.031  1.00  0.00           C  
ATOM    131  O   SER A 232       8.513  48.032   0.921  1.00  0.00           O  
ATOM    132  CB  SER A 232       9.617  45.614  -0.095  1.00  0.00           C  
ATOM    133  OG  SER A 232       9.919  46.198  -1.358  1.00  0.00           O  
ATOM    134  N   GLU A 233      10.626  48.780   1.227  1.00  0.00           N  
ATOM    135  CA  GLU A 233      10.289  50.181   1.245  1.00  0.00           C  
ATOM    136  C   GLU A 233       9.823  50.560  -0.156  1.00  0.00           C  
ATOM    137  O   GLU A 233       8.935  51.397  -0.308  1.00  0.00           O  
ATOM    138  CB  GLU A 233      11.508  51.012   1.593  1.00  0.00           C  
ATOM    139  CG  GLU A 233      12.212  50.568   2.844  1.00  0.00           C  
ATOM    140  CD  GLU A 233      13.193  51.605   3.319  1.00  0.00           C  
ATOM    141  OE1 GLU A 233      13.852  52.216   2.443  1.00  0.00           O  
ATOM    142  OE2 GLU A 233      13.302  51.799   4.554  1.00  0.00           O  
ATOM    143  N   GLU A 234      10.407  49.953  -1.186  1.00  0.00           N  
ATOM    144  CA  GLU A 234       9.982  50.305  -2.527  1.00  0.00           C  
ATOM    145  C   GLU A 234       8.531  49.890  -2.787  1.00  0.00           C  
ATOM    146  O   GLU A 234       7.821  50.589  -3.499  1.00  0.00           O  
ATOM    147  CB  GLU A 234      10.967  49.747  -3.573  1.00  0.00           C  
ATOM    148  CG  GLU A 234      10.487  48.631  -4.482  1.00  0.00           C  
ATOM    149  CD  GLU A 234       9.457  49.069  -5.519  1.00  0.00           C  
ATOM    150  OE1 GLU A 234       9.486  50.231  -5.989  1.00  0.00           O  
ATOM    151  OE2 GLU A 234       8.622  48.212  -5.885  1.00  0.00           O  
ATOM    152  N   GLU A 235       8.074  48.785  -2.189  1.00  0.00           N  
ATOM    153  CA  GLU A 235       6.680  48.355  -2.384  1.00  0.00           C  
ATOM    154  C   GLU A 235       5.750  49.333  -1.676  1.00  0.00           C  
ATOM    155  O   GLU A 235       4.696  49.692  -2.198  1.00  0.00           O  
ATOM    156  CB  GLU A 235       6.453  46.943  -1.846  1.00  0.00           C  
ATOM    157  CG  GLU A 235       7.267  45.883  -2.580  1.00  0.00           C  
ATOM    158  CD  GLU A 235       7.174  44.508  -1.941  1.00  0.00           C  
ATOM    159  OE1 GLU A 235       7.253  44.415  -0.700  1.00  0.00           O  
ATOM    160  OE2 GLU A 235       7.030  43.514  -2.678  1.00  0.00           O  
ATOM    161  N   LEU A 236       6.166  49.784  -0.497  1.00  0.00           N  
ATOM    162  CA  LEU A 236       5.387  50.730   0.279  1.00  0.00           C  
ATOM    163  C   LEU A 236       5.190  52.015  -0.518  1.00  0.00           C  
ATOM    164  O   LEU A 236       4.132  52.648  -0.450  1.00  0.00           O  
ATOM    165  CB  LEU A 236       6.108  51.066   1.590  1.00  0.00           C  
ATOM    166  CG  LEU A 236       5.299  51.617   2.770  1.00  0.00           C  
ATOM    167  CD1 LEU A 236       6.214  52.422   3.645  1.00  0.00           C  
ATOM    168  CD2 LEU A 236       4.170  52.482   2.295  1.00  0.00           C  
ATOM    169  N   ARG A 237       6.221  52.415  -1.252  1.00  0.00           N  
ATOM    170  CA  ARG A 237       6.147  53.637  -2.028  1.00  0.00           C  
ATOM    171  C   ARG A 237       5.115  53.471  -3.122  1.00  0.00           C  
ATOM    172  O   ARG A 237       4.398  54.413  -3.478  1.00  0.00           O  
ATOM    173  CB  ARG A 237       7.523  53.982  -2.609  1.00  0.00           C  
ATOM    174  CG  ARG A 237       8.518  54.487  -1.554  1.00  0.00           C  
ATOM    175  CD  ARG A 237       9.749  55.093  -2.201  1.00  0.00           C  
ATOM    176  NE  ARG A 237      10.761  55.479  -1.227  1.00  0.00           N  
ATOM    177  CZ  ARG A 237      10.794  56.641  -0.580  1.00  0.00           C  
ATOM    178  NH1 ARG A 237       9.856  57.564  -0.798  1.00  0.00           N  
ATOM    179  NH2 ARG A 237      11.775  56.885   0.286  1.00  0.00           N  
ATOM    180  N   GLU A 238       5.037  52.259  -3.652  1.00  0.00           N  
ATOM    181  CA  GLU A 238       4.063  51.963  -4.689  1.00  0.00           C  
ATOM    182  C   GLU A 238       2.665  51.933  -4.082  1.00  0.00           C  
ATOM    183  O   GLU A 238       1.708  52.438  -4.677  1.00  0.00           O  
ATOM    184  CB  GLU A 238       4.375  50.626  -5.326  1.00  0.00           C  
ATOM    185  CG  GLU A 238       5.580  50.665  -6.225  1.00  0.00           C  
ATOM    186  CD  GLU A 238       5.866  49.317  -6.823  1.00  0.00           C  
ATOM    187  OE1 GLU A 238       5.228  48.344  -6.365  1.00  0.00           O  
ATOM    188  OE2 GLU A 238       6.722  49.225  -7.730  1.00  0.00           O  
ATOM    189  N   VAL A 239       2.561  51.345  -2.891  1.00  0.00           N  
ATOM    190  CA  VAL A 239       1.291  51.247  -2.186  1.00  0.00           C  
ATOM    191  C   VAL A 239       0.761  52.633  -1.824  1.00  0.00           C  
ATOM    192  O   VAL A 239      -0.440  52.886  -1.919  1.00  0.00           O  
ATOM    193  CB  VAL A 239       1.426  50.404  -0.896  1.00  0.00           C  
ATOM    194  CG1 VAL A 239       0.214  50.592  -0.022  1.00  0.00           C  
ATOM    195  CG2 VAL A 239       1.563  48.947  -1.246  1.00  0.00           C  
ATOM    196  N   LEU A 240       1.656  53.528  -1.409  1.00  0.00           N  
ATOM    197  CA  LEU A 240       1.255  54.885  -1.031  1.00  0.00           C  
ATOM    198  C   LEU A 240       0.584  55.644  -2.189  1.00  0.00           C  
ATOM    199  O   LEU A 240      -0.257  56.512  -1.970  1.00  0.00           O  
ATOM    200  CB  LEU A 240       2.469  55.673  -0.544  1.00  0.00           C  
ATOM    201  CG  LEU A 240       2.998  55.450   0.869  1.00  0.00           C  
ATOM    202  CD1 LEU A 240       4.356  56.120   0.995  1.00  0.00           C  
ATOM    203  CD2 LEU A 240       2.027  56.023   1.889  1.00  0.00           C  
ATOM    204  N   LYS A 241       0.967  55.306  -3.417  1.00  0.00           N  
ATOM    205  CA  LYS A 241       0.425  55.953  -4.597  1.00  0.00           C  
ATOM    206  C   LYS A 241      -0.988  55.485  -4.933  1.00  0.00           C  
ATOM    207  O   LYS A 241      -1.739  56.219  -5.573  1.00  0.00           O  
ATOM    208  CB  LYS A 241       1.336  55.702  -5.801  1.00  0.00           C  
ATOM    209  CG  LYS A 241       2.603  56.547  -5.853  1.00  0.00           C  
ATOM    210  CD  LYS A 241       3.605  55.948  -6.853  1.00  0.00           C  
ATOM    211  CE  LYS A 241       4.000  56.950  -7.935  1.00  0.00           C  
ATOM    212  NZ  LYS A 241       2.830  57.440  -8.726  1.00  0.00           N  
ATOM    213  N   LYS A 244      -1.352  54.272  -4.521  1.00  0.00           N  
ATOM    214  CA  LYS A 244      -2.689  53.752  -4.798  1.00  0.00           C  
ATOM    215  C   LYS A 244      -3.817  54.659  -4.278  1.00  0.00           C  
ATOM    216  O   LYS A 244      -3.677  55.324  -3.248  1.00  0.00           O  
ATOM    217  CB  LYS A 244      -2.852  52.363  -4.188  1.00  0.00           C  
ATOM    218  CG  LYS A 244      -1.832  51.350  -4.672  1.00  0.00           C  
ATOM    219  CD  LYS A 244      -2.419  49.941  -4.711  1.00  0.00           C  
ATOM    220  CE  LYS A 244      -3.017  49.525  -3.362  1.00  0.00           C  
ATOM    221  NZ  LYS A 244      -3.930  48.335  -3.489  1.00  0.00           N  
ATOM    222  N   ASP A 245      -4.934  54.682  -5.000  1.00  0.00           N  
ATOM    223  CA  ASP A 245      -6.087  55.483  -4.602  1.00  0.00           C  
ATOM    224  C   ASP A 245      -6.733  54.880  -3.373  1.00  0.00           C  
ATOM    225  O   ASP A 245      -7.326  55.591  -2.573  1.00  0.00           O  
ATOM    226  CB  ASP A 245      -7.139  55.521  -5.706  1.00  0.00           C  
ATOM    227  CG  ASP A 245      -6.680  56.279  -6.926  1.00  0.00           C  
ATOM    228  OD1 ASP A 245      -6.396  57.493  -6.795  1.00  0.00           O  
ATOM    229  OD2 ASP A 245      -6.610  55.654  -8.013  1.00  0.00           O  
ATOM    230  N   GLU A 265      -6.618  53.564  -3.229  1.00  0.00           N  
ATOM    231  CA  GLU A 265      -7.216  52.860  -2.100  1.00  0.00           C  
ATOM    232  C   GLU A 265      -6.220  51.843  -1.523  1.00  0.00           C  
ATOM    233  O   GLU A 265      -5.709  50.994  -2.251  1.00  0.00           O  
ATOM    234  CB  GLU A 265      -8.476  52.133  -2.589  1.00  0.00           C  
ATOM    235  CG  GLU A 265      -9.572  51.930  -1.549  1.00  0.00           C  
ATOM    236  CD  GLU A 265     -10.624  53.031  -1.591  1.00  0.00           C  
ATOM    237  OE1 GLU A 265     -10.955  53.478  -2.718  1.00  0.00           O  
ATOM    238  OE2 GLU A 265     -11.127  53.437  -0.509  1.00  0.00           O  
ATOM    239  N   LYS A 266      -5.934  51.928  -0.226  1.00  0.00           N  
ATOM    240  CA  LYS A 266      -5.011  50.980   0.397  1.00  0.00           C  
ATOM    241  C   LYS A 266      -5.388  50.695   1.844  1.00  0.00           C  
ATOM    242  O   LYS A 266      -6.018  51.518   2.512  1.00  0.00           O  
ATOM    243  CB  LYS A 266      -3.561  51.488   0.334  1.00  0.00           C  
ATOM    244  CG  LYS A 266      -3.298  52.815   1.034  1.00  0.00           C  
ATOM    245  CD  LYS A 266      -3.316  53.946   0.053  1.00  0.00           C  
ATOM    246  CE  LYS A 266      -2.771  55.214   0.675  1.00  0.00           C  
ATOM    247  NZ  LYS A 266      -2.680  56.300  -0.326  1.00  0.00           N  
ATOM    248  N   SER A 267      -4.995  49.529   2.341  1.00  0.00           N  
ATOM    249  CA  SER A 267      -5.341  49.187   3.712  1.00  0.00           C  
ATOM    250  C   SER A 267      -4.247  48.480   4.496  1.00  0.00           C  
ATOM    251  O   SER A 267      -3.378  47.830   3.923  1.00  0.00           O  
ATOM    252  CB  SER A 267      -6.603  48.319   3.717  1.00  0.00           C  
ATOM    253  OG  SER A 267      -6.364  47.113   3.016  1.00  0.00           O  
ATOM    254  N   ALA A 268      -4.316  48.605   5.818  1.00  0.00           N  
ATOM    255  CA  ALA A 268      -3.352  47.970   6.709  1.00  0.00           C  
ATOM    256  C   ALA A 268      -4.066  47.392   7.937  1.00  0.00           C  
ATOM    257  O   ALA A 268      -5.128  47.899   8.353  1.00  0.00           O  
ATOM    258  CB  ALA A 268      -2.304  48.979   7.150  1.00  0.00           C  
ATOM    259  N   TYR A 269      -3.499  46.327   8.509  1.00  0.00           N  
ATOM    260  CA  TYR A 269      -4.091  45.739   9.699  1.00  0.00           C  
ATOM    261  C   TYR A 269      -3.030  45.280  10.702  1.00  0.00           C  
ATOM    262  O   TYR A 269      -1.839  45.190  10.382  1.00  0.00           O  
ATOM    263  CB  TYR A 269      -4.973  44.544   9.326  1.00  0.00           C  
ATOM    264  CG  TYR A 269      -4.343  43.186   9.600  1.00  0.00           C  
ATOM    265  CD1 TYR A 269      -3.326  42.682   8.785  1.00  0.00           C  
ATOM    266  CD2 TYR A 269      -4.748  42.426  10.684  1.00  0.00           C  
ATOM    267  CE1 TYR A 269      -2.727  41.453   9.044  1.00  0.00           C  
ATOM    268  CE2 TYR A 269      -4.153  41.183  10.963  1.00  0.00           C  
ATOM    269  CZ  TYR A 269      -3.146  40.708  10.139  1.00  0.00           C  
ATOM    270  OH  TYR A 269      -2.551  39.502  10.431  1.00  0.00           O  
ATOM    271  N   ILE A 270      -3.475  45.006  11.923  1.00  0.00           N  
ATOM    272  CA  ILE A 270      -2.600  44.481  12.962  1.00  0.00           C  
ATOM    273  C   ILE A 270      -3.480  43.636  13.884  1.00  0.00           C  
ATOM    274  O   ILE A 270      -4.654  43.948  14.097  1.00  0.00           O  
ATOM    275  CB  ILE A 270      -1.890  45.611  13.760  1.00  0.00           C  
ATOM    276  CG1 ILE A 270      -0.985  44.989  14.835  1.00  0.00           C  
ATOM    277  CG2 ILE A 270      -2.913  46.556  14.367  1.00  0.00           C  
ATOM    278  CD1 ILE A 270       0.064  45.941  15.396  1.00  0.00           C  
ATOM    279  N   GLY A 272      -2.926  42.549  14.408  1.00  0.00           N  
ATOM    280  CA  GLY A 272      -3.694  41.679  15.289  1.00  0.00           C  
ATOM    281  C   GLY A 272      -3.340  41.829  16.752  1.00  0.00           C  
ATOM    282  O   GLY A 272      -2.183  41.999  17.100  1.00  0.00           O  
ATOM    283  N   PHE A 273      -4.344  41.772  17.616  1.00  0.00           N  
ATOM    284  CA  PHE A 273      -4.135  41.901  19.052  1.00  0.00           C  
ATOM    285  C   PHE A 273      -5.071  40.931  19.712  1.00  0.00           C  
ATOM    286  O   PHE A 273      -6.201  40.754  19.258  1.00  0.00           O  
ATOM    287  CB  PHE A 273      -4.557  43.279  19.574  1.00  0.00           C  
ATOM    288  CG  PHE A 273      -3.600  44.389  19.283  1.00  0.00           C  
ATOM    289  CD1 PHE A 273      -2.297  44.358  19.768  1.00  0.00           C  
ATOM    290  CD2 PHE A 273      -4.028  45.516  18.580  1.00  0.00           C  
ATOM    291  CE1 PHE A 273      -1.427  45.442  19.560  1.00  0.00           C  
ATOM    292  CE2 PHE A 273      -3.169  46.605  18.365  1.00  0.00           C  
ATOM    293  CZ  PHE A 273      -1.866  46.566  18.857  1.00  0.00           C  
ATOM    294  N   GLU A 274      -4.623  40.307  20.791  1.00  0.00           N  
ATOM    295  CA  GLU A 274      -5.516  39.435  21.527  1.00  0.00           C  
ATOM    296  C   GLU A 274      -6.098  40.419  22.545  1.00  0.00           C  
ATOM    297  O   GLU A 274      -5.349  41.161  23.185  1.00  0.00           O  
ATOM    298  CB  GLU A 274      -4.742  38.318  22.227  1.00  0.00           C  
ATOM    299  CG  GLU A 274      -5.242  36.922  21.862  1.00  0.00           C  
ATOM    300  CD  GLU A 274      -4.518  35.823  22.615  1.00  0.00           C  
ATOM    301  OE1 GLU A 274      -4.723  35.705  23.846  1.00  0.00           O  
ATOM    302  OE2 GLU A 274      -3.740  35.080  21.972  1.00  0.00           O  
ATOM    303  N   PRO A 275      -7.434  40.463  22.686  1.00  0.00           N  
ATOM    304  CA  PRO A 275      -8.038  41.394  23.647  1.00  0.00           C  
ATOM    305  C   PRO A 275      -7.253  41.378  24.949  1.00  0.00           C  
ATOM    306  O   PRO A 275      -6.833  40.322  25.410  1.00  0.00           O  
ATOM    307  CB  PRO A 275      -9.443  40.845  23.815  1.00  0.00           C  
ATOM    308  CG  PRO A 275      -9.730  40.232  22.457  1.00  0.00           C  
ATOM    309  CD  PRO A 275      -8.437  39.518  22.159  1.00  0.00           C  
ATOM    310  N   SER A 276      -7.035  42.540  25.547  1.00  0.00           N  
ATOM    311  CA  SER A 276      -6.276  42.570  26.789  1.00  0.00           C  
ATOM    312  C   SER A 276      -6.864  43.525  27.805  1.00  0.00           C  
ATOM    313  O   SER A 276      -7.192  44.662  27.477  1.00  0.00           O  
ATOM    314  CB  SER A 276      -4.826  42.954  26.503  1.00  0.00           C  
ATOM    315  OG  SER A 276      -4.019  42.740  27.642  1.00  0.00           O  
ATOM    316  N   GLY A 277      -6.989  43.054  29.043  1.00  0.00           N  
ATOM    317  CA  GLY A 277      -7.535  43.886  30.102  1.00  0.00           C  
ATOM    318  C   GLY A 277      -6.738  45.162  30.315  1.00  0.00           C  
ATOM    319  O   GLY A 277      -7.307  46.227  30.540  1.00  0.00           O  
ATOM    320  N   LYS A 279      -5.414  45.058  30.241  1.00  0.00           N  
ATOM    321  CA  LYS A 279      -4.531  46.214  30.421  1.00  0.00           C  
ATOM    322  C   LYS A 279      -3.840  46.552  29.087  1.00  0.00           C  
ATOM    323  O   LYS A 279      -3.336  45.662  28.397  1.00  0.00           O  
ATOM    324  CB  LYS A 279      -3.463  45.895  31.489  1.00  0.00           C  
ATOM    325  CG  LYS A 279      -3.383  46.853  32.685  1.00  0.00           C  
ATOM    326  CD  LYS A 279      -4.588  46.709  33.605  1.00  0.00           C  
ATOM    327  CE  LYS A 279      -4.389  47.383  34.975  1.00  0.00           C  
ATOM    328  NZ  LYS A 279      -4.481  48.875  34.948  1.00  0.00           N  
ATOM    329  N   ILE A 280      -3.821  47.831  28.721  1.00  0.00           N  
ATOM    330  CA  ILE A 280      -3.163  48.263  27.485  1.00  0.00           C  
ATOM    331  C   ILE A 280      -1.892  49.006  27.856  1.00  0.00           C  
ATOM    332  O   ILE A 280      -1.958  50.138  28.320  1.00  0.00           O  
ATOM    333  CB  ILE A 280      -4.057  49.223  26.665  1.00  0.00           C  
ATOM    334  CG1 ILE A 280      -5.319  48.494  26.195  1.00  0.00           C  
ATOM    335  CG2 ILE A 280      -3.280  49.776  25.480  1.00  0.00           C  
ATOM    336  CD1 ILE A 280      -5.048  47.278  25.292  1.00  0.00           C  
ATOM    337  N   HIS A 281      -0.740  48.374  27.657  1.00  0.00           N  
ATOM    338  CA  HIS A 281       0.540  49.001  27.986  1.00  0.00           C  
ATOM    339  C   HIS A 281       1.196  49.764  26.813  1.00  0.00           C  
ATOM    340  O   HIS A 281       0.630  49.869  25.728  1.00  0.00           O  
ATOM    341  CB  HIS A 281       1.501  47.952  28.574  1.00  0.00           C  
ATOM    342  CG  HIS A 281       1.688  46.736  27.717  1.00  0.00           C  
ATOM    343  ND1 HIS A 281       2.367  46.763  26.515  1.00  0.00           N  
ATOM    344  CD2 HIS A 281       1.284  45.454  27.889  1.00  0.00           C  
ATOM    345  CE1 HIS A 281       2.371  45.553  25.984  1.00  0.00           C  
ATOM    346  NE2 HIS A 281       1.720  44.739  26.797  1.00  0.00           N  
ATOM    347  N   LEU A 282       2.386  50.309  27.052  1.00  0.00           N  
ATOM    348  CA  LEU A 282       3.115  51.090  26.054  1.00  0.00           C  
ATOM    349  C   LEU A 282       3.505  50.311  24.792  1.00  0.00           C  
ATOM    350  O   LEU A 282       3.715  50.897  23.722  1.00  0.00           O  
ATOM    351  CB  LEU A 282       4.360  51.715  26.701  1.00  0.00           C  
ATOM    352  CG  LEU A 282       4.077  52.625  27.904  1.00  0.00           C  
ATOM    353  CD1 LEU A 282       5.377  53.205  28.419  1.00  0.00           C  
ATOM    354  CD2 LEU A 282       3.129  53.737  27.506  1.00  0.00           C  
ATOM    355  N   GLY A 283       3.620  48.994  24.918  1.00  0.00           N  
ATOM    356  CA  GLY A 283       3.943  48.192  23.755  1.00  0.00           C  
ATOM    357  C   GLY A 283       2.795  48.353  22.776  1.00  0.00           C  
ATOM    358  O   GLY A 283       3.013  48.618  21.595  1.00  0.00           O  
ATOM    359  N   HIS A 284       1.571  48.196  23.278  1.00  0.00           N  
ATOM    360  CA  HIS A 284       0.374  48.357  22.463  1.00  0.00           C  
ATOM    361  C   HIS A 284       0.353  49.772  21.884  1.00  0.00           C  
ATOM    362  O   HIS A 284       0.288  49.969  20.673  1.00  0.00           O  
ATOM    363  CB  HIS A 284      -0.890  48.168  23.310  1.00  0.00           C  
ATOM    364  CG  HIS A 284      -1.090  46.773  23.820  1.00  0.00           C  
ATOM    365  ND1 HIS A 284      -1.569  45.747  23.030  1.00  0.00           N  
ATOM    366  CD2 HIS A 284      -0.873  46.232  25.043  1.00  0.00           C  
ATOM    367  CE1 HIS A 284      -1.639  44.638  23.744  1.00  0.00           C  
ATOM    368  NE2 HIS A 284      -1.222  44.905  24.969  1.00  0.00           N  
ATOM    369  N   TYR A 285       0.402  50.754  22.771  1.00  0.00           N  
ATOM    370  CA  TYR A 285       0.371  52.155  22.380  1.00  0.00           C  
ATOM    371  C   TYR A 285       1.408  52.458  21.296  1.00  0.00           C  
ATOM    372  O   TYR A 285       1.137  53.217  20.355  1.00  0.00           O  
ATOM    373  CB  TYR A 285       0.585  53.033  23.633  1.00  0.00           C  
ATOM    374  CG  TYR A 285       0.504  54.531  23.408  1.00  0.00           C  
ATOM    375  CD1 TYR A 285      -0.355  55.073  22.446  1.00  0.00           C  
ATOM    376  CD2 TYR A 285       1.281  55.412  24.169  1.00  0.00           C  
ATOM    377  CE1 TYR A 285      -0.435  56.456  22.240  1.00  0.00           C  
ATOM    378  CE2 TYR A 285       1.207  56.799  23.977  1.00  0.00           C  
ATOM    379  CZ  TYR A 285       0.350  57.312  23.007  1.00  0.00           C  
ATOM    380  OH  TYR A 285       0.300  58.671  22.775  1.00  0.00           O  
ATOM    381  N   LEU A 286       2.589  51.857  21.399  1.00  0.00           N  
ATOM    382  CA  LEU A 286       3.598  52.126  20.389  1.00  0.00           C  
ATOM    383  C   LEU A 286       3.054  51.733  19.038  1.00  0.00           C  
ATOM    384  O   LEU A 286       3.102  52.513  18.091  1.00  0.00           O  
ATOM    385  CB  LEU A 286       4.889  51.350  20.649  1.00  0.00           C  
ATOM    386  CG  LEU A 286       5.986  51.635  19.607  1.00  0.00           C  
ATOM    387  CD1 LEU A 286       6.477  53.081  19.741  1.00  0.00           C  
ATOM    388  CD2 LEU A 286       7.137  50.663  19.779  1.00  0.00           C  
ATOM    389  N   GLN A 288       2.529  50.518  18.957  1.00  0.00           N  
ATOM    390  CA  GLN A 288       1.976  50.012  17.714  1.00  0.00           C  
ATOM    391  C   GLN A 288       0.738  50.773  17.202  1.00  0.00           C  
ATOM    392  O   GLN A 288       0.588  50.973  15.987  1.00  0.00           O  
ATOM    393  CB  GLN A 288       1.679  48.520  17.864  1.00  0.00           C  
ATOM    394  CG  GLN A 288       2.879  47.754  18.354  1.00  0.00           C  
ATOM    395  CD  GLN A 288       2.992  46.383  17.737  1.00  0.00           C  
ATOM    396  OE1 GLN A 288       3.278  46.246  16.548  1.00  0.00           O  
ATOM    397  NE2 GLN A 288       2.769  45.352  18.543  1.00  0.00           N  
ATOM    398  N   ILE A 289      -0.148  51.203  18.097  1.00  0.00           N  
ATOM    399  CA  ILE A 289      -1.311  51.954  17.639  1.00  0.00           C  
ATOM    400  C   ILE A 289      -0.866  53.283  17.014  1.00  0.00           C  
ATOM    401  O   ILE A 289      -1.412  53.717  15.994  1.00  0.00           O  
ATOM    402  CB  ILE A 289      -2.312  52.188  18.783  1.00  0.00           C  
ATOM    403  CG1 ILE A 289      -2.952  50.849  19.154  1.00  0.00           C  
ATOM    404  CG2 ILE A 289      -3.357  53.220  18.388  1.00  0.00           C  
ATOM    405  CD1 ILE A 289      -3.429  50.060  17.962  1.00  0.00           C  
ATOM    406  N   LYS A 290       0.142  53.916  17.613  1.00  0.00           N  
ATOM    407  CA  LYS A 290       0.685  55.169  17.081  1.00  0.00           C  
ATOM    408  C   LYS A 290       1.141  54.925  15.633  1.00  0.00           C  
ATOM    409  O   LYS A 290       1.024  55.794  14.767  1.00  0.00           O  
ATOM    410  CB  LYS A 290       1.876  55.634  17.920  1.00  0.00           C  
ATOM    411  CG  LYS A 290       1.550  55.965  19.366  1.00  0.00           C  
ATOM    412  CD  LYS A 290       2.808  56.331  20.146  1.00  0.00           C  
ATOM    413  CE  LYS A 290       3.415  57.597  19.598  1.00  0.00           C  
ATOM    414  NZ  LYS A 290       4.747  57.843  20.179  1.00  0.00           N  
ATOM    415  N   LYS A 291       1.652  53.733  15.363  1.00  0.00           N  
ATOM    416  CA  LYS A 291       2.094  53.410  14.012  1.00  0.00           C  
ATOM    417  C   LYS A 291       0.873  53.323  13.081  1.00  0.00           C  
ATOM    418  O   LYS A 291       0.886  53.870  11.971  1.00  0.00           O  
ATOM    419  CB  LYS A 291       2.876  52.085  14.017  1.00  0.00           C  
ATOM    420  CG  LYS A 291       3.539  51.727  12.695  1.00  0.00           C  
ATOM    421  CD  LYS A 291       4.167  52.948  12.038  1.00  0.00           C  
ATOM    422  CE  LYS A 291       5.349  53.496  12.811  1.00  0.00           C  
ATOM    423  NZ  LYS A 291       5.731  54.867  12.296  1.00  0.00           N  
ATOM    424  N   MET A 292      -0.185  52.651  13.535  1.00  0.00           N  
ATOM    425  CA  MET A 292      -1.395  52.527  12.725  1.00  0.00           C  
ATOM    426  C   MET A 292      -1.941  53.921  12.443  1.00  0.00           C  
ATOM    427  O   MET A 292      -2.397  54.213  11.336  1.00  0.00           O  
ATOM    428  CB  MET A 292      -2.457  51.691  13.451  1.00  0.00           C  
ATOM    429  CG  MET A 292      -1.993  50.296  13.905  1.00  0.00           C  
ATOM    430  SD  MET A 292      -1.221  49.285  12.602  1.00  0.00           S  
ATOM    431  CE  MET A 292      -2.508  49.204  11.388  1.00  0.00           C  
ATOM    432  N   ILE A 293      -1.892  54.799  13.445  1.00  0.00           N  
ATOM    433  CA  ILE A 293      -2.369  56.162  13.231  1.00  0.00           C  
ATOM    434  C   ILE A 293      -1.526  56.879  12.157  1.00  0.00           C  
ATOM    435  O   ILE A 293      -2.079  57.659  11.366  1.00  0.00           O  
ATOM    436  CB  ILE A 293      -2.377  56.974  14.547  1.00  0.00           C  
ATOM    437  CG1 ILE A 293      -3.490  56.436  15.470  1.00  0.00           C  
ATOM    438  CG2 ILE A 293      -2.602  58.464  14.244  1.00  0.00           C  
ATOM    439  CD1 ILE A 293      -3.523  57.048  16.865  1.00  0.00           C  
ATOM    440  N   ASP A 294      -0.207  56.626  12.123  1.00  0.00           N  
ATOM    441  CA  ASP A 294       0.639  57.237  11.096  1.00  0.00           C  
ATOM    442  C   ASP A 294       0.097  56.779   9.734  1.00  0.00           C  
ATOM    443  O   ASP A 294      -0.081  57.578   8.815  1.00  0.00           O  
ATOM    444  CB  ASP A 294       2.110  56.785  11.201  1.00  0.00           C  
ATOM    445  CG  ASP A 294       2.851  57.381  12.405  1.00  0.00           C  
ATOM    446  OD1 ASP A 294       2.844  58.623  12.589  1.00  0.00           O  
ATOM    447  OD2 ASP A 294       3.470  56.592  13.163  1.00  0.00           O  
ATOM    448  N   LEU A 295      -0.163  55.485   9.613  1.00  0.00           N  
ATOM    449  CA  LEU A 295      -0.674  54.930   8.364  1.00  0.00           C  
ATOM    450  C   LEU A 295      -2.029  55.530   8.051  1.00  0.00           C  
ATOM    451  O   LEU A 295      -2.353  55.807   6.904  1.00  0.00           O  
ATOM    452  CB  LEU A 295      -0.788  53.410   8.467  1.00  0.00           C  
ATOM    453  CG  LEU A 295       0.509  52.606   8.351  1.00  0.00           C  
ATOM    454  CD1 LEU A 295       0.353  51.228   9.020  1.00  0.00           C  
ATOM    455  CD2 LEU A 295       0.867  52.458   6.879  1.00  0.00           C  
ATOM    456  N   GLN A 296      -2.825  55.711   9.091  1.00  0.00           N  
ATOM    457  CA  GLN A 296      -4.151  56.297   8.965  1.00  0.00           C  
ATOM    458  C   GLN A 296      -4.005  57.730   8.424  1.00  0.00           C  
ATOM    459  O   GLN A 296      -4.754  58.155   7.540  1.00  0.00           O  
ATOM    460  CB  GLN A 296      -4.786  56.265  10.341  1.00  0.00           C  
ATOM    461  CG  GLN A 296      -5.951  57.169  10.605  1.00  0.00           C  
ATOM    462  CD  GLN A 296      -6.261  57.155  12.091  1.00  0.00           C  
ATOM    463  OE1 GLN A 296      -6.379  56.088  12.689  1.00  0.00           O  
ATOM    464  NE2 GLN A 296      -6.369  58.328  12.697  1.00  0.00           N  
ATOM    465  N   ASN A 297      -3.019  58.466   8.923  1.00  0.00           N  
ATOM    466  CA  ASN A 297      -2.802  59.817   8.429  1.00  0.00           C  
ATOM    467  C   ASN A 297      -2.274  59.838   7.004  1.00  0.00           C  
ATOM    468  O   ASN A 297      -2.364  60.857   6.332  1.00  0.00           O  
ATOM    469  CB  ASN A 297      -1.833  60.580   9.323  1.00  0.00           C  
ATOM    470  CG  ASN A 297      -2.415  60.877  10.690  1.00  0.00           C  
ATOM    471  OD1 ASN A 297      -3.576  61.258  10.815  1.00  0.00           O  
ATOM    472  ND2 ASN A 297      -1.605  60.711  11.724  1.00  0.00           N  
ATOM    473  N   ALA A 298      -1.725  58.726   6.527  1.00  0.00           N  
ATOM    474  CA  ALA A 298      -1.186  58.690   5.169  1.00  0.00           C  
ATOM    475  C   ALA A 298      -2.195  58.202   4.134  1.00  0.00           C  
ATOM    476  O   ALA A 298      -1.842  57.977   2.972  1.00  0.00           O  
ATOM    477  CB  ALA A 298       0.062  57.826   5.124  1.00  0.00           C  
ATOM    478  N   GLY A 305      -3.448  58.034   4.549  1.00  0.00           N  
ATOM    479  CA  GLY A 305      -4.484  57.599   3.624  1.00  0.00           C  
ATOM    480  C   GLY A 305      -4.855  56.124   3.641  1.00  0.00           C  
ATOM    481  O   GLY A 305      -5.640  55.675   2.794  1.00  0.00           O  
ATOM    482  N   PHE A 306      -4.310  55.367   4.591  1.00  0.00           N  
ATOM    483  CA  PHE A 306      -4.619  53.946   4.674  1.00  0.00           C  
ATOM    484  C   PHE A 306      -5.922  53.719   5.437  1.00  0.00           C  
ATOM    485  O   PHE A 306      -6.285  54.512   6.298  1.00  0.00           O  
ATOM    486  CB  PHE A 306      -3.507  53.175   5.428  1.00  0.00           C  
ATOM    487  CG  PHE A 306      -2.269  52.886   4.612  1.00  0.00           C  
ATOM    488  CD1 PHE A 306      -1.335  53.889   4.336  1.00  0.00           C  
ATOM    489  CD2 PHE A 306      -2.022  51.598   4.139  1.00  0.00           C  
ATOM    490  CE1 PHE A 306      -0.170  53.601   3.597  1.00  0.00           C  
ATOM    491  CE2 PHE A 306      -0.863  51.303   3.403  1.00  0.00           C  
ATOM    492  CZ  PHE A 306       0.057  52.299   3.133  1.00  0.00           C  
ATOM    493  N   ASP A 307      -6.620  52.639   5.114  1.00  0.00           N  
ATOM    494  CA  ASP A 307      -7.802  52.264   5.871  1.00  0.00           C  
ATOM    495  C   ASP A 307      -7.279  51.257   6.920  1.00  0.00           C  
ATOM    496  O   ASP A 307      -6.603  50.287   6.577  1.00  0.00           O  
ATOM    497  CB  ASP A 307      -8.827  51.584   4.978  1.00  0.00           C  
ATOM    498  CG  ASP A 307      -9.671  52.570   4.223  1.00  0.00           C  
ATOM    499  OD1 ASP A 307     -10.250  53.465   4.877  1.00  0.00           O  
ATOM    500  OD2 ASP A 307      -9.765  52.452   2.976  1.00  0.00           O  
ATOM    501  N   ILE A 308      -7.571  51.482   8.192  1.00  0.00           N  
ATOM    502  CA  ILE A 308      -7.081  50.581   9.227  1.00  0.00           C  
ATOM    503  C   ILE A 308      -8.054  49.489   9.648  1.00  0.00           C  
ATOM    504  O   ILE A 308      -9.256  49.711   9.773  1.00  0.00           O  
ATOM    505  CB  ILE A 308      -6.697  51.363  10.501  1.00  0.00           C  
ATOM    506  CG1 ILE A 308      -5.742  52.505  10.152  1.00  0.00           C  
ATOM    507  CG2 ILE A 308      -6.057  50.428  11.509  1.00  0.00           C  
ATOM    508  CD1 ILE A 308      -4.459  52.084   9.367  1.00  0.00           C  
ATOM    509  N   ILE A 309      -7.522  48.299   9.874  1.00  0.00           N  
ATOM    510  CA  ILE A 309      -8.329  47.185  10.346  1.00  0.00           C  
ATOM    511  C   ILE A 309      -7.630  46.601  11.558  1.00  0.00           C  
ATOM    512  O   ILE A 309      -6.481  46.183  11.468  1.00  0.00           O  
ATOM    513  CB  ILE A 309      -8.471  46.058   9.277  1.00  0.00           C  
ATOM    514  CG1 ILE A 309      -9.432  46.506   8.169  1.00  0.00           C  
ATOM    515  CG2 ILE A 309      -8.964  44.755   9.933  1.00  0.00           C  
ATOM    516  CD1 ILE A 309      -9.522  45.525   7.017  1.00  0.00           C  
ATOM    517  N   ILE A 310      -8.304  46.604  12.699  1.00  0.00           N  
ATOM    518  CA  ILE A 310      -7.747  46.018  13.911  1.00  0.00           C  
ATOM    519  C   ILE A 310      -8.404  44.651  14.093  1.00  0.00           C  
ATOM    520  O   ILE A 310      -9.610  44.559  14.336  1.00  0.00           O  
ATOM    521  CB  ILE A 310      -8.063  46.861  15.169  1.00  0.00           C  
ATOM    522  CG1 ILE A 310      -7.403  48.239  15.086  1.00  0.00           C  
ATOM    523  CG2 ILE A 310      -7.622  46.103  16.408  1.00  0.00           C  
ATOM    524  CD1 ILE A 310      -5.894  48.202  14.760  1.00  0.00           C  
ATOM    525  N   LEU A 311      -7.628  43.585  13.965  1.00  0.00           N  
ATOM    526  CA  LEU A 311      -8.178  42.243  14.140  1.00  0.00           C  
ATOM    527  C   LEU A 311      -8.104  41.826  15.612  1.00  0.00           C  
ATOM    528  O   LEU A 311      -7.001  41.678  16.171  1.00  0.00           O  
ATOM    529  CB  LEU A 311      -7.402  41.237  13.285  1.00  0.00           C  
ATOM    530  CG  LEU A 311      -7.884  39.787  13.434  1.00  0.00           C  
ATOM    531  CD1 LEU A 311      -9.367  39.709  13.113  1.00  0.00           C  
ATOM    532  CD2 LEU A 311      -7.103  38.881  12.497  1.00  0.00           C  
ATOM    533  N   LEU A 312      -9.261  41.648  16.252  1.00  0.00           N  
ATOM    534  CA  LEU A 312      -9.282  41.224  17.657  1.00  0.00           C  
ATOM    535  C   LEU A 312      -9.312  39.703  17.701  1.00  0.00           C  
ATOM    536  O   LEU A 312     -10.322  39.084  17.382  1.00  0.00           O  
ATOM    537  CB  LEU A 312     -10.495  41.810  18.381  1.00  0.00           C  
ATOM    538  CG  LEU A 312     -10.455  43.343  18.452  1.00  0.00           C  
ATOM    539  CD1 LEU A 312     -11.794  43.875  18.932  1.00  0.00           C  
ATOM    540  CD2 LEU A 312      -9.318  43.799  19.376  1.00  0.00           C  
ATOM    541  N   ALA A 313      -8.188  39.111  18.086  1.00  0.00           N  
ATOM    542  CA  ALA A 313      -8.029  37.657  18.159  1.00  0.00           C  
ATOM    543  C   ALA A 313      -8.816  36.970  19.283  1.00  0.00           C  
ATOM    544  O   ALA A 313      -8.221  36.389  20.191  1.00  0.00           O  
ATOM    545  CB  ALA A 313      -6.536  37.325  18.300  1.00  0.00           C  
ATOM    546  N   ASP A 314     -10.140  37.010  19.228  1.00  0.00           N  
ATOM    547  CA  ASP A 314     -10.921  36.376  20.284  1.00  0.00           C  
ATOM    548  C   ASP A 314     -10.917  34.853  20.170  1.00  0.00           C  
ATOM    549  O   ASP A 314     -10.904  34.142  21.189  1.00  0.00           O  
ATOM    550  CB  ASP A 314     -12.353  36.928  20.296  1.00  0.00           C  
ATOM    551  CG  ASP A 314     -13.039  36.811  18.956  1.00  0.00           C  
ATOM    552  OD1 ASP A 314     -12.350  36.889  17.906  1.00  0.00           O  
ATOM    553  OD2 ASP A 314     -14.280  36.658  18.952  1.00  0.00           O  
ATOM    554  N   LEU A 315     -10.908  34.350  18.936  1.00  0.00           N  
ATOM    555  CA  LEU A 315     -10.877  32.909  18.707  1.00  0.00           C  
ATOM    556  C   LEU A 315      -9.631  32.342  19.383  1.00  0.00           C  
ATOM    557  O   LEU A 315      -9.706  31.346  20.095  1.00  0.00           O  
ATOM    558  CB  LEU A 315     -10.866  32.610  17.201  1.00  0.00           C  
ATOM    559  CG  LEU A 315     -11.150  31.191  16.674  1.00  0.00           C  
ATOM    560  CD1 LEU A 315      -9.856  30.451  16.382  1.00  0.00           C  
ATOM    561  CD2 LEU A 315     -11.996  30.434  17.700  1.00  0.00           C  
ATOM    562  N   HIS A 316      -8.490  32.993  19.185  1.00  0.00           N  
ATOM    563  CA  HIS A 316      -7.249  32.538  19.802  1.00  0.00           C  
ATOM    564  C   HIS A 316      -7.319  32.690  21.315  1.00  0.00           C  
ATOM    565  O   HIS A 316      -6.838  31.833  22.052  1.00  0.00           O  
ATOM    566  CB  HIS A 316      -6.050  33.328  19.267  1.00  0.00           C  
ATOM    567  CG  HIS A 316      -5.874  33.237  17.781  1.00  0.00           C  
ATOM    568  ND1 HIS A 316      -6.382  34.178  16.909  1.00  0.00           N  
ATOM    569  CD2 HIS A 316      -5.243  32.315  17.013  1.00  0.00           C  
ATOM    570  CE1 HIS A 316      -6.067  33.843  15.669  1.00  0.00           C  
ATOM    571  NE2 HIS A 316      -5.376  32.716  15.706  1.00  0.00           N  
ATOM    572  N   ALA A 317      -7.918  33.783  21.780  1.00  0.00           N  
ATOM    573  CA  ALA A 317      -8.040  34.026  23.215  1.00  0.00           C  
ATOM    574  C   ALA A 317      -8.936  32.975  23.858  1.00  0.00           C  
ATOM    575  O   ALA A 317      -8.788  32.647  25.029  1.00  0.00           O  
ATOM    576  CB  ALA A 317      -8.608  35.399  23.461  1.00  0.00           C  
ATOM    577  N   TYR A 318      -9.878  32.456  23.084  1.00  0.00           N  
ATOM    578  CA  TYR A 318     -10.793  31.438  23.570  1.00  0.00           C  
ATOM    579  C   TYR A 318     -10.039  30.113  23.724  1.00  0.00           C  
ATOM    580  O   TYR A 318     -10.162  29.431  24.737  1.00  0.00           O  
ATOM    581  CB  TYR A 318     -11.951  31.302  22.575  1.00  0.00           C  
ATOM    582  CG  TYR A 318     -12.956  30.223  22.890  1.00  0.00           C  
ATOM    583  CD1 TYR A 318     -12.684  28.881  22.611  1.00  0.00           C  
ATOM    584  CD2 TYR A 318     -14.187  30.545  23.458  1.00  0.00           C  
ATOM    585  CE1 TYR A 318     -13.621  27.885  22.890  1.00  0.00           C  
ATOM    586  CE2 TYR A 318     -15.130  29.562  23.743  1.00  0.00           C  
ATOM    587  CZ  TYR A 318     -14.842  28.237  23.457  1.00  0.00           C  
ATOM    588  OH  TYR A 318     -15.783  27.270  23.736  1.00  0.00           O  
ATOM    589  N   LEU A 334      -9.242  29.765  22.720  1.00  0.00           N  
ATOM    590  CA  LEU A 334      -8.472  28.526  22.739  1.00  0.00           C  
ATOM    591  C   LEU A 334      -7.315  28.540  23.750  1.00  0.00           C  
ATOM    592  O   LEU A 334      -6.939  27.490  24.274  1.00  0.00           O  
ATOM    593  CB  LEU A 334      -7.943  28.227  21.330  1.00  0.00           C  
ATOM    594  CG  LEU A 334      -9.005  28.079  20.234  1.00  0.00           C  
ATOM    595  CD1 LEU A 334      -8.335  27.915  18.887  1.00  0.00           C  
ATOM    596  CD2 LEU A 334      -9.898  26.893  20.540  1.00  0.00           C  
ATOM    597  N   ASN A 336      -6.743  29.716  24.011  1.00  0.00           N  
ATOM    598  CA  ASN A 336      -5.661  29.829  24.986  1.00  0.00           C  
ATOM    599  C   ASN A 336      -6.297  29.726  26.364  1.00  0.00           C  
ATOM    600  O   ASN A 336      -5.651  29.931  27.391  1.00  0.00           O  
ATOM    601  CB  ASN A 336      -4.923  31.161  24.847  1.00  0.00           C  
ATOM    602  CG  ASN A 336      -3.958  31.174  23.678  1.00  0.00           C  
ATOM    603  OD1 ASN A 336      -3.190  30.228  23.484  1.00  0.00           O  
ATOM    604  ND2 ASN A 336      -3.985  32.251  22.894  1.00  0.00           N  
ATOM    605  N   GLN A 340      -7.591  29.429  26.352  1.00  0.00           N  
ATOM    606  CA  GLN A 340      -8.386  29.230  27.551  1.00  0.00           C  
ATOM    607  C   GLN A 340      -8.811  30.464  28.338  1.00  0.00           C  
ATOM    608  O   GLN A 340      -9.147  30.355  29.517  1.00  0.00           O  
ATOM    609  CB  GLN A 340      -7.671  28.235  28.467  1.00  0.00           C  
ATOM    610  CG  GLN A 340      -7.228  26.972  27.733  1.00  0.00           C  
ATOM    611  CD  GLN A 340      -6.474  26.005  28.618  1.00  0.00           C  
ATOM    612  OE1 GLN A 340      -5.546  26.391  29.330  1.00  0.00           O  
ATOM    613  NE2 GLN A 340      -6.860  24.734  28.569  1.00  0.00           N  
ATOM    614  N   LYS A 408      -8.805  31.638  27.707  1.00  0.00           N  
ATOM    615  CA  LYS A 408      -9.271  32.842  28.399  1.00  0.00           C  
ATOM    616  C   LYS A 408     -10.773  32.637  28.525  1.00  0.00           C  
ATOM    617  O   LYS A 408     -11.258  31.519  28.344  1.00  0.00           O  
ATOM    618  CB  LYS A 408      -8.985  34.109  27.588  1.00  0.00           C  
ATOM    619  CG  LYS A 408      -7.632  34.750  27.867  1.00  0.00           C  
ATOM    620  CD  LYS A 408      -6.469  33.825  27.538  1.00  0.00           C  
ATOM    621  CE  LYS A 408      -5.127  34.526  27.743  1.00  0.00           C  
ATOM    622  NZ  LYS A 408      -5.005  35.767  26.913  1.00  0.00           N  
ATOM    623  N   GLY A 418     -11.519  33.695  28.804  1.00  0.00           N  
ATOM    624  CA  GLY A 418     -12.956  33.531  28.967  1.00  0.00           C  
ATOM    625  C   GLY A 418     -13.765  32.999  27.789  1.00  0.00           C  
ATOM    626  O   GLY A 418     -13.235  32.446  26.819  1.00  0.00           O  
ATOM    627  N   GLU A 419     -15.080  33.149  27.897  1.00  0.00           N  
ATOM    628  CA  GLU A 419     -15.982  32.735  26.836  1.00  0.00           C  
ATOM    629  C   GLU A 419     -16.012  33.847  25.780  1.00  0.00           C  
ATOM    630  O   GLU A 419     -15.721  35.007  26.071  1.00  0.00           O  
ATOM    631  CB  GLU A 419     -17.394  32.502  27.391  1.00  0.00           C  
ATOM    632  CG  GLU A 419     -17.613  31.147  28.062  1.00  0.00           C  
ATOM    633  CD  GLU A 419     -17.553  29.984  27.077  1.00  0.00           C  
ATOM    634  OE1 GLU A 419     -18.263  30.036  26.048  1.00  0.00           O  
ATOM    635  OE2 GLU A 419     -16.802  29.014  27.331  1.00  0.00           O  
ATOM    636  N   LEU A 420     -16.373  33.486  24.555  1.00  0.00           N  
ATOM    637  CA  LEU A 420     -16.435  34.433  23.447  1.00  0.00           C  
ATOM    638  C   LEU A 420     -17.120  35.762  23.781  1.00  0.00           C  
ATOM    639  O   LEU A 420     -16.618  36.828  23.432  1.00  0.00           O  
ATOM    640  CB  LEU A 420     -17.132  33.770  22.257  1.00  0.00           C  
ATOM    641  CG  LEU A 420     -16.373  33.727  20.931  1.00  0.00           C  
ATOM    642  CD1 LEU A 420     -16.572  35.041  20.203  1.00  0.00           C  
ATOM    643  CD2 LEU A 420     -14.898  33.434  21.181  1.00  0.00           C  
ATOM    644  N   ASP A 421     -18.263  35.706  24.450  1.00  0.00           N  
ATOM    645  CA  ASP A 421     -18.972  36.933  24.793  1.00  0.00           C  
ATOM    646  C   ASP A 421     -18.266  37.668  25.927  1.00  0.00           C  
ATOM    647  O   ASP A 421     -18.385  38.887  26.067  1.00  0.00           O  
ATOM    648  CB  ASP A 421     -20.428  36.622  25.175  1.00  0.00           C  
ATOM    649  CG  ASP A 421     -20.538  35.702  26.378  1.00  0.00           C  
ATOM    650  OD1 ASP A 421     -19.755  34.727  26.460  1.00  0.00           O  
ATOM    651  OD2 ASP A 421     -21.420  35.948  27.234  1.00  0.00           O  
ATOM    652  N   GLU A 422     -17.517  36.916  26.725  1.00  0.00           N  
ATOM    653  CA  GLU A 422     -16.782  37.480  27.849  1.00  0.00           C  
ATOM    654  C   GLU A 422     -15.528  38.199  27.342  1.00  0.00           C  
ATOM    655  O   GLU A 422     -15.052  39.147  27.957  1.00  0.00           O  
ATOM    656  CB  GLU A 422     -16.403  36.357  28.819  1.00  0.00           C  
ATOM    657  CG  GLU A 422     -15.893  36.811  30.176  1.00  0.00           C  
ATOM    658  CD  GLU A 422     -15.590  35.638  31.101  1.00  0.00           C  
ATOM    659  OE1 GLU A 422     -16.504  34.818  31.339  1.00  0.00           O  
ATOM    660  OE2 GLU A 422     -14.443  35.535  31.589  1.00  0.00           O  
ATOM    661  N   ILE A 423     -14.998  37.744  26.211  1.00  0.00           N  
ATOM    662  CA  ILE A 423     -13.805  38.342  25.627  1.00  0.00           C  
ATOM    663  C   ILE A 423     -14.173  39.580  24.820  1.00  0.00           C  
ATOM    664  O   ILE A 423     -13.379  40.515  24.697  1.00  0.00           O  
ATOM    665  CB  ILE A 423     -13.104  37.344  24.721  1.00  0.00           C  
ATOM    666  CG1 ILE A 423     -12.654  36.137  25.551  1.00  0.00           C  
ATOM    667  CG2 ILE A 423     -11.925  38.006  24.046  1.00  0.00           C  
ATOM    668  CD1 ILE A 423     -12.475  34.867  24.752  1.00  0.00           C  
ATOM    669  N   ARG A 424     -15.388  39.573  24.283  1.00  0.00           N  
ATOM    670  CA  ARG A 424     -15.906  40.674  23.485  1.00  0.00           C  
ATOM    671  C   ARG A 424     -15.931  41.951  24.317  1.00  0.00           C  
ATOM    672  O   ARG A 424     -15.659  43.045  23.807  1.00  0.00           O  
ATOM    673  CB  ARG A 424     -17.324  40.340  23.010  1.00  0.00           C  
ATOM    674  CG  ARG A 424     -18.034  41.430  22.200  1.00  0.00           C  
ATOM    675  CD  ARG A 424     -17.780  41.322  20.693  1.00  0.00           C  
ATOM    676  NE  ARG A 424     -18.311  40.095  20.085  1.00  0.00           N  
ATOM    677  CZ  ARG A 424     -17.732  38.890  20.132  1.00  0.00           C  
ATOM    678  NH1 ARG A 424     -16.570  38.709  20.764  1.00  0.00           N  
ATOM    679  NH2 ARG A 424     -18.323  37.852  19.545  1.00  0.00           N  
ATOM    680  N   LYS A 425     -16.265  41.802  25.598  1.00  0.00           N  
ATOM    681  CA  LYS A 425     -16.345  42.929  26.518  1.00  0.00           C  
ATOM    682  C   LYS A 425     -14.963  43.583  26.621  1.00  0.00           C  
ATOM    683  O   LYS A 425     -14.836  44.811  26.546  1.00  0.00           O  
ATOM    684  CB  LYS A 425     -16.806  42.447  27.898  1.00  0.00           C  
ATOM    685  CG  LYS A 425     -15.770  41.574  28.598  1.00  0.00           C  
ATOM    686  CD  LYS A 425     -16.141  41.191  30.025  1.00  0.00           C  
ATOM    687  CE  LYS A 425     -15.015  40.387  30.676  1.00  0.00           C  
ATOM    688  NZ  LYS A 425     -15.361  39.932  32.050  1.00  0.00           N  
ATOM    689  N   ILE A 426     -13.935  42.753  26.782  1.00  0.00           N  
ATOM    690  CA  ILE A 426     -12.558  43.227  26.878  1.00  0.00           C  
ATOM    691  C   ILE A 426     -12.149  43.878  25.558  1.00  0.00           C  
ATOM    692  O   ILE A 426     -11.495  44.919  25.541  1.00  0.00           O  
ATOM    693  CB  ILE A 426     -11.600  42.059  27.172  1.00  0.00           C  
ATOM    694  CG1 ILE A 426     -12.073  41.306  28.421  1.00  0.00           C  
ATOM    695  CG2 ILE A 426     -10.177  42.576  27.337  1.00  0.00           C  
ATOM    696  CD1 ILE A 426     -12.291  42.199  29.642  1.00  0.00           C  
ATOM    697  N   GLY A 427     -12.546  43.244  24.456  1.00  0.00           N  
ATOM    698  CA  GLY A 427     -12.234  43.762  23.140  1.00  0.00           C  
ATOM    699  C   GLY A 427     -12.783  45.162  22.948  1.00  0.00           C  
ATOM    700  O   GLY A 427     -12.054  46.053  22.501  1.00  0.00           O  
ATOM    701  N   ASP A 429     -14.059  45.364  23.289  1.00  0.00           N  
ATOM    702  CA  ASP A 429     -14.692  46.677  23.145  1.00  0.00           C  
ATOM    703  C   ASP A 429     -14.022  47.706  24.035  1.00  0.00           C  
ATOM    704  O   ASP A 429     -13.990  48.896  23.707  1.00  0.00           O  
ATOM    705  CB  ASP A 429     -16.173  46.601  23.488  1.00  0.00           C  
ATOM    706  CG  ASP A 429     -16.904  45.612  22.626  1.00  0.00           C  
ATOM    707  OD1 ASP A 429     -16.935  45.818  21.390  1.00  0.00           O  
ATOM    708  OD2 ASP A 429     -17.435  44.627  23.180  1.00  0.00           O  
ATOM    709  N   TYR A 431     -13.508  47.251  25.174  1.00  0.00           N  
ATOM    710  CA  TYR A 431     -12.807  48.147  26.070  1.00  0.00           C  
ATOM    711  C   TYR A 431     -11.588  48.608  25.280  1.00  0.00           C  
ATOM    712  O   TYR A 431     -11.357  49.808  25.128  1.00  0.00           O  
ATOM    713  CB  TYR A 431     -12.373  47.412  27.338  1.00  0.00           C  
ATOM    714  CG  TYR A 431     -11.302  48.141  28.116  1.00  0.00           C  
ATOM    715  CD1 TYR A 431     -11.472  49.470  28.482  1.00  0.00           C  
ATOM    716  CD2 TYR A 431     -10.089  47.524  28.429  1.00  0.00           C  
ATOM    717  CE1 TYR A 431     -10.467  50.175  29.127  1.00  0.00           C  
ATOM    718  CE2 TYR A 431      -9.076  48.225  29.075  1.00  0.00           C  
ATOM    719  CZ  TYR A 431      -9.277  49.553  29.415  1.00  0.00           C  
ATOM    720  OH  TYR A 431      -8.281  50.282  30.029  1.00  0.00           O  
ATOM    721  N   ASN A 432     -10.827  47.641  24.760  1.00  0.00           N  
ATOM    722  CA  ASN A 432      -9.637  47.929  23.967  1.00  0.00           C  
ATOM    723  C   ASN A 432      -9.987  48.901  22.866  1.00  0.00           C  
ATOM    724  O   ASN A 432      -9.209  49.817  22.550  1.00  0.00           O  
ATOM    725  CB  ASN A 432      -9.079  46.647  23.363  1.00  0.00           C  
ATOM    726  CG  ASN A 432      -8.370  45.801  24.391  1.00  0.00           C  
ATOM    727  OD1 ASN A 432      -7.911  44.689  24.105  1.00  0.00           O  
ATOM    728  ND2 ASN A 432      -8.269  46.331  25.608  1.00  0.00           N  
ATOM    729  N   LYS A 433     -11.168  48.713  22.287  1.00  0.00           N  
ATOM    730  CA  LYS A 433     -11.610  49.602  21.223  1.00  0.00           C  
ATOM    731  C   LYS A 433     -11.708  51.044  21.746  1.00  0.00           C  
ATOM    732  O   LYS A 433     -11.363  51.989  21.038  1.00  0.00           O  
ATOM    733  CB  LYS A 433     -12.956  49.137  20.669  1.00  0.00           C  
ATOM    734  CG  LYS A 433     -13.510  50.044  19.600  1.00  0.00           C  
ATOM    735  CD  LYS A 433     -14.901  49.598  19.160  1.00  0.00           C  
ATOM    736  CE  LYS A 433     -15.555  50.626  18.220  1.00  0.00           C  
ATOM    737  NZ  LYS A 433     -16.820  50.121  17.629  1.00  0.00           N  
ATOM    738  N   LYS A 434     -12.153  51.202  22.993  1.00  0.00           N  
ATOM    739  CA  LYS A 434     -12.288  52.530  23.599  1.00  0.00           C  
ATOM    740  C   LYS A 434     -10.912  53.171  23.780  1.00  0.00           C  
ATOM    741  O   LYS A 434     -10.707  54.343  23.443  1.00  0.00           O  
ATOM    742  CB  LYS A 434     -12.984  52.438  24.962  1.00  0.00           C  
ATOM    743  CG  LYS A 434     -14.272  51.624  24.968  1.00  0.00           C  
ATOM    744  CD  LYS A 434     -14.864  51.515  26.384  1.00  0.00           C  
ATOM    745  CE  LYS A 434     -15.929  50.403  26.496  1.00  0.00           C  
ATOM    746  NZ  LYS A 434     -17.148  50.642  25.662  1.00  0.00           N  
ATOM    747  N   VAL A 435      -9.974  52.400  24.326  1.00  0.00           N  
ATOM    748  CA  VAL A 435      -8.629  52.896  24.534  1.00  0.00           C  
ATOM    749  C   VAL A 435      -8.032  53.412  23.221  1.00  0.00           C  
ATOM    750  O   VAL A 435      -7.612  54.579  23.137  1.00  0.00           O  
ATOM    751  CB  VAL A 435      -7.713  51.804  25.079  1.00  0.00           C  
ATOM    752  CG1 VAL A 435      -6.309  52.359  25.283  1.00  0.00           C  
ATOM    753  CG2 VAL A 435      -8.285  51.250  26.372  1.00  0.00           C  
ATOM    754  N   PHE A 436      -8.001  52.547  22.201  1.00  0.00           N  
ATOM    755  CA  PHE A 436      -7.448  52.927  20.906  1.00  0.00           C  
ATOM    756  C   PHE A 436      -8.128  54.185  20.389  1.00  0.00           C  
ATOM    757  O   PHE A 436      -7.458  55.092  19.885  1.00  0.00           O  
ATOM    758  CB  PHE A 436      -7.590  51.793  19.880  1.00  0.00           C  
ATOM    759  CG  PHE A 436      -6.950  50.500  20.306  1.00  0.00           C  
ATOM    760  CD1 PHE A 436      -5.913  50.489  21.234  1.00  0.00           C  
ATOM    761  CD2 PHE A 436      -7.382  49.290  19.770  1.00  0.00           C  
ATOM    762  CE1 PHE A 436      -5.320  49.285  21.625  1.00  0.00           C  
ATOM    763  CE2 PHE A 436      -6.799  48.085  20.146  1.00  0.00           C  
ATOM    764  CZ  PHE A 436      -5.768  48.075  21.076  1.00  0.00           C  
ATOM    765  N   GLU A 437      -9.451  54.257  20.506  1.00  0.00           N  
ATOM    766  CA  GLU A 437     -10.158  55.454  20.053  1.00  0.00           C  
ATOM    767  C   GLU A 437      -9.645  56.663  20.835  1.00  0.00           C  
ATOM    768  O   GLU A 437      -9.487  57.754  20.284  1.00  0.00           O  
ATOM    769  CB  GLU A 437     -11.660  55.282  20.244  1.00  0.00           C  
ATOM    770  CG  GLU A 437     -12.202  54.171  19.375  1.00  0.00           C  
ATOM    771  CD  GLU A 437     -13.669  53.884  19.604  1.00  0.00           C  
ATOM    772  OE1 GLU A 437     -14.060  53.590  20.754  1.00  0.00           O  
ATOM    773  OE2 GLU A 437     -14.431  53.940  18.622  1.00  0.00           O  
ATOM    774  N   ALA A 438      -9.362  56.455  22.114  1.00  0.00           N  
ATOM    775  CA  ALA A 438      -8.844  57.524  22.950  1.00  0.00           C  
ATOM    776  C   ALA A 438      -7.436  57.907  22.477  1.00  0.00           C  
ATOM    777  O   ALA A 438      -6.986  59.041  22.655  1.00  0.00           O  
ATOM    778  CB  ALA A 438      -8.801  57.064  24.402  1.00  0.00           C  
ATOM    779  N   MET A 439      -6.735  56.946  21.885  1.00  0.00           N  
ATOM    780  CA  MET A 439      -5.392  57.191  21.395  1.00  0.00           C  
ATOM    781  C   MET A 439      -5.456  57.987  20.096  1.00  0.00           C  
ATOM    782  O   MET A 439      -4.453  58.539  19.651  1.00  0.00           O  
ATOM    783  CB  MET A 439      -4.654  55.864  21.192  1.00  0.00           C  
ATOM    784  CG  MET A 439      -4.383  55.115  22.492  1.00  0.00           C  
ATOM    785  SD  MET A 439      -3.622  53.492  22.241  1.00  0.00           S  
ATOM    786  CE  MET A 439      -3.152  53.069  23.933  1.00  0.00           C  
ATOM    787  N   GLY A 444      -6.642  58.063  19.498  1.00  0.00           N  
ATOM    788  CA  GLY A 444      -6.791  58.822  18.267  1.00  0.00           C  
ATOM    789  C   GLY A 444      -6.858  57.964  17.023  1.00  0.00           C  
ATOM    790  O   GLY A 444      -6.712  58.468  15.913  1.00  0.00           O  
ATOM    791  N   LEU A 445      -7.080  56.664  17.205  1.00  0.00           N  
ATOM    792  CA  LEU A 445      -7.164  55.730  16.085  1.00  0.00           C  
ATOM    793  C   LEU A 445      -8.559  55.740  15.514  1.00  0.00           C  
ATOM    794  O   LEU A 445      -9.531  55.747  16.257  1.00  0.00           O  
ATOM    795  CB  LEU A 445      -6.856  54.305  16.550  1.00  0.00           C  
ATOM    796  CG  LEU A 445      -6.908  53.209  15.479  1.00  0.00           C  
ATOM    797  CD1 LEU A 445      -5.799  53.425  14.471  1.00  0.00           C  
ATOM    798  CD2 LEU A 445      -6.755  51.844  16.130  1.00  0.00           C  
ATOM    799  N   LYS A 460      -8.666  55.745  14.199  1.00  0.00           N  
ATOM    800  CA  LYS A 460      -9.967  55.690  13.552  1.00  0.00           C  
ATOM    801  C   LYS A 460      -9.911  54.428  12.694  1.00  0.00           C  
ATOM    802  O   LYS A 460      -9.440  54.468  11.554  1.00  0.00           O  
ATOM    803  CB  LYS A 460     -10.185  56.920  12.677  1.00  0.00           C  
ATOM    804  CG  LYS A 460     -10.287  58.215  13.457  1.00  0.00           C  
ATOM    805  CD  LYS A 460     -10.598  59.375  12.531  1.00  0.00           C  
ATOM    806  CE  LYS A 460     -10.807  60.677  13.292  1.00  0.00           C  
ATOM    807  NZ  LYS A 460     -11.239  61.758  12.351  1.00  0.00           N  
ATOM    808  N   ALA A 472     -10.382  53.306  13.230  1.00  0.00           N  
ATOM    809  CA  ALA A 472     -10.307  52.057  12.486  1.00  0.00           C  
ATOM    810  C   ALA A 472     -11.574  51.226  12.467  1.00  0.00           C  
ATOM    811  O   ALA A 472     -12.572  51.575  13.072  1.00  0.00           O  
ATOM    812  CB  ALA A 472      -9.168  51.214  13.038  1.00  0.00           C  
ATOM    813  N   LYS A 473     -11.521  50.123  11.740  1.00  0.00           N  
ATOM    814  CA  LYS A 473     -12.627  49.190  11.657  1.00  0.00           C  
ATOM    815  C   LYS A 473     -12.167  47.998  12.485  1.00  0.00           C  
ATOM    816  O   LYS A 473     -11.008  47.570  12.372  1.00  0.00           O  
ATOM    817  CB  LYS A 473     -12.842  48.763  10.216  1.00  0.00           C  
ATOM    818  CG  LYS A 473     -13.802  47.611  10.052  1.00  0.00           C  
ATOM    819  CD  LYS A 473     -14.044  47.393   8.574  1.00  0.00           C  
ATOM    820  CE  LYS A 473     -15.016  46.262   8.341  1.00  0.00           C  
ATOM    821  NZ  LYS A 473     -15.675  46.459   7.028  1.00  0.00           N  
ATOM    822  N   TYR A 474     -13.046  47.467  13.325  1.00  0.00           N  
ATOM    823  CA  TYR A 474     -12.649  46.348  14.150  1.00  0.00           C  
ATOM    824  C   TYR A 474     -13.309  45.078  13.682  1.00  0.00           C  
ATOM    825  O   TYR A 474     -14.481  45.082  13.318  1.00  0.00           O  
ATOM    826  CB  TYR A 474     -12.990  46.628  15.600  1.00  0.00           C  
ATOM    827  CG  TYR A 474     -12.313  47.885  16.111  1.00  0.00           C  
ATOM    828  CD1 TYR A 474     -12.807  49.151  15.776  1.00  0.00           C  
ATOM    829  CD2 TYR A 474     -11.134  47.817  16.870  1.00  0.00           C  
ATOM    830  CE1 TYR A 474     -12.145  50.315  16.172  1.00  0.00           C  
ATOM    831  CE2 TYR A 474     -10.465  48.976  17.265  1.00  0.00           C  
ATOM    832  CZ  TYR A 474     -10.972  50.220  16.909  1.00  0.00           C  
ATOM    833  OH  TYR A 474     -10.278  51.373  17.231  1.00  0.00           O  
ATOM    834  N   VAL A 475     -12.544  43.991  13.658  1.00  0.00           N  
ATOM    835  CA  VAL A 475     -13.076  42.706  13.238  1.00  0.00           C  
ATOM    836  C   VAL A 475     -12.644  41.686  14.269  1.00  0.00           C  
ATOM    837  O   VAL A 475     -11.483  41.665  14.670  1.00  0.00           O  
ATOM    838  CB  VAL A 475     -12.529  42.288  11.845  1.00  0.00           C  
ATOM    839  CG1 VAL A 475     -13.026  40.923  11.481  1.00  0.00           C  
ATOM    840  CG2 VAL A 475     -12.979  43.251  10.808  1.00  0.00           C  
ATOM    841  N   TYR A 476     -13.579  40.855  14.717  1.00  0.00           N  
ATOM    842  CA  TYR A 476     -13.261  39.817  15.686  1.00  0.00           C  
ATOM    843  C   TYR A 476     -12.936  38.587  14.872  1.00  0.00           C  
ATOM    844  O   TYR A 476     -13.672  38.261  13.927  1.00  0.00           O  
ATOM    845  CB  TYR A 476     -14.458  39.528  16.591  1.00  0.00           C  
ATOM    846  CG  TYR A 476     -14.549  40.465  17.750  1.00  0.00           C  
ATOM    847  CD1 TYR A 476     -13.727  40.303  18.864  1.00  0.00           C  
ATOM    848  CD2 TYR A 476     -15.395  41.565  17.705  1.00  0.00           C  
ATOM    849  CE1 TYR A 476     -13.743  41.227  19.914  1.00  0.00           C  
ATOM    850  CE2 TYR A 476     -15.417  42.497  18.740  1.00  0.00           C  
ATOM    851  CZ  TYR A 476     -14.585  42.318  19.838  1.00  0.00           C  
ATOM    852  OH  TYR A 476     -14.579  43.257  20.834  1.00  0.00           O  
ATOM    853  N   GLY A 477     -11.836  37.921  15.234  1.00  0.00           N  
ATOM    854  CA  GLY A 477     -11.417  36.735  14.515  1.00  0.00           C  
ATOM    855  C   GLY A 477     -12.530  35.713  14.380  1.00  0.00           C  
ATOM    856  O   GLY A 477     -12.636  35.041  13.355  1.00  0.00           O  
ATOM    857  N   SER A 478     -13.381  35.602  15.400  1.00  0.00           N  
ATOM    858  CA  SER A 478     -14.454  34.611  15.351  1.00  0.00           C  
ATOM    859  C   SER A 478     -15.446  34.894  14.242  1.00  0.00           C  
ATOM    860  O   SER A 478     -16.144  33.980  13.802  1.00  0.00           O  
ATOM    861  CB  SER A 478     -15.184  34.499  16.698  1.00  0.00           C  
ATOM    862  OG  SER A 478     -15.846  35.692  17.043  1.00  0.00           O  
ATOM    863  N   GLU A 479     -15.501  36.142  13.774  1.00  0.00           N  
ATOM    864  CA  GLU A 479     -16.417  36.496  12.689  1.00  0.00           C  
ATOM    865  C   GLU A 479     -16.123  35.701  11.423  1.00  0.00           C  
ATOM    866  O   GLU A 479     -17.042  35.377  10.670  1.00  0.00           O  
ATOM    867  CB  GLU A 479     -16.340  37.997  12.355  1.00  0.00           C  
ATOM    868  CG  GLU A 479     -17.013  38.943  13.368  1.00  0.00           C  
ATOM    869  CD  GLU A 479     -16.727  40.443  13.102  1.00  0.00           C  
ATOM    870  OE1 GLU A 479     -16.950  40.925  11.959  1.00  0.00           O  
ATOM    871  OE2 GLU A 479     -16.282  41.143  14.049  1.00  0.00           O  
ATOM    872  N   PHE A 482     -14.855  35.365  11.174  1.00  0.00           N  
ATOM    873  CA  PHE A 482     -14.535  34.640   9.942  1.00  0.00           C  
ATOM    874  C   PHE A 482     -13.611  33.427   9.991  1.00  0.00           C  
ATOM    875  O   PHE A 482     -13.632  32.609   9.063  1.00  0.00           O  
ATOM    876  CB  PHE A 482     -13.975  35.629   8.910  1.00  0.00           C  
ATOM    877  CG  PHE A 482     -12.656  36.234   9.306  1.00  0.00           C  
ATOM    878  CD1 PHE A 482     -11.461  35.592   9.005  1.00  0.00           C  
ATOM    879  CD2 PHE A 482     -12.607  37.428  10.009  1.00  0.00           C  
ATOM    880  CE1 PHE A 482     -10.246  36.128   9.404  1.00  0.00           C  
ATOM    881  CE2 PHE A 482     -11.397  37.967  10.410  1.00  0.00           C  
ATOM    882  CZ  PHE A 482     -10.215  37.315  10.104  1.00  0.00           C  
ATOM    883  N   GLN A 485     -12.818  33.291  11.053  1.00  0.00           N  
ATOM    884  CA  GLN A 485     -11.846  32.198  11.145  1.00  0.00           C  
ATOM    885  C   GLN A 485     -12.345  30.765  11.309  1.00  0.00           C  
ATOM    886  O   GLN A 485     -11.547  29.825  11.434  1.00  0.00           O  
ATOM    887  CB  GLN A 485     -10.828  32.522  12.235  1.00  0.00           C  
ATOM    888  CG  GLN A 485     -10.171  33.868  12.024  1.00  0.00           C  
ATOM    889  CD  GLN A 485      -9.260  34.261  13.165  1.00  0.00           C  
ATOM    890  OE1 GLN A 485      -9.586  34.048  14.337  1.00  0.00           O  
ATOM    891  NE2 GLN A 485      -8.114  34.859  12.830  1.00  0.00           N  
ATOM    892  N   LEU A 486     -13.654  30.579  11.307  1.00  0.00           N  
ATOM    893  CA  LEU A 486     -14.207  29.238  11.421  1.00  0.00           C  
ATOM    894  C   LEU A 486     -15.092  28.986  10.212  1.00  0.00           C  
ATOM    895  O   LEU A 486     -15.733  27.938  10.100  1.00  0.00           O  
ATOM    896  CB  LEU A 486     -15.011  29.093  12.708  1.00  0.00           C  
ATOM    897  CG  LEU A 486     -14.192  29.102  14.001  1.00  0.00           C  
ATOM    898  CD1 LEU A 486     -15.133  29.249  15.187  1.00  0.00           C  
ATOM    899  CD2 LEU A 486     -13.352  27.824  14.107  1.00  0.00           C  
ATOM    900  N   ASP A 489     -15.109  29.955   9.304  1.00  0.00           N  
ATOM    901  CA  ASP A 489     -15.892  29.872   8.084  1.00  0.00           C  
ATOM    902  C   ASP A 489     -15.300  28.812   7.173  1.00  0.00           C  
ATOM    903  O   ASP A 489     -14.094  28.602   7.164  1.00  0.00           O  
ATOM    904  CB  ASP A 489     -15.900  31.238   7.396  1.00  0.00           C  
ATOM    905  CG  ASP A 489     -16.677  32.275   8.190  1.00  0.00           C  
ATOM    906  OD1 ASP A 489     -16.857  32.089   9.426  1.00  0.00           O  
ATOM    907  OD2 ASP A 489     -17.099  33.282   7.587  1.00  0.00           O  
ATOM    908  N   LYS A 490     -16.153  28.140   6.411  1.00  0.00           N  
ATOM    909  CA  LYS A 490     -15.711  27.079   5.511  1.00  0.00           C  
ATOM    910  C   LYS A 490     -14.666  27.505   4.493  1.00  0.00           C  
ATOM    911  O   LYS A 490     -13.671  26.802   4.295  1.00  0.00           O  
ATOM    912  CB  LYS A 490     -16.908  26.475   4.784  1.00  0.00           C  
ATOM    913  CG  LYS A 490     -17.844  25.753   5.706  1.00  0.00           C  
ATOM    914  CD  LYS A 490     -18.913  25.034   4.926  1.00  0.00           C  
ATOM    915  CE  LYS A 490     -20.020  24.559   5.846  1.00  0.00           C  
ATOM    916  NZ  LYS A 490     -21.081  23.904   5.031  1.00  0.00           N  
ATOM    917  N   ASP A 494     -14.884  28.644   3.842  1.00  0.00           N  
ATOM    918  CA  ASP A 494     -13.924  29.107   2.851  1.00  0.00           C  
ATOM    919  C   ASP A 494     -12.573  29.346   3.520  1.00  0.00           C  
ATOM    920  O   ASP A 494     -11.530  29.009   2.963  1.00  0.00           O  
ATOM    921  CB  ASP A 494     -14.428  30.386   2.156  1.00  0.00           C  
ATOM    922  CG  ASP A 494     -14.661  31.545   3.128  1.00  0.00           C  
ATOM    923  OD1 ASP A 494     -15.492  31.399   4.062  1.00  0.00           O  
ATOM    924  OD2 ASP A 494     -14.015  32.604   2.949  1.00  0.00           O  
ATOM    925  N   TYR A 495     -12.594  29.896   4.730  1.00  0.00           N  
ATOM    926  CA  TYR A 495     -11.366  30.164   5.455  1.00  0.00           C  
ATOM    927  C   TYR A 495     -10.679  28.865   5.930  1.00  0.00           C  
ATOM    928  O   TYR A 495      -9.461  28.667   5.757  1.00  0.00           O  
ATOM    929  CB  TYR A 495     -11.677  31.099   6.625  1.00  0.00           C  
ATOM    930  CG  TYR A 495     -10.484  31.457   7.475  1.00  0.00           C  
ATOM    931  CD1 TYR A 495     -10.007  30.566   8.442  1.00  0.00           C  
ATOM    932  CD2 TYR A 495      -9.834  32.695   7.323  1.00  0.00           C  
ATOM    933  CE1 TYR A 495      -8.913  30.884   9.242  1.00  0.00           C  
ATOM    934  CE2 TYR A 495      -8.737  33.036   8.117  1.00  0.00           C  
ATOM    935  CZ  TYR A 495      -8.284  32.119   9.073  1.00  0.00           C  
ATOM    936  OH  TYR A 495      -7.199  32.410   9.855  1.00  0.00           O  
ATOM    937  N   THR A 496     -11.458  27.977   6.526  1.00  0.00           N  
ATOM    938  CA  THR A 496     -10.914  26.714   6.983  1.00  0.00           C  
ATOM    939  C   THR A 496     -10.343  25.904   5.801  1.00  0.00           C  
ATOM    940  O   THR A 496      -9.275  25.284   5.908  1.00  0.00           O  
ATOM    941  CB  THR A 496     -12.000  25.894   7.698  1.00  0.00           C  
ATOM    942  OG1 THR A 496     -12.450  26.619   8.851  1.00  0.00           O  
ATOM    943  CG2 THR A 496     -11.470  24.539   8.117  1.00  0.00           C  
ATOM    944  N   LEU A 498     -11.041  25.916   4.667  1.00  0.00           N  
ATOM    945  CA  LEU A 498     -10.562  25.165   3.509  1.00  0.00           C  
ATOM    946  C   LEU A 498      -9.215  25.699   3.082  1.00  0.00           C  
ATOM    947  O   LEU A 498      -8.364  24.943   2.615  1.00  0.00           O  
ATOM    948  CB  LEU A 498     -11.524  25.260   2.323  1.00  0.00           C  
ATOM    949  CG  LEU A 498     -11.248  24.212   1.228  1.00  0.00           C  
ATOM    950  CD1 LEU A 498     -11.390  22.826   1.813  1.00  0.00           C  
ATOM    951  CD2 LEU A 498     -12.213  24.370   0.063  1.00  0.00           C  
ATOM    952  N   ASN A 499      -9.007  27.003   3.252  1.00  0.00           N  
ATOM    953  CA  ASN A 499      -7.732  27.578   2.860  1.00  0.00           C  
ATOM    954  C   ASN A 499      -6.618  27.190   3.836  1.00  0.00           C  
ATOM    955  O   ASN A 499      -5.462  27.043   3.445  1.00  0.00           O  
ATOM    956  CB  ASN A 499      -7.845  29.087   2.737  1.00  0.00           C  
ATOM    957  CG  ASN A 499      -6.853  29.651   1.753  1.00  0.00           C  
ATOM    958  OD1 ASN A 499      -6.702  29.129   0.645  1.00  0.00           O  
ATOM    959  ND2 ASN A 499      -6.176  30.721   2.140  1.00  0.00           N  
ATOM    960  N   VAL A 500      -6.957  27.013   5.106  1.00  0.00           N  
ATOM    961  CA  VAL A 500      -5.941  26.605   6.058  1.00  0.00           C  
ATOM    962  C   VAL A 500      -5.378  25.267   5.551  1.00  0.00           C  
ATOM    963  O   VAL A 500      -4.169  25.138   5.355  1.00  0.00           O  
ATOM    964  CB  VAL A 500      -6.533  26.451   7.471  1.00  0.00           C  
ATOM    965  CG1 VAL A 500      -5.473  25.981   8.439  1.00  0.00           C  
ATOM    966  CG2 VAL A 500      -7.080  27.779   7.932  1.00  0.00           C  
ATOM    967  N   TYR A 501      -6.253  24.291   5.298  1.00  0.00           N  
ATOM    968  CA  TYR A 501      -5.815  22.986   4.803  1.00  0.00           C  
ATOM    969  C   TYR A 501      -5.006  23.084   3.502  1.00  0.00           C  
ATOM    970  O   TYR A 501      -4.004  22.375   3.343  1.00  0.00           O  
ATOM    971  CB  TYR A 501      -7.008  22.049   4.598  1.00  0.00           C  
ATOM    972  CG  TYR A 501      -7.794  21.776   5.868  1.00  0.00           C  
ATOM    973  CD1 TYR A 501      -7.148  21.551   7.092  1.00  0.00           C  
ATOM    974  CD2 TYR A 501      -9.183  21.767   5.852  1.00  0.00           C  
ATOM    975  CE1 TYR A 501      -7.874  21.334   8.265  1.00  0.00           C  
ATOM    976  CE2 TYR A 501      -9.913  21.548   7.010  1.00  0.00           C  
ATOM    977  CZ  TYR A 501      -9.260  21.334   8.214  1.00  0.00           C  
ATOM    978  OH  TYR A 501     -10.015  21.125   9.357  1.00  0.00           O  
ATOM    979  N   ARG A 502      -5.430  23.938   2.567  1.00  0.00           N  
ATOM    980  CA  ARG A 502      -4.674  24.105   1.326  1.00  0.00           C  
ATOM    981  C   ARG A 502      -3.277  24.590   1.701  1.00  0.00           C  
ATOM    982  O   ARG A 502      -2.264  24.022   1.289  1.00  0.00           O  
ATOM    983  CB  ARG A 502      -5.289  25.165   0.419  1.00  0.00           C  
ATOM    984  CG  ARG A 502      -6.572  24.795  -0.258  1.00  0.00           C  
ATOM    985  CD  ARG A 502      -6.777  25.673  -1.489  1.00  0.00           C  
ATOM    986  NE  ARG A 502      -8.089  25.451  -2.089  1.00  0.00           N  
ATOM    987  CZ  ARG A 502      -9.217  26.007  -1.651  1.00  0.00           C  
ATOM    988  NH1 ARG A 502      -9.193  26.836  -0.611  1.00  0.00           N  
ATOM    989  NH2 ARG A 502     -10.376  25.703  -2.229  1.00  0.00           N  
ATOM    990  N   LEU A 503      -3.228  25.654   2.490  1.00  0.00           N  
ATOM    991  CA  LEU A 503      -1.954  26.199   2.894  1.00  0.00           C  
ATOM    992  C   LEU A 503      -1.089  25.159   3.581  1.00  0.00           C  
ATOM    993  O   LEU A 503       0.114  25.096   3.335  1.00  0.00           O  
ATOM    994  CB  LEU A 503      -2.152  27.412   3.805  1.00  0.00           C  
ATOM    995  CG  LEU A 503      -2.651  28.682   3.095  1.00  0.00           C  
ATOM    996  CD1 LEU A 503      -2.658  29.846   4.083  1.00  0.00           C  
ATOM    997  CD2 LEU A 503      -1.758  29.013   1.906  1.00  0.00           C  
ATOM    998  N   ALA A 504      -1.695  24.335   4.428  1.00  0.00           N  
ATOM    999  CA  ALA A 504      -0.944  23.319   5.154  1.00  0.00           C  
ATOM   1000  C   ALA A 504      -0.301  22.273   4.237  1.00  0.00           C  
ATOM   1001  O   ALA A 504       0.718  21.683   4.581  1.00  0.00           O  
ATOM   1002  CB  ALA A 504      -1.852  22.638   6.173  1.00  0.00           C  
ATOM   1003  N   LEU A 841      -0.901  22.043   3.076  1.00  0.00           N  
ATOM   1004  CA  LEU A 841      -0.396  21.060   2.111  1.00  0.00           C  
ATOM   1005  C   LEU A 841       0.823  21.597   1.348  1.00  0.00           C  
ATOM   1006  O   LEU A 841       1.501  20.855   0.626  1.00  0.00           O  
ATOM   1007  CB  LEU A 841      -1.504  20.719   1.116  1.00  0.00           C  
ATOM   1008  CG  LEU A 841      -2.097  19.315   0.990  1.00  0.00           C  
ATOM   1009  CD1 LEU A 841      -1.774  18.454   2.194  1.00  0.00           C  
ATOM   1010  CD2 LEU A 841      -3.607  19.460   0.798  1.00  0.00           C  
ATOM   1011  N   LYS A 844       1.089  22.891   1.514  1.00  0.00           N  
ATOM   1012  CA  LYS A 844       2.204  23.548   0.847  1.00  0.00           C  
ATOM   1013  C   LYS A 844       3.225  24.131   1.818  1.00  0.00           C  
ATOM   1014  O   LYS A 844       4.172  24.792   1.404  1.00  0.00           O  
ATOM   1015  CB  LYS A 844       1.667  24.636  -0.100  1.00  0.00           C  
ATOM   1016  CG  LYS A 844       1.277  24.075  -1.474  1.00  0.00           C  
ATOM   1017  CD  LYS A 844       0.435  25.026  -2.321  1.00  0.00           C  
ATOM   1018  CE  LYS A 844       0.446  24.614  -3.815  1.00  0.00           C  
ATOM   1019  NZ  LYS A 844       0.152  23.161  -4.092  1.00  0.00           N  
ATOM   1020  N   THR A 845       3.047  23.859   3.106  1.00  0.00           N  
ATOM   1021  CA  THR A 845       3.955  24.363   4.129  1.00  0.00           C  
ATOM   1022  C   THR A 845       4.657  23.193   4.813  1.00  0.00           C  
ATOM   1023  O   THR A 845       4.003  22.281   5.322  1.00  0.00           O  
ATOM   1024  CB  THR A 845       3.181  25.189   5.194  1.00  0.00           C  
ATOM   1025  OG1 THR A 845       2.423  26.211   4.540  1.00  0.00           O  
ATOM   1026  CG2 THR A 845       4.138  25.849   6.179  1.00  0.00           C  
ATOM   1027  N   THR A 846       5.988  23.216   4.821  1.00  0.00           N  
ATOM   1028  CA  THR A 846       6.766  22.143   5.447  1.00  0.00           C  
ATOM   1029  C   THR A 846       6.722  22.274   6.963  1.00  0.00           C  
ATOM   1030  O   THR A 846       6.564  23.375   7.485  1.00  0.00           O  
ATOM   1031  CB  THR A 846       8.245  22.176   4.998  1.00  0.00           C  
ATOM   1032  OG1 THR A 846       8.858  23.393   5.441  1.00  0.00           O  
ATOM   1033  CG2 THR A 846       8.337  22.093   3.484  1.00  0.00           C  
ATOM   1034  N   LEU A 847       6.858  21.158   7.671  1.00  0.00           N  
ATOM   1035  CA  LEU A 847       6.831  21.194   9.125  1.00  0.00           C  
ATOM   1036  C   LEU A 847       8.028  22.018   9.607  1.00  0.00           C  
ATOM   1037  O   LEU A 847       8.058  22.496  10.741  1.00  0.00           O  
ATOM   1038  CB  LEU A 847       6.907  19.768   9.683  1.00  0.00           C  
ATOM   1039  CG  LEU A 847       6.182  19.402  10.988  1.00  0.00           C  
ATOM   1040  CD1 LEU A 847       6.667  20.274  12.139  1.00  0.00           C  
ATOM   1041  CD2 LEU A 847       4.682  19.552  10.795  1.00  0.00           C  
ATOM   1042  N   LYS A 848       9.007  22.191   8.723  1.00  0.00           N  
ATOM   1043  CA  LYS A 848      10.220  22.946   9.040  1.00  0.00           C  
ATOM   1044  C   LYS A 848       9.994  24.448   8.852  1.00  0.00           C  
ATOM   1045  O   LYS A 848      10.197  25.243   9.777  1.00  0.00           O  
ATOM   1046  CB  LYS A 848      11.376  22.481   8.142  1.00  0.00           C  
ATOM   1047  CG  LYS A 848      11.377  20.981   7.825  1.00  0.00           C  
ATOM   1048  CD  LYS A 848      11.152  20.119   9.068  1.00  0.00           C  
ATOM   1049  CE  LYS A 848      12.184  20.391  10.155  1.00  0.00           C  
ATOM   1050  NZ  LYS A 848      11.880  19.638  11.408  1.00  0.00           N  
ATOM   1051  N   ARG A1089       9.579  24.818   7.641  1.00  0.00           N  
ATOM   1052  CA  ARG A1089       9.296  26.206   7.278  1.00  0.00           C  
ATOM   1053  C   ARG A1089       8.311  26.798   8.298  1.00  0.00           C  
ATOM   1054  O   ARG A1089       8.401  27.972   8.657  1.00  0.00           O  
ATOM   1055  CB  ARG A1089       8.696  26.240   5.860  1.00  0.00           C  
ATOM   1056  CG  ARG A1089       8.510  27.613   5.217  1.00  0.00           C  
ATOM   1057  CD  ARG A1089       9.830  28.260   4.801  1.00  0.00           C  
ATOM   1058  NE  ARG A1089      10.386  29.115   5.849  1.00  0.00           N  
ATOM   1059  CZ  ARG A1089       9.857  30.275   6.233  1.00  0.00           C  
ATOM   1060  NH1 ARG A1089       8.756  30.727   5.649  1.00  0.00           N  
ATOM   1061  NH2 ARG A1089      10.419  30.981   7.210  1.00  0.00           N  
ATOM   1062  N   ALA A1090       7.393  25.962   8.781  1.00  0.00           N  
ATOM   1063  CA  ALA A1090       6.372  26.374   9.741  1.00  0.00           C  
ATOM   1064  C   ALA A1090       6.828  26.433  11.196  1.00  0.00           C  
ATOM   1065  O   ALA A1090       6.405  27.315  11.942  1.00  0.00           O  
ATOM   1066  CB  ALA A1090       5.158  25.460   9.623  1.00  0.00           C  
ATOM   1067  N   ARG A1179       7.667  25.492  11.613  1.00  0.00           N  
ATOM   1068  CA  ARG A1179       8.143  25.494  12.993  1.00  0.00           C  
ATOM   1069  C   ARG A1179       9.111  26.663  13.155  1.00  0.00           C  
ATOM   1070  O   ARG A1179       9.253  27.228  14.244  1.00  0.00           O  
ATOM   1071  CB  ARG A1179       8.846  24.174  13.325  1.00  0.00           C  
ATOM   1072  CG  ARG A1179       9.154  23.979  14.810  1.00  0.00           C  
ATOM   1073  CD  ARG A1179       7.899  23.680  15.635  1.00  0.00           C  
ATOM   1074  NE  ARG A1179       7.008  24.830  15.795  1.00  0.00           N  
ATOM   1075  CZ  ARG A1179       7.242  25.858  16.605  1.00  0.00           C  
ATOM   1076  NH1 ARG A1179       8.343  25.893  17.340  1.00  0.00           N  
ATOM   1077  NH2 ARG A1179       6.370  26.852  16.685  1.00  0.00           N  
ATOM   1078  N   ARG A1180       9.762  27.023  12.049  1.00  0.00           N  
ATOM   1079  CA  ARG A1180      10.714  28.127  12.019  1.00  0.00           C  
ATOM   1080  C   ARG A1180      10.122  29.289  12.817  1.00  0.00           C  
ATOM   1081  O   ARG A1180      10.550  29.576  13.937  1.00  0.00           O  
ATOM   1082  CB  ARG A1180      10.953  28.564  10.567  1.00  0.00           C  
ATOM   1083  CG  ARG A1180      12.359  29.082  10.260  1.00  0.00           C  
ATOM   1084  CD  ARG A1180      13.369  27.938  10.170  1.00  0.00           C  
ATOM   1085  NE  ARG A1180      14.688  28.379   9.714  1.00  0.00           N  
ATOM   1086  CZ  ARG A1180      15.519  29.140  10.424  1.00  0.00           C  
ATOM   1087  NH1 ARG A1180      15.174  29.551  11.637  1.00  0.00           N  
ATOM   1088  NH2 ARG A1180      16.697  29.489   9.921  1.00  0.00           N  
ATOM   1089  N   SER A1181       9.122  29.940  12.229  1.00  0.00           N  
ATOM   1090  CA  SER A1181       8.443  31.066  12.859  1.00  0.00           C  
ATOM   1091  C   SER A1181       7.582  30.609  14.034  1.00  0.00           C  
ATOM   1092  O   SER A1181       8.010  30.655  15.187  1.00  0.00           O  
ATOM   1093  CB  SER A1181       7.566  31.780  11.829  1.00  0.00           C  
ATOM   1094  OG  SER A1181       6.599  30.900  11.288  1.00  0.00           O  
ATOM   1095  N   GLU A1190       7.890  23.119  26.750  1.00  0.00           N  
ATOM   1096  CA  GLU A1190       9.051  22.240  26.655  1.00  0.00           C  
ATOM   1097  C   GLU A1190       8.759  21.111  25.668  1.00  0.00           C  
ATOM   1098  O   GLU A1190       9.677  20.477  25.144  1.00  0.00           O  
ATOM   1099  CB  GLU A1190       9.381  21.643  28.027  1.00  0.00           C  
ATOM   1100  CG  GLU A1190       9.266  22.620  29.186  1.00  0.00           C  
ATOM   1101  CD  GLU A1190       7.825  22.973  29.509  1.00  0.00           C  
ATOM   1102  OE1 GLU A1190       7.035  22.047  29.793  1.00  0.00           O  
ATOM   1103  OE2 GLU A1190       7.483  24.175  29.480  1.00  0.00           O  
ATOM   1104  N   ASN A1191       7.472  20.873  25.424  1.00  0.00           N  
ATOM   1105  CA  ASN A1191       7.015  19.826  24.511  1.00  0.00           C  
ATOM   1106  C   ASN A1191       6.043  20.383  23.462  1.00  0.00           C  
ATOM   1107  O   ASN A1191       4.844  20.512  23.718  1.00  0.00           O  
ATOM   1108  CB  ASN A1191       6.348  18.701  25.312  1.00  0.00           C  
ATOM   1109  CG  ASN A1191       5.490  19.224  26.459  1.00  0.00           C  
ATOM   1110  OD1 ASN A1191       4.196  18.918  26.421  1.00  0.00           O  
ATOM   1111  ND2 ASN A1191       5.988  19.891  27.370  1.00  0.00           N  
ATOM   1112  N   PRO A1192       6.557  20.706  22.260  1.00  0.00           N  
ATOM   1113  CA  PRO A1192       5.810  21.257  21.122  1.00  0.00           C  
ATOM   1114  C   PRO A1192       4.424  20.661  20.846  1.00  0.00           C  
ATOM   1115  O   PRO A1192       4.264  19.445  20.753  1.00  0.00           O  
ATOM   1116  CB  PRO A1192       6.768  21.042  19.952  1.00  0.00           C  
ATOM   1117  CG  PRO A1192       8.089  21.231  20.585  1.00  0.00           C  
ATOM   1118  CD  PRO A1192       7.955  20.445  21.871  1.00  0.00           C  
ATOM   1119  N   LYS A1193       3.433  21.540  20.703  1.00  0.00           N  
ATOM   1120  CA  LYS A1193       2.060  21.142  20.417  1.00  0.00           C  
ATOM   1121  C   LYS A1193       1.813  21.381  18.928  1.00  0.00           C  
ATOM   1122  O   LYS A1193       2.482  22.207  18.315  1.00  0.00           O  
ATOM   1123  CB  LYS A1193       1.090  22.000  21.224  1.00  0.00           C  
ATOM   1124  CG  LYS A1193       1.401  22.104  22.706  1.00  0.00           C  
ATOM   1125  CD  LYS A1193       1.118  20.813  23.452  1.00  0.00           C  
ATOM   1126  CE  LYS A1193       1.242  21.033  24.951  1.00  0.00           C  
ATOM   1127  NZ  LYS A1193       0.867  19.821  25.726  1.00  0.00           N  
ATOM   1128  N   VAL A1194       0.853  20.672  18.344  1.00  0.00           N  
ATOM   1129  CA  VAL A1194       0.556  20.847  16.920  1.00  0.00           C  
ATOM   1130  C   VAL A1194       0.095  22.275  16.605  1.00  0.00           C  
ATOM   1131  O   VAL A1194       0.415  22.823  15.548  1.00  0.00           O  
ATOM   1132  CB  VAL A1194      -0.542  19.867  16.446  1.00  0.00           C  
ATOM   1133  CG1 VAL A1194      -0.719  19.978  14.938  1.00  0.00           C  
ATOM   1134  CG2 VAL A1194      -0.168  18.438  16.836  1.00  0.00           C  
ATOM   1135  N   ALA A1195      -0.655  22.863  17.533  1.00  0.00           N  
ATOM   1136  CA  ALA A1195      -1.172  24.213  17.381  1.00  0.00           C  
ATOM   1137  C   ALA A1195      -0.103  25.192  16.922  1.00  0.00           C  
ATOM   1138  O   ALA A1195      -0.361  26.067  16.098  1.00  0.00           O  
ATOM   1139  CB  ALA A1195      -1.774  24.689  18.701  1.00  0.00           C  
ATOM   1140  N   GLU A1196       1.099  25.032  17.459  1.00  0.00           N  
ATOM   1141  CA  GLU A1196       2.224  25.907  17.142  1.00  0.00           C  
ATOM   1142  C   GLU A1196       2.588  26.011  15.669  1.00  0.00           C  
ATOM   1143  O   GLU A1196       3.082  27.049  15.234  1.00  0.00           O  
ATOM   1144  CB  GLU A1196       3.457  25.469  17.933  1.00  0.00           C  
ATOM   1145  CG  GLU A1196       3.316  25.630  19.441  1.00  0.00           C  
ATOM   1146  CD  GLU A1196       4.362  24.838  20.201  1.00  0.00           C  
ATOM   1147  OE1 GLU A1196       5.547  24.901  19.805  1.00  0.00           O  
ATOM   1148  OE2 GLU A1196       3.999  24.159  21.189  1.00  0.00           O  
ATOM   1149  N   VAL A1198       2.375  24.946  14.902  1.00  0.00           N  
ATOM   1150  CA  VAL A1198       2.696  24.994  13.475  1.00  0.00           C  
ATOM   1151  C   VAL A1198       1.470  25.393  12.669  1.00  0.00           C  
ATOM   1152  O   VAL A1198       1.573  25.665  11.473  1.00  0.00           O  
ATOM   1153  CB  VAL A1198       3.216  23.632  12.930  1.00  0.00           C  
ATOM   1154  CG1 VAL A1198       4.524  23.279  13.599  1.00  0.00           C  
ATOM   1155  CG2 VAL A1198       2.181  22.536  13.155  1.00  0.00           C  
ATOM   1156  N   ILE A1199       0.310  25.412  13.323  1.00  0.00           N  
ATOM   1157  CA  ILE A1199      -0.930  25.794  12.651  1.00  0.00           C  
ATOM   1158  C   ILE A1199      -1.053  27.308  12.702  1.00  0.00           C  
ATOM   1159  O   ILE A1199      -1.300  27.949  11.683  1.00  0.00           O  
ATOM   1160  CB  ILE A1199      -2.165  25.173  13.329  1.00  0.00           C  
ATOM   1161  CG1 ILE A1199      -2.155  23.657  13.144  1.00  0.00           C  
ATOM   1162  CG2 ILE A1199      -3.430  25.758  12.736  1.00  0.00           C  
ATOM   1163  CD1 ILE A1199      -3.353  22.962  13.755  1.00  0.00           C  
ATOM   1164  N   TYR A1200      -0.854  27.861  13.896  1.00  0.00           N  
ATOM   1165  CA  TYR A1200      -0.919  29.298  14.145  1.00  0.00           C  
ATOM   1166  C   TYR A1200      -0.318  30.186  13.044  1.00  0.00           C  
ATOM   1167  O   TYR A1200      -0.957  31.130  12.587  1.00  0.00           O  
ATOM   1168  CB  TYR A1200      -0.233  29.611  15.473  1.00  0.00           C  
ATOM   1169  CG  TYR A1200      -1.146  30.166  16.543  1.00  0.00           C  
ATOM   1170  CD1 TYR A1200      -2.102  29.358  17.183  1.00  0.00           C  
ATOM   1171  CD2 TYR A1200      -1.030  31.502  16.943  1.00  0.00           C  
ATOM   1172  CE1 TYR A1200      -2.920  29.876  18.209  1.00  0.00           C  
ATOM   1173  CE2 TYR A1200      -1.838  32.038  17.959  1.00  0.00           C  
ATOM   1174  CZ  TYR A1200      -2.779  31.228  18.594  1.00  0.00           C  
ATOM   1175  OH  TYR A1200      -3.551  31.792  19.601  1.00  0.00           O  
ATOM   1176  N   PRO A1201       0.915  29.901  12.598  1.00  0.00           N  
ATOM   1177  CA  PRO A1201       1.468  30.763  11.553  1.00  0.00           C  
ATOM   1178  C   PRO A1201       0.764  30.667  10.210  1.00  0.00           C  
ATOM   1179  O   PRO A1201       0.793  31.615   9.434  1.00  0.00           O  
ATOM   1180  CB  PRO A1201       2.932  30.331  11.484  1.00  0.00           C  
ATOM   1181  CG  PRO A1201       2.870  28.891  11.840  1.00  0.00           C  
ATOM   1182  CD  PRO A1201       1.891  28.869  12.996  1.00  0.00           C  
ATOM   1183  N   ILE A1202       0.135  29.532   9.909  1.00  0.00           N  
ATOM   1184  CA  ILE A1202      -0.560  29.443   8.626  1.00  0.00           C  
ATOM   1185  C   ILE A1202      -1.910  30.177   8.741  1.00  0.00           C  
ATOM   1186  O   ILE A1202      -2.394  30.757   7.765  1.00  0.00           O  
ATOM   1187  CB  ILE A1202      -0.728  27.950   8.117  1.00  0.00           C  
ATOM   1188  CG1 ILE A1202      -2.158  27.470   8.294  1.00  0.00           C  
ATOM   1189  CG2 ILE A1202       0.256  27.028   8.809  1.00  0.00           C  
ATOM   1190  CD1 ILE A1202      -3.031  27.829   7.113  1.00  0.00           C  
ATOM   1191  N   MET A1203      -2.502  30.177   9.935  1.00  0.00           N  
ATOM   1192  CA  MET A1203      -3.754  30.892  10.148  1.00  0.00           C  
ATOM   1193  C   MET A1203      -3.500  32.383   9.922  1.00  0.00           C  
ATOM   1194  O   MET A1203      -4.328  33.100   9.350  1.00  0.00           O  
ATOM   1195  CB  MET A1203      -4.251  30.699  11.571  1.00  0.00           C  
ATOM   1196  CG  MET A1203      -5.053  29.452  11.804  1.00  0.00           C  
ATOM   1197  SD  MET A1203      -5.652  29.454  13.502  1.00  0.00           S  
ATOM   1198  CE  MET A1203      -6.626  30.944  13.454  1.00  0.00           C  
ATOM   1199  N   GLN A1204      -2.341  32.842  10.381  1.00  0.00           N  
ATOM   1200  CA  GLN A1204      -1.963  34.234  10.243  1.00  0.00           C  
ATOM   1201  C   GLN A1204      -1.828  34.621   8.781  1.00  0.00           C  
ATOM   1202  O   GLN A1204      -2.290  35.683   8.370  1.00  0.00           O  
ATOM   1203  CB  GLN A1204      -0.656  34.491  10.982  1.00  0.00           C  
ATOM   1204  CG  GLN A1204      -0.357  35.960  11.154  1.00  0.00           C  
ATOM   1205  CD  GLN A1204       0.572  36.233  12.317  1.00  0.00           C  
ATOM   1206  OE1 GLN A1204       0.345  35.749  13.431  1.00  0.00           O  
ATOM   1207  NE2 GLN A1204       1.619  37.025  12.072  1.00  0.00           N  
ATOM   1208  N   VAL A1205      -1.197  33.761   7.990  1.00  0.00           N  
ATOM   1209  CA  VAL A1205      -1.029  34.021   6.561  1.00  0.00           C  
ATOM   1210  C   VAL A1205      -2.430  34.122   5.951  1.00  0.00           C  
ATOM   1211  O   VAL A1205      -2.719  35.020   5.155  1.00  0.00           O  
ATOM   1212  CB  VAL A1205      -0.216  32.864   5.882  1.00  0.00           C  
ATOM   1213  CG1 VAL A1205      -0.037  33.111   4.369  1.00  0.00           C  
ATOM   1214  CG2 VAL A1205       1.143  32.719   6.577  1.00  0.00           C  
ATOM   1215  N   ASN A1206      -3.309  33.209   6.358  1.00  0.00           N  
ATOM   1216  CA  ASN A1206      -4.680  33.186   5.860  1.00  0.00           C  
ATOM   1217  C   ASN A1206      -5.420  34.490   6.213  1.00  0.00           C  
ATOM   1218  O   ASN A1206      -6.241  35.002   5.438  1.00  0.00           O  
ATOM   1219  CB  ASN A1206      -5.409  31.961   6.430  1.00  0.00           C  
ATOM   1220  CG  ASN A1206      -6.545  31.496   5.537  1.00  0.00           C  
ATOM   1221  OD1 ASN A1206      -6.486  31.649   4.314  1.00  0.00           O  
ATOM   1222  ND2 ASN A1206      -7.581  30.919   6.138  1.00  0.00           N  
ATOM   1223  N   ASP A1207      -5.124  35.030   7.388  1.00  0.00           N  
ATOM   1224  CA  ASP A1207      -5.742  36.276   7.807  1.00  0.00           C  
ATOM   1225  C   ASP A1207      -5.336  37.397   6.857  1.00  0.00           C  
ATOM   1226  O   ASP A1207      -6.150  38.294   6.543  1.00  0.00           O  
ATOM   1227  CB  ASP A1207      -5.299  36.657   9.213  1.00  0.00           C  
ATOM   1228  CG  ASP A1207      -5.923  35.795  10.279  1.00  0.00           C  
ATOM   1229  OD1 ASP A1207      -6.960  35.156  10.010  1.00  0.00           O  
ATOM   1230  OD2 ASP A1207      -5.381  35.776  11.402  1.00  0.00           O  
ATOM   1231  N   ILE A1208      -4.075  37.359   6.412  1.00  0.00           N  
ATOM   1232  CA  ILE A1208      -3.562  38.397   5.514  1.00  0.00           C  
ATOM   1233  C   ILE A1208      -4.264  38.277   4.183  1.00  0.00           C  
ATOM   1234  O   ILE A1208      -4.601  39.269   3.554  1.00  0.00           O  
ATOM   1235  CB  ILE A1208      -2.008  38.279   5.343  1.00  0.00           C  
ATOM   1236  CG1 ILE A1208      -1.329  38.645   6.665  1.00  0.00           C  
ATOM   1237  CG2 ILE A1208      -1.486  39.227   4.241  1.00  0.00           C  
ATOM   1238  CD1 ILE A1208       0.127  38.311   6.692  1.00  0.00           C  
ATOM   1239  N   HIS A1209      -4.510  37.049   3.766  1.00  0.00           N  
ATOM   1240  CA  HIS A1209      -5.190  36.821   2.503  1.00  0.00           C  
ATOM   1241  C   HIS A1209      -6.637  37.309   2.608  1.00  0.00           C  
ATOM   1242  O   HIS A1209      -7.088  38.151   1.827  1.00  0.00           O  
ATOM   1243  CB  HIS A1209      -5.167  35.327   2.168  1.00  0.00           C  
ATOM   1244  CG  HIS A1209      -5.815  34.993   0.866  1.00  0.00           C  
ATOM   1245  ND1 HIS A1209      -6.929  34.182   0.773  1.00  0.00           N  
ATOM   1246  CD2 HIS A1209      -5.492  35.344  -0.400  1.00  0.00           C  
ATOM   1247  CE1 HIS A1209      -7.262  34.045  -0.498  1.00  0.00           C  
ATOM   1248  NE2 HIS A1209      -6.406  34.741  -1.231  1.00  0.00           N  
ATOM   1249  N   TYR A1210      -7.342  36.778   3.599  1.00  0.00           N  
ATOM   1250  CA  TYR A1210      -8.736  37.102   3.845  1.00  0.00           C  
ATOM   1251  C   TYR A1210      -9.007  38.605   4.023  1.00  0.00           C  
ATOM   1252  O   TYR A1210      -9.869  39.157   3.328  1.00  0.00           O  
ATOM   1253  CB  TYR A1210      -9.229  36.298   5.059  1.00  0.00           C  
ATOM   1254  CG  TYR A1210     -10.723  36.331   5.255  1.00  0.00           C  
ATOM   1255  CD1 TYR A1210     -11.327  37.377   5.965  1.00  0.00           C  
ATOM   1256  CD2 TYR A1210     -11.547  35.338   4.697  1.00  0.00           C  
ATOM   1257  CE1 TYR A1210     -12.712  37.447   6.123  1.00  0.00           C  
ATOM   1258  CE2 TYR A1210     -12.941  35.398   4.838  1.00  0.00           C  
ATOM   1259  CZ  TYR A1210     -13.519  36.458   5.557  1.00  0.00           C  
ATOM   1260  OH  TYR A1210     -14.890  36.539   5.716  1.00  0.00           O  
ATOM   1261  N   LEU A1211      -8.287  39.277   4.921  1.00  0.00           N  
ATOM   1262  CA  LEU A1211      -8.524  40.709   5.110  1.00  0.00           C  
ATOM   1263  C   LEU A1211      -8.089  41.606   3.934  1.00  0.00           C  
ATOM   1264  O   LEU A1211      -8.253  42.826   3.993  1.00  0.00           O  
ATOM   1265  CB  LEU A1211      -7.852  41.188   6.394  1.00  0.00           C  
ATOM   1266  CG  LEU A1211      -8.451  40.544   7.644  1.00  0.00           C  
ATOM   1267  CD1 LEU A1211      -7.556  40.833   8.852  1.00  0.00           C  
ATOM   1268  CD2 LEU A1211      -9.882  41.053   7.848  1.00  0.00           C  
ATOM   1269  N   GLY A1291      -7.529  41.002   2.885  1.00  0.00           N  
ATOM   1270  CA  GLY A1291      -7.107  41.750   1.704  1.00  0.00           C  
ATOM   1271  C   GLY A1291      -6.166  42.948   1.830  1.00  0.00           C  
ATOM   1272  O   GLY A1291      -6.020  43.741   0.881  1.00  0.00           O  
ATOM   1273  N   VAL A1292      -5.481  43.072   2.964  1.00  0.00           N  
ATOM   1274  CA  VAL A1292      -4.599  44.221   3.164  1.00  0.00           C  
ATOM   1275  C   VAL A1292      -3.386  44.374   2.262  1.00  0.00           C  
ATOM   1276  O   VAL A1292      -2.923  43.437   1.630  1.00  0.00           O  
ATOM   1277  CB  VAL A1292      -4.072  44.290   4.607  1.00  0.00           C  
ATOM   1278  CG1 VAL A1292      -5.235  44.375   5.575  1.00  0.00           C  
ATOM   1279  CG2 VAL A1292      -3.183  43.091   4.886  1.00  0.00           C  
ATOM   1280  N   ASP A1293      -2.882  45.600   2.231  1.00  0.00           N  
ATOM   1281  CA  ASP A1293      -1.704  45.949   1.476  1.00  0.00           C  
ATOM   1282  C   ASP A1293      -0.516  45.933   2.434  1.00  0.00           C  
ATOM   1283  O   ASP A1293       0.616  45.635   2.050  1.00  0.00           O  
ATOM   1284  CB  ASP A1293      -1.880  47.339   0.910  1.00  0.00           C  
ATOM   1285  CG  ASP A1293      -2.960  47.388  -0.134  1.00  0.00           C  
ATOM   1286  OD1 ASP A1293      -2.796  46.688  -1.167  1.00  0.00           O  
ATOM   1287  OD2 ASP A1293      -3.965  48.116   0.079  1.00  0.00           O  
ATOM   1288  N   VAL A1294      -0.811  46.228   3.695  1.00  0.00           N  
ATOM   1289  CA  VAL A1294       0.185  46.307   4.748  1.00  0.00           C  
ATOM   1290  C   VAL A1294      -0.209  45.514   5.986  1.00  0.00           C  
ATOM   1291  O   VAL A1294      -1.361  45.578   6.415  1.00  0.00           O  
ATOM   1292  CB  VAL A1294       0.381  47.794   5.157  1.00  0.00           C  
ATOM   1293  CG1 VAL A1294       1.130  47.903   6.474  1.00  0.00           C  
ATOM   1294  CG2 VAL A1294       1.121  48.525   4.056  1.00  0.00           C  
ATOM   1295  N   ALA A1295       0.749  44.770   6.546  1.00  0.00           N  
ATOM   1296  CA  ALA A1295       0.549  43.985   7.781  1.00  0.00           C  
ATOM   1297  C   ALA A1295       1.534  44.580   8.795  1.00  0.00           C  
ATOM   1298  O   ALA A1295       2.717  44.747   8.482  1.00  0.00           O  
ATOM   1299  CB  ALA A1295       0.852  42.506   7.537  1.00  0.00           C  
ATOM   1300  N   VAL A1296       1.061  44.929   9.986  1.00  0.00           N  
ATOM   1301  CA  VAL A1296       1.941  45.545  10.977  1.00  0.00           C  
ATOM   1302  C   VAL A1296       2.066  44.668  12.198  1.00  0.00           C  
ATOM   1303  O   VAL A1296       1.129  43.959  12.547  1.00  0.00           O  
ATOM   1304  CB  VAL A1296       1.404  46.915  11.429  1.00  0.00           C  
ATOM   1305  CG1 VAL A1296       2.481  47.682  12.131  1.00  0.00           C  
ATOM   1306  CG2 VAL A1296       0.900  47.705  10.237  1.00  0.00           C  
ATOM   1307  N   GLY A1297       3.227  44.704  12.842  1.00  0.00           N  
ATOM   1308  CA  GLY A1297       3.433  43.905  14.036  1.00  0.00           C  
ATOM   1309  C   GLY A1297       4.825  44.072  14.616  1.00  0.00           C  
ATOM   1310  O   GLY A1297       5.682  44.756  14.038  1.00  0.00           O  
ATOM   1311  N   GLY A1298       5.054  43.442  15.765  1.00  0.00           N  
ATOM   1312  CA  GLY A1298       6.359  43.513  16.402  1.00  0.00           C  
ATOM   1313  C   GLY A1298       7.413  42.736  15.628  1.00  0.00           C  
ATOM   1314  O   GLY A1298       7.072  41.904  14.777  1.00  0.00           O  
ATOM   1315  N   MET A1299       8.688  43.009  15.916  1.00  0.00           N  
ATOM   1316  CA  MET A1299       9.805  42.334  15.252  1.00  0.00           C  
ATOM   1317  C   MET A1299       9.846  40.833  15.549  1.00  0.00           C  
ATOM   1318  O   MET A1299      10.528  40.070  14.856  1.00  0.00           O  
ATOM   1319  CB  MET A1299      11.138  42.973  15.670  1.00  0.00           C  
ATOM   1320  CG  MET A1299      11.767  43.858  14.606  1.00  0.00           C  
ATOM   1321  SD  MET A1299      12.190  42.961  13.094  1.00  0.00           S  
ATOM   1322  CE  MET A1299      13.964  43.219  13.023  1.00  0.00           C  
ATOM   1323  N   GLU A1300       9.113  40.419  16.580  1.00  0.00           N  
ATOM   1324  CA  GLU A1300       9.048  39.017  16.994  1.00  0.00           C  
ATOM   1325  C   GLU A1300       8.476  38.092  15.913  1.00  0.00           C  
ATOM   1326  O   GLU A1300       9.077  37.076  15.571  1.00  0.00           O  
ATOM   1327  CB  GLU A1300       8.214  38.904  18.272  1.00  0.00           C  
ATOM   1328  CG  GLU A1300       7.762  40.252  18.829  1.00  0.00           C  
ATOM   1329  CD  GLU A1300       6.278  40.495  18.631  1.00  0.00           C  
ATOM   1330  OE1 GLU A1300       5.794  40.368  17.487  1.00  0.00           O  
ATOM   1331  OE2 GLU A1300       5.591  40.815  19.622  1.00  0.00           O  
ATOM   1332  N   GLN A1301       7.312  38.446  15.384  1.00  0.00           N  
ATOM   1333  CA  GLN A1301       6.669  37.656  14.340  1.00  0.00           C  
ATOM   1334  C   GLN A1301       7.050  38.189  12.952  1.00  0.00           C  
ATOM   1335  O   GLN A1301       6.188  38.464  12.111  1.00  0.00           O  
ATOM   1336  CB  GLN A1301       5.150  37.698  14.531  1.00  0.00           C  
ATOM   1337  CG  GLN A1301       4.568  39.104  14.531  1.00  0.00           C  
ATOM   1338  CD  GLN A1301       3.468  39.278  15.558  1.00  0.00           C  
ATOM   1339  OE1 GLN A1301       2.889  40.360  15.684  1.00  0.00           O  
ATOM   1340  NE2 GLN A1301       3.178  38.217  16.304  1.00  0.00           N  
ATOM   1341  N   ARG A1302       8.355  38.332  12.727  1.00  0.00           N  
ATOM   1342  CA  ARG A1302       8.879  38.830  11.459  1.00  0.00           C  
ATOM   1343  C   ARG A1302       9.096  37.678  10.478  1.00  0.00           C  
ATOM   1344  O   ARG A1302       9.238  37.890   9.268  1.00  0.00           O  
ATOM   1345  CB  ARG A1302      10.202  39.578  11.686  1.00  0.00           C  
ATOM   1346  CG  ARG A1302      11.454  38.709  11.768  1.00  0.00           C  
ATOM   1347  CD  ARG A1302      12.684  39.570  12.039  1.00  0.00           C  
ATOM   1348  NE  ARG A1302      13.751  39.379  11.056  1.00  0.00           N  
ATOM   1349  CZ  ARG A1302      13.650  39.671   9.762  1.00  0.00           C  
ATOM   1350  NH1 ARG A1302      12.523  40.172   9.273  1.00  0.00           N  
ATOM   1351  NH2 ARG A1302      14.683  39.471   8.954  1.00  0.00           N  
ATOM   1352  N   LYS A1303       9.123  36.463  11.015  1.00  0.00           N  
ATOM   1353  CA  LYS A1303       9.316  35.263  10.216  1.00  0.00           C  
ATOM   1354  C   LYS A1303       7.968  34.705   9.769  1.00  0.00           C  
ATOM   1355  O   LYS A1303       7.890  33.912   8.831  1.00  0.00           O  
ATOM   1356  CB  LYS A1303      10.096  34.217  11.023  1.00  0.00           C  
ATOM   1357  CG  LYS A1303       9.739  34.163  12.506  1.00  0.00           C  
ATOM   1358  CD  LYS A1303      10.372  35.307  13.293  1.00  0.00           C  
ATOM   1359  CE  LYS A1303      11.888  35.170  13.370  1.00  0.00           C  
ATOM   1360  NZ  LYS A1303      12.303  33.920  14.068  1.00  0.00           N  
ATOM   1361  N   ILE A1304       6.909  35.133  10.448  1.00  0.00           N  
ATOM   1362  CA  ILE A1304       5.549  34.703  10.124  1.00  0.00           C  
ATOM   1363  C   ILE A1304       5.158  35.392   8.814  1.00  0.00           C  
ATOM   1364  O   ILE A1304       4.330  34.902   8.049  1.00  0.00           O  
ATOM   1365  CB  ILE A1304       4.539  35.150  11.221  1.00  0.00           C  
ATOM   1366  CG1 ILE A1304       5.016  34.706  12.612  1.00  0.00           C  
ATOM   1367  CG2 ILE A1304       3.155  34.596  10.908  1.00  0.00           C  
ATOM   1368  CD1 ILE A1304       4.828  33.226  12.910  1.00  0.00           C  
ATOM   1369  N   HIS A1306       5.777  36.542   8.580  1.00  0.00           N  
ATOM   1370  CA  HIS A1306       5.525  37.354   7.401  1.00  0.00           C  
ATOM   1371  C   HIS A1306       6.368  36.911   6.208  1.00  0.00           C  
ATOM   1372  O   HIS A1306       6.199  37.413   5.104  1.00  0.00           O  
ATOM   1373  CB  HIS A1306       5.803  38.831   7.737  1.00  0.00           C  
ATOM   1374  CG  HIS A1306       4.814  39.435   8.694  1.00  0.00           C  
ATOM   1375  ND1 HIS A1306       5.159  40.413   9.604  1.00  0.00           N  
ATOM   1376  CD2 HIS A1306       3.489  39.212   8.872  1.00  0.00           C  
ATOM   1377  CE1 HIS A1306       4.093  40.763  10.301  1.00  0.00           C  
ATOM   1378  NE2 HIS A1306       3.066  40.049   9.876  1.00  0.00           N  
ATOM   1379  N   MET A1310       7.291  35.983   6.431  1.00  0.00           N  
ATOM   1380  CA  MET A1310       8.125  35.495   5.336  1.00  0.00           C  
ATOM   1381  C   MET A1310       7.313  34.469   4.556  1.00  0.00           C  
ATOM   1382  O   MET A1310       7.448  34.347   3.332  1.00  0.00           O  
ATOM   1383  CB  MET A1310       9.412  34.845   5.862  1.00  0.00           C  
ATOM   1384  CG  MET A1310      10.475  35.819   6.362  1.00  0.00           C  
ATOM   1385  SD  MET A1310      12.111  35.022   6.535  1.00  0.00           S  
ATOM   1386  CE  MET A1310      12.067  34.460   8.273  1.00  0.00           C  
ATOM   1387  N   LEU A1312       6.475  33.733   5.291  1.00  0.00           N  
ATOM   1388  CA  LEU A1312       5.592  32.705   4.723  1.00  0.00           C  
ATOM   1389  C   LEU A1312       4.564  33.323   3.785  1.00  0.00           C  
ATOM   1390  O   LEU A1312       4.331  32.819   2.691  1.00  0.00           O  
ATOM   1391  CB  LEU A1312       4.841  31.973   5.836  1.00  0.00           C  
ATOM   1392  CG  LEU A1312       5.471  30.739   6.460  1.00  0.00           C  
ATOM   1393  CD1 LEU A1312       4.638  30.310   7.651  1.00  0.00           C  
ATOM   1394  CD2 LEU A1312       5.542  29.629   5.421  1.00  0.00           C  
ATOM   1395  N   ALA A1314       3.941  34.405   4.242  1.00  0.00           N  
ATOM   1396  CA  ALA A1314       2.940  35.106   3.460  1.00  0.00           C  
ATOM   1397  C   ALA A1314       3.498  35.407   2.088  1.00  0.00           C  
ATOM   1398  O   ALA A1314       2.917  35.022   1.079  1.00  0.00           O  
ATOM   1399  CB  ALA A1314       2.541  36.400   4.158  1.00  0.00           C  
ATOM   1400  N   ARG A1316       4.634  36.097   2.059  1.00  0.00           N  
ATOM   1401  CA  ARG A1316       5.280  36.466   0.802  1.00  0.00           C  
ATOM   1402  C   ARG A1316       5.554  35.221  -0.023  1.00  0.00           C  
ATOM   1403  O   ARG A1316       5.452  35.238  -1.250  1.00  0.00           O  
ATOM   1404  CB  ARG A1316       6.573  37.261   1.081  1.00  0.00           C  
ATOM   1405  CG  ARG A1316       7.342  36.828   2.347  1.00  0.00           C  
ATOM   1406  CD  ARG A1316       8.414  37.852   2.807  1.00  0.00           C  
ATOM   1407  NE  ARG A1316       7.840  39.097   3.321  1.00  0.00           N  
ATOM   1408  CZ  ARG A1316       7.552  40.159   2.575  1.00  0.00           C  
ATOM   1409  NH1 ARG A1316       7.789  40.151   1.270  1.00  0.00           N  
ATOM   1410  NH2 ARG A1316       7.005  41.225   3.136  1.00  0.00           N  
ATOM   1411  N   GLU A1317       5.860  34.130   0.667  1.00  0.00           N  
ATOM   1412  CA  GLU A1317       6.129  32.856   0.014  1.00  0.00           C  
ATOM   1413  C   GLU A1317       4.868  32.150  -0.514  1.00  0.00           C  
ATOM   1414  O   GLU A1317       4.859  31.688  -1.654  1.00  0.00           O  
ATOM   1415  CB  GLU A1317       6.853  31.917   0.986  1.00  0.00           C  
ATOM   1416  CG  GLU A1317       8.230  32.391   1.448  1.00  0.00           C  
ATOM   1417  CD  GLU A1317       8.934  31.365   2.328  1.00  0.00           C  
ATOM   1418  OE1 GLU A1317       8.976  30.175   1.943  1.00  0.00           O  
ATOM   1419  OE2 GLU A1317       9.452  31.747   3.398  1.00  0.00           O  
ATOM   1420  N   LEU A1318       3.815  32.101   0.314  1.00  0.00           N  
ATOM   1421  CA  LEU A1318       2.539  31.417   0.018  1.00  0.00           C  
ATOM   1422  C   LEU A1318       1.325  32.115  -0.616  1.00  0.00           C  
ATOM   1423  O   LEU A1318       0.399  31.434  -1.041  1.00  0.00           O  
ATOM   1424  CB  LEU A1318       2.029  30.740   1.294  1.00  0.00           C  
ATOM   1425  CG  LEU A1318       2.854  29.622   1.932  1.00  0.00           C  
ATOM   1426  CD1 LEU A1318       2.376  29.373   3.363  1.00  0.00           C  
ATOM   1427  CD2 LEU A1318       2.757  28.363   1.066  1.00  0.00           C  
ATOM   1428  N   LEU A1319       1.280  33.442  -0.669  1.00  0.00           N  
ATOM   1429  CA  LEU A1319       0.102  34.102  -1.255  1.00  0.00           C  
ATOM   1430  C   LEU A1319       0.426  34.768  -2.579  1.00  0.00           C  
ATOM   1431  O   LEU A1319       1.533  35.269  -2.780  1.00  0.00           O  
ATOM   1432  CB  LEU A1319      -0.478  35.135  -0.280  1.00  0.00           C  
ATOM   1433  CG  LEU A1319      -0.737  34.575   1.125  1.00  0.00           C  
ATOM   1434  CD1 LEU A1319      -1.202  35.668   2.068  1.00  0.00           C  
ATOM   1435  CD2 LEU A1319      -1.764  33.457   1.038  1.00  0.00           C  
ATOM   1436  N   PRO A1342      -0.534  34.780  -3.513  1.00  0.00           N  
ATOM   1437  CA  PRO A1342      -0.257  35.411  -4.807  1.00  0.00           C  
ATOM   1438  C   PRO A1342       0.152  36.878  -4.674  1.00  0.00           C  
ATOM   1439  O   PRO A1342       1.168  37.304  -5.236  1.00  0.00           O  
ATOM   1440  CB  PRO A1342      -1.564  35.218  -5.574  1.00  0.00           C  
ATOM   1441  CG  PRO A1342      -2.599  35.163  -4.487  1.00  0.00           C  
ATOM   1442  CD  PRO A1342      -1.929  34.312  -3.435  1.00  0.00           C  
ATOM   1443  N   LYS A1344      -0.636  37.644  -3.924  1.00  0.00           N  
ATOM   1444  CA  LYS A1344      -0.367  39.066  -3.712  1.00  0.00           C  
ATOM   1445  C   LYS A1344       0.660  39.281  -2.601  1.00  0.00           C  
ATOM   1446  O   LYS A1344       0.534  38.718  -1.513  1.00  0.00           O  
ATOM   1447  CB  LYS A1344      -1.676  39.782  -3.369  1.00  0.00           C  
ATOM   1448  CG  LYS A1344      -1.517  41.097  -2.640  1.00  0.00           C  
ATOM   1449  CD  LYS A1344      -2.862  41.803  -2.511  1.00  0.00           C  
ATOM   1450  CE  LYS A1344      -2.752  43.034  -1.622  1.00  0.00           C  
ATOM   1451  NZ  LYS A1344      -3.926  43.946  -1.748  1.00  0.00           N  
ATOM   1452  N   LYS A1345       1.683  40.086  -2.872  1.00  0.00           N  
ATOM   1453  CA  LYS A1345       2.688  40.329  -1.852  1.00  0.00           C  
ATOM   1454  C   LYS A1345       2.318  41.532  -0.988  1.00  0.00           C  
ATOM   1455  O   LYS A1345       1.949  42.606  -1.471  1.00  0.00           O  
ATOM   1456  CB  LYS A1345       4.080  40.520  -2.464  1.00  0.00           C  
ATOM   1457  CG  LYS A1345       5.203  40.284  -1.431  1.00  0.00           C  
ATOM   1458  CD  LYS A1345       6.594  40.611  -1.971  1.00  0.00           C  
ATOM   1459  CE  LYS A1345       7.003  39.670  -3.106  1.00  0.00           C  
ATOM   1460  NZ  LYS A1345       8.342  40.006  -3.689  1.00  0.00           N  
ATOM   1461  N   VAL A1347       2.413  41.334   0.315  1.00  0.00           N  
ATOM   1462  CA  VAL A1347       2.068  42.382   1.241  1.00  0.00           C  
ATOM   1463  C   VAL A1347       3.305  42.994   1.854  1.00  0.00           C  
ATOM   1464  O   VAL A1347       4.290  42.309   2.088  1.00  0.00           O  
ATOM   1465  CB  VAL A1347       1.181  41.829   2.345  1.00  0.00           C  
ATOM   1466  CG1 VAL A1347      -0.131  41.332   1.735  1.00  0.00           C  
ATOM   1467  CG2 VAL A1347       1.903  40.694   3.048  1.00  0.00           C  
ATOM   1468  N   VAL A1348       3.252  44.294   2.096  1.00  0.00           N  
ATOM   1469  CA  VAL A1348       4.359  44.995   2.708  1.00  0.00           C  
ATOM   1470  C   VAL A1348       4.273  44.740   4.220  1.00  0.00           C  
ATOM   1471  O   VAL A1348       3.200  44.906   4.807  1.00  0.00           O  
ATOM   1472  CB  VAL A1348       4.240  46.510   2.428  1.00  0.00           C  
ATOM   1473  CG1 VAL A1348       5.316  47.257   3.163  1.00  0.00           C  
ATOM   1474  CG2 VAL A1348       4.315  46.776   0.935  1.00  0.00           C  
ATOM   1475  N   CYS A1349       5.371  44.311   4.848  1.00  0.00           N  
ATOM   1476  CA  CYS A1349       5.354  44.094   6.304  1.00  0.00           C  
ATOM   1477  C   CYS A1349       6.035  45.264   7.001  1.00  0.00           C  
ATOM   1478  O   CYS A1349       7.049  45.772   6.530  1.00  0.00           O  
ATOM   1479  CB  CYS A1349       6.070  42.795   6.702  1.00  0.00           C  
ATOM   1480  SG  CYS A1349       5.247  41.297   6.115  1.00  0.00           S  
ATOM   1481  N   ILE A1350       5.465  45.709   8.112  1.00  0.00           N  
ATOM   1482  CA  ILE A1350       6.052  46.804   8.877  1.00  0.00           C  
ATOM   1483  C   ILE A1350       6.256  46.301  10.292  1.00  0.00           C  
ATOM   1484  O   ILE A1350       5.310  45.880  10.944  1.00  0.00           O  
ATOM   1485  CB  ILE A1350       5.139  48.036   8.863  1.00  0.00           C  
ATOM   1486  CG1 ILE A1350       5.058  48.572   7.431  1.00  0.00           C  
ATOM   1487  CG2 ILE A1350       5.655  49.080   9.833  1.00  0.00           C  
ATOM   1488  CD1 ILE A1350       4.278  49.868   7.284  1.00  0.00           C  
ATOM   1489  N   HIS A1351       7.499  46.312  10.755  1.00  0.00           N  
ATOM   1490  CA  HIS A1351       7.805  45.818  12.093  1.00  0.00           C  
ATOM   1491  C   HIS A1351       8.187  46.916  13.064  1.00  0.00           C  
ATOM   1492  O   HIS A1351       9.014  47.772  12.750  1.00  0.00           O  
ATOM   1493  CB  HIS A1351       8.943  44.803  12.020  1.00  0.00           C  
ATOM   1494  CG  HIS A1351       8.591  43.557  11.271  1.00  0.00           C  
ATOM   1495  ND1 HIS A1351       9.514  42.842  10.539  1.00  0.00           N  
ATOM   1496  CD2 HIS A1351       7.410  42.907  11.131  1.00  0.00           C  
ATOM   1497  CE1 HIS A1351       8.915  41.809   9.974  1.00  0.00           C  
ATOM   1498  NE2 HIS A1351       7.640  41.825  10.318  1.00  0.00           N  
ATOM   1499  N   ASN A1352       7.569  46.890  14.240  1.00  0.00           N  
ATOM   1500  CA  ASN A1352       7.854  47.865  15.283  1.00  0.00           C  
ATOM   1501  C   ASN A1352       8.821  47.283  16.304  1.00  0.00           C  
ATOM   1502  O   ASN A1352       8.854  46.073  16.556  1.00  0.00           O  
ATOM   1503  CB  ASN A1352       6.575  48.290  15.985  1.00  0.00           C  
ATOM   1504  CG  ASN A1352       5.634  49.015  15.065  1.00  0.00           C  
ATOM   1505  OD1 ASN A1352       6.013  49.992  14.411  1.00  0.00           O  
ATOM   1506  ND2 ASN A1352       4.392  48.544  15.005  1.00  0.00           N  
ATOM   1507  N   PRO A1359       9.645  48.141  16.898  1.00  0.00           N  
ATOM   1508  CA  PRO A1359      10.591  47.629  17.885  1.00  0.00           C  
ATOM   1509  C   PRO A1359       9.887  47.010  19.074  1.00  0.00           C  
ATOM   1510  O   PRO A1359       8.723  47.304  19.335  1.00  0.00           O  
ATOM   1511  CB  PRO A1359      11.408  48.866  18.252  1.00  0.00           C  
ATOM   1512  CG  PRO A1359      10.459  50.013  17.955  1.00  0.00           C  
ATOM   1513  CD  PRO A1359       9.838  49.578  16.661  1.00  0.00           C  
ATOM   1514  N   VAL A1360      10.602  46.137  19.777  1.00  0.00           N  
ATOM   1515  CA  VAL A1360      10.090  45.457  20.965  1.00  0.00           C  
ATOM   1516  C   VAL A1360      10.589  46.224  22.188  1.00  0.00           C  
ATOM   1517  O   VAL A1360      11.786  46.466  22.325  1.00  0.00           O  
ATOM   1518  CB  VAL A1360      10.621  43.999  21.036  1.00  0.00           C  
ATOM   1519  CG1 VAL A1360      10.120  43.309  22.289  1.00  0.00           C  
ATOM   1520  CG2 VAL A1360      10.165  43.227  19.814  1.00  0.00           C  
ATOM   1521  N   LEU A1361       9.685  46.619  23.072  1.00  0.00           N  
ATOM   1522  CA  LEU A1361      10.101  47.354  24.263  1.00  0.00           C  
ATOM   1523  C   LEU A1361      10.690  46.439  25.338  1.00  0.00           C  
ATOM   1524  O   LEU A1361      10.213  45.320  25.548  1.00  0.00           O  
ATOM   1525  CB  LEU A1361       8.921  48.130  24.862  1.00  0.00           C  
ATOM   1526  CG  LEU A1361       8.320  49.263  24.034  1.00  0.00           C  
ATOM   1527  CD1 LEU A1361       7.347  50.047  24.898  1.00  0.00           C  
ATOM   1528  CD2 LEU A1361       9.428  50.175  23.535  1.00  0.00           C  
ATOM   1529  N   THR A1365      11.727  46.924  26.018  1.00  0.00           N  
ATOM   1530  CA  THR A1365      12.371  46.168  27.085  1.00  0.00           C  
ATOM   1531  C   THR A1365      11.558  46.359  28.359  1.00  0.00           C  
ATOM   1532  O   THR A1365      11.116  47.468  28.646  1.00  0.00           O  
ATOM   1533  CB  THR A1365      13.806  46.668  27.341  1.00  0.00           C  
ATOM   1534  OG1 THR A1365      14.606  46.455  26.173  1.00  0.00           O  
ATOM   1535  CG2 THR A1365      14.425  45.927  28.505  1.00  0.00           C  
ATOM   1536  N   GLY A1366      11.360  45.286  29.120  1.00  0.00           N  
ATOM   1537  CA  GLY A1366      10.589  45.394  30.345  1.00  0.00           C  
ATOM   1538  C   GLY A1366      11.210  46.384  31.311  1.00  0.00           C  
ATOM   1539  O   GLY A1366      12.414  46.634  31.242  1.00  0.00           O  
ATOM   1540  N   LEU A1368      10.402  46.949  32.206  1.00  0.00           N  
ATOM   1541  CA  LEU A1368      10.909  47.907  33.186  1.00  0.00           C  
ATOM   1542  C   LEU A1368      12.110  47.355  33.965  1.00  0.00           C  
ATOM   1543  O   LEU A1368      13.008  48.106  34.348  1.00  0.00           O  
ATOM   1544  CB  LEU A1368       9.804  48.308  34.170  1.00  0.00           C  
ATOM   1545  CG  LEU A1368       8.740  49.294  33.677  1.00  0.00           C  
ATOM   1546  CD1 LEU A1368       7.655  49.458  34.730  1.00  0.00           C  
ATOM   1547  CD2 LEU A1368       9.384  50.625  33.364  1.00  0.00           C  
ATOM   1548  N   ASP A1369      12.132  46.044  34.186  1.00  0.00           N  
ATOM   1549  CA  ASP A1369      13.222  45.426  34.922  1.00  0.00           C  
ATOM   1550  C   ASP A1369      14.448  45.146  34.055  1.00  0.00           C  
ATOM   1551  O   ASP A1369      15.513  44.825  34.576  1.00  0.00           O  
ATOM   1552  CB  ASP A1369      12.741  44.132  35.567  1.00  0.00           C  
ATOM   1553  CG  ASP A1369      12.652  42.991  34.582  1.00  0.00           C  
ATOM   1554  OD1 ASP A1369      12.229  43.226  33.426  1.00  0.00           O  
ATOM   1555  OD2 ASP A1369      12.996  41.852  34.971  1.00  0.00           O  
ATOM   1556  N   GLY A1370      14.297  45.255  32.738  1.00  0.00           N  
ATOM   1557  CA  GLY A1370      15.419  45.023  31.842  1.00  0.00           C  
ATOM   1558  C   GLY A1370      15.375  43.715  31.072  1.00  0.00           C  
ATOM   1559  O   GLY A1370      16.249  43.447  30.243  1.00  0.00           O  
ATOM   1560  N   GLU A1373      14.361  42.899  31.343  1.00  0.00           N  
ATOM   1561  CA  GLU A1373      14.206  41.613  30.671  1.00  0.00           C  
ATOM   1562  C   GLU A1373      13.738  41.758  29.226  1.00  0.00           C  
ATOM   1563  O   GLU A1373      12.541  41.694  28.937  1.00  0.00           O  
ATOM   1564  CB  GLU A1373      13.220  40.735  31.446  1.00  0.00           C  
ATOM   1565  CG  GLU A1373      13.851  39.464  31.987  1.00  0.00           C  
ATOM   1566  CD  GLU A1373      15.124  39.736  32.778  1.00  0.00           C  
ATOM   1567  OE1 GLU A1373      15.035  40.367  33.854  1.00  0.00           O  
ATOM   1568  OE2 GLU A1373      16.214  39.325  32.320  1.00  0.00           O  
ATOM   1569  N   LYS A 209       6.052  40.375  33.946  1.00  0.00           N  
ATOM   1570  CA  LYS A 209       4.644  40.678  33.721  1.00  0.00           C  
ATOM   1571  C   LYS A 209       4.163  41.897  34.512  1.00  0.00           C  
ATOM   1572  O   LYS A 209       3.054  42.386  34.289  1.00  0.00           O  
ATOM   1573  CB  LYS A 209       3.782  39.461  34.068  1.00  0.00           C  
ATOM   1574  CG  LYS A 209       4.064  38.247  33.200  1.00  0.00           C  
ATOM   1575  CD  LYS A 209       3.246  37.041  33.630  1.00  0.00           C  
ATOM   1576  CE  LYS A 209       3.677  35.794  32.866  1.00  0.00           C  
ATOM   1577  NZ  LYS A 209       2.961  34.568  33.315  1.00  0.00           N  
ATOM   1578  N   GLY A1433       4.990  42.378  35.437  1.00  0.00           N  
ATOM   1579  CA  GLY A1433       4.631  43.548  36.227  1.00  0.00           C  
ATOM   1580  C   GLY A1433       5.514  44.713  35.817  1.00  0.00           C  
ATOM   1581  O   GLY A1433       5.520  45.776  36.448  1.00  0.00           O  
ATOM   1582  N   ASN A1452       6.259  44.491  34.736  1.00  0.00           N  
ATOM   1583  CA  ASN A1452       7.185  45.472  34.184  1.00  0.00           C  
ATOM   1584  C   ASN A1452       6.598  46.235  33.006  1.00  0.00           C  
ATOM   1585  O   ASN A1452       7.255  46.437  31.992  1.00  0.00           O  
ATOM   1586  CB  ASN A1452       8.464  44.767  33.742  1.00  0.00           C  
ATOM   1587  CG  ASN A1452       9.289  44.276  34.912  1.00  0.00           C  
ATOM   1588  OD1 ASN A1452       9.001  44.788  36.111  1.00  0.00           O  
ATOM   1589  ND2 ASN A1452      10.181  43.452  34.741  1.00  0.00           N  
ATOM   1590  N   PHE A1455       5.357  46.664  33.150  1.00  0.00           N  
ATOM   1591  CA  PHE A1455       4.684  47.392  32.095  1.00  0.00           C  
ATOM   1592  C   PHE A1455       4.071  48.656  32.672  1.00  0.00           C  
ATOM   1593  O   PHE A1455       3.703  48.697  33.844  1.00  0.00           O  
ATOM   1594  CB  PHE A1455       3.573  46.515  31.492  1.00  0.00           C  
ATOM   1595  CG  PHE A1455       2.422  46.234  32.445  1.00  0.00           C  
ATOM   1596  CD1 PHE A1455       1.394  47.165  32.625  1.00  0.00           C  
ATOM   1597  CD2 PHE A1455       2.388  45.058  33.191  1.00  0.00           C  
ATOM   1598  CE1 PHE A1455       0.352  46.928  33.538  1.00  0.00           C  
ATOM   1599  CE2 PHE A1455       1.350  44.814  34.104  1.00  0.00           C  
ATOM   1600  CZ  PHE A1455       0.332  45.754  34.278  1.00  0.00           C  
ATOM   1601  N   ILE A1456       3.974  49.692  31.851  1.00  0.00           N  
ATOM   1602  CA  ILE A1456       3.338  50.922  32.278  1.00  0.00           C  
ATOM   1603  C   ILE A1456       2.057  50.964  31.460  1.00  0.00           C  
ATOM   1604  O   ILE A1456       2.109  50.982  30.236  1.00  0.00           O  
ATOM   1605  CB  ILE A1456       4.185  52.155  31.951  1.00  0.00           C  
ATOM   1606  CG1 ILE A1456       5.447  52.161  32.808  1.00  0.00           C  
ATOM   1607  CG2 ILE A1456       3.371  53.414  32.195  1.00  0.00           C  
ATOM   1608  CD1 ILE A1456       6.356  53.318  32.531  1.00  0.00           C  
ATOM   1609  N   ALA A1457       0.912  50.941  32.134  1.00  0.00           N  
ATOM   1610  CA  ALA A1457      -0.379  50.977  31.456  1.00  0.00           C  
ATOM   1611  C   ALA A1457      -0.696  52.413  31.056  1.00  0.00           C  
ATOM   1612  O   ALA A1457      -0.384  53.355  31.790  1.00  0.00           O  
ATOM   1613  CB  ALA A1457      -1.470  50.426  32.370  1.00  0.00           C  
ATOM   1614  N   VAL A1458      -1.316  52.583  29.894  1.00  0.00           N  
ATOM   1615  CA  VAL A1458      -1.629  53.918  29.410  1.00  0.00           C  
ATOM   1616  C   VAL A1458      -2.622  54.595  30.329  1.00  0.00           C  
ATOM   1617  O   VAL A1458      -2.790  55.814  30.270  1.00  0.00           O  
ATOM   1618  CB  VAL A1458      -2.198  53.891  27.964  1.00  0.00           C  
ATOM   1619  CG1 VAL A1458      -1.257  53.123  27.059  1.00  0.00           C  
ATOM   1620  CG2 VAL A1458      -3.576  53.261  27.946  1.00  0.00           C  
ATOM   1621  N   ASP A1459      -3.281  53.819  31.183  1.00  0.00           N  
ATOM   1622  CA  ASP A1459      -4.243  54.425  32.095  1.00  0.00           C  
ATOM   1623  C   ASP A1459      -3.779  54.376  33.557  1.00  0.00           C  
ATOM   1624  O   ASP A1459      -4.577  54.572  34.473  1.00  0.00           O  
ATOM   1625  CB  ASP A1459      -5.630  53.777  31.929  1.00  0.00           C  
ATOM   1626  CG  ASP A1459      -5.698  52.370  32.495  1.00  0.00           C  
ATOM   1627  OD1 ASP A1459      -4.644  51.693  32.564  1.00  0.00           O  
ATOM   1628  OD2 ASP A1459      -6.819  51.939  32.857  1.00  0.00           O  
ATOM   1629  N   ASP A1460      -2.487  54.115  33.764  1.00  0.00           N  
ATOM   1630  CA  ASP A1460      -1.914  54.092  35.105  1.00  0.00           C  
ATOM   1631  C   ASP A1460      -1.947  55.510  35.664  1.00  0.00           C  
ATOM   1632  O   ASP A1460      -1.944  56.483  34.907  1.00  0.00           O  
ATOM   1633  CB  ASP A1460      -0.467  53.611  35.082  1.00  0.00           C  
ATOM   1634  CG  ASP A1460      -0.360  52.119  35.075  1.00  0.00           C  
ATOM   1635  OD1 ASP A1460      -1.354  51.455  35.439  1.00  0.00           O  
ATOM   1636  OD2 ASP A1460       0.722  51.604  34.723  1.00  0.00           O  
ATOM   1637  N   SER A1461      -1.965  55.617  36.989  1.00  0.00           N  
ATOM   1638  CA  SER A1461      -2.015  56.915  37.662  1.00  0.00           C  
ATOM   1639  C   SER A1461      -0.663  57.617  37.672  1.00  0.00           C  
ATOM   1640  O   SER A1461       0.386  56.984  37.513  1.00  0.00           O  
ATOM   1641  CB  SER A1461      -2.446  56.734  39.109  1.00  0.00           C  
ATOM   1642  OG  SER A1461      -1.384  56.145  39.852  1.00  0.00           O  
ATOM   1643  N   PRO A1462      -0.670  58.943  37.854  1.00  0.00           N  
ATOM   1644  CA  PRO A1462       0.609  59.662  37.887  1.00  0.00           C  
ATOM   1645  C   PRO A1462       1.492  59.093  39.005  1.00  0.00           C  
ATOM   1646  O   PRO A1462       2.721  59.100  38.909  1.00  0.00           O  
ATOM   1647  CB  PRO A1462       0.179  61.095  38.142  1.00  0.00           C  
ATOM   1648  CG  PRO A1462      -1.123  61.172  37.360  1.00  0.00           C  
ATOM   1649  CD  PRO A1462      -1.806  59.878  37.762  1.00  0.00           C  
ATOM   1650  N   GLU A1463       0.849  58.581  40.054  1.00  0.00           N  
ATOM   1651  CA  GLU A1463       1.557  57.982  41.186  1.00  0.00           C  
ATOM   1652  C   GLU A1463       2.240  56.688  40.756  1.00  0.00           C  
ATOM   1653  O   GLU A1463       3.445  56.502  40.962  1.00  0.00           O  
ATOM   1654  CB  GLU A1463       0.583  57.662  42.335  1.00  0.00           C  
ATOM   1655  CG  GLU A1463       0.062  58.863  43.135  1.00  0.00           C  
ATOM   1656  CD  GLU A1463      -0.658  59.908  42.281  1.00  0.00           C  
ATOM   1657  OE1 GLU A1463      -1.596  59.548  41.535  1.00  0.00           O  
ATOM   1658  OE2 GLU A1463      -0.286  61.098  42.370  1.00  0.00           O  
ATOM   1659  N   GLU A1465       1.457  55.793  40.163  1.00  0.00           N  
ATOM   1660  CA  GLU A1465       1.961  54.501  39.714  1.00  0.00           C  
ATOM   1661  C   GLU A1465       3.083  54.628  38.688  1.00  0.00           C  
ATOM   1662  O   GLU A1465       4.066  53.865  38.717  1.00  0.00           O  
ATOM   1663  CB  GLU A1465       0.807  53.680  39.143  1.00  0.00           C  
ATOM   1664  CG  GLU A1465      -0.245  53.358  40.189  1.00  0.00           C  
ATOM   1665  CD  GLU A1465      -1.461  52.666  39.621  1.00  0.00           C  
ATOM   1666  OE1 GLU A1465      -2.217  53.307  38.857  1.00  0.00           O  
ATOM   1667  OE2 GLU A1465      -1.659  51.476  39.940  1.00  0.00           O  
ATOM   1668  N   ILE A1467       2.938  55.591  37.783  1.00  0.00           N  
ATOM   1669  CA  ILE A1467       3.955  55.800  36.767  1.00  0.00           C  
ATOM   1670  C   ILE A1467       5.271  56.207  37.447  1.00  0.00           C  
ATOM   1671  O   ILE A1467       6.314  55.603  37.194  1.00  0.00           O  
ATOM   1672  CB  ILE A1467       3.500  56.857  35.727  1.00  0.00           C  
ATOM   1673  CG1 ILE A1467       2.231  56.366  35.021  1.00  0.00           C  
ATOM   1674  CG2 ILE A1467       4.600  57.078  34.690  1.00  0.00           C  
ATOM   1675  CD1 ILE A1467       1.621  57.366  34.061  1.00  0.00           C  
ATOM   1676  N   ARG A1506       5.228  57.207  38.325  1.00  0.00           N  
ATOM   1677  CA  ARG A1506       6.439  57.625  39.033  1.00  0.00           C  
ATOM   1678  C   ARG A1506       7.031  56.407  39.754  1.00  0.00           C  
ATOM   1679  O   ARG A1506       8.246  56.146  39.707  1.00  0.00           O  
ATOM   1680  CB  ARG A1506       6.116  58.724  40.052  1.00  0.00           C  
ATOM   1681  CG  ARG A1506       5.468  59.952  39.441  1.00  0.00           C  
ATOM   1682  CD  ARG A1506       5.522  61.161  40.366  1.00  0.00           C  
ATOM   1683  NE  ARG A1506       4.985  62.345  39.695  1.00  0.00           N  
ATOM   1684  CZ  ARG A1506       3.703  62.697  39.715  1.00  0.00           C  
ATOM   1685  NH1 ARG A1506       2.828  61.957  40.394  1.00  0.00           N  
ATOM   1686  NH2 ARG A1506       3.290  63.763  39.025  1.00  0.00           N  
ATOM   1687  N   ALA A1507       6.155  55.653  40.409  1.00  0.00           N  
ATOM   1688  CA  ALA A1507       6.578  54.463  41.131  1.00  0.00           C  
ATOM   1689  C   ALA A1507       7.274  53.466  40.206  1.00  0.00           C  
ATOM   1690  O   ALA A1507       8.430  53.106  40.430  1.00  0.00           O  
ATOM   1691  CB  ALA A1507       5.371  53.809  41.808  1.00  0.00           C  
ATOM   1692  N   LYS A1508       6.570  53.024  39.164  1.00  0.00           N  
ATOM   1693  CA  LYS A1508       7.143  52.058  38.232  1.00  0.00           C  
ATOM   1694  C   LYS A1508       8.447  52.553  37.618  1.00  0.00           C  
ATOM   1695  O   LYS A1508       9.355  51.758  37.368  1.00  0.00           O  
ATOM   1696  CB  LYS A1508       6.143  51.717  37.122  1.00  0.00           C  
ATOM   1697  CG  LYS A1508       5.095  50.685  37.514  1.00  0.00           C  
ATOM   1698  CD  LYS A1508       4.087  50.478  36.384  1.00  0.00           C  
ATOM   1699  CE  LYS A1508       2.927  49.579  36.799  1.00  0.00           C  
ATOM   1700  NZ  LYS A1508       1.860  49.533  35.750  1.00  0.00           N  
ATOM   1701  N   ILE A1509       8.546  53.860  37.380  1.00  0.00           N  
ATOM   1702  CA  ILE A1509       9.758  54.411  36.797  1.00  0.00           C  
ATOM   1703  C   ILE A1509      10.902  54.366  37.790  1.00  0.00           C  
ATOM   1704  O   ILE A1509      11.991  53.923  37.449  1.00  0.00           O  
ATOM   1705  CB  ILE A1509       9.584  55.886  36.344  1.00  0.00           C  
ATOM   1706  CG1 ILE A1509       8.621  55.977  35.156  1.00  0.00           C  
ATOM   1707  CG2 ILE A1509      10.950  56.478  35.960  1.00  0.00           C  
ATOM   1708  CD1 ILE A1509       9.182  55.395  33.875  1.00  0.00           C  
ATOM   1709  N   LYS A1510      10.667  54.813  39.020  1.00  0.00           N  
ATOM   1710  CA  LYS A1510      11.743  54.831  40.006  1.00  0.00           C  
ATOM   1711  C   LYS A1510      12.492  53.514  40.171  1.00  0.00           C  
ATOM   1712  O   LYS A1510      13.720  53.492  40.145  1.00  0.00           O  
ATOM   1713  CB  LYS A1510      11.234  55.281  41.380  1.00  0.00           C  
ATOM   1714  CG  LYS A1510      12.372  55.469  42.402  1.00  0.00           C  
ATOM   1715  CD  LYS A1510      11.903  55.984  43.770  1.00  0.00           C  
ATOM   1716  CE  LYS A1510      11.182  57.334  43.680  1.00  0.00           C  
ATOM   1717  NZ  LYS A1510       9.818  57.231  43.061  1.00  0.00           N  
ATOM   1718  N   LYS A1511      11.754  52.420  40.333  1.00  0.00           N  
ATOM   1719  CA  LYS A1511      12.369  51.112  40.540  1.00  0.00           C  
ATOM   1720  C   LYS A1511      12.953  50.488  39.282  1.00  0.00           C  
ATOM   1721  O   LYS A1511      13.536  49.401  39.332  1.00  0.00           O  
ATOM   1722  CB  LYS A1511      11.349  50.143  41.152  1.00  0.00           C  
ATOM   1723  CG  LYS A1511      10.087  49.954  40.324  1.00  0.00           C  
ATOM   1724  CD  LYS A1511       9.353  48.641  40.672  1.00  0.00           C  
ATOM   1725  CE  LYS A1511       8.075  48.444  39.823  1.00  0.00           C  
ATOM   1726  NZ  LYS A1511       8.315  48.487  38.344  1.00  0.00           N  
ATOM   1727  N   ALA A1516      12.819  51.192  38.165  1.00  0.00           N  
ATOM   1728  CA  ALA A1516      13.272  50.695  36.871  1.00  0.00           C  
ATOM   1729  C   ALA A1516      14.767  50.580  36.606  1.00  0.00           C  
ATOM   1730  O   ALA A1516      15.576  51.355  37.103  1.00  0.00           O  
ATOM   1731  CB  ALA A1516      12.633  51.522  35.767  1.00  0.00           C  
ATOM   1732  N   TYR A1517      15.111  49.590  35.791  1.00  0.00           N  
ATOM   1733  CA  TYR A1517      16.483  49.344  35.370  1.00  0.00           C  
ATOM   1734  C   TYR A1517      16.919  50.589  34.585  1.00  0.00           C  
ATOM   1735  O   TYR A1517      16.115  51.170  33.851  1.00  0.00           O  
ATOM   1736  CB  TYR A1517      16.499  48.114  34.469  1.00  0.00           C  
ATOM   1737  CG  TYR A1517      17.834  47.810  33.852  1.00  0.00           C  
ATOM   1738  CD1 TYR A1517      18.903  47.374  34.634  1.00  0.00           C  
ATOM   1739  CD2 TYR A1517      18.029  47.938  32.477  1.00  0.00           C  
ATOM   1740  CE1 TYR A1517      20.134  47.068  34.059  1.00  0.00           C  
ATOM   1741  CE2 TYR A1517      19.253  47.638  31.889  1.00  0.00           C  
ATOM   1742  CZ  TYR A1517      20.301  47.202  32.683  1.00  0.00           C  
ATOM   1743  OH  TYR A1517      21.511  46.902  32.099  1.00  0.00           O  
ATOM   1744  N   CYS A1518      18.176  51.002  34.721  1.00  0.00           N  
ATOM   1745  CA  CYS A1518      18.642  52.204  34.021  1.00  0.00           C  
ATOM   1746  C   CYS A1518      20.117  52.525  34.299  1.00  0.00           C  
ATOM   1747  O   CYS A1518      20.436  53.554  34.889  1.00  0.00           O  
ATOM   1748  CB  CYS A1518      17.766  53.398  34.440  1.00  0.00           C  
ATOM   1749  SG  CYS A1518      18.081  54.945  33.561  1.00  0.00           S  
ATOM   1750  N   PRO A1527      21.038  51.652  33.867  1.00  0.00           N  
ATOM   1751  CA  PRO A1527      22.454  51.926  34.116  1.00  0.00           C  
ATOM   1752  C   PRO A1527      22.950  53.221  33.473  1.00  0.00           C  
ATOM   1753  O   PRO A1527      22.612  53.538  32.327  1.00  0.00           O  
ATOM   1754  CB  PRO A1527      23.152  50.676  33.564  1.00  0.00           C  
ATOM   1755  CG  PRO A1527      22.242  50.230  32.473  1.00  0.00           C  
ATOM   1756  CD  PRO A1527      20.873  50.410  33.092  1.00  0.00           C  
ATOM   1757  N   ALA A1528      23.743  53.974  34.229  1.00  0.00           N  
ATOM   1758  CA  ALA A1528      24.292  55.226  33.733  1.00  0.00           C  
ATOM   1759  C   ALA A1528      25.228  54.921  32.565  1.00  0.00           C  
ATOM   1760  O   ALA A1528      26.046  53.998  32.637  1.00  0.00           O  
ATOM   1761  CB  ALA A1528      25.047  55.946  34.847  1.00  0.00           C  
ATOM   1762  N   GLY A1545      25.089  55.685  31.485  1.00  0.00           N  
ATOM   1763  CA  GLY A1545      25.932  55.485  30.319  1.00  0.00           C  
ATOM   1764  C   GLY A1545      25.383  54.478  29.324  1.00  0.00           C  
ATOM   1765  O   GLY A1545      25.498  54.675  28.114  1.00  0.00           O  
ATOM   1766  N   VAL A1563      24.789  53.398  29.829  1.00  0.00           N  
ATOM   1767  CA  VAL A1563      24.223  52.358  28.975  1.00  0.00           C  
ATOM   1768  C   VAL A1563      22.843  52.746  28.428  1.00  0.00           C  
ATOM   1769  O   VAL A1563      21.953  53.147  29.182  1.00  0.00           O  
ATOM   1770  CB  VAL A1563      24.150  51.006  29.748  1.00  0.00           C  
ATOM   1771  CG1 VAL A1563      22.991  50.158  29.236  1.00  0.00           C  
ATOM   1772  CG2 VAL A1563      25.477  50.243  29.587  1.00  0.00           C  
ATOM   1773  N   VAL A1569      22.688  52.614  27.110  1.00  0.00           N  
ATOM   1774  CA  VAL A1569      21.456  52.956  26.384  1.00  0.00           C  
ATOM   1775  C   VAL A1569      20.713  51.726  25.847  1.00  0.00           C  
ATOM   1776  O   VAL A1569      19.482  51.655  25.869  1.00  0.00           O  
ATOM   1777  CB  VAL A1569      21.783  53.883  25.185  1.00  0.00           C  
ATOM   1778  CG1 VAL A1569      20.582  54.015  24.268  1.00  0.00           C  
ATOM   1779  CG2 VAL A1569      22.208  55.248  25.692  1.00  0.00           C  
ATOM   1780  N   GLU A1594      21.479  50.772  25.339  1.00  0.00           N  
ATOM   1781  CA  GLU A1594      20.927  49.548  24.797  1.00  0.00           C  
ATOM   1782  C   GLU A1594      20.247  48.757  25.905  1.00  0.00           C  
ATOM   1783  O   GLU A1594      20.788  48.622  26.998  1.00  0.00           O  
ATOM   1784  CB  GLU A1594      22.047  48.727  24.145  1.00  0.00           C  
ATOM   1785  CG  GLU A1594      23.386  48.654  24.928  1.00  0.00           C  
ATOM   1786  CD  GLU A1594      24.200  49.960  24.919  1.00  0.00           C  
ATOM   1787  OE1 GLU A1594      24.163  50.695  23.907  1.00  0.00           O  
ATOM   1788  OE2 GLU A1594      24.898  50.240  25.921  1.00  0.00           O  
ATOM   1789  N   GLY A1596      19.051  48.252  25.630  1.00  0.00           N  
ATOM   1790  CA  GLY A1596      18.332  47.485  26.632  1.00  0.00           C  
ATOM   1791  C   GLY A1596      17.844  48.290  27.829  1.00  0.00           C  
ATOM   1792  O   GLY A1596      17.340  47.719  28.794  1.00  0.00           O  
ATOM   1793  N   ASN A1601      17.994  49.611  27.763  1.00  0.00           N  
ATOM   1794  CA  ASN A1601      17.577  50.521  28.830  1.00  0.00           C  
ATOM   1795  C   ASN A1601      16.129  50.983  28.605  1.00  0.00           C  
ATOM   1796  O   ASN A1601      15.865  51.826  27.739  1.00  0.00           O  
ATOM   1797  CB  ASN A1601      18.500  51.741  28.848  1.00  0.00           C  
ATOM   1798  CG  ASN A1601      18.127  52.748  29.921  1.00  0.00           C  
ATOM   1799  OD1 ASN A1601      16.958  52.885  30.295  1.00  0.00           O  
ATOM   1800  ND2 ASN A1601      19.123  53.477  30.408  1.00  0.00           N  
ATOM   1801  N   PRO A1602      15.178  50.459  29.402  1.00  0.00           N  
ATOM   1802  CA  PRO A1602      13.757  50.808  29.291  1.00  0.00           C  
ATOM   1803  C   PRO A1602      13.412  52.295  29.354  1.00  0.00           C  
ATOM   1804  O   PRO A1602      12.546  52.774  28.619  1.00  0.00           O  
ATOM   1805  CB  PRO A1602      13.118  50.015  30.432  1.00  0.00           C  
ATOM   1806  CG  PRO A1602      14.208  49.929  31.437  1.00  0.00           C  
ATOM   1807  CD  PRO A1602      15.404  49.601  30.578  1.00  0.00           C  
ATOM   1808  N   ILE A1603      14.079  53.033  30.230  1.00  0.00           N  
ATOM   1809  CA  ILE A1603      13.785  54.455  30.346  1.00  0.00           C  
ATOM   1810  C   ILE A1603      14.157  55.222  29.078  1.00  0.00           C  
ATOM   1811  O   ILE A1603      13.360  56.014  28.577  1.00  0.00           O  
ATOM   1812  CB  ILE A1603      14.483  55.045  31.584  1.00  0.00           C  
ATOM   1813  CG1 ILE A1603      14.031  54.259  32.820  1.00  0.00           C  
ATOM   1814  CG2 ILE A1603      14.108  56.508  31.762  1.00  0.00           C  
ATOM   1815  CD1 ILE A1603      12.507  54.243  33.016  1.00  0.00           C  
ATOM   1816  N   MET A1604      15.352  54.980  28.549  1.00  0.00           N  
ATOM   1817  CA  MET A1604      15.772  55.653  27.326  1.00  0.00           C  
ATOM   1818  C   MET A1604      14.780  55.360  26.194  1.00  0.00           C  
ATOM   1819  O   MET A1604      14.380  56.263  25.450  1.00  0.00           O  
ATOM   1820  CB  MET A1604      17.176  55.198  26.917  1.00  0.00           C  
ATOM   1821  CG  MET A1604      18.320  55.909  27.646  1.00  0.00           C  
ATOM   1822  SD  MET A1604      18.369  57.703  27.331  1.00  0.00           S  
ATOM   1823  CE  MET A1604      19.312  57.800  25.760  1.00  0.00           C  
ATOM   1824  N   GLU A1613      14.387  54.094  26.080  1.00  0.00           N  
ATOM   1825  CA  GLU A1613      13.442  53.646  25.060  1.00  0.00           C  
ATOM   1826  C   GLU A1613      12.167  54.460  25.074  1.00  0.00           C  
ATOM   1827  O   GLU A1613      11.649  54.819  24.018  1.00  0.00           O  
ATOM   1828  CB  GLU A1613      13.091  52.182  25.274  1.00  0.00           C  
ATOM   1829  CG  GLU A1613      13.998  51.214  24.572  1.00  0.00           C  
ATOM   1830  CD  GLU A1613      13.791  49.800  25.056  1.00  0.00           C  
ATOM   1831  OE1 GLU A1613      12.656  49.463  25.456  1.00  0.00           O  
ATOM   1832  OE2 GLU A1613      14.762  49.017  25.030  1.00  0.00           O  
ATOM   1833  N   ILE A1614      11.657  54.737  26.273  1.00  0.00           N  
ATOM   1834  CA  ILE A1614      10.441  55.526  26.423  1.00  0.00           C  
ATOM   1835  C   ILE A1614      10.646  56.917  25.805  1.00  0.00           C  
ATOM   1836  O   ILE A1614       9.825  57.388  25.000  1.00  0.00           O  
ATOM   1837  CB  ILE A1614      10.044  55.668  27.918  1.00  0.00           C  
ATOM   1838  CG1 ILE A1614       9.633  54.301  28.469  1.00  0.00           C  
ATOM   1839  CG2 ILE A1614       8.883  56.645  28.072  1.00  0.00           C  
ATOM   1840  CD1 ILE A1614       9.355  54.278  29.968  1.00  0.00           C  
ATOM   1841  N   ALA A1615      11.755  57.553  26.172  1.00  0.00           N  
ATOM   1842  CA  ALA A1615      12.103  58.878  25.679  1.00  0.00           C  
ATOM   1843  C   ALA A1615      12.243  58.905  24.158  1.00  0.00           C  
ATOM   1844  O   ALA A1615      11.889  59.889  23.507  1.00  0.00           O  
ATOM   1845  CB  ALA A1615      13.404  59.342  26.331  1.00  0.00           C  
ATOM   1846  N   LYS A1616      12.772  57.827  23.598  1.00  0.00           N  
ATOM   1847  CA  LYS A1616      12.947  57.731  22.159  1.00  0.00           C  
ATOM   1848  C   LYS A1616      11.625  57.539  21.425  1.00  0.00           C  
ATOM   1849  O   LYS A1616      11.439  58.075  20.330  1.00  0.00           O  
ATOM   1850  CB  LYS A1616      13.853  56.550  21.821  1.00  0.00           C  
ATOM   1851  CG  LYS A1616      13.944  56.251  20.330  1.00  0.00           C  
ATOM   1852  CD  LYS A1616      14.688  54.951  20.083  1.00  0.00           C  
ATOM   1853  CE  LYS A1616      14.957  54.738  18.608  1.00  0.00           C  
ATOM   1854  NZ  LYS A1616      15.743  55.889  18.074  1.00  0.00           N  
ATOM   1855  N   TYR A1617      10.711  56.784  22.033  1.00  0.00           N  
ATOM   1856  CA  TYR A1617       9.435  56.466  21.402  1.00  0.00           C  
ATOM   1857  C   TYR A1617       8.171  57.220  21.763  1.00  0.00           C  
ATOM   1858  O   TYR A1617       7.203  57.129  21.017  1.00  0.00           O  
ATOM   1859  CB  TYR A1617       9.136  54.971  21.564  1.00  0.00           C  
ATOM   1860  CG  TYR A1617      10.167  54.080  20.921  1.00  0.00           C  
ATOM   1861  CD1 TYR A1617      10.534  54.266  19.589  1.00  0.00           C  
ATOM   1862  CD2 TYR A1617      10.806  53.075  21.649  1.00  0.00           C  
ATOM   1863  CE1 TYR A1617      11.514  53.484  18.998  1.00  0.00           C  
ATOM   1864  CE2 TYR A1617      11.790  52.285  21.063  1.00  0.00           C  
ATOM   1865  CZ  TYR A1617      12.136  52.502  19.737  1.00  0.00           C  
ATOM   1866  OH  TYR A1617      13.105  51.742  19.148  1.00  0.00           O  
ATOM   1867  N   PHE A1619       8.134  57.943  22.879  1.00  0.00           N  
ATOM   1868  CA  PHE A1619       6.900  58.646  23.204  1.00  0.00           C  
ATOM   1869  C   PHE A1619       7.033  60.132  23.503  1.00  0.00           C  
ATOM   1870  O   PHE A1619       6.100  60.895  23.249  1.00  0.00           O  
ATOM   1871  CB  PHE A1619       6.182  57.964  24.375  1.00  0.00           C  
ATOM   1872  CG  PHE A1619       6.018  56.491  24.202  1.00  0.00           C  
ATOM   1873  CD1 PHE A1619       7.015  55.611  24.625  1.00  0.00           C  
ATOM   1874  CD2 PHE A1619       4.893  55.972  23.569  1.00  0.00           C  
ATOM   1875  CE1 PHE A1619       6.895  54.234  24.421  1.00  0.00           C  
ATOM   1876  CE2 PHE A1619       4.760  54.582  23.355  1.00  0.00           C  
ATOM   1877  CZ  PHE A1619       5.763  53.717  23.782  1.00  0.00           C  
ATOM   1878  N   LEU A1620       8.183  60.551  24.023  1.00  0.00           N  
ATOM   1879  CA  LEU A1620       8.384  61.948  24.388  1.00  0.00           C  
ATOM   1880  C   LEU A1620       8.488  62.929  23.226  1.00  0.00           C  
ATOM   1881  O   LEU A1620       8.990  62.581  22.163  1.00  0.00           O  
ATOM   1882  CB  LEU A1620       9.617  62.053  25.276  1.00  0.00           C  
ATOM   1883  CG  LEU A1620       9.403  61.764  26.769  1.00  0.00           C  
ATOM   1884  CD1 LEU A1620       8.166  60.924  26.996  1.00  0.00           C  
ATOM   1885  CD2 LEU A1620      10.636  61.083  27.330  1.00  0.00           C  
ATOM   1886  N   GLU A1621       8.004  64.155  23.434  1.00  0.00           N  
ATOM   1887  CA  GLU A1621       8.056  65.194  22.400  1.00  0.00           C  
ATOM   1888  C   GLU A1621       9.316  66.037  22.559  1.00  0.00           C  
ATOM   1889  O   GLU A1621       9.815  66.214  23.662  1.00  0.00           O  
ATOM   1890  CB  GLU A1621       6.828  66.105  22.479  1.00  0.00           C  
ATOM   1891  CG  GLU A1621       5.496  65.389  22.380  1.00  0.00           C  
ATOM   1892  CD  GLU A1621       5.451  64.377  21.238  1.00  0.00           C  
ATOM   1893  OE1 GLU A1621       5.841  64.735  20.102  1.00  0.00           O  
ATOM   1894  OE2 GLU A1621       5.018  63.223  21.476  1.00  0.00           O  
ATOM   1895  N   TYR A1622       9.846  66.549  21.460  1.00  0.00           N  
ATOM   1896  CA  TYR A1622      11.049  67.366  21.543  1.00  0.00           C  
ATOM   1897  C   TYR A1622      10.844  68.713  20.847  1.00  0.00           C  
ATOM   1898  O   TYR A1622      10.061  68.828  19.904  1.00  0.00           O  
ATOM   1899  CB  TYR A1622      12.250  66.635  20.923  1.00  0.00           C  
ATOM   1900  CG  TYR A1622      12.631  65.339  21.611  1.00  0.00           C  
ATOM   1901  CD1 TYR A1622      11.812  64.211  21.523  1.00  0.00           C  
ATOM   1902  CD2 TYR A1622      13.815  65.233  22.340  1.00  0.00           C  
ATOM   1903  CE1 TYR A1622      12.160  63.007  22.141  1.00  0.00           C  
ATOM   1904  CE2 TYR A1622      14.173  64.028  22.964  1.00  0.00           C  
ATOM   1905  CZ  TYR A1622      13.338  62.922  22.858  1.00  0.00           C  
ATOM   1906  OH  TYR A1622      13.671  61.735  23.474  1.00  0.00           O  
ATOM   1907  N   PRO A1634      11.553  69.753  21.306  1.00  0.00           N  
ATOM   1908  CA  PRO A1634      12.499  69.661  22.418  1.00  0.00           C  
ATOM   1909  C   PRO A1634      11.796  69.532  23.759  1.00  0.00           C  
ATOM   1910  O   PRO A1634      10.588  69.800  23.884  1.00  0.00           O  
ATOM   1911  CB  PRO A1634      13.258  70.972  22.313  1.00  0.00           C  
ATOM   1912  CG  PRO A1634      12.156  71.915  21.935  1.00  0.00           C  
ATOM   1913  CD  PRO A1634      11.450  71.148  20.833  1.00  0.00           C  
ATOM   1914  N   LEU A1635      12.571  69.116  24.753  1.00  0.00           N  
ATOM   1915  CA  LEU A1635      12.085  68.977  26.113  1.00  0.00           C  
ATOM   1916  C   LEU A1635      13.235  69.437  27.013  1.00  0.00           C  
ATOM   1917  O   LEU A1635      14.413  69.287  26.659  1.00  0.00           O  
ATOM   1918  CB  LEU A1635      11.687  67.522  26.391  1.00  0.00           C  
ATOM   1919  CG  LEU A1635      12.544  66.556  27.208  1.00  0.00           C  
ATOM   1920  CD1 LEU A1635      11.932  65.175  27.090  1.00  0.00           C  
ATOM   1921  CD2 LEU A1635      13.962  66.521  26.709  1.00  0.00           C  
ATOM   1922  N   THR A1636      12.901  70.021  28.159  1.00  0.00           N  
ATOM   1923  CA  THR A1636      13.933  70.512  29.061  1.00  0.00           C  
ATOM   1924  C   THR A1636      13.970  69.726  30.366  1.00  0.00           C  
ATOM   1925  O   THR A1636      12.938  69.517  31.005  1.00  0.00           O  
ATOM   1926  CB  THR A1636      13.737  72.034  29.379  1.00  0.00           C  
ATOM   1927  OG1 THR A1636      13.548  72.772  28.161  1.00  0.00           O  
ATOM   1928  CG2 THR A1636      14.970  72.586  30.076  1.00  0.00           C  
ATOM   1929  N   ILE A1637      15.167  69.284  30.745  1.00  0.00           N  
ATOM   1930  CA  ILE A1637      15.357  68.536  31.980  1.00  0.00           C  
ATOM   1931  C   ILE A1637      15.635  69.520  33.120  1.00  0.00           C  
ATOM   1932  O   ILE A1637      16.713  70.113  33.181  1.00  0.00           O  
ATOM   1933  CB  ILE A1637      16.548  67.555  31.865  1.00  0.00           C  
ATOM   1934  CG1 ILE A1637      16.346  66.610  30.677  1.00  0.00           C  
ATOM   1935  CG2 ILE A1637      16.668  66.730  33.132  1.00  0.00           C  
ATOM   1936  CD1 ILE A1637      17.458  65.581  30.509  1.00  0.00           C  
ATOM   1937  N   LYS A1638      14.652  69.703  34.003  1.00  0.00           N  
ATOM   1938  CA  LYS A1638      14.788  70.609  35.147  1.00  0.00           C  
ATOM   1939  C   LYS A1638      16.020  70.167  35.930  1.00  0.00           C  
ATOM   1940  O   LYS A1638      16.177  68.978  36.223  1.00  0.00           O  
ATOM   1941  CB  LYS A1638      13.531  70.549  36.035  1.00  0.00           C  
ATOM   1942  CG  LYS A1638      12.302  71.262  35.447  1.00  0.00           C  
ATOM   1943  CD  LYS A1638      11.050  71.163  36.341  1.00  0.00           C  
ATOM   1944  CE  LYS A1638      10.254  69.855  36.142  1.00  0.00           C  
ATOM   1945  NZ  LYS A1638      10.876  68.619  36.715  1.00  0.00           N  
ATOM   1946  N   ARG A1639      16.892  71.112  36.275  1.00  0.00           N  
ATOM   1947  CA  ARG A1639      18.118  70.745  36.977  1.00  0.00           C  
ATOM   1948  C   ARG A1639      18.642  71.756  37.997  1.00  0.00           C  
ATOM   1949  O   ARG A1639      18.542  72.971  37.795  1.00  0.00           O  
ATOM   1950  CB  ARG A1639      19.208  70.483  35.947  1.00  0.00           C  
ATOM   1951  CG  ARG A1639      20.074  69.291  36.231  1.00  0.00           C  
ATOM   1952  CD  ARG A1639      21.156  69.219  35.193  1.00  0.00           C  
ATOM   1953  NE  ARG A1639      21.755  67.899  35.132  1.00  0.00           N  
ATOM   1954  CZ  ARG A1639      22.759  67.584  34.327  1.00  0.00           C  
ATOM   1955  NH1 ARG A1639      23.275  68.507  33.517  1.00  0.00           N  
ATOM   1956  NH2 ARG A1639      23.236  66.343  34.328  1.00  0.00           N  
ATOM   1957  N   PRO A1641      19.221  71.257  39.110  1.00  0.00           N  
ATOM   1958  CA  PRO A1641      19.771  72.120  40.160  1.00  0.00           C  
ATOM   1959  C   PRO A1641      20.813  73.047  39.546  1.00  0.00           C  
ATOM   1960  O   PRO A1641      21.661  72.605  38.767  1.00  0.00           O  
ATOM   1961  CB  PRO A1641      20.396  71.122  41.135  1.00  0.00           C  
ATOM   1962  CG  PRO A1641      19.506  69.928  41.004  1.00  0.00           C  
ATOM   1963  CD  PRO A1641      19.320  69.837  39.503  1.00  0.00           C  
ATOM   1964  N   GLU A1642      20.744  74.329  39.886  1.00  0.00           N  
ATOM   1965  CA  GLU A1642      21.695  75.296  39.352  1.00  0.00           C  
ATOM   1966  C   GLU A1642      23.139  74.858  39.606  1.00  0.00           C  
ATOM   1967  O   GLU A1642      24.060  75.283  38.906  1.00  0.00           O  
ATOM   1968  CB  GLU A1642      21.437  76.690  39.953  1.00  0.00           C  
ATOM   1969  CG  GLU A1642      20.761  76.715  41.340  1.00  0.00           C  
ATOM   1970  CD  GLU A1642      19.256  77.016  41.287  1.00  0.00           C  
ATOM   1971  OE1 GLU A1642      18.793  77.603  40.284  1.00  0.00           O  
ATOM   1972  OE2 GLU A1642      18.536  76.686  42.259  1.00  0.00           O  
ATOM   1973  N   LYS A1643      23.317  73.981  40.593  1.00  0.00           N  
ATOM   1974  CA  LYS A1643      24.634  73.475  40.967  1.00  0.00           C  
ATOM   1975  C   LYS A1643      24.978  72.130  40.329  1.00  0.00           C  
ATOM   1976  O   LYS A1643      26.151  71.806  40.155  1.00  0.00           O  
ATOM   1977  CB  LYS A1643      24.728  73.344  42.489  1.00  0.00           C  
ATOM   1978  CG  LYS A1643      23.739  72.354  43.094  1.00  0.00           C  
ATOM   1979  CD  LYS A1643      23.940  72.219  44.601  1.00  0.00           C  
ATOM   1980  CE  LYS A1643      23.018  71.162  45.200  1.00  0.00           C  
ATOM   1981  NZ  LYS A1643      23.215  70.995  46.672  1.00  0.00           N  
ATOM   1982  N   PHE A1644      23.959  71.348  39.988  1.00  0.00           N  
ATOM   1983  CA  PHE A1644      24.172  70.038  39.377  1.00  0.00           C  
ATOM   1984  C   PHE A1644      24.371  70.072  37.862  1.00  0.00           C  
ATOM   1985  O   PHE A1644      24.348  69.030  37.200  1.00  0.00           O  
ATOM   1986  CB  PHE A1644      23.001  69.114  39.712  1.00  0.00           C  
ATOM   1987  CG  PHE A1644      23.281  68.170  40.843  1.00  0.00           C  
ATOM   1988  CD1 PHE A1644      23.615  68.655  42.106  1.00  0.00           C  
ATOM   1989  CD2 PHE A1644      23.225  66.791  40.643  1.00  0.00           C  
ATOM   1990  CE1 PHE A1644      23.891  67.779  43.154  1.00  0.00           C  
ATOM   1991  CE2 PHE A1644      23.498  65.905  41.683  1.00  0.00           C  
ATOM   1992  CZ  PHE A1644      23.833  66.400  42.942  1.00  0.00           C  
ATOM   1993  N   GLY A1645      24.572  71.266  37.315  1.00  0.00           N  
ATOM   1994  CA  GLY A1645      24.768  71.396  35.882  1.00  0.00           C  
ATOM   1995  C   GLY A1645      23.741  72.326  35.270  1.00  0.00           C  
ATOM   1996  O   GLY A1645      23.990  72.968  34.248  1.00  0.00           O  
ATOM   1997  N   GLY A1649      22.574  72.393  35.901  1.00  0.00           N  
ATOM   1998  CA  GLY A1649      21.515  73.257  35.413  1.00  0.00           C  
ATOM   1999  C   GLY A1649      20.700  72.678  34.274  1.00  0.00           C  
ATOM   2000  O   GLY A1649      21.076  71.680  33.655  1.00  0.00           O  
ATOM   2001  N   ASP A1673      19.572  73.324  34.004  1.00  0.00           N  
ATOM   2002  CA  ASP A1673      18.661  72.919  32.942  1.00  0.00           C  
ATOM   2003  C   ASP A1673      19.344  72.483  31.644  1.00  0.00           C  
ATOM   2004  O   ASP A1673      20.294  73.114  31.163  1.00  0.00           O  
ATOM   2005  CB  ASP A1673      17.686  74.064  32.636  1.00  0.00           C  
ATOM   2006  CG  ASP A1673      16.723  74.339  33.782  1.00  0.00           C  
ATOM   2007  OD1 ASP A1673      16.984  73.861  34.913  1.00  0.00           O  
ATOM   2008  OD2 ASP A1673      15.711  75.042  33.548  1.00  0.00           O  
ATOM   2009  N   LEU A1674      18.853  71.380  31.094  1.00  0.00           N  
ATOM   2010  CA  LEU A1674      19.358  70.853  29.836  1.00  0.00           C  
ATOM   2011  C   LEU A1674      18.205  70.954  28.866  1.00  0.00           C  
ATOM   2012  O   LEU A1674      17.071  70.612  29.205  1.00  0.00           O  
ATOM   2013  CB  LEU A1674      19.756  69.386  29.966  1.00  0.00           C  
ATOM   2014  CG  LEU A1674      21.113  69.085  30.593  1.00  0.00           C  
ATOM   2015  CD1 LEU A1674      21.252  67.588  30.827  1.00  0.00           C  
ATOM   2016  CD2 LEU A1674      22.210  69.597  29.678  1.00  0.00           C  
ATOM   2017  N   THR A1675      18.479  71.444  27.669  1.00  0.00           N  
ATOM   2018  CA  THR A1675      17.434  71.540  26.676  1.00  0.00           C  
ATOM   2019  C   THR A1675      17.852  70.802  25.417  1.00  0.00           C  
ATOM   2020  O   THR A1675      18.549  71.354  24.563  1.00  0.00           O  
ATOM   2021  CB  THR A1675      17.093  73.006  26.366  1.00  0.00           C  
ATOM   2022  OG1 THR A1675      16.311  73.534  27.443  1.00  0.00           O  
ATOM   2023  CG2 THR A1675      16.292  73.120  25.073  1.00  0.00           C  
ATOM   2024  N   VAL A1676      17.440  69.537  25.326  1.00  0.00           N  
ATOM   2025  CA  VAL A1676      17.747  68.711  24.166  1.00  0.00           C  
ATOM   2026  C   VAL A1676      16.627  68.926  23.150  1.00  0.00           C  
ATOM   2027  O   VAL A1676      15.467  69.133  23.529  1.00  0.00           O  
ATOM   2028  CB  VAL A1676      17.811  67.212  24.534  1.00  0.00           C  
ATOM   2029  CG1 VAL A1676      18.672  67.009  25.780  1.00  0.00           C  
ATOM   2030  CG2 VAL A1676      16.419  66.674  24.749  1.00  0.00           C  
ATOM   2031  N   ASN A1677      16.970  68.873  21.866  1.00  0.00           N  
ATOM   2032  CA  ASN A1677      15.985  69.091  20.814  1.00  0.00           C  
ATOM   2033  C   ASN A1677      15.678  67.833  20.020  1.00  0.00           C  
ATOM   2034  O   ASN A1677      14.888  67.859  19.076  1.00  0.00           O  
ATOM   2035  CB  ASN A1677      16.479  70.193  19.881  1.00  0.00           C  
ATOM   2036  CG  ASN A1677      16.842  71.462  20.631  1.00  0.00           C  
ATOM   2037  OD1 ASN A1677      15.980  72.114  21.230  1.00  0.00           O  
ATOM   2038  ND2 ASN A1677      18.127  71.813  20.616  1.00  0.00           N  
ATOM   2039  N   SER A1678      16.303  66.729  20.413  1.00  0.00           N  
ATOM   2040  CA  SER A1678      16.088  65.457  19.739  1.00  0.00           C  
ATOM   2041  C   SER A1678      16.481  64.319  20.655  1.00  0.00           C  
ATOM   2042  O   SER A1678      17.234  64.516  21.610  1.00  0.00           O  
ATOM   2043  CB  SER A1678      16.926  65.377  18.465  1.00  0.00           C  
ATOM   2044  OG  SER A1678      18.309  65.366  18.768  1.00  0.00           O  
ATOM   2045  N   TYR A1679      15.958  63.132  20.372  1.00  0.00           N  
ATOM   2046  CA  TYR A1679      16.308  61.973  21.165  1.00  0.00           C  
ATOM   2047  C   TYR A1679      17.821  61.791  21.002  1.00  0.00           C  
ATOM   2048  O   TYR A1679      18.526  61.470  21.959  1.00  0.00           O  
ATOM   2049  CB  TYR A1679      15.574  60.722  20.657  1.00  0.00           C  
ATOM   2050  CG  TYR A1679      16.088  59.449  21.288  1.00  0.00           C  
ATOM   2051  CD1 TYR A1679      15.857  59.171  22.635  1.00  0.00           C  
ATOM   2052  CD2 TYR A1679      16.889  58.572  20.570  1.00  0.00           C  
ATOM   2053  CE1 TYR A1679      16.421  58.051  23.247  1.00  0.00           C  
ATOM   2054  CE2 TYR A1679      17.453  57.462  21.169  1.00  0.00           C  
ATOM   2055  CZ  TYR A1679      17.215  57.206  22.505  1.00  0.00           C  
ATOM   2056  OH  TYR A1679      17.773  56.095  23.093  1.00  0.00           O  
ATOM   2057  N   GLU A1680      18.303  62.013  19.780  1.00  0.00           N  
ATOM   2058  CA  GLU A1680      19.719  61.876  19.438  1.00  0.00           C  
ATOM   2059  C   GLU A1680      20.639  62.611  20.404  1.00  0.00           C  
ATOM   2060  O   GLU A1680      21.609  62.041  20.912  1.00  0.00           O  
ATOM   2061  CB  GLU A1680      19.967  62.388  18.019  1.00  0.00           C  
ATOM   2062  CG  GLU A1680      19.505  61.449  16.911  1.00  0.00           C  
ATOM   2063  CD  GLU A1680      18.029  61.092  17.000  1.00  0.00           C  
ATOM   2064  OE1 GLU A1680      17.180  62.009  16.937  1.00  0.00           O  
ATOM   2065  OE2 GLU A1680      17.720  59.885  17.130  1.00  0.00           O  
ATOM   2066  N   GLU A1681      20.344  63.882  20.643  1.00  0.00           N  
ATOM   2067  CA  GLU A1681      21.148  64.672  21.558  1.00  0.00           C  
ATOM   2068  C   GLU A1681      21.077  64.017  22.934  1.00  0.00           C  
ATOM   2069  O   GLU A1681      22.108  63.727  23.545  1.00  0.00           O  
ATOM   2070  CB  GLU A1681      20.621  66.104  21.615  1.00  0.00           C  
ATOM   2071  CG  GLU A1681      20.437  66.729  20.240  1.00  0.00           C  
ATOM   2072  CD  GLU A1681      20.237  68.235  20.295  1.00  0.00           C  
ATOM   2073  OE1 GLU A1681      19.458  68.709  21.156  1.00  0.00           O  
ATOM   2074  OE2 GLU A1681      20.854  68.945  19.466  1.00  0.00           O  
ATOM   2075  N   LEU A1682      19.857  63.779  23.409  1.00  0.00           N  
ATOM   2076  CA  LEU A1682      19.650  63.140  24.704  1.00  0.00           C  
ATOM   2077  C   LEU A1682      20.535  61.904  24.812  1.00  0.00           C  
ATOM   2078  O   LEU A1682      21.274  61.727  25.785  1.00  0.00           O  
ATOM   2079  CB  LEU A1682      18.186  62.716  24.864  1.00  0.00           C  
ATOM   2080  CG  LEU A1682      17.842  61.990  26.171  1.00  0.00           C  
ATOM   2081  CD1 LEU A1682      17.985  62.968  27.330  1.00  0.00           C  
ATOM   2082  CD2 LEU A1682      16.423  61.440  26.127  1.00  0.00           C  
ATOM   2083  N   GLU A1683      20.451  61.049  23.802  1.00  0.00           N  
ATOM   2084  CA  GLU A1683      21.233  59.829  23.784  1.00  0.00           C  
ATOM   2085  C   GLU A1683      22.706  60.152  24.026  1.00  0.00           C  
ATOM   2086  O   GLU A1683      23.341  59.578  24.908  1.00  0.00           O  
ATOM   2087  CB  GLU A1683      21.034  59.112  22.449  1.00  0.00           C  
ATOM   2088  CG  GLU A1683      21.778  57.801  22.321  1.00  0.00           C  
ATOM   2089  CD  GLU A1683      21.373  57.032  21.080  1.00  0.00           C  
ATOM   2090  OE1 GLU A1683      21.230  57.662  20.009  1.00  0.00           O  
ATOM   2091  OE2 GLU A1683      21.204  55.796  21.173  1.00  0.00           O  
ATOM   2092  N   SER A1684      23.240  61.084  23.249  1.00  0.00           N  
ATOM   2093  CA  SER A1684      24.632  61.494  23.396  1.00  0.00           C  
ATOM   2094  C   SER A1684      24.943  61.865  24.846  1.00  0.00           C  
ATOM   2095  O   SER A1684      25.852  61.304  25.454  1.00  0.00           O  
ATOM   2096  CB  SER A1684      24.916  62.691  22.497  1.00  0.00           C  
ATOM   2097  OG  SER A1684      26.213  63.188  22.734  1.00  0.00           O  
ATOM   2098  N   LEU A1685      24.180  62.809  25.392  1.00  0.00           N  
ATOM   2099  CA  LEU A1685      24.360  63.257  26.774  1.00  0.00           C  
ATOM   2100  C   LEU A1685      24.356  62.093  27.755  1.00  0.00           C  
ATOM   2101  O   LEU A1685      25.149  62.064  28.696  1.00  0.00           O  
ATOM   2102  CB  LEU A1685      23.246  64.224  27.180  1.00  0.00           C  
ATOM   2103  CG  LEU A1685      23.132  65.516  26.382  1.00  0.00           C  
ATOM   2104  CD1 LEU A1685      21.798  66.171  26.692  1.00  0.00           C  
ATOM   2105  CD2 LEU A1685      24.297  66.444  26.717  1.00  0.00           C  
ATOM   2106  N   PHE A1688      23.458  61.137  27.543  1.00  0.00           N  
ATOM   2107  CA  PHE A1688      23.360  59.997  28.441  1.00  0.00           C  
ATOM   2108  C   PHE A1688      24.578  59.076  28.355  1.00  0.00           C  
ATOM   2109  O   PHE A1688      25.031  58.541  29.374  1.00  0.00           O  
ATOM   2110  CB  PHE A1688      22.091  59.207  28.142  1.00  0.00           C  
ATOM   2111  CG  PHE A1688      21.742  58.216  29.205  1.00  0.00           C  
ATOM   2112  CD1 PHE A1688      21.261  58.647  30.431  1.00  0.00           C  
ATOM   2113  CD2 PHE A1688      21.940  56.849  28.997  1.00  0.00           C  
ATOM   2114  CE1 PHE A1688      20.981  57.740  31.441  1.00  0.00           C  
ATOM   2115  CE2 PHE A1688      21.666  55.922  30.004  1.00  0.00           C  
ATOM   2116  CZ  PHE A1688      21.186  56.366  31.229  1.00  0.00           C  
ATOM   2117  N   LYS A1689      25.105  58.896  27.143  1.00  0.00           N  
ATOM   2118  CA  LYS A1689      26.273  58.039  26.927  1.00  0.00           C  
ATOM   2119  C   LYS A1689      27.547  58.577  27.582  1.00  0.00           C  
ATOM   2120  O   LYS A1689      28.258  57.825  28.253  1.00  0.00           O  
ATOM   2121  CB  LYS A1689      26.515  57.820  25.427  1.00  0.00           C  
ATOM   2122  CG  LYS A1689      25.475  56.927  24.761  1.00  0.00           C  
ATOM   2123  CD  LYS A1689      25.864  56.528  23.342  1.00  0.00           C  
ATOM   2124  CE  LYS A1689      24.851  55.540  22.765  1.00  0.00           C  
ATOM   2125  NZ  LYS A1689      25.238  54.991  21.431  1.00  0.00           N  
ATOM   2126  N   ASN A1690      27.835  59.866  27.387  1.00  0.00           N  
ATOM   2127  CA  ASN A1690      29.021  60.491  27.981  1.00  0.00           C  
ATOM   2128  C   ASN A1690      28.792  60.805  29.471  1.00  0.00           C  
ATOM   2129  O   ASN A1690      29.580  61.513  30.109  1.00  0.00           O  
ATOM   2130  CB  ASN A1690      29.397  61.772  27.217  1.00  0.00           C  
ATOM   2131  CG  ASN A1690      28.332  62.853  27.314  1.00  0.00           C  
ATOM   2132  OD1 ASN A1690      27.185  62.635  26.946  1.00  0.00           O  
ATOM   2133  ND2 ASN A1690      28.714  64.027  27.804  1.00  0.00           N  
ATOM   2134  N   LYS A1691      27.696  60.268  30.004  1.00  0.00           N  
ATOM   2135  CA  LYS A1691      27.313  60.422  31.403  1.00  0.00           C  
ATOM   2136  C   LYS A1691      26.997  61.839  31.883  1.00  0.00           C  
ATOM   2137  O   LYS A1691      26.876  62.084  33.084  1.00  0.00           O  
ATOM   2138  CB  LYS A1691      28.375  59.777  32.294  1.00  0.00           C  
ATOM   2139  CG  LYS A1691      28.561  58.299  31.997  1.00  0.00           C  
ATOM   2140  CD  LYS A1691      29.266  57.556  33.118  1.00  0.00           C  
ATOM   2141  CE  LYS A1691      29.372  56.080  32.780  1.00  0.00           C  
ATOM   2142  NZ  LYS A1691      29.807  55.261  33.936  1.00  0.00           N  
ATOM   2143  N   GLU A1694      26.847  62.767  30.945  1.00  0.00           N  
ATOM   2144  CA  GLU A1694      26.505  64.143  31.289  1.00  0.00           C  
ATOM   2145  C   GLU A1694      25.183  64.141  32.075  1.00  0.00           C  
ATOM   2146  O   GLU A1694      25.019  64.885  33.041  1.00  0.00           O  
ATOM   2147  CB  GLU A1694      26.386  64.981  30.004  1.00  0.00           C  
ATOM   2148  CG  GLU A1694      25.757  66.374  30.158  1.00  0.00           C  
ATOM   2149  CD  GLU A1694      26.416  67.227  31.234  1.00  0.00           C  
ATOM   2150  OE1 GLU A1694      27.663  67.299  31.265  1.00  0.00           O  
ATOM   2151  OE2 GLU A1694      25.682  67.837  32.044  1.00  0.00           O  
ATOM   2152  N   LEU A1809      24.253  63.286  31.658  1.00  0.00           N  
ATOM   2153  CA  LEU A1809      22.948  63.151  32.308  1.00  0.00           C  
ATOM   2154  C   LEU A1809      22.919  61.862  33.132  1.00  0.00           C  
ATOM   2155  O   LEU A1809      23.109  60.771  32.592  1.00  0.00           O  
ATOM   2156  CB  LEU A1809      21.842  63.117  31.248  1.00  0.00           C  
ATOM   2157  CG  LEU A1809      20.423  62.744  31.686  1.00  0.00           C  
ATOM   2158  CD1 LEU A1809      19.948  63.677  32.787  1.00  0.00           C  
ATOM   2159  CD2 LEU A1809      19.495  62.818  30.488  1.00  0.00           C  
ATOM   2160  N   HIS A1810      22.681  61.987  34.435  1.00  0.00           N  
ATOM   2161  CA  HIS A1810      22.655  60.820  35.318  1.00  0.00           C  
ATOM   2162  C   HIS A1810      21.286  60.159  35.330  1.00  0.00           C  
ATOM   2163  O   HIS A1810      20.278  60.805  35.070  1.00  0.00           O  
ATOM   2164  CB  HIS A1810      23.034  61.221  36.750  1.00  0.00           C  
ATOM   2165  CG  HIS A1810      24.260  62.074  36.836  1.00  0.00           C  
ATOM   2166  ND1 HIS A1810      24.281  63.390  36.422  1.00  0.00           N  
ATOM   2167  CD2 HIS A1810      25.510  61.798  37.276  1.00  0.00           C  
ATOM   2168  CE1 HIS A1810      25.491  63.888  36.604  1.00  0.00           C  
ATOM   2169  NE2 HIS A1810      26.256  62.943  37.120  1.00  0.00           N  
ATOM   2170  N   PRO A1812      21.235  58.859  35.643  1.00  0.00           N  
ATOM   2171  CA  PRO A1812      19.986  58.094  35.693  1.00  0.00           C  
ATOM   2172  C   PRO A1812      18.803  58.784  36.366  1.00  0.00           C  
ATOM   2173  O   PRO A1812      17.730  58.896  35.775  1.00  0.00           O  
ATOM   2174  CB  PRO A1812      20.410  56.819  36.400  1.00  0.00           C  
ATOM   2175  CG  PRO A1812      21.773  56.592  35.794  1.00  0.00           C  
ATOM   2176  CD  PRO A1812      22.390  57.977  35.891  1.00  0.00           C  
ATOM   2177  N   MET A1813      18.993  59.244  37.598  1.00  0.00           N  
ATOM   2178  CA  MET A1813      17.928  59.925  38.331  1.00  0.00           C  
ATOM   2179  C   MET A1813      17.395  61.148  37.606  1.00  0.00           C  
ATOM   2180  O   MET A1813      16.185  61.304  37.456  1.00  0.00           O  
ATOM   2181  CB  MET A1813      18.413  60.325  39.724  1.00  0.00           C  
ATOM   2182  CG  MET A1813      18.269  59.213  40.745  1.00  0.00           C  
ATOM   2183  SD  MET A1813      19.397  59.380  42.139  1.00  0.00           S  
ATOM   2184  CE  MET A1813      20.721  58.221  41.638  1.00  0.00           C  
ATOM   2185  N   ASP A1814      18.291  62.014  37.148  1.00  0.00           N  
ATOM   2186  CA  ASP A1814      17.854  63.216  36.448  1.00  0.00           C  
ATOM   2187  C   ASP A1814      17.040  62.882  35.199  1.00  0.00           C  
ATOM   2188  O   ASP A1814      16.127  63.619  34.830  1.00  0.00           O  
ATOM   2189  CB  ASP A1814      19.050  64.099  36.068  1.00  0.00           C  
ATOM   2190  CG  ASP A1814      19.779  64.659  37.282  1.00  0.00           C  
ATOM   2191  OD1 ASP A1814      19.090  65.008  38.268  1.00  0.00           O  
ATOM   2192  OD2 ASP A1814      21.032  64.764  37.240  1.00  0.00           O  
ATOM   2193  N   LEU A1815      17.362  61.766  34.556  1.00  0.00           N  
ATOM   2194  CA  LEU A1815      16.660  61.348  33.346  1.00  0.00           C  
ATOM   2195  C   LEU A1815      15.276  60.792  33.702  1.00  0.00           C  
ATOM   2196  O   LEU A1815      14.274  61.165  33.084  1.00  0.00           O  
ATOM   2197  CB  LEU A1815      17.504  60.298  32.616  1.00  0.00           C  
ATOM   2198  CG  LEU A1815      17.200  59.817  31.195  1.00  0.00           C  
ATOM   2199  CD1 LEU A1815      16.914  58.327  31.247  1.00  0.00           C  
ATOM   2200  CD2 LEU A1815      16.044  60.611  30.585  1.00  0.00           C  
ATOM   2201  N   LYS A1816      15.229  59.917  34.708  1.00  0.00           N  
ATOM   2202  CA  LYS A1816      13.975  59.316  35.170  1.00  0.00           C  
ATOM   2203  C   LYS A1816      12.880  60.318  35.510  1.00  0.00           C  
ATOM   2204  O   LYS A1816      11.741  60.178  35.058  1.00  0.00           O  
ATOM   2205  CB  LYS A1816      14.199  58.440  36.405  1.00  0.00           C  
ATOM   2206  CG  LYS A1816      15.032  57.209  36.154  1.00  0.00           C  
ATOM   2207  CD  LYS A1816      14.743  56.144  37.184  1.00  0.00           C  
ATOM   2208  CE  LYS A1816      15.606  54.919  36.921  1.00  0.00           C  
ATOM   2209  NZ  LYS A1816      15.125  53.754  37.703  1.00  0.00           N  
ATOM   2210  N   ASN A1817      13.209  61.323  36.314  1.00  0.00           N  
ATOM   2211  CA  ASN A1817      12.195  62.296  36.689  1.00  0.00           C  
ATOM   2212  C   ASN A1817      11.657  63.036  35.476  1.00  0.00           C  
ATOM   2213  O   ASN A1817      10.468  63.354  35.418  1.00  0.00           O  
ATOM   2214  CB  ASN A1817      12.727  63.311  37.711  1.00  0.00           C  
ATOM   2215  CG  ASN A1817      11.636  64.266  38.182  1.00  0.00           C  
ATOM   2216  OD1 ASN A1817      11.816  65.559  37.913  1.00  0.00           O  
ATOM   2217  ND2 ASN A1817      10.627  63.837  38.760  1.00  0.00           N  
ATOM   2218  N   ALA A1818      12.530  63.316  34.511  1.00  0.00           N  
ATOM   2219  CA  ALA A1818      12.109  64.016  33.300  1.00  0.00           C  
ATOM   2220  C   ALA A1818      11.144  63.156  32.482  1.00  0.00           C  
ATOM   2221  O   ALA A1818      10.029  63.587  32.154  1.00  0.00           O  
ATOM   2222  CB  ALA A1818      13.324  64.392  32.450  1.00  0.00           C  
ATOM   2223  N   VAL A1819      11.565  61.934  32.167  1.00  0.00           N  
ATOM   2224  CA  VAL A1819      10.734  61.042  31.379  1.00  0.00           C  
ATOM   2225  C   VAL A1819       9.417  60.738  32.091  1.00  0.00           C  
ATOM   2226  O   VAL A1819       8.364  60.650  31.458  1.00  0.00           O  
ATOM   2227  CB  VAL A1819      11.467  59.727  31.090  1.00  0.00           C  
ATOM   2228  CG1 VAL A1819      10.611  58.849  30.219  1.00  0.00           C  
ATOM   2229  CG2 VAL A1819      12.792  60.007  30.403  1.00  0.00           C  
ATOM   2230  N   ALA A1820       9.480  60.597  33.412  1.00  0.00           N  
ATOM   2231  CA  ALA A1820       8.301  60.294  34.214  1.00  0.00           C  
ATOM   2232  C   ALA A1820       7.230  61.366  34.125  1.00  0.00           C  
ATOM   2233  O   ALA A1820       6.120  61.097  33.671  1.00  0.00           O  
ATOM   2234  CB  ALA A1820       8.699  60.083  35.663  1.00  0.00           C  
ATOM   2235  N   GLU A1821       7.544  62.579  34.565  1.00  0.00           N  
ATOM   2236  CA  GLU A1821       6.560  63.654  34.503  1.00  0.00           C  
ATOM   2237  C   GLU A1821       6.180  63.930  33.049  1.00  0.00           C  
ATOM   2238  O   GLU A1821       5.056  64.332  32.752  1.00  0.00           O  
ATOM   2239  CB  GLU A1821       7.103  64.936  35.148  1.00  0.00           C  
ATOM   2240  CG  GLU A1821       7.540  64.786  36.599  1.00  0.00           C  
ATOM   2241  CD  GLU A1821       6.490  64.122  37.483  1.00  0.00           C  
ATOM   2242  OE1 GLU A1821       5.313  64.555  37.460  1.00  0.00           O  
ATOM   2243  OE2 GLU A1821       6.855  63.172  38.210  1.00  0.00           O  
ATOM   2244  N   GLU A1822       7.121  63.705  32.142  1.00  0.00           N  
ATOM   2245  CA  GLU A1822       6.864  63.933  30.725  1.00  0.00           C  
ATOM   2246  C   GLU A1822       5.859  62.916  30.163  1.00  0.00           C  
ATOM   2247  O   GLU A1822       4.933  63.271  29.425  1.00  0.00           O  
ATOM   2248  CB  GLU A1822       8.176  63.865  29.944  1.00  0.00           C  
ATOM   2249  CG  GLU A1822       8.159  64.704  28.695  1.00  0.00           C  
ATOM   2250  CD  GLU A1822       7.859  66.159  28.998  1.00  0.00           C  
ATOM   2251  OE1 GLU A1822       8.686  66.803  29.678  1.00  0.00           O  
ATOM   2252  OE2 GLU A1822       6.794  66.650  28.563  1.00  0.00           O  
ATOM   2253  N   LEU A1823       6.047  61.650  30.517  1.00  0.00           N  
ATOM   2254  CA  LEU A1823       5.152  60.594  30.063  1.00  0.00           C  
ATOM   2255  C   LEU A1823       3.746  60.878  30.609  1.00  0.00           C  
ATOM   2256  O   LEU A1823       2.751  60.795  29.878  1.00  0.00           O  
ATOM   2257  CB  LEU A1823       5.640  59.244  30.582  1.00  0.00           C  
ATOM   2258  CG  LEU A1823       5.460  58.009  29.698  1.00  0.00           C  
ATOM   2259  CD1 LEU A1823       5.349  56.791  30.629  1.00  0.00           C  
ATOM   2260  CD2 LEU A1823       4.218  58.135  28.810  1.00  0.00           C  
ATOM   2261  N   ILE A1824       3.680  61.219  31.895  1.00  0.00           N  
ATOM   2262  CA  ILE A1824       2.425  61.529  32.576  1.00  0.00           C  
ATOM   2263  C   ILE A1824       1.566  62.553  31.812  1.00  0.00           C  
ATOM   2264  O   ILE A1824       0.336  62.448  31.766  1.00  0.00           O  
ATOM   2265  CB  ILE A1824       2.711  62.067  34.004  1.00  0.00           C  
ATOM   2266  CG1 ILE A1824       3.510  61.028  34.799  1.00  0.00           C  
ATOM   2267  CG2 ILE A1824       1.408  62.402  34.720  1.00  0.00           C  
ATOM   2268  CD1 ILE A1824       3.888  61.470  36.204  1.00  0.00           C  
ATOM   2269  N   LYS A1825       2.216  63.545  31.216  1.00  0.00           N  
ATOM   2270  CA  LYS A1825       1.489  64.560  30.473  1.00  0.00           C  
ATOM   2271  C   LYS A1825       1.010  63.951  29.164  1.00  0.00           C  
ATOM   2272  O   LYS A1825      -0.143  64.125  28.768  1.00  0.00           O  
ATOM   2273  CB  LYS A1825       2.389  65.766  30.181  1.00  0.00           C  
ATOM   2274  CG  LYS A1825       2.970  66.459  31.413  1.00  0.00           C  
ATOM   2275  CD  LYS A1825       4.101  67.406  30.993  1.00  0.00           C  
ATOM   2276  CE  LYS A1825       4.906  67.952  32.178  1.00  0.00           C  
ATOM   2277  NZ  LYS A1825       4.145  68.925  33.011  1.00  0.00           N  
ATOM   2278  N   ILE A1826       1.899  63.220  28.501  1.00  0.00           N  
ATOM   2279  CA  ILE A1826       1.558  62.590  27.233  1.00  0.00           C  
ATOM   2280  C   ILE A1826       0.419  61.570  27.329  1.00  0.00           C  
ATOM   2281  O   ILE A1826      -0.392  61.475  26.412  1.00  0.00           O  
ATOM   2282  CB  ILE A1826       2.811  61.947  26.579  1.00  0.00           C  
ATOM   2283  CG1 ILE A1826       3.608  63.032  25.853  1.00  0.00           C  
ATOM   2284  CG2 ILE A1826       2.407  60.838  25.605  1.00  0.00           C  
ATOM   2285  CD1 ILE A1826       4.817  62.523  25.149  1.00  0.00           C  
ATOM   2286  N   LEU A1827       0.346  60.821  28.424  1.00  0.00           N  
ATOM   2287  CA  LEU A1827      -0.725  59.846  28.580  1.00  0.00           C  
ATOM   2288  C   LEU A1827      -2.005  60.472  29.171  1.00  0.00           C  
ATOM   2289  O   LEU A1827      -3.103  59.924  29.043  1.00  0.00           O  
ATOM   2290  CB  LEU A1827      -0.261  58.688  29.472  1.00  0.00           C  
ATOM   2291  CG  LEU A1827       0.878  57.797  28.969  1.00  0.00           C  
ATOM   2292  CD1 LEU A1827       1.173  56.719  30.007  1.00  0.00           C  
ATOM   2293  CD2 LEU A1827       0.503  57.163  27.640  1.00  0.00           C  
ATOM   2294  N   GLU A1828      -1.852  61.626  29.808  1.00  0.00           N  
ATOM   2295  CA  GLU A1828      -2.961  62.330  30.443  1.00  0.00           C  
ATOM   2296  C   GLU A1828      -4.239  62.385  29.601  1.00  0.00           C  
ATOM   2297  O   GLU A1828      -5.285  61.921  30.045  1.00  0.00           O  
ATOM   2298  CB  GLU A1828      -2.499  63.742  30.842  1.00  0.00           C  
ATOM   2299  CG  GLU A1828      -3.461  64.563  31.703  1.00  0.00           C  
ATOM   2300  CD  GLU A1828      -4.504  65.332  30.893  1.00  0.00           C  
ATOM   2301  OE1 GLU A1828      -4.137  66.074  29.943  1.00  0.00           O  
ATOM   2302  OE2 GLU A1828      -5.699  65.201  31.226  1.00  0.00           O  
ATOM   2303  N   PRO A1829      -4.176  62.946  28.379  1.00  0.00           N  
ATOM   2304  CA  PRO A1829      -5.352  63.039  27.510  1.00  0.00           C  
ATOM   2305  C   PRO A1829      -6.070  61.712  27.266  1.00  0.00           C  
ATOM   2306  O   PRO A1829      -7.273  61.684  26.988  1.00  0.00           O  
ATOM   2307  CB  PRO A1829      -4.779  63.624  26.224  1.00  0.00           C  
ATOM   2308  CG  PRO A1829      -3.720  64.524  26.730  1.00  0.00           C  
ATOM   2309  CD  PRO A1829      -3.036  63.641  27.761  1.00  0.00           C  
ATOM   2310  N   ILE A1830      -5.337  60.610  27.367  1.00  0.00           N  
ATOM   2311  CA  ILE A1830      -5.924  59.293  27.152  1.00  0.00           C  
ATOM   2312  C   ILE A1830      -6.596  58.793  28.424  1.00  0.00           C  
ATOM   2313  O   ILE A1830      -7.702  58.268  28.371  1.00  0.00           O  
ATOM   2314  CB  ILE A1830      -4.838  58.290  26.710  1.00  0.00           C  
ATOM   2315  CG1 ILE A1830      -4.264  58.723  25.361  1.00  0.00           C  
ATOM   2316  CG2 ILE A1830      -5.398  56.867  26.677  1.00  0.00           C  
ATOM   2317  CD1 ILE A1830      -2.933  58.082  25.046  1.00  0.00           C  
ATOM   2318  N   ARG A1831      -5.923  58.957  29.562  1.00  0.00           N  
ATOM   2319  CA  ARG A1831      -6.467  58.524  30.850  1.00  0.00           C  
ATOM   2320  C   ARG A1831      -7.841  59.144  31.146  1.00  0.00           C  
ATOM   2321  O   ARG A1831      -8.706  58.480  31.719  1.00  0.00           O  
ATOM   2322  CB  ARG A1831      -5.528  58.891  32.000  1.00  0.00           C  
ATOM   2323  CG  ARG A1831      -4.056  58.545  31.812  1.00  0.00           C  
ATOM   2324  CD  ARG A1831      -3.380  58.272  33.173  1.00  0.00           C  
ATOM   2325  NE  ARG A1831      -4.062  58.948  34.285  1.00  0.00           N  
ATOM   2326  CZ  ARG A1831      -3.973  60.251  34.552  1.00  0.00           C  
ATOM   2327  NH1 ARG A1831      -3.217  61.041  33.791  1.00  0.00           N  
ATOM   2328  NH2 ARG A1831      -4.662  60.770  35.566  1.00  0.00           N  
ATOM   2329  N   LYS A1832      -8.028  60.412  30.773  1.00  0.00           N  
ATOM   2330  CA  LYS A1832      -9.295  61.117  30.996  1.00  0.00           C  
ATOM   2331  C   LYS A1832     -10.504  60.419  30.381  1.00  0.00           C  
ATOM   2332  O   LYS A1832     -11.482  60.119  31.068  1.00  0.00           O  
ATOM   2333  CB  LYS A1832      -9.239  62.543  30.432  1.00  0.00           C  
ATOM   2334  CG  LYS A1832      -8.482  63.547  31.277  1.00  0.00           C  
ATOM   2335  CD  LYS A1832      -8.916  64.978  30.929  1.00  0.00           C  
ATOM   2336  CE  LYS A1832      -8.251  66.029  31.828  1.00  0.00           C  
ATOM   2337  NZ  LYS A1832      -8.441  65.773  33.289  1.00  0.00           N  
ATOM   2338  N   ARG A1833     -10.430  60.176  29.078  1.00  0.00           N  
ATOM   2339  CA  ARG A1833     -11.512  59.535  28.347  1.00  0.00           C  
ATOM   2340  C   ARG A1833     -11.748  58.098  28.771  1.00  0.00           C  
ATOM   2341  O   ARG A1833     -12.707  57.463  28.326  1.00  0.00           O  
ATOM   2342  CB  ARG A1833     -11.232  59.604  26.845  1.00  0.00           C  
ATOM   2343  CG  ARG A1833      -9.809  60.050  26.511  1.00  0.00           C  
ATOM   2344  CD  ARG A1833      -9.716  60.588  25.091  1.00  0.00           C  
ATOM   2345  NE  ARG A1833     -10.679  61.662  24.855  1.00  0.00           N  
ATOM   2346  CZ  ARG A1833     -10.761  62.362  23.727  1.00  0.00           C  
ATOM   2347  NH1 ARG A1833      -9.932  62.106  22.721  1.00  0.00           N  
ATOM   2348  NH2 ARG A1833     -11.673  63.320  23.606  1.00  0.00           N  
ATOM   2349  N   LEU A1834     -10.885  57.589  29.641  1.00  0.00           N  
ATOM   2350  CA  LEU A1834     -11.023  56.221  30.118  1.00  0.00           C  
ATOM   2351  C   LEU A1834     -11.644  56.177  31.507  1.00  0.00           C  
ATOM   2352  O   LEU A1834     -12.061  55.074  31.921  1.00  0.00           O  
ATOM   2353  CB  LEU A1834      -9.661  55.509  30.118  1.00  0.00           C  
ATOM   2354  CG  LEU A1834      -9.077  55.206  28.729  1.00  0.00           C  
ATOM   2355  CD1 LEU A1834      -7.630  54.772  28.847  1.00  0.00           C  
ATOM   2356  CD2 LEU A1834      -9.911  54.133  28.045  1.00  0.00           C  
ATOM   2357  OXT LEU A1834     -11.703  57.239  32.164  1.00  0.00           O  
TER
END
