# Supplementary material for: Backbone Brackets and Arginine Tweezers delineate Class I and Class II aminoacyl tRNA synthetases
Source: PLoS Comput Biol. 2018 Apr 16;14(4):e1006101. doi: 10.1371/journal.pcbi.1006101 (PMC5919687; doi:10.1371/journal.pcbi.1006101)
Supplement: S11 File — All structures of Class I aaRS with residues renumbered according to the MSA. (GZ) [file pcbi.1006101.s023.tar.gz › 1u7d_B_renum.pdb]

ATOM      1  N   ASP B 216     -21.395 -16.993  18.103  1.00  0.00           N  
ATOM      2  CA  ASP B 216     -20.451 -16.081  18.826  1.00  0.00           C  
ATOM      3  C   ASP B 216     -20.082 -14.859  17.977  1.00  0.00           C  
ATOM      4  O   ASP B 216     -19.545 -14.993  16.873  1.00  0.00           O  
ATOM      5  CB  ASP B 216     -19.180 -16.844  19.222  1.00  0.00           C  
ATOM      6  CG  ASP B 216     -18.306 -16.061  20.182  1.00  0.00           C  
ATOM      7  OD1 ASP B 216     -18.852 -15.480  21.138  1.00  0.00           O  
ATOM      8  OD2 ASP B 216     -17.075 -16.035  19.994  1.00  0.00           O  
ATOM      9  N   GLU B 217     -20.370 -13.669  18.501  1.00  0.00           N  
ATOM     10  CA  GLU B 217     -20.091 -12.425  17.789  1.00  0.00           C  
ATOM     11  C   GLU B 217     -18.663 -11.916  17.934  1.00  0.00           C  
ATOM     12  O   GLU B 217     -18.098 -11.377  16.980  1.00  0.00           O  
ATOM     13  CB  GLU B 217     -21.065 -11.340  18.236  1.00  0.00           C  
ATOM     14  CG  GLU B 217     -22.413 -11.391  17.536  1.00  0.00           C  
ATOM     15  CD  GLU B 217     -23.480 -10.618  18.293  1.00  0.00           C  
ATOM     16  OE1 GLU B 217     -23.166  -9.524  18.823  1.00  0.00           O  
ATOM     17  OE2 GLU B 217     -24.633 -11.100  18.354  1.00  0.00           O  
ATOM     18  N   PHE B 218     -18.074 -12.074  19.114  1.00  0.00           N  
ATOM     19  CA  PHE B 218     -16.707 -11.610  19.302  1.00  0.00           C  
ATOM     20  C   PHE B 218     -15.765 -12.317  18.333  1.00  0.00           C  
ATOM     21  O   PHE B 218     -14.911 -11.680  17.723  1.00  0.00           O  
ATOM     22  CB  PHE B 218     -16.246 -11.836  20.741  1.00  0.00           C  
ATOM     23  CG  PHE B 218     -14.780 -11.589  20.953  1.00  0.00           C  
ATOM     24  CD1 PHE B 218     -13.833 -12.545  20.575  1.00  0.00           C  
ATOM     25  CD2 PHE B 218     -14.336 -10.399  21.520  1.00  0.00           C  
ATOM     26  CE1 PHE B 218     -12.458 -12.319  20.761  1.00  0.00           C  
ATOM     27  CE2 PHE B 218     -12.960 -10.157  21.714  1.00  0.00           C  
ATOM     28  CZ  PHE B 218     -12.021 -11.121  21.333  1.00  0.00           C  
ATOM     29  N   GLU B 219     -15.912 -13.630  18.183  1.00  0.00           N  
ATOM     30  CA  GLU B 219     -15.046 -14.365  17.267  1.00  0.00           C  
ATOM     31  C   GLU B 219     -15.281 -13.935  15.823  1.00  0.00           C  
ATOM     32  O   GLU B 219     -14.330 -13.686  15.083  1.00  0.00           O  
ATOM     33  CB  GLU B 219     -15.265 -15.877  17.407  1.00  0.00           C  
ATOM     34  CG  GLU B 219     -14.574 -16.483  18.616  1.00  0.00           C  
ATOM     35  CD  GLU B 219     -13.061 -16.257  18.610  1.00  0.00           C  
ATOM     36  OE1 GLU B 219     -12.421 -16.526  17.564  1.00  0.00           O  
ATOM     37  OE2 GLU B 219     -12.511 -15.823  19.654  1.00  0.00           O  
ATOM     38  N   MET B 220     -16.550 -13.850  15.434  1.00  0.00           N  
ATOM     39  CA  MET B 220     -16.916 -13.439  14.086  1.00  0.00           C  
ATOM     40  C   MET B 220     -16.251 -12.121  13.691  1.00  0.00           C  
ATOM     41  O   MET B 220     -15.783 -11.962  12.559  1.00  0.00           O  
ATOM     42  CB  MET B 220     -18.437 -13.297  13.968  1.00  0.00           C  
ATOM     43  CG  MET B 220     -19.177 -14.602  13.685  1.00  0.00           C  
ATOM     44  SD  MET B 220     -18.512 -15.444  12.225  1.00  0.00           S  
ATOM     45  CE  MET B 220     -18.352 -14.081  11.039  1.00  0.00           C  
ATOM     46  N   ILE B 221     -16.217 -11.171  14.619  1.00  0.00           N  
ATOM     47  CA  ILE B 221     -15.601  -9.889  14.343  1.00  0.00           C  
ATOM     48  C   ILE B 221     -14.079 -10.013  14.308  1.00  0.00           C  
ATOM     49  O   ILE B 221     -13.416  -9.395  13.465  1.00  0.00           O  
ATOM     50  CB  ILE B 221     -16.001  -8.835  15.400  1.00  0.00           C  
ATOM     51  CG1 ILE B 221     -17.504  -8.570  15.314  1.00  0.00           C  
ATOM     52  CG2 ILE B 221     -15.216  -7.534  15.182  1.00  0.00           C  
ATOM     53  CD1 ILE B 221     -18.015  -7.552  16.314  1.00  0.00           C  
ATOM     54  N   LYS B 222     -13.520 -10.816  15.210  1.00  0.00           N  
ATOM     55  CA  LYS B 222     -12.069 -10.969  15.261  1.00  0.00           C  
ATOM     56  C   LYS B 222     -11.533 -11.701  14.043  1.00  0.00           C  
ATOM     57  O   LYS B 222     -10.374 -11.516  13.662  1.00  0.00           O  
ATOM     58  CB  LYS B 222     -11.642 -11.723  16.531  1.00  0.00           C  
ATOM     59  CG  LYS B 222     -10.125 -11.726  16.745  1.00  0.00           C  
ATOM     60  CD  LYS B 222      -9.684 -12.546  17.948  1.00  0.00           C  
ATOM     61  CE  LYS B 222      -8.146 -12.563  18.056  1.00  0.00           C  
ATOM     62  NZ  LYS B 222      -7.624 -13.402  19.188  1.00  0.00           N  
ATOM     63  N   ARG B 224     -12.387 -12.521  13.431  1.00  0.00           N  
ATOM     64  CA  ARG B 224     -12.004 -13.319  12.267  1.00  0.00           C  
ATOM     65  C   ARG B 224     -11.235 -12.572  11.171  1.00  0.00           C  
ATOM     66  O   ARG B 224     -11.705 -11.576  10.613  1.00  0.00           O  
ATOM     67  CB  ARG B 224     -13.241 -13.998  11.658  1.00  0.00           C  
ATOM     68  CG  ARG B 224     -12.909 -15.042  10.592  1.00  0.00           C  
ATOM     69  CD  ARG B 224     -12.051 -16.168  11.178  1.00  0.00           C  
ATOM     70  NE  ARG B 224     -11.341 -16.942  10.157  1.00  0.00           N  
ATOM     71  CZ  ARG B 224     -10.434 -17.882  10.421  1.00  0.00           C  
ATOM     72  NH1 ARG B 224     -10.119 -18.176  11.676  1.00  0.00           N  
ATOM     73  NH2 ARG B 224      -9.829 -18.523   9.430  1.00  0.00           N  
ATOM     74  N   ASN B 225     -10.043 -13.071  10.874  1.00  0.00           N  
ATOM     75  CA  ASN B 225      -9.195 -12.507   9.839  1.00  0.00           C  
ATOM     76  C   ASN B 225      -8.772 -11.070  10.019  1.00  0.00           C  
ATOM     77  O   ASN B 225      -8.586 -10.349   9.042  1.00  0.00           O  
ATOM     78  CB  ASN B 225      -9.853 -12.667   8.471  1.00  0.00           C  
ATOM     79  CG  ASN B 225      -9.825 -14.105   7.980  1.00  0.00           C  
ATOM     80  OD1 ASN B 225      -8.804 -14.795   8.094  1.00  0.00           O  
ATOM     81  ND2 ASN B 225     -10.944 -14.562   7.420  1.00  0.00           N  
ATOM     82  N   THR B 226      -8.601 -10.642  11.260  1.00  0.00           N  
ATOM     83  CA  THR B 226      -8.155  -9.276  11.503  1.00  0.00           C  
ATOM     84  C   THR B 226      -6.691  -9.293  11.974  1.00  0.00           C  
ATOM     85  O   THR B 226      -6.226 -10.279  12.549  1.00  0.00           O  
ATOM     86  CB  THR B 226      -9.044  -8.580  12.568  1.00  0.00           C  
ATOM     87  OG1 THR B 226      -8.911  -9.253  13.829  1.00  0.00           O  
ATOM     88  CG2 THR B 226     -10.514  -8.611  12.134  1.00  0.00           C  
ATOM     89  N   SER B 227      -5.948  -8.224  11.699  1.00  0.00           N  
ATOM     90  CA  SER B 227      -4.566  -8.175  12.159  1.00  0.00           C  
ATOM     91  C   SER B 227      -4.679  -8.120  13.672  1.00  0.00           C  
ATOM     92  O   SER B 227      -4.426  -9.110  14.360  1.00  0.00           O  
ATOM     93  CB  SER B 227      -3.851  -6.920  11.664  1.00  0.00           C  
ATOM     94  OG  SER B 227      -3.726  -6.926  10.260  1.00  0.00           O  
ATOM     95  N   GLU B 228      -5.096  -6.966  14.185  1.00  0.00           N  
ATOM     96  CA  GLU B 228      -5.248  -6.804  15.618  1.00  0.00           C  
ATOM     97  C   GLU B 228      -6.481  -5.997  15.990  1.00  0.00           C  
ATOM     98  O   GLU B 228      -6.866  -5.082  15.272  1.00  0.00           O  
ATOM     99  CB  GLU B 228      -4.012  -6.117  16.188  1.00  0.00           C  
ATOM    100  CG  GLU B 228      -3.886  -4.659  15.793  1.00  0.00           C  
ATOM    101  CD  GLU B 228      -2.560  -4.069  16.212  1.00  0.00           C  
ATOM    102  OE1 GLU B 228      -2.144  -4.314  17.370  1.00  0.00           O  
ATOM    103  OE2 GLU B 228      -1.943  -3.357  15.384  1.00  0.00           O  
ATOM    104  N   ILE B 229      -7.104  -6.360  17.108  1.00  0.00           N  
ATOM    105  CA  ILE B 229      -8.266  -5.640  17.637  1.00  0.00           C  
ATOM    106  C   ILE B 229      -7.763  -4.922  18.892  1.00  0.00           C  
ATOM    107  O   ILE B 229      -7.612  -5.563  19.932  1.00  0.00           O  
ATOM    108  CB  ILE B 229      -9.380  -6.593  18.080  1.00  0.00           C  
ATOM    109  CG1 ILE B 229      -9.899  -7.382  16.882  1.00  0.00           C  
ATOM    110  CG2 ILE B 229     -10.501  -5.801  18.746  1.00  0.00           C  
ATOM    111  CD1 ILE B 229     -11.032  -8.320  17.230  1.00  0.00           C  
ATOM    112  N   ILE B 230      -7.493  -3.618  18.799  1.00  0.00           N  
ATOM    113  CA  ILE B 230      -6.983  -2.862  19.952  1.00  0.00           C  
ATOM    114  C   ILE B 230      -7.929  -2.868  21.146  1.00  0.00           C  
ATOM    115  O   ILE B 230      -8.817  -2.012  21.280  1.00  0.00           O  
ATOM    116  CB  ILE B 230      -6.667  -1.419  19.602  1.00  0.00           C  
ATOM    117  CG1 ILE B 230      -5.836  -1.362  18.313  1.00  0.00           C  
ATOM    118  CG2 ILE B 230      -5.883  -0.804  20.744  1.00  0.00           C  
ATOM    119  CD1 ILE B 230      -4.517  -2.086  18.389  1.00  0.00           C  
ATOM    120  N   SER B 232      -7.671  -3.857  22.005  1.00  0.00           N  
ATOM    121  CA  SER B 232      -8.404  -4.189  23.217  1.00  0.00           C  
ATOM    122  C   SER B 232      -9.605  -5.055  22.890  1.00  0.00           C  
ATOM    123  O   SER B 232     -10.697  -4.549  22.616  1.00  0.00           O  
ATOM    124  CB  SER B 232      -8.884  -2.966  23.980  1.00  0.00           C  
ATOM    125  OG  SER B 232      -9.634  -3.406  25.105  1.00  0.00           O  
ATOM    126  N   GLU B 233      -9.397  -6.368  22.899  1.00  0.00           N  
ATOM    127  CA  GLU B 233     -10.494  -7.275  22.628  1.00  0.00           C  
ATOM    128  C   GLU B 233     -11.444  -7.078  23.799  1.00  0.00           C  
ATOM    129  O   GLU B 233     -12.666  -7.114  23.664  1.00  0.00           O  
ATOM    130  CB  GLU B 233      -9.992  -8.712  22.590  1.00  0.00           C  
ATOM    131  CG  GLU B 233      -8.827  -8.931  21.662  1.00  0.00           C  
ATOM    132  CD  GLU B 233      -8.518 -10.394  21.509  1.00  0.00           C  
ATOM    133  OE1 GLU B 233      -8.389 -11.076  22.546  1.00  0.00           O  
ATOM    134  OE2 GLU B 233      -8.406 -10.863  20.361  1.00  0.00           O  
ATOM    135  N   GLU B 234     -10.833  -6.862  24.955  1.00  0.00           N  
ATOM    136  CA  GLU B 234     -11.531  -6.619  26.206  1.00  0.00           C  
ATOM    137  C   GLU B 234     -12.549  -5.494  26.001  1.00  0.00           C  
ATOM    138  O   GLU B 234     -13.735  -5.649  26.324  1.00  0.00           O  
ATOM    139  CB  GLU B 234     -10.488  -6.245  27.261  1.00  0.00           C  
ATOM    140  CG  GLU B 234      -9.134  -5.933  26.615  1.00  0.00           C  
ATOM    141  CD  GLU B 234      -8.008  -5.747  27.607  1.00  0.00           C  
ATOM    142  OE1 GLU B 234      -8.071  -4.797  28.414  1.00  0.00           O  
ATOM    143  OE2 GLU B 234      -7.054  -6.553  27.572  1.00  0.00           O  
ATOM    144  N   GLU B 235     -12.084  -4.370  25.451  1.00  0.00           N  
ATOM    145  CA  GLU B 235     -12.952  -3.229  25.186  1.00  0.00           C  
ATOM    146  C   GLU B 235     -14.039  -3.637  24.202  1.00  0.00           C  
ATOM    147  O   GLU B 235     -15.213  -3.318  24.391  1.00  0.00           O  
ATOM    148  CB  GLU B 235     -12.135  -2.066  24.628  1.00  0.00           C  
ATOM    149  CG  GLU B 235     -11.473  -1.200  25.698  1.00  0.00           C  
ATOM    150  CD  GLU B 235     -10.342  -0.339  25.147  1.00  0.00           C  
ATOM    151  OE1 GLU B 235     -10.462   0.145  23.999  1.00  0.00           O  
ATOM    152  OE2 GLU B 235      -9.335  -0.134  25.865  1.00  0.00           O  
ATOM    153  N   LEU B 236     -13.648  -4.354  23.154  1.00  0.00           N  
ATOM    154  CA  LEU B 236     -14.604  -4.824  22.157  1.00  0.00           C  
ATOM    155  C   LEU B 236     -15.652  -5.668  22.885  1.00  0.00           C  
ATOM    156  O   LEU B 236     -16.861  -5.495  22.694  1.00  0.00           O  
ATOM    157  CB  LEU B 236     -13.895  -5.692  21.108  1.00  0.00           C  
ATOM    158  CG  LEU B 236     -14.517  -5.872  19.717  1.00  0.00           C  
ATOM    159  CD1 LEU B 236     -13.831  -7.052  19.046  1.00  0.00           C  
ATOM    160  CD2 LEU B 236     -16.008  -6.106  19.788  1.00  0.00           C  
ATOM    161  N   ARG B 237     -15.175  -6.589  23.719  1.00  0.00           N  
ATOM    162  CA  ARG B 237     -16.065  -7.458  24.469  1.00  0.00           C  
ATOM    163  C   ARG B 237     -17.091  -6.619  25.214  1.00  0.00           C  
ATOM    164  O   ARG B 237     -18.275  -6.955  25.244  1.00  0.00           O  
ATOM    165  CB  ARG B 237     -15.266  -8.347  25.436  1.00  0.00           C  
ATOM    166  CG  ARG B 237     -14.564  -9.526  24.741  1.00  0.00           C  
ATOM    167  CD  ARG B 237     -13.730 -10.398  25.694  1.00  0.00           C  
ATOM    168  NE  ARG B 237     -12.998 -11.456  24.991  1.00  0.00           N  
ATOM    169  CZ  ARG B 237     -13.571 -12.440  24.300  1.00  0.00           C  
ATOM    170  NH1 ARG B 237     -14.895 -12.515  24.210  1.00  0.00           N  
ATOM    171  NH2 ARG B 237     -12.819 -13.354  23.701  1.00  0.00           N  
ATOM    172  N   GLU B 238     -16.648  -5.513  25.797  1.00  0.00           N  
ATOM    173  CA  GLU B 238     -17.577  -4.653  26.507  1.00  0.00           C  
ATOM    174  C   GLU B 238     -18.562  -4.039  25.519  1.00  0.00           C  
ATOM    175  O   GLU B 238     -19.775  -4.159  25.694  1.00  0.00           O  
ATOM    176  CB  GLU B 238     -16.823  -3.562  27.259  1.00  0.00           C  
ATOM    177  CG  GLU B 238     -15.857  -4.117  28.291  1.00  0.00           C  
ATOM    178  CD  GLU B 238     -15.149  -3.033  29.082  1.00  0.00           C  
ATOM    179  OE1 GLU B 238     -14.410  -2.228  28.473  1.00  0.00           O  
ATOM    180  OE2 GLU B 238     -15.332  -2.992  30.318  1.00  0.00           O  
ATOM    181  N   VAL B 239     -18.044  -3.402  24.472  1.00  0.00           N  
ATOM    182  CA  VAL B 239     -18.900  -2.775  23.471  1.00  0.00           C  
ATOM    183  C   VAL B 239     -20.045  -3.695  23.062  1.00  0.00           C  
ATOM    184  O   VAL B 239     -21.207  -3.285  23.063  1.00  0.00           O  
ATOM    185  CB  VAL B 239     -18.106  -2.383  22.188  1.00  0.00           C  
ATOM    186  CG1 VAL B 239     -19.055  -1.808  21.133  1.00  0.00           C  
ATOM    187  CG2 VAL B 239     -17.032  -1.367  22.522  1.00  0.00           C  
ATOM    188  N   LEU B 240     -19.715  -4.937  22.717  1.00  0.00           N  
ATOM    189  CA  LEU B 240     -20.716  -5.918  22.288  1.00  0.00           C  
ATOM    190  C   LEU B 240     -21.912  -6.055  23.241  1.00  0.00           C  
ATOM    191  O   LEU B 240     -23.022  -6.385  22.810  1.00  0.00           O  
ATOM    192  CB  LEU B 240     -20.045  -7.279  22.079  1.00  0.00           C  
ATOM    193  CG  LEU B 240     -19.080  -7.348  20.887  1.00  0.00           C  
ATOM    194  CD1 LEU B 240     -18.212  -8.587  21.000  1.00  0.00           C  
ATOM    195  CD2 LEU B 240     -19.868  -7.349  19.579  1.00  0.00           C  
ATOM    196  N   LYS B 241     -21.684  -5.791  24.528  1.00  0.00           N  
ATOM    197  CA  LYS B 241     -22.744  -5.875  25.538  1.00  0.00           C  
ATOM    198  C   LYS B 241     -23.853  -4.837  25.317  1.00  0.00           C  
ATOM    199  O   LYS B 241     -25.036  -5.144  25.481  1.00  0.00           O  
ATOM    200  CB  LYS B 241     -22.161  -5.684  26.942  1.00  0.00           C  
ATOM    201  CG  LYS B 241     -21.199  -6.771  27.396  1.00  0.00           C  
ATOM    202  CD  LYS B 241     -20.474  -6.355  28.672  1.00  0.00           C  
ATOM    203  CE  LYS B 241     -19.438  -7.389  29.091  1.00  0.00           C  
ATOM    204  NZ  LYS B 241     -18.543  -6.886  30.177  1.00  0.00           N  
ATOM    205  N   LYS B 244     -23.465  -3.614  24.952  1.00  0.00           N  
ATOM    206  CA  LYS B 244     -24.415  -2.526  24.719  1.00  0.00           C  
ATOM    207  C   LYS B 244     -25.519  -2.913  23.741  1.00  0.00           C  
ATOM    208  O   LYS B 244     -25.279  -3.664  22.798  1.00  0.00           O  
ATOM    209  CB  LYS B 244     -23.675  -1.295  24.188  1.00  0.00           C  
ATOM    210  CG  LYS B 244     -22.614  -0.734  25.132  1.00  0.00           C  
ATOM    211  CD  LYS B 244     -21.928   0.498  24.540  1.00  0.00           C  
ATOM    212  CE  LYS B 244     -22.929   1.606  24.211  1.00  0.00           C  
ATOM    213  NZ  LYS B 244     -22.282   2.835  23.656  1.00  0.00           N  
ATOM    214  N   ASP B 245     -26.725  -2.395  23.967  1.00  0.00           N  
ATOM    215  CA  ASP B 245     -27.871  -2.683  23.100  1.00  0.00           C  
ATOM    216  C   ASP B 245     -27.700  -1.989  21.762  1.00  0.00           C  
ATOM    217  O   ASP B 245     -28.078  -2.520  20.718  1.00  0.00           O  
ATOM    218  CB  ASP B 245     -29.175  -2.201  23.737  1.00  0.00           C  
ATOM    219  CG  ASP B 245     -29.446  -2.855  25.071  1.00  0.00           C  
ATOM    220  OD1 ASP B 245     -29.475  -4.103  25.122  1.00  0.00           O  
ATOM    221  OD2 ASP B 245     -29.628  -2.120  26.066  1.00  0.00           O  
ATOM    222  N   GLU B 265     -27.150  -0.781  21.808  1.00  0.00           N  
ATOM    223  CA  GLU B 265     -26.904  -0.005  20.603  1.00  0.00           C  
ATOM    224  C   GLU B 265     -25.421   0.280  20.518  1.00  0.00           C  
ATOM    225  O   GLU B 265     -24.779   0.593  21.521  1.00  0.00           O  
ATOM    226  CB  GLU B 265     -27.691   1.307  20.623  1.00  0.00           C  
ATOM    227  CG  GLU B 265     -29.178   1.122  20.378  1.00  0.00           C  
ATOM    228  CD  GLU B 265     -29.939   2.433  20.347  1.00  0.00           C  
ATOM    229  OE1 GLU B 265     -29.615   3.302  19.505  1.00  0.00           O  
ATOM    230  OE2 GLU B 265     -30.868   2.590  21.165  1.00  0.00           O  
ATOM    231  N   LYS B 266     -24.884   0.152  19.312  1.00  0.00           N  
ATOM    232  CA  LYS B 266     -23.471   0.383  19.069  1.00  0.00           C  
ATOM    233  C   LYS B 266     -23.269   0.651  17.584  1.00  0.00           C  
ATOM    234  O   LYS B 266     -24.071   0.230  16.744  1.00  0.00           O  
ATOM    235  CB  LYS B 266     -22.663  -0.835  19.521  1.00  0.00           C  
ATOM    236  CG  LYS B 266     -23.246  -2.147  19.036  1.00  0.00           C  
ATOM    237  CD  LYS B 266     -22.694  -3.344  19.798  1.00  0.00           C  
ATOM    238  CE  LYS B 266     -23.531  -4.600  19.514  1.00  0.00           C  
ATOM    239  NZ  LYS B 266     -24.968  -4.437  19.916  1.00  0.00           N  
ATOM    240  N   SER B 267     -22.199   1.367  17.268  1.00  0.00           N  
ATOM    241  CA  SER B 267     -21.899   1.710  15.889  1.00  0.00           C  
ATOM    242  C   SER B 267     -20.411   1.633  15.593  1.00  0.00           C  
ATOM    243  O   SER B 267     -19.568   1.668  16.505  1.00  0.00           O  
ATOM    244  CB  SER B 267     -22.423   3.115  15.578  1.00  0.00           C  
ATOM    245  OG  SER B 267     -22.104   4.019  16.624  1.00  0.00           O  
ATOM    246  N   ALA B 268     -20.099   1.511  14.307  1.00  0.00           N  
ATOM    247  CA  ALA B 268     -18.719   1.427  13.859  1.00  0.00           C  
ATOM    248  C   ALA B 268     -18.632   2.049  12.487  1.00  0.00           C  
ATOM    249  O   ALA B 268     -19.606   2.043  11.729  1.00  0.00           O  
ATOM    250  CB  ALA B 268     -18.276  -0.025  13.784  1.00  0.00           C  
ATOM    251  N   TYR B 269     -17.471   2.590  12.152  1.00  0.00           N  
ATOM    252  CA  TYR B 269     -17.329   3.168  10.831  1.00  0.00           C  
ATOM    253  C   TYR B 269     -15.941   2.930  10.277  1.00  0.00           C  
ATOM    254  O   TYR B 269     -15.007   2.553  10.994  1.00  0.00           O  
ATOM    255  CB  TYR B 269     -17.584   4.674  10.855  1.00  0.00           C  
ATOM    256  CG  TYR B 269     -16.306   5.476  10.961  1.00  0.00           C  
ATOM    257  CD1 TYR B 269     -15.485   5.365  12.081  1.00  0.00           C  
ATOM    258  CD2 TYR B 269     -15.904   6.320   9.926  1.00  0.00           C  
ATOM    259  CE1 TYR B 269     -14.300   6.072  12.168  1.00  0.00           C  
ATOM    260  CE2 TYR B 269     -14.723   7.032  10.007  1.00  0.00           C  
ATOM    261  CZ  TYR B 269     -13.927   6.907  11.133  1.00  0.00           C  
ATOM    262  OH  TYR B 269     -12.773   7.649  11.249  1.00  0.00           O  
ATOM    263  N   ILE B 270     -15.839   3.179   8.978  1.00  0.00           N  
ATOM    264  CA  ILE B 270     -14.606   3.076   8.222  1.00  0.00           C  
ATOM    265  C   ILE B 270     -14.705   4.253   7.243  1.00  0.00           C  
ATOM    266  O   ILE B 270     -15.807   4.638   6.836  1.00  0.00           O  
ATOM    267  CB  ILE B 270     -14.531   1.738   7.451  1.00  0.00           C  
ATOM    268  CG1 ILE B 270     -13.239   1.686   6.636  1.00  0.00           C  
ATOM    269  CG2 ILE B 270     -15.758   1.574   6.549  1.00  0.00           C  
ATOM    270  CD1 ILE B 270     -12.929   0.306   6.120  1.00  0.00           C  
ATOM    271  N   GLY B 272     -13.568   4.853   6.911  1.00  0.00           N  
ATOM    272  CA  GLY B 272     -13.566   5.964   5.980  1.00  0.00           C  
ATOM    273  C   GLY B 272     -12.855   5.544   4.711  1.00  0.00           C  
ATOM    274  O   GLY B 272     -11.794   4.921   4.768  1.00  0.00           O  
ATOM    275  N   PHE B 273     -13.446   5.859   3.566  1.00  0.00           N  
ATOM    276  CA  PHE B 273     -12.850   5.524   2.274  1.00  0.00           C  
ATOM    277  C   PHE B 273     -12.774   6.770   1.397  1.00  0.00           C  
ATOM    278  O   PHE B 273     -13.658   7.626   1.430  1.00  0.00           O  
ATOM    279  CB  PHE B 273     -13.695   4.478   1.516  1.00  0.00           C  
ATOM    280  CG  PHE B 273     -13.396   3.043   1.872  1.00  0.00           C  
ATOM    281  CD1 PHE B 273     -12.099   2.538   1.790  1.00  0.00           C  
ATOM    282  CD2 PHE B 273     -14.426   2.174   2.236  1.00  0.00           C  
ATOM    283  CE1 PHE B 273     -11.831   1.184   2.064  1.00  0.00           C  
ATOM    284  CE2 PHE B 273     -14.170   0.823   2.510  1.00  0.00           C  
ATOM    285  CZ  PHE B 273     -12.870   0.331   2.422  1.00  0.00           C  
ATOM    286  N   GLU B 274     -11.707   6.863   0.620  1.00  0.00           N  
ATOM    287  CA  GLU B 274     -11.556   7.959  -0.322  1.00  0.00           C  
ATOM    288  C   GLU B 274     -12.164   7.364  -1.596  1.00  0.00           C  
ATOM    289  O   GLU B 274     -11.694   6.327  -2.090  1.00  0.00           O  
ATOM    290  CB  GLU B 274     -10.078   8.292  -0.553  1.00  0.00           C  
ATOM    291  CG  GLU B 274      -9.710   9.740  -0.233  1.00  0.00           C  
ATOM    292  CD  GLU B 274      -8.330  10.126  -0.737  1.00  0.00           C  
ATOM    293  OE1 GLU B 274      -8.159  10.226  -1.975  1.00  0.00           O  
ATOM    294  OE2 GLU B 274      -7.420  10.322   0.101  1.00  0.00           O  
ATOM    295  N   PRO B 275     -13.226   7.993  -2.135  1.00  0.00           N  
ATOM    296  CA  PRO B 275     -13.862   7.471  -3.350  1.00  0.00           C  
ATOM    297  C   PRO B 275     -12.832   6.904  -4.326  1.00  0.00           C  
ATOM    298  O   PRO B 275     -11.819   7.538  -4.612  1.00  0.00           O  
ATOM    299  CB  PRO B 275     -14.598   8.688  -3.891  1.00  0.00           C  
ATOM    300  CG  PRO B 275     -15.000   9.399  -2.638  1.00  0.00           C  
ATOM    301  CD  PRO B 275     -13.744   9.332  -1.806  1.00  0.00           C  
ATOM    302  N   SER B 276     -13.095   5.697  -4.812  1.00  0.00           N  
ATOM    303  CA  SER B 276     -12.195   5.020  -5.734  1.00  0.00           C  
ATOM    304  C   SER B 276     -12.925   4.629  -7.016  1.00  0.00           C  
ATOM    305  O   SER B 276     -14.065   4.160  -6.978  1.00  0.00           O  
ATOM    306  CB  SER B 276     -11.614   3.775  -5.056  1.00  0.00           C  
ATOM    307  OG  SER B 276     -10.598   3.172  -5.840  1.00  0.00           O  
ATOM    308  N   GLY B 277     -12.256   4.832  -8.150  1.00  0.00           N  
ATOM    309  CA  GLY B 277     -12.837   4.501  -9.443  1.00  0.00           C  
ATOM    310  C   GLY B 277     -13.038   3.005  -9.620  1.00  0.00           C  
ATOM    311  O   GLY B 277     -14.000   2.562 -10.253  1.00  0.00           O  
ATOM    312  N   LYS B 279     -12.120   2.224  -9.063  1.00  0.00           N  
ATOM    313  CA  LYS B 279     -12.220   0.780  -9.133  1.00  0.00           C  
ATOM    314  C   LYS B 279     -12.076   0.179  -7.745  1.00  0.00           C  
ATOM    315  O   LYS B 279     -11.128   0.481  -7.022  1.00  0.00           O  
ATOM    316  CB  LYS B 279     -11.151   0.213 -10.069  1.00  0.00           C  
ATOM    317  CG  LYS B 279     -11.467   0.431 -11.541  1.00  0.00           C  
ATOM    318  CD  LYS B 279     -11.028  -0.750 -12.399  1.00  0.00           C  
ATOM    319  CE  LYS B 279     -11.485  -0.598 -13.852  1.00  0.00           C  
ATOM    320  NZ  LYS B 279     -12.974  -0.507 -13.987  1.00  0.00           N  
ATOM    321  N   ILE B 280     -13.034  -0.655  -7.361  1.00  0.00           N  
ATOM    322  CA  ILE B 280     -12.982  -1.309  -6.059  1.00  0.00           C  
ATOM    323  C   ILE B 280     -12.296  -2.659  -6.218  1.00  0.00           C  
ATOM    324  O   ILE B 280     -12.786  -3.529  -6.948  1.00  0.00           O  
ATOM    325  CB  ILE B 280     -14.387  -1.553  -5.486  1.00  0.00           C  
ATOM    326  CG1 ILE B 280     -15.078  -0.218  -5.207  1.00  0.00           C  
ATOM    327  CG2 ILE B 280     -14.289  -2.383  -4.225  1.00  0.00           C  
ATOM    328  CD1 ILE B 280     -14.341   0.667  -4.211  1.00  0.00           C  
ATOM    329  N   HIS B 281     -11.159  -2.830  -5.548  1.00  0.00           N  
ATOM    330  CA  HIS B 281     -10.430  -4.086  -5.628  1.00  0.00           C  
ATOM    331  C   HIS B 281     -10.640  -4.973  -4.391  1.00  0.00           C  
ATOM    332  O   HIS B 281     -11.444  -4.657  -3.510  1.00  0.00           O  
ATOM    333  CB  HIS B 281      -8.940  -3.813  -5.880  1.00  0.00           C  
ATOM    334  CG  HIS B 281      -8.303  -2.896  -4.882  1.00  0.00           C  
ATOM    335  ND1 HIS B 281      -8.078  -3.259  -3.570  1.00  0.00           N  
ATOM    336  CD2 HIS B 281      -7.803  -1.644  -5.017  1.00  0.00           C  
ATOM    337  CE1 HIS B 281      -7.463  -2.272  -2.939  1.00  0.00           C  
ATOM    338  NE2 HIS B 281      -7.285  -1.280  -3.795  1.00  0.00           N  
ATOM    339  N   LEU B 282      -9.934  -6.097  -4.336  1.00  0.00           N  
ATOM    340  CA  LEU B 282     -10.068  -7.024  -3.220  1.00  0.00           C  
ATOM    341  C   LEU B 282      -9.749  -6.368  -1.882  1.00  0.00           C  
ATOM    342  O   LEU B 282     -10.286  -6.765  -0.840  1.00  0.00           O  
ATOM    343  CB  LEU B 282      -9.166  -8.235  -3.439  1.00  0.00           C  
ATOM    344  CG  LEU B 282      -9.557  -9.070  -4.660  1.00  0.00           C  
ATOM    345  CD1 LEU B 282      -8.551 -10.191  -4.871  1.00  0.00           C  
ATOM    346  CD2 LEU B 282     -10.960  -9.621  -4.463  1.00  0.00           C  
ATOM    347  N   GLY B 283      -8.875  -5.366  -1.911  1.00  0.00           N  
ATOM    348  CA  GLY B 283      -8.526  -4.670  -0.688  1.00  0.00           C  
ATOM    349  C   GLY B 283      -9.753  -4.042  -0.050  1.00  0.00           C  
ATOM    350  O   GLY B 283     -10.010  -4.232   1.136  1.00  0.00           O  
ATOM    351  N   HIS B 284     -10.520  -3.289  -0.831  1.00  0.00           N  
ATOM    352  CA  HIS B 284     -11.717  -2.658  -0.297  1.00  0.00           C  
ATOM    353  C   HIS B 284     -12.706  -3.715   0.164  1.00  0.00           C  
ATOM    354  O   HIS B 284     -13.243  -3.632   1.272  1.00  0.00           O  
ATOM    355  CB  HIS B 284     -12.409  -1.793  -1.351  1.00  0.00           C  
ATOM    356  CG  HIS B 284     -11.558  -0.693  -1.894  1.00  0.00           C  
ATOM    357  ND1 HIS B 284     -10.602  -0.902  -2.864  1.00  0.00           N  
ATOM    358  CD2 HIS B 284     -11.515   0.628  -1.598  1.00  0.00           C  
ATOM    359  CE1 HIS B 284     -10.004   0.244  -3.143  1.00  0.00           C  
ATOM    360  NE2 HIS B 284     -10.540   1.187  -2.388  1.00  0.00           N  
ATOM    361  N   TYR B 285     -12.951  -4.694  -0.710  1.00  0.00           N  
ATOM    362  CA  TYR B 285     -13.891  -5.778  -0.440  1.00  0.00           C  
ATOM    363  C   TYR B 285     -13.572  -6.483   0.875  1.00  0.00           C  
ATOM    364  O   TYR B 285     -14.481  -6.860   1.611  1.00  0.00           O  
ATOM    365  CB  TYR B 285     -13.887  -6.772  -1.610  1.00  0.00           C  
ATOM    366  CG  TYR B 285     -14.916  -7.883  -1.509  1.00  0.00           C  
ATOM    367  CD1 TYR B 285     -16.160  -7.668  -0.901  1.00  0.00           C  
ATOM    368  CD2 TYR B 285     -14.646  -9.156  -2.025  1.00  0.00           C  
ATOM    369  CE1 TYR B 285     -17.108  -8.689  -0.802  1.00  0.00           C  
ATOM    370  CE2 TYR B 285     -15.587 -10.191  -1.933  1.00  0.00           C  
ATOM    371  CZ  TYR B 285     -16.814  -9.952  -1.318  1.00  0.00           C  
ATOM    372  OH  TYR B 285     -17.732 -10.982  -1.197  1.00  0.00           O  
ATOM    373  N   LEU B 286     -12.287  -6.645   1.183  1.00  0.00           N  
ATOM    374  CA  LEU B 286     -11.896  -7.295   2.428  1.00  0.00           C  
ATOM    375  C   LEU B 286     -12.383  -6.522   3.646  1.00  0.00           C  
ATOM    376  O   LEU B 286     -12.839  -7.111   4.618  1.00  0.00           O  
ATOM    377  CB  LEU B 286     -10.376  -7.439   2.519  1.00  0.00           C  
ATOM    378  CG  LEU B 286      -9.913  -7.971   3.885  1.00  0.00           C  
ATOM    379  CD1 LEU B 286     -10.506  -9.358   4.118  1.00  0.00           C  
ATOM    380  CD2 LEU B 286      -8.391  -8.020   3.949  1.00  0.00           C  
ATOM    381  N   GLN B 288     -12.272  -5.199   3.595  1.00  0.00           N  
ATOM    382  CA  GLN B 288     -12.701  -4.359   4.706  1.00  0.00           C  
ATOM    383  C   GLN B 288     -14.217  -4.251   4.785  1.00  0.00           C  
ATOM    384  O   GLN B 288     -14.773  -4.159   5.877  1.00  0.00           O  
ATOM    385  CB  GLN B 288     -12.080  -2.967   4.593  1.00  0.00           C  
ATOM    386  CG  GLN B 288     -10.568  -2.998   4.373  1.00  0.00           C  
ATOM    387  CD  GLN B 288      -9.830  -1.901   5.136  1.00  0.00           C  
ATOM    388  OE1 GLN B 288      -9.724  -1.943   6.368  1.00  0.00           O  
ATOM    389  NE2 GLN B 288      -9.320  -0.912   4.404  1.00  0.00           N  
ATOM    390  N   ILE B 289     -14.890  -4.264   3.638  1.00  0.00           N  
ATOM    391  CA  ILE B 289     -16.346  -4.191   3.643  1.00  0.00           C  
ATOM    392  C   ILE B 289     -16.920  -5.457   4.284  1.00  0.00           C  
ATOM    393  O   ILE B 289     -17.945  -5.405   4.958  1.00  0.00           O  
ATOM    394  CB  ILE B 289     -16.917  -4.073   2.220  1.00  0.00           C  
ATOM    395  CG1 ILE B 289     -16.422  -2.780   1.554  1.00  0.00           C  
ATOM    396  CG2 ILE B 289     -18.445  -4.135   2.275  1.00  0.00           C  
ATOM    397  CD1 ILE B 289     -16.895  -1.496   2.234  1.00  0.00           C  
ATOM    398  N   LYS B 290     -16.260  -6.595   4.063  1.00  0.00           N  
ATOM    399  CA  LYS B 290     -16.714  -7.862   4.629  1.00  0.00           C  
ATOM    400  C   LYS B 290     -16.613  -7.764   6.132  1.00  0.00           C  
ATOM    401  O   LYS B 290     -17.443  -8.297   6.863  1.00  0.00           O  
ATOM    402  CB  LYS B 290     -15.855  -9.031   4.138  1.00  0.00           C  
ATOM    403  CG  LYS B 290     -16.153  -9.515   2.710  1.00  0.00           C  
ATOM    404  CD  LYS B 290     -15.238 -10.682   2.328  1.00  0.00           C  
ATOM    405  CE  LYS B 290     -15.500 -11.887   3.205  1.00  0.00           C  
ATOM    406  NZ  LYS B 290     -14.476 -12.924   2.971  1.00  0.00           N  
ATOM    407  N   LYS B 291     -15.571  -7.085   6.591  1.00  0.00           N  
ATOM    408  CA  LYS B 291     -15.382  -6.886   8.017  1.00  0.00           C  
ATOM    409  C   LYS B 291     -16.540  -6.006   8.527  1.00  0.00           C  
ATOM    410  O   LYS B 291     -17.161  -6.321   9.538  1.00  0.00           O  
ATOM    411  CB  LYS B 291     -14.020  -6.226   8.278  1.00  0.00           C  
ATOM    412  CG  LYS B 291     -13.668  -6.061   9.752  1.00  0.00           C  
ATOM    413  CD  LYS B 291     -13.985  -7.326  10.526  1.00  0.00           C  
ATOM    414  CE  LYS B 291     -13.303  -8.537   9.920  1.00  0.00           C  
ATOM    415  NZ  LYS B 291     -13.782  -9.782  10.569  1.00  0.00           N  
ATOM    416  N   MET B 292     -16.844  -4.923   7.811  1.00  0.00           N  
ATOM    417  CA  MET B 292     -17.940  -4.037   8.201  1.00  0.00           C  
ATOM    418  C   MET B 292     -19.246  -4.829   8.239  1.00  0.00           C  
ATOM    419  O   MET B 292     -20.112  -4.592   9.087  1.00  0.00           O  
ATOM    420  CB  MET B 292     -18.068  -2.858   7.224  1.00  0.00           C  
ATOM    421  CG  MET B 292     -16.847  -1.954   7.162  1.00  0.00           C  
ATOM    422  SD  MET B 292     -16.211  -1.468   8.796  1.00  0.00           S  
ATOM    423  CE  MET B 292     -17.599  -0.550   9.467  1.00  0.00           C  
ATOM    424  N   ILE B 293     -19.383  -5.771   7.312  1.00  0.00           N  
ATOM    425  CA  ILE B 293     -20.568  -6.623   7.261  1.00  0.00           C  
ATOM    426  C   ILE B 293     -20.648  -7.541   8.499  1.00  0.00           C  
ATOM    427  O   ILE B 293     -21.752  -7.826   8.992  1.00  0.00           O  
ATOM    428  CB  ILE B 293     -20.591  -7.486   5.971  1.00  0.00           C  
ATOM    429  CG1 ILE B 293     -20.933  -6.611   4.762  1.00  0.00           C  
ATOM    430  CG2 ILE B 293     -21.615  -8.599   6.103  1.00  0.00           C  
ATOM    431  CD1 ILE B 293     -20.809  -7.338   3.436  1.00  0.00           C  
ATOM    432  N   ASP B 294     -19.501  -8.008   8.999  1.00  0.00           N  
ATOM    433  CA  ASP B 294     -19.526  -8.848  10.192  1.00  0.00           C  
ATOM    434  C   ASP B 294     -20.134  -7.998  11.298  1.00  0.00           C  
ATOM    435  O   ASP B 294     -21.138  -8.379  11.894  1.00  0.00           O  
ATOM    436  CB  ASP B 294     -18.117  -9.306  10.611  1.00  0.00           C  
ATOM    437  CG  ASP B 294     -17.535 -10.378   9.681  1.00  0.00           C  
ATOM    438  OD1 ASP B 294     -18.311 -11.252   9.216  1.00  0.00           O  
ATOM    439  OD2 ASP B 294     -16.300 -10.356   9.436  1.00  0.00           O  
ATOM    440  N   LEU B 295     -19.525  -6.836  11.553  1.00  0.00           N  
ATOM    441  CA  LEU B 295     -19.997  -5.899  12.577  1.00  0.00           C  
ATOM    442  C   LEU B 295     -21.493  -5.618  12.375  1.00  0.00           C  
ATOM    443  O   LEU B 295     -22.271  -5.525  13.326  1.00  0.00           O  
ATOM    444  CB  LEU B 295     -19.187  -4.603  12.488  1.00  0.00           C  
ATOM    445  CG  LEU B 295     -17.723  -4.684  12.960  1.00  0.00           C  
ATOM    446  CD1 LEU B 295     -16.875  -3.566  12.342  1.00  0.00           C  
ATOM    447  CD2 LEU B 295     -17.693  -4.599  14.481  1.00  0.00           C  
ATOM    448  N   GLN B 296     -21.875  -5.487  11.114  1.00  0.00           N  
ATOM    449  CA  GLN B 296     -23.255  -5.259  10.724  1.00  0.00           C  
ATOM    450  C   GLN B 296     -24.105  -6.377  11.337  1.00  0.00           C  
ATOM    451  O   GLN B 296     -25.052  -6.117  12.083  1.00  0.00           O  
ATOM    452  CB  GLN B 296     -23.343  -5.300   9.200  1.00  0.00           C  
ATOM    453  CG  GLN B 296     -24.706  -5.059   8.614  1.00  0.00           C  
ATOM    454  CD  GLN B 296     -24.724  -5.338   7.122  1.00  0.00           C  
ATOM    455  OE1 GLN B 296     -23.839  -4.896   6.393  1.00  0.00           O  
ATOM    456  NE2 GLN B 296     -25.736  -6.071   6.661  1.00  0.00           N  
ATOM    457  N   ASN B 297     -23.751  -7.622  11.023  1.00  0.00           N  
ATOM    458  CA  ASN B 297     -24.464  -8.795  11.539  1.00  0.00           C  
ATOM    459  C   ASN B 297     -24.358  -8.896  13.056  1.00  0.00           C  
ATOM    460  O   ASN B 297     -25.186  -9.537  13.702  1.00  0.00           O  
ATOM    461  CB  ASN B 297     -23.902 -10.085  10.925  1.00  0.00           C  
ATOM    462  CG  ASN B 297     -24.053 -10.132   9.419  1.00  0.00           C  
ATOM    463  OD1 ASN B 297     -25.123  -9.839   8.886  1.00  0.00           O  
ATOM    464  ND2 ASN B 297     -22.983 -10.518   8.723  1.00  0.00           N  
ATOM    465  N   ALA B 298     -23.329  -8.273  13.620  1.00  0.00           N  
ATOM    466  CA  ALA B 298     -23.115  -8.306  15.056  1.00  0.00           C  
ATOM    467  C   ALA B 298     -23.953  -7.253  15.781  1.00  0.00           C  
ATOM    468  O   ALA B 298     -23.795  -7.041  16.985  1.00  0.00           O  
ATOM    469  CB  ALA B 298     -21.636  -8.110  15.355  1.00  0.00           C  
ATOM    470  N   GLY B 305     -24.843  -6.591  15.048  1.00  0.00           N  
ATOM    471  CA  GLY B 305     -25.686  -5.580  15.663  1.00  0.00           C  
ATOM    472  C   GLY B 305     -25.157  -4.152  15.689  1.00  0.00           C  
ATOM    473  O   GLY B 305     -25.737  -3.290  16.350  1.00  0.00           O  
ATOM    474  N   PHE B 306     -24.056  -3.895  14.987  1.00  0.00           N  
ATOM    475  CA  PHE B 306     -23.487  -2.548  14.929  1.00  0.00           C  
ATOM    476  C   PHE B 306     -24.129  -1.735  13.805  1.00  0.00           C  
ATOM    477  O   PHE B 306     -24.302  -2.234  12.691  1.00  0.00           O  
ATOM    478  CB  PHE B 306     -21.983  -2.588  14.641  1.00  0.00           C  
ATOM    479  CG  PHE B 306     -21.135  -2.940  15.816  1.00  0.00           C  
ATOM    480  CD1 PHE B 306     -20.830  -4.268  16.101  1.00  0.00           C  
ATOM    481  CD2 PHE B 306     -20.604  -1.940  16.623  1.00  0.00           C  
ATOM    482  CE1 PHE B 306     -19.999  -4.590  17.172  1.00  0.00           C  
ATOM    483  CE2 PHE B 306     -19.776  -2.251  17.694  1.00  0.00           C  
ATOM    484  CZ  PHE B 306     -19.473  -3.576  17.971  1.00  0.00           C  
ATOM    485  N   ASP B 307     -24.496  -0.491  14.095  1.00  0.00           N  
ATOM    486  CA  ASP B 307     -25.037   0.378  13.055  1.00  0.00           C  
ATOM    487  C   ASP B 307     -23.775   0.785  12.285  1.00  0.00           C  
ATOM    488  O   ASP B 307     -22.767   1.166  12.892  1.00  0.00           O  
ATOM    489  CB  ASP B 307     -25.718   1.596  13.678  1.00  0.00           C  
ATOM    490  CG  ASP B 307     -27.113   1.281  14.173  1.00  0.00           C  
ATOM    491  OD1 ASP B 307     -27.987   1.019  13.323  1.00  0.00           O  
ATOM    492  OD2 ASP B 307     -27.340   1.288  15.400  1.00  0.00           O  
ATOM    493  N   ILE B 308     -23.811   0.684  10.962  1.00  0.00           N  
ATOM    494  CA  ILE B 308     -22.629   1.009  10.174  1.00  0.00           C  
ATOM    495  C   ILE B 308     -22.640   2.363   9.469  1.00  0.00           C  
ATOM    496  O   ILE B 308     -23.649   2.792   8.900  1.00  0.00           O  
ATOM    497  CB  ILE B 308     -22.371  -0.072   9.115  1.00  0.00           C  
ATOM    498  CG1 ILE B 308     -22.459  -1.460   9.756  1.00  0.00           C  
ATOM    499  CG2 ILE B 308     -21.010   0.158   8.460  1.00  0.00           C  
ATOM    500  CD1 ILE B 308     -21.443  -1.718  10.863  1.00  0.00           C  
ATOM    501  N   ILE B 309     -21.492   3.030   9.513  1.00  0.00           N  
ATOM    502  CA  ILE B 309     -21.318   4.317   8.858  1.00  0.00           C  
ATOM    503  C   ILE B 309     -20.120   4.263   7.923  1.00  0.00           C  
ATOM    504  O   ILE B 309     -19.010   3.906   8.337  1.00  0.00           O  
ATOM    505  CB  ILE B 309     -21.026   5.440   9.854  1.00  0.00           C  
ATOM    506  CG1 ILE B 309     -22.157   5.567  10.866  1.00  0.00           C  
ATOM    507  CG2 ILE B 309     -20.824   6.761   9.099  1.00  0.00           C  
ATOM    508  CD1 ILE B 309     -21.893   6.659  11.867  1.00  0.00           C  
ATOM    509  N   ILE B 310     -20.341   4.609   6.662  1.00  0.00           N  
ATOM    510  CA  ILE B 310     -19.249   4.653   5.702  1.00  0.00           C  
ATOM    511  C   ILE B 310     -18.964   6.145   5.497  1.00  0.00           C  
ATOM    512  O   ILE B 310     -19.856   6.903   5.080  1.00  0.00           O  
ATOM    513  CB  ILE B 310     -19.646   4.013   4.338  1.00  0.00           C  
ATOM    514  CG1 ILE B 310     -19.970   2.516   4.508  1.00  0.00           C  
ATOM    515  CG2 ILE B 310     -18.527   4.215   3.328  1.00  0.00           C  
ATOM    516  CD1 ILE B 310     -18.827   1.676   5.031  1.00  0.00           C  
ATOM    517  N   LEU B 311     -17.743   6.573   5.820  1.00  0.00           N  
ATOM    518  CA  LEU B 311     -17.343   7.971   5.657  1.00  0.00           C  
ATOM    519  C   LEU B 311     -16.589   8.123   4.344  1.00  0.00           C  
ATOM    520  O   LEU B 311     -15.443   7.679   4.227  1.00  0.00           O  
ATOM    521  CB  LEU B 311     -16.439   8.412   6.815  1.00  0.00           C  
ATOM    522  CG  LEU B 311     -15.689   9.756   6.686  1.00  0.00           C  
ATOM    523  CD1 LEU B 311     -16.668  10.884   6.477  1.00  0.00           C  
ATOM    524  CD2 LEU B 311     -14.885  10.030   7.943  1.00  0.00           C  
ATOM    525  N   LEU B 312     -17.234   8.733   3.353  1.00  0.00           N  
ATOM    526  CA  LEU B 312     -16.608   8.952   2.044  1.00  0.00           C  
ATOM    527  C   LEU B 312     -15.770  10.247   2.101  1.00  0.00           C  
ATOM    528  O   LEU B 312     -16.305  11.358   2.175  1.00  0.00           O  
ATOM    529  CB  LEU B 312     -17.696   9.021   0.959  1.00  0.00           C  
ATOM    530  CG  LEU B 312     -18.512   7.712   0.822  1.00  0.00           C  
ATOM    531  CD1 LEU B 312     -19.847   7.971   0.132  1.00  0.00           C  
ATOM    532  CD2 LEU B 312     -17.703   6.664   0.063  1.00  0.00           C  
ATOM    533  N   ALA B 313     -14.451  10.072   2.078  1.00  0.00           N  
ATOM    534  CA  ALA B 313     -13.471  11.156   2.182  1.00  0.00           C  
ATOM    535  C   ALA B 313     -13.327  12.088   0.980  1.00  0.00           C  
ATOM    536  O   ALA B 313     -12.236  12.225   0.422  1.00  0.00           O  
ATOM    537  CB  ALA B 313     -12.098  10.560   2.528  1.00  0.00           C  
ATOM    538  N   ASP B 314     -14.404  12.761   0.606  1.00  0.00           N  
ATOM    539  CA  ASP B 314     -14.343  13.649  -0.537  1.00  0.00           C  
ATOM    540  C   ASP B 314     -13.442  14.877  -0.335  1.00  0.00           C  
ATOM    541  O   ASP B 314     -12.644  15.225  -1.223  1.00  0.00           O  
ATOM    542  CB  ASP B 314     -15.760  14.072  -0.935  1.00  0.00           C  
ATOM    543  CG  ASP B 314     -16.507  14.755   0.186  1.00  0.00           C  
ATOM    544  OD1 ASP B 314     -16.166  14.535   1.365  1.00  0.00           O  
ATOM    545  OD2 ASP B 314     -17.455  15.505  -0.121  1.00  0.00           O  
ATOM    546  N   LEU B 315     -13.566  15.526   0.821  1.00  0.00           N  
ATOM    547  CA  LEU B 315     -12.774  16.712   1.124  1.00  0.00           C  
ATOM    548  C   LEU B 315     -11.305  16.358   0.986  1.00  0.00           C  
ATOM    549  O   LEU B 315     -10.522  17.091   0.374  1.00  0.00           O  
ATOM    550  CB  LEU B 315     -13.048  17.180   2.547  1.00  0.00           C  
ATOM    551  CG  LEU B 315     -12.817  18.647   2.922  1.00  0.00           C  
ATOM    552  CD1 LEU B 315     -12.418  18.679   4.400  1.00  0.00           C  
ATOM    553  CD2 LEU B 315     -11.732  19.297   2.059  1.00  0.00           C  
ATOM    554  N   HIS B 316     -10.931  15.226   1.565  1.00  0.00           N  
ATOM    555  CA  HIS B 316      -9.551  14.764   1.497  1.00  0.00           C  
ATOM    556  C   HIS B 316      -9.190  14.567   0.023  1.00  0.00           C  
ATOM    557  O   HIS B 316      -8.115  14.962  -0.427  1.00  0.00           O  
ATOM    558  CB  HIS B 316      -9.409  13.453   2.283  1.00  0.00           C  
ATOM    559  CG  HIS B 316      -8.019  13.185   2.768  1.00  0.00           C  
ATOM    560  ND1 HIS B 316      -7.034  12.649   1.963  1.00  0.00           N  
ATOM    561  CD2 HIS B 316      -7.437  13.420   3.967  1.00  0.00           C  
ATOM    562  CE1 HIS B 316      -5.907  12.566   2.645  1.00  0.00           C  
ATOM    563  NE2 HIS B 316      -6.124  13.028   3.864  1.00  0.00           N  
ATOM    564  N   ALA B 317     -10.108  13.969  -0.728  1.00  0.00           N  
ATOM    565  CA  ALA B 317      -9.891  13.739  -2.151  1.00  0.00           C  
ATOM    566  C   ALA B 317      -9.634  15.078  -2.834  1.00  0.00           C  
ATOM    567  O   ALA B 317      -8.626  15.258  -3.512  1.00  0.00           O  
ATOM    568  CB  ALA B 317     -11.118  13.063  -2.767  1.00  0.00           C  
ATOM    569  N   TYR B 318     -10.565  16.009  -2.631  1.00  0.00           N  
ATOM    570  CA  TYR B 318     -10.522  17.356  -3.203  1.00  0.00           C  
ATOM    571  C   TYR B 318      -9.209  18.078  -2.944  1.00  0.00           C  
ATOM    572  O   TYR B 318      -8.621  18.658  -3.860  1.00  0.00           O  
ATOM    573  CB  TYR B 318     -11.683  18.181  -2.639  1.00  0.00           C  
ATOM    574  CG  TYR B 318     -11.639  19.644  -2.994  1.00  0.00           C  
ATOM    575  CD1 TYR B 318     -12.091  20.097  -4.228  1.00  0.00           C  
ATOM    576  CD2 TYR B 318     -11.126  20.581  -2.097  1.00  0.00           C  
ATOM    577  CE1 TYR B 318     -12.032  21.451  -4.563  1.00  0.00           C  
ATOM    578  CE2 TYR B 318     -11.060  21.931  -2.421  1.00  0.00           C  
ATOM    579  CZ  TYR B 318     -11.515  22.357  -3.654  1.00  0.00           C  
ATOM    580  OH  TYR B 318     -11.447  23.690  -3.977  1.00  0.00           O  
ATOM    581  N   LEU B 334      -8.757  18.036  -1.693  1.00  0.00           N  
ATOM    582  CA  LEU B 334      -7.516  18.696  -1.309  1.00  0.00           C  
ATOM    583  C   LEU B 334      -6.310  18.102  -2.009  1.00  0.00           C  
ATOM    584  O   LEU B 334      -5.293  18.771  -2.167  1.00  0.00           O  
ATOM    585  CB  LEU B 334      -7.323  18.641   0.210  1.00  0.00           C  
ATOM    586  CG  LEU B 334      -8.332  19.475   1.008  1.00  0.00           C  
ATOM    587  CD1 LEU B 334      -8.057  19.335   2.491  1.00  0.00           C  
ATOM    588  CD2 LEU B 334      -8.254  20.939   0.575  1.00  0.00           C  
ATOM    589  N   ASN B 336      -6.431  16.849  -2.436  1.00  0.00           N  
ATOM    590  CA  ASN B 336      -5.348  16.157  -3.137  1.00  0.00           C  
ATOM    591  C   ASN B 336      -5.584  16.207  -4.650  1.00  0.00           C  
ATOM    592  O   ASN B 336      -5.325  15.240  -5.362  1.00  0.00           O  
ATOM    593  CB  ASN B 336      -5.272  14.706  -2.656  1.00  0.00           C  
ATOM    594  CG  ASN B 336      -5.089  14.604  -1.146  1.00  0.00           C  
ATOM    595  OD1 ASN B 336      -5.324  13.551  -0.545  1.00  0.00           O  
ATOM    596  ND2 ASN B 336      -4.659  15.701  -0.528  1.00  0.00           N  
ATOM    597  N   GLN B 340      -6.081  17.355  -5.114  1.00  0.00           N  
ATOM    598  CA  GLN B 340      -6.382  17.627  -6.523  1.00  0.00           C  
ATOM    599  C   GLN B 340      -7.030  16.484  -7.292  1.00  0.00           C  
ATOM    600  O   GLN B 340      -6.860  16.383  -8.506  1.00  0.00           O  
ATOM    601  CB  GLN B 340      -5.119  18.060  -7.276  1.00  0.00           C  
ATOM    602  CG  GLN B 340      -4.381  19.239  -6.670  1.00  0.00           C  
ATOM    603  CD  GLN B 340      -3.271  18.804  -5.736  1.00  0.00           C  
ATOM    604  OE1 GLN B 340      -3.511  18.113  -4.747  1.00  0.00           O  
ATOM    605  NE2 GLN B 340      -2.043  19.204  -6.050  1.00  0.00           N  
ATOM    606  N   LYS B 408      -7.776  15.632  -6.598  1.00  0.00           N  
ATOM    607  CA  LYS B 408      -8.431  14.511  -7.253  1.00  0.00           C  
ATOM    608  C   LYS B 408      -9.740  14.931  -7.921  1.00  0.00           C  
ATOM    609  O   LYS B 408     -10.641  14.112  -8.117  1.00  0.00           O  
ATOM    610  CB  LYS B 408      -8.688  13.399  -6.240  1.00  0.00           C  
ATOM    611  CG  LYS B 408      -7.414  12.863  -5.612  1.00  0.00           C  
ATOM    612  CD  LYS B 408      -6.559  12.123  -6.636  1.00  0.00           C  
ATOM    613  CE  LYS B 408      -5.139  11.884  -6.126  1.00  0.00           C  
ATOM    614  NZ  LYS B 408      -5.097  11.190  -4.809  1.00  0.00           N  
ATOM    615  N   GLY B 418      -9.840  16.212  -8.265  1.00  0.00           N  
ATOM    616  CA  GLY B 418     -11.035  16.714  -8.921  1.00  0.00           C  
ATOM    617  C   GLY B 418     -11.958  17.505  -8.020  1.00  0.00           C  
ATOM    618  O   GLY B 418     -11.778  17.540  -6.804  1.00  0.00           O  
ATOM    619  N   GLU B 419     -12.944  18.156  -8.625  1.00  0.00           N  
ATOM    620  CA  GLU B 419     -13.917  18.936  -7.872  1.00  0.00           C  
ATOM    621  C   GLU B 419     -14.735  17.989  -7.005  1.00  0.00           C  
ATOM    622  O   GLU B 419     -14.603  16.774  -7.107  1.00  0.00           O  
ATOM    623  CB  GLU B 419     -14.840  19.704  -8.827  1.00  0.00           C  
ATOM    624  CG  GLU B 419     -14.173  20.887  -9.521  1.00  0.00           C  
ATOM    625  CD  GLU B 419     -13.739  21.959  -8.538  1.00  0.00           C  
ATOM    626  OE1 GLU B 419     -14.592  22.400  -7.738  1.00  0.00           O  
ATOM    627  OE2 GLU B 419     -12.554  22.361  -8.562  1.00  0.00           O  
ATOM    628  N   LEU B 420     -15.587  18.543  -6.157  1.00  0.00           N  
ATOM    629  CA  LEU B 420     -16.394  17.719  -5.276  1.00  0.00           C  
ATOM    630  C   LEU B 420     -17.558  17.015  -5.952  1.00  0.00           C  
ATOM    631  O   LEU B 420     -17.754  15.817  -5.746  1.00  0.00           O  
ATOM    632  CB  LEU B 420     -16.924  18.547  -4.101  1.00  0.00           C  
ATOM    633  CG  LEU B 420     -15.952  18.891  -2.972  1.00  0.00           C  
ATOM    634  CD1 LEU B 420     -16.675  19.736  -1.944  1.00  0.00           C  
ATOM    635  CD2 LEU B 420     -15.419  17.615  -2.329  1.00  0.00           C  
ATOM    636  N   ASP B 421     -18.338  17.742  -6.748  1.00  0.00           N  
ATOM    637  CA  ASP B 421     -19.492  17.134  -7.408  1.00  0.00           C  
ATOM    638  C   ASP B 421     -19.080  15.944  -8.267  1.00  0.00           C  
ATOM    639  O   ASP B 421     -19.823  14.969  -8.392  1.00  0.00           O  
ATOM    640  CB  ASP B 421     -20.255  18.179  -8.241  1.00  0.00           C  
ATOM    641  CG  ASP B 421     -19.542  18.558  -9.529  1.00  0.00           C  
ATOM    642  OD1 ASP B 421     -18.334  18.888  -9.487  1.00  0.00           O  
ATOM    643  OD2 ASP B 421     -20.209  18.539 -10.588  1.00  0.00           O  
ATOM    644  N   GLU B 422     -17.883  16.020  -8.840  1.00  0.00           N  
ATOM    645  CA  GLU B 422     -17.371  14.939  -9.667  1.00  0.00           C  
ATOM    646  C   GLU B 422     -16.973  13.765  -8.787  1.00  0.00           C  
ATOM    647  O   GLU B 422     -17.066  12.604  -9.200  1.00  0.00           O  
ATOM    648  CB  GLU B 422     -16.148  15.396 -10.458  1.00  0.00           C  
ATOM    649  CG  GLU B 422     -16.455  16.321 -11.613  1.00  0.00           C  
ATOM    650  CD  GLU B 422     -15.212  16.665 -12.406  1.00  0.00           C  
ATOM    651  OE1 GLU B 422     -14.303  17.315 -11.840  1.00  0.00           O  
ATOM    652  OE2 GLU B 422     -15.142  16.278 -13.592  1.00  0.00           O  
ATOM    653  N   ILE B 423     -16.515  14.076  -7.577  1.00  0.00           N  
ATOM    654  CA  ILE B 423     -16.095  13.050  -6.644  1.00  0.00           C  
ATOM    655  C   ILE B 423     -17.281  12.392  -5.976  1.00  0.00           C  
ATOM    656  O   ILE B 423     -17.192  11.258  -5.517  1.00  0.00           O  
ATOM    657  CB  ILE B 423     -15.148  13.613  -5.585  1.00  0.00           C  
ATOM    658  CG1 ILE B 423     -13.852  14.067  -6.263  1.00  0.00           C  
ATOM    659  CG2 ILE B 423     -14.846  12.548  -4.546  1.00  0.00           C  
ATOM    660  CD1 ILE B 423     -12.773  14.529  -5.322  1.00  0.00           C  
ATOM    661  N   ARG B 424     -18.403  13.087  -5.923  1.00  0.00           N  
ATOM    662  CA  ARG B 424     -19.572  12.481  -5.318  1.00  0.00           C  
ATOM    663  C   ARG B 424     -20.057  11.423  -6.303  1.00  0.00           C  
ATOM    664  O   ARG B 424     -20.620  10.406  -5.912  1.00  0.00           O  
ATOM    665  CB  ARG B 424     -20.663  13.528  -5.069  1.00  0.00           C  
ATOM    666  CG  ARG B 424     -21.902  12.989  -4.347  1.00  0.00           C  
ATOM    667  CD  ARG B 424     -22.874  14.111  -4.013  1.00  0.00           C  
ATOM    668  NE  ARG B 424     -22.295  15.058  -3.062  1.00  0.00           N  
ATOM    669  CZ  ARG B 424     -22.391  14.948  -1.741  1.00  0.00           C  
ATOM    670  NH1 ARG B 424     -23.053  13.930  -1.209  1.00  0.00           N  
ATOM    671  NH2 ARG B 424     -21.820  15.852  -0.952  1.00  0.00           N  
ATOM    672  N   LYS B 425     -19.820  11.668  -7.586  1.00  0.00           N  
ATOM    673  CA  LYS B 425     -20.231  10.730  -8.618  1.00  0.00           C  
ATOM    674  C   LYS B 425     -19.505   9.412  -8.390  1.00  0.00           C  
ATOM    675  O   LYS B 425     -20.123   8.349  -8.369  1.00  0.00           O  
ATOM    676  CB  LYS B 425     -19.907  11.278 -10.014  1.00  0.00           C  
ATOM    677  CG  LYS B 425     -20.733  12.491 -10.435  1.00  0.00           C  
ATOM    678  CD  LYS B 425     -20.221  13.058 -11.761  1.00  0.00           C  
ATOM    679  CE  LYS B 425     -20.924  14.362 -12.157  1.00  0.00           C  
ATOM    680  NZ  LYS B 425     -22.370  14.186 -12.487  1.00  0.00           N  
ATOM    681  N   ILE B 426     -18.193   9.476  -8.210  1.00  0.00           N  
ATOM    682  CA  ILE B 426     -17.433   8.265  -7.973  1.00  0.00           C  
ATOM    683  C   ILE B 426     -17.857   7.661  -6.634  1.00  0.00           C  
ATOM    684  O   ILE B 426     -17.957   6.443  -6.491  1.00  0.00           O  
ATOM    685  CB  ILE B 426     -15.939   8.555  -7.935  1.00  0.00           C  
ATOM    686  CG1 ILE B 426     -15.545   9.363  -9.169  1.00  0.00           C  
ATOM    687  CG2 ILE B 426     -15.171   7.247  -7.864  1.00  0.00           C  
ATOM    688  CD1 ILE B 426     -14.065   9.641  -9.274  1.00  0.00           C  
ATOM    689  N   GLY B 427     -18.105   8.529  -5.657  1.00  0.00           N  
ATOM    690  CA  GLY B 427     -18.526   8.080  -4.344  1.00  0.00           C  
ATOM    691  C   GLY B 427     -19.864   7.367  -4.384  1.00  0.00           C  
ATOM    692  O   GLY B 427     -19.976   6.269  -3.851  1.00  0.00           O  
ATOM    693  N   ASP B 429     -20.873   7.981  -5.005  1.00  0.00           N  
ATOM    694  CA  ASP B 429     -22.208   7.382  -5.112  1.00  0.00           C  
ATOM    695  C   ASP B 429     -22.136   6.005  -5.744  1.00  0.00           C  
ATOM    696  O   ASP B 429     -22.936   5.125  -5.442  1.00  0.00           O  
ATOM    697  CB  ASP B 429     -23.138   8.248  -5.965  1.00  0.00           C  
ATOM    698  CG  ASP B 429     -23.537   9.533  -5.275  1.00  0.00           C  
ATOM    699  OD1 ASP B 429     -23.885   9.481  -4.072  1.00  0.00           O  
ATOM    700  OD2 ASP B 429     -23.517  10.590  -5.944  1.00  0.00           O  
ATOM    701  N   TYR B 431     -21.185   5.838  -6.649  1.00  0.00           N  
ATOM    702  CA  TYR B 431     -20.986   4.566  -7.312  1.00  0.00           C  
ATOM    703  C   TYR B 431     -20.490   3.565  -6.276  1.00  0.00           C  
ATOM    704  O   TYR B 431     -21.065   2.485  -6.118  1.00  0.00           O  
ATOM    705  CB  TYR B 431     -19.951   4.720  -8.418  1.00  0.00           C  
ATOM    706  CG  TYR B 431     -19.318   3.424  -8.838  1.00  0.00           C  
ATOM    707  CD1 TYR B 431     -20.088   2.386  -9.370  1.00  0.00           C  
ATOM    708  CD2 TYR B 431     -17.949   3.238  -8.717  1.00  0.00           C  
ATOM    709  CE1 TYR B 431     -19.502   1.190  -9.774  1.00  0.00           C  
ATOM    710  CE2 TYR B 431     -17.351   2.056  -9.118  1.00  0.00           C  
ATOM    711  CZ  TYR B 431     -18.130   1.037  -9.644  1.00  0.00           C  
ATOM    712  OH  TYR B 431     -17.525  -0.132 -10.032  1.00  0.00           O  
ATOM    713  N   ASN B 432     -19.419   3.934  -5.577  1.00  0.00           N  
ATOM    714  CA  ASN B 432     -18.842   3.083  -4.543  1.00  0.00           C  
ATOM    715  C   ASN B 432     -19.932   2.574  -3.616  1.00  0.00           C  
ATOM    716  O   ASN B 432     -19.878   1.428  -3.168  1.00  0.00           O  
ATOM    717  CB  ASN B 432     -17.789   3.851  -3.735  1.00  0.00           C  
ATOM    718  CG  ASN B 432     -16.477   3.999  -4.483  1.00  0.00           C  
ATOM    719  OD1 ASN B 432     -15.588   4.734  -4.052  1.00  0.00           O  
ATOM    720  ND2 ASN B 432     -16.345   3.296  -5.602  1.00  0.00           N  
ATOM    721  N   LYS B 433     -20.917   3.426  -3.335  1.00  0.00           N  
ATOM    722  CA  LYS B 433     -22.038   3.055  -2.474  1.00  0.00           C  
ATOM    723  C   LYS B 433     -22.768   1.858  -3.093  1.00  0.00           C  
ATOM    724  O   LYS B 433     -23.035   0.861  -2.416  1.00  0.00           O  
ATOM    725  CB  LYS B 433     -23.005   4.234  -2.322  1.00  0.00           C  
ATOM    726  CG  LYS B 433     -24.236   3.937  -1.469  1.00  0.00           C  
ATOM    727  CD  LYS B 433     -25.223   5.116  -1.470  1.00  0.00           C  
ATOM    728  CE  LYS B 433     -26.489   4.793  -0.662  1.00  0.00           C  
ATOM    729  NZ  LYS B 433     -27.481   5.913  -0.601  1.00  0.00           N  
ATOM    730  N   LYS B 434     -23.079   1.964  -4.383  1.00  0.00           N  
ATOM    731  CA  LYS B 434     -23.763   0.901  -5.097  1.00  0.00           C  
ATOM    732  C   LYS B 434     -22.976  -0.403  -5.019  1.00  0.00           C  
ATOM    733  O   LYS B 434     -23.559  -1.478  -4.868  1.00  0.00           O  
ATOM    734  CB  LYS B 434     -23.963   1.285  -6.567  1.00  0.00           C  
ATOM    735  CG  LYS B 434     -25.306   1.941  -6.911  1.00  0.00           C  
ATOM    736  CD  LYS B 434     -25.414   3.402  -6.462  1.00  0.00           C  
ATOM    737  CE  LYS B 434     -25.779   3.536  -4.986  1.00  0.00           C  
ATOM    738  NZ  LYS B 434     -25.921   4.965  -4.574  1.00  0.00           N  
ATOM    739  N   VAL B 435     -21.654  -0.311  -5.122  1.00  0.00           N  
ATOM    740  CA  VAL B 435     -20.808  -1.497  -5.067  1.00  0.00           C  
ATOM    741  C   VAL B 435     -20.787  -2.126  -3.674  1.00  0.00           C  
ATOM    742  O   VAL B 435     -20.668  -3.339  -3.541  1.00  0.00           O  
ATOM    743  CB  VAL B 435     -19.360  -1.170  -5.484  1.00  0.00           C  
ATOM    744  CG1 VAL B 435     -18.485  -2.396  -5.328  1.00  0.00           C  
ATOM    745  CG2 VAL B 435     -19.327  -0.690  -6.918  1.00  0.00           C  
ATOM    746  N   PHE B 436     -20.903  -1.303  -2.634  1.00  0.00           N  
ATOM    747  CA  PHE B 436     -20.893  -1.810  -1.263  1.00  0.00           C  
ATOM    748  C   PHE B 436     -22.256  -2.408  -0.894  1.00  0.00           C  
ATOM    749  O   PHE B 436     -22.368  -3.241   0.004  1.00  0.00           O  
ATOM    750  CB  PHE B 436     -20.522  -0.690  -0.270  1.00  0.00           C  
ATOM    751  CG  PHE B 436     -19.134  -0.109  -0.473  1.00  0.00           C  
ATOM    752  CD1 PHE B 436     -18.139  -0.829  -1.128  1.00  0.00           C  
ATOM    753  CD2 PHE B 436     -18.818   1.155   0.032  1.00  0.00           C  
ATOM    754  CE1 PHE B 436     -16.849  -0.297  -1.281  1.00  0.00           C  
ATOM    755  CE2 PHE B 436     -17.530   1.698  -0.112  1.00  0.00           C  
ATOM    756  CZ  PHE B 436     -16.544   0.974  -0.768  1.00  0.00           C  
ATOM    757  N   GLU B 437     -23.301  -1.968  -1.579  1.00  0.00           N  
ATOM    758  CA  GLU B 437     -24.632  -2.495  -1.316  1.00  0.00           C  
ATOM    759  C   GLU B 437     -24.697  -3.831  -2.041  1.00  0.00           C  
ATOM    760  O   GLU B 437     -25.270  -4.795  -1.541  1.00  0.00           O  
ATOM    761  CB  GLU B 437     -25.700  -1.521  -1.837  1.00  0.00           C  
ATOM    762  CG  GLU B 437     -25.663  -0.178  -1.119  1.00  0.00           C  
ATOM    763  CD  GLU B 437     -26.653   0.839  -1.663  1.00  0.00           C  
ATOM    764  OE1 GLU B 437     -26.594   1.132  -2.878  1.00  0.00           O  
ATOM    765  OE2 GLU B 437     -27.476   1.354  -0.865  1.00  0.00           O  
ATOM    766  N   ALA B 438     -24.071  -3.875  -3.214  1.00  0.00           N  
ATOM    767  CA  ALA B 438     -24.019  -5.081  -4.032  1.00  0.00           C  
ATOM    768  C   ALA B 438     -23.157  -6.126  -3.339  1.00  0.00           C  
ATOM    769  O   ALA B 438     -23.161  -7.296  -3.722  1.00  0.00           O  
ATOM    770  CB  ALA B 438     -23.438  -4.758  -5.415  1.00  0.00           C  
ATOM    771  N   MET B 439     -22.405  -5.698  -2.327  1.00  0.00           N  
ATOM    772  CA  MET B 439     -21.551  -6.612  -1.583  1.00  0.00           C  
ATOM    773  C   MET B 439     -22.324  -7.106  -0.364  1.00  0.00           C  
ATOM    774  O   MET B 439     -21.864  -7.993   0.365  1.00  0.00           O  
ATOM    775  CB  MET B 439     -20.252  -5.914  -1.155  1.00  0.00           C  
ATOM    776  CG  MET B 439     -19.320  -5.551  -2.311  1.00  0.00           C  
ATOM    777  SD  MET B 439     -17.764  -4.743  -1.792  1.00  0.00           S  
ATOM    778  CE  MET B 439     -16.677  -5.251  -3.075  1.00  0.00           C  
ATOM    779  N   GLY B 444     -23.504  -6.530  -0.147  1.00  0.00           N  
ATOM    780  CA  GLY B 444     -24.330  -6.941   0.975  1.00  0.00           C  
ATOM    781  C   GLY B 444     -24.291  -6.046   2.198  1.00  0.00           C  
ATOM    782  O   GLY B 444     -24.846  -6.404   3.241  1.00  0.00           O  
ATOM    783  N   LEU B 445     -23.651  -4.880   2.073  1.00  0.00           N  
ATOM    784  CA  LEU B 445     -23.526  -3.924   3.180  1.00  0.00           C  
ATOM    785  C   LEU B 445     -24.798  -3.113   3.405  1.00  0.00           C  
ATOM    786  O   LEU B 445     -25.455  -2.705   2.452  1.00  0.00           O  
ATOM    787  CB  LEU B 445     -22.360  -2.963   2.915  1.00  0.00           C  
ATOM    788  CG  LEU B 445     -21.969  -1.962   4.018  1.00  0.00           C  
ATOM    789  CD1 LEU B 445     -21.408  -2.721   5.214  1.00  0.00           C  
ATOM    790  CD2 LEU B 445     -20.938  -0.968   3.492  1.00  0.00           C  
ATOM    791  N   LYS B 460     -25.133  -2.889   4.672  1.00  0.00           N  
ATOM    792  CA  LYS B 460     -26.303  -2.110   5.050  1.00  0.00           C  
ATOM    793  C   LYS B 460     -25.852  -1.050   6.038  1.00  0.00           C  
ATOM    794  O   LYS B 460     -25.822  -1.291   7.248  1.00  0.00           O  
ATOM    795  CB  LYS B 460     -27.363  -3.001   5.705  1.00  0.00           C  
ATOM    796  CG  LYS B 460     -27.889  -4.099   4.797  1.00  0.00           C  
ATOM    797  CD  LYS B 460     -29.269  -4.593   5.220  1.00  0.00           C  
ATOM    798  CE  LYS B 460     -29.882  -5.473   4.129  1.00  0.00           C  
ATOM    799  NZ  LYS B 460     -31.286  -5.886   4.418  1.00  0.00           N  
ATOM    800  N   ALA B 472     -25.509   0.128   5.522  1.00  0.00           N  
ATOM    801  CA  ALA B 472     -25.033   1.223   6.365  1.00  0.00           C  
ATOM    802  C   ALA B 472     -25.480   2.578   5.870  1.00  0.00           C  
ATOM    803  O   ALA B 472     -26.017   2.698   4.773  1.00  0.00           O  
ATOM    804  CB  ALA B 472     -23.513   1.202   6.416  1.00  0.00           C  
ATOM    805  N   LYS B 473     -25.247   3.601   6.689  1.00  0.00           N  
ATOM    806  CA  LYS B 473     -25.569   4.973   6.307  1.00  0.00           C  
ATOM    807  C   LYS B 473     -24.246   5.579   5.829  1.00  0.00           C  
ATOM    808  O   LYS B 473     -23.209   5.413   6.481  1.00  0.00           O  
ATOM    809  CB  LYS B 473     -26.103   5.778   7.498  1.00  0.00           C  
ATOM    810  CG  LYS B 473     -26.736   7.112   7.083  1.00  0.00           C  
ATOM    811  CD  LYS B 473     -26.867   8.098   8.242  1.00  0.00           C  
ATOM    812  CE  LYS B 473     -25.512   8.684   8.629  1.00  0.00           C  
ATOM    813  NZ  LYS B 473     -25.604   9.684   9.733  1.00  0.00           N  
ATOM    814  N   TYR B 474     -24.278   6.263   4.690  1.00  0.00           N  
ATOM    815  CA  TYR B 474     -23.072   6.871   4.142  1.00  0.00           C  
ATOM    816  C   TYR B 474     -23.032   8.384   4.377  1.00  0.00           C  
ATOM    817  O   TYR B 474     -24.068   9.050   4.336  1.00  0.00           O  
ATOM    818  CB  TYR B 474     -22.964   6.582   2.639  1.00  0.00           C  
ATOM    819  CG  TYR B 474     -22.980   5.109   2.285  1.00  0.00           C  
ATOM    820  CD1 TYR B 474     -24.150   4.354   2.404  1.00  0.00           C  
ATOM    821  CD2 TYR B 474     -21.823   4.465   1.847  1.00  0.00           C  
ATOM    822  CE1 TYR B 474     -24.168   3.006   2.102  1.00  0.00           C  
ATOM    823  CE2 TYR B 474     -21.829   3.110   1.542  1.00  0.00           C  
ATOM    824  CZ  TYR B 474     -23.006   2.388   1.673  1.00  0.00           C  
ATOM    825  OH  TYR B 474     -23.027   1.048   1.384  1.00  0.00           O  
ATOM    826  N   VAL B 475     -21.835   8.919   4.623  1.00  0.00           N  
ATOM    827  CA  VAL B 475     -21.670  10.350   4.861  1.00  0.00           C  
ATOM    828  C   VAL B 475     -20.406  10.901   4.209  1.00  0.00           C  
ATOM    829  O   VAL B 475     -19.329  10.323   4.347  1.00  0.00           O  
ATOM    830  CB  VAL B 475     -21.586  10.664   6.369  1.00  0.00           C  
ATOM    831  CG1 VAL B 475     -21.590  12.158   6.578  1.00  0.00           C  
ATOM    832  CG2 VAL B 475     -22.742  10.025   7.109  1.00  0.00           C  
ATOM    833  N   TYR B 476     -20.537  12.020   3.499  1.00  0.00           N  
ATOM    834  CA  TYR B 476     -19.382  12.651   2.856  1.00  0.00           C  
ATOM    835  C   TYR B 476     -18.707  13.587   3.863  1.00  0.00           C  
ATOM    836  O   TYR B 476     -19.374  14.368   4.544  1.00  0.00           O  
ATOM    837  CB  TYR B 476     -19.811  13.438   1.607  1.00  0.00           C  
ATOM    838  CG  TYR B 476     -20.189  12.562   0.434  1.00  0.00           C  
ATOM    839  CD1 TYR B 476     -21.455  11.975   0.347  1.00  0.00           C  
ATOM    840  CD2 TYR B 476     -19.259  12.279  -0.571  1.00  0.00           C  
ATOM    841  CE1 TYR B 476     -21.784  11.126  -0.713  1.00  0.00           C  
ATOM    842  CE2 TYR B 476     -19.569  11.434  -1.629  1.00  0.00           C  
ATOM    843  CZ  TYR B 476     -20.833  10.859  -1.700  1.00  0.00           C  
ATOM    844  OH  TYR B 476     -21.144  10.026  -2.763  1.00  0.00           O  
ATOM    845  N   GLY B 477     -17.387  13.496   3.969  1.00  0.00           N  
ATOM    846  CA  GLY B 477     -16.677  14.334   4.918  1.00  0.00           C  
ATOM    847  C   GLY B 477     -17.021  15.804   4.771  1.00  0.00           C  
ATOM    848  O   GLY B 477     -17.313  16.491   5.753  1.00  0.00           O  
ATOM    849  N   SER B 478     -17.006  16.275   3.528  1.00  0.00           N  
ATOM    850  CA  SER B 478     -17.283  17.665   3.228  1.00  0.00           C  
ATOM    851  C   SER B 478     -18.572  18.180   3.851  1.00  0.00           C  
ATOM    852  O   SER B 478     -18.757  19.394   3.987  1.00  0.00           O  
ATOM    853  CB  SER B 478     -17.336  17.870   1.717  1.00  0.00           C  
ATOM    854  OG  SER B 478     -18.492  17.262   1.178  1.00  0.00           O  
ATOM    855  N   GLU B 479     -19.463  17.274   4.230  1.00  0.00           N  
ATOM    856  CA  GLU B 479     -20.730  17.680   4.829  1.00  0.00           C  
ATOM    857  C   GLU B 479     -20.590  18.168   6.269  1.00  0.00           C  
ATOM    858  O   GLU B 479     -21.447  18.901   6.767  1.00  0.00           O  
ATOM    859  CB  GLU B 479     -21.732  16.522   4.776  1.00  0.00           C  
ATOM    860  CG  GLU B 479     -22.093  16.078   3.354  1.00  0.00           C  
ATOM    861  CD  GLU B 479     -23.063  14.899   3.327  1.00  0.00           C  
ATOM    862  OE1 GLU B 479     -24.202  15.057   3.814  1.00  0.00           O  
ATOM    863  OE2 GLU B 479     -22.687  13.816   2.824  1.00  0.00           O  
ATOM    864  N   PHE B 482     -19.509  17.785   6.939  1.00  0.00           N  
ATOM    865  CA  PHE B 482     -19.336  18.194   8.326  1.00  0.00           C  
ATOM    866  C   PHE B 482     -17.935  18.648   8.715  1.00  0.00           C  
ATOM    867  O   PHE B 482     -17.771  19.400   9.680  1.00  0.00           O  
ATOM    868  CB  PHE B 482     -19.766  17.044   9.245  1.00  0.00           C  
ATOM    869  CG  PHE B 482     -18.848  15.857   9.208  1.00  0.00           C  
ATOM    870  CD1 PHE B 482     -17.683  15.840   9.962  1.00  0.00           C  
ATOM    871  CD2 PHE B 482     -19.153  14.745   8.423  1.00  0.00           C  
ATOM    872  CE1 PHE B 482     -16.832  14.721   9.938  1.00  0.00           C  
ATOM    873  CE2 PHE B 482     -18.310  13.618   8.390  1.00  0.00           C  
ATOM    874  CZ  PHE B 482     -17.151  13.606   9.146  1.00  0.00           C  
ATOM    875  N   GLN B 485     -16.938  18.184   7.965  1.00  0.00           N  
ATOM    876  CA  GLN B 485     -15.522  18.491   8.224  1.00  0.00           C  
ATOM    877  C   GLN B 485     -15.093  19.957   8.067  1.00  0.00           C  
ATOM    878  O   GLN B 485     -13.945  20.316   8.361  1.00  0.00           O  
ATOM    879  CB  GLN B 485     -14.627  17.567   7.373  1.00  0.00           C  
ATOM    880  CG  GLN B 485     -14.790  16.098   7.755  1.00  0.00           C  
ATOM    881  CD  GLN B 485     -13.929  15.156   6.945  1.00  0.00           C  
ATOM    882  OE1 GLN B 485     -13.802  15.307   5.731  1.00  0.00           O  
ATOM    883  NE2 GLN B 485     -13.345  14.160   7.612  1.00  0.00           N  
ATOM    884  N   LEU B 486     -16.007  20.801   7.604  1.00  0.00           N  
ATOM    885  CA  LEU B 486     -15.708  22.220   7.478  1.00  0.00           C  
ATOM    886  C   LEU B 486     -16.706  23.010   8.296  1.00  0.00           C  
ATOM    887  O   LEU B 486     -16.850  24.212   8.108  1.00  0.00           O  
ATOM    888  CB  LEU B 486     -15.750  22.683   6.020  1.00  0.00           C  
ATOM    889  CG  LEU B 486     -14.605  22.150   5.154  1.00  0.00           C  
ATOM    890  CD1 LEU B 486     -14.767  22.683   3.753  1.00  0.00           C  
ATOM    891  CD2 LEU B 486     -13.246  22.557   5.749  1.00  0.00           C  
ATOM    892  N   ASP B 489     -17.400  22.324   9.199  1.00  0.00           N  
ATOM    893  CA  ASP B 489     -18.370  22.973  10.078  1.00  0.00           C  
ATOM    894  C   ASP B 489     -17.629  23.673  11.221  1.00  0.00           C  
ATOM    895  O   ASP B 489     -16.506  23.290  11.573  1.00  0.00           O  
ATOM    896  CB  ASP B 489     -19.354  21.941  10.639  1.00  0.00           C  
ATOM    897  CG  ASP B 489     -20.441  21.568   9.643  1.00  0.00           C  
ATOM    898  OD1 ASP B 489     -20.372  22.034   8.481  1.00  0.00           O  
ATOM    899  OD2 ASP B 489     -21.363  20.808  10.025  1.00  0.00           O  
ATOM    900  N   LYS B 490     -18.248  24.693  11.802  1.00  0.00           N  
ATOM    901  CA  LYS B 490     -17.601  25.423  12.887  1.00  0.00           C  
ATOM    902  C   LYS B 490     -17.265  24.539  14.074  1.00  0.00           C  
ATOM    903  O   LYS B 490     -16.094  24.408  14.439  1.00  0.00           O  
ATOM    904  CB  LYS B 490     -18.469  26.588  13.345  1.00  0.00           C  
ATOM    905  CG  LYS B 490     -18.739  27.600  12.247  1.00  0.00           C  
ATOM    906  CD  LYS B 490     -19.118  28.928  12.852  1.00  0.00           C  
ATOM    907  CE  LYS B 490     -19.498  29.933  11.800  1.00  0.00           C  
ATOM    908  NZ  LYS B 490     -19.555  31.232  12.494  1.00  0.00           N  
ATOM    909  N   ASP B 494     -18.285  23.939  14.677  1.00  0.00           N  
ATOM    910  CA  ASP B 494     -18.081  23.053  15.825  1.00  0.00           C  
ATOM    911  C   ASP B 494     -16.952  22.056  15.569  1.00  0.00           C  
ATOM    912  O   ASP B 494     -16.080  21.852  16.415  1.00  0.00           O  
ATOM    913  CB  ASP B 494     -19.380  22.296  16.150  1.00  0.00           C  
ATOM    914  CG  ASP B 494     -19.886  21.458  14.977  1.00  0.00           C  
ATOM    915  OD1 ASP B 494     -19.670  21.852  13.807  1.00  0.00           O  
ATOM    916  OD2 ASP B 494     -20.522  20.411  15.216  1.00  0.00           O  
ATOM    917  N   TYR B 495     -16.959  21.447  14.390  1.00  0.00           N  
ATOM    918  CA  TYR B 495     -15.940  20.470  14.060  1.00  0.00           C  
ATOM    919  C   TYR B 495     -14.545  21.079  13.966  1.00  0.00           C  
ATOM    920  O   TYR B 495     -13.598  20.569  14.570  1.00  0.00           O  
ATOM    921  CB  TYR B 495     -16.316  19.748  12.760  1.00  0.00           C  
ATOM    922  CG  TYR B 495     -15.299  18.737  12.271  1.00  0.00           C  
ATOM    923  CD1 TYR B 495     -14.143  19.149  11.609  1.00  0.00           C  
ATOM    924  CD2 TYR B 495     -15.491  17.367  12.470  1.00  0.00           C  
ATOM    925  CE1 TYR B 495     -13.198  18.226  11.157  1.00  0.00           C  
ATOM    926  CE2 TYR B 495     -14.552  16.431  12.017  1.00  0.00           C  
ATOM    927  CZ  TYR B 495     -13.407  16.868  11.362  1.00  0.00           C  
ATOM    928  OH  TYR B 495     -12.464  15.968  10.900  1.00  0.00           O  
ATOM    929  N   THR B 496     -14.420  22.177  13.225  1.00  0.00           N  
ATOM    930  CA  THR B 496     -13.129  22.837  13.048  1.00  0.00           C  
ATOM    931  C   THR B 496     -12.606  23.449  14.341  1.00  0.00           C  
ATOM    932  O   THR B 496     -11.393  23.444  14.618  1.00  0.00           O  
ATOM    933  CB  THR B 496     -13.235  23.878  11.937  1.00  0.00           C  
ATOM    934  OG1 THR B 496     -13.432  23.178  10.701  1.00  0.00           O  
ATOM    935  CG2 THR B 496     -11.976  24.741  11.854  1.00  0.00           C  
ATOM    936  N   LEU B 498     -13.528  23.960  15.145  1.00  0.00           N  
ATOM    937  CA  LEU B 498     -13.152  24.526  16.423  1.00  0.00           C  
ATOM    938  C   LEU B 498     -12.558  23.370  17.223  1.00  0.00           C  
ATOM    939  O   LEU B 498     -11.578  23.540  17.962  1.00  0.00           O  
ATOM    940  CB  LEU B 498     -14.385  25.081  17.131  1.00  0.00           C  
ATOM    941  CG  LEU B 498     -14.148  25.710  18.498  1.00  0.00           C  
ATOM    942  CD1 LEU B 498     -13.113  26.820  18.372  1.00  0.00           C  
ATOM    943  CD2 LEU B 498     -15.473  26.238  19.050  1.00  0.00           C  
ATOM    944  N   ASN B 499     -13.127  22.177  17.055  1.00  0.00           N  
ATOM    945  CA  ASN B 499     -12.616  21.036  17.805  1.00  0.00           C  
ATOM    946  C   ASN B 499     -11.263  20.556  17.313  1.00  0.00           C  
ATOM    947  O   ASN B 499     -10.527  19.907  18.048  1.00  0.00           O  
ATOM    948  CB  ASN B 499     -13.606  19.876  17.805  1.00  0.00           C  
ATOM    949  CG  ASN B 499     -13.474  19.029  19.049  1.00  0.00           C  
ATOM    950  OD1 ASN B 499     -13.597  19.539  20.166  1.00  0.00           O  
ATOM    951  ND2 ASN B 499     -13.204  17.741  18.873  1.00  0.00           N  
ATOM    952  N   VAL B 500     -10.934  20.872  16.070  1.00  0.00           N  
ATOM    953  CA  VAL B 500      -9.634  20.489  15.527  1.00  0.00           C  
ATOM    954  C   VAL B 500      -8.553  21.360  16.167  1.00  0.00           C  
ATOM    955  O   VAL B 500      -7.447  20.895  16.420  1.00  0.00           O  
ATOM    956  CB  VAL B 500      -9.582  20.674  13.992  1.00  0.00           C  
ATOM    957  CG1 VAL B 500      -8.180  20.391  13.479  1.00  0.00           C  
ATOM    958  CG2 VAL B 500     -10.594  19.746  13.331  1.00  0.00           C  
ATOM    959  N   TYR B 501      -8.883  22.625  16.431  1.00  0.00           N  
ATOM    960  CA  TYR B 501      -7.926  23.542  17.046  1.00  0.00           C  
ATOM    961  C   TYR B 501      -7.718  23.224  18.529  1.00  0.00           C  
ATOM    962  O   TYR B 501      -6.638  23.461  19.066  1.00  0.00           O  
ATOM    963  CB  TYR B 501      -8.379  25.001  16.885  1.00  0.00           C  
ATOM    964  CG  TYR B 501      -8.446  25.514  15.443  1.00  0.00           C  
ATOM    965  CD1 TYR B 501      -7.423  25.247  14.518  1.00  0.00           C  
ATOM    966  CD2 TYR B 501      -9.510  26.315  15.025  1.00  0.00           C  
ATOM    967  CE1 TYR B 501      -7.464  25.772  13.222  1.00  0.00           C  
ATOM    968  CE2 TYR B 501      -9.560  26.838  13.741  1.00  0.00           C  
ATOM    969  CZ  TYR B 501      -8.538  26.568  12.843  1.00  0.00           C  
ATOM    970  OH  TYR B 501      -8.619  27.103  11.570  1.00  0.00           O  
ATOM    971  N   ARG B 502      -8.735  22.692  19.201  1.00  0.00           N  
ATOM    972  CA  ARG B 502      -8.560  22.354  20.610  1.00  0.00           C  
ATOM    973  C   ARG B 502      -7.614  21.168  20.706  1.00  0.00           C  
ATOM    974  O   ARG B 502      -6.691  21.152  21.533  1.00  0.00           O  
ATOM    975  CB  ARG B 502      -9.873  21.948  21.274  1.00  0.00           C  
ATOM    976  CG  ARG B 502     -10.915  23.012  21.344  1.00  0.00           C  
ATOM    977  CD  ARG B 502     -11.812  22.800  22.552  1.00  0.00           C  
ATOM    978  NE  ARG B 502     -12.955  23.698  22.503  1.00  0.00           N  
ATOM    979  CZ  ARG B 502     -14.030  23.479  21.753  1.00  0.00           C  
ATOM    980  NH1 ARG B 502     -14.102  22.383  21.005  1.00  0.00           N  
ATOM    981  NH2 ARG B 502     -15.018  24.367  21.724  1.00  0.00           N  
ATOM    982  N   LEU B 503      -7.864  20.167  19.863  1.00  0.00           N  
ATOM    983  CA  LEU B 503      -7.061  18.959  19.855  1.00  0.00           C  
ATOM    984  C   LEU B 503      -5.599  19.221  19.527  1.00  0.00           C  
ATOM    985  O   LEU B 503      -4.706  18.579  20.090  1.00  0.00           O  
ATOM    986  CB  LEU B 503      -7.650  17.944  18.874  1.00  0.00           C  
ATOM    987  CG  LEU B 503      -8.940  17.262  19.348  1.00  0.00           C  
ATOM    988  CD1 LEU B 503      -9.524  16.415  18.240  1.00  0.00           C  
ATOM    989  CD2 LEU B 503      -8.636  16.403  20.563  1.00  0.00           C  
ATOM    990  N   ALA B 504      -5.349  20.163  18.626  1.00  0.00           N  
ATOM    991  CA  ALA B 504      -3.983  20.470  18.236  1.00  0.00           C  
ATOM    992  C   ALA B 504      -3.237  21.159  19.377  1.00  0.00           C  
ATOM    993  O   ALA B 504      -2.003  21.190  19.397  1.00  0.00           O  
ATOM    994  CB  ALA B 504      -3.983  21.344  17.000  1.00  0.00           C  
ATOM    995  N   LEU B 841      -3.994  21.712  20.320  1.00  0.00           N  
ATOM    996  CA  LEU B 841      -3.415  22.389  21.478  1.00  0.00           C  
ATOM    997  C   LEU B 841      -3.004  21.389  22.559  1.00  0.00           C  
ATOM    998  O   LEU B 841      -2.299  21.737  23.506  1.00  0.00           O  
ATOM    999  CB  LEU B 841      -4.423  23.381  22.069  1.00  0.00           C  
ATOM   1000  CG  LEU B 841      -4.309  24.826  21.587  1.00  0.00           C  
ATOM   1001  CD1 LEU B 841      -5.532  25.640  21.987  1.00  0.00           C  
ATOM   1002  CD2 LEU B 841      -3.053  25.420  22.181  1.00  0.00           C  
ATOM   1003  N   LYS B 844      -3.461  20.148  22.415  1.00  0.00           N  
ATOM   1004  CA  LYS B 844      -3.153  19.097  23.376  1.00  0.00           C  
ATOM   1005  C   LYS B 844      -2.386  17.933  22.761  1.00  0.00           C  
ATOM   1006  O   LYS B 844      -2.052  16.968  23.446  1.00  0.00           O  
ATOM   1007  CB  LYS B 844      -4.441  18.598  24.027  1.00  0.00           C  
ATOM   1008  CG  LYS B 844      -5.142  19.681  24.814  1.00  0.00           C  
ATOM   1009  CD  LYS B 844      -6.218  19.130  25.740  1.00  0.00           C  
ATOM   1010  CE  LYS B 844      -6.834  20.247  26.596  1.00  0.00           C  
ATOM   1011  NZ  LYS B 844      -5.808  21.015  27.372  1.00  0.00           N  
ATOM   1012  N   THR B 845      -2.105  18.029  21.468  1.00  0.00           N  
ATOM   1013  CA  THR B 845      -1.362  16.989  20.772  1.00  0.00           C  
ATOM   1014  C   THR B 845       0.037  17.545  20.559  1.00  0.00           C  
ATOM   1015  O   THR B 845       0.205  18.756  20.423  1.00  0.00           O  
ATOM   1016  CB  THR B 845      -2.000  16.654  19.400  1.00  0.00           C  
ATOM   1017  OG1 THR B 845      -3.357  16.227  19.587  1.00  0.00           O  
ATOM   1018  CG2 THR B 845      -1.222  15.551  18.706  1.00  0.00           C  
ATOM   1019  N   THR B 846       1.038  16.671  20.539  1.00  0.00           N  
ATOM   1020  CA  THR B 846       2.415  17.110  20.357  1.00  0.00           C  
ATOM   1021  C   THR B 846       2.853  16.982  18.913  1.00  0.00           C  
ATOM   1022  O   THR B 846       2.347  16.143  18.171  1.00  0.00           O  
ATOM   1023  CB  THR B 846       3.387  16.294  21.246  1.00  0.00           C  
ATOM   1024  OG1 THR B 846       3.080  16.523  22.627  1.00  0.00           O  
ATOM   1025  CG2 THR B 846       4.841  16.688  20.977  1.00  0.00           C  
ATOM   1026  N   LEU B 847       3.794  17.832  18.522  1.00  0.00           N  
ATOM   1027  CA  LEU B 847       4.329  17.818  17.171  1.00  0.00           C  
ATOM   1028  C   LEU B 847       5.276  16.638  17.038  1.00  0.00           C  
ATOM   1029  O   LEU B 847       6.128  16.609  16.149  1.00  0.00           O  
ATOM   1030  CB  LEU B 847       5.083  19.118  16.890  1.00  0.00           C  
ATOM   1031  CG  LEU B 847       4.219  20.360  16.682  1.00  0.00           C  
ATOM   1032  CD1 LEU B 847       5.091  21.605  16.675  1.00  0.00           C  
ATOM   1033  CD2 LEU B 847       3.453  20.219  15.374  1.00  0.00           C  
ATOM   1034  N   LYS B 848       5.125  15.663  17.929  1.00  0.00           N  
ATOM   1035  CA  LYS B 848       5.976  14.484  17.913  1.00  0.00           C  
ATOM   1036  C   LYS B 848       5.150  13.203  18.019  1.00  0.00           C  
ATOM   1037  O   LYS B 848       5.304  12.294  17.200  1.00  0.00           O  
ATOM   1038  CB  LYS B 848       6.990  14.571  19.054  1.00  0.00           C  
ATOM   1039  CG  LYS B 848       8.217  13.715  18.847  1.00  0.00           C  
ATOM   1040  CD  LYS B 848       9.313  14.104  19.814  1.00  0.00           C  
ATOM   1041  CE  LYS B 848      10.579  13.316  19.540  1.00  0.00           C  
ATOM   1042  NZ  LYS B 848      11.690  13.732  20.437  1.00  0.00           N  
ATOM   1043  N   ARG B1089       4.266  13.133  19.014  1.00  0.00           N  
ATOM   1044  CA  ARG B1089       3.419  11.955  19.193  1.00  0.00           C  
ATOM   1045  C   ARG B1089       2.489  11.801  17.995  1.00  0.00           C  
ATOM   1046  O   ARG B1089       1.559  10.991  18.006  1.00  0.00           O  
ATOM   1047  CB  ARG B1089       2.611  12.064  20.492  1.00  0.00           C  
ATOM   1048  CG  ARG B1089       1.762  13.317  20.614  1.00  0.00           C  
ATOM   1049  CD  ARG B1089       1.747  13.820  22.056  1.00  0.00           C  
ATOM   1050  NE  ARG B1089       0.810  13.126  22.938  1.00  0.00           N  
ATOM   1051  CZ  ARG B1089      -0.485  13.413  23.023  1.00  0.00           C  
ATOM   1052  NH1 ARG B1089      -1.002  14.379  22.276  1.00  0.00           N  
ATOM   1053  NH2 ARG B1089      -1.260  12.750  23.868  1.00  0.00           N  
ATOM   1054  N   ALA B1090       2.760  12.593  16.962  1.00  0.00           N  
ATOM   1055  CA  ALA B1090       1.995  12.573  15.725  1.00  0.00           C  
ATOM   1056  C   ALA B1090       2.950  12.234  14.583  1.00  0.00           C  
ATOM   1057  O   ALA B1090       3.001  11.089  14.128  1.00  0.00           O  
ATOM   1058  CB  ALA B1090       1.343  13.935  15.486  1.00  0.00           C  
ATOM   1059  N   ARG B1179       3.714  13.233  14.144  1.00  0.00           N  
ATOM   1060  CA  ARG B1179       4.676  13.082  13.053  1.00  0.00           C  
ATOM   1061  C   ARG B1179       5.359  11.717  13.113  1.00  0.00           C  
ATOM   1062  O   ARG B1179       5.410  10.993  12.119  1.00  0.00           O  
ATOM   1063  CB  ARG B1179       5.734  14.190  13.136  1.00  0.00           C  
ATOM   1064  CG  ARG B1179       6.378  14.603  11.807  1.00  0.00           C  
ATOM   1065  CD  ARG B1179       6.937  13.428  11.017  1.00  0.00           C  
ATOM   1066  NE  ARG B1179       5.997  12.942  10.004  1.00  0.00           N  
ATOM   1067  CZ  ARG B1179       5.695  13.594   8.881  1.00  0.00           C  
ATOM   1068  NH1 ARG B1179       6.259  14.767   8.613  1.00  0.00           N  
ATOM   1069  NH2 ARG B1179       4.827  13.072   8.019  1.00  0.00           N  
ATOM   1070  N   PRO B1192       8.336  16.842   4.599  1.00  0.00           N  
ATOM   1071  CA  PRO B1192       7.266  16.754   5.600  1.00  0.00           C  
ATOM   1072  C   PRO B1192       6.445  18.045   5.677  1.00  0.00           C  
ATOM   1073  O   PRO B1192       6.924  19.072   6.170  1.00  0.00           O  
ATOM   1074  CB  PRO B1192       8.031  16.469   6.886  1.00  0.00           C  
ATOM   1075  CG  PRO B1192       9.300  17.268   6.675  1.00  0.00           C  
ATOM   1076  CD  PRO B1192       9.659  16.940   5.244  1.00  0.00           C  
ATOM   1077  N   LYS B1193       5.209  17.973   5.183  1.00  0.00           N  
ATOM   1078  CA  LYS B1193       4.287  19.110   5.167  1.00  0.00           C  
ATOM   1079  C   LYS B1193       3.393  19.163   6.410  1.00  0.00           C  
ATOM   1080  O   LYS B1193       3.094  18.140   7.017  1.00  0.00           O  
ATOM   1081  CB  LYS B1193       3.439  19.052   3.893  1.00  0.00           C  
ATOM   1082  CG  LYS B1193       4.002  19.860   2.705  1.00  0.00           C  
ATOM   1083  CD  LYS B1193       5.533  19.960   2.699  1.00  0.00           C  
ATOM   1084  CE  LYS B1193       6.212  18.594   2.559  1.00  0.00           C  
ATOM   1085  NZ  LYS B1193       7.697  18.626   2.793  1.00  0.00           N  
ATOM   1086  N   VAL B1194       2.979  20.366   6.793  1.00  0.00           N  
ATOM   1087  CA  VAL B1194       2.134  20.543   7.971  1.00  0.00           C  
ATOM   1088  C   VAL B1194       0.908  19.639   7.964  1.00  0.00           C  
ATOM   1089  O   VAL B1194       0.554  19.049   8.988  1.00  0.00           O  
ATOM   1090  CB  VAL B1194       1.661  21.996   8.094  1.00  0.00           C  
ATOM   1091  CG1 VAL B1194       0.756  22.148   9.316  1.00  0.00           C  
ATOM   1092  CG2 VAL B1194       2.864  22.910   8.202  1.00  0.00           C  
ATOM   1093  N   ALA B1195       0.260  19.542   6.809  1.00  0.00           N  
ATOM   1094  CA  ALA B1195      -0.924  18.712   6.655  1.00  0.00           C  
ATOM   1095  C   ALA B1195      -0.755  17.286   7.207  1.00  0.00           C  
ATOM   1096  O   ALA B1195      -1.696  16.708   7.748  1.00  0.00           O  
ATOM   1097  CB  ALA B1195      -1.307  18.661   5.195  1.00  0.00           C  
ATOM   1098  N   GLU B1196       0.444  16.727   7.071  1.00  0.00           N  
ATOM   1099  CA  GLU B1196       0.714  15.376   7.552  1.00  0.00           C  
ATOM   1100  C   GLU B1196       0.351  15.234   9.028  1.00  0.00           C  
ATOM   1101  O   GLU B1196      -0.343  14.293   9.422  1.00  0.00           O  
ATOM   1102  CB  GLU B1196       2.196  15.017   7.377  1.00  0.00           C  
ATOM   1103  CG  GLU B1196       2.805  15.322   6.009  1.00  0.00           C  
ATOM   1104  CD  GLU B1196       1.892  14.967   4.848  1.00  0.00           C  
ATOM   1105  OE1 GLU B1196       1.263  13.885   4.885  1.00  0.00           O  
ATOM   1106  OE2 GLU B1196       1.813  15.771   3.892  1.00  0.00           O  
ATOM   1107  N   VAL B1198       0.823  16.182   9.831  1.00  0.00           N  
ATOM   1108  CA  VAL B1198       0.592  16.178  11.270  1.00  0.00           C  
ATOM   1109  C   VAL B1198      -0.828  16.584  11.659  1.00  0.00           C  
ATOM   1110  O   VAL B1198      -1.193  16.531  12.834  1.00  0.00           O  
ATOM   1111  CB  VAL B1198       1.595  17.124  11.978  1.00  0.00           C  
ATOM   1112  CG1 VAL B1198       1.169  18.572  11.791  1.00  0.00           C  
ATOM   1113  CG2 VAL B1198       1.700  16.783  13.450  1.00  0.00           C  
ATOM   1114  N   ILE B1199      -1.631  16.989  10.678  1.00  0.00           N  
ATOM   1115  CA  ILE B1199      -3.005  17.409  10.957  1.00  0.00           C  
ATOM   1116  C   ILE B1199      -4.029  16.315  10.693  1.00  0.00           C  
ATOM   1117  O   ILE B1199      -5.036  16.228  11.396  1.00  0.00           O  
ATOM   1118  CB  ILE B1199      -3.395  18.659  10.126  1.00  0.00           C  
ATOM   1119  CG1 ILE B1199      -2.640  19.877  10.641  1.00  0.00           C  
ATOM   1120  CG2 ILE B1199      -4.898  18.902  10.199  1.00  0.00           C  
ATOM   1121  CD1 ILE B1199      -2.982  21.132   9.899  1.00  0.00           C  
ATOM   1122  N   TYR B1200      -3.774  15.485   9.683  1.00  0.00           N  
ATOM   1123  CA  TYR B1200      -4.692  14.404   9.343  1.00  0.00           C  
ATOM   1124  C   TYR B1200      -5.001  13.511  10.550  1.00  0.00           C  
ATOM   1125  O   TYR B1200      -6.154  13.132  10.776  1.00  0.00           O  
ATOM   1126  CB  TYR B1200      -4.126  13.549   8.198  1.00  0.00           C  
ATOM   1127  CG  TYR B1200      -4.003  14.262   6.863  1.00  0.00           C  
ATOM   1128  CD1 TYR B1200      -5.042  15.059   6.371  1.00  0.00           C  
ATOM   1129  CD2 TYR B1200      -2.866  14.095   6.062  1.00  0.00           C  
ATOM   1130  CE1 TYR B1200      -4.952  15.669   5.110  1.00  0.00           C  
ATOM   1131  CE2 TYR B1200      -2.764  14.696   4.800  1.00  0.00           C  
ATOM   1132  CZ  TYR B1200      -3.811  15.478   4.331  1.00  0.00           C  
ATOM   1133  OH  TYR B1200      -3.731  16.052   3.082  1.00  0.00           O  
ATOM   1134  N   PRO B1201      -3.975  13.157  11.340  1.00  0.00           N  
ATOM   1135  CA  PRO B1201      -4.232  12.307  12.504  1.00  0.00           C  
ATOM   1136  C   PRO B1201      -5.169  12.949  13.525  1.00  0.00           C  
ATOM   1137  O   PRO B1201      -5.877  12.243  14.247  1.00  0.00           O  
ATOM   1138  CB  PRO B1201      -2.827  12.034  13.058  1.00  0.00           C  
ATOM   1139  CG  PRO B1201      -2.017  13.214  12.588  1.00  0.00           C  
ATOM   1140  CD  PRO B1201      -2.533  13.423  11.187  1.00  0.00           C  
ATOM   1141  N   ILE B1202      -5.179  14.281  13.584  1.00  0.00           N  
ATOM   1142  CA  ILE B1202      -6.057  14.991  14.510  1.00  0.00           C  
ATOM   1143  C   ILE B1202      -7.464  15.051  13.926  1.00  0.00           C  
ATOM   1144  O   ILE B1202      -8.451  14.990  14.659  1.00  0.00           O  
ATOM   1145  CB  ILE B1202      -5.570  16.421  14.772  1.00  0.00           C  
ATOM   1146  CG1 ILE B1202      -4.193  16.380  15.433  1.00  0.00           C  
ATOM   1147  CG2 ILE B1202      -6.564  17.159  15.669  1.00  0.00           C  
ATOM   1148  CD1 ILE B1202      -3.572  17.741  15.644  1.00  0.00           C  
ATOM   1149  N   MET B1203      -7.552  15.174  12.603  1.00  0.00           N  
ATOM   1150  CA  MET B1203      -8.844  15.218  11.924  1.00  0.00           C  
ATOM   1151  C   MET B1203      -9.527  13.859  12.061  1.00  0.00           C  
ATOM   1152  O   MET B1203     -10.751  13.769  12.171  1.00  0.00           O  
ATOM   1153  CB  MET B1203      -8.669  15.560  10.436  1.00  0.00           C  
ATOM   1154  CG  MET B1203      -8.576  17.055  10.140  1.00  0.00           C  
ATOM   1155  SD  MET B1203      -8.662  17.445   8.371  1.00  0.00           S  
ATOM   1156  CE  MET B1203     -10.409  17.024   8.037  1.00  0.00           C  
ATOM   1157  N   GLN B1204      -8.723  12.802  12.064  1.00  0.00           N  
ATOM   1158  CA  GLN B1204      -9.260  11.457  12.186  1.00  0.00           C  
ATOM   1159  C   GLN B1204      -9.835  11.214  13.581  1.00  0.00           C  
ATOM   1160  O   GLN B1204     -10.933  10.673  13.731  1.00  0.00           O  
ATOM   1161  CB  GLN B1204      -8.172  10.442  11.882  1.00  0.00           C  
ATOM   1162  CG  GLN B1204      -8.699   9.174  11.257  1.00  0.00           C  
ATOM   1163  CD  GLN B1204      -7.603   8.409  10.570  1.00  0.00           C  
ATOM   1164  OE1 GLN B1204      -6.866   8.969   9.753  1.00  0.00           O  
ATOM   1165  NE2 GLN B1204      -7.482   7.123  10.890  1.00  0.00           N  
ATOM   1166  N   VAL B1205      -9.086  11.611  14.601  1.00  0.00           N  
ATOM   1167  CA  VAL B1205      -9.556  11.461  15.971  1.00  0.00           C  
ATOM   1168  C   VAL B1205     -10.842  12.286  16.124  1.00  0.00           C  
ATOM   1169  O   VAL B1205     -11.769  11.914  16.846  1.00  0.00           O  
ATOM   1170  CB  VAL B1205      -8.482  11.961  16.964  1.00  0.00           C  
ATOM   1171  CG1 VAL B1205      -9.058  12.048  18.380  1.00  0.00           C  
ATOM   1172  CG2 VAL B1205      -7.290  11.012  16.935  1.00  0.00           C  
ATOM   1173  N   ASN B1206     -10.897  13.400  15.411  1.00  0.00           N  
ATOM   1174  CA  ASN B1206     -12.054  14.265  15.464  1.00  0.00           C  
ATOM   1175  C   ASN B1206     -13.216  13.640  14.680  1.00  0.00           C  
ATOM   1176  O   ASN B1206     -14.388  13.854  15.001  1.00  0.00           O  
ATOM   1177  CB  ASN B1206     -11.669  15.638  14.916  1.00  0.00           C  
ATOM   1178  CG  ASN B1206     -12.591  16.729  15.401  1.00  0.00           C  
ATOM   1179  OD1 ASN B1206     -13.027  16.719  16.555  1.00  0.00           O  
ATOM   1180  ND2 ASN B1206     -12.889  17.689  14.526  1.00  0.00           N  
ATOM   1181  N   ASP B1207     -12.892  12.864  13.648  1.00  0.00           N  
ATOM   1182  CA  ASP B1207     -13.925  12.192  12.864  1.00  0.00           C  
ATOM   1183  C   ASP B1207     -14.572  11.142  13.778  1.00  0.00           C  
ATOM   1184  O   ASP B1207     -15.801  11.036  13.860  1.00  0.00           O  
ATOM   1185  CB  ASP B1207     -13.322  11.506  11.627  1.00  0.00           C  
ATOM   1186  CG  ASP B1207     -13.056  12.477  10.483  1.00  0.00           C  
ATOM   1187  OD1 ASP B1207     -13.616  13.593  10.512  1.00  0.00           O  
ATOM   1188  OD2 ASP B1207     -12.306  12.126   9.541  1.00  0.00           O  
ATOM   1189  N   ILE B1208     -13.734  10.376  14.472  1.00  0.00           N  
ATOM   1190  CA  ILE B1208     -14.214   9.341  15.380  1.00  0.00           C  
ATOM   1191  C   ILE B1208     -15.133   9.957  16.442  1.00  0.00           C  
ATOM   1192  O   ILE B1208     -16.191   9.398  16.786  1.00  0.00           O  
ATOM   1193  CB  ILE B1208     -13.030   8.647  16.082  1.00  0.00           C  
ATOM   1194  CG1 ILE B1208     -12.389   7.627  15.145  1.00  0.00           C  
ATOM   1195  CG2 ILE B1208     -13.494   7.988  17.377  1.00  0.00           C  
ATOM   1196  CD1 ILE B1208     -11.157   6.978  15.746  1.00  0.00           C  
ATOM   1197  N   HIS B1209     -14.714  11.110  16.958  1.00  0.00           N  
ATOM   1198  CA  HIS B1209     -15.482  11.826  17.972  1.00  0.00           C  
ATOM   1199  C   HIS B1209     -16.811  12.345  17.435  1.00  0.00           C  
ATOM   1200  O   HIS B1209     -17.849  12.167  18.065  1.00  0.00           O  
ATOM   1201  CB  HIS B1209     -14.670  13.011  18.511  1.00  0.00           C  
ATOM   1202  CG  HIS B1209     -15.453  13.920  19.407  1.00  0.00           C  
ATOM   1203  ND1 HIS B1209     -15.873  13.545  20.665  1.00  0.00           N  
ATOM   1204  CD2 HIS B1209     -15.932  15.171  19.208  1.00  0.00           C  
ATOM   1205  CE1 HIS B1209     -16.580  14.524  21.203  1.00  0.00           C  
ATOM   1206  NE2 HIS B1209     -16.631  15.521  20.338  1.00  0.00           N  
ATOM   1207  N   TYR B1210     -16.763  12.983  16.268  1.00  0.00           N  
ATOM   1208  CA  TYR B1210     -17.941  13.572  15.643  1.00  0.00           C  
ATOM   1209  C   TYR B1210     -19.027  12.572  15.272  1.00  0.00           C  
ATOM   1210  O   TYR B1210     -20.212  12.847  15.454  1.00  0.00           O  
ATOM   1211  CB  TYR B1210     -17.534  14.354  14.397  1.00  0.00           C  
ATOM   1212  CG  TYR B1210     -18.594  15.319  13.933  1.00  0.00           C  
ATOM   1213  CD1 TYR B1210     -18.825  16.508  14.633  1.00  0.00           C  
ATOM   1214  CD2 TYR B1210     -19.374  15.051  12.799  1.00  0.00           C  
ATOM   1215  CE1 TYR B1210     -19.803  17.414  14.219  1.00  0.00           C  
ATOM   1216  CE2 TYR B1210     -20.361  15.950  12.372  1.00  0.00           C  
ATOM   1217  CZ  TYR B1210     -20.566  17.133  13.088  1.00  0.00           C  
ATOM   1218  OH  TYR B1210     -21.501  18.063  12.671  1.00  0.00           O  
ATOM   1219  N   LEU B1211     -18.621  11.423  14.735  1.00  0.00           N  
ATOM   1220  CA  LEU B1211     -19.564  10.375  14.347  1.00  0.00           C  
ATOM   1221  C   LEU B1211     -20.012   9.570  15.580  1.00  0.00           C  
ATOM   1222  O   LEU B1211     -20.963   8.783  15.501  1.00  0.00           O  
ATOM   1223  CB  LEU B1211     -18.917   9.445  13.315  1.00  0.00           C  
ATOM   1224  CG  LEU B1211     -18.432  10.155  12.046  1.00  0.00           C  
ATOM   1225  CD1 LEU B1211     -17.578   9.228  11.202  1.00  0.00           C  
ATOM   1226  CD2 LEU B1211     -19.635  10.649  11.271  1.00  0.00           C  
ATOM   1227  N   GLY B1291     -19.319   9.776  16.706  1.00  0.00           N  
ATOM   1228  CA  GLY B1291     -19.646   9.102  17.957  1.00  0.00           C  
ATOM   1229  C   GLY B1291     -19.644   7.581  17.951  1.00  0.00           C  
ATOM   1230  O   GLY B1291     -20.448   6.953  18.645  1.00  0.00           O  
ATOM   1231  N   VAL B1292     -18.728   6.983  17.194  1.00  0.00           N  
ATOM   1232  CA  VAL B1292     -18.654   5.532  17.085  1.00  0.00           C  
ATOM   1233  C   VAL B1292     -17.962   4.826  18.247  1.00  0.00           C  
ATOM   1234  O   VAL B1292     -17.121   5.406  18.934  1.00  0.00           O  
ATOM   1235  CB  VAL B1292     -17.919   5.110  15.791  1.00  0.00           C  
ATOM   1236  CG1 VAL B1292     -18.669   5.598  14.579  1.00  0.00           C  
ATOM   1237  CG2 VAL B1292     -16.504   5.653  15.806  1.00  0.00           C  
ATOM   1238  N   ASP B1293     -18.309   3.561  18.449  1.00  0.00           N  
ATOM   1239  CA  ASP B1293     -17.682   2.771  19.500  1.00  0.00           C  
ATOM   1240  C   ASP B1293     -16.502   2.036  18.874  1.00  0.00           C  
ATOM   1241  O   ASP B1293     -15.530   1.660  19.549  1.00  0.00           O  
ATOM   1242  CB  ASP B1293     -18.659   1.737  20.060  1.00  0.00           C  
ATOM   1243  CG  ASP B1293     -19.947   2.357  20.556  1.00  0.00           C  
ATOM   1244  OD1 ASP B1293     -20.878   2.556  19.738  1.00  0.00           O  
ATOM   1245  OD2 ASP B1293     -20.015   2.654  21.770  1.00  0.00           O  
ATOM   1246  N   VAL B1294     -16.594   1.844  17.564  1.00  0.00           N  
ATOM   1247  CA  VAL B1294     -15.570   1.130  16.844  1.00  0.00           C  
ATOM   1248  C   VAL B1294     -15.152   1.872  15.584  1.00  0.00           C  
ATOM   1249  O   VAL B1294     -15.996   2.417  14.859  1.00  0.00           O  
ATOM   1250  CB  VAL B1294     -16.100  -0.281  16.472  1.00  0.00           C  
ATOM   1251  CG1 VAL B1294     -15.132  -0.999  15.535  1.00  0.00           C  
ATOM   1252  CG2 VAL B1294     -16.315  -1.092  17.738  1.00  0.00           C  
ATOM   1253  N   ALA B1295     -13.844   1.890  15.334  1.00  0.00           N  
ATOM   1254  CA  ALA B1295     -13.273   2.519  14.143  1.00  0.00           C  
ATOM   1255  C   ALA B1295     -12.475   1.434  13.431  1.00  0.00           C  
ATOM   1256  O   ALA B1295     -11.539   0.863  13.999  1.00  0.00           O  
ATOM   1257  CB  ALA B1295     -12.354   3.677  14.531  1.00  0.00           C  
ATOM   1258  N   VAL B1296     -12.866   1.128  12.198  1.00  0.00           N  
ATOM   1259  CA  VAL B1296     -12.182   0.103  11.416  1.00  0.00           C  
ATOM   1260  C   VAL B1296     -11.256   0.768  10.398  1.00  0.00           C  
ATOM   1261  O   VAL B1296     -11.521   1.879   9.938  1.00  0.00           O  
ATOM   1262  CB  VAL B1296     -13.201  -0.794  10.690  1.00  0.00           C  
ATOM   1263  CG1 VAL B1296     -12.488  -1.847   9.860  1.00  0.00           C  
ATOM   1264  CG2 VAL B1296     -14.106  -1.453  11.704  1.00  0.00           C  
ATOM   1265  N   GLY B1297     -10.162   0.097  10.060  1.00  0.00           N  
ATOM   1266  CA  GLY B1297      -9.226   0.655   9.103  1.00  0.00           C  
ATOM   1267  C   GLY B1297      -8.079  -0.290   8.818  1.00  0.00           C  
ATOM   1268  O   GLY B1297      -8.166  -1.490   9.071  1.00  0.00           O  
ATOM   1269  N   GLY B1298      -6.992   0.248   8.287  1.00  0.00           N  
ATOM   1270  CA  GLY B1298      -5.850  -0.591   7.989  1.00  0.00           C  
ATOM   1271  C   GLY B1298      -4.742  -0.383   8.998  1.00  0.00           C  
ATOM   1272  O   GLY B1298      -4.844   0.481   9.868  1.00  0.00           O  
ATOM   1273  N   MET B1299      -3.686  -1.185   8.889  1.00  0.00           N  
ATOM   1274  CA  MET B1299      -2.550  -1.063   9.793  1.00  0.00           C  
ATOM   1275  C   MET B1299      -1.882   0.292   9.552  1.00  0.00           C  
ATOM   1276  O   MET B1299      -0.965   0.416   8.735  1.00  0.00           O  
ATOM   1277  CB  MET B1299      -1.558  -2.210   9.560  1.00  0.00           C  
ATOM   1278  CG  MET B1299      -2.077  -3.574  10.002  1.00  0.00           C  
ATOM   1279  SD  MET B1299      -2.580  -3.583  11.746  1.00  0.00           S  
ATOM   1280  CE  MET B1299      -1.008  -3.810  12.559  1.00  0.00           C  
ATOM   1281  N   GLU B1300      -2.369   1.303  10.268  1.00  0.00           N  
ATOM   1282  CA  GLU B1300      -1.870   2.669  10.153  1.00  0.00           C  
ATOM   1283  C   GLU B1300      -2.560   3.582  11.158  1.00  0.00           C  
ATOM   1284  O   GLU B1300      -2.605   4.797  10.972  1.00  0.00           O  
ATOM   1285  CB  GLU B1300      -2.096   3.198   8.727  1.00  0.00           C  
ATOM   1286  CG  GLU B1300      -3.380   2.691   8.054  1.00  0.00           C  
ATOM   1287  CD  GLU B1300      -4.622   3.522   8.360  1.00  0.00           C  
ATOM   1288  OE1 GLU B1300      -4.699   4.138   9.444  1.00  0.00           O  
ATOM   1289  OE2 GLU B1300      -5.536   3.541   7.507  1.00  0.00           O  
ATOM   1290  N   ILE B1304      -1.471   4.720  15.583  1.00  0.00           N  
ATOM   1291  CA  ILE B1304      -1.497   5.917  16.415  1.00  0.00           C  
ATOM   1292  C   ILE B1304      -2.921   6.458  16.511  1.00  0.00           C  
ATOM   1293  O   ILE B1304      -3.192   7.598  16.146  1.00  0.00           O  
ATOM   1294  CB  ILE B1304      -0.568   7.027  15.841  1.00  0.00           C  
ATOM   1295  CG1 ILE B1304       0.849   6.476  15.637  1.00  0.00           C  
ATOM   1296  CG2 ILE B1304      -0.511   8.222  16.797  1.00  0.00           C  
ATOM   1297  CD1 ILE B1304       1.831   7.486  15.044  1.00  0.00           C  
ATOM   1298  N   HIS B1306      -3.839   5.629  16.987  1.00  0.00           N  
ATOM   1299  CA  HIS B1306      -5.219   6.065  17.133  1.00  0.00           C  
ATOM   1300  C   HIS B1306      -5.682   5.870  18.556  1.00  0.00           C  
ATOM   1301  O   HIS B1306      -6.772   6.298  18.931  1.00  0.00           O  
ATOM   1302  CB  HIS B1306      -6.130   5.331  16.156  1.00  0.00           C  
ATOM   1303  CG  HIS B1306      -5.900   5.721  14.733  1.00  0.00           C  
ATOM   1304  ND1 HIS B1306      -6.310   6.804  14.031  1.00  0.00           N  
ATOM   1305  CD2 HIS B1306      -5.098   4.991  13.881  1.00  0.00           C  
ATOM   1306  CE1 HIS B1306      -5.749   6.712  12.781  1.00  0.00           C  
ATOM   1307  NE2 HIS B1306      -5.024   5.609  12.716  1.00  0.00           N  
ATOM   1308  N   MET B1310      -4.848   5.208  19.349  1.00  0.00           N  
ATOM   1309  CA  MET B1310      -5.152   5.035  20.753  1.00  0.00           C  
ATOM   1310  C   MET B1310      -4.754   6.401  21.328  1.00  0.00           C  
ATOM   1311  O   MET B1310      -4.791   6.645  22.537  1.00  0.00           O  
ATOM   1312  CB  MET B1310      -4.329   3.888  21.343  1.00  0.00           C  
ATOM   1313  CG  MET B1310      -4.825   2.506  20.906  1.00  0.00           C  
ATOM   1314  SD  MET B1310      -6.573   2.249  21.321  1.00  0.00           S  
ATOM   1315  CE  MET B1310      -6.442   2.110  23.076  1.00  0.00           C  
ATOM   1316  N   LEU B1312      -4.367   7.285  20.409  1.00  0.00           N  
ATOM   1317  CA  LEU B1312      -4.013   8.666  20.706  1.00  0.00           C  
ATOM   1318  C   LEU B1312      -5.363   9.314  20.985  1.00  0.00           C  
ATOM   1319  O   LEU B1312      -5.490  10.206  21.816  1.00  0.00           O  
ATOM   1320  CB  LEU B1312      -3.364   9.302  19.477  1.00  0.00           C  
ATOM   1321  CG  LEU B1312      -3.720  10.746  19.108  1.00  0.00           C  
ATOM   1322  CD1 LEU B1312      -3.336  11.691  20.229  1.00  0.00           C  
ATOM   1323  CD2 LEU B1312      -2.997  11.126  17.826  1.00  0.00           C  
ATOM   1324  N   ALA B1314      -6.372   8.838  20.267  1.00  0.00           N  
ATOM   1325  CA  ALA B1314      -7.743   9.303  20.426  1.00  0.00           C  
ATOM   1326  C   ALA B1314      -8.227   8.756  21.765  1.00  0.00           C  
ATOM   1327  O   ALA B1314      -9.040   9.364  22.464  1.00  0.00           O  
ATOM   1328  CB  ALA B1314      -8.606   8.755  19.296  1.00  0.00           C  
ATOM   1329  N   ARG B1316      -7.711   7.580  22.096  1.00  0.00           N  
ATOM   1330  CA  ARG B1316      -8.023   6.894  23.338  1.00  0.00           C  
ATOM   1331  C   ARG B1316      -7.160   7.557  24.392  1.00  0.00           C  
ATOM   1332  O   ARG B1316      -6.310   6.920  25.009  1.00  0.00           O  
ATOM   1333  CB  ARG B1316      -7.651   5.420  23.200  1.00  0.00           C  
ATOM   1334  CG  ARG B1316      -8.343   4.740  22.033  1.00  0.00           C  
ATOM   1335  CD  ARG B1316      -9.835   4.695  22.277  1.00  0.00           C  
ATOM   1336  NE  ARG B1316     -10.109   4.102  23.581  1.00  0.00           N  
ATOM   1337  CZ  ARG B1316      -9.792   2.854  23.913  1.00  0.00           C  
ATOM   1338  NH1 ARG B1316      -9.197   2.061  23.030  1.00  0.00           N  
ATOM   1339  NH2 ARG B1316     -10.045   2.408  25.136  1.00  0.00           N  
ATOM   1340  N   GLU B1317      -7.395   8.849  24.588  1.00  0.00           N  
ATOM   1341  CA  GLU B1317      -6.617   9.633  25.528  1.00  0.00           C  
ATOM   1342  C   GLU B1317      -7.185  11.049  25.648  1.00  0.00           C  
ATOM   1343  O   GLU B1317      -7.440  11.528  26.754  1.00  0.00           O  
ATOM   1344  CB  GLU B1317      -5.170   9.652  25.039  1.00  0.00           C  
ATOM   1345  CG  GLU B1317      -4.321  10.805  25.498  1.00  0.00           C  
ATOM   1346  CD  GLU B1317      -2.927  10.721  24.912  1.00  0.00           C  
ATOM   1347  OE1 GLU B1317      -2.817  10.442  23.698  1.00  0.00           O  
ATOM   1348  OE2 GLU B1317      -1.945  10.933  25.657  1.00  0.00           O  
ATOM   1349  N   LEU B1318      -7.385  11.720  24.516  1.00  0.00           N  
ATOM   1350  CA  LEU B1318      -7.945  13.066  24.540  1.00  0.00           C  
ATOM   1351  C   LEU B1318      -9.424  13.093  24.146  1.00  0.00           C  
ATOM   1352  O   LEU B1318      -9.953  14.118  23.727  1.00  0.00           O  
ATOM   1353  CB  LEU B1318      -7.126  14.009  23.654  1.00  0.00           C  
ATOM   1354  CG  LEU B1318      -6.362  13.399  22.481  1.00  0.00           C  
ATOM   1355  CD1 LEU B1318      -7.344  12.721  21.555  1.00  0.00           C  
ATOM   1356  CD2 LEU B1318      -5.573  14.476  21.743  1.00  0.00           C  
ATOM   1357  N   LEU B1319     -10.082  11.947  24.295  1.00  0.00           N  
ATOM   1358  CA  LEU B1319     -11.507  11.824  24.012  1.00  0.00           C  
ATOM   1359  C   LEU B1319     -12.209  11.219  25.235  1.00  0.00           C  
ATOM   1360  O   LEU B1319     -11.670  10.323  25.890  1.00  0.00           O  
ATOM   1361  CB  LEU B1319     -11.748  10.933  22.792  1.00  0.00           C  
ATOM   1362  CG  LEU B1319     -11.351  11.468  21.414  1.00  0.00           C  
ATOM   1363  CD1 LEU B1319     -11.776  10.463  20.354  1.00  0.00           C  
ATOM   1364  CD2 LEU B1319     -12.010  12.817  21.154  1.00  0.00           C  
ATOM   1365  N   PRO B1342     -13.418  11.709  25.561  1.00  0.00           N  
ATOM   1366  CA  PRO B1342     -14.225  11.244  26.697  1.00  0.00           C  
ATOM   1367  C   PRO B1342     -14.632   9.775  26.572  1.00  0.00           C  
ATOM   1368  O   PRO B1342     -14.558   9.008  27.535  1.00  0.00           O  
ATOM   1369  CB  PRO B1342     -15.442  12.161  26.656  1.00  0.00           C  
ATOM   1370  CG  PRO B1342     -14.911  13.408  26.026  1.00  0.00           C  
ATOM   1371  CD  PRO B1342     -14.058  12.866  24.913  1.00  0.00           C  
ATOM   1372  N   LYS B1344     -15.074   9.399  25.378  1.00  0.00           N  
ATOM   1373  CA  LYS B1344     -15.507   8.034  25.096  1.00  0.00           C  
ATOM   1374  C   LYS B1344     -14.381   7.242  24.446  1.00  0.00           C  
ATOM   1375  O   LYS B1344     -13.770   7.701  23.485  1.00  0.00           O  
ATOM   1376  CB  LYS B1344     -16.721   8.074  24.167  1.00  0.00           C  
ATOM   1377  CG  LYS B1344     -17.132   6.746  23.579  1.00  0.00           C  
ATOM   1378  CD  LYS B1344     -18.390   6.920  22.740  1.00  0.00           C  
ATOM   1379  CE  LYS B1344     -18.898   5.590  22.218  1.00  0.00           C  
ATOM   1380  NZ  LYS B1344     -20.186   5.757  21.485  1.00  0.00           N  
ATOM   1381  N   LYS B1345     -14.094   6.057  24.975  1.00  0.00           N  
ATOM   1382  CA  LYS B1345     -13.033   5.222  24.406  1.00  0.00           C  
ATOM   1383  C   LYS B1345     -13.572   4.446  23.200  1.00  0.00           C  
ATOM   1384  O   LYS B1345     -14.691   3.930  23.226  1.00  0.00           O  
ATOM   1385  CB  LYS B1345     -12.464   4.266  25.472  1.00  0.00           C  
ATOM   1386  CG  LYS B1345     -11.510   4.943  26.467  1.00  0.00           C  
ATOM   1387  CD  LYS B1345     -10.892   3.972  27.480  1.00  0.00           C  
ATOM   1388  CE  LYS B1345     -11.899   3.521  28.535  1.00  0.00           C  
ATOM   1389  NZ  LYS B1345     -11.275   2.655  29.578  1.00  0.00           N  
ATOM   1390  N   VAL B1347     -12.783   4.392  22.133  1.00  0.00           N  
ATOM   1391  CA  VAL B1347     -13.202   3.693  20.922  1.00  0.00           C  
ATOM   1392  C   VAL B1347     -12.381   2.438  20.719  1.00  0.00           C  
ATOM   1393  O   VAL B1347     -11.219   2.377  21.115  1.00  0.00           O  
ATOM   1394  CB  VAL B1347     -13.033   4.569  19.651  1.00  0.00           C  
ATOM   1395  CG1 VAL B1347     -13.752   5.890  19.830  1.00  0.00           C  
ATOM   1396  CG2 VAL B1347     -11.552   4.786  19.362  1.00  0.00           C  
ATOM   1397  N   VAL B1348     -12.987   1.434  20.103  1.00  0.00           N  
ATOM   1398  CA  VAL B1348     -12.265   0.207  19.845  1.00  0.00           C  
ATOM   1399  C   VAL B1348     -11.766   0.267  18.415  1.00  0.00           C  
ATOM   1400  O   VAL B1348     -12.552   0.489  17.490  1.00  0.00           O  
ATOM   1401  CB  VAL B1348     -13.165  -1.030  19.997  1.00  0.00           C  
ATOM   1402  CG1 VAL B1348     -12.365  -2.283  19.680  1.00  0.00           C  
ATOM   1403  CG2 VAL B1348     -13.746  -1.088  21.407  1.00  0.00           C  
ATOM   1404  N   CYS B1349     -10.460   0.095  18.239  1.00  0.00           N  
ATOM   1405  CA  CYS B1349      -9.876   0.094  16.909  1.00  0.00           C  
ATOM   1406  C   CYS B1349      -9.739  -1.335  16.383  1.00  0.00           C  
ATOM   1407  O   CYS B1349      -9.502  -2.267  17.132  1.00  0.00           O  
ATOM   1408  CB  CYS B1349      -8.509   0.779  16.923  1.00  0.00           C  
ATOM   1409  SG  CYS B1349      -8.600   2.575  17.054  1.00  0.00           S  
ATOM   1410  N   ILE B1350      -9.924  -1.502  15.087  1.00  0.00           N  
ATOM   1411  CA  ILE B1350      -9.793  -2.808  14.453  1.00  0.00           C  
ATOM   1412  C   ILE B1350      -8.968  -2.594  13.185  1.00  0.00           C  
ATOM   1413  O   ILE B1350      -9.320  -1.792  12.319  1.00  0.00           O  
ATOM   1414  CB  ILE B1350     -11.168  -3.404  14.065  1.00  0.00           C  
ATOM   1415  CG1 ILE B1350     -12.009  -3.649  15.311  1.00  0.00           C  
ATOM   1416  CG2 ILE B1350     -10.975  -4.712  13.319  1.00  0.00           C  
ATOM   1417  CD1 ILE B1350     -13.327  -4.314  15.020  1.00  0.00           C  
ATOM   1418  N   HIS B1351      -7.852  -3.288  13.075  1.00  0.00           N  
ATOM   1419  CA  HIS B1351      -7.044  -3.117  11.894  1.00  0.00           C  
ATOM   1420  C   HIS B1351      -7.005  -4.391  11.065  1.00  0.00           C  
ATOM   1421  O   HIS B1351      -6.593  -5.452  11.541  1.00  0.00           O  
ATOM   1422  CB  HIS B1351      -5.651  -2.640  12.303  1.00  0.00           C  
ATOM   1423  CG  HIS B1351      -5.655  -1.271  12.916  1.00  0.00           C  
ATOM   1424  ND1 HIS B1351      -5.126  -0.165  12.283  1.00  0.00           N  
ATOM   1425  CD2 HIS B1351      -6.182  -0.818  14.080  1.00  0.00           C  
ATOM   1426  CE1 HIS B1351      -5.326   0.908  13.029  1.00  0.00           C  
ATOM   1427  NE2 HIS B1351      -5.966   0.540  14.125  1.00  0.00           N  
ATOM   1428  N   ASN B1352      -7.487  -4.272   9.828  1.00  0.00           N  
ATOM   1429  CA  ASN B1352      -7.521  -5.383   8.884  1.00  0.00           C  
ATOM   1430  C   ASN B1352      -6.171  -5.549   8.202  1.00  0.00           C  
ATOM   1431  O   ASN B1352      -5.421  -4.587   8.043  1.00  0.00           O  
ATOM   1432  CB  ASN B1352      -8.597  -5.156   7.826  1.00  0.00           C  
ATOM   1433  CG  ASN B1352      -9.991  -5.261   8.389  1.00  0.00           C  
ATOM   1434  OD1 ASN B1352     -10.356  -6.267   8.997  1.00  0.00           O  
ATOM   1435  ND2 ASN B1352     -10.789  -4.221   8.182  1.00  0.00           N  
ATOM   1436  N   PRO B1359      -5.838  -6.784   7.796  1.00  0.00           N  
ATOM   1437  CA  PRO B1359      -4.555  -7.038   7.130  1.00  0.00           C  
ATOM   1438  C   PRO B1359      -4.521  -6.380   5.763  1.00  0.00           C  
ATOM   1439  O   PRO B1359      -5.569  -6.133   5.166  1.00  0.00           O  
ATOM   1440  CB  PRO B1359      -4.506  -8.558   7.041  1.00  0.00           C  
ATOM   1441  CG  PRO B1359      -5.957  -8.939   6.931  1.00  0.00           C  
ATOM   1442  CD  PRO B1359      -6.632  -8.021   7.925  1.00  0.00           C  
ATOM   1443  N   VAL B1360      -3.324  -6.088   5.269  1.00  0.00           N  
ATOM   1444  CA  VAL B1360      -3.193  -5.463   3.961  1.00  0.00           C  
ATOM   1445  C   VAL B1360      -2.758  -6.498   2.925  1.00  0.00           C  
ATOM   1446  O   VAL B1360      -1.821  -7.266   3.162  1.00  0.00           O  
ATOM   1447  CB  VAL B1360      -2.164  -4.329   3.991  1.00  0.00           C  
ATOM   1448  CG1 VAL B1360      -2.223  -3.557   2.684  1.00  0.00           C  
ATOM   1449  CG2 VAL B1360      -2.428  -3.414   5.182  1.00  0.00           C  
ATOM   1450  N   LEU B1361      -3.439  -6.513   1.779  1.00  0.00           N  
ATOM   1451  CA  LEU B1361      -3.128  -7.466   0.709  1.00  0.00           C  
ATOM   1452  C   LEU B1361      -1.850  -7.161  -0.056  1.00  0.00           C  
ATOM   1453  O   LEU B1361      -1.454  -6.004  -0.193  1.00  0.00           O  
ATOM   1454  CB  LEU B1361      -4.270  -7.529  -0.296  1.00  0.00           C  
ATOM   1455  CG  LEU B1361      -5.562  -8.168   0.172  1.00  0.00           C  
ATOM   1456  CD1 LEU B1361      -6.540  -8.186  -0.980  1.00  0.00           C  
ATOM   1457  CD2 LEU B1361      -5.276  -9.571   0.671  1.00  0.00           C  
ATOM   1458  N   THR B1365      -1.212  -8.209  -0.563  1.00  0.00           N  
ATOM   1459  CA  THR B1365       0.006  -8.044  -1.339  1.00  0.00           C  
ATOM   1460  C   THR B1365      -0.426  -8.025  -2.803  1.00  0.00           C  
ATOM   1461  O   THR B1365      -1.425  -8.655  -3.167  1.00  0.00           O  
ATOM   1462  CB  THR B1365       0.979  -9.216  -1.118  1.00  0.00           C  
ATOM   1463  OG1 THR B1365       1.138  -9.454   0.287  1.00  0.00           O  
ATOM   1464  CG2 THR B1365       2.330  -8.894  -1.721  1.00  0.00           C  
ATOM   1465  N   GLY B1366       0.312  -7.302  -3.639  1.00  0.00           N  
ATOM   1466  CA  GLY B1366      -0.038  -7.233  -5.047  1.00  0.00           C  
ATOM   1467  C   GLY B1366       0.105  -8.555  -5.784  1.00  0.00           C  
ATOM   1468  O   GLY B1366       0.745  -9.487  -5.295  1.00  0.00           O  
ATOM   1469  N   LEU B1368      -0.494  -8.644  -6.967  1.00  0.00           N  
ATOM   1470  CA  LEU B1368      -0.403  -9.860  -7.759  1.00  0.00           C  
ATOM   1471  C   LEU B1368       1.056 -10.219  -8.044  1.00  0.00           C  
ATOM   1472  O   LEU B1368       1.386 -11.390  -8.233  1.00  0.00           O  
ATOM   1473  CB  LEU B1368      -1.165  -9.699  -9.072  1.00  0.00           C  
ATOM   1474  CG  LEU B1368      -2.670  -9.491  -8.935  1.00  0.00           C  
ATOM   1475  CD1 LEU B1368      -3.270  -9.170 -10.291  1.00  0.00           C  
ATOM   1476  CD2 LEU B1368      -3.308 -10.740  -8.368  1.00  0.00           C  
ATOM   1477  N   ASP B1369       1.928  -9.213  -8.069  1.00  0.00           N  
ATOM   1478  CA  ASP B1369       3.351  -9.435  -8.328  1.00  0.00           C  
ATOM   1479  C   ASP B1369       4.157  -9.528  -7.037  1.00  0.00           C  
ATOM   1480  O   ASP B1369       5.368  -9.735  -7.065  1.00  0.00           O  
ATOM   1481  CB  ASP B1369       3.923  -8.312  -9.200  1.00  0.00           C  
ATOM   1482  CG  ASP B1369       3.735  -6.935  -8.583  1.00  0.00           C  
ATOM   1483  OD1 ASP B1369       3.962  -6.787  -7.361  1.00  0.00           O  
ATOM   1484  OD2 ASP B1369       3.370  -5.997  -9.324  1.00  0.00           O  
ATOM   1485  N   GLY B1370       3.480  -9.362  -5.907  1.00  0.00           N  
ATOM   1486  CA  GLY B1370       4.152  -9.444  -4.625  1.00  0.00           C  
ATOM   1487  C   GLY B1370       5.009  -8.241  -4.286  1.00  0.00           C  
ATOM   1488  O   GLY B1370       6.234  -8.340  -4.276  1.00  0.00           O  
ATOM   1489  N   GLU B1373       4.368  -7.109  -4.001  1.00  0.00           N  
ATOM   1490  CA  GLU B1373       5.079  -5.882  -3.649  1.00  0.00           C  
ATOM   1491  C   GLU B1373       4.141  -4.687  -3.445  1.00  0.00           C  
ATOM   1492  O   GLU B1373       4.114  -3.761  -4.257  1.00  0.00           O  
ATOM   1493  CB  GLU B1373       6.116  -5.555  -4.729  1.00  0.00           C  
ATOM   1494  CG  GLU B1373       7.558  -5.688  -4.261  1.00  0.00           C  
ATOM   1495  CD  GLU B1373       8.527  -5.924  -5.406  1.00  0.00           C  
ATOM   1496  OE1 GLU B1373       8.445  -5.199  -6.422  1.00  0.00           O  
ATOM   1497  OE2 GLU B1373       9.375  -6.836  -5.286  1.00  0.00           O  
ATOM   1498  N   GLY B 203       3.379  -4.710  -2.355  1.00  0.00           N  
ATOM   1499  CA  GLY B 203       2.463  -3.619  -2.071  1.00  0.00           C  
ATOM   1500  C   GLY B 203       1.003  -4.036  -2.079  1.00  0.00           C  
ATOM   1501  O   GLY B 203       0.113  -3.226  -1.813  1.00  0.00           O  
ATOM   1502  N   GLY B1433      -1.734  -0.516 -10.903  1.00  0.00           N  
ATOM   1503  CA  GLY B1433      -2.174  -1.430 -11.941  1.00  0.00           C  
ATOM   1504  C   GLY B1433      -1.804  -2.864 -11.614  1.00  0.00           C  
ATOM   1505  O   GLY B1433      -1.407  -3.632 -12.493  1.00  0.00           O  
ATOM   1506  N   ASN B1452      -1.946  -3.225 -10.341  1.00  0.00           N  
ATOM   1507  CA  ASN B1452      -1.616  -4.568  -9.860  1.00  0.00           C  
ATOM   1508  C   ASN B1452      -2.665  -5.063  -8.862  1.00  0.00           C  
ATOM   1509  O   ASN B1452      -2.367  -5.272  -7.687  1.00  0.00           O  
ATOM   1510  CB  ASN B1452      -0.236  -4.537  -9.190  1.00  0.00           C  
ATOM   1511  CG  ASN B1452       0.150  -5.865  -8.572  1.00  0.00           C  
ATOM   1512  OD1 ASN B1452       1.197  -5.982  -7.937  1.00  0.00           O  
ATOM   1513  ND2 ASN B1452      -0.692  -6.872  -8.755  1.00  0.00           N  
ATOM   1514  N   PHE B1455      -3.892  -5.257  -9.331  1.00  0.00           N  
ATOM   1515  CA  PHE B1455      -4.958  -5.710  -8.454  1.00  0.00           C  
ATOM   1516  C   PHE B1455      -6.218  -6.134  -9.195  1.00  0.00           C  
ATOM   1517  O   PHE B1455      -6.548  -5.594 -10.249  1.00  0.00           O  
ATOM   1518  CB  PHE B1455      -5.299  -4.609  -7.441  1.00  0.00           C  
ATOM   1519  CG  PHE B1455      -5.260  -3.205  -8.013  1.00  0.00           C  
ATOM   1520  CD1 PHE B1455      -6.084  -2.838  -9.077  1.00  0.00           C  
ATOM   1521  CD2 PHE B1455      -4.403  -2.242  -7.469  1.00  0.00           C  
ATOM   1522  CE1 PHE B1455      -6.057  -1.536  -9.587  1.00  0.00           C  
ATOM   1523  CE2 PHE B1455      -4.368  -0.938  -7.972  1.00  0.00           C  
ATOM   1524  CZ  PHE B1455      -5.196  -0.586  -9.032  1.00  0.00           C  
ATOM   1525  N   ILE B1456      -6.913  -7.113  -8.629  1.00  0.00           N  
ATOM   1526  CA  ILE B1456      -8.153  -7.630  -9.201  1.00  0.00           C  
ATOM   1527  C   ILE B1456      -9.291  -6.725  -8.744  1.00  0.00           C  
ATOM   1528  O   ILE B1456      -9.341  -6.334  -7.580  1.00  0.00           O  
ATOM   1529  CB  ILE B1456      -8.429  -9.081  -8.707  1.00  0.00           C  
ATOM   1530  CG1 ILE B1456      -7.284 -10.002  -9.142  1.00  0.00           C  
ATOM   1531  CG2 ILE B1456      -9.772  -9.575  -9.234  1.00  0.00           C  
ATOM   1532  CD1 ILE B1456      -7.356 -11.400  -8.588  1.00  0.00           C  
ATOM   1533  N   ALA B1457     -10.194  -6.387  -9.658  1.00  0.00           N  
ATOM   1534  CA  ALA B1457     -11.325  -5.526  -9.328  1.00  0.00           C  
ATOM   1535  C   ALA B1457     -12.585  -6.358  -9.166  1.00  0.00           C  
ATOM   1536  O   ALA B1457     -12.828  -7.280  -9.935  1.00  0.00           O  
ATOM   1537  CB  ALA B1457     -11.526  -4.488 -10.416  1.00  0.00           C  
ATOM   1538  N   VAL B1458     -13.393  -6.031  -8.167  1.00  0.00           N  
ATOM   1539  CA  VAL B1458     -14.615  -6.787  -7.918  1.00  0.00           C  
ATOM   1540  C   VAL B1458     -15.481  -6.971  -9.156  1.00  0.00           C  
ATOM   1541  O   VAL B1458     -16.164  -7.986  -9.278  1.00  0.00           O  
ATOM   1542  CB  VAL B1458     -15.467  -6.131  -6.814  1.00  0.00           C  
ATOM   1543  CG1 VAL B1458     -14.723  -6.191  -5.494  1.00  0.00           C  
ATOM   1544  CG2 VAL B1458     -15.784  -4.688  -7.183  1.00  0.00           C  
ATOM   1545  N   ASP B1459     -15.451  -6.005 -10.076  1.00  0.00           N  
ATOM   1546  CA  ASP B1459     -16.269  -6.104 -11.285  1.00  0.00           C  
ATOM   1547  C   ASP B1459     -15.562  -6.706 -12.496  1.00  0.00           C  
ATOM   1548  O   ASP B1459     -16.155  -6.791 -13.573  1.00  0.00           O  
ATOM   1549  CB  ASP B1459     -16.853  -4.736 -11.675  1.00  0.00           C  
ATOM   1550  CG  ASP B1459     -15.797  -3.753 -12.170  1.00  0.00           C  
ATOM   1551  OD1 ASP B1459     -14.907  -4.152 -12.952  1.00  0.00           O  
ATOM   1552  OD2 ASP B1459     -15.869  -2.565 -11.791  1.00  0.00           O  
ATOM   1553  N   ASP B1460     -14.309  -7.123 -12.327  1.00  0.00           N  
ATOM   1554  CA  ASP B1460     -13.554  -7.720 -13.424  1.00  0.00           C  
ATOM   1555  C   ASP B1460     -14.251  -8.924 -14.035  1.00  0.00           C  
ATOM   1556  O   ASP B1460     -14.965  -9.663 -13.351  1.00  0.00           O  
ATOM   1557  CB  ASP B1460     -12.163  -8.127 -12.955  1.00  0.00           C  
ATOM   1558  CG  ASP B1460     -11.214  -6.961 -12.911  1.00  0.00           C  
ATOM   1559  OD1 ASP B1460     -11.696  -5.818 -13.053  1.00  0.00           O  
ATOM   1560  OD2 ASP B1460      -9.995  -7.179 -12.737  1.00  0.00           O  
ATOM   1561  N   SER B1461     -14.034  -9.105 -15.335  1.00  0.00           N  
ATOM   1562  CA  SER B1461     -14.632 -10.207 -16.075  1.00  0.00           C  
ATOM   1563  C   SER B1461     -13.931 -11.510 -15.724  1.00  0.00           C  
ATOM   1564  O   SER B1461     -12.742 -11.526 -15.378  1.00  0.00           O  
ATOM   1565  CB  SER B1461     -14.522  -9.968 -17.589  1.00  0.00           C  
ATOM   1566  OG  SER B1461     -13.227 -10.292 -18.081  1.00  0.00           O  
ATOM   1567  N   PRO B1462     -14.658 -12.627 -15.819  1.00  0.00           N  
ATOM   1568  CA  PRO B1462     -14.089 -13.935 -15.509  1.00  0.00           C  
ATOM   1569  C   PRO B1462     -12.759 -14.153 -16.200  1.00  0.00           C  
ATOM   1570  O   PRO B1462     -11.801 -14.621 -15.589  1.00  0.00           O  
ATOM   1571  CB  PRO B1462     -15.155 -14.894 -16.013  1.00  0.00           C  
ATOM   1572  CG  PRO B1462     -16.411 -14.140 -15.735  1.00  0.00           C  
ATOM   1573  CD  PRO B1462     -16.061 -12.758 -16.239  1.00  0.00           C  
ATOM   1574  N   GLU B1463     -12.697 -13.792 -17.474  1.00  0.00           N  
ATOM   1575  CA  GLU B1463     -11.477 -14.006 -18.239  1.00  0.00           C  
ATOM   1576  C   GLU B1463     -10.305 -13.151 -17.777  1.00  0.00           C  
ATOM   1577  O   GLU B1463      -9.153 -13.590 -17.830  1.00  0.00           O  
ATOM   1578  CB  GLU B1463     -11.745 -13.787 -19.730  1.00  0.00           C  
ATOM   1579  CG  GLU B1463     -10.936 -14.715 -20.628  1.00  0.00           C  
ATOM   1580  CD  GLU B1463     -11.133 -16.182 -20.275  1.00  0.00           C  
ATOM   1581  OE1 GLU B1463     -12.291 -16.649 -20.283  1.00  0.00           O  
ATOM   1582  OE2 GLU B1463     -10.130 -16.869 -19.989  1.00  0.00           O  
ATOM   1583  N   GLU B1465     -10.598 -11.935 -17.322  1.00  0.00           N  
ATOM   1584  CA  GLU B1465      -9.554 -11.040 -16.836  1.00  0.00           C  
ATOM   1585  C   GLU B1465      -8.994 -11.587 -15.529  1.00  0.00           C  
ATOM   1586  O   GLU B1465      -7.776 -11.589 -15.308  1.00  0.00           O  
ATOM   1587  CB  GLU B1465     -10.117  -9.637 -16.610  1.00  0.00           C  
ATOM   1588  CG  GLU B1465     -10.363  -8.861 -17.891  1.00  0.00           C  
ATOM   1589  CD  GLU B1465     -11.145  -7.584 -17.661  1.00  0.00           C  
ATOM   1590  OE1 GLU B1465     -10.802  -6.846 -16.714  1.00  0.00           O  
ATOM   1591  OE2 GLU B1465     -12.095  -7.319 -18.432  1.00  0.00           O  
ATOM   1592  N   ILE B1467      -9.890 -12.056 -14.665  1.00  0.00           N  
ATOM   1593  CA  ILE B1467      -9.479 -12.608 -13.385  1.00  0.00           C  
ATOM   1594  C   ILE B1467      -8.506 -13.761 -13.608  1.00  0.00           C  
ATOM   1595  O   ILE B1467      -7.447 -13.810 -12.978  1.00  0.00           O  
ATOM   1596  CB  ILE B1467     -10.709 -13.085 -12.577  1.00  0.00           C  
ATOM   1597  CG1 ILE B1467     -11.560 -11.864 -12.188  1.00  0.00           C  
ATOM   1598  CG2 ILE B1467     -10.264 -13.885 -11.355  1.00  0.00           C  
ATOM   1599  CD1 ILE B1467     -12.877 -12.205 -11.512  1.00  0.00           C  
ATOM   1600  N   ARG B1506      -8.852 -14.670 -14.522  1.00  0.00           N  
ATOM   1601  CA  ARG B1506      -7.993 -15.815 -14.819  1.00  0.00           C  
ATOM   1602  C   ARG B1506      -6.637 -15.352 -15.325  1.00  0.00           C  
ATOM   1603  O   ARG B1506      -5.614 -15.973 -15.029  1.00  0.00           O  
ATOM   1604  CB  ARG B1506      -8.630 -16.735 -15.862  1.00  0.00           C  
ATOM   1605  CG  ARG B1506      -9.943 -17.358 -15.436  1.00  0.00           C  
ATOM   1606  CD  ARG B1506     -10.473 -18.307 -16.491  1.00  0.00           C  
ATOM   1607  NE  ARG B1506     -11.737 -18.913 -16.078  1.00  0.00           N  
ATOM   1608  CZ  ARG B1506     -12.925 -18.611 -16.602  1.00  0.00           C  
ATOM   1609  NH1 ARG B1506     -13.023 -17.706 -17.577  1.00  0.00           N  
ATOM   1610  NH2 ARG B1506     -14.026 -19.199 -16.140  1.00  0.00           N  
ATOM   1611  N   ALA B1507      -6.620 -14.260 -16.080  1.00  0.00           N  
ATOM   1612  CA  ALA B1507      -5.359 -13.741 -16.604  1.00  0.00           C  
ATOM   1613  C   ALA B1507      -4.485 -13.186 -15.482  1.00  0.00           C  
ATOM   1614  O   ALA B1507      -3.302 -13.546 -15.368  1.00  0.00           O  
ATOM   1615  CB  ALA B1507      -5.622 -12.655 -17.644  1.00  0.00           C  
ATOM   1616  N   LYS B1508      -5.069 -12.306 -14.663  1.00  0.00           N  
ATOM   1617  CA  LYS B1508      -4.343 -11.698 -13.549  1.00  0.00           C  
ATOM   1618  C   LYS B1508      -3.792 -12.766 -12.603  1.00  0.00           C  
ATOM   1619  O   LYS B1508      -2.643 -12.672 -12.161  1.00  0.00           O  
ATOM   1620  CB  LYS B1508      -5.249 -10.739 -12.766  1.00  0.00           C  
ATOM   1621  CG  LYS B1508      -5.845  -9.612 -13.600  1.00  0.00           C  
ATOM   1622  CD  LYS B1508      -6.521  -8.564 -12.720  1.00  0.00           C  
ATOM   1623  CE  LYS B1508      -7.126  -7.441 -13.552  1.00  0.00           C  
ATOM   1624  NZ  LYS B1508      -7.667  -6.342 -12.707  1.00  0.00           N  
ATOM   1625  N   ILE B1509      -4.603 -13.779 -12.300  1.00  0.00           N  
ATOM   1626  CA  ILE B1509      -4.161 -14.843 -11.407  1.00  0.00           C  
ATOM   1627  C   ILE B1509      -2.892 -15.528 -11.935  1.00  0.00           C  
ATOM   1628  O   ILE B1509      -1.907 -15.650 -11.203  1.00  0.00           O  
ATOM   1629  CB  ILE B1509      -5.262 -15.925 -11.207  1.00  0.00           C  
ATOM   1630  CG1 ILE B1509      -6.493 -15.323 -10.515  1.00  0.00           C  
ATOM   1631  CG2 ILE B1509      -4.699 -17.097 -10.394  1.00  0.00           C  
ATOM   1632  CD1 ILE B1509      -6.236 -14.805  -9.126  1.00  0.00           C  
ATOM   1633  N   LYS B1510      -2.922 -15.955 -13.202  1.00  0.00           N  
ATOM   1634  CA  LYS B1510      -1.800 -16.643 -13.853  1.00  0.00           C  
ATOM   1635  C   LYS B1510      -0.417 -16.010 -13.704  1.00  0.00           C  
ATOM   1636  O   LYS B1510       0.549 -16.673 -13.309  1.00  0.00           O  
ATOM   1637  CB  LYS B1510      -2.070 -16.799 -15.350  1.00  0.00           C  
ATOM   1638  CG  LYS B1510      -3.094 -17.856 -15.724  1.00  0.00           C  
ATOM   1639  CD  LYS B1510      -3.204 -17.971 -17.245  1.00  0.00           C  
ATOM   1640  CE  LYS B1510      -4.253 -19.000 -17.673  1.00  0.00           C  
ATOM   1641  NZ  LYS B1510      -5.635 -18.666 -17.210  1.00  0.00           N  
ATOM   1642  N   LYS B1511      -0.322 -14.731 -14.041  1.00  0.00           N  
ATOM   1643  CA  LYS B1511       0.942 -14.012 -13.984  1.00  0.00           C  
ATOM   1644  C   LYS B1511       1.418 -13.657 -12.579  1.00  0.00           C  
ATOM   1645  O   LYS B1511       2.571 -13.259 -12.385  1.00  0.00           O  
ATOM   1646  CB  LYS B1511       0.822 -12.740 -14.829  1.00  0.00           C  
ATOM   1647  CG  LYS B1511      -0.442 -11.931 -14.544  1.00  0.00           C  
ATOM   1648  CD  LYS B1511      -0.633 -10.788 -15.544  1.00  0.00           C  
ATOM   1649  CE  LYS B1511      -1.921 -10.011 -15.264  1.00  0.00           C  
ATOM   1650  NZ  LYS B1511      -2.251  -9.024 -16.331  1.00  0.00           N  
ATOM   1651  N   ALA B1516       0.538 -13.819 -11.600  1.00  0.00           N  
ATOM   1652  CA  ALA B1516       0.857 -13.463 -10.224  1.00  0.00           C  
ATOM   1653  C   ALA B1516       2.038 -14.185  -9.593  1.00  0.00           C  
ATOM   1654  O   ALA B1516       2.360 -15.316  -9.957  1.00  0.00           O  
ATOM   1655  CB  ALA B1516      -0.383 -13.635  -9.351  1.00  0.00           C  
ATOM   1656  N   TYR B1517       2.671 -13.497  -8.642  1.00  0.00           N  
ATOM   1657  CA  TYR B1517       3.811 -14.000  -7.863  1.00  0.00           C  
ATOM   1658  C   TYR B1517       3.283 -15.166  -7.045  1.00  0.00           C  
ATOM   1659  O   TYR B1517       2.322 -14.986  -6.299  1.00  0.00           O  
ATOM   1660  CB  TYR B1517       4.291 -12.912  -6.905  1.00  0.00           C  
ATOM   1661  CG  TYR B1517       5.365 -13.359  -5.951  1.00  0.00           C  
ATOM   1662  CD1 TYR B1517       6.649 -13.653  -6.407  1.00  0.00           C  
ATOM   1663  CD2 TYR B1517       5.103 -13.488  -4.586  1.00  0.00           C  
ATOM   1664  CE1 TYR B1517       7.656 -14.067  -5.528  1.00  0.00           C  
ATOM   1665  CE2 TYR B1517       6.105 -13.902  -3.692  1.00  0.00           C  
ATOM   1666  CZ  TYR B1517       7.378 -14.189  -4.175  1.00  0.00           C  
ATOM   1667  OH  TYR B1517       8.370 -14.600  -3.317  1.00  0.00           O  
ATOM   1668  N   CYS B1518       3.899 -16.345  -7.146  1.00  0.00           N  
ATOM   1669  CA  CYS B1518       3.379 -17.493  -6.406  1.00  0.00           C  
ATOM   1670  C   CYS B1518       4.303 -18.708  -6.363  1.00  0.00           C  
ATOM   1671  O   CYS B1518       3.977 -19.756  -6.923  1.00  0.00           O  
ATOM   1672  CB  CYS B1518       2.031 -17.890  -7.017  1.00  0.00           C  
ATOM   1673  SG  CYS B1518       1.098 -19.171  -6.158  1.00  0.00           S  
ATOM   1674  N   PRO B1527       5.464 -18.582  -5.685  1.00  0.00           N  
ATOM   1675  CA  PRO B1527       6.493 -19.626  -5.521  1.00  0.00           C  
ATOM   1676  C   PRO B1527       5.981 -20.895  -4.845  1.00  0.00           C  
ATOM   1677  O   PRO B1527       5.403 -20.834  -3.759  1.00  0.00           O  
ATOM   1678  CB  PRO B1527       7.555 -18.938  -4.668  1.00  0.00           C  
ATOM   1679  CG  PRO B1527       7.422 -17.500  -5.053  1.00  0.00           C  
ATOM   1680  CD  PRO B1527       5.921 -17.311  -5.095  1.00  0.00           C  
ATOM   1681  N   ALA B1528       6.207 -22.043  -5.482  1.00  0.00           N  
ATOM   1682  CA  ALA B1528       5.766 -23.326  -4.936  1.00  0.00           C  
ATOM   1683  C   ALA B1528       6.334 -23.533  -3.535  1.00  0.00           C  
ATOM   1684  O   ALA B1528       7.550 -23.484  -3.339  1.00  0.00           O  
ATOM   1685  CB  ALA B1528       6.202 -24.467  -5.855  1.00  0.00           C  
ATOM   1686  N   GLY B1545       5.448 -23.752  -2.565  1.00  0.00           N  
ATOM   1687  CA  GLY B1545       5.880 -23.961  -1.193  1.00  0.00           C  
ATOM   1688  C   GLY B1545       5.963 -22.695  -0.352  1.00  0.00           C  
ATOM   1689  O   GLY B1545       6.028 -22.764   0.876  1.00  0.00           O  
ATOM   1690  N   VAL B1563       5.965 -21.537  -1.005  1.00  0.00           N  
ATOM   1691  CA  VAL B1563       6.044 -20.260  -0.301  1.00  0.00           C  
ATOM   1692  C   VAL B1563       4.653 -19.672  -0.045  1.00  0.00           C  
ATOM   1693  O   VAL B1563       3.900 -19.390  -0.982  1.00  0.00           O  
ATOM   1694  CB  VAL B1563       6.891 -19.244  -1.102  1.00  0.00           C  
ATOM   1695  CG1 VAL B1563       6.914 -17.903  -0.394  1.00  0.00           C  
ATOM   1696  CG2 VAL B1563       8.303 -19.774  -1.267  1.00  0.00           C  
ATOM   1697  N   VAL B1569       4.322 -19.491   1.231  1.00  0.00           N  
ATOM   1698  CA  VAL B1569       3.028 -18.949   1.627  1.00  0.00           C  
ATOM   1699  C   VAL B1569       3.128 -17.481   2.035  1.00  0.00           C  
ATOM   1700  O   VAL B1569       2.225 -16.688   1.766  1.00  0.00           O  
ATOM   1701  CB  VAL B1569       2.433 -19.762   2.792  1.00  0.00           C  
ATOM   1702  CG1 VAL B1569       1.161 -19.108   3.284  1.00  0.00           C  
ATOM   1703  CG2 VAL B1569       2.143 -21.193   2.335  1.00  0.00           C  
ATOM   1704  N   GLU B1594       4.231 -17.123   2.680  1.00  0.00           N  
ATOM   1705  CA  GLU B1594       4.442 -15.754   3.114  1.00  0.00           C  
ATOM   1706  C   GLU B1594       4.462 -14.790   1.942  1.00  0.00           C  
ATOM   1707  O   GLU B1594       5.289 -14.915   1.040  1.00  0.00           O  
ATOM   1708  CB  GLU B1594       5.759 -15.632   3.880  1.00  0.00           C  
ATOM   1709  CG  GLU B1594       5.696 -16.067   5.340  1.00  0.00           C  
ATOM   1710  CD  GLU B1594       4.781 -15.187   6.184  1.00  0.00           C  
ATOM   1711  OE1 GLU B1594       3.548 -15.233   5.980  1.00  0.00           O  
ATOM   1712  OE2 GLU B1594       5.299 -14.445   7.049  1.00  0.00           O  
ATOM   1713  N   GLY B1596       3.547 -13.823   1.965  1.00  0.00           N  
ATOM   1714  CA  GLY B1596       3.480 -12.824   0.910  1.00  0.00           C  
ATOM   1715  C   GLY B1596       2.935 -13.318  -0.419  1.00  0.00           C  
ATOM   1716  O   GLY B1596       3.057 -12.636  -1.444  1.00  0.00           O  
ATOM   1717  N   ASN B1601       2.344 -14.507  -0.408  1.00  0.00           N  
ATOM   1718  CA  ASN B1601       1.775 -15.072  -1.617  1.00  0.00           C  
ATOM   1719  C   ASN B1601       0.338 -14.578  -1.767  1.00  0.00           C  
ATOM   1720  O   ASN B1601      -0.542 -14.948  -0.991  1.00  0.00           O  
ATOM   1721  CB  ASN B1601       1.798 -16.591  -1.547  1.00  0.00           C  
ATOM   1722  CG  ASN B1601       1.264 -17.224  -2.798  1.00  0.00           C  
ATOM   1723  OD1 ASN B1601       0.146 -16.930  -3.228  1.00  0.00           O  
ATOM   1724  ND2 ASN B1601       2.056 -18.098  -3.400  1.00  0.00           N  
ATOM   1725  N   PRO B1602       0.083 -13.740  -2.784  1.00  0.00           N  
ATOM   1726  CA  PRO B1602      -1.242 -13.172  -3.058  1.00  0.00           C  
ATOM   1727  C   PRO B1602      -2.305 -14.197  -3.402  1.00  0.00           C  
ATOM   1728  O   PRO B1602      -3.494 -13.986  -3.134  1.00  0.00           O  
ATOM   1729  CB  PRO B1602      -0.970 -12.212  -4.210  1.00  0.00           C  
ATOM   1730  CG  PRO B1602       0.126 -12.902  -4.947  1.00  0.00           C  
ATOM   1731  CD  PRO B1602       1.043 -13.346  -3.830  1.00  0.00           C  
ATOM   1732  N   ILE B1603      -1.882 -15.305  -3.998  1.00  0.00           N  
ATOM   1733  CA  ILE B1603      -2.830 -16.342  -4.364  1.00  0.00           C  
ATOM   1734  C   ILE B1603      -3.305 -17.066  -3.103  1.00  0.00           C  
ATOM   1735  O   ILE B1603      -4.480 -17.436  -2.997  1.00  0.00           O  
ATOM   1736  CB  ILE B1603      -2.206 -17.334  -5.371  1.00  0.00           C  
ATOM   1737  CG1 ILE B1603      -1.632 -16.552  -6.559  1.00  0.00           C  
ATOM   1738  CG2 ILE B1603      -3.263 -18.330  -5.866  1.00  0.00           C  
ATOM   1739  CD1 ILE B1603      -2.634 -15.594  -7.216  1.00  0.00           C  
ATOM   1740  N   MET B1604      -2.397 -17.247  -2.143  1.00  0.00           N  
ATOM   1741  CA  MET B1604      -2.742 -17.889  -0.873  1.00  0.00           C  
ATOM   1742  C   MET B1604      -3.574 -16.923  -0.023  1.00  0.00           C  
ATOM   1743  O   MET B1604      -4.483 -17.340   0.690  1.00  0.00           O  
ATOM   1744  CB  MET B1604      -1.474 -18.295  -0.112  1.00  0.00           C  
ATOM   1745  CG  MET B1604      -0.757 -19.522  -0.684  1.00  0.00           C  
ATOM   1746  SD  MET B1604      -1.722 -21.052  -0.529  1.00  0.00           S  
ATOM   1747  CE  MET B1604      -1.620 -21.310   1.260  1.00  0.00           C  
ATOM   1748  N   GLU B1613      -3.261 -15.633  -0.119  1.00  0.00           N  
ATOM   1749  CA  GLU B1613      -3.973 -14.595   0.623  1.00  0.00           C  
ATOM   1750  C   GLU B1613      -5.413 -14.535   0.176  1.00  0.00           C  
ATOM   1751  O   GLU B1613      -6.321 -14.333   0.979  1.00  0.00           O  
ATOM   1752  CB  GLU B1613      -3.318 -13.229   0.403  1.00  0.00           C  
ATOM   1753  CG  GLU B1613      -2.172 -12.932   1.356  1.00  0.00           C  
ATOM   1754  CD  GLU B1613      -1.228 -11.877   0.825  1.00  0.00           C  
ATOM   1755  OE1 GLU B1613      -1.705 -10.909   0.196  1.00  0.00           O  
ATOM   1756  OE2 GLU B1613      -0.005 -12.011   1.045  1.00  0.00           O  
ATOM   1757  N   ILE B1614      -5.621 -14.698  -1.121  1.00  0.00           N  
ATOM   1758  CA  ILE B1614      -6.969 -14.687  -1.662  1.00  0.00           C  
ATOM   1759  C   ILE B1614      -7.659 -15.926  -1.109  1.00  0.00           C  
ATOM   1760  O   ILE B1614      -8.830 -15.887  -0.739  1.00  0.00           O  
ATOM   1761  CB  ILE B1614      -6.939 -14.725  -3.220  1.00  0.00           C  
ATOM   1762  CG1 ILE B1614      -6.493 -13.357  -3.752  1.00  0.00           C  
ATOM   1763  CG2 ILE B1614      -8.293 -15.130  -3.779  1.00  0.00           C  
ATOM   1764  CD1 ILE B1614      -6.137 -13.340  -5.235  1.00  0.00           C  
ATOM   1765  N   ALA B1615      -6.904 -17.017  -1.031  1.00  0.00           N  
ATOM   1766  CA  ALA B1615      -7.412 -18.294  -0.534  1.00  0.00           C  
ATOM   1767  C   ALA B1615      -7.848 -18.228   0.932  1.00  0.00           C  
ATOM   1768  O   ALA B1615      -8.859 -18.805   1.327  1.00  0.00           O  
ATOM   1769  CB  ALA B1615      -6.342 -19.364  -0.712  1.00  0.00           C  
ATOM   1770  N   LYS B1616      -7.071 -17.513   1.731  1.00  0.00           N  
ATOM   1771  CA  LYS B1616      -7.343 -17.353   3.155  1.00  0.00           C  
ATOM   1772  C   LYS B1616      -8.456 -16.352   3.487  1.00  0.00           C  
ATOM   1773  O   LYS B1616      -9.193 -16.542   4.448  1.00  0.00           O  
ATOM   1774  CB  LYS B1616      -6.058 -16.908   3.854  1.00  0.00           C  
ATOM   1775  CG  LYS B1616      -6.165 -16.694   5.352  1.00  0.00           C  
ATOM   1776  CD  LYS B1616      -4.885 -16.048   5.866  1.00  0.00           C  
ATOM   1777  CE  LYS B1616      -4.807 -16.095   7.374  1.00  0.00           C  
ATOM   1778  NZ  LYS B1616      -5.990 -15.447   7.986  1.00  0.00           N  
ATOM   1779  N   TYR B1617      -8.586 -15.300   2.684  1.00  0.00           N  
ATOM   1780  CA  TYR B1617      -9.563 -14.252   2.959  1.00  0.00           C  
ATOM   1781  C   TYR B1617     -10.896 -14.225   2.240  1.00  0.00           C  
ATOM   1782  O   TYR B1617     -11.823 -13.562   2.719  1.00  0.00           O  
ATOM   1783  CB  TYR B1617      -8.897 -12.883   2.786  1.00  0.00           C  
ATOM   1784  CG  TYR B1617      -7.761 -12.672   3.749  1.00  0.00           C  
ATOM   1785  CD1 TYR B1617      -7.974 -12.738   5.131  1.00  0.00           C  
ATOM   1786  CD2 TYR B1617      -6.463 -12.468   3.288  1.00  0.00           C  
ATOM   1787  CE1 TYR B1617      -6.923 -12.613   6.028  1.00  0.00           C  
ATOM   1788  CE2 TYR B1617      -5.398 -12.340   4.177  1.00  0.00           C  
ATOM   1789  CZ  TYR B1617      -5.636 -12.414   5.547  1.00  0.00           C  
ATOM   1790  OH  TYR B1617      -4.584 -12.280   6.426  1.00  0.00           O  
ATOM   1791  N   PHE B1619     -11.014 -14.918   1.110  1.00  0.00           N  
ATOM   1792  CA  PHE B1619     -12.271 -14.883   0.370  1.00  0.00           C  
ATOM   1793  C   PHE B1619     -12.886 -16.228   0.030  1.00  0.00           C  
ATOM   1794  O   PHE B1619     -14.109 -16.348  -0.052  1.00  0.00           O  
ATOM   1795  CB  PHE B1619     -12.094 -14.086  -0.918  1.00  0.00           C  
ATOM   1796  CG  PHE B1619     -11.442 -12.750  -0.720  1.00  0.00           C  
ATOM   1797  CD1 PHE B1619     -10.058 -12.633  -0.703  1.00  0.00           C  
ATOM   1798  CD2 PHE B1619     -12.216 -11.597  -0.564  1.00  0.00           C  
ATOM   1799  CE1 PHE B1619      -9.448 -11.379  -0.539  1.00  0.00           C  
ATOM   1800  CE2 PHE B1619     -11.621 -10.340  -0.394  1.00  0.00           C  
ATOM   1801  CZ  PHE B1619     -10.236 -10.229  -0.383  1.00  0.00           C  
ATOM   1802  N   LEU B1620     -12.044 -17.235  -0.169  1.00  0.00           N  
ATOM   1803  CA  LEU B1620     -12.527 -18.566  -0.519  1.00  0.00           C  
ATOM   1804  C   LEU B1620     -13.284 -19.206   0.620  1.00  0.00           C  
ATOM   1805  O   LEU B1620     -13.077 -18.861   1.779  1.00  0.00           O  
ATOM   1806  CB  LEU B1620     -11.366 -19.456  -0.957  1.00  0.00           C  
ATOM   1807  CG  LEU B1620     -11.072 -19.428  -2.462  1.00  0.00           C  
ATOM   1808  CD1 LEU B1620     -11.205 -18.014  -3.011  1.00  0.00           C  
ATOM   1809  CD2 LEU B1620      -9.672 -19.975  -2.705  1.00  0.00           C  
ATOM   1810  N   GLU B1621     -14.170 -20.135   0.275  1.00  0.00           N  
ATOM   1811  CA  GLU B1621     -14.997 -20.830   1.256  1.00  0.00           C  
ATOM   1812  C   GLU B1621     -14.595 -22.302   1.309  1.00  0.00           C  
ATOM   1813  O   GLU B1621     -14.109 -22.847   0.321  1.00  0.00           O  
ATOM   1814  CB  GLU B1621     -16.465 -20.680   0.850  1.00  0.00           C  
ATOM   1815  CG  GLU B1621     -17.484 -21.331   1.760  1.00  0.00           C  
ATOM   1816  CD  GLU B1621     -18.909 -20.996   1.339  1.00  0.00           C  
ATOM   1817  OE1 GLU B1621     -19.315 -21.387   0.218  1.00  0.00           O  
ATOM   1818  OE2 GLU B1621     -19.620 -20.331   2.126  1.00  0.00           O  
ATOM   1819  N   TYR B1622     -14.782 -22.939   2.462  1.00  0.00           N  
ATOM   1820  CA  TYR B1622     -14.436 -24.353   2.620  1.00  0.00           C  
ATOM   1821  C   TYR B1622     -15.651 -25.175   3.038  1.00  0.00           C  
ATOM   1822  O   TYR B1622     -16.595 -24.640   3.622  1.00  0.00           O  
ATOM   1823  CB  TYR B1622     -13.314 -24.501   3.650  1.00  0.00           C  
ATOM   1824  CG  TYR B1622     -12.069 -23.747   3.248  1.00  0.00           C  
ATOM   1825  CD1 TYR B1622     -12.016 -22.350   3.347  1.00  0.00           C  
ATOM   1826  CD2 TYR B1622     -10.975 -24.418   2.689  1.00  0.00           C  
ATOM   1827  CE1 TYR B1622     -10.904 -21.634   2.891  1.00  0.00           C  
ATOM   1828  CE2 TYR B1622      -9.857 -23.718   2.224  1.00  0.00           C  
ATOM   1829  CZ  TYR B1622      -9.833 -22.325   2.324  1.00  0.00           C  
ATOM   1830  OH  TYR B1622      -8.767 -21.626   1.805  1.00  0.00           O  
ATOM   1831  N   PRO B1634     -15.645 -26.493   2.743  1.00  0.00           N  
ATOM   1832  CA  PRO B1634     -14.559 -27.204   2.058  1.00  0.00           C  
ATOM   1833  C   PRO B1634     -14.374 -26.759   0.616  1.00  0.00           C  
ATOM   1834  O   PRO B1634     -15.321 -26.715  -0.167  1.00  0.00           O  
ATOM   1835  CB  PRO B1634     -14.986 -28.661   2.157  1.00  0.00           C  
ATOM   1836  CG  PRO B1634     -16.474 -28.558   2.029  1.00  0.00           C  
ATOM   1837  CD  PRO B1634     -16.794 -27.395   2.956  1.00  0.00           C  
ATOM   1838  N   LEU B1635     -13.135 -26.426   0.285  1.00  0.00           N  
ATOM   1839  CA  LEU B1635     -12.767 -25.990  -1.049  1.00  0.00           C  
ATOM   1840  C   LEU B1635     -12.455 -27.203  -1.935  1.00  0.00           C  
ATOM   1841  O   LEU B1635     -11.757 -28.132  -1.517  1.00  0.00           O  
ATOM   1842  CB  LEU B1635     -11.548 -25.080  -0.943  1.00  0.00           C  
ATOM   1843  CG  LEU B1635     -10.792 -24.708  -2.209  1.00  0.00           C  
ATOM   1844  CD1 LEU B1635     -11.746 -24.066  -3.204  1.00  0.00           C  
ATOM   1845  CD2 LEU B1635      -9.652 -23.762  -1.842  1.00  0.00           C  
ATOM   1846  N   THR B1636     -12.990 -27.202  -3.152  1.00  0.00           N  
ATOM   1847  CA  THR B1636     -12.747 -28.299  -4.083  1.00  0.00           C  
ATOM   1848  C   THR B1636     -11.745 -27.840  -5.126  1.00  0.00           C  
ATOM   1849  O   THR B1636     -11.991 -26.888  -5.863  1.00  0.00           O  
ATOM   1850  CB  THR B1636     -14.038 -28.744  -4.787  1.00  0.00           C  
ATOM   1851  OG1 THR B1636     -14.904 -29.377  -3.836  1.00  0.00           O  
ATOM   1852  CG2 THR B1636     -13.720 -29.718  -5.914  1.00  0.00           C  
ATOM   1853  N   ILE B1637     -10.608 -28.518  -5.176  1.00  0.00           N  
ATOM   1854  CA  ILE B1637      -9.557 -28.171  -6.110  1.00  0.00           C  
ATOM   1855  C   ILE B1637      -9.252 -29.364  -7.006  1.00  0.00           C  
ATOM   1856  O   ILE B1637      -8.663 -30.355  -6.569  1.00  0.00           O  
ATOM   1857  CB  ILE B1637      -8.297 -27.711  -5.338  1.00  0.00           C  
ATOM   1858  CG1 ILE B1637      -7.022 -28.047  -6.110  1.00  0.00           C  
ATOM   1859  CG2 ILE B1637      -8.278 -28.351  -3.981  1.00  0.00           C  
ATOM   1860  CD1 ILE B1637      -5.755 -27.707  -5.358  1.00  0.00           C  
ATOM   1861  N   LYS B1638      -9.683 -29.262  -8.261  1.00  0.00           N  
ATOM   1862  CA  LYS B1638      -9.466 -30.316  -9.242  1.00  0.00           C  
ATOM   1863  C   LYS B1638      -7.987 -30.416  -9.593  1.00  0.00           C  
ATOM   1864  O   LYS B1638      -7.216 -29.483  -9.363  1.00  0.00           O  
ATOM   1865  CB  LYS B1638     -10.268 -30.039 -10.516  1.00  0.00           C  
ATOM   1866  CG  LYS B1638     -11.771 -29.952 -10.317  1.00  0.00           C  
ATOM   1867  CD  LYS B1638     -12.496 -30.029 -11.652  1.00  0.00           C  
ATOM   1868  CE  LYS B1638     -12.226 -31.369 -12.333  1.00  0.00           C  
ATOM   1869  NZ  LYS B1638     -12.890 -31.492 -13.657  1.00  0.00           N  
ATOM   1870  N   ARG B1639      -7.598 -31.551 -10.160  1.00  0.00           N  
ATOM   1871  CA  ARG B1639      -6.210 -31.764 -10.535  1.00  0.00           C  
ATOM   1872  C   ARG B1639      -6.140 -33.009 -11.423  1.00  0.00           C  
ATOM   1873  O   ARG B1639      -6.808 -34.010 -11.153  1.00  0.00           O  
ATOM   1874  CB  ARG B1639      -5.357 -31.936  -9.260  1.00  0.00           C  
ATOM   1875  CG  ARG B1639      -3.845 -31.774  -9.447  1.00  0.00           C  
ATOM   1876  CD  ARG B1639      -3.190 -31.027  -8.272  1.00  0.00           C  
ATOM   1877  NE  ARG B1639      -2.571 -31.886  -7.255  1.00  0.00           N  
ATOM   1878  CZ  ARG B1639      -3.232 -32.707  -6.439  1.00  0.00           C  
ATOM   1879  NH1 ARG B1639      -4.551 -32.798  -6.511  1.00  0.00           N  
ATOM   1880  NH2 ARG B1639      -2.575 -33.426  -5.537  1.00  0.00           N  
ATOM   1881  N   PRO B1641      -5.357 -32.949 -12.517  1.00  0.00           N  
ATOM   1882  CA  PRO B1641      -5.233 -34.101 -13.414  1.00  0.00           C  
ATOM   1883  C   PRO B1641      -4.933 -35.337 -12.582  1.00  0.00           C  
ATOM   1884  O   PRO B1641      -4.095 -35.293 -11.684  1.00  0.00           O  
ATOM   1885  CB  PRO B1641      -4.063 -33.713 -14.307  1.00  0.00           C  
ATOM   1886  CG  PRO B1641      -4.216 -32.235 -14.413  1.00  0.00           C  
ATOM   1887  CD  PRO B1641      -4.527 -31.826 -12.990  1.00  0.00           C  
ATOM   1888  N   GLU B1642      -5.614 -36.436 -12.874  1.00  0.00           N  
ATOM   1889  CA  GLU B1642      -5.416 -37.666 -12.120  1.00  0.00           C  
ATOM   1890  C   GLU B1642      -3.952 -38.103 -12.075  1.00  0.00           C  
ATOM   1891  O   GLU B1642      -3.604 -39.038 -11.354  1.00  0.00           O  
ATOM   1892  CB  GLU B1642      -6.270 -38.786 -12.719  1.00  0.00           C  
ATOM   1893  CG  GLU B1642      -7.698 -38.365 -13.080  1.00  0.00           C  
ATOM   1894  CD  GLU B1642      -8.437 -37.662 -11.945  1.00  0.00           C  
ATOM   1895  OE1 GLU B1642      -8.041 -36.533 -11.576  1.00  0.00           O  
ATOM   1896  OE2 GLU B1642      -9.418 -38.239 -11.426  1.00  0.00           O  
ATOM   1897  N   LYS B1643      -3.098 -37.415 -12.832  1.00  0.00           N  
ATOM   1898  CA  LYS B1643      -1.675 -37.746 -12.892  1.00  0.00           C  
ATOM   1899  C   LYS B1643      -0.802 -36.845 -12.018  1.00  0.00           C  
ATOM   1900  O   LYS B1643       0.424 -36.979 -11.997  1.00  0.00           O  
ATOM   1901  CB  LYS B1643      -1.193 -37.689 -14.351  1.00  0.00           C  
ATOM   1902  CG  LYS B1643      -1.223 -36.299 -14.995  1.00  0.00           C  
ATOM   1903  CD  LYS B1643      -1.608 -36.360 -16.480  1.00  0.00           C  
ATOM   1904  CE  LYS B1643      -0.729 -37.317 -17.297  1.00  0.00           C  
ATOM   1905  NZ  LYS B1643       0.685 -36.867 -17.458  1.00  0.00           N  
ATOM   1906  N   PHE B1644      -1.439 -35.933 -11.295  1.00  0.00           N  
ATOM   1907  CA  PHE B1644      -0.723 -35.013 -10.424  1.00  0.00           C  
ATOM   1908  C   PHE B1644      -1.240 -35.123  -9.001  1.00  0.00           C  
ATOM   1909  O   PHE B1644      -1.106 -34.196  -8.203  1.00  0.00           O  
ATOM   1910  CB  PHE B1644      -0.885 -33.578 -10.935  1.00  0.00           C  
ATOM   1911  CG  PHE B1644       0.231 -33.119 -11.840  1.00  0.00           C  
ATOM   1912  CD1 PHE B1644       0.977 -34.038 -12.576  1.00  0.00           C  
ATOM   1913  CD2 PHE B1644       0.530 -31.763 -11.959  1.00  0.00           C  
ATOM   1914  CE1 PHE B1644       2.001 -33.614 -13.415  1.00  0.00           C  
ATOM   1915  CE2 PHE B1644       1.553 -31.330 -12.797  1.00  0.00           C  
ATOM   1916  CZ  PHE B1644       2.291 -32.257 -13.525  1.00  0.00           C  
ATOM   1917  N   GLY B1645      -1.831 -36.270  -8.688  1.00  0.00           N  
ATOM   1918  CA  GLY B1645      -2.365 -36.488  -7.358  1.00  0.00           C  
ATOM   1919  C   GLY B1645      -3.875 -36.596  -7.377  1.00  0.00           C  
ATOM   1920  O   GLY B1645      -4.481 -37.057  -6.414  1.00  0.00           O  
ATOM   1921  N   GLY B1649      -4.484 -36.165  -8.477  1.00  0.00           N  
ATOM   1922  CA  GLY B1649      -5.929 -36.228  -8.596  1.00  0.00           C  
ATOM   1923  C   GLY B1649      -6.684 -35.257  -7.705  1.00  0.00           C  
ATOM   1924  O   GLY B1649      -6.123 -34.663  -6.782  1.00  0.00           O  
ATOM   1925  N   ASP B1673      -7.973 -35.104  -7.990  1.00  0.00           N  
ATOM   1926  CA  ASP B1673      -8.845 -34.212  -7.236  1.00  0.00           C  
ATOM   1927  C   ASP B1673      -8.747 -34.454  -5.734  1.00  0.00           C  
ATOM   1928  O   ASP B1673      -8.754 -35.604  -5.274  1.00  0.00           O  
ATOM   1929  CB  ASP B1673     -10.295 -34.393  -7.698  1.00  0.00           C  
ATOM   1930  CG  ASP B1673     -10.563 -33.747  -9.050  1.00  0.00           C  
ATOM   1931  OD1 ASP B1673      -9.691 -33.837  -9.943  1.00  0.00           O  
ATOM   1932  OD2 ASP B1673     -11.652 -33.158  -9.223  1.00  0.00           O  
ATOM   1933  N   LEU B1674      -8.643 -33.366  -4.974  1.00  0.00           N  
ATOM   1934  CA  LEU B1674      -8.560 -33.450  -3.520  1.00  0.00           C  
ATOM   1935  C   LEU B1674      -9.421 -32.351  -2.912  1.00  0.00           C  
ATOM   1936  O   LEU B1674      -9.528 -31.257  -3.461  1.00  0.00           O  
ATOM   1937  CB  LEU B1674      -7.104 -33.325  -3.051  1.00  0.00           C  
ATOM   1938  CG  LEU B1674      -6.367 -31.991  -3.151  1.00  0.00           C  
ATOM   1939  CD1 LEU B1674      -4.891 -32.214  -2.860  1.00  0.00           C  
ATOM   1940  CD2 LEU B1674      -6.539 -31.406  -4.528  1.00  0.00           C  
ATOM   1941  N   THR B1675     -10.036 -32.655  -1.777  1.00  0.00           N  
ATOM   1942  CA  THR B1675     -10.921 -31.715  -1.103  1.00  0.00           C  
ATOM   1943  C   THR B1675     -10.367 -31.237   0.243  1.00  0.00           C  
ATOM   1944  O   THR B1675     -10.294 -32.017   1.196  1.00  0.00           O  
ATOM   1945  CB  THR B1675     -12.298 -32.376  -0.892  1.00  0.00           C  
ATOM   1946  OG1 THR B1675     -12.804 -32.810  -2.160  1.00  0.00           O  
ATOM   1947  CG2 THR B1675     -13.280 -31.403  -0.264  1.00  0.00           C  
ATOM   1948  N   VAL B1676      -9.981 -29.959   0.316  1.00  0.00           N  
ATOM   1949  CA  VAL B1676      -9.435 -29.383   1.548  1.00  0.00           C  
ATOM   1950  C   VAL B1676     -10.566 -28.796   2.395  1.00  0.00           C  
ATOM   1951  O   VAL B1676     -11.396 -28.037   1.895  1.00  0.00           O  
ATOM   1952  CB  VAL B1676      -8.397 -28.279   1.242  1.00  0.00           C  
ATOM   1953  CG1 VAL B1676      -7.475 -28.734   0.124  1.00  0.00           C  
ATOM   1954  CG2 VAL B1676      -9.088 -26.993   0.860  1.00  0.00           C  
ATOM   1955  N   ASN B1677     -10.597 -29.134   3.679  1.00  0.00           N  
ATOM   1956  CA  ASN B1677     -11.668 -28.646   4.540  1.00  0.00           C  
ATOM   1957  C   ASN B1677     -11.381 -27.367   5.334  1.00  0.00           C  
ATOM   1958  O   ASN B1677     -12.284 -26.825   5.980  1.00  0.00           O  
ATOM   1959  CB  ASN B1677     -12.096 -29.764   5.489  1.00  0.00           C  
ATOM   1960  CG  ASN B1677     -12.420 -31.054   4.759  1.00  0.00           C  
ATOM   1961  OD1 ASN B1677     -13.320 -31.103   3.922  1.00  0.00           O  
ATOM   1962  ND2 ASN B1677     -11.679 -32.104   5.069  1.00  0.00           N  
ATOM   1963  N   SER B1678     -10.139 -26.882   5.275  1.00  0.00           N  
ATOM   1964  CA  SER B1678      -9.746 -25.662   5.988  1.00  0.00           C  
ATOM   1965  C   SER B1678      -8.544 -24.996   5.323  1.00  0.00           C  
ATOM   1966  O   SER B1678      -7.810 -25.632   4.570  1.00  0.00           O  
ATOM   1967  CB  SER B1678      -9.361 -25.985   7.434  1.00  0.00           C  
ATOM   1968  OG  SER B1678      -8.048 -26.539   7.499  1.00  0.00           O  
ATOM   1969  N   TYR B1679      -8.330 -23.719   5.611  1.00  0.00           N  
ATOM   1970  CA  TYR B1679      -7.185 -23.031   5.041  1.00  0.00           C  
ATOM   1971  C   TYR B1679      -5.879 -23.652   5.538  1.00  0.00           C  
ATOM   1972  O   TYR B1679      -4.916 -23.747   4.771  1.00  0.00           O  
ATOM   1973  CB  TYR B1679      -7.190 -21.542   5.402  1.00  0.00           C  
ATOM   1974  CG  TYR B1679      -5.964 -20.806   4.886  1.00  0.00           C  
ATOM   1975  CD1 TYR B1679      -5.736 -20.670   3.510  1.00  0.00           C  
ATOM   1976  CD2 TYR B1679      -5.014 -20.281   5.765  1.00  0.00           C  
ATOM   1977  CE1 TYR B1679      -4.590 -20.031   3.027  1.00  0.00           C  
ATOM   1978  CE2 TYR B1679      -3.869 -19.642   5.294  1.00  0.00           C  
ATOM   1979  CZ  TYR B1679      -3.665 -19.522   3.924  1.00  0.00           C  
ATOM   1980  OH  TYR B1679      -2.541 -18.899   3.437  1.00  0.00           O  
ATOM   1981  N   GLU B1680      -5.841 -24.067   6.811  1.00  0.00           N  
ATOM   1982  CA  GLU B1680      -4.623 -24.660   7.391  1.00  0.00           C  
ATOM   1983  C   GLU B1680      -4.126 -25.872   6.607  1.00  0.00           C  
ATOM   1984  O   GLU B1680      -2.915 -26.080   6.465  1.00  0.00           O  
ATOM   1985  CB  GLU B1680      -4.830 -25.054   8.863  1.00  0.00           C  
ATOM   1986  CG  GLU B1680      -4.934 -23.884   9.834  1.00  0.00           C  
ATOM   1987  CD  GLU B1680      -6.371 -23.601  10.242  1.00  0.00           C  
ATOM   1988  OE1 GLU B1680      -7.208 -23.377   9.337  1.00  0.00           O  
ATOM   1989  OE2 GLU B1680      -6.665 -23.607  11.463  1.00  0.00           O  
ATOM   1990  N   GLU B1681      -5.059 -26.679   6.110  1.00  0.00           N  
ATOM   1991  CA  GLU B1681      -4.675 -27.829   5.311  1.00  0.00           C  
ATOM   1992  C   GLU B1681      -4.048 -27.307   4.022  1.00  0.00           C  
ATOM   1993  O   GLU B1681      -3.000 -27.793   3.602  1.00  0.00           O  
ATOM   1994  CB  GLU B1681      -5.885 -28.701   4.991  1.00  0.00           C  
ATOM   1995  CG  GLU B1681      -5.614 -29.759   3.926  1.00  0.00           C  
ATOM   1996  CD  GLU B1681      -6.654 -30.869   3.937  1.00  0.00           C  
ATOM   1997  OE1 GLU B1681      -7.832 -30.579   4.250  1.00  0.00           O  
ATOM   1998  OE2 GLU B1681      -6.296 -32.027   3.626  1.00  0.00           O  
ATOM   1999  N   LEU B1682      -4.679 -26.306   3.407  1.00  0.00           N  
ATOM   2000  CA  LEU B1682      -4.155 -25.725   2.176  1.00  0.00           C  
ATOM   2001  C   LEU B1682      -2.716 -25.271   2.376  1.00  0.00           C  
ATOM   2002  O   LEU B1682      -1.848 -25.551   1.550  1.00  0.00           O  
ATOM   2003  CB  LEU B1682      -5.000 -24.533   1.726  1.00  0.00           C  
ATOM   2004  CG  LEU B1682      -4.705 -24.060   0.296  1.00  0.00           C  
ATOM   2005  CD1 LEU B1682      -4.937 -25.224  -0.663  1.00  0.00           C  
ATOM   2006  CD2 LEU B1682      -5.596 -22.879  -0.079  1.00  0.00           C  
ATOM   2007  N   GLU B1683      -2.460 -24.562   3.469  1.00  0.00           N  
ATOM   2008  CA  GLU B1683      -1.104 -24.121   3.744  1.00  0.00           C  
ATOM   2009  C   GLU B1683      -0.208 -25.353   3.766  1.00  0.00           C  
ATOM   2010  O   GLU B1683       0.841 -25.378   3.119  1.00  0.00           O  
ATOM   2011  CB  GLU B1683      -1.010 -23.426   5.099  1.00  0.00           C  
ATOM   2012  CG  GLU B1683      -1.740 -22.113   5.194  1.00  0.00           C  
ATOM   2013  CD  GLU B1683      -0.963 -21.091   6.014  1.00  0.00           C  
ATOM   2014  OE1 GLU B1683      -0.459 -21.457   7.096  1.00  0.00           O  
ATOM   2015  OE2 GLU B1683      -0.861 -19.922   5.578  1.00  0.00           O  
ATOM   2016  N   SER B1684      -0.634 -26.371   4.520  1.00  0.00           N  
ATOM   2017  CA  SER B1684       0.126 -27.615   4.642  1.00  0.00           C  
ATOM   2018  C   SER B1684       0.525 -28.141   3.267  1.00  0.00           C  
ATOM   2019  O   SER B1684       1.715 -28.273   2.954  1.00  0.00           O  
ATOM   2020  CB  SER B1684      -0.693 -28.693   5.372  1.00  0.00           C  
ATOM   2021  OG  SER B1684      -0.748 -28.477   6.772  1.00  0.00           O  
ATOM   2022  N   LEU B1685      -0.482 -28.435   2.450  1.00  0.00           N  
ATOM   2023  CA  LEU B1685      -0.251 -28.955   1.110  1.00  0.00           C  
ATOM   2024  C   LEU B1685       0.684 -28.072   0.298  1.00  0.00           C  
ATOM   2025  O   LEU B1685       1.671 -28.554  -0.260  1.00  0.00           O  
ATOM   2026  CB  LEU B1685      -1.580 -29.115   0.377  1.00  0.00           C  
ATOM   2027  CG  LEU B1685      -2.475 -30.145   1.053  1.00  0.00           C  
ATOM   2028  CD1 LEU B1685      -3.865 -30.132   0.444  1.00  0.00           C  
ATOM   2029  CD2 LEU B1685      -1.820 -31.507   0.922  1.00  0.00           C  
ATOM   2030  N   PHE B1688       0.392 -26.780   0.242  1.00  0.00           N  
ATOM   2031  CA  PHE B1688       1.228 -25.876  -0.532  1.00  0.00           C  
ATOM   2032  C   PHE B1688       2.668 -25.785  -0.028  1.00  0.00           C  
ATOM   2033  O   PHE B1688       3.603 -25.778  -0.824  1.00  0.00           O  
ATOM   2034  CB  PHE B1688       0.616 -24.481  -0.570  1.00  0.00           C  
ATOM   2035  CG  PHE B1688       1.227 -23.600  -1.606  1.00  0.00           C  
ATOM   2036  CD1 PHE B1688       0.991 -23.840  -2.956  1.00  0.00           C  
ATOM   2037  CD2 PHE B1688       2.080 -22.560  -1.242  1.00  0.00           C  
ATOM   2038  CE1 PHE B1688       1.599 -23.060  -3.932  1.00  0.00           C  
ATOM   2039  CE2 PHE B1688       2.695 -21.773  -2.205  1.00  0.00           C  
ATOM   2040  CZ  PHE B1688       2.456 -22.021  -3.554  1.00  0.00           C  
ATOM   2041  N   LYS B1689       2.845 -25.714   1.288  1.00  0.00           N  
ATOM   2042  CA  LYS B1689       4.177 -25.624   1.875  1.00  0.00           C  
ATOM   2043  C   LYS B1689       5.032 -26.873   1.626  1.00  0.00           C  
ATOM   2044  O   LYS B1689       6.262 -26.813   1.683  1.00  0.00           O  
ATOM   2045  CB  LYS B1689       4.070 -25.374   3.382  1.00  0.00           C  
ATOM   2046  CG  LYS B1689       3.480 -24.025   3.757  1.00  0.00           C  
ATOM   2047  CD  LYS B1689       3.658 -23.753   5.242  1.00  0.00           C  
ATOM   2048  CE  LYS B1689       3.229 -22.340   5.606  1.00  0.00           C  
ATOM   2049  NZ  LYS B1689       3.560 -22.002   7.020  1.00  0.00           N  
ATOM   2050  N   ASN B1690       4.383 -28.000   1.357  1.00  0.00           N  
ATOM   2051  CA  ASN B1690       5.102 -29.243   1.106  1.00  0.00           C  
ATOM   2052  C   ASN B1690       5.228 -29.489  -0.384  1.00  0.00           C  
ATOM   2053  O   ASN B1690       5.612 -30.575  -0.810  1.00  0.00           O  
ATOM   2054  CB  ASN B1690       4.369 -30.433   1.728  1.00  0.00           C  
ATOM   2055  CG  ASN B1690       4.084 -30.240   3.198  1.00  0.00           C  
ATOM   2056  OD1 ASN B1690       4.948 -29.797   3.958  1.00  0.00           O  
ATOM   2057  ND2 ASN B1690       2.868 -30.587   3.613  1.00  0.00           N  
ATOM   2058  N   LYS B1691       4.899 -28.482  -1.179  1.00  0.00           N  
ATOM   2059  CA  LYS B1691       4.960 -28.621  -2.627  1.00  0.00           C  
ATOM   2060  C   LYS B1691       4.043 -29.755  -3.084  1.00  0.00           C  
ATOM   2061  O   LYS B1691       4.110 -30.206  -4.224  1.00  0.00           O  
ATOM   2062  CB  LYS B1691       6.402 -28.872  -3.088  1.00  0.00           C  
ATOM   2063  CG  LYS B1691       7.328 -27.665  -2.915  1.00  0.00           C  
ATOM   2064  CD  LYS B1691       8.624 -27.854  -3.688  1.00  0.00           C  
ATOM   2065  CE  LYS B1691       9.525 -26.629  -3.601  1.00  0.00           C  
ATOM   2066  NZ  LYS B1691      10.048 -26.377  -2.221  1.00  0.00           N  
ATOM   2067  N   GLU B1694       3.187 -30.208  -2.175  1.00  0.00           N  
ATOM   2068  CA  GLU B1694       2.223 -31.259  -2.472  1.00  0.00           C  
ATOM   2069  C   GLU B1694       1.130 -30.598  -3.308  1.00  0.00           C  
ATOM   2070  O   GLU B1694       0.295 -31.266  -3.915  1.00  0.00           O  
ATOM   2071  CB  GLU B1694       1.656 -31.830  -1.164  1.00  0.00           C  
ATOM   2072  CG  GLU B1694       0.404 -32.704  -1.293  1.00  0.00           C  
ATOM   2073  CD  GLU B1694       0.598 -33.913  -2.190  1.00  0.00           C  
ATOM   2074  OE1 GLU B1694       1.640 -34.590  -2.058  1.00  0.00           O  
ATOM   2075  OE2 GLU B1694      -0.299 -34.195  -3.017  1.00  0.00           O  
ATOM   2076  N   LEU B1809       1.146 -29.268  -3.320  1.00  0.00           N  
ATOM   2077  CA  LEU B1809       0.196 -28.487  -4.103  1.00  0.00           C  
ATOM   2078  C   LEU B1809       1.005 -27.521  -4.953  1.00  0.00           C  
ATOM   2079  O   LEU B1809       1.699 -26.640  -4.429  1.00  0.00           O  
ATOM   2080  CB  LEU B1809      -0.771 -27.703  -3.208  1.00  0.00           C  
ATOM   2081  CG  LEU B1809      -1.865 -26.959  -3.983  1.00  0.00           C  
ATOM   2082  CD1 LEU B1809      -2.553 -27.918  -4.938  1.00  0.00           C  
ATOM   2083  CD2 LEU B1809      -2.875 -26.376  -3.035  1.00  0.00           C  
ATOM   2084  N   HIS B1810       0.921 -27.707  -6.269  1.00  0.00           N  
ATOM   2085  CA  HIS B1810       1.648 -26.874  -7.220  1.00  0.00           C  
ATOM   2086  C   HIS B1810       0.886 -25.604  -7.594  1.00  0.00           C  
ATOM   2087  O   HIS B1810      -0.338 -25.616  -7.775  1.00  0.00           O  
ATOM   2088  CB  HIS B1810       1.950 -27.673  -8.492  1.00  0.00           C  
ATOM   2089  CG  HIS B1810       2.829 -28.866  -8.269  1.00  0.00           C  
ATOM   2090  ND1 HIS B1810       4.136 -28.760  -7.842  1.00  0.00           N  
ATOM   2091  CD2 HIS B1810       2.591 -30.190  -8.426  1.00  0.00           C  
ATOM   2092  CE1 HIS B1810       4.665 -29.967  -7.747  1.00  0.00           C  
ATOM   2093  NE2 HIS B1810       3.748 -30.852  -8.095  1.00  0.00           N  
ATOM   2094  N   PRO B1812       1.614 -24.487  -7.723  1.00  0.00           N  
ATOM   2095  CA  PRO B1812       1.067 -23.176  -8.077  1.00  0.00           C  
ATOM   2096  C   PRO B1812      -0.037 -23.181  -9.136  1.00  0.00           C  
ATOM   2097  O   PRO B1812      -1.054 -22.507  -8.973  1.00  0.00           O  
ATOM   2098  CB  PRO B1812       2.306 -22.413  -8.524  1.00  0.00           C  
ATOM   2099  CG  PRO B1812       3.332 -22.902  -7.540  1.00  0.00           C  
ATOM   2100  CD  PRO B1812       3.070 -24.403  -7.501  1.00  0.00           C  
ATOM   2101  N   MET B1813       0.154 -23.939 -10.213  1.00  0.00           N  
ATOM   2102  CA  MET B1813      -0.839 -23.991 -11.278  1.00  0.00           C  
ATOM   2103  C   MET B1813      -2.194 -24.457 -10.794  1.00  0.00           C  
ATOM   2104  O   MET B1813      -3.207 -23.812 -11.065  1.00  0.00           O  
ATOM   2105  CB  MET B1813      -0.394 -24.908 -12.425  1.00  0.00           C  
ATOM   2106  CG  MET B1813      -1.451 -25.004 -13.545  1.00  0.00           C  
ATOM   2107  SD  MET B1813      -1.017 -25.997 -15.008  1.00  0.00           S  
ATOM   2108  CE  MET B1813       0.057 -24.819 -15.887  1.00  0.00           C  
ATOM   2109  N   ASP B1814      -2.209 -25.581 -10.081  1.00  0.00           N  
ATOM   2110  CA  ASP B1814      -3.453 -26.155  -9.572  1.00  0.00           C  
ATOM   2111  C   ASP B1814      -4.160 -25.241  -8.576  1.00  0.00           C  
ATOM   2112  O   ASP B1814      -5.392 -25.147  -8.572  1.00  0.00           O  
ATOM   2113  CB  ASP B1814      -3.164 -27.516  -8.937  1.00  0.00           C  
ATOM   2114  CG  ASP B1814      -2.561 -28.499  -9.927  1.00  0.00           C  
ATOM   2115  OD1 ASP B1814      -3.236 -28.807 -10.938  1.00  0.00           O  
ATOM   2116  OD2 ASP B1814      -1.418 -28.959  -9.696  1.00  0.00           O  
ATOM   2117  N   LEU B1815      -3.365 -24.572  -7.744  1.00  0.00           N  
ATOM   2118  CA  LEU B1815      -3.872 -23.637  -6.739  1.00  0.00           C  
ATOM   2119  C   LEU B1815      -4.585 -22.508  -7.477  1.00  0.00           C  
ATOM   2120  O   LEU B1815      -5.743 -22.191  -7.199  1.00  0.00           O  
ATOM   2121  CB  LEU B1815      -2.700 -23.052  -5.940  1.00  0.00           C  
ATOM   2122  CG  LEU B1815      -2.831 -22.501  -4.510  1.00  0.00           C  
ATOM   2123  CD1 LEU B1815      -1.625 -21.598  -4.254  1.00  0.00           C  
ATOM   2124  CD2 LEU B1815      -4.111 -21.721  -4.301  1.00  0.00           C  
ATOM   2125  N   LYS B1816      -3.869 -21.908  -8.425  1.00  0.00           N  
ATOM   2126  CA  LYS B1816      -4.397 -20.810  -9.222  1.00  0.00           C  
ATOM   2127  C   LYS B1816      -5.729 -21.124  -9.892  1.00  0.00           C  
ATOM   2128  O   LYS B1816      -6.660 -20.319  -9.822  1.00  0.00           O  
ATOM   2129  CB  LYS B1816      -3.384 -20.392 -10.288  1.00  0.00           C  
ATOM   2130  CG  LYS B1816      -2.096 -19.828  -9.729  1.00  0.00           C  
ATOM   2131  CD  LYS B1816      -1.204 -19.295 -10.836  1.00  0.00           C  
ATOM   2132  CE  LYS B1816       0.039 -18.636 -10.264  1.00  0.00           C  
ATOM   2133  NZ  LYS B1816       0.985 -18.183 -11.314  1.00  0.00           N  
ATOM   2134  N   ASN B1817      -5.834 -22.282 -10.536  1.00  0.00           N  
ATOM   2135  CA  ASN B1817      -7.075 -22.627 -11.217  1.00  0.00           C  
ATOM   2136  C   ASN B1817      -8.228 -22.692 -10.245  1.00  0.00           C  
ATOM   2137  O   ASN B1817      -9.342 -22.281 -10.564  1.00  0.00           O  
ATOM   2138  CB  ASN B1817      -6.953 -23.967 -11.941  1.00  0.00           C  
ATOM   2139  CG  ASN B1817      -5.739 -24.030 -12.848  1.00  0.00           C  
ATOM   2140  OD1 ASN B1817      -5.444 -23.081 -13.581  1.00  0.00           O  
ATOM   2141  ND2 ASN B1817      -5.028 -25.154 -12.809  1.00  0.00           N  
ATOM   2142  N   ALA B1818      -7.956 -23.206  -9.051  1.00  0.00           N  
ATOM   2143  CA  ALA B1818      -8.988 -23.334  -8.028  1.00  0.00           C  
ATOM   2144  C   ALA B1818      -9.356 -21.973  -7.454  1.00  0.00           C  
ATOM   2145  O   ALA B1818     -10.540 -21.667  -7.269  1.00  0.00           O  
ATOM   2146  CB  ALA B1818      -8.510 -24.260  -6.923  1.00  0.00           C  
ATOM   2147  N   VAL B1819      -8.338 -21.164  -7.173  1.00  0.00           N  
ATOM   2148  CA  VAL B1819      -8.567 -19.836  -6.625  1.00  0.00           C  
ATOM   2149  C   VAL B1819      -9.327 -18.976  -7.635  1.00  0.00           C  
ATOM   2150  O   VAL B1819     -10.352 -18.364  -7.309  1.00  0.00           O  
ATOM   2151  CB  VAL B1819      -7.234 -19.140  -6.255  1.00  0.00           C  
ATOM   2152  CG1 VAL B1819      -7.498 -17.699  -5.844  1.00  0.00           C  
ATOM   2153  CG2 VAL B1819      -6.579 -19.864  -5.113  1.00  0.00           C  
ATOM   2154  N   ALA B1820      -8.830 -18.943  -8.865  1.00  0.00           N  
ATOM   2155  CA  ALA B1820      -9.468 -18.158  -9.908  1.00  0.00           C  
ATOM   2156  C   ALA B1820     -10.931 -18.552 -10.138  1.00  0.00           C  
ATOM   2157  O   ALA B1820     -11.824 -17.708 -10.125  1.00  0.00           O  
ATOM   2158  CB  ALA B1820      -8.682 -18.294 -11.202  1.00  0.00           C  
ATOM   2159  N   GLU B1821     -11.177 -19.838 -10.337  1.00  0.00           N  
ATOM   2160  CA  GLU B1821     -12.536 -20.302 -10.591  1.00  0.00           C  
ATOM   2161  C   GLU B1821     -13.493 -20.078  -9.427  1.00  0.00           C  
ATOM   2162  O   GLU B1821     -14.685 -19.868  -9.639  1.00  0.00           O  
ATOM   2163  CB  GLU B1821     -12.529 -21.785 -10.974  1.00  0.00           C  
ATOM   2164  CG  GLU B1821     -11.649 -22.128 -12.178  1.00  0.00           C  
ATOM   2165  CD  GLU B1821     -11.858 -21.191 -13.365  1.00  0.00           C  
ATOM   2166  OE1 GLU B1821     -13.033 -20.884 -13.692  1.00  0.00           O  
ATOM   2167  OE2 GLU B1821     -10.840 -20.773 -13.970  1.00  0.00           O  
ATOM   2168  N   GLU B1822     -12.981 -20.125  -8.200  1.00  0.00           N  
ATOM   2169  CA  GLU B1822     -13.829 -19.913  -7.026  1.00  0.00           C  
ATOM   2170  C   GLU B1822     -14.005 -18.415  -6.782  1.00  0.00           C  
ATOM   2171  O   GLU B1822     -15.103 -17.948  -6.454  1.00  0.00           O  
ATOM   2172  CB  GLU B1822     -13.211 -20.580  -5.788  1.00  0.00           C  
ATOM   2173  CG  GLU B1822     -13.136 -22.097  -5.883  1.00  0.00           C  
ATOM   2174  CD  GLU B1822     -14.500 -22.777  -5.748  1.00  0.00           C  
ATOM   2175  OE1 GLU B1822     -15.540 -22.102  -5.931  1.00  0.00           O  
ATOM   2176  OE2 GLU B1822     -14.529 -23.998  -5.471  1.00  0.00           O  
ATOM   2177  N   LEU B1823     -12.913 -17.671  -6.956  1.00  0.00           N  
ATOM   2178  CA  LEU B1823     -12.936 -16.230  -6.765  1.00  0.00           C  
ATOM   2179  C   LEU B1823     -14.011 -15.679  -7.686  1.00  0.00           C  
ATOM   2180  O   LEU B1823     -14.858 -14.890  -7.266  1.00  0.00           O  
ATOM   2181  CB  LEU B1823     -11.576 -15.614  -7.124  1.00  0.00           C  
ATOM   2182  CG  LEU B1823     -11.109 -14.392  -6.313  1.00  0.00           C  
ATOM   2183  CD1 LEU B1823     -10.108 -13.598  -7.141  1.00  0.00           C  
ATOM   2184  CD2 LEU B1823     -12.295 -13.495  -5.930  1.00  0.00           C  
ATOM   2185  N   ILE B1824     -13.971 -16.116  -8.943  1.00  0.00           N  
ATOM   2186  CA  ILE B1824     -14.938 -15.690  -9.952  1.00  0.00           C  
ATOM   2187  C   ILE B1824     -16.380 -15.955  -9.531  1.00  0.00           C  
ATOM   2188  O   ILE B1824     -17.246 -15.094  -9.677  1.00  0.00           O  
ATOM   2189  CB  ILE B1824     -14.700 -16.407 -11.303  1.00  0.00           C  
ATOM   2190  CG1 ILE B1824     -13.404 -15.899 -11.941  1.00  0.00           C  
ATOM   2191  CG2 ILE B1824     -15.892 -16.176 -12.238  1.00  0.00           C  
ATOM   2192  CD1 ILE B1824     -13.089 -16.542 -13.284  1.00  0.00           C  
ATOM   2193  N   LYS B1825     -16.637 -17.150  -9.018  1.00  0.00           N  
ATOM   2194  CA  LYS B1825     -17.983 -17.505  -8.601  1.00  0.00           C  
ATOM   2195  C   LYS B1825     -18.465 -16.698  -7.398  1.00  0.00           C  
ATOM   2196  O   LYS B1825     -19.669 -16.580  -7.160  1.00  0.00           O  
ATOM   2197  CB  LYS B1825     -18.056 -19.010  -8.319  1.00  0.00           C  
ATOM   2198  CG  LYS B1825     -17.799 -19.851  -9.570  1.00  0.00           C  
ATOM   2199  CD  LYS B1825     -17.895 -21.353  -9.321  1.00  0.00           C  
ATOM   2200  CE  LYS B1825     -17.691 -22.130 -10.625  1.00  0.00           C  
ATOM   2201  NZ  LYS B1825     -17.751 -23.611 -10.449  1.00  0.00           N  
ATOM   2202  N   ILE B1826     -17.526 -16.128  -6.650  1.00  0.00           N  
ATOM   2203  CA  ILE B1826     -17.871 -15.325  -5.477  1.00  0.00           C  
ATOM   2204  C   ILE B1826     -18.187 -13.884  -5.858  1.00  0.00           C  
ATOM   2205  O   ILE B1826     -19.166 -13.304  -5.391  1.00  0.00           O  
ATOM   2206  CB  ILE B1826     -16.720 -15.308  -4.450  1.00  0.00           C  
ATOM   2207  CG1 ILE B1826     -16.599 -16.676  -3.788  1.00  0.00           C  
ATOM   2208  CG2 ILE B1826     -16.965 -14.232  -3.406  1.00  0.00           C  
ATOM   2209  CD1 ILE B1826     -15.375 -16.821  -2.926  1.00  0.00           C  
ATOM   2210  N   LEU B1827     -17.352 -13.310  -6.712  1.00  0.00           N  
ATOM   2211  CA  LEU B1827     -17.545 -11.935  -7.135  1.00  0.00           C  
ATOM   2212  C   LEU B1827     -18.746 -11.744  -8.063  1.00  0.00           C  
ATOM   2213  O   LEU B1827     -19.360 -10.674  -8.083  1.00  0.00           O  
ATOM   2214  CB  LEU B1827     -16.278 -11.432  -7.830  1.00  0.00           C  
ATOM   2215  CG  LEU B1827     -15.005 -11.395  -6.986  1.00  0.00           C  
ATOM   2216  CD1 LEU B1827     -13.830 -10.985  -7.862  1.00  0.00           C  
ATOM   2217  CD2 LEU B1827     -15.188 -10.428  -5.834  1.00  0.00           C  
ATOM   2218  N   GLU B1828     -19.079 -12.785  -8.820  1.00  0.00           N  
ATOM   2219  CA  GLU B1828     -20.182 -12.718  -9.770  1.00  0.00           C  
ATOM   2220  C   GLU B1828     -21.475 -12.101  -9.223  1.00  0.00           C  
ATOM   2221  O   GLU B1828     -22.003 -11.149  -9.798  1.00  0.00           O  
ATOM   2222  CB  GLU B1828     -20.476 -14.110 -10.338  1.00  0.00           C  
ATOM   2223  CG  GLU B1828     -21.333 -14.077 -11.606  1.00  0.00           C  
ATOM   2224  CD  GLU B1828     -22.600 -14.913 -11.503  1.00  0.00           C  
ATOM   2225  OE1 GLU B1828     -23.407 -14.673 -10.576  1.00  0.00           O  
ATOM   2226  OE2 GLU B1828     -22.793 -15.807 -12.357  1.00  0.00           O  
ATOM   2227  N   PRO B1829     -22.004 -12.631  -8.108  1.00  0.00           N  
ATOM   2228  CA  PRO B1829     -23.244 -12.091  -7.532  1.00  0.00           C  
ATOM   2229  C   PRO B1829     -23.190 -10.579  -7.341  1.00  0.00           C  
ATOM   2230  O   PRO B1829     -24.220  -9.926  -7.175  1.00  0.00           O  
ATOM   2231  CB  PRO B1829     -23.360 -12.825  -6.200  1.00  0.00           C  
ATOM   2232  CG  PRO B1829     -22.687 -14.128  -6.478  1.00  0.00           C  
ATOM   2233  CD  PRO B1829     -21.467 -13.715  -7.267  1.00  0.00           C  
ATOM   2234  N   ILE B1830     -21.981 -10.031  -7.351  1.00  0.00           N  
ATOM   2235  CA  ILE B1830     -21.794  -8.594  -7.191  1.00  0.00           C  
ATOM   2236  C   ILE B1830     -21.772  -7.937  -8.568  1.00  0.00           C  
ATOM   2237  O   ILE B1830     -22.584  -7.058  -8.862  1.00  0.00           O  
ATOM   2238  CB  ILE B1830     -20.472  -8.289  -6.449  1.00  0.00           C  
ATOM   2239  CG1 ILE B1830     -20.550  -8.843  -5.022  1.00  0.00           C  
ATOM   2240  CG2 ILE B1830     -20.202  -6.790  -6.449  1.00  0.00           C  
ATOM   2241  CD1 ILE B1830     -19.228  -8.863  -4.286  1.00  0.00           C  
ATOM   2242  N   ARG B1831     -20.840  -8.381  -9.407  1.00  0.00           N  
ATOM   2243  CA  ARG B1831     -20.697  -7.864 -10.763  1.00  0.00           C  
ATOM   2244  C   ARG B1831     -22.018  -7.966 -11.509  1.00  0.00           C  
ATOM   2245  O   ARG B1831     -22.304  -7.174 -12.404  1.00  0.00           O  
ATOM   2246  CB  ARG B1831     -19.622  -8.659 -11.503  1.00  0.00           C  
ATOM   2247  CG  ARG B1831     -19.620  -8.469 -13.003  1.00  0.00           C  
ATOM   2248  CD  ARG B1831     -18.606  -9.388 -13.649  1.00  0.00           C  
ATOM   2249  NE  ARG B1831     -18.541 -10.673 -12.956  1.00  0.00           N  
ATOM   2250  CZ  ARG B1831     -18.451 -11.855 -13.561  1.00  0.00           C  
ATOM   2251  NH1 ARG B1831     -18.420 -11.929 -14.886  1.00  0.00           N  
ATOM   2252  NH2 ARG B1831     -18.389 -12.967 -12.838  1.00  0.00           N  
ATOM   2253  N   LYS B1832     -22.818  -8.952 -11.124  1.00  0.00           N  
ATOM   2254  CA  LYS B1832     -24.119  -9.193 -11.732  1.00  0.00           C  
ATOM   2255  C   LYS B1832     -25.176  -8.248 -11.149  1.00  0.00           C  
ATOM   2256  O   LYS B1832     -26.374  -8.522 -11.232  1.00  0.00           O  
ATOM   2257  CB  LYS B1832     -24.519 -10.659 -11.501  1.00  0.00           C  
ATOM   2258  CG  LYS B1832     -25.750 -11.145 -12.265  1.00  0.00           C  
ATOM   2259  CD  LYS B1832     -25.966 -12.647 -12.050  1.00  0.00           C  
ATOM   2260  CE  LYS B1832     -27.230 -13.156 -12.742  1.00  0.00           C  
ATOM   2261  NZ  LYS B1832     -27.192 -12.977 -14.222  1.00  0.00           N  
ATOM   2262  N   ARG B1833     -24.726  -7.138 -10.560  1.00  0.00           N  
ATOM   2263  CA  ARG B1833     -25.628  -6.147  -9.967  1.00  0.00           C  
ATOM   2264  C   ARG B1833     -25.191  -4.721 -10.273  1.00  0.00           C  
ATOM   2265  O   ARG B1833     -25.923  -3.766 -10.016  1.00  0.00           O  
ATOM   2266  CB  ARG B1833     -25.698  -6.312  -8.448  1.00  0.00           C  
ATOM   2267  CG  ARG B1833     -26.173  -7.667  -7.984  1.00  0.00           C  
ATOM   2268  CD  ARG B1833     -26.483  -7.648  -6.501  1.00  0.00           C  
ATOM   2269  NE  ARG B1833     -26.614  -9.001  -5.976  1.00  0.00           N  
ATOM   2270  CZ  ARG B1833     -26.931  -9.295  -4.720  1.00  0.00           C  
ATOM   2271  NH1 ARG B1833     -27.159  -8.325  -3.840  1.00  0.00           N  
ATOM   2272  NH2 ARG B1833     -27.007 -10.563  -4.344  1.00  0.00           N  
ATOM   2273  N   LEU B1834     -23.988  -4.587 -10.818  1.00  0.00           N  
ATOM   2274  CA  LEU B1834     -23.428  -3.284 -11.152  1.00  0.00           C  
ATOM   2275  C   LEU B1834     -23.634  -2.990 -12.626  1.00  0.00           C  
ATOM   2276  O   LEU B1834     -24.312  -3.807 -13.283  1.00  0.00           O  
ATOM   2277  CB  LEU B1834     -21.935  -3.267 -10.830  1.00  0.00           C  
ATOM   2278  CG  LEU B1834     -21.609  -3.698  -9.403  1.00  0.00           C  
ATOM   2279  CD1 LEU B1834     -20.112  -3.889  -9.258  1.00  0.00           C  
ATOM   2280  CD2 LEU B1834     -22.150  -2.660  -8.427  1.00  0.00           C  
ATOM   2281  OXT LEU B1834     -23.119  -1.956 -13.101  1.00  0.00           O  
TER
END
