# Supplementary material for: Backbone Brackets and Arginine Tweezers delineate Class I and Class II aminoacyl tRNA synthetases
Source: PLoS Comput Biol. 2018 Apr 16;14(4):e1006101. doi: 10.1371/journal.pcbi.1006101 (PMC5919687; doi:10.1371/journal.pcbi.1006101)
Supplement: S11 File — All structures of Class I aaRS with residues renumbered according to the MSA. (GZ) [file pcbi.1006101.s023.tar.gz › 1u7x_A_renum.pdb]

ATOM      1  N   MET A 215      14.892  65.064  39.319  1.00  0.00           N  
ATOM      2  CA  MET A 215      15.573  65.121  40.640  1.00  0.00           C  
ATOM      3  C   MET A 215      15.223  63.857  41.398  1.00  0.00           C  
ATOM      4  O   MET A 215      14.415  63.077  40.913  1.00  0.00           O  
ATOM      5  CB  MET A 215      15.102  66.353  41.416  1.00  0.00           C  
ATOM      6  CG  MET A 215      15.667  66.469  42.830  1.00  0.00           C  
ATOM      7  SD  MET A 215      15.112  67.957  43.668  1.00  0.00           S  
ATOM      8  CE  MET A 215      13.338  67.677  43.647  1.00  0.00           C  
ATOM      9  N   ASP A 216      15.824  63.672  42.578  1.00  0.00           N  
ATOM     10  CA  ASP A 216      15.621  62.502  43.448  1.00  0.00           C  
ATOM     11  C   ASP A 216      16.308  61.296  42.793  1.00  0.00           C  
ATOM     12  O   ASP A 216      15.772  60.695  41.850  1.00  0.00           O  
ATOM     13  CB  ASP A 216      14.113  62.230  43.675  1.00  0.00           C  
ATOM     14  CG  ASP A 216      13.847  61.367  44.916  1.00  0.00           C  
ATOM     15  OD1 ASP A 216      14.848  60.988  45.571  1.00  0.00           O  
ATOM     16  OD2 ASP A 216      12.655  61.070  45.242  1.00  0.00           O  
ATOM     17  N   GLU A 217      17.507  60.961  43.279  1.00  0.00           N  
ATOM     18  CA  GLU A 217      18.289  59.839  42.739  1.00  0.00           C  
ATOM     19  C   GLU A 217      17.389  58.633  42.565  1.00  0.00           C  
ATOM     20  O   GLU A 217      17.475  57.923  41.563  1.00  0.00           O  
ATOM     21  CB  GLU A 217      19.434  59.452  43.677  1.00  0.00           C  
ATOM     22  CG  GLU A 217      20.476  60.529  43.937  1.00  0.00           C  
ATOM     23  CD  GLU A 217      21.525  60.072  44.943  1.00  0.00           C  
ATOM     24  OE1 GLU A 217      21.141  59.471  45.969  1.00  0.00           O  
ATOM     25  OE2 GLU A 217      22.728  60.316  44.714  1.00  0.00           O  
ATOM     26  N   PHE A 218      16.534  58.406  43.564  1.00  0.00           N  
ATOM     27  CA  PHE A 218      15.586  57.298  43.549  1.00  0.00           C  
ATOM     28  C   PHE A 218      14.783  57.330  42.253  1.00  0.00           C  
ATOM     29  O   PHE A 218      14.824  56.381  41.454  1.00  0.00           O  
ATOM     30  CB  PHE A 218      14.618  57.400  44.731  1.00  0.00           C  
ATOM     31  CG  PHE A 218      13.665  56.243  44.824  1.00  0.00           C  
ATOM     32  CD1 PHE A 218      14.091  55.014  45.299  1.00  0.00           C  
ATOM     33  CD2 PHE A 218      12.358  56.364  44.374  1.00  0.00           C  
ATOM     34  CE1 PHE A 218      13.228  53.921  45.320  1.00  0.00           C  
ATOM     35  CE2 PHE A 218      11.489  55.276  44.389  1.00  0.00           C  
ATOM     36  CZ  PHE A 218      11.921  54.056  44.861  1.00  0.00           C  
ATOM     37  N   GLU A 219      14.055  58.425  42.046  1.00  0.00           N  
ATOM     38  CA  GLU A 219      13.247  58.559  40.854  1.00  0.00           C  
ATOM     39  C   GLU A 219      14.084  58.444  39.578  1.00  0.00           C  
ATOM     40  O   GLU A 219      13.683  57.776  38.619  1.00  0.00           O  
ATOM     41  CB  GLU A 219      12.483  59.878  40.891  1.00  0.00           C  
ATOM     42  CG  GLU A 219      10.967  59.714  41.050  1.00  0.00           C  
ATOM     43  CD  GLU A 219      10.559  59.083  42.383  1.00  0.00           C  
ATOM     44  OE1 GLU A 219      10.698  59.750  43.447  1.00  0.00           O  
ATOM     45  OE2 GLU A 219      10.096  57.918  42.369  1.00  0.00           O  
ATOM     46  N   MET A 220      15.255  59.069  39.558  1.00  0.00           N  
ATOM     47  CA  MET A 220      16.090  58.984  38.364  1.00  0.00           C  
ATOM     48  C   MET A 220      16.469  57.561  37.986  1.00  0.00           C  
ATOM     49  O   MET A 220      16.550  57.234  36.810  1.00  0.00           O  
ATOM     50  CB  MET A 220      17.353  59.818  38.518  1.00  0.00           C  
ATOM     51  CG  MET A 220      17.222  61.183  37.891  1.00  0.00           C  
ATOM     52  SD  MET A 220      18.838  61.786  37.435  1.00  0.00           S  
ATOM     53  CE  MET A 220      19.165  60.770  35.931  1.00  0.00           C  
ATOM     54  N   ILE A 221      16.722  56.721  38.983  1.00  0.00           N  
ATOM     55  CA  ILE A 221      17.074  55.324  38.735  1.00  0.00           C  
ATOM     56  C   ILE A 221      15.793  54.582  38.356  1.00  0.00           C  
ATOM     57  O   ILE A 221      15.777  53.751  37.455  1.00  0.00           O  
ATOM     58  CB  ILE A 221      17.666  54.653  40.001  1.00  0.00           C  
ATOM     59  CG1 ILE A 221      18.934  55.384  40.445  1.00  0.00           C  
ATOM     60  CG2 ILE A 221      17.981  53.201  39.718  1.00  0.00           C  
ATOM     61  CD1 ILE A 221      19.465  54.899  41.759  1.00  0.00           C  
ATOM     62  N   LYS A 222      14.718  54.916  39.058  1.00  0.00           N  
ATOM     63  CA  LYS A 222      13.408  54.312  38.847  1.00  0.00           C  
ATOM     64  C   LYS A 222      12.855  54.566  37.453  1.00  0.00           C  
ATOM     65  O   LYS A 222      12.216  53.711  36.874  1.00  0.00           O  
ATOM     66  CB  LYS A 222      12.434  54.878  39.880  1.00  0.00           C  
ATOM     67  CG  LYS A 222      11.411  53.889  40.429  1.00  0.00           C  
ATOM     68  CD  LYS A 222      10.138  53.837  39.614  1.00  0.00           C  
ATOM     69  CE  LYS A 222       9.023  53.172  40.423  1.00  0.00           C  
ATOM     70  NZ  LYS A 222       8.694  53.941  41.663  1.00  0.00           N  
ATOM     71  N   ARG A 224      13.109  55.756  36.929  1.00  0.00           N  
ATOM     72  CA  ARG A 224      12.596  56.151  35.624  1.00  0.00           C  
ATOM     73  C   ARG A 224      12.842  55.160  34.500  1.00  0.00           C  
ATOM     74  O   ARG A 224      13.953  54.679  34.314  1.00  0.00           O  
ATOM     75  CB  ARG A 224      13.153  57.520  35.251  1.00  0.00           C  
ATOM     76  CG  ARG A 224      12.672  58.079  33.943  1.00  0.00           C  
ATOM     77  CD  ARG A 224      13.227  59.489  33.799  1.00  0.00           C  
ATOM     78  NE  ARG A 224      13.263  59.946  32.412  1.00  0.00           N  
ATOM     79  CZ  ARG A 224      13.924  59.322  31.436  1.00  0.00           C  
ATOM     80  NH1 ARG A 224      14.609  58.206  31.697  1.00  0.00           N  
ATOM     81  NH2 ARG A 224      13.896  59.811  30.197  1.00  0.00           N  
ATOM     82  N   ASN A 225      11.771  54.867  33.765  1.00  0.00           N  
ATOM     83  CA  ASN A 225      11.777  53.941  32.634  1.00  0.00           C  
ATOM     84  C   ASN A 225      12.189  52.508  32.940  1.00  0.00           C  
ATOM     85  O   ASN A 225      12.591  51.781  32.039  1.00  0.00           O  
ATOM     86  CB  ASN A 225      12.666  54.482  31.508  1.00  0.00           C  
ATOM     87  CG  ASN A 225      11.988  55.583  30.702  1.00  0.00           C  
ATOM     88  OD1 ASN A 225      12.353  56.753  30.782  1.00  0.00           O  
ATOM     89  ND2 ASN A 225      10.986  55.201  29.926  1.00  0.00           N  
ATOM     90  N   THR A 226      12.096  52.095  34.201  1.00  0.00           N  
ATOM     91  CA  THR A 226      12.465  50.733  34.563  1.00  0.00           C  
ATOM     92  C   THR A 226      11.202  49.917  34.505  1.00  0.00           C  
ATOM     93  O   THR A 226      10.103  50.459  34.575  1.00  0.00           O  
ATOM     94  CB  THR A 226      12.998  50.610  36.003  1.00  0.00           C  
ATOM     95  OG1 THR A 226      11.915  50.754  36.929  1.00  0.00           O  
ATOM     96  CG2 THR A 226      14.038  51.657  36.279  1.00  0.00           C  
ATOM     97  N   SER A 227      11.357  48.606  34.392  1.00  0.00           N  
ATOM     98  CA  SER A 227      10.208  47.729  34.356  1.00  0.00           C  
ATOM     99  C   SER A 227       9.902  47.221  35.760  1.00  0.00           C  
ATOM    100  O   SER A 227       8.793  46.744  36.021  1.00  0.00           O  
ATOM    101  CB  SER A 227      10.464  46.584  33.389  1.00  0.00           C  
ATOM    102  OG  SER A 227      10.487  47.091  32.062  1.00  0.00           O  
ATOM    103  N   GLU A 228      10.880  47.337  36.661  1.00  0.00           N  
ATOM    104  CA  GLU A 228      10.703  46.923  38.050  1.00  0.00           C  
ATOM    105  C   GLU A 228      11.986  47.025  38.860  1.00  0.00           C  
ATOM    106  O   GLU A 228      13.090  46.967  38.331  1.00  0.00           O  
ATOM    107  CB  GLU A 228      10.140  45.495  38.135  1.00  0.00           C  
ATOM    108  CG  GLU A 228      11.172  44.383  38.077  1.00  0.00           C  
ATOM    109  CD  GLU A 228      10.549  43.019  37.818  1.00  0.00           C  
ATOM    110  OE1 GLU A 228       9.425  42.779  38.297  1.00  0.00           O  
ATOM    111  OE2 GLU A 228      11.182  42.176  37.146  1.00  0.00           O  
ATOM    112  N   ILE A 229      11.814  47.212  40.158  1.00  0.00           N  
ATOM    113  CA  ILE A 229      12.926  47.316  41.072  1.00  0.00           C  
ATOM    114  C   ILE A 229      12.616  46.315  42.164  1.00  0.00           C  
ATOM    115  O   ILE A 229      11.787  46.585  43.026  1.00  0.00           O  
ATOM    116  CB  ILE A 229      13.026  48.739  41.671  1.00  0.00           C  
ATOM    117  CG1 ILE A 229      13.572  49.695  40.614  1.00  0.00           C  
ATOM    118  CG2 ILE A 229      13.943  48.747  42.897  1.00  0.00           C  
ATOM    119  CD1 ILE A 229      13.617  51.140  41.064  1.00  0.00           C  
ATOM    120  N   ILE A 230      13.259  45.152  42.110  1.00  0.00           N  
ATOM    121  CA  ILE A 230      13.021  44.120  43.106  1.00  0.00           C  
ATOM    122  C   ILE A 230      13.334  44.699  44.474  1.00  0.00           C  
ATOM    123  O   ILE A 230      14.490  44.793  44.899  1.00  0.00           O  
ATOM    124  CB  ILE A 230      13.865  42.845  42.833  1.00  0.00           C  
ATOM    125  CG1 ILE A 230      12.958  41.618  42.876  1.00  0.00           C  
ATOM    126  CG2 ILE A 230      15.001  42.708  43.838  1.00  0.00           C  
ATOM    127  CD1 ILE A 230      12.007  41.560  41.721  1.00  0.00           C  
ATOM    128  N   SER A 232      12.257  45.114  45.135  1.00  0.00           N  
ATOM    129  CA  SER A 232      12.300  45.718  46.450  1.00  0.00           C  
ATOM    130  C   SER A 232      12.740  47.166  46.356  1.00  0.00           C  
ATOM    131  O   SER A 232      13.929  47.478  46.444  1.00  0.00           O  
ATOM    132  CB  SER A 232      13.247  44.955  47.362  1.00  0.00           C  
ATOM    133  OG  SER A 232      13.166  45.452  48.683  1.00  0.00           O  
ATOM    134  N   GLU A 233      11.774  48.051  46.146  1.00  0.00           N  
ATOM    135  CA  GLU A 233      12.062  49.471  46.090  1.00  0.00           C  
ATOM    136  C   GLU A 233      12.615  49.848  47.462  1.00  0.00           C  
ATOM    137  O   GLU A 233      13.490  50.704  47.579  1.00  0.00           O  
ATOM    138  CB  GLU A 233      10.784  50.247  45.804  1.00  0.00           C  
ATOM    139  CG  GLU A 233      10.650  50.681  44.354  1.00  0.00           C  
ATOM    140  CD  GLU A 233       9.266  51.216  44.020  1.00  0.00           C  
ATOM    141  OE1 GLU A 233       8.628  51.812  44.918  1.00  0.00           O  
ATOM    142  OE2 GLU A 233       8.829  51.044  42.855  1.00  0.00           O  
ATOM    143  N   GLU A 234      12.112  49.178  48.498  1.00  0.00           N  
ATOM    144  CA  GLU A 234      12.534  49.426  49.869  1.00  0.00           C  
ATOM    145  C   GLU A 234      14.021  49.195  50.029  1.00  0.00           C  
ATOM    146  O   GLU A 234      14.734  50.040  50.549  1.00  0.00           O  
ATOM    147  CB  GLU A 234      11.779  48.516  50.825  1.00  0.00           C  
ATOM    148  CG  GLU A 234      11.615  49.077  52.233  1.00  0.00           C  
ATOM    149  CD  GLU A 234      12.940  49.375  52.907  1.00  0.00           C  
ATOM    150  OE1 GLU A 234      13.858  48.544  52.772  1.00  0.00           O  
ATOM    151  OE2 GLU A 234      13.065  50.430  53.577  1.00  0.00           O  
ATOM    152  N   GLU A 235      14.493  48.044  49.581  1.00  0.00           N  
ATOM    153  CA  GLU A 235      15.911  47.731  49.679  1.00  0.00           C  
ATOM    154  C   GLU A 235      16.784  48.727  48.925  1.00  0.00           C  
ATOM    155  O   GLU A 235      17.899  49.000  49.355  1.00  0.00           O  
ATOM    156  CB  GLU A 235      16.157  46.312  49.181  1.00  0.00           C  
ATOM    157  CG  GLU A 235      15.684  45.266  50.163  1.00  0.00           C  
ATOM    158  CD  GLU A 235      15.512  43.913  49.522  1.00  0.00           C  
ATOM    159  OE1 GLU A 235      16.345  43.550  48.660  1.00  0.00           O  
ATOM    160  OE2 GLU A 235      14.543  43.208  49.890  1.00  0.00           O  
ATOM    161  N   LEU A 236      16.289  49.270  47.811  1.00  0.00           N  
ATOM    162  CA  LEU A 236      17.060  50.258  47.050  1.00  0.00           C  
ATOM    163  C   LEU A 236      17.161  51.542  47.880  1.00  0.00           C  
ATOM    164  O   LEU A 236      18.212  52.180  47.938  1.00  0.00           O  
ATOM    165  CB  LEU A 236      16.375  50.596  45.728  1.00  0.00           C  
ATOM    166  CG  LEU A 236      17.256  50.974  44.529  1.00  0.00           C  
ATOM    167  CD1 LEU A 236      16.470  51.907  43.644  1.00  0.00           C  
ATOM    168  CD2 LEU A 236      18.542  51.622  44.970  1.00  0.00           C  
ATOM    169  N   ARG A 237      16.055  51.925  48.507  1.00  0.00           N  
ATOM    170  CA  ARG A 237      16.044  53.106  49.352  1.00  0.00           C  
ATOM    171  C   ARG A 237      17.217  53.047  50.328  1.00  0.00           C  
ATOM    172  O   ARG A 237      17.936  54.031  50.546  1.00  0.00           O  
ATOM    173  CB  ARG A 237      14.761  53.160  50.167  1.00  0.00           C  
ATOM    174  CG  ARG A 237      13.534  53.387  49.365  1.00  0.00           C  
ATOM    175  CD  ARG A 237      13.556  54.785  48.814  1.00  0.00           C  
ATOM    176  NE  ARG A 237      12.271  55.145  48.243  1.00  0.00           N  
ATOM    177  CZ  ARG A 237      12.040  56.285  47.622  1.00  0.00           C  
ATOM    178  NH1 ARG A 237      13.024  57.165  47.496  1.00  0.00           N  
ATOM    179  NH2 ARG A 237      10.830  56.533  47.140  1.00  0.00           N  
ATOM    180  N   GLU A 238      17.392  51.876  50.924  1.00  0.00           N  
ATOM    181  CA  GLU A 238      18.437  51.668  51.895  1.00  0.00           C  
ATOM    182  C   GLU A 238      19.811  51.676  51.271  1.00  0.00           C  
ATOM    183  O   GLU A 238      20.730  52.290  51.808  1.00  0.00           O  
ATOM    184  CB  GLU A 238      18.207  50.346  52.614  1.00  0.00           C  
ATOM    185  CG  GLU A 238      16.996  50.330  53.525  1.00  0.00           C  
ATOM    186  CD  GLU A 238      16.827  48.998  54.236  1.00  0.00           C  
ATOM    187  OE1 GLU A 238      17.856  48.413  54.645  1.00  0.00           O  
ATOM    188  OE2 GLU A 238      15.670  48.546  54.395  1.00  0.00           O  
ATOM    189  N   VAL A 239      19.958  50.990  50.141  1.00  0.00           N  
ATOM    190  CA  VAL A 239      21.255  50.920  49.478  1.00  0.00           C  
ATOM    191  C   VAL A 239      21.747  52.315  49.208  1.00  0.00           C  
ATOM    192  O   VAL A 239      22.864  52.657  49.552  1.00  0.00           O  
ATOM    193  CB  VAL A 239      21.177  50.126  48.165  1.00  0.00           C  
ATOM    194  CG1 VAL A 239      22.536  50.132  47.459  1.00  0.00           C  
ATOM    195  CG2 VAL A 239      20.755  48.692  48.476  1.00  0.00           C  
ATOM    196  N   LEU A 240      20.890  53.126  48.613  1.00  0.00           N  
ATOM    197  CA  LEU A 240      21.224  54.507  48.314  1.00  0.00           C  
ATOM    198  C   LEU A 240      21.877  55.214  49.493  1.00  0.00           C  
ATOM    199  O   LEU A 240      22.899  55.867  49.330  1.00  0.00           O  
ATOM    200  CB  LEU A 240      19.958  55.258  47.888  1.00  0.00           C  
ATOM    201  CG  LEU A 240      19.539  54.953  46.447  1.00  0.00           C  
ATOM    202  CD1 LEU A 240      18.037  55.005  46.282  1.00  0.00           C  
ATOM    203  CD2 LEU A 240      20.253  55.930  45.530  1.00  0.00           C  
ATOM    204  N   LYS A 241      21.298  55.078  50.682  1.00  0.00           N  
ATOM    205  CA  LYS A 241      21.853  55.741  51.858  1.00  0.00           C  
ATOM    206  C   LYS A 241      23.305  55.387  52.133  1.00  0.00           C  
ATOM    207  O   LYS A 241      23.999  56.151  52.786  1.00  0.00           O  
ATOM    208  CB  LYS A 241      21.016  55.454  53.117  1.00  0.00           C  
ATOM    209  CG  LYS A 241      19.612  56.063  53.109  1.00  0.00           C  
ATOM    210  CD  LYS A 241      18.910  55.952  54.463  1.00  0.00           C  
ATOM    211  CE  LYS A 241      19.122  57.184  55.322  1.00  0.00           C  
ATOM    212  NZ  LYS A 241      20.551  57.450  55.613  1.00  0.00           N  
ATOM    213  N   LYS A 244      23.767  54.240  51.643  1.00  0.00           N  
ATOM    214  CA  LYS A 244      25.155  53.819  51.858  1.00  0.00           C  
ATOM    215  C   LYS A 244      26.165  54.709  51.132  1.00  0.00           C  
ATOM    216  O   LYS A 244      25.935  55.111  49.989  1.00  0.00           O  
ATOM    217  CB  LYS A 244      25.344  52.380  51.385  1.00  0.00           C  
ATOM    218  CG  LYS A 244      24.532  51.354  52.141  1.00  0.00           C  
ATOM    219  CD  LYS A 244      24.678  49.976  51.498  1.00  0.00           C  
ATOM    220  CE  LYS A 244      26.119  49.490  51.495  1.00  0.00           C  
ATOM    221  NZ  LYS A 244      26.236  48.173  50.817  1.00  0.00           N  
ATOM    222  N   ASP A 245      27.286  55.005  51.786  1.00  0.00           N  
ATOM    223  CA  ASP A 245      28.316  55.849  51.175  1.00  0.00           C  
ATOM    224  C   ASP A 245      29.177  55.088  50.172  1.00  0.00           C  
ATOM    225  O   ASP A 245      29.911  55.684  49.385  1.00  0.00           O  
ATOM    226  CB  ASP A 245      29.211  56.456  52.247  1.00  0.00           C  
ATOM    227  CG  ASP A 245      29.667  55.437  53.256  1.00  0.00           C  
ATOM    228  OD1 ASP A 245      29.250  54.265  53.127  1.00  0.00           O  
ATOM    229  OD2 ASP A 245      30.430  55.809  54.175  1.00  0.00           O  
ATOM    230  N   GLU A 265      29.064  53.767  50.189  1.00  0.00           N  
ATOM    231  CA  GLU A 265      29.829  52.928  49.281  1.00  0.00           C  
ATOM    232  C   GLU A 265      28.909  51.844  48.704  1.00  0.00           C  
ATOM    233  O   GLU A 265      28.532  50.914  49.412  1.00  0.00           O  
ATOM    234  CB  GLU A 265      30.963  52.284  50.062  1.00  0.00           C  
ATOM    235  CG  GLU A 265      32.149  51.947  49.224  1.00  0.00           C  
ATOM    236  CD  GLU A 265      32.938  53.168  48.904  1.00  0.00           C  
ATOM    237  OE1 GLU A 265      33.442  53.788  49.875  1.00  0.00           O  
ATOM    238  OE2 GLU A 265      33.042  53.506  47.697  1.00  0.00           O  
ATOM    239  N   LYS A 266      28.534  51.957  47.435  1.00  0.00           N  
ATOM    240  CA  LYS A 266      27.655  50.952  46.839  1.00  0.00           C  
ATOM    241  C   LYS A 266      27.970  50.621  45.380  1.00  0.00           C  
ATOM    242  O   LYS A 266      28.327  51.494  44.577  1.00  0.00           O  
ATOM    243  CB  LYS A 266      26.189  51.382  46.957  1.00  0.00           C  
ATOM    244  CG  LYS A 266      25.815  52.659  46.209  1.00  0.00           C  
ATOM    245  CD  LYS A 266      25.800  53.843  47.134  1.00  0.00           C  
ATOM    246  CE  LYS A 266      25.185  55.034  46.446  1.00  0.00           C  
ATOM    247  NZ  LYS A 266      25.361  56.267  47.253  1.00  0.00           N  
ATOM    248  N   SER A 267      27.794  49.351  45.034  1.00  0.00           N  
ATOM    249  CA  SER A 267      28.089  48.879  43.689  1.00  0.00           C  
ATOM    250  C   SER A 267      26.925  48.249  42.931  1.00  0.00           C  
ATOM    251  O   SER A 267      26.067  47.582  43.516  1.00  0.00           O  
ATOM    252  CB  SER A 267      29.213  47.864  43.780  1.00  0.00           C  
ATOM    253  OG  SER A 267      28.931  46.972  44.848  1.00  0.00           O  
ATOM    254  N   ALA A 268      26.922  48.455  41.617  1.00  0.00           N  
ATOM    255  CA  ALA A 268      25.904  47.889  40.746  1.00  0.00           C  
ATOM    256  C   ALA A 268      26.561  47.261  39.496  1.00  0.00           C  
ATOM    257  O   ALA A 268      27.404  47.881  38.842  1.00  0.00           O  
ATOM    258  CB  ALA A 268      24.916  48.956  40.355  1.00  0.00           C  
ATOM    259  N   GLN A 269      26.170  46.031  39.167  1.00  0.00           N  
ATOM    260  CA  GLN A 269      26.748  45.315  38.027  1.00  0.00           C  
ATOM    261  C   GLN A 269      25.705  44.863  36.997  1.00  0.00           C  
ATOM    262  O   GLN A 269      24.590  44.493  37.360  1.00  0.00           O  
ATOM    263  CB  GLN A 269      27.500  44.082  38.539  1.00  0.00           C  
ATOM    264  CG  GLN A 269      28.367  43.368  37.509  1.00  0.00           C  
ATOM    265  CD  GLN A 269      28.549  41.890  37.842  1.00  0.00           C  
ATOM    266  OE1 GLN A 269      29.655  41.338  37.762  1.00  0.00           O  
ATOM    267  NE2 GLN A 269      27.448  41.238  38.213  1.00  0.00           N  
ATOM    268  N   ILE A 270      26.075  44.904  35.718  1.00  0.00           N  
ATOM    269  CA  ILE A 270      25.211  44.458  34.629  1.00  0.00           C  
ATOM    270  C   ILE A 270      26.098  43.701  33.662  1.00  0.00           C  
ATOM    271  O   ILE A 270      27.258  44.045  33.480  1.00  0.00           O  
ATOM    272  CB  ILE A 270      24.568  45.621  33.861  1.00  0.00           C  
ATOM    273  CG1 ILE A 270      23.798  45.074  32.651  1.00  0.00           C  
ATOM    274  CG2 ILE A 270      25.646  46.592  33.382  1.00  0.00           C  
ATOM    275  CD1 ILE A 270      23.047  46.113  31.869  1.00  0.00           C  
ATOM    276  N   GLY A 272      25.561  42.671  33.030  1.00  0.00           N  
ATOM    277  CA  GLY A 272      26.380  41.916  32.106  1.00  0.00           C  
ATOM    278  C   GLY A 272      26.000  42.045  30.643  1.00  0.00           C  
ATOM    279  O   GLY A 272      24.810  42.113  30.305  1.00  0.00           O  
ATOM    280  N   PHE A 273      27.020  42.077  29.784  1.00  0.00           N  
ATOM    281  CA  PHE A 273      26.847  42.177  28.336  1.00  0.00           C  
ATOM    282  C   PHE A 273      27.840  41.267  27.654  1.00  0.00           C  
ATOM    283  O   PHE A 273      29.039  41.345  27.906  1.00  0.00           O  
ATOM    284  CB  PHE A 273      27.102  43.599  27.813  1.00  0.00           C  
ATOM    285  CG  PHE A 273      25.983  44.575  28.081  1.00  0.00           C  
ATOM    286  CD1 PHE A 273      24.677  44.294  27.680  1.00  0.00           C  
ATOM    287  CD2 PHE A 273      26.241  45.793  28.719  1.00  0.00           C  
ATOM    288  CE1 PHE A 273      23.646  45.209  27.911  1.00  0.00           C  
ATOM    289  CE2 PHE A 273      25.225  46.709  28.954  1.00  0.00           C  
ATOM    290  CZ  PHE A 273      23.923  46.418  28.550  1.00  0.00           C  
ATOM    291  N   GLU A 274      27.330  40.398  26.794  1.00  0.00           N  
ATOM    292  CA  GLU A 274      28.167  39.495  26.021  1.00  0.00           C  
ATOM    293  C   GLU A 274      28.617  40.413  24.881  1.00  0.00           C  
ATOM    294  O   GLU A 274      27.807  41.165  24.348  1.00  0.00           O  
ATOM    295  CB  GLU A 274      27.311  38.341  25.491  1.00  0.00           C  
ATOM    296  CG  GLU A 274      28.070  37.223  24.801  1.00  0.00           C  
ATOM    297  CD  GLU A 274      27.142  36.107  24.344  1.00  0.00           C  
ATOM    298  OE1 GLU A 274      26.348  35.631  25.186  1.00  0.00           O  
ATOM    299  OE2 GLU A 274      27.202  35.709  23.153  1.00  0.00           O  
ATOM    300  N   PRO A 275      29.908  40.386  24.506  1.00  0.00           N  
ATOM    301  CA  PRO A 275      30.369  41.266  23.416  1.00  0.00           C  
ATOM    302  C   PRO A 275      29.496  41.219  22.166  1.00  0.00           C  
ATOM    303  O   PRO A 275      29.178  40.152  21.652  1.00  0.00           O  
ATOM    304  CB  PRO A 275      31.788  40.786  23.162  1.00  0.00           C  
ATOM    305  CG  PRO A 275      32.228  40.364  24.560  1.00  0.00           C  
ATOM    306  CD  PRO A 275      31.023  39.596  25.058  1.00  0.00           C  
ATOM    307  N   SER A 276      29.101  42.386  21.681  1.00  0.00           N  
ATOM    308  CA  SER A 276      28.241  42.450  20.514  1.00  0.00           C  
ATOM    309  C   SER A 276      28.951  43.112  19.350  1.00  0.00           C  
ATOM    310  O   SER A 276      29.762  44.021  19.542  1.00  0.00           O  
ATOM    311  CB  SER A 276      26.961  43.223  20.855  1.00  0.00           C  
ATOM    312  OG  SER A 276      26.138  43.433  19.716  1.00  0.00           O  
ATOM    313  N   GLY A 277      28.645  42.639  18.143  1.00  0.00           N  
ATOM    314  CA  GLY A 277      29.254  43.200  16.952  1.00  0.00           C  
ATOM    315  C   GLY A 277      28.810  44.636  16.825  1.00  0.00           C  
ATOM    316  O   GLY A 277      29.614  45.545  16.619  1.00  0.00           O  
ATOM    317  N   LYS A 279      27.509  44.838  16.954  1.00  0.00           N  
ATOM    318  CA  LYS A 279      26.963  46.171  16.873  1.00  0.00           C  
ATOM    319  C   LYS A 279      26.210  46.480  18.156  1.00  0.00           C  
ATOM    320  O   LYS A 279      25.488  45.623  18.679  1.00  0.00           O  
ATOM    321  CB  LYS A 279      26.038  46.283  15.662  1.00  0.00           C  
ATOM    322  CG  LYS A 279      26.768  46.427  14.338  1.00  0.00           C  
ATOM    323  CD  LYS A 279      25.791  46.760  13.212  1.00  0.00           C  
ATOM    324  CE  LYS A 279      26.497  47.354  11.994  1.00  0.00           C  
ATOM    325  NZ  LYS A 279      27.297  48.558  12.364  1.00  0.00           N  
ATOM    326  N   ILE A 280      26.417  47.693  18.672  1.00  0.00           N  
ATOM    327  CA  ILE A 280      25.745  48.160  19.885  1.00  0.00           C  
ATOM    328  C   ILE A 280      24.497  48.898  19.443  1.00  0.00           C  
ATOM    329  O   ILE A 280      24.591  49.920  18.765  1.00  0.00           O  
ATOM    330  CB  ILE A 280      26.584  49.169  20.661  1.00  0.00           C  
ATOM    331  CG1 ILE A 280      27.968  48.607  20.945  1.00  0.00           C  
ATOM    332  CG2 ILE A 280      25.877  49.519  21.940  1.00  0.00           C  
ATOM    333  CD1 ILE A 280      27.939  47.285  21.662  1.00  0.00           C  
ATOM    334  N   HIS A 281      23.331  48.401  19.825  1.00  0.00           N  
ATOM    335  CA  HIS A 281      22.086  49.043  19.428  1.00  0.00           C  
ATOM    336  C   HIS A 281      21.376  49.763  20.577  1.00  0.00           C  
ATOM    337  O   HIS A 281      21.835  49.747  21.726  1.00  0.00           O  
ATOM    338  CB  HIS A 281      21.168  47.998  18.820  1.00  0.00           C  
ATOM    339  CG  HIS A 281      21.108  46.736  19.616  1.00  0.00           C  
ATOM    340  ND1 HIS A 281      20.497  46.666  20.849  1.00  0.00           N  
ATOM    341  CD2 HIS A 281      21.620  45.507  19.377  1.00  0.00           C  
ATOM    342  CE1 HIS A 281      20.633  45.446  21.336  1.00  0.00           C  
ATOM    343  NE2 HIS A 281      21.312  44.723  20.462  1.00  0.00           N  
ATOM    344  N   LEU A 282      20.253  50.401  20.258  1.00  0.00           N  
ATOM    345  CA  LEU A 282      19.488  51.137  21.257  1.00  0.00           C  
ATOM    346  C   LEU A 282      19.203  50.250  22.451  1.00  0.00           C  
ATOM    347  O   LEU A 282      19.058  50.731  23.574  1.00  0.00           O  
ATOM    348  CB  LEU A 282      18.169  51.643  20.659  1.00  0.00           C  
ATOM    349  CG  LEU A 282      18.268  52.566  19.442  1.00  0.00           C  
ATOM    350  CD1 LEU A 282      16.877  53.055  19.063  1.00  0.00           C  
ATOM    351  CD2 LEU A 282      19.178  53.740  19.763  1.00  0.00           C  
ATOM    352  N   GLY A 283      19.123  48.950  22.197  1.00  0.00           N  
ATOM    353  CA  GLY A 283      18.854  48.000  23.261  1.00  0.00           C  
ATOM    354  C   GLY A 283      19.922  48.057  24.332  1.00  0.00           C  
ATOM    355  O   GLY A 283      19.611  48.070  25.523  1.00  0.00           O  
ATOM    356  N   HIS A 284      21.183  48.070  23.909  1.00  0.00           N  
ATOM    357  CA  HIS A 284      22.281  48.161  24.853  1.00  0.00           C  
ATOM    358  C   HIS A 284      22.214  49.555  25.439  1.00  0.00           C  
ATOM    359  O   HIS A 284      22.172  49.735  26.653  1.00  0.00           O  
ATOM    360  CB  HIS A 284      23.627  47.964  24.155  1.00  0.00           C  
ATOM    361  CG  HIS A 284      23.841  46.578  23.627  1.00  0.00           C  
ATOM    362  ND1 HIS A 284      23.288  46.133  22.443  1.00  0.00           N  
ATOM    363  CD2 HIS A 284      24.542  45.533  24.131  1.00  0.00           C  
ATOM    364  CE1 HIS A 284      23.641  44.877  22.240  1.00  0.00           C  
ATOM    365  NE2 HIS A 284      24.401  44.488  23.250  1.00  0.00           N  
ATOM    366  N   TYR A 285      22.181  50.547  24.561  1.00  0.00           N  
ATOM    367  CA  TYR A 285      22.114  51.943  24.985  1.00  0.00           C  
ATOM    368  C   TYR A 285      21.038  52.169  26.058  1.00  0.00           C  
ATOM    369  O   TYR A 285      21.287  52.824  27.071  1.00  0.00           O  
ATOM    370  CB  TYR A 285      21.866  52.843  23.763  1.00  0.00           C  
ATOM    371  CG  TYR A 285      21.947  54.326  24.053  1.00  0.00           C  
ATOM    372  CD1 TYR A 285      22.925  54.839  24.905  1.00  0.00           C  
ATOM    373  CD2 TYR A 285      21.053  55.212  23.463  1.00  0.00           C  
ATOM    374  CE1 TYR A 285      23.011  56.192  25.163  1.00  0.00           C  
ATOM    375  CE2 TYR A 285      21.127  56.573  23.712  1.00  0.00           C  
ATOM    376  CZ  TYR A 285      22.107  57.066  24.563  1.00  0.00           C  
ATOM    377  OH  TYR A 285      22.164  58.437  24.799  1.00  0.00           O  
ATOM    378  N   LEU A 286      19.846  51.624  25.841  1.00  0.00           N  
ATOM    379  CA  LEU A 286      18.780  51.786  26.819  1.00  0.00           C  
ATOM    380  C   LEU A 286      19.322  51.434  28.206  1.00  0.00           C  
ATOM    381  O   LEU A 286      19.160  52.210  29.157  1.00  0.00           O  
ATOM    382  CB  LEU A 286      17.579  50.879  26.474  1.00  0.00           C  
ATOM    383  CG  LEU A 286      16.408  50.834  27.480  1.00  0.00           C  
ATOM    384  CD1 LEU A 286      15.707  52.202  27.551  1.00  0.00           C  
ATOM    385  CD2 LEU A 286      15.426  49.743  27.086  1.00  0.00           C  
ATOM    386  N   GLN A 288      19.976  50.274  28.310  1.00  0.00           N  
ATOM    387  CA  GLN A 288      20.531  49.822  29.582  1.00  0.00           C  
ATOM    388  C   GLN A 288      21.744  50.604  30.051  1.00  0.00           C  
ATOM    389  O   GLN A 288      21.784  51.011  31.205  1.00  0.00           O  
ATOM    390  CB  GLN A 288      20.888  48.351  29.520  1.00  0.00           C  
ATOM    391  CG  GLN A 288      19.738  47.494  29.088  1.00  0.00           C  
ATOM    392  CD  GLN A 288      19.740  46.145  29.764  1.00  0.00           C  
ATOM    393  OE1 GLN A 288      19.530  46.055  30.969  1.00  0.00           O  
ATOM    394  NE2 GLN A 288      19.978  45.090  28.995  1.00  0.00           N  
ATOM    395  N   ILE A 289      22.735  50.807  29.185  1.00  0.00           N  
ATOM    396  CA  ILE A 289      23.919  51.577  29.581  1.00  0.00           C  
ATOM    397  C   ILE A 289      23.449  52.910  30.163  1.00  0.00           C  
ATOM    398  O   ILE A 289      24.024  53.435  31.132  1.00  0.00           O  
ATOM    399  CB  ILE A 289      24.864  51.851  28.377  1.00  0.00           C  
ATOM    400  CG1 ILE A 289      25.601  50.563  27.987  1.00  0.00           C  
ATOM    401  CG2 ILE A 289      25.853  52.967  28.718  1.00  0.00           C  
ATOM    402  CD1 ILE A 289      26.423  49.909  29.115  1.00  0.00           C  
ATOM    403  N   LYS A 290      22.385  53.436  29.559  1.00  0.00           N  
ATOM    404  CA  LYS A 290      21.776  54.691  29.978  1.00  0.00           C  
ATOM    405  C   LYS A 290      21.381  54.529  31.439  1.00  0.00           C  
ATOM    406  O   LYS A 290      21.669  55.385  32.275  1.00  0.00           O  
ATOM    407  CB  LYS A 290      20.539  54.972  29.118  1.00  0.00           C  
ATOM    408  CG  LYS A 290      20.416  56.407  28.655  1.00  0.00           C  
ATOM    409  CD  LYS A 290      19.803  56.505  27.254  1.00  0.00           C  
ATOM    410  CE  LYS A 290      18.291  56.417  27.274  1.00  0.00           C  
ATOM    411  NZ  LYS A 290      17.727  57.487  28.131  1.00  0.00           N  
ATOM    412  N   LYS A 291      20.729  53.415  31.744  1.00  0.00           N  
ATOM    413  CA  LYS A 291      20.309  53.145  33.106  1.00  0.00           C  
ATOM    414  C   LYS A 291      21.518  52.969  34.034  1.00  0.00           C  
ATOM    415  O   LYS A 291      21.462  53.353  35.202  1.00  0.00           O  
ATOM    416  CB  LYS A 291      19.414  51.902  33.147  1.00  0.00           C  
ATOM    417  CG  LYS A 291      18.854  51.598  34.517  1.00  0.00           C  
ATOM    418  CD  LYS A 291      18.243  52.824  35.148  1.00  0.00           C  
ATOM    419  CE  LYS A 291      16.957  53.189  34.475  1.00  0.00           C  
ATOM    420  NZ  LYS A 291      16.445  54.467  35.011  1.00  0.00           N  
ATOM    421  N   MET A 292      22.609  52.395  33.528  1.00  0.00           N  
ATOM    422  CA  MET A 292      23.795  52.223  34.362  1.00  0.00           C  
ATOM    423  C   MET A 292      24.294  53.616  34.738  1.00  0.00           C  
ATOM    424  O   MET A 292      24.600  53.873  35.900  1.00  0.00           O  
ATOM    425  CB  MET A 292      24.900  51.455  33.627  1.00  0.00           C  
ATOM    426  CG  MET A 292      24.594  49.999  33.311  1.00  0.00           C  
ATOM    427  SD  MET A 292      23.922  49.049  34.676  1.00  0.00           S  
ATOM    428  CE  MET A 292      25.193  49.291  35.964  1.00  0.00           C  
ATOM    429  N   ILE A 293      24.369  54.511  33.753  1.00  0.00           N  
ATOM    430  CA  ILE A 293      24.796  55.886  34.008  1.00  0.00           C  
ATOM    431  C   ILE A 293      23.960  56.502  35.147  1.00  0.00           C  
ATOM    432  O   ILE A 293      24.496  57.230  36.003  1.00  0.00           O  
ATOM    433  CB  ILE A 293      24.642  56.769  32.751  1.00  0.00           C  
ATOM    434  CG1 ILE A 293      25.862  56.616  31.859  1.00  0.00           C  
ATOM    435  CG2 ILE A 293      24.511  58.214  33.132  1.00  0.00           C  
ATOM    436  CD1 ILE A 293      25.787  57.440  30.593  1.00  0.00           C  
ATOM    437  N   ASP A 294      22.652  56.227  35.148  1.00  0.00           N  
ATOM    438  CA  ASP A 294      21.795  56.751  36.199  1.00  0.00           C  
ATOM    439  C   ASP A 294      22.441  56.412  37.529  1.00  0.00           C  
ATOM    440  O   ASP A 294      22.784  57.314  38.295  1.00  0.00           O  
ATOM    441  CB  ASP A 294      20.402  56.130  36.160  1.00  0.00           C  
ATOM    442  CG  ASP A 294      19.540  56.692  35.059  1.00  0.00           C  
ATOM    443  OD1 ASP A 294      19.493  57.937  34.915  1.00  0.00           O  
ATOM    444  OD2 ASP A 294      18.891  55.889  34.349  1.00  0.00           O  
ATOM    445  N   LEU A 295      22.616  55.115  37.790  1.00  0.00           N  
ATOM    446  CA  LEU A 295      23.226  54.660  39.034  1.00  0.00           C  
ATOM    447  C   LEU A 295      24.636  55.215  39.199  1.00  0.00           C  
ATOM    448  O   LEU A 295      25.141  55.324  40.311  1.00  0.00           O  
ATOM    449  CB  LEU A 295      23.283  53.129  39.078  1.00  0.00           C  
ATOM    450  CG  LEU A 295      21.986  52.334  39.207  1.00  0.00           C  
ATOM    451  CD1 LEU A 295      22.321  50.896  39.025  1.00  0.00           C  
ATOM    452  CD2 LEU A 295      21.325  52.554  40.552  1.00  0.00           C  
ATOM    453  N   GLN A 296      25.271  55.551  38.084  1.00  0.00           N  
ATOM    454  CA  GLN A 296      26.613  56.098  38.106  1.00  0.00           C  
ATOM    455  C   GLN A 296      26.557  57.431  38.830  1.00  0.00           C  
ATOM    456  O   GLN A 296      27.301  57.672  39.784  1.00  0.00           O  
ATOM    457  CB  GLN A 296      27.101  56.312  36.681  1.00  0.00           C  
ATOM    458  CG  GLN A 296      28.511  56.859  36.529  1.00  0.00           C  
ATOM    459  CD  GLN A 296      28.767  57.373  35.112  1.00  0.00           C  
ATOM    460  OE1 GLN A 296      29.911  57.617  34.726  1.00  0.00           O  
ATOM    461  NE2 GLN A 296      27.692  57.547  34.333  1.00  0.00           N  
ATOM    462  N   ASN A 297      25.660  58.301  38.383  1.00  0.00           N  
ATOM    463  CA  ASN A 297      25.530  59.604  39.005  1.00  0.00           C  
ATOM    464  C   ASN A 297      24.816  59.561  40.334  1.00  0.00           C  
ATOM    465  O   ASN A 297      24.191  60.553  40.714  1.00  0.00           O  
ATOM    466  CB  ASN A 297      24.762  60.560  38.110  1.00  0.00           C  
ATOM    467  CG  ASN A 297      25.332  60.646  36.732  1.00  0.00           C  
ATOM    468  OD1 ASN A 297      26.540  60.834  36.558  1.00  0.00           O  
ATOM    469  ND2 ASN A 297      24.464  60.515  35.728  1.00  0.00           N  
ATOM    470  N   ALA A 298      24.891  58.446  41.052  1.00  0.00           N  
ATOM    471  CA  ALA A 298      24.208  58.378  42.334  1.00  0.00           C  
ATOM    472  C   ALA A 298      25.091  57.763  43.393  1.00  0.00           C  
ATOM    473  O   ALA A 298      24.626  57.420  44.484  1.00  0.00           O  
ATOM    474  CB  ALA A 298      22.913  57.599  42.201  1.00  0.00           C  
ATOM    475  N   GLY A 305      26.371  57.619  43.073  1.00  0.00           N  
ATOM    476  CA  GLY A 305      27.302  57.062  44.035  1.00  0.00           C  
ATOM    477  C   GLY A 305      27.611  55.601  43.807  1.00  0.00           C  
ATOM    478  O   GLY A 305      28.496  55.034  44.449  1.00  0.00           O  
ATOM    479  N   PHE A 306      26.887  54.976  42.891  1.00  0.00           N  
ATOM    480  CA  PHE A 306      27.121  53.572  42.618  1.00  0.00           C  
ATOM    481  C   PHE A 306      28.357  53.335  41.770  1.00  0.00           C  
ATOM    482  O   PHE A 306      28.607  54.040  40.781  1.00  0.00           O  
ATOM    483  CB  PHE A 306      25.937  52.951  41.889  1.00  0.00           C  
ATOM    484  CG  PHE A 306      24.735  52.756  42.739  1.00  0.00           C  
ATOM    485  CD1 PHE A 306      23.899  53.821  43.040  1.00  0.00           C  
ATOM    486  CD2 PHE A 306      24.409  51.491  43.201  1.00  0.00           C  
ATOM    487  CE1 PHE A 306      22.745  53.631  43.785  1.00  0.00           C  
ATOM    488  CE2 PHE A 306      23.267  51.289  43.942  1.00  0.00           C  
ATOM    489  CZ  PHE A 306      22.427  52.366  44.236  1.00  0.00           C  
ATOM    490  N   ASP A 307      29.127  52.330  42.165  1.00  0.00           N  
ATOM    491  CA  ASP A 307      30.296  51.955  41.407  1.00  0.00           C  
ATOM    492  C   ASP A 307      29.813  50.973  40.372  1.00  0.00           C  
ATOM    493  O   ASP A 307      29.362  49.880  40.718  1.00  0.00           O  
ATOM    494  CB  ASP A 307      31.306  51.291  42.300  1.00  0.00           C  
ATOM    495  CG  ASP A 307      32.188  52.281  42.968  1.00  0.00           C  
ATOM    496  OD1 ASP A 307      33.076  52.819  42.274  1.00  0.00           O  
ATOM    497  OD2 ASP A 307      31.988  52.533  44.173  1.00  0.00           O  
ATOM    498  N   ILE A 308      29.891  51.381  39.107  1.00  0.00           N  
ATOM    499  CA  ILE A 308      29.454  50.550  37.998  1.00  0.00           C  
ATOM    500  C   ILE A 308      30.493  49.535  37.553  1.00  0.00           C  
ATOM    501  O   ILE A 308      31.678  49.843  37.482  1.00  0.00           O  
ATOM    502  CB  ILE A 308      29.090  51.394  36.777  1.00  0.00           C  
ATOM    503  CG1 ILE A 308      28.071  52.463  37.166  1.00  0.00           C  
ATOM    504  CG2 ILE A 308      28.541  50.510  35.698  1.00  0.00           C  
ATOM    505  CD1 ILE A 308      26.848  51.920  37.871  1.00  0.00           C  
ATOM    506  N   ILE A 309      30.018  48.319  37.277  1.00  0.00           N  
ATOM    507  CA  ILE A 309      30.842  47.212  36.797  1.00  0.00           C  
ATOM    508  C   ILE A 309      30.164  46.616  35.574  1.00  0.00           C  
ATOM    509  O   ILE A 309      29.067  46.073  35.686  1.00  0.00           O  
ATOM    510  CB  ILE A 309      30.931  46.055  37.784  1.00  0.00           C  
ATOM    511  CG1 ILE A 309      31.369  46.540  39.163  1.00  0.00           C  
ATOM    512  CG2 ILE A 309      31.903  45.018  37.237  1.00  0.00           C  
ATOM    513  CD1 ILE A 309      31.616  45.400  40.158  1.00  0.00           C  
ATOM    514  N   ILE A 310      30.791  46.714  34.411  1.00  0.00           N  
ATOM    515  CA  ILE A 310      30.190  46.125  33.225  1.00  0.00           C  
ATOM    516  C   ILE A 310      30.862  44.780  32.989  1.00  0.00           C  
ATOM    517  O   ILE A 310      31.991  44.729  32.503  1.00  0.00           O  
ATOM    518  CB  ILE A 310      30.377  46.997  31.968  1.00  0.00           C  
ATOM    519  CG1 ILE A 310      29.783  48.385  32.194  1.00  0.00           C  
ATOM    520  CG2 ILE A 310      29.680  46.341  30.800  1.00  0.00           C  
ATOM    521  CD1 ILE A 310      28.359  48.352  32.766  1.00  0.00           C  
ATOM    522  N   LEU A 311      30.180  43.696  33.354  1.00  0.00           N  
ATOM    523  CA  LEU A 311      30.727  42.350  33.180  1.00  0.00           C  
ATOM    524  C   LEU A 311      30.594  41.890  31.743  1.00  0.00           C  
ATOM    525  O   LEU A 311      29.487  41.785  31.218  1.00  0.00           O  
ATOM    526  CB  LEU A 311      30.018  41.353  34.101  1.00  0.00           C  
ATOM    527  CG  LEU A 311      30.270  39.872  33.799  1.00  0.00           C  
ATOM    528  CD1 LEU A 311      31.752  39.649  33.593  1.00  0.00           C  
ATOM    529  CD2 LEU A 311      29.728  38.995  34.932  1.00  0.00           C  
ATOM    530  N   LEU A 312      31.729  41.611  31.113  1.00  0.00           N  
ATOM    531  CA  LEU A 312      31.722  41.167  29.729  1.00  0.00           C  
ATOM    532  C   LEU A 312      31.790  39.639  29.583  1.00  0.00           C  
ATOM    533  O   LEU A 312      32.789  38.996  29.933  1.00  0.00           O  
ATOM    534  CB  LEU A 312      32.837  41.882  28.954  1.00  0.00           C  
ATOM    535  CG  LEU A 312      32.449  43.358  28.745  1.00  0.00           C  
ATOM    536  CD1 LEU A 312      33.657  44.175  28.372  1.00  0.00           C  
ATOM    537  CD2 LEU A 312      31.363  43.470  27.667  1.00  0.00           C  
ATOM    538  N   ALA A 313      30.683  39.092  29.070  1.00  0.00           N  
ATOM    539  CA  ALA A 313      30.470  37.665  28.857  1.00  0.00           C  
ATOM    540  C   ALA A 313      31.244  37.089  27.682  1.00  0.00           C  
ATOM    541  O   ALA A 313      30.651  36.581  26.724  1.00  0.00           O  
ATOM    542  CB  ALA A 313      28.983  37.407  28.659  1.00  0.00           C  
ATOM    543  N   ASP A 314      32.565  37.143  27.744  1.00  0.00           N  
ATOM    544  CA  ASP A 314      33.343  36.613  26.644  1.00  0.00           C  
ATOM    545  C   ASP A 314      33.430  35.095  26.738  1.00  0.00           C  
ATOM    546  O   ASP A 314      33.663  34.433  25.736  1.00  0.00           O  
ATOM    547  CB  ASP A 314      34.739  37.213  26.656  1.00  0.00           C  
ATOM    548  CG  ASP A 314      35.567  36.711  27.814  1.00  0.00           C  
ATOM    549  OD1 ASP A 314      35.012  36.620  28.929  1.00  0.00           O  
ATOM    550  OD2 ASP A 314      36.763  36.414  27.608  1.00  0.00           O  
ATOM    551  N   LEU A 315      33.237  34.548  27.937  1.00  0.00           N  
ATOM    552  CA  LEU A 315      33.314  33.101  28.155  1.00  0.00           C  
ATOM    553  C   LEU A 315      32.256  32.387  27.341  1.00  0.00           C  
ATOM    554  O   LEU A 315      32.551  31.437  26.627  1.00  0.00           O  
ATOM    555  CB  LEU A 315      33.106  32.761  29.640  1.00  0.00           C  
ATOM    556  CG  LEU A 315      33.851  31.550  30.233  1.00  0.00           C  
ATOM    557  CD1 LEU A 315      33.336  31.263  31.630  1.00  0.00           C  
ATOM    558  CD2 LEU A 315      33.677  30.324  29.347  1.00  0.00           C  
ATOM    559  N   HIS A 316      31.015  32.835  27.486  1.00  0.00           N  
ATOM    560  CA  HIS A 316      29.918  32.240  26.758  1.00  0.00           C  
ATOM    561  C   HIS A 316      30.284  32.153  25.278  1.00  0.00           C  
ATOM    562  O   HIS A 316      30.088  31.113  24.641  1.00  0.00           O  
ATOM    563  CB  HIS A 316      28.666  33.075  26.925  1.00  0.00           C  
ATOM    564  CG  HIS A 316      27.498  32.554  26.155  1.00  0.00           C  
ATOM    565  ND1 HIS A 316      26.586  31.672  26.690  1.00  0.00           N  
ATOM    566  CD2 HIS A 316      27.076  32.817  24.897  1.00  0.00           C  
ATOM    567  CE1 HIS A 316      25.643  31.422  25.797  1.00  0.00           C  
ATOM    568  NE2 HIS A 316      25.918  32.105  24.700  1.00  0.00           N  
ATOM    569  N   ALA A 317      30.811  33.245  24.724  1.00  0.00           N  
ATOM    570  CA  ALA A 317      31.214  33.251  23.315  1.00  0.00           C  
ATOM    571  C   ALA A 317      32.283  32.180  23.044  1.00  0.00           C  
ATOM    572  O   ALA A 317      32.247  31.521  22.014  1.00  0.00           O  
ATOM    573  CB  ALA A 317      31.736  34.624  22.920  1.00  0.00           C  
ATOM    574  N   TYR A 318      33.214  32.007  23.977  1.00  0.00           N  
ATOM    575  CA  TYR A 318      34.284  31.023  23.868  1.00  0.00           C  
ATOM    576  C   TYR A 318      33.729  29.620  23.647  1.00  0.00           C  
ATOM    577  O   TYR A 318      33.933  29.011  22.594  1.00  0.00           O  
ATOM    578  CB  TYR A 318      35.102  31.060  25.153  1.00  0.00           C  
ATOM    579  CG  TYR A 318      36.370  30.238  25.157  1.00  0.00           C  
ATOM    580  CD1 TYR A 318      37.127  30.070  23.994  1.00  0.00           C  
ATOM    581  CD2 TYR A 318      36.874  29.719  26.354  1.00  0.00           C  
ATOM    582  CE1 TYR A 318      38.360  29.413  24.025  1.00  0.00           C  
ATOM    583  CE2 TYR A 318      38.104  29.064  26.400  1.00  0.00           C  
ATOM    584  CZ  TYR A 318      38.845  28.914  25.236  1.00  0.00           C  
ATOM    585  OH  TYR A 318      40.069  28.279  25.298  1.00  0.00           O  
ATOM    586  N   LEU A 334      33.038  29.115  24.662  1.00  0.00           N  
ATOM    587  CA  LEU A 334      32.425  27.788  24.643  1.00  0.00           C  
ATOM    588  C   LEU A 334      31.397  27.607  23.543  1.00  0.00           C  
ATOM    589  O   LEU A 334      31.428  26.627  22.798  1.00  0.00           O  
ATOM    590  CB  LEU A 334      31.717  27.534  25.960  1.00  0.00           C  
ATOM    591  CG  LEU A 334      32.613  27.545  27.181  1.00  0.00           C  
ATOM    592  CD1 LEU A 334      31.783  27.808  28.406  1.00  0.00           C  
ATOM    593  CD2 LEU A 334      33.350  26.223  27.266  1.00  0.00           C  
ATOM    594  N   ASN A 336      30.463  28.548  23.475  1.00  0.00           N  
ATOM    595  CA  ASN A 336      29.398  28.502  22.488  1.00  0.00           C  
ATOM    596  C   ASN A 336      29.872  28.622  21.054  1.00  0.00           C  
ATOM    597  O   ASN A 336      29.167  29.157  20.191  1.00  0.00           O  
ATOM    598  CB  ASN A 336      28.369  29.581  22.779  1.00  0.00           C  
ATOM    599  CG  ASN A 336      27.396  29.160  23.844  1.00  0.00           C  
ATOM    600  OD1 ASN A 336      26.195  29.065  23.596  1.00  0.00           O  
ATOM    601  ND2 ASN A 336      27.909  28.891  25.045  1.00  0.00           N  
ATOM    602  N   GLN A 340      31.072  28.122  20.794  1.00  0.00           N  
ATOM    603  CA  GLN A 340      31.609  28.149  19.449  1.00  0.00           C  
ATOM    604  C   GLN A 340      31.501  29.525  18.793  1.00  0.00           C  
ATOM    605  O   GLN A 340      30.526  29.847  18.111  1.00  0.00           O  
ATOM    606  CB  GLN A 340      30.875  27.101  18.609  1.00  0.00           C  
ATOM    607  CG  GLN A 340      30.845  25.725  19.255  1.00  0.00           C  
ATOM    608  CD  GLN A 340      29.461  25.097  19.230  1.00  0.00           C  
ATOM    609  OE1 GLN A 340      28.501  25.663  19.760  1.00  0.00           O  
ATOM    610  NE2 GLN A 340      29.353  23.919  18.617  1.00  0.00           N  
ATOM    611  N   LYS A 408      32.520  30.332  19.035  1.00  0.00           N  
ATOM    612  CA  LYS A 408      32.647  31.659  18.466  1.00  0.00           C  
ATOM    613  C   LYS A 408      34.130  31.929  18.551  1.00  0.00           C  
ATOM    614  O   LYS A 408      34.911  31.004  18.781  1.00  0.00           O  
ATOM    615  CB  LYS A 408      31.846  32.701  19.243  1.00  0.00           C  
ATOM    616  CG  LYS A 408      30.376  32.692  18.870  1.00  0.00           C  
ATOM    617  CD  LYS A 408      29.620  33.910  19.378  1.00  0.00           C  
ATOM    618  CE  LYS A 408      28.265  33.982  18.686  1.00  0.00           C  
ATOM    619  NZ  LYS A 408      27.459  35.175  19.042  1.00  0.00           N  
ATOM    620  N   GLY A 418      34.539  33.173  18.378  1.00  0.00           N  
ATOM    621  CA  GLY A 418      35.962  33.447  18.408  1.00  0.00           C  
ATOM    622  C   GLY A 418      36.735  32.872  19.579  1.00  0.00           C  
ATOM    623  O   GLY A 418      36.184  32.203  20.456  1.00  0.00           O  
ATOM    624  N   GLU A 419      38.039  33.127  19.566  1.00  0.00           N  
ATOM    625  CA  GLU A 419      38.928  32.715  20.642  1.00  0.00           C  
ATOM    626  C   GLU A 419      38.898  33.908  21.608  1.00  0.00           C  
ATOM    627  O   GLU A 419      38.624  35.030  21.191  1.00  0.00           O  
ATOM    628  CB  GLU A 419      40.351  32.506  20.109  1.00  0.00           C  
ATOM    629  CG  GLU A 419      40.523  31.384  19.066  1.00  0.00           C  
ATOM    630  CD  GLU A 419      40.656  29.991  19.677  1.00  0.00           C  
ATOM    631  OE1 GLU A 419      41.135  29.872  20.825  1.00  0.00           O  
ATOM    632  OE2 GLU A 419      40.296  29.010  18.993  1.00  0.00           O  
ATOM    633  N   LEU A 420      39.172  33.680  22.886  1.00  0.00           N  
ATOM    634  CA  LEU A 420      39.136  34.775  23.853  1.00  0.00           C  
ATOM    635  C   LEU A 420      39.849  36.053  23.404  1.00  0.00           C  
ATOM    636  O   LEU A 420      39.310  37.148  23.554  1.00  0.00           O  
ATOM    637  CB  LEU A 420      39.703  34.316  25.198  1.00  0.00           C  
ATOM    638  CG  LEU A 420      38.851  33.325  25.995  1.00  0.00           C  
ATOM    639  CD1 LEU A 420      39.608  32.905  27.250  1.00  0.00           C  
ATOM    640  CD2 LEU A 420      37.506  33.961  26.346  1.00  0.00           C  
ATOM    641  N   ASP A 421      41.056  35.914  22.863  1.00  0.00           N  
ATOM    642  CA  ASP A 421      41.820  37.070  22.397  1.00  0.00           C  
ATOM    643  C   ASP A 421      41.026  37.834  21.349  1.00  0.00           C  
ATOM    644  O   ASP A 421      41.024  39.067  21.329  1.00  0.00           O  
ATOM    645  CB  ASP A 421      43.181  36.636  21.812  1.00  0.00           C  
ATOM    646  CG  ASP A 421      43.054  35.718  20.587  1.00  0.00           C  
ATOM    647  OD1 ASP A 421      41.936  35.253  20.274  1.00  0.00           O  
ATOM    648  OD2 ASP A 421      44.092  35.446  19.940  1.00  0.00           O  
ATOM    649  N   GLU A 422      40.344  37.091  20.484  1.00  0.00           N  
ATOM    650  CA  GLU A 422      39.540  37.684  19.430  1.00  0.00           C  
ATOM    651  C   GLU A 422      38.324  38.381  20.040  1.00  0.00           C  
ATOM    652  O   GLU A 422      37.980  39.489  19.628  1.00  0.00           O  
ATOM    653  CB  GLU A 422      39.118  36.599  18.429  1.00  0.00           C  
ATOM    654  CG  GLU A 422      40.291  35.995  17.648  1.00  0.00           C  
ATOM    655  CD  GLU A 422      39.896  34.793  16.797  1.00  0.00           C  
ATOM    656  OE1 GLU A 422      39.557  33.734  17.368  1.00  0.00           O  
ATOM    657  OE2 GLU A 422      39.924  34.905  15.551  1.00  0.00           O  
ATOM    658  N   ILE A 423      37.699  37.736  21.031  1.00  0.00           N  
ATOM    659  CA  ILE A 423      36.520  38.274  21.724  1.00  0.00           C  
ATOM    660  C   ILE A 423      36.849  39.558  22.485  1.00  0.00           C  
ATOM    661  O   ILE A 423      36.049  40.496  22.526  1.00  0.00           O  
ATOM    662  CB  ILE A 423      35.972  37.275  22.743  1.00  0.00           C  
ATOM    663  CG1 ILE A 423      35.785  35.915  22.087  1.00  0.00           C  
ATOM    664  CG2 ILE A 423      34.654  37.778  23.304  1.00  0.00           C  
ATOM    665  CD1 ILE A 423      35.278  34.859  23.041  1.00  0.00           C  
ATOM    666  N   ARG A 424      38.027  39.565  23.106  1.00  0.00           N  
ATOM    667  CA  ARG A 424      38.536  40.700  23.868  1.00  0.00           C  
ATOM    668  C   ARG A 424      38.461  41.933  22.974  1.00  0.00           C  
ATOM    669  O   ARG A 424      38.107  43.033  23.427  1.00  0.00           O  
ATOM    670  CB  ARG A 424      39.994  40.439  24.255  1.00  0.00           C  
ATOM    671  CG  ARG A 424      40.631  41.473  25.165  1.00  0.00           C  
ATOM    672  CD  ARG A 424      40.419  41.153  26.639  1.00  0.00           C  
ATOM    673  NE  ARG A 424      40.972  39.844  27.012  1.00  0.00           N  
ATOM    674  CZ  ARG A 424      40.342  38.673  26.884  1.00  0.00           C  
ATOM    675  NH1 ARG A 424      39.111  38.606  26.387  1.00  0.00           N  
ATOM    676  NH2 ARG A 424      40.951  37.559  27.260  1.00  0.00           N  
ATOM    677  N   LYS A 425      38.800  41.730  21.700  1.00  0.00           N  
ATOM    678  CA  LYS A 425      38.792  42.797  20.702  1.00  0.00           C  
ATOM    679  C   LYS A 425      37.382  43.310  20.372  1.00  0.00           C  
ATOM    680  O   LYS A 425      37.197  44.505  20.123  1.00  0.00           O  
ATOM    681  CB  LYS A 425      39.498  42.326  19.430  1.00  0.00           C  
ATOM    682  CG  LYS A 425      40.971  42.007  19.638  1.00  0.00           C  
ATOM    683  CD  LYS A 425      41.705  41.765  18.308  1.00  0.00           C  
ATOM    684  CE  LYS A 425      41.058  40.656  17.479  1.00  0.00           C  
ATOM    685  NZ  LYS A 425      41.907  40.209  16.336  1.00  0.00           N  
ATOM    686  N   ILE A 426      36.392  42.422  20.365  1.00  0.00           N  
ATOM    687  CA  ILE A 426      35.020  42.844  20.099  1.00  0.00           C  
ATOM    688  C   ILE A 426      34.586  43.614  21.346  1.00  0.00           C  
ATOM    689  O   ILE A 426      34.036  44.718  21.270  1.00  0.00           O  
ATOM    690  CB  ILE A 426      34.063  41.644  19.955  1.00  0.00           C  
ATOM    691  CG1 ILE A 426      34.682  40.559  19.063  1.00  0.00           C  
ATOM    692  CG2 ILE A 426      32.730  42.122  19.417  1.00  0.00           C  
ATOM    693  CD1 ILE A 426      35.022  40.992  17.646  1.00  0.00           C  
ATOM    694  N   GLY A 427      34.865  42.994  22.494  1.00  0.00           N  
ATOM    695  CA  GLY A 427      34.523  43.547  23.795  1.00  0.00           C  
ATOM    696  C   GLY A 427      35.170  44.869  24.142  1.00  0.00           C  
ATOM    697  O   GLY A 427      34.547  45.693  24.813  1.00  0.00           O  
ATOM    698  N   ASP A 429      36.410  45.082  23.708  1.00  0.00           N  
ATOM    699  CA  ASP A 429      37.062  46.342  24.002  1.00  0.00           C  
ATOM    700  C   ASP A 429      36.581  47.464  23.103  1.00  0.00           C  
ATOM    701  O   ASP A 429      36.945  48.626  23.290  1.00  0.00           O  
ATOM    702  CB  ASP A 429      38.570  46.200  23.925  1.00  0.00           C  
ATOM    703  CG  ASP A 429      39.142  45.569  25.172  1.00  0.00           C  
ATOM    704  OD1 ASP A 429      38.805  46.032  26.295  1.00  0.00           O  
ATOM    705  OD2 ASP A 429      39.928  44.611  25.036  1.00  0.00           O  
ATOM    706  N   TYR A 431      35.761  47.109  22.121  1.00  0.00           N  
ATOM    707  CA  TYR A 431      35.178  48.095  21.217  1.00  0.00           C  
ATOM    708  C   TYR A 431      33.945  48.578  21.953  1.00  0.00           C  
ATOM    709  O   TYR A 431      33.667  49.773  22.033  1.00  0.00           O  
ATOM    710  CB  TYR A 431      34.766  47.432  19.900  1.00  0.00           C  
ATOM    711  CG  TYR A 431      33.664  48.153  19.142  1.00  0.00           C  
ATOM    712  CD1 TYR A 431      33.816  49.479  18.736  1.00  0.00           C  
ATOM    713  CD2 TYR A 431      32.456  47.515  18.861  1.00  0.00           C  
ATOM    714  CE1 TYR A 431      32.790  50.154  18.079  1.00  0.00           C  
ATOM    715  CE2 TYR A 431      31.426  48.175  18.203  1.00  0.00           C  
ATOM    716  CZ  TYR A 431      31.597  49.498  17.819  1.00  0.00           C  
ATOM    717  OH  TYR A 431      30.561  50.177  17.217  1.00  0.00           O  
ATOM    718  N   ASN A 432      33.216  47.607  22.494  1.00  0.00           N  
ATOM    719  CA  ASN A 432      32.010  47.856  23.259  1.00  0.00           C  
ATOM    720  C   ASN A 432      32.348  48.823  24.388  1.00  0.00           C  
ATOM    721  O   ASN A 432      31.493  49.592  24.832  1.00  0.00           O  
ATOM    722  CB  ASN A 432      31.490  46.536  23.815  1.00  0.00           C  
ATOM    723  CG  ASN A 432      31.153  45.546  22.721  1.00  0.00           C  
ATOM    724  OD1 ASN A 432      31.193  44.334  22.927  1.00  0.00           O  
ATOM    725  ND2 ASN A 432      30.807  46.059  21.547  1.00  0.00           N  
ATOM    726  N   LYS A 433      33.595  48.787  24.856  1.00  0.00           N  
ATOM    727  CA  LYS A 433      34.012  49.702  25.906  1.00  0.00           C  
ATOM    728  C   LYS A 433      34.046  51.116  25.318  1.00  0.00           C  
ATOM    729  O   LYS A 433      33.417  52.031  25.855  1.00  0.00           O  
ATOM    730  CB  LYS A 433      35.386  49.311  26.427  1.00  0.00           C  
ATOM    731  CG  LYS A 433      35.915  50.194  27.548  1.00  0.00           C  
ATOM    732  CD  LYS A 433      37.207  49.604  28.102  1.00  0.00           C  
ATOM    733  CE  LYS A 433      37.943  50.558  29.027  1.00  0.00           C  
ATOM    734  NZ  LYS A 433      39.339  50.089  29.293  1.00  0.00           N  
ATOM    735  N   LYS A 434      34.769  51.283  24.203  1.00  0.00           N  
ATOM    736  CA  LYS A 434      34.881  52.578  23.523  1.00  0.00           C  
ATOM    737  C   LYS A 434      33.500  53.184  23.312  1.00  0.00           C  
ATOM    738  O   LYS A 434      33.326  54.394  23.429  1.00  0.00           O  
ATOM    739  CB  LYS A 434      35.537  52.442  22.149  1.00  0.00           C  
ATOM    740  CG  LYS A 434      37.059  52.444  22.082  1.00  0.00           C  
ATOM    741  CD  LYS A 434      37.504  52.622  20.598  1.00  0.00           C  
ATOM    742  CE  LYS A 434      38.968  52.241  20.332  1.00  0.00           C  
ATOM    743  NZ  LYS A 434      39.265  50.784  20.582  1.00  0.00           N  
ATOM    744  N   VAL A 435      32.529  52.342  22.976  1.00  0.00           N  
ATOM    745  CA  VAL A 435      31.160  52.796  22.747  1.00  0.00           C  
ATOM    746  C   VAL A 435      30.553  53.278  24.074  1.00  0.00           C  
ATOM    747  O   VAL A 435      30.118  54.428  24.206  1.00  0.00           O  
ATOM    748  CB  VAL A 435      30.275  51.635  22.189  1.00  0.00           C  
ATOM    749  CG1 VAL A 435      28.923  52.160  21.720  1.00  0.00           C  
ATOM    750  CG2 VAL A 435      30.999  50.920  21.069  1.00  0.00           C  
ATOM    751  N   PHE A 436      30.535  52.387  25.058  1.00  0.00           N  
ATOM    752  CA  PHE A 436      29.974  52.712  26.356  1.00  0.00           C  
ATOM    753  C   PHE A 436      30.608  53.965  26.926  1.00  0.00           C  
ATOM    754  O   PHE A 436      29.935  54.774  27.561  1.00  0.00           O  
ATOM    755  CB  PHE A 436      30.149  51.535  27.304  1.00  0.00           C  
ATOM    756  CG  PHE A 436      29.454  50.294  26.843  1.00  0.00           C  
ATOM    757  CD1 PHE A 436      28.625  50.322  25.732  1.00  0.00           C  
ATOM    758  CD2 PHE A 436      29.637  49.094  27.512  1.00  0.00           C  
ATOM    759  CE1 PHE A 436      27.992  49.168  25.291  1.00  0.00           C  
ATOM    760  CE2 PHE A 436      29.010  47.934  27.082  1.00  0.00           C  
ATOM    761  CZ  PHE A 436      28.186  47.969  25.968  1.00  0.00           C  
ATOM    762  N   GLU A 437      31.906  54.123  26.706  1.00  0.00           N  
ATOM    763  CA  GLU A 437      32.583  55.323  27.164  1.00  0.00           C  
ATOM    764  C   GLU A 437      31.965  56.479  26.363  1.00  0.00           C  
ATOM    765  O   GLU A 437      31.665  57.548  26.912  1.00  0.00           O  
ATOM    766  CB  GLU A 437      34.096  55.211  26.921  1.00  0.00           C  
ATOM    767  CG  GLU A 437      34.807  54.444  28.036  1.00  0.00           C  
ATOM    768  CD  GLU A 437      36.166  53.887  27.641  1.00  0.00           C  
ATOM    769  OE1 GLU A 437      36.228  53.157  26.628  1.00  0.00           O  
ATOM    770  OE2 GLU A 437      37.164  54.159  28.352  1.00  0.00           O  
ATOM    771  N   ALA A 438      31.737  56.250  25.073  1.00  0.00           N  
ATOM    772  CA  ALA A 438      31.137  57.275  24.229  1.00  0.00           C  
ATOM    773  C   ALA A 438      29.787  57.700  24.794  1.00  0.00           C  
ATOM    774  O   ALA A 438      29.425  58.876  24.746  1.00  0.00           O  
ATOM    775  CB  ALA A 438      30.959  56.754  22.813  1.00  0.00           C  
ATOM    776  N   MET A 439      29.043  56.739  25.329  1.00  0.00           N  
ATOM    777  CA  MET A 439      27.731  57.037  25.883  1.00  0.00           C  
ATOM    778  C   MET A 439      27.854  57.832  27.168  1.00  0.00           C  
ATOM    779  O   MET A 439      26.902  58.480  27.594  1.00  0.00           O  
ATOM    780  CB  MET A 439      26.956  55.743  26.153  1.00  0.00           C  
ATOM    781  CG  MET A 439      26.820  54.836  24.938  1.00  0.00           C  
ATOM    782  SD  MET A 439      25.784  53.381  25.214  1.00  0.00           S  
ATOM    783  CE  MET A 439      25.310  52.973  23.522  1.00  0.00           C  
ATOM    784  N   GLY A 444      29.034  57.779  27.778  1.00  0.00           N  
ATOM    785  CA  GLY A 444      29.264  58.478  29.030  1.00  0.00           C  
ATOM    786  C   GLY A 444      29.182  57.541  30.230  1.00  0.00           C  
ATOM    787  O   GLY A 444      28.700  57.917  31.302  1.00  0.00           O  
ATOM    788  N   LEU A 445      29.658  56.313  30.049  1.00  0.00           N  
ATOM    789  CA  LEU A 445      29.633  55.313  31.111  1.00  0.00           C  
ATOM    790  C   LEU A 445      31.001  55.132  31.736  1.00  0.00           C  
ATOM    791  O   LEU A 445      31.874  54.459  31.177  1.00  0.00           O  
ATOM    792  CB  LEU A 445      29.150  53.960  30.569  1.00  0.00           C  
ATOM    793  CG  LEU A 445      29.195  52.776  31.535  1.00  0.00           C  
ATOM    794  CD1 LEU A 445      28.347  53.082  32.745  1.00  0.00           C  
ATOM    795  CD2 LEU A 445      28.690  51.533  30.847  1.00  0.00           C  
ATOM    796  N   LYS A 460      31.188  55.743  32.896  1.00  0.00           N  
ATOM    797  CA  LYS A 460      32.445  55.616  33.613  1.00  0.00           C  
ATOM    798  C   LYS A 460      32.267  54.403  34.517  1.00  0.00           C  
ATOM    799  O   LYS A 460      31.834  54.517  35.661  1.00  0.00           O  
ATOM    800  CB  LYS A 460      32.713  56.874  34.434  1.00  0.00           C  
ATOM    801  CG  LYS A 460      32.731  58.152  33.607  1.00  0.00           C  
ATOM    802  CD  LYS A 460      32.986  59.348  34.487  1.00  0.00           C  
ATOM    803  CE  LYS A 460      33.376  60.578  33.690  1.00  0.00           C  
ATOM    804  NZ  LYS A 460      33.849  61.659  34.620  1.00  0.00           N  
ATOM    805  N   ALA A 472      32.574  53.230  33.980  1.00  0.00           N  
ATOM    806  CA  ALA A 472      32.426  52.004  34.735  1.00  0.00           C  
ATOM    807  C   ALA A 472      33.724  51.221  34.738  1.00  0.00           C  
ATOM    808  O   ALA A 472      34.713  51.650  34.151  1.00  0.00           O  
ATOM    809  CB  ALA A 472      31.330  51.177  34.125  1.00  0.00           C  
ATOM    810  N   LYS A 473      33.724  50.084  35.421  1.00  0.00           N  
ATOM    811  CA  LYS A 473      34.888  49.210  35.461  1.00  0.00           C  
ATOM    812  C   LYS A 473      34.483  48.027  34.583  1.00  0.00           C  
ATOM    813  O   LYS A 473      33.379  47.499  34.728  1.00  0.00           O  
ATOM    814  CB  LYS A 473      35.174  48.741  36.894  1.00  0.00           C  
ATOM    815  CG  LYS A 473      36.442  47.893  37.049  1.00  0.00           C  
ATOM    816  CD  LYS A 473      36.789  47.695  38.512  1.00  0.00           C  
ATOM    817  CE  LYS A 473      38.136  47.019  38.701  1.00  0.00           C  
ATOM    818  NZ  LYS A 473      38.618  47.153  40.123  1.00  0.00           N  
ATOM    819  N   TYR A 474      35.350  47.616  33.664  1.00  0.00           N  
ATOM    820  CA  TYR A 474      35.008  46.506  32.788  1.00  0.00           C  
ATOM    821  C   TYR A 474      35.784  45.245  33.108  1.00  0.00           C  
ATOM    822  O   TYR A 474      36.988  45.301  33.294  1.00  0.00           O  
ATOM    823  CB  TYR A 474      35.252  46.895  31.329  1.00  0.00           C  
ATOM    824  CG  TYR A 474      34.528  48.144  30.894  1.00  0.00           C  
ATOM    825  CD1 TYR A 474      34.982  49.401  31.290  1.00  0.00           C  
ATOM    826  CD2 TYR A 474      33.366  48.071  30.118  1.00  0.00           C  
ATOM    827  CE1 TYR A 474      34.301  50.562  30.933  1.00  0.00           C  
ATOM    828  CE2 TYR A 474      32.672  49.231  29.754  1.00  0.00           C  
ATOM    829  CZ  TYR A 474      33.147  50.475  30.169  1.00  0.00           C  
ATOM    830  OH  TYR A 474      32.465  51.634  29.859  1.00  0.00           O  
ATOM    831  N   VAL A 475      35.092  44.110  33.168  1.00  0.00           N  
ATOM    832  CA  VAL A 475      35.740  42.832  33.442  1.00  0.00           C  
ATOM    833  C   VAL A 475      35.274  41.807  32.425  1.00  0.00           C  
ATOM    834  O   VAL A 475      34.218  41.981  31.807  1.00  0.00           O  
ATOM    835  CB  VAL A 475      35.390  42.258  34.850  1.00  0.00           C  
ATOM    836  CG1 VAL A 475      35.599  43.313  35.922  1.00  0.00           C  
ATOM    837  CG2 VAL A 475      33.957  41.726  34.858  1.00  0.00           C  
ATOM    838  N   TYR A 476      36.067  40.744  32.267  1.00  0.00           N  
ATOM    839  CA  TYR A 476      35.769  39.637  31.351  1.00  0.00           C  
ATOM    840  C   TYR A 476      35.588  38.399  32.228  1.00  0.00           C  
ATOM    841  O   TYR A 476      36.507  37.973  32.915  1.00  0.00           O  
ATOM    842  CB  TYR A 476      36.927  39.421  30.344  1.00  0.00           C  
ATOM    843  CG  TYR A 476      37.038  40.475  29.239  1.00  0.00           C  
ATOM    844  CD1 TYR A 476      37.382  41.795  29.531  1.00  0.00           C  
ATOM    845  CD2 TYR A 476      36.736  40.163  27.912  1.00  0.00           C  
ATOM    846  CE1 TYR A 476      37.413  42.776  28.536  1.00  0.00           C  
ATOM    847  CE2 TYR A 476      36.764  41.136  26.915  1.00  0.00           C  
ATOM    848  CZ  TYR A 476      37.100  42.439  27.233  1.00  0.00           C  
ATOM    849  OH  TYR A 476      37.104  43.415  26.256  1.00  0.00           O  
ATOM    850  N   GLY A 477      34.396  37.827  32.219  1.00  0.00           N  
ATOM    851  CA  GLY A 477      34.156  36.669  33.054  1.00  0.00           C  
ATOM    852  C   GLY A 477      35.202  35.601  32.839  1.00  0.00           C  
ATOM    853  O   GLY A 477      35.400  34.728  33.689  1.00  0.00           O  
ATOM    854  N   SER A 478      35.887  35.677  31.704  1.00  0.00           N  
ATOM    855  CA  SER A 478      36.905  34.688  31.352  1.00  0.00           C  
ATOM    856  C   SER A 478      38.156  34.789  32.198  1.00  0.00           C  
ATOM    857  O   SER A 478      39.161  34.160  31.885  1.00  0.00           O  
ATOM    858  CB  SER A 478      37.312  34.830  29.883  1.00  0.00           C  
ATOM    859  OG  SER A 478      38.176  35.947  29.704  1.00  0.00           O  
ATOM    860  N   THR A 479      38.106  35.581  33.258  1.00  0.00           N  
ATOM    861  CA  THR A 479      39.272  35.738  34.111  1.00  0.00           C  
ATOM    862  C   THR A 479      38.965  35.324  35.533  1.00  0.00           C  
ATOM    863  O   THR A 479      39.855  35.270  36.394  1.00  0.00           O  
ATOM    864  CB  THR A 479      39.735  37.162  34.119  1.00  0.00           C  
ATOM    865  OG1 THR A 479      38.682  37.986  34.623  1.00  0.00           O  
ATOM    866  CG2 THR A 479      40.086  37.596  32.715  1.00  0.00           C  
ATOM    867  N   PHE A 482      37.693  35.043  35.785  1.00  0.00           N  
ATOM    868  CA  PHE A 482      37.305  34.597  37.101  1.00  0.00           C  
ATOM    869  C   PHE A 482      36.296  33.464  37.026  1.00  0.00           C  
ATOM    870  O   PHE A 482      36.253  32.629  37.918  1.00  0.00           O  
ATOM    871  CB  PHE A 482      36.798  35.776  37.969  1.00  0.00           C  
ATOM    872  CG  PHE A 482      35.564  36.442  37.452  1.00  0.00           C  
ATOM    873  CD1 PHE A 482      34.305  35.952  37.770  1.00  0.00           C  
ATOM    874  CD2 PHE A 482      35.661  37.562  36.640  1.00  0.00           C  
ATOM    875  CE1 PHE A 482      33.151  36.572  37.282  1.00  0.00           C  
ATOM    876  CE2 PHE A 482      34.527  38.191  36.143  1.00  0.00           C  
ATOM    877  CZ  PHE A 482      33.264  37.696  36.464  1.00  0.00           C  
ATOM    878  N   GLN A 485      35.530  33.386  35.946  1.00  0.00           N  
ATOM    879  CA  GLN A 485      34.523  32.329  35.830  1.00  0.00           C  
ATOM    880  C   GLN A 485      34.978  30.884  35.644  1.00  0.00           C  
ATOM    881  O   GLN A 485      34.157  30.016  35.402  1.00  0.00           O  
ATOM    882  CB  GLN A 485      33.543  32.676  34.726  1.00  0.00           C  
ATOM    883  CG  GLN A 485      32.652  33.810  35.098  1.00  0.00           C  
ATOM    884  CD  GLN A 485      31.743  34.206  33.984  1.00  0.00           C  
ATOM    885  OE1 GLN A 485      30.791  34.939  34.196  1.00  0.00           O  
ATOM    886  NE2 GLN A 485      32.030  33.736  32.779  1.00  0.00           N  
ATOM    887  N   LEU A 486      36.274  30.625  35.748  1.00  0.00           N  
ATOM    888  CA  LEU A 486      36.768  29.268  35.618  1.00  0.00           C  
ATOM    889  C   LEU A 486      37.682  28.934  36.788  1.00  0.00           C  
ATOM    890  O   LEU A 486      37.934  27.760  37.081  1.00  0.00           O  
ATOM    891  CB  LEU A 486      37.500  29.087  34.295  1.00  0.00           C  
ATOM    892  CG  LEU A 486      36.606  29.166  33.050  1.00  0.00           C  
ATOM    893  CD1 LEU A 486      37.366  28.653  31.835  1.00  0.00           C  
ATOM    894  CD2 LEU A 486      35.353  28.331  33.256  1.00  0.00           C  
ATOM    895  N   ASP A 489      38.163  29.973  37.470  1.00  0.00           N  
ATOM    896  CA  ASP A 489      39.034  29.821  38.638  1.00  0.00           C  
ATOM    897  C   ASP A 489      38.488  28.734  39.579  1.00  0.00           C  
ATOM    898  O   ASP A 489      37.285  28.463  39.588  1.00  0.00           O  
ATOM    899  CB  ASP A 489      39.108  31.153  39.393  1.00  0.00           C  
ATOM    900  CG  ASP A 489      39.720  32.276  38.564  1.00  0.00           C  
ATOM    901  OD1 ASP A 489      39.475  32.320  37.334  1.00  0.00           O  
ATOM    902  OD2 ASP A 489      40.432  33.125  39.149  1.00  0.00           O  
ATOM    903  N   LYS A 490      39.365  28.131  40.380  1.00  0.00           N  
ATOM    904  CA  LYS A 490      38.957  27.077  41.312  1.00  0.00           C  
ATOM    905  C   LYS A 490      37.757  27.412  42.192  1.00  0.00           C  
ATOM    906  O   LYS A 490      36.651  26.919  41.957  1.00  0.00           O  
ATOM    907  CB  LYS A 490      40.128  26.657  42.210  1.00  0.00           C  
ATOM    908  CG  LYS A 490      41.044  25.640  41.561  1.00  0.00           C  
ATOM    909  CD  LYS A 490      42.098  25.078  42.511  1.00  0.00           C  
ATOM    910  CE  LYS A 490      43.007  24.062  41.786  1.00  0.00           C  
ATOM    911  NZ  LYS A 490      44.086  23.506  42.664  1.00  0.00           N  
ATOM    912  N   ASP A 494      37.966  28.244  43.207  1.00  0.00           N  
ATOM    913  CA  ASP A 494      36.878  28.583  44.098  1.00  0.00           C  
ATOM    914  C   ASP A 494      35.566  28.939  43.414  1.00  0.00           C  
ATOM    915  O   ASP A 494      34.500  28.609  43.928  1.00  0.00           O  
ATOM    916  CB  ASP A 494      37.287  29.710  45.037  1.00  0.00           C  
ATOM    917  CG  ASP A 494      37.907  29.200  46.328  1.00  0.00           C  
ATOM    918  OD1 ASP A 494      37.288  28.337  47.004  1.00  0.00           O  
ATOM    919  OD2 ASP A 494      39.009  29.676  46.677  1.00  0.00           O  
ATOM    920  N   TYR A 495      35.622  29.601  42.262  1.00  0.00           N  
ATOM    921  CA  TYR A 495      34.391  29.975  41.564  1.00  0.00           C  
ATOM    922  C   TYR A 495      33.624  28.711  41.154  1.00  0.00           C  
ATOM    923  O   TYR A 495      32.469  28.519  41.562  1.00  0.00           O  
ATOM    924  CB  TYR A 495      34.725  30.857  40.349  1.00  0.00           C  
ATOM    925  CG  TYR A 495      33.539  31.526  39.651  1.00  0.00           C  
ATOM    926  CD1 TYR A 495      32.707  30.807  38.792  1.00  0.00           C  
ATOM    927  CD2 TYR A 495      33.274  32.881  39.817  1.00  0.00           C  
ATOM    928  CE1 TYR A 495      31.647  31.410  38.121  1.00  0.00           C  
ATOM    929  CE2 TYR A 495      32.207  33.501  39.140  1.00  0.00           C  
ATOM    930  CZ  TYR A 495      31.398  32.752  38.297  1.00  0.00           C  
ATOM    931  OH  TYR A 495      30.320  33.334  37.648  1.00  0.00           O  
ATOM    932  N   THR A 496      34.266  27.845  40.367  1.00  0.00           N  
ATOM    933  CA  THR A 496      33.627  26.600  39.921  1.00  0.00           C  
ATOM    934  C   THR A 496      33.022  25.890  41.126  1.00  0.00           C  
ATOM    935  O   THR A 496      31.891  25.407  41.084  1.00  0.00           O  
ATOM    936  CB  THR A 496      34.631  25.605  39.271  1.00  0.00           C  
ATOM    937  OG1 THR A 496      35.299  26.218  38.159  1.00  0.00           O  
ATOM    938  CG2 THR A 496      33.893  24.364  38.792  1.00  0.00           C  
ATOM    939  N   LEU A 498      33.791  25.841  42.207  1.00  0.00           N  
ATOM    940  CA  LEU A 498      33.347  25.183  43.430  1.00  0.00           C  
ATOM    941  C   LEU A 498      32.013  25.698  43.942  1.00  0.00           C  
ATOM    942  O   LEU A 498      31.115  24.904  44.230  1.00  0.00           O  
ATOM    943  CB  LEU A 498      34.393  25.332  44.526  1.00  0.00           C  
ATOM    944  CG  LEU A 498      34.072  24.539  45.783  1.00  0.00           C  
ATOM    945  CD1 LEU A 498      33.896  23.070  45.453  1.00  0.00           C  
ATOM    946  CD2 LEU A 498      35.209  24.713  46.748  1.00  0.00           C  
ATOM    947  N   ASN A 499      31.879  27.019  44.062  1.00  0.00           N  
ATOM    948  CA  ASN A 499      30.630  27.599  44.541  1.00  0.00           C  
ATOM    949  C   ASN A 499      29.551  27.235  43.534  1.00  0.00           C  
ATOM    950  O   ASN A 499      28.457  26.812  43.902  1.00  0.00           O  
ATOM    951  CB  ASN A 499      30.747  29.114  44.667  1.00  0.00           C  
ATOM    952  CG  ASN A 499      29.758  29.691  45.667  1.00  0.00           C  
ATOM    953  OD1 ASN A 499      29.656  29.192  46.800  1.00  0.00           O  
ATOM    954  ND2 ASN A 499      29.030  30.746  45.264  1.00  0.00           N  
ATOM    955  N   VAL A 500      29.865  27.389  42.255  1.00  0.00           N  
ATOM    956  CA  VAL A 500      28.904  27.029  41.225  1.00  0.00           C  
ATOM    957  C   VAL A 500      28.333  25.644  41.534  1.00  0.00           C  
ATOM    958  O   VAL A 500      27.125  25.503  41.770  1.00  0.00           O  
ATOM    959  CB  VAL A 500      29.566  27.017  39.850  1.00  0.00           C  
ATOM    960  CG1 VAL A 500      28.605  26.460  38.797  1.00  0.00           C  
ATOM    961  CG2 VAL A 500      30.002  28.432  39.513  1.00  0.00           C  
ATOM    962  N   TYR A 501      29.201  24.630  41.544  1.00  0.00           N  
ATOM    963  CA  TYR A 501      28.758  23.283  41.848  1.00  0.00           C  
ATOM    964  C   TYR A 501      27.939  23.349  43.141  1.00  0.00           C  
ATOM    965  O   TYR A 501      26.814  22.840  43.194  1.00  0.00           O  
ATOM    966  CB  TYR A 501      29.950  22.342  42.025  1.00  0.00           C  
ATOM    967  CG  TYR A 501      30.717  22.022  40.755  1.00  0.00           C  
ATOM    968  CD1 TYR A 501      30.286  22.481  39.500  1.00  0.00           C  
ATOM    969  CD2 TYR A 501      31.927  21.331  40.819  1.00  0.00           C  
ATOM    970  CE1 TYR A 501      31.062  22.275  38.348  1.00  0.00           C  
ATOM    971  CE2 TYR A 501      32.700  21.113  39.687  1.00  0.00           C  
ATOM    972  CZ  TYR A 501      32.276  21.595  38.455  1.00  0.00           C  
ATOM    973  OH  TYR A 501      33.122  21.461  37.360  1.00  0.00           O  
ATOM    974  N   ARG A 502      28.490  23.989  44.174  1.00  0.00           N  
ATOM    975  CA  ARG A 502      27.777  24.129  45.451  1.00  0.00           C  
ATOM    976  C   ARG A 502      26.334  24.592  45.226  1.00  0.00           C  
ATOM    977  O   ARG A 502      25.394  24.053  45.812  1.00  0.00           O  
ATOM    978  CB  ARG A 502      28.448  25.164  46.354  1.00  0.00           C  
ATOM    979  CG  ARG A 502      29.545  24.683  47.264  1.00  0.00           C  
ATOM    980  CD  ARG A 502      29.651  25.639  48.456  1.00  0.00           C  
ATOM    981  NE  ARG A 502      30.912  25.516  49.174  1.00  0.00           N  
ATOM    982  CZ  ARG A 502      32.069  25.981  48.717  1.00  0.00           C  
ATOM    983  NH1 ARG A 502      32.118  26.606  47.546  1.00  0.00           N  
ATOM    984  NH2 ARG A 502      33.184  25.808  49.418  1.00  0.00           N  
ATOM    985  N   LEU A 503      26.175  25.614  44.390  1.00  0.00           N  
ATOM    986  CA  LEU A 503      24.864  26.166  44.096  1.00  0.00           C  
ATOM    987  C   LEU A 503      24.017  25.131  43.395  1.00  0.00           C  
ATOM    988  O   LEU A 503      22.816  25.028  43.641  1.00  0.00           O  
ATOM    989  CB  LEU A 503      24.995  27.422  43.226  1.00  0.00           C  
ATOM    990  CG  LEU A 503      25.368  28.707  43.980  1.00  0.00           C  
ATOM    991  CD1 LEU A 503      25.838  29.806  43.028  1.00  0.00           C  
ATOM    992  CD2 LEU A 503      24.163  29.154  44.783  1.00  0.00           C  
ATOM    993  N   ALA A 504      24.648  24.351  42.527  1.00  0.00           N  
ATOM    994  CA  ALA A 504      23.926  23.328  41.795  1.00  0.00           C  
ATOM    995  C   ALA A 504      23.155  22.377  42.727  1.00  0.00           C  
ATOM    996  O   ALA A 504      22.071  21.919  42.372  1.00  0.00           O  
ATOM    997  CB  ALA A 504      24.886  22.557  40.913  1.00  0.00           C  
ATOM    998  N   LEU A 841      23.693  22.089  43.915  1.00  0.00           N  
ATOM    999  CA  LEU A 841      23.015  21.190  44.867  1.00  0.00           C  
ATOM   1000  C   LEU A 841      21.652  21.709  45.337  1.00  0.00           C  
ATOM   1001  O   LEU A 841      20.753  20.931  45.679  1.00  0.00           O  
ATOM   1002  CB  LEU A 841      23.876  20.955  46.116  1.00  0.00           C  
ATOM   1003  CG  LEU A 841      24.906  19.828  46.169  1.00  0.00           C  
ATOM   1004  CD1 LEU A 841      24.536  18.738  45.169  1.00  0.00           C  
ATOM   1005  CD2 LEU A 841      26.271  20.374  45.866  1.00  0.00           C  
ATOM   1006  N   LYS A 844      21.510  23.028  45.359  1.00  0.00           N  
ATOM   1007  CA  LYS A 844      20.286  23.647  45.815  1.00  0.00           C  
ATOM   1008  C   LYS A 844      19.516  24.358  44.723  1.00  0.00           C  
ATOM   1009  O   LYS A 844      18.836  25.331  44.988  1.00  0.00           O  
ATOM   1010  CB  LYS A 844      20.614  24.602  46.959  1.00  0.00           C  
ATOM   1011  CG  LYS A 844      21.164  23.850  48.162  1.00  0.00           C  
ATOM   1012  CD  LYS A 844      21.800  24.754  49.211  1.00  0.00           C  
ATOM   1013  CE  LYS A 844      22.347  23.914  50.387  1.00  0.00           C  
ATOM   1014  NZ  LYS A 844      23.341  22.852  49.980  1.00  0.00           N  
ATOM   1015  N   THR A 845      19.607  23.857  43.499  1.00  0.00           N  
ATOM   1016  CA  THR A 845      18.890  24.456  42.384  1.00  0.00           C  
ATOM   1017  C   THR A 845      18.155  23.370  41.597  1.00  0.00           C  
ATOM   1018  O   THR A 845      18.779  22.552  40.922  1.00  0.00           O  
ATOM   1019  CB  THR A 845      19.858  25.167  41.462  1.00  0.00           C  
ATOM   1020  OG1 THR A 845      20.931  25.696  42.246  1.00  0.00           O  
ATOM   1021  CG2 THR A 845      19.167  26.304  40.739  1.00  0.00           C  
ATOM   1022  N   THR A 846      16.828  23.364  41.686  1.00  0.00           N  
ATOM   1023  CA  THR A 846      16.017  22.362  40.998  1.00  0.00           C  
ATOM   1024  C   THR A 846      16.128  22.428  39.495  1.00  0.00           C  
ATOM   1025  O   THR A 846      16.190  23.504  38.912  1.00  0.00           O  
ATOM   1026  CB  THR A 846      14.539  22.521  41.314  1.00  0.00           C  
ATOM   1027  OG1 THR A 846      14.148  23.873  41.044  1.00  0.00           O  
ATOM   1028  CG2 THR A 846      14.263  22.179  42.762  1.00  0.00           C  
ATOM   1029  N   LEU A 847      16.135  21.266  38.865  1.00  0.00           N  
ATOM   1030  CA  LEU A 847      16.200  21.216  37.425  1.00  0.00           C  
ATOM   1031  C   LEU A 847      15.110  22.127  36.873  1.00  0.00           C  
ATOM   1032  O   LEU A 847      15.302  22.771  35.843  1.00  0.00           O  
ATOM   1033  CB  LEU A 847      15.959  19.783  36.925  1.00  0.00           C  
ATOM   1034  CG  LEU A 847      17.125  19.002  36.301  1.00  0.00           C  
ATOM   1035  CD1 LEU A 847      17.561  19.629  34.974  1.00  0.00           C  
ATOM   1036  CD2 LEU A 847      18.281  18.981  37.287  1.00  0.00           C  
ATOM   1037  N   LYS A 848      13.981  22.202  37.578  1.00  0.00           N  
ATOM   1038  CA  LYS A 848      12.851  22.995  37.106  1.00  0.00           C  
ATOM   1039  C   LYS A 848      13.025  24.482  37.242  1.00  0.00           C  
ATOM   1040  O   LYS A 848      12.843  25.216  36.272  1.00  0.00           O  
ATOM   1041  CB  LYS A 848      11.558  22.581  37.806  1.00  0.00           C  
ATOM   1042  CG  LYS A 848      11.431  21.081  38.086  1.00  0.00           C  
ATOM   1043  CD  LYS A 848      12.112  20.170  37.035  1.00  0.00           C  
ATOM   1044  CE  LYS A 848      11.518  20.281  35.631  1.00  0.00           C  
ATOM   1045  NZ  LYS A 848      12.220  19.364  34.682  1.00  0.00           N  
ATOM   1046  N   ARG A1089      13.375  24.938  38.438  1.00  0.00           N  
ATOM   1047  CA  ARG A1089      13.541  26.367  38.645  1.00  0.00           C  
ATOM   1048  C   ARG A1089      14.614  26.870  37.681  1.00  0.00           C  
ATOM   1049  O   ARG A1089      14.543  28.003  37.190  1.00  0.00           O  
ATOM   1050  CB  ARG A1089      13.926  26.662  40.101  1.00  0.00           C  
ATOM   1051  CG  ARG A1089      13.379  27.994  40.659  1.00  0.00           C  
ATOM   1052  CD  ARG A1089      11.867  27.956  40.965  1.00  0.00           C  
ATOM   1053  NE  ARG A1089      11.010  28.031  39.775  1.00  0.00           N  
ATOM   1054  CZ  ARG A1089      10.383  29.130  39.352  1.00  0.00           C  
ATOM   1055  NH1 ARG A1089      10.502  30.275  40.016  1.00  0.00           N  
ATOM   1056  NH2 ARG A1089       9.630  29.087  38.262  1.00  0.00           N  
ATOM   1057  N   ALA A1090      15.589  26.019  37.383  1.00  0.00           N  
ATOM   1058  CA  ALA A1090      16.653  26.406  36.473  1.00  0.00           C  
ATOM   1059  C   ALA A1090      16.138  26.524  35.040  1.00  0.00           C  
ATOM   1060  O   ALA A1090      16.293  27.566  34.391  1.00  0.00           O  
ATOM   1061  CB  ALA A1090      17.786  25.406  36.539  1.00  0.00           C  
ATOM   1062  N   ARG A1179      15.517  25.462  34.544  1.00  0.00           N  
ATOM   1063  CA  ARG A1179      14.997  25.474  33.181  1.00  0.00           C  
ATOM   1064  C   ARG A1179      14.101  26.675  32.911  1.00  0.00           C  
ATOM   1065  O   ARG A1179      14.302  27.408  31.932  1.00  0.00           O  
ATOM   1066  CB  ARG A1179      14.206  24.204  32.900  1.00  0.00           C  
ATOM   1067  CG  ARG A1179      14.988  22.926  33.036  1.00  0.00           C  
ATOM   1068  CD  ARG A1179      14.178  21.780  32.464  1.00  0.00           C  
ATOM   1069  NE  ARG A1179      13.835  22.052  31.074  1.00  0.00           N  
ATOM   1070  CZ  ARG A1179      13.329  21.164  30.222  1.00  0.00           C  
ATOM   1071  NH1 ARG A1179      13.090  19.915  30.602  1.00  0.00           N  
ATOM   1072  NH2 ARG A1179      13.086  21.527  28.968  1.00  0.00           N  
ATOM   1073  N   ARG A1180      13.115  26.867  33.783  1.00  0.00           N  
ATOM   1074  CA  ARG A1180      12.176  27.962  33.643  1.00  0.00           C  
ATOM   1075  C   ARG A1180      12.882  29.319  33.589  1.00  0.00           C  
ATOM   1076  O   ARG A1180      12.342  30.291  33.052  1.00  0.00           O  
ATOM   1077  CB  ARG A1180      11.187  27.910  34.791  1.00  0.00           C  
ATOM   1078  CG  ARG A1180      10.573  26.536  34.976  1.00  0.00           C  
ATOM   1079  CD  ARG A1180       9.818  26.444  36.297  1.00  0.00           C  
ATOM   1080  NE  ARG A1180       8.621  27.279  36.318  1.00  0.00           N  
ATOM   1081  CZ  ARG A1180       7.511  27.002  35.642  1.00  0.00           C  
ATOM   1082  NH1 ARG A1180       7.450  25.904  34.895  1.00  0.00           N  
ATOM   1083  NH2 ARG A1180       6.468  27.825  35.706  1.00  0.00           N  
ATOM   1084  N   SER A1181      14.088  29.381  34.146  1.00  0.00           N  
ATOM   1085  CA  SER A1181      14.870  30.613  34.130  1.00  0.00           C  
ATOM   1086  C   SER A1181      15.279  30.863  32.703  1.00  0.00           C  
ATOM   1087  O   SER A1181      15.009  31.912  32.131  1.00  0.00           O  
ATOM   1088  CB  SER A1181      16.135  30.465  34.970  1.00  0.00           C  
ATOM   1089  OG  SER A1181      15.809  30.246  36.327  1.00  0.00           O  
ATOM   1090  N   MET A1182      15.947  29.871  32.137  1.00  0.00           N  
ATOM   1091  CA  MET A1182      16.421  29.946  30.772  1.00  0.00           C  
ATOM   1092  C   MET A1182      15.274  29.996  29.785  1.00  0.00           C  
ATOM   1093  O   MET A1182      15.486  30.251  28.596  1.00  0.00           O  
ATOM   1094  CB  MET A1182      17.300  28.743  30.484  1.00  0.00           C  
ATOM   1095  CG  MET A1182      18.578  28.752  31.277  1.00  0.00           C  
ATOM   1096  SD  MET A1182      19.476  30.198  30.794  1.00  0.00           S  
ATOM   1097  CE  MET A1182      19.863  29.750  29.149  1.00  0.00           C  
ATOM   1098  N   GLU A1183      14.059  29.752  30.276  1.00  0.00           N  
ATOM   1099  CA  GLU A1183      12.877  29.779  29.418  1.00  0.00           C  
ATOM   1100  C   GLU A1183      12.639  31.156  28.829  1.00  0.00           C  
ATOM   1101  O   GLU A1183      12.327  31.288  27.650  1.00  0.00           O  
ATOM   1102  CB  GLU A1183      11.636  29.344  30.189  1.00  0.00           C  
ATOM   1103  CG  GLU A1183      11.585  27.855  30.440  1.00  0.00           C  
ATOM   1104  CD  GLU A1183      10.181  27.361  30.713  1.00  0.00           C  
ATOM   1105  OE1 GLU A1183       9.503  27.954  31.580  1.00  0.00           O  
ATOM   1106  OE2 GLU A1183       9.753  26.379  30.064  1.00  0.00           O  
ATOM   1107  N   LEU A1184      12.788  32.178  29.664  1.00  0.00           N  
ATOM   1108  CA  LEU A1184      12.594  33.556  29.247  1.00  0.00           C  
ATOM   1109  C   LEU A1184      13.582  33.939  28.166  1.00  0.00           C  
ATOM   1110  O   LEU A1184      13.234  34.650  27.237  1.00  0.00           O  
ATOM   1111  CB  LEU A1184      12.756  34.503  30.443  1.00  0.00           C  
ATOM   1112  CG  LEU A1184      11.589  34.673  31.427  1.00  0.00           C  
ATOM   1113  CD1 LEU A1184      11.159  33.323  31.993  1.00  0.00           C  
ATOM   1114  CD2 LEU A1184      12.011  35.617  32.549  1.00  0.00           C  
ATOM   1115  N   ILE A1185      14.816  33.465  28.285  1.00  0.00           N  
ATOM   1116  CA  ILE A1185      15.841  33.788  27.304  1.00  0.00           C  
ATOM   1117  C   ILE A1185      15.478  33.216  25.943  1.00  0.00           C  
ATOM   1118  O   ILE A1185      14.693  33.816  25.213  1.00  0.00           O  
ATOM   1119  CB  ILE A1185      17.214  33.243  27.727  1.00  0.00           C  
ATOM   1120  CG1 ILE A1185      17.547  33.733  29.138  1.00  0.00           C  
ATOM   1121  CG2 ILE A1185      18.278  33.686  26.731  1.00  0.00           C  
ATOM   1122  CD1 ILE A1185      17.509  35.226  29.284  1.00  0.00           C  
ATOM   1123  N   ALA A1186      16.039  32.056  25.602  1.00  0.00           N  
ATOM   1124  CA  ALA A1186      15.766  31.423  24.309  1.00  0.00           C  
ATOM   1125  C   ALA A1186      14.629  30.403  24.394  1.00  0.00           C  
ATOM   1126  O   ALA A1186      14.175  30.050  25.488  1.00  0.00           O  
ATOM   1127  CB  ALA A1186      17.033  30.747  23.777  1.00  0.00           C  
ATOM   1128  N   ARG A1187      14.176  29.934  23.232  1.00  0.00           N  
ATOM   1129  CA  ARG A1187      13.100  28.953  23.167  1.00  0.00           C  
ATOM   1130  C   ARG A1187      13.558  27.665  23.838  1.00  0.00           C  
ATOM   1131  O   ARG A1187      12.789  27.019  24.551  1.00  0.00           O  
ATOM   1132  CB  ARG A1187      12.726  28.688  21.722  1.00  0.00           C  
ATOM   1133  N   GLU A1188      14.334  26.719  23.497  1.00  0.00           N  
ATOM   1134  CA  GLU A1188      14.815  25.491  24.307  1.00  0.00           C  
ATOM   1135  C   GLU A1188      15.115  24.289  23.423  1.00  0.00           C  
ATOM   1136  O   GLU A1188      14.267  23.422  23.218  1.00  0.00           O  
ATOM   1137  CB  GLU A1188      13.817  25.186  25.488  1.00  0.00           C  
ATOM   1138  CG  GLU A1188      13.466  23.680  25.766  1.00  0.00           C  
ATOM   1139  CD  GLU A1188      13.286  23.246  27.230  1.00  0.00           C  
ATOM   1140  OE1 GLU A1188      14.324  22.917  27.856  1.00  0.00           O  
ATOM   1141  OE2 GLU A1188      12.143  23.246  27.734  1.00  0.00           O  
ATOM   1142  N   ASP A1189      16.588  24.369  22.921  1.00  0.00           N  
ATOM   1143  CA  ASP A1189      16.803  23.211  22.051  1.00  0.00           C  
ATOM   1144  C   ASP A1189      15.721  22.144  21.940  1.00  0.00           C  
ATOM   1145  O   ASP A1189      14.948  21.907  22.868  1.00  0.00           O  
ATOM   1146  CB  ASP A1189      18.117  22.517  22.427  1.00  0.00           C  
ATOM   1147  CG  ASP A1189      19.291  22.999  21.602  1.00  0.00           C  
ATOM   1148  OD1 ASP A1189      19.621  24.202  21.673  1.00  0.00           O  
ATOM   1149  OD2 ASP A1189      19.886  22.170  20.878  1.00  0.00           O  
ATOM   1150  N   GLU A1190      15.707  21.498  20.774  1.00  0.00           N  
ATOM   1151  CA  GLU A1190      14.781  20.418  20.457  1.00  0.00           C  
ATOM   1152  C   GLU A1190      14.907  19.486  21.650  1.00  0.00           C  
ATOM   1153  O   GLU A1190      13.926  19.160  22.319  1.00  0.00           O  
ATOM   1154  CB  GLU A1190      15.244  19.716  19.179  1.00  0.00           C  
ATOM   1155  CG  GLU A1190      14.146  19.047  18.374  1.00  0.00           C  
ATOM   1156  CD  GLU A1190      14.677  18.391  17.112  1.00  0.00           C  
ATOM   1157  OE1 GLU A1190      15.423  19.054  16.361  1.00  0.00           O  
ATOM   1158  OE2 GLU A1190      14.346  17.213  16.865  1.00  0.00           O  
ATOM   1159  N   ASN A1191      16.140  19.061  21.898  1.00  0.00           N  
ATOM   1160  CA  ASN A1191      16.452  18.221  23.036  1.00  0.00           C  
ATOM   1161  C   ASN A1191      17.569  18.938  23.799  1.00  0.00           C  
ATOM   1162  O   ASN A1191      18.743  18.859  23.442  1.00  0.00           O  
ATOM   1163  CB  ASN A1191      16.855  16.790  22.610  1.00  0.00           C  
ATOM   1164  CG  ASN A1191      17.494  16.728  21.230  1.00  0.00           C  
ATOM   1165  OD1 ASN A1191      16.918  17.189  20.245  1.00  0.00           O  
ATOM   1166  ND2 ASN A1191      18.684  16.136  21.152  1.00  0.00           N  
ATOM   1167  N   PRO A1192      17.186  19.686  24.847  1.00  0.00           N  
ATOM   1168  CA  PRO A1192      18.005  20.486  25.762  1.00  0.00           C  
ATOM   1169  C   PRO A1192      19.212  19.798  26.392  1.00  0.00           C  
ATOM   1170  O   PRO A1192      19.158  18.618  26.748  1.00  0.00           O  
ATOM   1171  CB  PRO A1192      16.992  20.942  26.808  1.00  0.00           C  
ATOM   1172  CG  PRO A1192      15.915  19.908  26.738  1.00  0.00           C  
ATOM   1173  CD  PRO A1192      15.778  19.742  25.267  1.00  0.00           C  
ATOM   1174  N   LYS A1193      20.300  20.545  26.545  1.00  0.00           N  
ATOM   1175  CA  LYS A1193      21.509  19.976  27.124  1.00  0.00           C  
ATOM   1176  C   LYS A1193      21.717  20.450  28.553  1.00  0.00           C  
ATOM   1177  O   LYS A1193      21.046  21.369  29.012  1.00  0.00           O  
ATOM   1178  CB  LYS A1193      22.719  20.361  26.281  1.00  0.00           C  
ATOM   1179  CG  LYS A1193      22.503  20.201  24.795  1.00  0.00           C  
ATOM   1180  CD  LYS A1193      22.380  18.754  24.391  1.00  0.00           C  
ATOM   1181  CE  LYS A1193      22.197  18.654  22.889  1.00  0.00           C  
ATOM   1182  NZ  LYS A1193      20.994  19.414  22.442  1.00  0.00           N  
ATOM   1183  N   VAL A1194      22.659  19.814  29.244  1.00  0.00           N  
ATOM   1184  CA  VAL A1194      22.975  20.149  30.625  1.00  0.00           C  
ATOM   1185  C   VAL A1194      23.478  21.577  30.738  1.00  0.00           C  
ATOM   1186  O   VAL A1194      23.156  22.269  31.693  1.00  0.00           O  
ATOM   1187  CB  VAL A1194      24.023  19.167  31.202  1.00  0.00           C  
ATOM   1188  CG1 VAL A1194      24.600  19.690  32.492  1.00  0.00           C  
ATOM   1189  CG2 VAL A1194      23.367  17.825  31.460  1.00  0.00           C  
ATOM   1190  N   ALA A1195      24.252  22.030  29.761  1.00  0.00           N  
ATOM   1191  CA  ALA A1195      24.767  23.393  29.801  1.00  0.00           C  
ATOM   1192  C   ALA A1195      23.637  24.394  30.033  1.00  0.00           C  
ATOM   1193  O   ALA A1195      23.810  25.382  30.747  1.00  0.00           O  
ATOM   1194  CB  ALA A1195      25.509  23.724  28.506  1.00  0.00           C  
ATOM   1195  N   GLU A1196      22.471  24.144  29.448  1.00  0.00           N  
ATOM   1196  CA  GLU A1196      21.363  25.072  29.636  1.00  0.00           C  
ATOM   1197  C   GLU A1196      21.022  25.297  31.110  1.00  0.00           C  
ATOM   1198  O   GLU A1196      20.810  26.435  31.521  1.00  0.00           O  
ATOM   1199  CB  GLU A1196      20.121  24.625  28.840  1.00  0.00           C  
ATOM   1200  CG  GLU A1196      19.933  25.432  27.526  1.00  0.00           C  
ATOM   1201  CD  GLU A1196      20.003  24.590  26.231  1.00  0.00           C  
ATOM   1202  OE1 GLU A1196      21.091  24.050  25.887  1.00  0.00           O  
ATOM   1203  OE2 GLU A1196      18.952  24.478  25.553  1.00  0.00           O  
ATOM   1204  N   VAL A1198      20.989  24.234  31.912  1.00  0.00           N  
ATOM   1205  CA  VAL A1198      20.677  24.391  33.328  1.00  0.00           C  
ATOM   1206  C   VAL A1198      21.831  24.984  34.130  1.00  0.00           C  
ATOM   1207  O   VAL A1198      21.618  25.526  35.218  1.00  0.00           O  
ATOM   1208  CB  VAL A1198      20.262  23.062  33.984  1.00  0.00           C  
ATOM   1209  CG1 VAL A1198      18.867  22.680  33.532  1.00  0.00           C  
ATOM   1210  CG2 VAL A1198      21.249  21.981  33.640  1.00  0.00           C  
ATOM   1211  N   ILE A1199      23.047  24.882  33.595  1.00  0.00           N  
ATOM   1212  CA  ILE A1199      24.240  25.423  34.248  1.00  0.00           C  
ATOM   1213  C   ILE A1199      24.322  26.939  34.103  1.00  0.00           C  
ATOM   1214  O   ILE A1199      24.731  27.642  35.026  1.00  0.00           O  
ATOM   1215  CB  ILE A1199      25.513  24.859  33.634  1.00  0.00           C  
ATOM   1216  CG1 ILE A1199      25.603  23.354  33.913  1.00  0.00           C  
ATOM   1217  CG2 ILE A1199      26.705  25.627  34.159  1.00  0.00           C  
ATOM   1218  CD1 ILE A1199      26.864  22.689  33.391  1.00  0.00           C  
ATOM   1219  N   TYR A1200      23.938  27.433  32.931  1.00  0.00           N  
ATOM   1220  CA  TYR A1200      23.974  28.868  32.636  1.00  0.00           C  
ATOM   1221  C   TYR A1200      23.454  29.764  33.757  1.00  0.00           C  
ATOM   1222  O   TYR A1200      24.130  30.715  34.145  1.00  0.00           O  
ATOM   1223  CB  TYR A1200      23.186  29.167  31.346  1.00  0.00           C  
ATOM   1224  CG  TYR A1200      23.290  30.600  30.866  1.00  0.00           C  
ATOM   1225  CD1 TYR A1200      22.685  31.642  31.566  1.00  0.00           C  
ATOM   1226  CD2 TYR A1200      24.042  30.918  29.737  1.00  0.00           C  
ATOM   1227  CE1 TYR A1200      22.835  32.968  31.159  1.00  0.00           C  
ATOM   1228  CE2 TYR A1200      24.197  32.236  29.322  1.00  0.00           C  
ATOM   1229  CZ  TYR A1200      23.594  33.254  30.038  1.00  0.00           C  
ATOM   1230  OH  TYR A1200      23.771  34.554  29.645  1.00  0.00           O  
ATOM   1231  N   PRO A1201      22.244  29.475  34.287  1.00  0.00           N  
ATOM   1232  CA  PRO A1201      21.668  30.297  35.361  1.00  0.00           C  
ATOM   1233  C   PRO A1201      22.441  30.332  36.667  1.00  0.00           C  
ATOM   1234  O   PRO A1201      22.458  31.365  37.330  1.00  0.00           O  
ATOM   1235  CB  PRO A1201      20.256  29.741  35.511  1.00  0.00           C  
ATOM   1236  CG  PRO A1201      20.422  28.319  35.095  1.00  0.00           C  
ATOM   1237  CD  PRO A1201      21.314  28.401  33.897  1.00  0.00           C  
ATOM   1238  N   ILE A1202      23.087  29.229  37.050  1.00  0.00           N  
ATOM   1239  CA  ILE A1202      23.865  29.247  38.296  1.00  0.00           C  
ATOM   1240  C   ILE A1202      25.249  29.848  38.019  1.00  0.00           C  
ATOM   1241  O   ILE A1202      25.997  30.166  38.933  1.00  0.00           O  
ATOM   1242  CB  ILE A1202      24.013  27.836  38.939  1.00  0.00           C  
ATOM   1243  CG1 ILE A1202      24.941  26.966  38.105  1.00  0.00           C  
ATOM   1244  CG2 ILE A1202      22.644  27.172  39.074  1.00  0.00           C  
ATOM   1245  CD1 ILE A1202      25.051  25.535  38.622  1.00  0.00           C  
ATOM   1246  N   MET A1203      25.579  29.999  36.744  1.00  0.00           N  
ATOM   1247  CA  MET A1203      26.837  30.612  36.356  1.00  0.00           C  
ATOM   1248  C   MET A1203      26.632  32.112  36.539  1.00  0.00           C  
ATOM   1249  O   MET A1203      27.446  32.811  37.164  1.00  0.00           O  
ATOM   1250  CB  MET A1203      27.127  30.327  34.886  1.00  0.00           C  
ATOM   1251  CG  MET A1203      28.176  29.263  34.646  1.00  0.00           C  
ATOM   1252  SD  MET A1203      29.844  29.806  35.069  1.00  0.00           S  
ATOM   1253  CE  MET A1203      29.676  31.647  34.915  1.00  0.00           C  
ATOM   1254  N   GLN A1204      25.520  32.587  35.976  1.00  0.00           N  
ATOM   1255  CA  GLN A1204      25.160  33.989  36.028  1.00  0.00           C  
ATOM   1256  C   GLN A1204      24.898  34.360  37.468  1.00  0.00           C  
ATOM   1257  O   GLN A1204      25.234  35.467  37.894  1.00  0.00           O  
ATOM   1258  CB  GLN A1204      23.937  34.257  35.150  1.00  0.00           C  
ATOM   1259  CG  GLN A1204      24.208  35.263  34.007  1.00  0.00           C  
ATOM   1260  CD  GLN A1204      23.627  36.683  34.283  1.00  0.00           C  
ATOM   1261  OE1 GLN A1204      22.425  36.935  34.077  1.00  0.00           O  
ATOM   1262  NE2 GLN A1204      24.486  37.606  34.757  1.00  0.00           N  
ATOM   1263  N   VAL A1205      24.332  33.425  38.229  1.00  0.00           N  
ATOM   1264  CA  VAL A1205      24.054  33.680  39.636  1.00  0.00           C  
ATOM   1265  C   VAL A1205      25.347  33.972  40.363  1.00  0.00           C  
ATOM   1266  O   VAL A1205      25.537  35.066  40.886  1.00  0.00           O  
ATOM   1267  CB  VAL A1205      23.389  32.472  40.340  1.00  0.00           C  
ATOM   1268  CG1 VAL A1205      23.363  32.696  41.853  1.00  0.00           C  
ATOM   1269  CG2 VAL A1205      21.974  32.292  39.854  1.00  0.00           C  
ATOM   1270  N   ASN A1206      26.238  32.990  40.392  1.00  0.00           N  
ATOM   1271  CA  ASN A1206      27.510  33.136  41.086  1.00  0.00           C  
ATOM   1272  C   ASN A1206      28.312  34.330  40.601  1.00  0.00           C  
ATOM   1273  O   ASN A1206      29.282  34.732  41.242  1.00  0.00           O  
ATOM   1274  CB  ASN A1206      28.343  31.866  40.938  1.00  0.00           C  
ATOM   1275  CG  ASN A1206      29.563  31.864  41.831  1.00  0.00           C  
ATOM   1276  OD1 ASN A1206      29.468  32.083  43.047  1.00  0.00           O  
ATOM   1277  ND2 ASN A1206      30.723  31.603  41.236  1.00  0.00           N  
ATOM   1278  N   ALA A1207      27.911  34.899  39.470  1.00  0.00           N  
ATOM   1279  CA  ALA A1207      28.612  36.059  38.927  1.00  0.00           C  
ATOM   1280  C   ALA A1207      28.123  37.355  39.593  1.00  0.00           C  
ATOM   1281  O   ALA A1207      28.709  38.421  39.435  1.00  0.00           O  
ATOM   1282  CB  ALA A1207      28.431  36.106  37.404  1.00  0.00           C  
ATOM   1283  N   ILE A1208      27.034  37.242  40.342  1.00  0.00           N  
ATOM   1284  CA  ILE A1208      26.470  38.367  41.083  1.00  0.00           C  
ATOM   1285  C   ILE A1208      27.047  38.245  42.488  1.00  0.00           C  
ATOM   1286  O   ILE A1208      27.442  39.249  43.134  1.00  0.00           O  
ATOM   1287  CB  ILE A1208      24.931  38.270  41.170  1.00  0.00           C  
ATOM   1288  CG1 ILE A1208      24.343  38.459  39.775  1.00  0.00           C  
ATOM   1289  CG2 ILE A1208      24.377  39.305  42.140  1.00  0.00           C  
ATOM   1290  CD1 ILE A1208      22.855  38.669  39.760  1.00  0.00           C  
ATOM   1291  N   HIS A1209      27.095  36.998  42.951  1.00  0.00           N  
ATOM   1292  CA  HIS A1209      27.634  36.736  44.261  1.00  0.00           C  
ATOM   1293  C   HIS A1209      29.108  37.190  44.322  1.00  0.00           C  
ATOM   1294  O   HIS A1209      29.517  37.977  45.179  1.00  0.00           O  
ATOM   1295  CB  HIS A1209      27.555  35.247  44.586  1.00  0.00           C  
ATOM   1296  CG  HIS A1209      28.257  34.905  45.861  1.00  0.00           C  
ATOM   1297  ND1 HIS A1209      29.247  33.950  45.940  1.00  0.00           N  
ATOM   1298  CD2 HIS A1209      28.205  35.498  47.076  1.00  0.00           C  
ATOM   1299  CE1 HIS A1209      29.784  33.978  47.146  1.00  0.00           C  
ATOM   1300  NE2 HIS A1209      29.170  34.909  47.853  1.00  0.00           N  
ATOM   1301  N   TYR A1210      29.893  36.679  43.386  1.00  0.00           N  
ATOM   1302  CA  TYR A1210      31.322  36.966  43.278  1.00  0.00           C  
ATOM   1303  C   TYR A1210      31.758  38.412  43.543  1.00  0.00           C  
ATOM   1304  O   TYR A1210      32.598  38.663  44.392  1.00  0.00           O  
ATOM   1305  CB  TYR A1210      31.798  36.540  41.893  1.00  0.00           C  
ATOM   1306  CG  TYR A1210      33.280  36.657  41.680  1.00  0.00           C  
ATOM   1307  CD1 TYR A1210      33.839  37.844  41.211  1.00  0.00           C  
ATOM   1308  CD2 TYR A1210      34.127  35.595  41.961  1.00  0.00           C  
ATOM   1309  CE1 TYR A1210      35.203  37.969  41.030  1.00  0.00           C  
ATOM   1310  CE2 TYR A1210      35.493  35.712  41.785  1.00  0.00           C  
ATOM   1311  CZ  TYR A1210      36.022  36.903  41.322  1.00  0.00           C  
ATOM   1312  OH  TYR A1210      37.380  37.037  41.186  1.00  0.00           O  
ATOM   1313  N   PRO A1211      31.204  39.380  42.815  1.00  0.00           N  
ATOM   1314  CA  PRO A1211      31.605  40.771  43.046  1.00  0.00           C  
ATOM   1315  C   PRO A1211      31.059  41.373  44.331  1.00  0.00           C  
ATOM   1316  O   PRO A1211      31.611  42.346  44.844  1.00  0.00           O  
ATOM   1317  CB  PRO A1211      31.069  41.481  41.822  1.00  0.00           C  
ATOM   1318  CG  PRO A1211      29.786  40.727  41.561  1.00  0.00           C  
ATOM   1319  CD  PRO A1211      30.227  39.293  41.719  1.00  0.00           C  
ATOM   1320  N   GLY A1291      29.972  40.796  44.848  1.00  0.00           N  
ATOM   1321  CA  GLY A1291      29.373  41.305  46.075  1.00  0.00           C  
ATOM   1322  C   GLY A1291      28.606  42.609  45.878  1.00  0.00           C  
ATOM   1323  O   GLY A1291      28.235  43.272  46.841  1.00  0.00           O  
ATOM   1324  N   VAL A1292      28.349  42.981  44.628  1.00  0.00           N  
ATOM   1325  CA  VAL A1292      27.638  44.216  44.345  1.00  0.00           C  
ATOM   1326  C   VAL A1292      26.272  44.265  45.032  1.00  0.00           C  
ATOM   1327  O   VAL A1292      25.736  43.243  45.464  1.00  0.00           O  
ATOM   1328  CB  VAL A1292      27.490  44.418  42.825  1.00  0.00           C  
ATOM   1329  CG1 VAL A1292      28.817  44.144  42.149  1.00  0.00           C  
ATOM   1330  CG2 VAL A1292      26.427  43.510  42.271  1.00  0.00           C  
ATOM   1331  N   ASP A1293      25.723  45.470  45.137  1.00  0.00           N  
ATOM   1332  CA  ASP A1293      24.446  45.675  45.794  1.00  0.00           C  
ATOM   1333  C   ASP A1293      23.295  45.629  44.820  1.00  0.00           C  
ATOM   1334  O   ASP A1293      22.162  45.333  45.203  1.00  0.00           O  
ATOM   1335  CB  ASP A1293      24.415  47.042  46.477  1.00  0.00           C  
ATOM   1336  CG  ASP A1293      25.498  47.204  47.525  1.00  0.00           C  
ATOM   1337  OD1 ASP A1293      25.413  46.541  48.587  1.00  0.00           O  
ATOM   1338  OD2 ASP A1293      26.433  48.000  47.279  1.00  0.00           O  
ATOM   1339  N   VAL A1294      23.578  45.915  43.558  1.00  0.00           N  
ATOM   1340  CA  VAL A1294      22.524  45.978  42.571  1.00  0.00           C  
ATOM   1341  C   VAL A1294      22.883  45.247  41.297  1.00  0.00           C  
ATOM   1342  O   VAL A1294      24.031  45.277  40.874  1.00  0.00           O  
ATOM   1343  CB  VAL A1294      22.218  47.486  42.278  1.00  0.00           C  
ATOM   1344  CG1 VAL A1294      21.782  47.703  40.835  1.00  0.00           C  
ATOM   1345  CG2 VAL A1294      21.158  47.986  43.238  1.00  0.00           C  
ATOM   1346  N   ALA A1295      21.899  44.583  40.692  1.00  0.00           N  
ATOM   1347  CA  ALA A1295      22.094  43.868  39.419  1.00  0.00           C  
ATOM   1348  C   ALA A1295      21.168  44.456  38.366  1.00  0.00           C  
ATOM   1349  O   ALA A1295      19.969  44.544  38.578  1.00  0.00           O  
ATOM   1350  CB  ALA A1295      21.790  42.388  39.578  1.00  0.00           C  
ATOM   1351  N   VAL A1296      21.705  44.867  37.232  1.00  0.00           N  
ATOM   1352  CA  VAL A1296      20.843  45.423  36.202  1.00  0.00           C  
ATOM   1353  C   VAL A1296      20.697  44.394  35.070  1.00  0.00           C  
ATOM   1354  O   VAL A1296      21.563  43.564  34.877  1.00  0.00           O  
ATOM   1355  CB  VAL A1296      21.421  46.781  35.669  1.00  0.00           C  
ATOM   1356  CG1 VAL A1296      20.507  47.365  34.595  1.00  0.00           C  
ATOM   1357  CG2 VAL A1296      21.583  47.755  36.821  1.00  0.00           C  
ATOM   1358  N   GLY A1297      19.591  44.438  34.345  1.00  0.00           N  
ATOM   1359  CA  GLY A1297      19.381  43.508  33.254  1.00  0.00           C  
ATOM   1360  C   GLY A1297      17.982  43.689  32.697  1.00  0.00           C  
ATOM   1361  O   GLY A1297      17.109  44.253  33.351  1.00  0.00           O  
ATOM   1362  N   GLY A1298      17.736  43.231  31.486  1.00  0.00           N  
ATOM   1363  CA  GLY A1298      16.393  43.401  30.978  1.00  0.00           C  
ATOM   1364  C   GLY A1298      15.475  42.441  31.705  1.00  0.00           C  
ATOM   1365  O   GLY A1298      15.949  41.658  32.530  1.00  0.00           O  
ATOM   1366  N   MET A1299      14.178  42.486  31.404  1.00  0.00           N  
ATOM   1367  CA  MET A1299      13.208  41.596  32.037  1.00  0.00           C  
ATOM   1368  C   MET A1299      13.400  40.101  31.732  1.00  0.00           C  
ATOM   1369  O   MET A1299      12.755  39.255  32.354  1.00  0.00           O  
ATOM   1370  CB  MET A1299      11.796  41.996  31.637  1.00  0.00           C  
ATOM   1371  CG  MET A1299      11.260  43.194  32.354  1.00  0.00           C  
ATOM   1372  SD  MET A1299      10.739  42.842  34.039  1.00  0.00           S  
ATOM   1373  CE  MET A1299       9.007  42.561  33.817  1.00  0.00           C  
ATOM   1374  N   GLU A1300      14.265  39.767  30.778  1.00  0.00           N  
ATOM   1375  CA  GLU A1300      14.485  38.358  30.457  1.00  0.00           C  
ATOM   1376  C   GLU A1300      15.137  37.689  31.650  1.00  0.00           C  
ATOM   1377  O   GLU A1300      14.888  36.513  31.933  1.00  0.00           O  
ATOM   1378  CB  GLU A1300      15.428  38.174  29.256  1.00  0.00           C  
ATOM   1379  CG  GLU A1300      15.585  39.357  28.311  1.00  0.00           C  
ATOM   1380  CD  GLU A1300      16.508  40.441  28.854  1.00  0.00           C  
ATOM   1381  OE1 GLU A1300      17.581  40.098  29.409  1.00  0.00           O  
ATOM   1382  OE2 GLU A1300      16.163  41.638  28.708  1.00  0.00           O  
ATOM   1383  N   GLN A1301      15.966  38.457  32.352  1.00  0.00           N  
ATOM   1384  CA  GLN A1301      16.719  37.942  33.490  1.00  0.00           C  
ATOM   1385  C   GLN A1301      16.019  37.901  34.843  1.00  0.00           C  
ATOM   1386  O   GLN A1301      16.637  37.473  35.823  1.00  0.00           O  
ATOM   1387  CB  GLN A1301      18.024  38.729  33.666  1.00  0.00           C  
ATOM   1388  CG  GLN A1301      18.743  39.153  32.388  1.00  0.00           C  
ATOM   1389  CD  GLN A1301      19.115  37.995  31.481  1.00  0.00           C  
ATOM   1390  OE1 GLN A1301      18.259  37.420  30.809  1.00  0.00           O  
ATOM   1391  NE2 GLN A1301      20.402  37.647  31.457  1.00  0.00           N  
ATOM   1392  N   ARG A1302      14.758  38.319  34.933  1.00  0.00           N  
ATOM   1393  CA  ARG A1302      14.137  38.285  36.248  1.00  0.00           C  
ATOM   1394  C   ARG A1302      14.115  36.942  36.938  1.00  0.00           C  
ATOM   1395  O   ARG A1302      14.186  36.905  38.160  1.00  0.00           O  
ATOM   1396  CB  ARG A1302      12.732  38.866  36.253  1.00  0.00           C  
ATOM   1397  CG  ARG A1302      11.999  38.861  34.957  1.00  0.00           C  
ATOM   1398  CD  ARG A1302      10.596  39.389  35.212  1.00  0.00           C  
ATOM   1399  NE  ARG A1302       9.934  38.572  36.229  1.00  0.00           N  
ATOM   1400  CZ  ARG A1302       9.789  38.906  37.508  1.00  0.00           C  
ATOM   1401  NH1 ARG A1302      10.250  40.063  37.966  1.00  0.00           N  
ATOM   1402  NH2 ARG A1302       9.188  38.063  38.332  1.00  0.00           N  
ATOM   1403  N   LYS A1303      14.018  35.848  36.177  1.00  0.00           N  
ATOM   1404  CA  LYS A1303      14.018  34.504  36.761  1.00  0.00           C  
ATOM   1405  C   LYS A1303      15.375  34.240  37.385  1.00  0.00           C  
ATOM   1406  O   LYS A1303      15.481  33.997  38.588  1.00  0.00           O  
ATOM   1407  CB  LYS A1303      13.729  33.449  35.704  1.00  0.00           C  
ATOM   1408  CG  LYS A1303      12.266  33.376  35.332  1.00  0.00           C  
ATOM   1409  CD  LYS A1303      11.377  33.185  36.558  1.00  0.00           C  
ATOM   1410  CE  LYS A1303       9.924  33.039  36.142  1.00  0.00           C  
ATOM   1411  NZ  LYS A1303       9.766  32.026  35.054  1.00  0.00           N  
ATOM   1412  N   ILE A1304      16.416  34.285  36.568  1.00  0.00           N  
ATOM   1413  CA  ILE A1304      17.765  34.092  37.077  1.00  0.00           C  
ATOM   1414  C   ILE A1304      17.937  35.018  38.284  1.00  0.00           C  
ATOM   1415  O   ILE A1304      18.281  34.557  39.381  1.00  0.00           O  
ATOM   1416  CB  ILE A1304      18.815  34.481  36.031  1.00  0.00           C  
ATOM   1417  CG1 ILE A1304      18.483  33.821  34.687  1.00  0.00           C  
ATOM   1418  CG2 ILE A1304      20.195  34.112  36.527  1.00  0.00           C  
ATOM   1419  CD1 ILE A1304      17.186  34.359  34.034  1.00  0.00           C  
ATOM   1420  N   HIS A1306      17.682  36.317  38.077  1.00  0.00           N  
ATOM   1421  CA  HIS A1306      17.811  37.320  39.141  1.00  0.00           C  
ATOM   1422  C   HIS A1306      17.072  36.909  40.398  1.00  0.00           C  
ATOM   1423  O   HIS A1306      17.556  37.132  41.498  1.00  0.00           O  
ATOM   1424  CB  HIS A1306      17.285  38.691  38.698  1.00  0.00           C  
ATOM   1425  CG  HIS A1306      18.250  39.486  37.869  1.00  0.00           C  
ATOM   1426  ND1 HIS A1306      19.544  39.739  38.267  1.00  0.00           N  
ATOM   1427  CD2 HIS A1306      18.101  40.100  36.670  1.00  0.00           C  
ATOM   1428  CE1 HIS A1306      20.152  40.471  37.350  1.00  0.00           C  
ATOM   1429  NE2 HIS A1306      19.298  40.703  36.370  1.00  0.00           N  
ATOM   1430  N   MET A1310      15.889  36.326  40.246  1.00  0.00           N  
ATOM   1431  CA  MET A1310      15.140  35.890  41.415  1.00  0.00           C  
ATOM   1432  C   MET A1310      15.814  34.687  42.058  1.00  0.00           C  
ATOM   1433  O   MET A1310      15.737  34.514  43.275  1.00  0.00           O  
ATOM   1434  CB  MET A1310      13.701  35.543  41.057  1.00  0.00           C  
ATOM   1435  CG  MET A1310      12.807  36.753  40.886  1.00  0.00           C  
ATOM   1436  SD  MET A1310      11.084  36.287  41.068  1.00  0.00           S  
ATOM   1437  CE  MET A1310      10.722  35.678  39.408  1.00  0.00           C  
ATOM   1438  N   LEU A1312      16.467  33.849  41.255  1.00  0.00           N  
ATOM   1439  CA  LEU A1312      17.170  32.705  41.822  1.00  0.00           C  
ATOM   1440  C   LEU A1312      18.282  33.247  42.726  1.00  0.00           C  
ATOM   1441  O   LEU A1312      18.500  32.746  43.833  1.00  0.00           O  
ATOM   1442  CB  LEU A1312      17.787  31.829  40.721  1.00  0.00           C  
ATOM   1443  CG  LEU A1312      16.970  30.654  40.167  1.00  0.00           C  
ATOM   1444  CD1 LEU A1312      17.801  29.888  39.158  1.00  0.00           C  
ATOM   1445  CD2 LEU A1312      16.554  29.736  41.302  1.00  0.00           C  
ATOM   1446  N   ALA A1314      18.986  34.271  42.247  1.00  0.00           N  
ATOM   1447  CA  ALA A1314      20.055  34.877  43.022  1.00  0.00           C  
ATOM   1448  C   ALA A1314      19.483  35.340  44.336  1.00  0.00           C  
ATOM   1449  O   ALA A1314      20.048  35.062  45.391  1.00  0.00           O  
ATOM   1450  CB  ALA A1314      20.635  36.050  42.291  1.00  0.00           C  
ATOM   1451  N   ARG A1316      18.359  36.047  44.286  1.00  0.00           N  
ATOM   1452  CA  ARG A1316      17.746  36.532  45.517  1.00  0.00           C  
ATOM   1453  C   ARG A1316      17.503  35.394  46.482  1.00  0.00           C  
ATOM   1454  O   ARG A1316      17.841  35.496  47.657  1.00  0.00           O  
ATOM   1455  CB  ARG A1316      16.440  37.275  45.238  1.00  0.00           C  
ATOM   1456  CG  ARG A1316      16.661  38.520  44.389  1.00  0.00           C  
ATOM   1457  CD  ARG A1316      15.496  39.476  44.428  1.00  0.00           C  
ATOM   1458  NE  ARG A1316      15.637  40.434  45.513  1.00  0.00           N  
ATOM   1459  CZ  ARG A1316      14.866  40.451  46.591  1.00  0.00           C  
ATOM   1460  NH1 ARG A1316      13.901  39.546  46.717  1.00  0.00           N  
ATOM   1461  NH2 ARG A1316      15.041  41.376  47.534  1.00  0.00           N  
ATOM   1462  N   GLU A1317      16.958  34.292  45.985  1.00  0.00           N  
ATOM   1463  CA  GLU A1317      16.689  33.149  46.851  1.00  0.00           C  
ATOM   1464  C   GLU A1317      17.865  32.236  47.202  1.00  0.00           C  
ATOM   1465  O   GLU A1317      17.773  31.472  48.150  1.00  0.00           O  
ATOM   1466  CB  GLU A1317      15.523  32.308  46.293  1.00  0.00           C  
ATOM   1467  CG  GLU A1317      15.503  32.065  44.781  1.00  0.00           C  
ATOM   1468  CD  GLU A1317      14.281  31.247  44.341  1.00  0.00           C  
ATOM   1469  OE1 GLU A1317      13.148  31.616  44.734  1.00  0.00           O  
ATOM   1470  OE2 GLU A1317      14.451  30.242  43.604  1.00  0.00           O  
ATOM   1471  N   LEU A1318      18.979  32.338  46.488  1.00  0.00           N  
ATOM   1472  CA  LEU A1318      20.110  31.461  46.766  1.00  0.00           C  
ATOM   1473  C   LEU A1318      21.374  32.029  47.399  1.00  0.00           C  
ATOM   1474  O   LEU A1318      22.116  31.306  48.076  1.00  0.00           O  
ATOM   1475  CB  LEU A1318      20.512  30.727  45.494  1.00  0.00           C  
ATOM   1476  CG  LEU A1318      19.743  29.441  45.248  1.00  0.00           C  
ATOM   1477  CD1 LEU A1318      20.224  28.791  43.981  1.00  0.00           C  
ATOM   1478  CD2 LEU A1318      19.943  28.520  46.431  1.00  0.00           C  
ATOM   1479  N   LEU A1319      21.642  33.307  47.178  1.00  0.00           N  
ATOM   1480  CA  LEU A1319      22.843  33.894  47.736  1.00  0.00           C  
ATOM   1481  C   LEU A1319      22.532  34.444  49.112  1.00  0.00           C  
ATOM   1482  O   LEU A1319      21.419  34.919  49.355  1.00  0.00           O  
ATOM   1483  CB  LEU A1319      23.345  34.970  46.794  1.00  0.00           C  
ATOM   1484  CG  LEU A1319      23.407  34.396  45.370  1.00  0.00           C  
ATOM   1485  CD1 LEU A1319      23.893  35.444  44.378  1.00  0.00           C  
ATOM   1486  CD2 LEU A1319      24.329  33.200  45.341  1.00  0.00           C  
ATOM   1487  N   PRO A1342      23.500  34.369  50.040  1.00  0.00           N  
ATOM   1488  CA  PRO A1342      23.362  34.848  51.416  1.00  0.00           C  
ATOM   1489  C   PRO A1342      23.076  36.334  51.459  1.00  0.00           C  
ATOM   1490  O   PRO A1342      22.467  36.837  52.403  1.00  0.00           O  
ATOM   1491  CB  PRO A1342      24.700  34.475  52.045  1.00  0.00           C  
ATOM   1492  CG  PRO A1342      25.630  34.602  50.951  1.00  0.00           C  
ATOM   1493  CD  PRO A1342      24.892  33.977  49.779  1.00  0.00           C  
ATOM   1494  N   LYS A1344      23.529  37.029  50.424  1.00  0.00           N  
ATOM   1495  CA  LYS A1344      23.290  38.454  50.293  1.00  0.00           C  
ATOM   1496  C   LYS A1344      22.256  38.682  49.193  1.00  0.00           C  
ATOM   1497  O   LYS A1344      22.500  38.456  47.995  1.00  0.00           O  
ATOM   1498  CB  LYS A1344      24.569  39.204  49.938  1.00  0.00           C  
ATOM   1499  CG  LYS A1344      24.335  40.691  49.697  1.00  0.00           C  
ATOM   1500  CD  LYS A1344      25.633  41.439  49.469  1.00  0.00           C  
ATOM   1501  CE  LYS A1344      25.360  42.913  49.257  1.00  0.00           C  
ATOM   1502  NZ  LYS A1344      24.281  43.121  48.237  1.00  0.00           N  
ATOM   1503  N   LYS A1345      21.089  39.124  49.624  1.00  0.00           N  
ATOM   1504  CA  LYS A1345      20.000  39.414  48.729  1.00  0.00           C  
ATOM   1505  C   LYS A1345      20.346  40.716  48.000  1.00  0.00           C  
ATOM   1506  O   LYS A1345      20.623  41.736  48.624  1.00  0.00           O  
ATOM   1507  CB  LYS A1345      18.743  39.576  49.555  1.00  0.00           C  
ATOM   1508  CG  LYS A1345      17.498  39.563  48.765  1.00  0.00           C  
ATOM   1509  CD  LYS A1345      16.339  39.336  49.690  1.00  0.00           C  
ATOM   1510  CE  LYS A1345      16.419  37.967  50.306  1.00  0.00           C  
ATOM   1511  NZ  LYS A1345      15.440  37.859  51.412  1.00  0.00           N  
ATOM   1512  N   VAL A1347      20.346  40.679  46.673  1.00  0.00           N  
ATOM   1513  CA  VAL A1347      20.668  41.870  45.905  1.00  0.00           C  
ATOM   1514  C   VAL A1347      19.461  42.561  45.256  1.00  0.00           C  
ATOM   1515  O   VAL A1347      18.510  41.910  44.814  1.00  0.00           O  
ATOM   1516  CB  VAL A1347      21.697  41.543  44.813  1.00  0.00           C  
ATOM   1517  CG1 VAL A1347      22.972  41.061  45.454  1.00  0.00           C  
ATOM   1518  CG2 VAL A1347      21.149  40.493  43.883  1.00  0.00           C  
ATOM   1519  N   VAL A1348      19.510  43.892  45.214  1.00  0.00           N  
ATOM   1520  CA  VAL A1348      18.450  44.670  44.598  1.00  0.00           C  
ATOM   1521  C   VAL A1348      18.585  44.448  43.110  1.00  0.00           C  
ATOM   1522  O   VAL A1348      19.695  44.422  42.575  1.00  0.00           O  
ATOM   1523  CB  VAL A1348      18.596  46.183  44.883  1.00  0.00           C  
ATOM   1524  CG1 VAL A1348      17.598  46.971  44.042  1.00  0.00           C  
ATOM   1525  CG2 VAL A1348      18.341  46.462  46.336  1.00  0.00           C  
ATOM   1526  N   CYS A1349      17.460  44.278  42.435  1.00  0.00           N  
ATOM   1527  CA  CYS A1349      17.506  44.072  41.001  1.00  0.00           C  
ATOM   1528  C   CYS A1349      16.720  45.158  40.316  1.00  0.00           C  
ATOM   1529  O   CYS A1349      15.600  45.454  40.694  1.00  0.00           O  
ATOM   1530  CB  CYS A1349      16.921  42.705  40.637  1.00  0.00           C  
ATOM   1531  SG  CYS A1349      17.561  41.342  41.674  1.00  0.00           S  
ATOM   1532  N   ILE A1350      17.330  45.780  39.327  1.00  0.00           N  
ATOM   1533  CA  ILE A1350      16.655  46.806  38.556  1.00  0.00           C  
ATOM   1534  C   ILE A1350      16.575  46.207  37.149  1.00  0.00           C  
ATOM   1535  O   ILE A1350      17.604  45.962  36.508  1.00  0.00           O  
ATOM   1536  CB  ILE A1350      17.464  48.107  38.527  1.00  0.00           C  
ATOM   1537  CG1 ILE A1350      17.880  48.498  39.945  1.00  0.00           C  
ATOM   1538  CG2 ILE A1350      16.631  49.211  37.956  1.00  0.00           C  
ATOM   1539  CD1 ILE A1350      18.435  49.912  40.046  1.00  0.00           C  
ATOM   1540  N   HIS A1351      15.359  45.920  36.689  1.00  0.00           N  
ATOM   1541  CA  HIS A1351      15.177  45.335  35.364  1.00  0.00           C  
ATOM   1542  C   HIS A1351      14.660  46.392  34.407  1.00  0.00           C  
ATOM   1543  O   HIS A1351      13.806  47.201  34.764  1.00  0.00           O  
ATOM   1544  CB  HIS A1351      14.192  44.154  35.412  1.00  0.00           C  
ATOM   1545  CG  HIS A1351      14.639  43.019  36.287  1.00  0.00           C  
ATOM   1546  ND1 HIS A1351      13.754  42.191  36.945  1.00  0.00           N  
ATOM   1547  CD2 HIS A1351      15.877  42.612  36.659  1.00  0.00           C  
ATOM   1548  CE1 HIS A1351      14.425  41.333  37.694  1.00  0.00           C  
ATOM   1549  NE2 HIS A1351      15.715  41.566  37.540  1.00  0.00           N  
ATOM   1550  N   ASN A1352      15.206  46.386  33.194  1.00  0.00           N  
ATOM   1551  CA  ASN A1352      14.798  47.312  32.148  1.00  0.00           C  
ATOM   1552  C   ASN A1352      13.821  46.628  31.223  1.00  0.00           C  
ATOM   1553  O   ASN A1352      13.877  45.412  31.022  1.00  0.00           O  
ATOM   1554  CB  ASN A1352      15.983  47.749  31.317  1.00  0.00           C  
ATOM   1555  CG  ASN A1352      16.901  48.630  32.070  1.00  0.00           C  
ATOM   1556  OD1 ASN A1352      16.489  49.678  32.573  1.00  0.00           O  
ATOM   1557  ND2 ASN A1352      18.165  48.226  32.166  1.00  0.00           N  
ATOM   1558  N   PRO A1359      12.913  47.405  30.637  1.00  0.00           N  
ATOM   1559  CA  PRO A1359      11.919  46.870  29.718  1.00  0.00           C  
ATOM   1560  C   PRO A1359      12.668  46.308  28.524  1.00  0.00           C  
ATOM   1561  O   PRO A1359      13.799  46.693  28.284  1.00  0.00           O  
ATOM   1562  CB  PRO A1359      11.103  48.104  29.372  1.00  0.00           C  
ATOM   1563  CG  PRO A1359      12.124  49.169  29.373  1.00  0.00           C  
ATOM   1564  CD  PRO A1359      12.867  48.874  30.649  1.00  0.00           C  
ATOM   1565  N   VAL A1360      12.070  45.389  27.784  1.00  0.00           N  
ATOM   1566  CA  VAL A1360      12.769  44.857  26.629  1.00  0.00           C  
ATOM   1567  C   VAL A1360      12.434  45.747  25.461  1.00  0.00           C  
ATOM   1568  O   VAL A1360      11.347  46.320  25.429  1.00  0.00           O  
ATOM   1569  CB  VAL A1360      12.317  43.444  26.289  1.00  0.00           C  
ATOM   1570  CG1 VAL A1360      12.997  42.994  25.012  1.00  0.00           C  
ATOM   1571  CG2 VAL A1360      12.656  42.497  27.431  1.00  0.00           C  
ATOM   1572  N   LEU A1361      13.344  45.879  24.502  1.00  0.00           N  
ATOM   1573  CA  LEU A1361      13.053  46.727  23.348  1.00  0.00           C  
ATOM   1574  C   LEU A1361      12.625  45.972  22.088  1.00  0.00           C  
ATOM   1575  O   LEU A1361      13.419  45.253  21.475  1.00  0.00           O  
ATOM   1576  CB  LEU A1361      14.252  47.614  23.000  1.00  0.00           C  
ATOM   1577  CG  LEU A1361      14.155  49.100  23.360  1.00  0.00           C  
ATOM   1578  CD1 LEU A1361      15.123  49.883  22.468  1.00  0.00           C  
ATOM   1579  CD2 LEU A1361      12.736  49.599  23.155  1.00  0.00           C  
ATOM   1580  N   THR A1365      11.373  46.165  21.693  1.00  0.00           N  
ATOM   1581  CA  THR A1365      10.832  45.523  20.498  1.00  0.00           C  
ATOM   1582  C   THR A1365      11.562  45.885  19.192  1.00  0.00           C  
ATOM   1583  O   THR A1365      11.708  47.064  18.844  1.00  0.00           O  
ATOM   1584  CB  THR A1365       9.370  45.900  20.316  1.00  0.00           C  
ATOM   1585  OG1 THR A1365       8.679  45.731  21.560  1.00  0.00           O  
ATOM   1586  CG2 THR A1365       8.733  45.036  19.240  1.00  0.00           C  
ATOM   1587  N   GLY A1366      12.001  44.866  18.463  1.00  0.00           N  
ATOM   1588  CA  GLY A1366      12.691  45.098  17.203  1.00  0.00           C  
ATOM   1589  C   GLY A1366      11.896  45.953  16.228  1.00  0.00           C  
ATOM   1590  O   GLY A1366      10.705  46.184  16.438  1.00  0.00           O  
ATOM   1591  N   LEU A1368      12.548  46.405  15.155  1.00  0.00           N  
ATOM   1592  CA  LEU A1368      11.910  47.268  14.160  1.00  0.00           C  
ATOM   1593  C   LEU A1368      10.753  46.636  13.398  1.00  0.00           C  
ATOM   1594  O   LEU A1368       9.737  47.293  13.153  1.00  0.00           O  
ATOM   1595  CB  LEU A1368      12.957  47.783  13.172  1.00  0.00           C  
ATOM   1596  CG  LEU A1368      13.923  48.850  13.695  1.00  0.00           C  
ATOM   1597  CD1 LEU A1368      15.179  48.862  12.852  1.00  0.00           C  
ATOM   1598  CD2 LEU A1368      13.251  50.216  13.695  1.00  0.00           C  
ATOM   1599  N   ASP A1369      10.904  45.370  13.024  1.00  0.00           N  
ATOM   1600  CA  ASP A1369       9.868  44.655  12.290  1.00  0.00           C  
ATOM   1601  C   ASP A1369       8.722  44.263  13.193  1.00  0.00           C  
ATOM   1602  O   ASP A1369       7.734  43.705  12.728  1.00  0.00           O  
ATOM   1603  CB  ASP A1369      10.445  43.401  11.671  1.00  0.00           C  
ATOM   1604  CG  ASP A1369      11.354  42.680  12.614  1.00  0.00           C  
ATOM   1605  OD1 ASP A1369      10.982  42.546  13.806  1.00  0.00           O  
ATOM   1606  OD2 ASP A1369      12.440  42.258  12.165  1.00  0.00           O  
ATOM   1607  N   GLY A1370       8.869  44.531  14.486  1.00  0.00           N  
ATOM   1608  CA  GLY A1370       7.815  44.218  15.436  1.00  0.00           C  
ATOM   1609  C   GLY A1370       7.680  42.758  15.825  1.00  0.00           C  
ATOM   1610  O   GLY A1370       6.578  42.208  15.833  1.00  0.00           O  
ATOM   1611  N   GLU A1373       8.807  42.127  16.142  1.00  0.00           N  
ATOM   1612  CA  GLU A1373       8.825  40.727  16.561  1.00  0.00           C  
ATOM   1613  C   GLU A1373       9.410  40.641  17.978  1.00  0.00           C  
ATOM   1614  O   GLU A1373       8.757  41.014  18.961  1.00  0.00           O  
ATOM   1615  CB  GLU A1373       9.685  39.888  15.606  1.00  0.00           C  
ATOM   1616  CG  GLU A1373       9.458  40.147  14.120  1.00  0.00           C  
ATOM   1617  CD  GLU A1373       7.998  40.067  13.712  1.00  0.00           C  
ATOM   1618  OE1 GLU A1373       7.286  39.174  14.216  1.00  0.00           O  
ATOM   1619  OE2 GLU A1373       7.566  40.891  12.876  1.00  0.00           O  
ATOM   1620  N   GLY A 203      10.652  40.163  18.065  1.00  0.00           N  
ATOM   1621  CA  GLY A 203      11.317  40.029  19.348  1.00  0.00           C  
ATOM   1622  C   GLY A 203      12.144  41.238  19.729  1.00  0.00           C  
ATOM   1623  O   GLY A 203      11.864  42.351  19.310  1.00  0.00           O  
ATOM   1624  N   LYS A 204      13.174  41.021  20.533  1.00  0.00           N  
ATOM   1625  CA  LYS A 204      14.032  42.109  20.967  1.00  0.00           C  
ATOM   1626  C   LYS A 204      14.931  42.623  19.844  1.00  0.00           C  
ATOM   1627  O   LYS A 204      15.132  41.947  18.840  1.00  0.00           O  
ATOM   1628  CB  LYS A 204      14.870  41.646  22.167  1.00  0.00           C  
ATOM   1629  CG  LYS A 204      15.319  40.195  22.091  1.00  0.00           C  
ATOM   1630  CD  LYS A 204      16.001  39.739  23.373  1.00  0.00           C  
ATOM   1631  CE  LYS A 204      16.136  38.217  23.392  1.00  0.00           C  
ATOM   1632  NZ  LYS A 204      16.556  37.663  24.713  1.00  0.00           N  
ATOM   1633  N   MET A 205      15.453  43.833  20.014  1.00  0.00           N  
ATOM   1634  CA  MET A 205      16.337  44.425  19.023  1.00  0.00           C  
ATOM   1635  C   MET A 205      17.663  43.688  18.979  1.00  0.00           C  
ATOM   1636  O   MET A 205      18.725  44.308  19.050  1.00  0.00           O  
ATOM   1637  CB  MET A 205      16.620  45.885  19.351  1.00  0.00           C  
ATOM   1638  CG  MET A 205      15.575  46.868  18.888  1.00  0.00           C  
ATOM   1639  SD  MET A 205      16.371  48.435  18.463  1.00  0.00           S  
ATOM   1640  CE  MET A 205      17.418  48.659  19.870  1.00  0.00           C  
ATOM   1641  N   SER A 206      17.610  42.368  18.871  1.00  0.00           N  
ATOM   1642  CA  SER A 206      18.832  41.580  18.815  1.00  0.00           C  
ATOM   1643  C   SER A 206      19.585  41.830  17.508  1.00  0.00           C  
ATOM   1644  O   SER A 206      18.995  41.793  16.424  1.00  0.00           O  
ATOM   1645  CB  SER A 206      18.501  40.093  18.937  1.00  0.00           C  
ATOM   1646  OG  SER A 206      17.639  39.679  17.889  1.00  0.00           O  
ATOM   1647  N   SER A 207      20.887  42.093  17.614  1.00  0.00           N  
ATOM   1648  CA  SER A 207      21.707  42.319  16.427  1.00  0.00           C  
ATOM   1649  C   SER A 207      21.958  40.967  15.753  1.00  0.00           C  
ATOM   1650  O   SER A 207      22.494  40.901  14.642  1.00  0.00           O  
ATOM   1651  CB  SER A 207      23.033  42.991  16.799  1.00  0.00           C  
ATOM   1652  OG  SER A 207      23.770  42.203  17.713  1.00  0.00           O  
ATOM   1653  N   SER A 208      21.557  39.894  16.443  1.00  0.00           N  
ATOM   1654  CA  SER A 208      21.683  38.530  15.926  1.00  0.00           C  
ATOM   1655  C   SER A 208      20.625  38.374  14.826  1.00  0.00           C  
ATOM   1656  O   SER A 208      20.399  37.285  14.286  1.00  0.00           O  
ATOM   1657  CB  SER A 208      21.457  37.499  17.042  1.00  0.00           C  
ATOM   1658  OG  SER A 208      20.148  37.567  17.579  1.00  0.00           O  
ATOM   1659  N   LYS A 209      19.985  39.502  14.526  1.00  0.00           N  
ATOM   1660  CA  LYS A 209      18.964  39.644  13.498  1.00  0.00           C  
ATOM   1661  C   LYS A 209      19.308  40.984  12.838  1.00  0.00           C  
ATOM   1662  O   LYS A 209      20.420  41.481  12.991  1.00  0.00           O  
ATOM   1663  CB  LYS A 209      17.572  39.708  14.133  1.00  0.00           C  
ATOM   1664  CG  LYS A 209      16.904  38.360  14.354  1.00  0.00           C  
ATOM   1665  CD  LYS A 209      17.704  37.437  15.253  1.00  0.00           C  
ATOM   1666  CE  LYS A 209      17.000  36.092  15.383  1.00  0.00           C  
ATOM   1667  NZ  LYS A 209      17.675  35.128  16.297  1.00  0.00           N  
ATOM   1668  N   GLY A1433      18.363  41.580  12.120  1.00  0.00           N  
ATOM   1669  CA  GLY A1433      18.632  42.858  11.474  1.00  0.00           C  
ATOM   1670  C   GLY A1433      17.537  43.896  11.633  1.00  0.00           C  
ATOM   1671  O   GLY A1433      17.215  44.627  10.699  1.00  0.00           O  
ATOM   1672  N   ASN A1452      16.967  43.958  12.827  1.00  0.00           N  
ATOM   1673  CA  ASN A1452      15.889  44.889  13.125  1.00  0.00           C  
ATOM   1674  C   ASN A1452      16.322  45.859  14.218  1.00  0.00           C  
ATOM   1675  O   ASN A1452      15.534  46.258  15.079  1.00  0.00           O  
ATOM   1676  CB  ASN A1452      14.652  44.109  13.577  1.00  0.00           C  
ATOM   1677  CG  ASN A1452      14.950  43.151  14.712  1.00  0.00           C  
ATOM   1678  OD1 ASN A1452      16.112  42.914  15.039  1.00  0.00           O  
ATOM   1679  ND2 ASN A1452      13.897  42.588  15.320  1.00  0.00           N  
ATOM   1680  N   PHE A1455      17.589  46.244  14.161  1.00  0.00           N  
ATOM   1681  CA  PHE A1455      18.161  47.127  15.156  1.00  0.00           C  
ATOM   1682  C   PHE A1455      18.659  48.453  14.595  1.00  0.00           C  
ATOM   1683  O   PHE A1455      18.818  48.625  13.392  1.00  0.00           O  
ATOM   1684  CB  PHE A1455      19.324  46.417  15.850  1.00  0.00           C  
ATOM   1685  CG  PHE A1455      20.484  46.146  14.944  1.00  0.00           C  
ATOM   1686  CD1 PHE A1455      21.320  47.183  14.533  1.00  0.00           C  
ATOM   1687  CD2 PHE A1455      20.738  44.857  14.486  1.00  0.00           C  
ATOM   1688  CE1 PHE A1455      22.392  46.949  13.683  1.00  0.00           C  
ATOM   1689  CE2 PHE A1455      21.815  44.610  13.629  1.00  0.00           C  
ATOM   1690  CZ  PHE A1455      22.643  45.664  13.229  1.00  0.00           C  
ATOM   1691  N   ILE A1456      18.910  49.387  15.501  1.00  0.00           N  
ATOM   1692  CA  ILE A1456      19.426  50.699  15.165  1.00  0.00           C  
ATOM   1693  C   ILE A1456      20.695  50.821  15.999  1.00  0.00           C  
ATOM   1694  O   ILE A1456      20.646  50.849  17.235  1.00  0.00           O  
ATOM   1695  CB  ILE A1456      18.409  51.816  15.540  1.00  0.00           C  
ATOM   1696  CG1 ILE A1456      17.184  51.721  14.612  1.00  0.00           C  
ATOM   1697  CG2 ILE A1456      19.071  53.204  15.453  1.00  0.00           C  
ATOM   1698  CD1 ILE A1456      16.097  52.748  14.889  1.00  0.00           C  
ATOM   1699  N   ALA A1457      21.832  50.856  15.314  1.00  0.00           N  
ATOM   1700  CA  ALA A1457      23.119  50.968  15.980  1.00  0.00           C  
ATOM   1701  C   ALA A1457      23.321  52.390  16.466  1.00  0.00           C  
ATOM   1702  O   ALA A1457      22.874  53.346  15.828  1.00  0.00           O  
ATOM   1703  CB  ALA A1457      24.235  50.589  15.031  1.00  0.00           C  
ATOM   1704  N   VAL A1458      23.989  52.528  17.606  1.00  0.00           N  
ATOM   1705  CA  VAL A1458      24.246  53.848  18.155  1.00  0.00           C  
ATOM   1706  C   VAL A1458      25.153  54.602  17.193  1.00  0.00           C  
ATOM   1707  O   VAL A1458      25.265  55.818  17.272  1.00  0.00           O  
ATOM   1708  CB  VAL A1458      24.924  53.773  19.576  1.00  0.00           C  
ATOM   1709  CG1 VAL A1458      23.926  53.254  20.616  1.00  0.00           C  
ATOM   1710  CG2 VAL A1458      26.163  52.877  19.531  1.00  0.00           C  
ATOM   1711  N   ASP A1459      25.784  53.880  16.272  1.00  0.00           N  
ATOM   1712  CA  ASP A1459      26.686  54.508  15.316  1.00  0.00           C  
ATOM   1713  C   ASP A1459      26.135  54.702  13.894  1.00  0.00           C  
ATOM   1714  O   ASP A1459      26.633  55.546  13.145  1.00  0.00           O  
ATOM   1715  CB  ASP A1459      27.995  53.726  15.243  1.00  0.00           C  
ATOM   1716  CG  ASP A1459      27.790  52.293  14.804  1.00  0.00           C  
ATOM   1717  OD1 ASP A1459      27.093  52.062  13.786  1.00  0.00           O  
ATOM   1718  OD2 ASP A1459      28.334  51.392  15.478  1.00  0.00           O  
ATOM   1719  N   ASP A1460      25.117  53.937  13.516  1.00  0.00           N  
ATOM   1720  CA  ASP A1460      24.554  54.073  12.179  1.00  0.00           C  
ATOM   1721  C   ASP A1460      24.420  55.528  11.732  1.00  0.00           C  
ATOM   1722  O   ASP A1460      24.106  56.416  12.531  1.00  0.00           O  
ATOM   1723  CB  ASP A1460      23.191  53.394  12.098  1.00  0.00           C  
ATOM   1724  CG  ASP A1460      23.278  51.895  12.271  1.00  0.00           C  
ATOM   1725  OD1 ASP A1460      24.322  51.302  11.908  1.00  0.00           O  
ATOM   1726  OD2 ASP A1460      22.290  51.305  12.759  1.00  0.00           O  
ATOM   1727  N   SER A1461      24.661  55.754  10.442  1.00  0.00           N  
ATOM   1728  CA  SER A1461      24.588  57.077   9.825  1.00  0.00           C  
ATOM   1729  C   SER A1461      23.168  57.623   9.828  1.00  0.00           C  
ATOM   1730  O   SER A1461      22.193  56.879   9.992  1.00  0.00           O  
ATOM   1731  CB  SER A1461      25.056  57.000   8.376  1.00  0.00           C  
ATOM   1732  OG  SER A1461      24.172  56.181   7.621  1.00  0.00           O  
ATOM   1733  N   PRO A1462      23.030  58.938   9.633  1.00  0.00           N  
ATOM   1734  CA  PRO A1462      21.692  59.520   9.620  1.00  0.00           C  
ATOM   1735  C   PRO A1462      20.850  58.886   8.531  1.00  0.00           C  
ATOM   1736  O   PRO A1462      19.631  58.917   8.583  1.00  0.00           O  
ATOM   1737  CB  PRO A1462      21.974  60.993   9.386  1.00  0.00           C  
ATOM   1738  CG  PRO A1462      23.242  61.180  10.161  1.00  0.00           C  
ATOM   1739  CD  PRO A1462      24.054  59.993   9.705  1.00  0.00           C  
ATOM   1740  N   GLU A1463      21.505  58.306   7.540  1.00  0.00           N  
ATOM   1741  CA  GLU A1463      20.765  57.662   6.477  1.00  0.00           C  
ATOM   1742  C   GLU A1463      20.280  56.311   6.963  1.00  0.00           C  
ATOM   1743  O   GLU A1463      19.100  55.984   6.841  1.00  0.00           O  
ATOM   1744  CB  GLU A1463      21.624  57.472   5.229  1.00  0.00           C  
ATOM   1745  CG  GLU A1463      20.883  56.705   4.149  1.00  0.00           C  
ATOM   1746  CD  GLU A1463      21.628  56.653   2.842  1.00  0.00           C  
ATOM   1747  OE1 GLU A1463      21.899  57.728   2.272  1.00  0.00           O  
ATOM   1748  OE2 GLU A1463      21.938  55.537   2.376  1.00  0.00           O  
ATOM   1749  N   GLU A1465      21.193  55.521   7.513  1.00  0.00           N  
ATOM   1750  CA  GLU A1465      20.826  54.208   8.009  1.00  0.00           C  
ATOM   1751  C   GLU A1465      19.615  54.300   8.932  1.00  0.00           C  
ATOM   1752  O   GLU A1465      18.750  53.418   8.926  1.00  0.00           O  
ATOM   1753  CB  GLU A1465      21.998  53.571   8.750  1.00  0.00           C  
ATOM   1754  CG  GLU A1465      23.145  53.172   7.850  1.00  0.00           C  
ATOM   1755  CD  GLU A1465      24.128  52.241   8.535  1.00  0.00           C  
ATOM   1756  OE1 GLU A1465      23.707  51.146   8.984  1.00  0.00           O  
ATOM   1757  OE2 GLU A1465      25.323  52.602   8.621  1.00  0.00           O  
ATOM   1758  N   ILE A1467      19.537  55.367   9.720  1.00  0.00           N  
ATOM   1759  CA  ILE A1467      18.406  55.510  10.628  1.00  0.00           C  
ATOM   1760  C   ILE A1467      17.115  55.799   9.867  1.00  0.00           C  
ATOM   1761  O   ILE A1467      16.150  55.037   9.966  1.00  0.00           O  
ATOM   1762  CB  ILE A1467      18.645  56.621  11.663  1.00  0.00           C  
ATOM   1763  CG1 ILE A1467      19.921  56.320  12.447  1.00  0.00           C  
ATOM   1764  CG2 ILE A1467      17.455  56.718  12.592  1.00  0.00           C  
ATOM   1765  CD1 ILE A1467      20.164  57.236  13.593  1.00  0.00           C  
ATOM   1766  N   ARG A1506      17.110  56.890   9.102  1.00  0.00           N  
ATOM   1767  CA  ARG A1506      15.943  57.288   8.320  1.00  0.00           C  
ATOM   1768  C   ARG A1506      15.382  56.091   7.574  1.00  0.00           C  
ATOM   1769  O   ARG A1506      14.170  55.857   7.555  1.00  0.00           O  
ATOM   1770  CB  ARG A1506      16.316  58.402   7.326  1.00  0.00           C  
ATOM   1771  CG  ARG A1506      16.534  59.761   7.982  1.00  0.00           C  
ATOM   1772  CD  ARG A1506      16.995  60.845   7.021  1.00  0.00           C  
ATOM   1773  NE  ARG A1506      17.068  62.134   7.709  1.00  0.00           N  
ATOM   1774  CZ  ARG A1506      18.198  62.784   7.992  1.00  0.00           C  
ATOM   1775  NH1 ARG A1506      19.378  62.275   7.635  1.00  0.00           N  
ATOM   1776  NH2 ARG A1506      18.154  63.935   8.657  1.00  0.00           N  
ATOM   1777  N   ALA A1507      16.270  55.319   6.968  1.00  0.00           N  
ATOM   1778  CA  ALA A1507      15.841  54.153   6.218  1.00  0.00           C  
ATOM   1779  C   ALA A1507      15.128  53.162   7.139  1.00  0.00           C  
ATOM   1780  O   ALA A1507      13.907  52.978   7.051  1.00  0.00           O  
ATOM   1781  CB  ALA A1507      17.046  53.498   5.558  1.00  0.00           C  
ATOM   1782  N   LYS A1508      15.906  52.549   8.031  1.00  0.00           N  
ATOM   1783  CA  LYS A1508      15.412  51.553   8.971  1.00  0.00           C  
ATOM   1784  C   LYS A1508      14.131  51.942   9.678  1.00  0.00           C  
ATOM   1785  O   LYS A1508      13.326  51.083  10.025  1.00  0.00           O  
ATOM   1786  CB  LYS A1508      16.501  51.202   9.995  1.00  0.00           C  
ATOM   1787  CG  LYS A1508      17.255  49.922   9.623  1.00  0.00           C  
ATOM   1788  CD  LYS A1508      18.366  49.534  10.600  1.00  0.00           C  
ATOM   1789  CE  LYS A1508      19.606  50.409  10.468  1.00  0.00           C  
ATOM   1790  NZ  LYS A1508      20.796  49.869  11.196  1.00  0.00           N  
ATOM   1791  N   ILE A1509      13.926  53.231   9.891  1.00  0.00           N  
ATOM   1792  CA  ILE A1509      12.709  53.653  10.555  1.00  0.00           C  
ATOM   1793  C   ILE A1509      11.508  53.646   9.612  1.00  0.00           C  
ATOM   1794  O   ILE A1509      10.443  53.151   9.974  1.00  0.00           O  
ATOM   1795  CB  ILE A1509      12.874  55.048  11.189  1.00  0.00           C  
ATOM   1796  CG1 ILE A1509      13.795  54.946  12.410  1.00  0.00           C  
ATOM   1797  CG2 ILE A1509      11.513  55.606  11.586  1.00  0.00           C  
ATOM   1798  CD1 ILE A1509      13.922  56.216  13.211  1.00  0.00           C  
ATOM   1799  N   LYS A1510      11.682  54.166   8.395  1.00  0.00           N  
ATOM   1800  CA  LYS A1510      10.576  54.217   7.438  1.00  0.00           C  
ATOM   1801  C   LYS A1510      10.015  52.842   7.113  1.00  0.00           C  
ATOM   1802  O   LYS A1510       8.857  52.723   6.726  1.00  0.00           O  
ATOM   1803  CB  LYS A1510      10.981  54.935   6.144  1.00  0.00           C  
ATOM   1804  CG  LYS A1510       9.827  55.017   5.133  1.00  0.00           C  
ATOM   1805  CD  LYS A1510       9.980  56.159   4.127  1.00  0.00           C  
ATOM   1806  CE  LYS A1510       9.734  57.521   4.781  1.00  0.00           C  
ATOM   1807  NZ  LYS A1510       9.754  58.629   3.779  1.00  0.00           N  
ATOM   1808  N   LYS A1511      10.825  51.804   7.277  1.00  0.00           N  
ATOM   1809  CA  LYS A1511      10.357  50.447   7.018  1.00  0.00           C  
ATOM   1810  C   LYS A1511       9.623  49.915   8.261  1.00  0.00           C  
ATOM   1811  O   LYS A1511       8.546  49.324   8.173  1.00  0.00           O  
ATOM   1812  CB  LYS A1511      11.544  49.529   6.703  1.00  0.00           C  
ATOM   1813  CG  LYS A1511      12.515  49.387   7.875  1.00  0.00           C  
ATOM   1814  CD  LYS A1511      13.514  48.249   7.693  1.00  0.00           C  
ATOM   1815  CE  LYS A1511      14.417  48.129   8.914  1.00  0.00           C  
ATOM   1816  NZ  LYS A1511      13.622  47.925  10.148  1.00  0.00           N  
ATOM   1817  N   ALA A1516      10.234  50.149   9.414  1.00  0.00           N  
ATOM   1818  CA  ALA A1516       9.732  49.708  10.701  1.00  0.00           C  
ATOM   1819  C   ALA A1516       8.232  49.557  10.863  1.00  0.00           C  
ATOM   1820  O   ALA A1516       7.459  50.362  10.371  1.00  0.00           O  
ATOM   1821  CB  ALA A1516      10.260  50.631  11.783  1.00  0.00           C  
ATOM   1822  N   TYR A1517       7.847  48.513  11.591  1.00  0.00           N  
ATOM   1823  CA  TYR A1517       6.458  48.203  11.902  1.00  0.00           C  
ATOM   1824  C   TYR A1517       5.926  49.315  12.816  1.00  0.00           C  
ATOM   1825  O   TYR A1517       6.583  49.676  13.789  1.00  0.00           O  
ATOM   1826  CB  TYR A1517       6.418  46.840  12.596  1.00  0.00           C  
ATOM   1827  CG  TYR A1517       5.131  46.517  13.308  1.00  0.00           C  
ATOM   1828  CD1 TYR A1517       3.910  46.648  12.666  1.00  0.00           C  
ATOM   1829  CD2 TYR A1517       5.135  46.056  14.622  1.00  0.00           C  
ATOM   1830  CE1 TYR A1517       2.722  46.330  13.311  1.00  0.00           C  
ATOM   1831  CE2 TYR A1517       3.955  45.737  15.272  1.00  0.00           C  
ATOM   1832  CZ  TYR A1517       2.752  45.877  14.609  1.00  0.00           C  
ATOM   1833  OH  TYR A1517       1.568  45.572  15.236  1.00  0.00           O  
ATOM   1834  N   CYS A1518       4.750  49.863  12.503  1.00  0.00           N  
ATOM   1835  CA  CYS A1518       4.170  50.959  13.294  1.00  0.00           C  
ATOM   1836  C   CYS A1518       2.718  51.268  12.895  1.00  0.00           C  
ATOM   1837  O   CYS A1518       2.447  52.270  12.242  1.00  0.00           O  
ATOM   1838  CB  CYS A1518       5.034  52.212  13.116  1.00  0.00           C  
ATOM   1839  SG  CYS A1518       4.350  53.726  13.809  1.00  0.00           S  
ATOM   1840  N   PRO A1527       1.765  50.420  13.315  1.00  0.00           N  
ATOM   1841  CA  PRO A1527       0.325  50.527  13.036  1.00  0.00           C  
ATOM   1842  C   PRO A1527      -0.399  51.798  13.478  1.00  0.00           C  
ATOM   1843  O   PRO A1527       0.137  52.615  14.231  1.00  0.00           O  
ATOM   1844  CB  PRO A1527      -0.245  49.297  13.726  1.00  0.00           C  
ATOM   1845  CG  PRO A1527       0.627  49.185  14.923  1.00  0.00           C  
ATOM   1846  CD  PRO A1527       2.007  49.374  14.323  1.00  0.00           C  
ATOM   1847  N   ALA A1528      -1.638  51.936  13.014  1.00  0.00           N  
ATOM   1848  CA  ALA A1528      -2.461  53.090  13.336  1.00  0.00           C  
ATOM   1849  C   ALA A1528      -3.114  52.955  14.701  1.00  0.00           C  
ATOM   1850  O   ALA A1528      -3.720  51.931  15.005  1.00  0.00           O  
ATOM   1851  CB  ALA A1528      -3.525  53.266  12.280  1.00  0.00           C  
ATOM   1852  N   GLY A1545      -2.990  54.000  15.516  1.00  0.00           N  
ATOM   1853  CA  GLY A1545      -3.584  53.995  16.845  1.00  0.00           C  
ATOM   1854  C   GLY A1545      -2.882  53.075  17.825  1.00  0.00           C  
ATOM   1855  O   GLY A1545      -2.692  53.423  18.995  1.00  0.00           O  
ATOM   1856  N   VAL A1563      -2.497  51.898  17.341  1.00  0.00           N  
ATOM   1857  CA  VAL A1563      -1.816  50.909  18.157  1.00  0.00           C  
ATOM   1858  C   VAL A1563      -0.447  51.382  18.655  1.00  0.00           C  
ATOM   1859  O   VAL A1563       0.415  51.791  17.865  1.00  0.00           O  
ATOM   1860  CB  VAL A1563      -1.670  49.574  17.383  1.00  0.00           C  
ATOM   1861  CG1 VAL A1563      -0.480  48.785  17.895  1.00  0.00           C  
ATOM   1862  CG2 VAL A1563      -2.937  48.756  17.551  1.00  0.00           C  
ATOM   1863  N   VAL A1569      -0.276  51.306  19.979  1.00  0.00           N  
ATOM   1864  CA  VAL A1569       0.943  51.712  20.679  1.00  0.00           C  
ATOM   1865  C   VAL A1569       1.628  50.510  21.318  1.00  0.00           C  
ATOM   1866  O   VAL A1569       2.832  50.506  21.547  1.00  0.00           O  
ATOM   1867  CB  VAL A1569       0.621  52.713  21.798  1.00  0.00           C  
ATOM   1868  CG1 VAL A1569       1.894  53.237  22.410  1.00  0.00           C  
ATOM   1869  CG2 VAL A1569      -0.224  53.840  21.246  1.00  0.00           C  
ATOM   1870  N   GLU A1594       0.846  49.491  21.624  1.00  0.00           N  
ATOM   1871  CA  GLU A1594       1.388  48.295  22.236  1.00  0.00           C  
ATOM   1872  C   GLU A1594       2.153  47.474  21.207  1.00  0.00           C  
ATOM   1873  O   GLU A1594       1.565  46.900  20.290  1.00  0.00           O  
ATOM   1874  CB  GLU A1594       0.257  47.472  22.853  1.00  0.00           C  
ATOM   1875  CG  GLU A1594      -1.103  47.633  22.170  1.00  0.00           C  
ATOM   1876  CD  GLU A1594      -1.701  49.032  22.329  1.00  0.00           C  
ATOM   1877  OE1 GLU A1594      -1.620  49.597  23.442  1.00  0.00           O  
ATOM   1878  OE2 GLU A1594      -2.268  49.561  21.347  1.00  0.00           O  
ATOM   1879  N   GLY A1596       3.473  47.434  21.356  1.00  0.00           N  
ATOM   1880  CA  GLY A1596       4.302  46.674  20.438  1.00  0.00           C  
ATOM   1881  C   GLY A1596       4.981  47.578  19.438  1.00  0.00           C  
ATOM   1882  O   GLY A1596       5.946  47.190  18.789  1.00  0.00           O  
ATOM   1883  N   ASN A1601       4.474  48.800  19.336  1.00  0.00           N  
ATOM   1884  CA  ASN A1601       4.993  49.800  18.409  1.00  0.00           C  
ATOM   1885  C   ASN A1601       6.451  50.227  18.621  1.00  0.00           C  
ATOM   1886  O   ASN A1601       6.744  51.084  19.451  1.00  0.00           O  
ATOM   1887  CB  ASN A1601       4.106  51.041  18.457  1.00  0.00           C  
ATOM   1888  CG  ASN A1601       4.324  51.942  17.276  1.00  0.00           C  
ATOM   1889  OD1 ASN A1601       5.465  52.228  16.901  1.00  0.00           O  
ATOM   1890  ND2 ASN A1601       3.232  52.398  16.672  1.00  0.00           N  
ATOM   1891  N   PRO A1602       7.378  49.657  17.840  1.00  0.00           N  
ATOM   1892  CA  PRO A1602       8.806  49.985  17.944  1.00  0.00           C  
ATOM   1893  C   PRO A1602       9.069  51.491  17.986  1.00  0.00           C  
ATOM   1894  O   PRO A1602       9.733  51.992  18.892  1.00  0.00           O  
ATOM   1895  CB  PRO A1602       9.402  49.348  16.686  1.00  0.00           C  
ATOM   1896  CG  PRO A1602       8.520  48.167  16.453  1.00  0.00           C  
ATOM   1897  CD  PRO A1602       7.135  48.731  16.718  1.00  0.00           C  
ATOM   1898  N   ILE A1603       8.548  52.205  16.994  1.00  0.00           N  
ATOM   1899  CA  ILE A1603       8.751  53.642  16.917  1.00  0.00           C  
ATOM   1900  C   ILE A1603       8.284  54.336  18.201  1.00  0.00           C  
ATOM   1901  O   ILE A1603       8.953  55.236  18.692  1.00  0.00           O  
ATOM   1902  CB  ILE A1603       8.012  54.242  15.688  1.00  0.00           C  
ATOM   1903  CG1 ILE A1603       8.320  53.420  14.430  1.00  0.00           C  
ATOM   1904  CG2 ILE A1603       8.433  55.688  15.473  1.00  0.00           C  
ATOM   1905  CD1 ILE A1603       9.798  53.337  14.050  1.00  0.00           C  
ATOM   1906  N   MET A1604       7.147  53.910  18.748  1.00  0.00           N  
ATOM   1907  CA  MET A1604       6.613  54.501  19.983  1.00  0.00           C  
ATOM   1908  C   MET A1604       7.508  54.250  21.213  1.00  0.00           C  
ATOM   1909  O   MET A1604       7.570  55.082  22.118  1.00  0.00           O  
ATOM   1910  CB  MET A1604       5.193  53.977  20.261  1.00  0.00           C  
ATOM   1911  CG  MET A1604       4.085  54.637  19.443  1.00  0.00           C  
ATOM   1912  SD  MET A1604       3.816  56.383  19.874  1.00  0.00           S  
ATOM   1913  CE  MET A1604       3.006  56.238  21.508  1.00  0.00           C  
ATOM   1914  N   GLU A1613       8.184  53.100  21.252  1.00  0.00           N  
ATOM   1915  CA  GLU A1613       9.089  52.791  22.361  1.00  0.00           C  
ATOM   1916  C   GLU A1613      10.263  53.760  22.229  1.00  0.00           C  
ATOM   1917  O   GLU A1613      10.617  54.464  23.165  1.00  0.00           O  
ATOM   1918  CB  GLU A1613       9.605  51.338  22.289  1.00  0.00           C  
ATOM   1919  CG  GLU A1613       8.517  50.276  22.129  1.00  0.00           C  
ATOM   1920  CD  GLU A1613       9.020  48.827  22.287  1.00  0.00           C  
ATOM   1921  OE1 GLU A1613      10.202  48.536  21.974  1.00  0.00           O  
ATOM   1922  OE2 GLU A1613       8.212  47.967  22.713  1.00  0.00           O  
ATOM   1923  N   ILE A1614      10.856  53.795  21.047  1.00  0.00           N  
ATOM   1924  CA  ILE A1614      11.968  54.686  20.802  1.00  0.00           C  
ATOM   1925  C   ILE A1614      11.640  56.081  21.331  1.00  0.00           C  
ATOM   1926  O   ILE A1614      12.533  56.815  21.764  1.00  0.00           O  
ATOM   1927  CB  ILE A1614      12.270  54.779  19.289  1.00  0.00           C  
ATOM   1928  CG1 ILE A1614      12.746  53.419  18.780  1.00  0.00           C  
ATOM   1929  CG2 ILE A1614      13.308  55.872  19.016  1.00  0.00           C  
ATOM   1930  CD1 ILE A1614      13.139  53.418  17.335  1.00  0.00           C  
ATOM   1931  N   ALA A1615      10.359  56.441  21.299  1.00  0.00           N  
ATOM   1932  CA  ALA A1615       9.916  57.755  21.756  1.00  0.00           C  
ATOM   1933  C   ALA A1615       9.902  57.837  23.274  1.00  0.00           C  
ATOM   1934  O   ALA A1615      10.457  58.754  23.877  1.00  0.00           O  
ATOM   1935  CB  ALA A1615       8.533  58.042  21.213  1.00  0.00           C  
ATOM   1936  N   LYS A1616       9.254  56.856  23.880  1.00  0.00           N  
ATOM   1937  CA  LYS A1616       9.140  56.772  25.323  1.00  0.00           C  
ATOM   1938  C   LYS A1616      10.485  56.643  26.043  1.00  0.00           C  
ATOM   1939  O   LYS A1616      10.639  57.139  27.151  1.00  0.00           O  
ATOM   1940  CB  LYS A1616       8.243  55.581  25.686  1.00  0.00           C  
ATOM   1941  CG  LYS A1616       8.247  55.229  27.161  1.00  0.00           C  
ATOM   1942  CD  LYS A1616       7.291  54.090  27.483  1.00  0.00           C  
ATOM   1943  CE  LYS A1616       7.387  53.680  28.950  1.00  0.00           C  
ATOM   1944  NZ  LYS A1616       7.186  54.828  29.894  1.00  0.00           N  
ATOM   1945  N   TYR A1617      11.463  56.007  25.408  1.00  0.00           N  
ATOM   1946  CA  TYR A1617      12.755  55.774  26.049  1.00  0.00           C  
ATOM   1947  C   TYR A1617      13.994  56.559  25.610  1.00  0.00           C  
ATOM   1948  O   TYR A1617      15.050  56.424  26.237  1.00  0.00           O  
ATOM   1949  CB  TYR A1617      13.090  54.277  25.957  1.00  0.00           C  
ATOM   1950  CG  TYR A1617      12.060  53.392  26.597  1.00  0.00           C  
ATOM   1951  CD1 TYR A1617      11.884  53.398  27.978  1.00  0.00           C  
ATOM   1952  CD2 TYR A1617      11.238  52.574  25.826  1.00  0.00           C  
ATOM   1953  CE1 TYR A1617      10.915  52.619  28.586  1.00  0.00           C  
ATOM   1954  CE2 TYR A1617      10.258  51.783  26.421  1.00  0.00           C  
ATOM   1955  CZ  TYR A1617      10.104  51.816  27.807  1.00  0.00           C  
ATOM   1956  OH  TYR A1617       9.132  51.061  28.419  1.00  0.00           O  
ATOM   1957  N   PHE A1619      13.903  57.372  24.565  1.00  0.00           N  
ATOM   1958  CA  PHE A1619      15.104  58.075  24.125  1.00  0.00           C  
ATOM   1959  C   PHE A1619      14.984  59.551  23.766  1.00  0.00           C  
ATOM   1960  O   PHE A1619      15.945  60.303  23.908  1.00  0.00           O  
ATOM   1961  CB  PHE A1619      15.717  57.322  22.943  1.00  0.00           C  
ATOM   1962  CG  PHE A1619      16.108  55.916  23.269  1.00  0.00           C  
ATOM   1963  CD1 PHE A1619      15.185  54.879  23.167  1.00  0.00           C  
ATOM   1964  CD2 PHE A1619      17.396  55.626  23.717  1.00  0.00           C  
ATOM   1965  CE1 PHE A1619      15.536  53.571  23.507  1.00  0.00           C  
ATOM   1966  CE2 PHE A1619      17.756  54.326  24.060  1.00  0.00           C  
ATOM   1967  CZ  PHE A1619      16.821  53.296  23.954  1.00  0.00           C  
ATOM   1968  N   LEU A1620      13.805  59.945  23.297  1.00  0.00           N  
ATOM   1969  CA  LEU A1620      13.526  61.305  22.869  1.00  0.00           C  
ATOM   1970  C   LEU A1620      13.354  62.260  24.026  1.00  0.00           C  
ATOM   1971  O   LEU A1620      12.864  61.875  25.083  1.00  0.00           O  
ATOM   1972  CB  LEU A1620      12.264  61.312  22.011  1.00  0.00           C  
ATOM   1973  CG  LEU A1620      12.370  60.893  20.540  1.00  0.00           C  
ATOM   1974  CD1 LEU A1620      13.495  59.890  20.323  1.00  0.00           C  
ATOM   1975  CD2 LEU A1620      11.019  60.328  20.093  1.00  0.00           C  
ATOM   1976  N   GLU A1621      13.768  63.508  23.810  1.00  0.00           N  
ATOM   1977  CA  GLU A1621      13.665  64.563  24.816  1.00  0.00           C  
ATOM   1978  C   GLU A1621      12.481  65.422  24.454  1.00  0.00           C  
ATOM   1979  O   GLU A1621      12.189  65.632  23.279  1.00  0.00           O  
ATOM   1980  CB  GLU A1621      14.925  65.441  24.839  1.00  0.00           C  
ATOM   1981  CG  GLU A1621      16.159  64.804  25.479  1.00  0.00           C  
ATOM   1982  CD  GLU A1621      15.928  64.379  26.924  1.00  0.00           C  
ATOM   1983  OE1 GLU A1621      15.360  65.177  27.699  1.00  0.00           O  
ATOM   1984  OE2 GLU A1621      16.324  63.250  27.291  1.00  0.00           O  
ATOM   1985  N   TYR A1622      11.797  65.921  25.470  1.00  0.00           N  
ATOM   1986  CA  TYR A1622      10.635  66.771  25.247  1.00  0.00           C  
ATOM   1987  C   TYR A1622      10.829  68.159  25.906  1.00  0.00           C  
ATOM   1988  O   TYR A1622      11.784  68.371  26.670  1.00  0.00           O  
ATOM   1989  CB  TYR A1622       9.382  66.077  25.800  1.00  0.00           C  
ATOM   1990  CG  TYR A1622       9.065  64.733  25.171  1.00  0.00           C  
ATOM   1991  CD1 TYR A1622       9.848  63.612  25.434  1.00  0.00           C  
ATOM   1992  CD2 TYR A1622       7.956  64.578  24.340  1.00  0.00           C  
ATOM   1993  CE1 TYR A1622       9.529  62.363  24.887  1.00  0.00           C  
ATOM   1994  CE2 TYR A1622       7.626  63.338  23.788  1.00  0.00           C  
ATOM   1995  CZ  TYR A1622       8.416  62.236  24.066  1.00  0.00           C  
ATOM   1996  OH  TYR A1622       8.097  61.010  23.525  1.00  0.00           O  
ATOM   1997  N   PRO A1634       9.934  69.126  25.612  1.00  0.00           N  
ATOM   1998  CA  PRO A1634       8.767  69.029  24.729  1.00  0.00           C  
ATOM   1999  C   PRO A1634       9.122  68.933  23.254  1.00  0.00           C  
ATOM   2000  O   PRO A1634       9.811  69.790  22.722  1.00  0.00           O  
ATOM   2001  CB  PRO A1634       7.989  70.294  25.058  1.00  0.00           C  
ATOM   2002  CG  PRO A1634       9.071  71.265  25.370  1.00  0.00           C  
ATOM   2003  CD  PRO A1634       9.995  70.460  26.239  1.00  0.00           C  
ATOM   2004  N   LEU A1635       8.625  67.879  22.610  1.00  0.00           N  
ATOM   2005  CA  LEU A1635       8.859  67.591  21.189  1.00  0.00           C  
ATOM   2006  C   LEU A1635       7.903  68.382  20.304  1.00  0.00           C  
ATOM   2007  O   LEU A1635       6.725  68.536  20.620  1.00  0.00           O  
ATOM   2008  CB  LEU A1635       8.658  66.099  20.931  1.00  0.00           C  
ATOM   2009  CG  LEU A1635       9.126  65.490  19.614  1.00  0.00           C  
ATOM   2010  CD1 LEU A1635      10.648  65.402  19.615  1.00  0.00           C  
ATOM   2011  CD2 LEU A1635       8.526  64.093  19.463  1.00  0.00           C  
ATOM   2012  N   THR A1636       8.404  68.870  19.181  1.00  0.00           N  
ATOM   2013  CA  THR A1636       7.568  69.659  18.295  1.00  0.00           C  
ATOM   2014  C   THR A1636       7.526  68.993  16.920  1.00  0.00           C  
ATOM   2015  O   THR A1636       8.452  69.124  16.135  1.00  0.00           O  
ATOM   2016  CB  THR A1636       8.121  71.120  18.173  1.00  0.00           C  
ATOM   2017  OG1 THR A1636       8.497  71.624  19.466  1.00  0.00           O  
ATOM   2018  CG2 THR A1636       7.059  72.045  17.599  1.00  0.00           C  
ATOM   2019  N   ILE A1637       6.447  68.269  16.640  1.00  0.00           N  
ATOM   2020  CA  ILE A1637       6.296  67.587  15.360  1.00  0.00           C  
ATOM   2021  C   ILE A1637       5.654  68.478  14.300  1.00  0.00           C  
ATOM   2022  O   ILE A1637       4.680  69.178  14.560  1.00  0.00           O  
ATOM   2023  CB  ILE A1637       5.455  66.316  15.507  1.00  0.00           C  
ATOM   2024  CG1 ILE A1637       6.133  65.371  16.496  1.00  0.00           C  
ATOM   2025  CG2 ILE A1637       5.289  65.646  14.156  1.00  0.00           C  
ATOM   2026  CD1 ILE A1637       5.460  64.015  16.622  1.00  0.00           C  
ATOM   2027  N   LYS A1638       6.196  68.401  13.088  1.00  0.00           N  
ATOM   2028  CA  LYS A1638       5.764  69.206  11.941  1.00  0.00           C  
ATOM   2029  C   LYS A1638       4.924  68.487  10.890  1.00  0.00           C  
ATOM   2030  O   LYS A1638       4.938  67.257  10.797  1.00  0.00           O  
ATOM   2031  CB  LYS A1638       7.008  69.763  11.247  1.00  0.00           C  
ATOM   2032  CG  LYS A1638       8.228  68.844  11.432  1.00  0.00           C  
ATOM   2033  CD  LYS A1638       9.255  68.979  10.315  1.00  0.00           C  
ATOM   2034  CE  LYS A1638      10.575  68.303  10.693  1.00  0.00           C  
ATOM   2035  NZ  LYS A1638      10.370  66.949  11.275  1.00  0.00           N  
ATOM   2036  N   ARG A1639       4.210  69.288  10.098  1.00  0.00           N  
ATOM   2037  CA  ARG A1639       3.388  68.816   8.986  1.00  0.00           C  
ATOM   2038  C   ARG A1639       2.451  69.876   8.439  1.00  0.00           C  
ATOM   2039  O   ARG A1639       1.819  70.610   9.196  1.00  0.00           O  
ATOM   2040  CB  ARG A1639       2.580  67.575   9.351  1.00  0.00           C  
ATOM   2041  CG  ARG A1639       2.837  66.459   8.361  1.00  0.00           C  
ATOM   2042  CD  ARG A1639       1.567  65.982   7.677  1.00  0.00           C  
ATOM   2043  NE  ARG A1639       1.855  65.412   6.362  1.00  0.00           N  
ATOM   2044  CZ  ARG A1639       1.077  64.540   5.725  1.00  0.00           C  
ATOM   2045  NH1 ARG A1639      -0.052  64.115   6.278  1.00  0.00           N  
ATOM   2046  NH2 ARG A1639       1.427  64.096   4.526  1.00  0.00           N  
ATOM   2047  N   PRO A1641       2.350  69.965   7.101  1.00  0.00           N  
ATOM   2048  CA  PRO A1641       1.493  70.936   6.415  1.00  0.00           C  
ATOM   2049  C   PRO A1641       0.102  71.069   7.014  1.00  0.00           C  
ATOM   2050  O   PRO A1641      -0.622  70.081   7.096  1.00  0.00           O  
ATOM   2051  CB  PRO A1641       1.441  70.391   4.995  1.00  0.00           C  
ATOM   2052  CG  PRO A1641       2.796  69.853   4.821  1.00  0.00           C  
ATOM   2053  CD  PRO A1641       3.011  69.092   6.114  1.00  0.00           C  
ATOM   2054  N   GLU A1642      -0.283  72.287   7.402  1.00  0.00           N  
ATOM   2055  CA  GLU A1642      -1.605  72.521   7.990  1.00  0.00           C  
ATOM   2056  C   GLU A1642      -2.692  71.971   7.104  1.00  0.00           C  
ATOM   2057  O   GLU A1642      -3.871  72.015   7.447  1.00  0.00           O  
ATOM   2058  CB  GLU A1642      -1.872  74.010   8.209  1.00  0.00           C  
ATOM   2059  CG  GLU A1642      -1.492  74.899   7.051  1.00  0.00           C  
ATOM   2060  CD  GLU A1642      -0.013  75.210   7.037  1.00  0.00           C  
ATOM   2061  OE1 GLU A1642       0.538  75.496   8.122  1.00  0.00           O  
ATOM   2062  OE2 GLU A1642       0.596  75.184   5.947  1.00  0.00           O  
ATOM   2063  N   LYS A1643      -2.284  71.464   5.951  1.00  0.00           N  
ATOM   2064  CA  LYS A1643      -3.223  70.893   5.016  1.00  0.00           C  
ATOM   2065  C   LYS A1643      -3.502  69.452   5.386  1.00  0.00           C  
ATOM   2066  O   LYS A1643      -4.610  68.958   5.194  1.00  0.00           O  
ATOM   2067  CB  LYS A1643      -2.661  70.948   3.602  1.00  0.00           C  
ATOM   2068  CG  LYS A1643      -1.440  70.081   3.358  1.00  0.00           C  
ATOM   2069  CD  LYS A1643      -1.059  70.159   1.890  1.00  0.00           C  
ATOM   2070  CE  LYS A1643      -2.205  69.675   1.011  1.00  0.00           C  
ATOM   2071  NZ  LYS A1643      -2.084  70.096  -0.410  1.00  0.00           N  
ATOM   2072  N   PHE A1644      -2.488  68.776   5.909  1.00  0.00           N  
ATOM   2073  CA  PHE A1644      -2.638  67.383   6.293  1.00  0.00           C  
ATOM   2074  C   PHE A1644      -2.627  67.192   7.806  1.00  0.00           C  
ATOM   2075  O   PHE A1644      -2.718  66.069   8.289  1.00  0.00           O  
ATOM   2076  CB  PHE A1644      -1.536  66.539   5.640  1.00  0.00           C  
ATOM   2077  CG  PHE A1644      -1.906  65.983   4.285  1.00  0.00           C  
ATOM   2078  CD1 PHE A1644      -2.324  66.827   3.258  1.00  0.00           C  
ATOM   2079  CD2 PHE A1644      -1.810  64.612   4.028  1.00  0.00           C  
ATOM   2080  CE1 PHE A1644      -2.638  66.318   1.993  1.00  0.00           C  
ATOM   2081  CE2 PHE A1644      -2.121  64.090   2.766  1.00  0.00           C  
ATOM   2082  CZ  PHE A1644      -2.535  64.947   1.746  1.00  0.00           C  
ATOM   2083  N   GLY A1645      -2.525  68.295   8.543  1.00  0.00           N  
ATOM   2084  CA  GLY A1645      -2.514  68.223   9.992  1.00  0.00           C  
ATOM   2085  C   GLY A1645      -2.302  69.565  10.669  1.00  0.00           C  
ATOM   2086  O   GLY A1645      -3.251  70.317  10.908  1.00  0.00           O  
ATOM   2087  N   GLY A1649      -1.043  69.865  10.975  1.00  0.00           N  
ATOM   2088  CA  GLY A1649      -0.705  71.108  11.641  1.00  0.00           C  
ATOM   2089  C   GLY A1649       0.413  70.838  12.627  1.00  0.00           C  
ATOM   2090  O   GLY A1649       0.346  69.898  13.418  1.00  0.00           O  
ATOM   2091  N   ASP A1673       1.450  71.659  12.569  1.00  0.00           N  
ATOM   2092  CA  ASP A1673       2.591  71.512  13.456  1.00  0.00           C  
ATOM   2093  C   ASP A1673       2.110  71.583  14.915  1.00  0.00           C  
ATOM   2094  O   ASP A1673       1.249  72.402  15.252  1.00  0.00           O  
ATOM   2095  CB  ASP A1673       3.604  72.610  13.136  1.00  0.00           C  
ATOM   2096  CG  ASP A1673       3.922  72.690  11.642  1.00  0.00           C  
ATOM   2097  OD1 ASP A1673       4.365  71.672  11.066  1.00  0.00           O  
ATOM   2098  OD2 ASP A1673       3.727  73.774  11.046  1.00  0.00           O  
ATOM   2099  N   LEU A1674       2.664  70.717  15.768  1.00  0.00           N  
ATOM   2100  CA  LEU A1674       2.269  70.624  17.181  1.00  0.00           C  
ATOM   2101  C   LEU A1674       3.410  70.810  18.180  1.00  0.00           C  
ATOM   2102  O   LEU A1674       4.409  71.446  17.875  1.00  0.00           O  
ATOM   2103  CB  LEU A1674       1.613  69.265  17.404  1.00  0.00           C  
ATOM   2104  CG  LEU A1674       0.579  69.026  16.301  1.00  0.00           C  
ATOM   2105  CD1 LEU A1674       0.284  67.547  16.109  1.00  0.00           C  
ATOM   2106  CD2 LEU A1674      -0.669  69.821  16.653  1.00  0.00           C  
ATOM   2107  N   THR A1675       3.247  70.244  19.372  1.00  0.00           N  
ATOM   2108  CA  THR A1675       4.243  70.343  20.439  1.00  0.00           C  
ATOM   2109  C   THR A1675       3.807  69.506  21.652  1.00  0.00           C  
ATOM   2110  O   THR A1675       3.245  70.022  22.624  1.00  0.00           O  
ATOM   2111  CB  THR A1675       4.455  71.827  20.873  1.00  0.00           C  
ATOM   2112  OG1 THR A1675       5.143  72.533  19.834  1.00  0.00           O  
ATOM   2113  CG2 THR A1675       5.279  71.917  22.154  1.00  0.00           C  
ATOM   2114  N   VAL A1676       4.068  68.206  21.578  1.00  0.00           N  
ATOM   2115  CA  VAL A1676       3.710  67.283  22.648  1.00  0.00           C  
ATOM   2116  C   VAL A1676       4.676  67.401  23.828  1.00  0.00           C  
ATOM   2117  O   VAL A1676       5.709  66.737  23.872  1.00  0.00           O  
ATOM   2118  CB  VAL A1676       3.695  65.824  22.123  1.00  0.00           C  
ATOM   2119  CG1 VAL A1676       2.543  65.634  21.153  1.00  0.00           C  
ATOM   2120  CG2 VAL A1676       5.001  65.507  21.414  1.00  0.00           C  
ATOM   2121  N   ASN A1677       4.326  68.246  24.791  1.00  0.00           N  
ATOM   2122  CA  ASN A1677       5.168  68.471  25.962  1.00  0.00           C  
ATOM   2123  C   ASN A1677       5.585  67.220  26.720  1.00  0.00           C  
ATOM   2124  O   ASN A1677       6.512  67.268  27.525  1.00  0.00           O  
ATOM   2125  CB  ASN A1677       4.469  69.425  26.926  1.00  0.00           C  
ATOM   2126  CG  ASN A1677       4.248  70.793  26.323  1.00  0.00           C  
ATOM   2127  OD1 ASN A1677       4.717  71.827  27.014  1.00  0.00           O  
ATOM   2128  ND2 ASN A1677       3.661  70.922  25.247  1.00  0.00           N  
ATOM   2129  N   SER A1678       4.909  66.106  26.468  1.00  0.00           N  
ATOM   2130  CA  SER A1678       5.227  64.859  27.155  1.00  0.00           C  
ATOM   2131  C   SER A1678       5.018  63.677  26.234  1.00  0.00           C  
ATOM   2132  O   SER A1678       4.597  63.838  25.092  1.00  0.00           O  
ATOM   2133  CB  SER A1678       4.324  64.680  28.370  1.00  0.00           C  
ATOM   2134  OG  SER A1678       2.997  64.380  27.966  1.00  0.00           O  
ATOM   2135  N   TYR A1679       5.308  62.483  26.736  1.00  0.00           N  
ATOM   2136  CA  TYR A1679       5.118  61.284  25.942  1.00  0.00           C  
ATOM   2137  C   TYR A1679       3.664  60.842  26.027  1.00  0.00           C  
ATOM   2138  O   TYR A1679       3.062  60.517  25.003  1.00  0.00           O  
ATOM   2139  CB  TYR A1679       6.030  60.155  26.423  1.00  0.00           C  
ATOM   2140  CG  TYR A1679       5.659  58.798  25.856  1.00  0.00           C  
ATOM   2141  CD1 TYR A1679       5.561  58.589  24.485  1.00  0.00           C  
ATOM   2142  CD2 TYR A1679       5.385  57.727  26.698  1.00  0.00           C  
ATOM   2143  CE1 TYR A1679       5.196  57.347  23.975  1.00  0.00           C  
ATOM   2144  CE2 TYR A1679       5.024  56.483  26.188  1.00  0.00           C  
ATOM   2145  CZ  TYR A1679       4.933  56.302  24.833  1.00  0.00           C  
ATOM   2146  OH  TYR A1679       4.598  55.065  24.344  1.00  0.00           O  
ATOM   2147  N   GLU A1680       3.097  60.822  27.234  1.00  0.00           N  
ATOM   2148  CA  GLU A1680       1.700  60.420  27.387  1.00  0.00           C  
ATOM   2149  C   GLU A1680       0.926  61.217  26.357  1.00  0.00           C  
ATOM   2150  O   GLU A1680       0.061  60.689  25.658  1.00  0.00           O  
ATOM   2151  CB  GLU A1680       1.161  60.759  28.782  1.00  0.00           C  
ATOM   2152  CG  GLU A1680       1.919  60.136  29.937  1.00  0.00           C  
ATOM   2153  CD  GLU A1680       3.283  60.758  30.126  1.00  0.00           C  
ATOM   2154  OE1 GLU A1680       3.344  61.978  30.396  1.00  0.00           O  
ATOM   2155  OE2 GLU A1680       4.289  60.029  30.003  1.00  0.00           O  
ATOM   2156  N   GLU A1681       1.268  62.498  26.274  1.00  0.00           N  
ATOM   2157  CA  GLU A1681       0.649  63.427  25.341  1.00  0.00           C  
ATOM   2158  C   GLU A1681       0.721  62.849  23.927  1.00  0.00           C  
ATOM   2159  O   GLU A1681      -0.291  62.741  23.229  1.00  0.00           O  
ATOM   2160  CB  GLU A1681       1.391  64.768  25.410  1.00  0.00           C  
ATOM   2161  CG  GLU A1681       0.500  65.997  25.523  1.00  0.00           C  
ATOM   2162  CD  GLU A1681       0.537  66.855  24.275  1.00  0.00           C  
ATOM   2163  OE1 GLU A1681       0.160  66.350  23.197  1.00  0.00           O  
ATOM   2164  OE2 GLU A1681       0.945  68.033  24.370  1.00  0.00           O  
ATOM   2165  N   LEU A1682       1.932  62.473  23.524  1.00  0.00           N  
ATOM   2166  CA  LEU A1682       2.191  61.900  22.209  1.00  0.00           C  
ATOM   2167  C   LEU A1682       1.454  60.589  22.037  1.00  0.00           C  
ATOM   2168  O   LEU A1682       0.891  60.305  20.980  1.00  0.00           O  
ATOM   2169  CB  LEU A1682       3.688  61.635  22.028  1.00  0.00           C  
ATOM   2170  CG  LEU A1682       4.027  60.838  20.762  1.00  0.00           C  
ATOM   2171  CD1 LEU A1682       3.620  61.661  19.572  1.00  0.00           C  
ATOM   2172  CD2 LEU A1682       5.510  60.501  20.692  1.00  0.00           C  
ATOM   2173  N   GLU A1683       1.483  59.781  23.087  1.00  0.00           N  
ATOM   2174  CA  GLU A1683       0.836  58.487  23.060  1.00  0.00           C  
ATOM   2175  C   GLU A1683      -0.643  58.685  22.771  1.00  0.00           C  
ATOM   2176  O   GLU A1683      -1.197  58.090  21.844  1.00  0.00           O  
ATOM   2177  CB  GLU A1683       1.032  57.789  24.405  1.00  0.00           C  
ATOM   2178  CG  GLU A1683       0.825  56.296  24.349  1.00  0.00           C  
ATOM   2179  CD  GLU A1683       1.095  55.628  25.677  1.00  0.00           C  
ATOM   2180  OE1 GLU A1683       0.310  55.846  26.624  1.00  0.00           O  
ATOM   2181  OE2 GLU A1683       2.097  54.888  25.776  1.00  0.00           O  
ATOM   2182  N   SER A1684      -1.269  59.553  23.559  1.00  0.00           N  
ATOM   2183  CA  SER A1684      -2.687  59.839  23.415  1.00  0.00           C  
ATOM   2184  C   SER A1684      -3.053  60.250  21.996  1.00  0.00           C  
ATOM   2185  O   SER A1684      -4.132  59.911  21.511  1.00  0.00           O  
ATOM   2186  CB  SER A1684      -3.104  60.933  24.387  1.00  0.00           C  
ATOM   2187  OG  SER A1684      -4.514  61.025  24.428  1.00  0.00           O  
ATOM   2188  N   LEU A1685      -2.168  60.993  21.335  1.00  0.00           N  
ATOM   2189  CA  LEU A1685      -2.423  61.410  19.961  1.00  0.00           C  
ATOM   2190  C   LEU A1685      -2.491  60.148  19.128  1.00  0.00           C  
ATOM   2191  O   LEU A1685      -3.515  59.838  18.526  1.00  0.00           O  
ATOM   2192  CB  LEU A1685      -1.293  62.282  19.423  1.00  0.00           C  
ATOM   2193  CG  LEU A1685      -1.145  63.718  19.915  1.00  0.00           C  
ATOM   2194  CD1 LEU A1685       0.139  64.306  19.350  1.00  0.00           C  
ATOM   2195  CD2 LEU A1685      -2.345  64.544  19.478  1.00  0.00           C  
ATOM   2196  N   PHE A1688      -1.390  59.409  19.112  1.00  0.00           N  
ATOM   2197  CA  PHE A1688      -1.324  58.187  18.342  1.00  0.00           C  
ATOM   2198  C   PHE A1688      -2.545  57.295  18.583  1.00  0.00           C  
ATOM   2199  O   PHE A1688      -2.985  56.575  17.684  1.00  0.00           O  
ATOM   2200  CB  PHE A1688      -0.048  57.432  18.688  1.00  0.00           C  
ATOM   2201  CG  PHE A1688       0.475  56.610  17.562  1.00  0.00           C  
ATOM   2202  CD1 PHE A1688       1.132  57.220  16.494  1.00  0.00           C  
ATOM   2203  CD2 PHE A1688       0.290  55.227  17.545  1.00  0.00           C  
ATOM   2204  CE1 PHE A1688       1.600  56.461  15.416  1.00  0.00           C  
ATOM   2205  CE2 PHE A1688       0.752  54.454  16.474  1.00  0.00           C  
ATOM   2206  CZ  PHE A1688       1.409  55.073  15.406  1.00  0.00           C  
ATOM   2207  N   LYS A1689      -3.095  57.348  19.795  1.00  0.00           N  
ATOM   2208  CA  LYS A1689      -4.268  56.542  20.141  1.00  0.00           C  
ATOM   2209  C   LYS A1689      -5.522  57.149  19.523  1.00  0.00           C  
ATOM   2210  O   LYS A1689      -6.409  56.439  19.051  1.00  0.00           O  
ATOM   2211  CB  LYS A1689      -4.441  56.475  21.664  1.00  0.00           C  
ATOM   2212  CG  LYS A1689      -3.295  55.786  22.403  1.00  0.00           C  
ATOM   2213  CD  LYS A1689      -3.560  55.710  23.911  1.00  0.00           C  
ATOM   2214  CE  LYS A1689      -2.445  54.969  24.651  1.00  0.00           C  
ATOM   2215  NZ  LYS A1689      -2.754  54.797  26.102  1.00  0.00           N  
ATOM   2216  N   ASN A1690      -5.575  58.476  19.539  1.00  0.00           N  
ATOM   2217  CA  ASN A1690      -6.698  59.233  19.003  1.00  0.00           C  
ATOM   2218  C   ASN A1690      -6.649  59.282  17.471  1.00  0.00           C  
ATOM   2219  O   ASN A1690      -7.598  59.731  16.819  1.00  0.00           O  
ATOM   2220  CB  ASN A1690      -6.690  60.640  19.632  1.00  0.00           C  
ATOM   2221  CG  ASN A1690      -6.704  61.758  18.605  1.00  0.00           C  
ATOM   2222  OD1 ASN A1690      -7.723  62.421  18.406  1.00  0.00           O  
ATOM   2223  ND2 ASN A1690      -5.568  61.976  17.949  1.00  0.00           N  
ATOM   2224  N   LYS A1691      -5.536  58.804  16.917  1.00  0.00           N  
ATOM   2225  CA  LYS A1691      -5.312  58.742  15.473  1.00  0.00           C  
ATOM   2226  C   LYS A1691      -4.788  60.006  14.799  1.00  0.00           C  
ATOM   2227  O   LYS A1691      -4.210  59.925  13.714  1.00  0.00           O  
ATOM   2228  CB  LYS A1691      -6.593  58.305  14.761  1.00  0.00           C  
ATOM   2229  CG  LYS A1691      -7.074  56.938  15.165  1.00  0.00           C  
ATOM   2230  CD  LYS A1691      -6.080  55.875  14.741  1.00  0.00           C  
ATOM   2231  CE  LYS A1691      -6.526  54.498  15.201  1.00  0.00           C  
ATOM   2232  NZ  LYS A1691      -7.885  54.140  14.702  1.00  0.00           N  
ATOM   2233  N   GLU A1694      -4.973  61.165  15.427  1.00  0.00           N  
ATOM   2234  CA  GLU A1694      -4.534  62.418  14.815  1.00  0.00           C  
ATOM   2235  C   GLU A1694      -3.081  62.402  14.348  1.00  0.00           C  
ATOM   2236  O   GLU A1694      -2.704  63.175  13.464  1.00  0.00           O  
ATOM   2237  CB  GLU A1694      -4.758  63.608  15.765  1.00  0.00           C  
ATOM   2238  CG  GLU A1694      -5.144  64.908  15.023  1.00  0.00           C  
ATOM   2239  CD  GLU A1694      -5.230  66.145  15.920  1.00  0.00           C  
ATOM   2240  OE1 GLU A1694      -5.865  66.075  16.995  1.00  0.00           O  
ATOM   2241  OE2 GLU A1694      -4.672  67.199  15.539  1.00  0.00           O  
ATOM   2242  N   LEU A1809      -2.264  61.524  14.920  1.00  0.00           N  
ATOM   2243  CA  LEU A1809      -0.863  61.467  14.519  1.00  0.00           C  
ATOM   2244  C   LEU A1809      -0.532  60.245  13.657  1.00  0.00           C  
ATOM   2245  O   LEU A1809      -0.177  59.183  14.170  1.00  0.00           O  
ATOM   2246  CB  LEU A1809       0.033  61.503  15.757  1.00  0.00           C  
ATOM   2247  CG  LEU A1809       1.515  61.746  15.465  1.00  0.00           C  
ATOM   2248  CD1 LEU A1809       1.683  63.025  14.674  1.00  0.00           C  
ATOM   2249  CD2 LEU A1809       2.280  61.837  16.753  1.00  0.00           C  
ATOM   2250  N   HIS A1810      -0.644  60.415  12.341  1.00  0.00           N  
ATOM   2251  CA  HIS A1810      -0.375  59.346  11.378  1.00  0.00           C  
ATOM   2252  C   HIS A1810       1.008  58.745  11.587  1.00  0.00           C  
ATOM   2253  O   HIS A1810       1.948  59.444  11.949  1.00  0.00           O  
ATOM   2254  CB  HIS A1810      -0.449  59.872   9.938  1.00  0.00           C  
ATOM   2255  CG  HIS A1810      -1.683  60.665   9.630  1.00  0.00           C  
ATOM   2256  ND1 HIS A1810      -2.031  61.804  10.325  1.00  0.00           N  
ATOM   2257  CD2 HIS A1810      -2.626  60.510   8.669  1.00  0.00           C  
ATOM   2258  CE1 HIS A1810      -3.132  62.316   9.805  1.00  0.00           C  
ATOM   2259  NE2 HIS A1810      -3.513  61.551   8.798  1.00  0.00           N  
ATOM   2260  N   PRO A1812       1.149  57.434  11.348  1.00  0.00           N  
ATOM   2261  CA  PRO A1812       2.425  56.731  11.505  1.00  0.00           C  
ATOM   2262  C   PRO A1812       3.615  57.387  10.793  1.00  0.00           C  
ATOM   2263  O   PRO A1812       4.733  57.391  11.312  1.00  0.00           O  
ATOM   2264  CB  PRO A1812       2.114  55.347  10.959  1.00  0.00           C  
ATOM   2265  CG  PRO A1812       0.707  55.153  11.412  1.00  0.00           C  
ATOM   2266  CD  PRO A1812       0.055  56.481  11.091  1.00  0.00           C  
ATOM   2267  N   MET A1813       3.386  57.947   9.610  1.00  0.00           N  
ATOM   2268  CA  MET A1813       4.480  58.578   8.875  1.00  0.00           C  
ATOM   2269  C   MET A1813       5.035  59.815   9.586  1.00  0.00           C  
ATOM   2270  O   MET A1813       6.252  59.988   9.653  1.00  0.00           O  
ATOM   2271  CB  MET A1813       4.037  58.939   7.450  1.00  0.00           C  
ATOM   2272  CG  MET A1813       3.644  57.733   6.593  1.00  0.00           C  
ATOM   2273  SD  MET A1813       3.384  58.118   4.832  1.00  0.00           S  
ATOM   2274  CE  MET A1813       1.658  58.718   4.826  1.00  0.00           C  
ATOM   2275  N   ASP A1814       4.148  60.663  10.111  1.00  0.00           N  
ATOM   2276  CA  ASP A1814       4.543  61.881  10.836  1.00  0.00           C  
ATOM   2277  C   ASP A1814       5.394  61.540  12.055  1.00  0.00           C  
ATOM   2278  O   ASP A1814       6.340  62.256  12.390  1.00  0.00           O  
ATOM   2279  CB  ASP A1814       3.311  62.654  11.325  1.00  0.00           C  
ATOM   2280  CG  ASP A1814       2.539  63.319  10.201  1.00  0.00           C  
ATOM   2281  OD1 ASP A1814       2.824  63.040   9.011  1.00  0.00           O  
ATOM   2282  OD2 ASP A1814       1.634  64.121  10.522  1.00  0.00           O  
ATOM   2283  N   LEU A1815       5.031  60.447  12.723  1.00  0.00           N  
ATOM   2284  CA  LEU A1815       5.745  59.981  13.906  1.00  0.00           C  
ATOM   2285  C   LEU A1815       7.171  59.625  13.489  1.00  0.00           C  
ATOM   2286  O   LEU A1815       8.139  60.207  13.995  1.00  0.00           O  
ATOM   2287  CB  LEU A1815       5.050  58.746  14.482  1.00  0.00           C  
ATOM   2288  CG  LEU A1815       5.135  58.438  15.981  1.00  0.00           C  
ATOM   2289  CD1 LEU A1815       5.181  56.909  16.119  1.00  0.00           C  
ATOM   2290  CD2 LEU A1815       6.357  59.101  16.641  1.00  0.00           C  
ATOM   2291  N   LYS A1816       7.292  58.675  12.560  1.00  0.00           N  
ATOM   2292  CA  LYS A1816       8.601  58.252  12.069  1.00  0.00           C  
ATOM   2293  C   LYS A1816       9.461  59.472  11.701  1.00  0.00           C  
ATOM   2294  O   LYS A1816      10.602  59.607  12.145  1.00  0.00           O  
ATOM   2295  CB  LYS A1816       8.435  57.348  10.856  1.00  0.00           C  
ATOM   2296  CG  LYS A1816       7.719  56.057  11.150  1.00  0.00           C  
ATOM   2297  CD  LYS A1816       8.011  55.045  10.052  1.00  0.00           C  
ATOM   2298  CE  LYS A1816       7.368  53.689  10.304  1.00  0.00           C  
ATOM   2299  NZ  LYS A1816       7.969  52.687   9.371  1.00  0.00           N  
ATOM   2300  N   ASN A1817       8.904  60.351  10.879  1.00  0.00           N  
ATOM   2301  CA  ASN A1817       9.583  61.573  10.478  1.00  0.00           C  
ATOM   2302  C   ASN A1817      10.144  62.280  11.712  1.00  0.00           C  
ATOM   2303  O   ASN A1817      11.310  62.687  11.743  1.00  0.00           O  
ATOM   2304  CB  ASN A1817       8.585  62.508   9.798  1.00  0.00           C  
ATOM   2305  CG  ASN A1817       8.707  62.510   8.299  1.00  0.00           C  
ATOM   2306  OD1 ASN A1817       8.770  61.458   7.655  1.00  0.00           O  
ATOM   2307  ND2 ASN A1817       8.726  63.704   7.725  1.00  0.00           N  
ATOM   2308  N   ALA A1818       9.288  62.430  12.722  1.00  0.00           N  
ATOM   2309  CA  ALA A1818       9.657  63.101  13.963  1.00  0.00           C  
ATOM   2310  C   ALA A1818      10.713  62.323  14.737  1.00  0.00           C  
ATOM   2311  O   ALA A1818      11.775  62.855  15.065  1.00  0.00           O  
ATOM   2312  CB  ALA A1818       8.426  63.308  14.824  1.00  0.00           C  
ATOM   2313  N   VAL A1819      10.425  61.057  15.026  1.00  0.00           N  
ATOM   2314  CA  VAL A1819      11.370  60.227  15.758  1.00  0.00           C  
ATOM   2315  C   VAL A1819      12.714  60.178  15.024  1.00  0.00           C  
ATOM   2316  O   VAL A1819      13.761  60.485  15.600  1.00  0.00           O  
ATOM   2317  CB  VAL A1819      10.819  58.800  15.938  1.00  0.00           C  
ATOM   2318  CG1 VAL A1819      11.860  57.922  16.598  1.00  0.00           C  
ATOM   2319  CG2 VAL A1819       9.563  58.840  16.790  1.00  0.00           C  
ATOM   2320  N   ALA A1820      12.679  59.803  13.749  1.00  0.00           N  
ATOM   2321  CA  ALA A1820      13.891  59.722  12.940  1.00  0.00           C  
ATOM   2322  C   ALA A1820      14.801  60.936  13.147  1.00  0.00           C  
ATOM   2323  O   ALA A1820      15.874  60.821  13.740  1.00  0.00           O  
ATOM   2324  CB  ALA A1820      13.523  59.583  11.470  1.00  0.00           C  
ATOM   2325  N   GLU A1821      14.369  62.095  12.662  1.00  0.00           N  
ATOM   2326  CA  GLU A1821      15.154  63.311  12.805  1.00  0.00           C  
ATOM   2327  C   GLU A1821      15.652  63.508  14.233  1.00  0.00           C  
ATOM   2328  O   GLU A1821      16.818  63.851  14.460  1.00  0.00           O  
ATOM   2329  CB  GLU A1821      14.327  64.515  12.368  1.00  0.00           C  
ATOM   2330  CG  GLU A1821      14.093  64.559  10.881  1.00  0.00           C  
ATOM   2331  CD  GLU A1821      15.363  64.255  10.119  1.00  0.00           C  
ATOM   2332  OE1 GLU A1821      16.429  64.723  10.562  1.00  0.00           O  
ATOM   2333  OE2 GLU A1821      15.307  63.554   9.084  1.00  0.00           O  
ATOM   2334  N   GLU A1822      14.763  63.272  15.193  1.00  0.00           N  
ATOM   2335  CA  GLU A1822      15.086  63.420  16.608  1.00  0.00           C  
ATOM   2336  C   GLU A1822      16.113  62.375  17.051  1.00  0.00           C  
ATOM   2337  O   GLU A1822      17.213  62.722  17.481  1.00  0.00           O  
ATOM   2338  CB  GLU A1822      13.804  63.293  17.439  1.00  0.00           C  
ATOM   2339  CG  GLU A1822      13.946  63.699  18.899  1.00  0.00           C  
ATOM   2340  CD  GLU A1822      14.399  65.135  19.059  1.00  0.00           C  
ATOM   2341  OE1 GLU A1822      13.680  66.048  18.597  1.00  0.00           O  
ATOM   2342  OE2 GLU A1822      15.482  65.346  19.647  1.00  0.00           O  
ATOM   2343  N   LEU A1823      15.748  61.100  16.938  1.00  0.00           N  
ATOM   2344  CA  LEU A1823      16.628  60.000  17.314  1.00  0.00           C  
ATOM   2345  C   LEU A1823      18.031  60.316  16.813  1.00  0.00           C  
ATOM   2346  O   LEU A1823      19.015  60.051  17.495  1.00  0.00           O  
ATOM   2347  CB  LEU A1823      16.105  58.688  16.697  1.00  0.00           C  
ATOM   2348  CG  LEU A1823      16.763  57.317  16.953  1.00  0.00           C  
ATOM   2349  CD1 LEU A1823      18.006  57.191  16.097  1.00  0.00           C  
ATOM   2350  CD2 LEU A1823      17.094  57.130  18.434  1.00  0.00           C  
ATOM   2351  N   ILE A1824      18.100  60.912  15.622  1.00  0.00           N  
ATOM   2352  CA  ILE A1824      19.365  61.288  14.983  1.00  0.00           C  
ATOM   2353  C   ILE A1824      20.158  62.339  15.743  1.00  0.00           C  
ATOM   2354  O   ILE A1824      21.371  62.223  15.891  1.00  0.00           O  
ATOM   2355  CB  ILE A1824      19.145  61.808  13.542  1.00  0.00           C  
ATOM   2356  CG1 ILE A1824      18.669  60.657  12.652  1.00  0.00           C  
ATOM   2357  CG2 ILE A1824      20.425  62.401  13.010  1.00  0.00           C  
ATOM   2358  CD1 ILE A1824      18.878  60.872  11.173  1.00  0.00           C  
ATOM   2359  N   LYS A1825      19.493  63.384  16.204  1.00  0.00           N  
ATOM   2360  CA  LYS A1825      20.224  64.387  16.954  1.00  0.00           C  
ATOM   2361  C   LYS A1825      20.745  63.736  18.241  1.00  0.00           C  
ATOM   2362  O   LYS A1825      21.894  63.938  18.642  1.00  0.00           O  
ATOM   2363  CB  LYS A1825      19.318  65.594  17.274  1.00  0.00           C  
ATOM   2364  CG  LYS A1825      19.280  66.681  16.180  1.00  0.00           C  
ATOM   2365  CD  LYS A1825      17.911  67.389  16.081  1.00  0.00           C  
ATOM   2366  CE  LYS A1825      17.476  68.010  17.411  1.00  0.00           C  
ATOM   2367  NZ  LYS A1825      16.075  68.514  17.389  1.00  0.00           N  
ATOM   2368  N   ILE A1826      19.906  62.919  18.865  1.00  0.00           N  
ATOM   2369  CA  ILE A1826      20.284  62.278  20.115  1.00  0.00           C  
ATOM   2370  C   ILE A1826      21.502  61.358  20.039  1.00  0.00           C  
ATOM   2371  O   ILE A1826      22.447  61.530  20.803  1.00  0.00           O  
ATOM   2372  CB  ILE A1826      19.125  61.464  20.712  1.00  0.00           C  
ATOM   2373  CG1 ILE A1826      17.792  62.186  20.522  1.00  0.00           C  
ATOM   2374  CG2 ILE A1826      19.348  61.305  22.187  1.00  0.00           C  
ATOM   2375  CD1 ILE A1826      16.574  61.365  20.995  1.00  0.00           C  
ATOM   2376  N   LEU A1827      21.478  60.379  19.137  1.00  0.00           N  
ATOM   2377  CA  LEU A1827      22.593  59.437  19.003  1.00  0.00           C  
ATOM   2378  C   LEU A1827      23.811  60.082  18.349  1.00  0.00           C  
ATOM   2379  O   LEU A1827      24.880  59.479  18.270  1.00  0.00           O  
ATOM   2380  CB  LEU A1827      22.169  58.227  18.174  1.00  0.00           C  
ATOM   2381  CG  LEU A1827      20.808  57.600  18.472  1.00  0.00           C  
ATOM   2382  CD1 LEU A1827      20.663  56.358  17.624  1.00  0.00           C  
ATOM   2383  CD2 LEU A1827      20.677  57.256  19.944  1.00  0.00           C  
ATOM   2384  N   GLU A1828      23.625  61.315  17.887  1.00  0.00           N  
ATOM   2385  CA  GLU A1828      24.657  62.100  17.215  1.00  0.00           C  
ATOM   2386  C   GLU A1828      25.959  62.212  18.017  1.00  0.00           C  
ATOM   2387  O   GLU A1828      27.012  61.774  17.555  1.00  0.00           O  
ATOM   2388  CB  GLU A1828      24.089  63.495  16.903  1.00  0.00           C  
ATOM   2389  CG  GLU A1828      24.939  64.394  16.012  1.00  0.00           C  
ATOM   2390  CD  GLU A1828      26.173  64.947  16.703  1.00  0.00           C  
ATOM   2391  OE1 GLU A1828      26.042  65.619  17.755  1.00  0.00           O  
ATOM   2392  OE2 GLU A1828      27.280  64.710  16.176  1.00  0.00           O  
ATOM   2393  N   PRO A1829      25.907  62.795  19.231  1.00  0.00           N  
ATOM   2394  CA  PRO A1829      27.117  62.935  20.045  1.00  0.00           C  
ATOM   2395  C   PRO A1829      27.957  61.669  20.114  1.00  0.00           C  
ATOM   2396  O   PRO A1829      29.186  61.732  20.090  1.00  0.00           O  
ATOM   2397  CB  PRO A1829      26.566  63.339  21.409  1.00  0.00           C  
ATOM   2398  CG  PRO A1829      25.397  64.176  21.047  1.00  0.00           C  
ATOM   2399  CD  PRO A1829      24.742  63.345  19.951  1.00  0.00           C  
ATOM   2400  N   ILE A1830      27.286  60.522  20.194  1.00  0.00           N  
ATOM   2401  CA  ILE A1830      27.961  59.232  20.277  1.00  0.00           C  
ATOM   2402  C   ILE A1830      28.695  58.875  18.990  1.00  0.00           C  
ATOM   2403  O   ILE A1830      29.884  58.566  19.031  1.00  0.00           O  
ATOM   2404  CB  ILE A1830      26.964  58.125  20.633  1.00  0.00           C  
ATOM   2405  CG1 ILE A1830      26.308  58.459  21.981  1.00  0.00           C  
ATOM   2406  CG2 ILE A1830      27.675  56.774  20.671  1.00  0.00           C  
ATOM   2407  CD1 ILE A1830      25.165  57.543  22.380  1.00  0.00           C  
ATOM   2408  N   ARG A1831      27.997  58.918  17.856  1.00  0.00           N  
ATOM   2409  CA  ARG A1831      28.626  58.613  16.572  1.00  0.00           C  
ATOM   2410  C   ARG A1831      29.875  59.471  16.443  1.00  0.00           C  
ATOM   2411  O   ARG A1831      30.962  58.979  16.137  1.00  0.00           O  
ATOM   2412  CB  ARG A1831      27.706  58.959  15.399  1.00  0.00           C  
ATOM   2413  CG  ARG A1831      26.329  58.317  15.404  1.00  0.00           C  
ATOM   2414  CD  ARG A1831      25.510  58.792  14.200  1.00  0.00           C  
ATOM   2415  NE  ARG A1831      25.729  60.215  13.916  1.00  0.00           N  
ATOM   2416  CZ  ARG A1831      24.772  61.138  13.853  1.00  0.00           C  
ATOM   2417  NH1 ARG A1831      23.502  60.810  14.057  1.00  0.00           N  
ATOM   2418  NH2 ARG A1831      25.091  62.395  13.568  1.00  0.00           N  
ATOM   2419  N   LYS A1832      29.691  60.766  16.681  1.00  0.00           N  
ATOM   2420  CA  LYS A1832      30.757  61.761  16.592  1.00  0.00           C  
ATOM   2421  C   LYS A1832      32.069  61.267  17.215  1.00  0.00           C  
ATOM   2422  O   LYS A1832      33.031  60.948  16.509  1.00  0.00           O  
ATOM   2423  CB  LYS A1832      30.290  63.065  17.267  1.00  0.00           C  
ATOM   2424  CG  LYS A1832      31.146  64.300  16.982  1.00  0.00           C  
ATOM   2425  CD  LYS A1832      31.137  64.713  15.498  1.00  0.00           C  
ATOM   2426  CE  LYS A1832      29.828  65.386  15.058  1.00  0.00           C  
ATOM   2427  NZ  LYS A1832      29.823  65.796  13.617  1.00  0.00           N  
ATOM   2428  N   ARG A1833      32.093  61.195  18.539  1.00  0.00           N  
ATOM   2429  CA  ARG A1833      33.270  60.756  19.268  1.00  0.00           C  
ATOM   2430  C   ARG A1833      33.632  59.300  19.020  1.00  0.00           C  
ATOM   2431  O   ARG A1833      34.143  58.635  19.912  1.00  0.00           O  
ATOM   2432  CB  ARG A1833      33.051  60.990  20.757  1.00  0.00           C  
ATOM   2433  CG  ARG A1833      31.662  60.606  21.205  1.00  0.00           C  
ATOM   2434  CD  ARG A1833      31.497  60.740  22.702  1.00  0.00           C  
ATOM   2435  NE  ARG A1833      31.661  62.112  23.168  1.00  0.00           N  
ATOM   2436  CZ  ARG A1833      31.694  62.458  24.452  1.00  0.00           C  
ATOM   2437  NH1 ARG A1833      31.575  61.529  25.394  1.00  0.00           N  
ATOM   2438  NH2 ARG A1833      31.846  63.731  24.798  1.00  0.00           N  
ATOM   2439  N   LEU A1834      33.376  58.804  17.813  1.00  0.00           N  
ATOM   2440  CA  LEU A1834      33.713  57.424  17.483  1.00  0.00           C  
ATOM   2441  C   LEU A1834      34.615  57.277  16.254  1.00  0.00           C  
ATOM   2442  O   LEU A1834      35.474  56.371  16.299  1.00  0.00           O  
ATOM   2443  CB  LEU A1834      32.441  56.582  17.319  1.00  0.00           C  
ATOM   2444  CG  LEU A1834      31.761  56.216  18.649  1.00  0.00           C  
ATOM   2445  CD1 LEU A1834      30.474  55.429  18.422  1.00  0.00           C  
ATOM   2446  CD2 LEU A1834      32.735  55.402  19.491  1.00  0.00           C  
TER
END
