# Supplementary material for: Backbone Brackets and Arginine Tweezers delineate Class I and Class II aminoacyl tRNA synthetases
Source: PLoS Comput Biol. 2018 Apr 16;14(4):e1006101. doi: 10.1371/journal.pcbi.1006101 (PMC5919687; doi:10.1371/journal.pcbi.1006101)
Supplement: S11 File — All structures of Class I aaRS with residues renumbered according to the MSA. (GZ) [file pcbi.1006101.s023.tar.gz › 1u7x_B_renum.pdb]

ATOM      1  N   MET B 215      47.097 -19.357  30.177  1.00  0.00           N  
ATOM      2  CA  MET B 215      46.795 -18.138  30.973  1.00  0.00           C  
ATOM      3  C   MET B 215      45.796 -17.226  30.294  1.00  0.00           C  
ATOM      4  O   MET B 215      44.707 -16.977  30.820  1.00  0.00           O  
ATOM      5  CB  MET B 215      48.069 -17.349  31.257  1.00  0.00           C  
ATOM      6  CG  MET B 215      48.550 -17.525  32.679  1.00  0.00           C  
ATOM      7  SD  MET B 215      47.224 -17.293  33.892  1.00  0.00           S  
ATOM      8  CE  MET B 215      47.294 -15.523  34.108  1.00  0.00           C  
ATOM      9  N   ASP B 216      46.174 -16.717  29.129  1.00  0.00           N  
ATOM     10  CA  ASP B 216      45.289 -15.842  28.390  1.00  0.00           C  
ATOM     11  C   ASP B 216      44.759 -14.802  29.369  1.00  0.00           C  
ATOM     12  O   ASP B 216      43.644 -14.923  29.878  1.00  0.00           O  
ATOM     13  CB  ASP B 216      44.137 -16.661  27.796  1.00  0.00           C  
ATOM     14  CG  ASP B 216      43.269 -15.849  26.863  1.00  0.00           C  
ATOM     15  OD1 ASP B 216      43.830 -14.994  26.147  1.00  0.00           O  
ATOM     16  OD2 ASP B 216      42.035 -16.064  26.831  1.00  0.00           O  
ATOM     17  N   GLU B 217      45.573 -13.786  29.640  1.00  0.00           N  
ATOM     18  CA  GLU B 217      45.186 -12.732  30.572  1.00  0.00           C  
ATOM     19  C   GLU B 217      43.803 -12.191  30.267  1.00  0.00           C  
ATOM     20  O   GLU B 217      43.115 -11.722  31.169  1.00  0.00           O  
ATOM     21  CB  GLU B 217      46.164 -11.566  30.524  1.00  0.00           C  
ATOM     22  CG  GLU B 217      47.614 -11.948  30.675  1.00  0.00           C  
ATOM     23  CD  GLU B 217      48.548 -10.768  30.446  1.00  0.00           C  
ATOM     24  OE1 GLU B 217      48.338 -10.016  29.463  1.00  0.00           O  
ATOM     25  OE2 GLU B 217      49.499 -10.600  31.237  1.00  0.00           O  
ATOM     26  N   PHE B 218      43.407 -12.234  28.996  1.00  0.00           N  
ATOM     27  CA  PHE B 218      42.093 -11.745  28.589  1.00  0.00           C  
ATOM     28  C   PHE B 218      40.995 -12.511  29.304  1.00  0.00           C  
ATOM     29  O   PHE B 218      39.997 -11.937  29.741  1.00  0.00           O  
ATOM     30  CB  PHE B 218      41.899 -11.905  27.079  1.00  0.00           C  
ATOM     31  CG  PHE B 218      40.476 -11.710  26.634  1.00  0.00           C  
ATOM     32  CD1 PHE B 218      39.523 -12.711  26.825  1.00  0.00           C  
ATOM     33  CD2 PHE B 218      40.074 -10.506  26.084  1.00  0.00           C  
ATOM     34  CE1 PHE B 218      38.187 -12.510  26.477  1.00  0.00           C  
ATOM     35  CE2 PHE B 218      38.742 -10.293  25.731  1.00  0.00           C  
ATOM     36  CZ  PHE B 218      37.793 -11.296  25.928  1.00  0.00           C  
ATOM     37  N   GLU B 219      41.182 -13.822  29.393  1.00  0.00           N  
ATOM     38  CA  GLU B 219      40.220 -14.695  30.044  1.00  0.00           C  
ATOM     39  C   GLU B 219      40.320 -14.555  31.564  1.00  0.00           C  
ATOM     40  O   GLU B 219      39.333 -14.741  32.281  1.00  0.00           O  
ATOM     41  CB  GLU B 219      40.468 -16.143  29.626  1.00  0.00           C  
ATOM     42  CG  GLU B 219      39.288 -17.050  29.890  1.00  0.00           C  
ATOM     43  CD  GLU B 219      38.046 -16.594  29.157  1.00  0.00           C  
ATOM     44  OE1 GLU B 219      38.107 -16.460  27.913  1.00  0.00           O  
ATOM     45  OE2 GLU B 219      37.010 -16.369  29.825  1.00  0.00           O  
ATOM     46  N   MET B 220      41.517 -14.239  32.053  1.00  0.00           N  
ATOM     47  CA  MET B 220      41.718 -14.039  33.484  1.00  0.00           C  
ATOM     48  C   MET B 220      40.835 -12.859  33.885  1.00  0.00           C  
ATOM     49  O   MET B 220      39.958 -12.977  34.743  1.00  0.00           O  
ATOM     50  CB  MET B 220      43.186 -13.700  33.783  1.00  0.00           C  
ATOM     51  CG  MET B 220      44.176 -14.841  33.552  1.00  0.00           C  
ATOM     52  SD  MET B 220      43.931 -16.285  34.647  1.00  0.00           S  
ATOM     53  CE  MET B 220      44.582 -15.676  36.211  1.00  0.00           C  
ATOM     54  N   ILE B 221      41.087 -11.727  33.228  1.00  0.00           N  
ATOM     55  CA  ILE B 221      40.366 -10.484  33.454  1.00  0.00           C  
ATOM     56  C   ILE B 221      38.883 -10.649  33.156  1.00  0.00           C  
ATOM     57  O   ILE B 221      38.032 -10.123  33.868  1.00  0.00           O  
ATOM     58  CB  ILE B 221      40.905  -9.374  32.550  1.00  0.00           C  
ATOM     59  CG1 ILE B 221      42.425  -9.306  32.649  1.00  0.00           C  
ATOM     60  CG2 ILE B 221      40.303  -8.042  32.961  1.00  0.00           C  
ATOM     61  CD1 ILE B 221      43.049  -8.368  31.638  1.00  0.00           C  
ATOM     62  N   LYS B 222      38.583 -11.369  32.086  1.00  0.00           N  
ATOM     63  CA  LYS B 222      37.208 -11.615  31.677  1.00  0.00           C  
ATOM     64  C   LYS B 222      36.431 -12.108  32.907  1.00  0.00           C  
ATOM     65  O   LYS B 222      35.285 -11.717  33.139  1.00  0.00           O  
ATOM     66  CB  LYS B 222      37.205 -12.675  30.558  1.00  0.00           C  
ATOM     67  CG  LYS B 222      36.068 -12.577  29.559  1.00  0.00           C  
ATOM     68  CD  LYS B 222      34.727 -12.835  30.221  1.00  0.00           C  
ATOM     69  CE  LYS B 222      33.557 -12.382  29.359  1.00  0.00           C  
ATOM     70  NZ  LYS B 222      33.410 -13.246  28.168  1.00  0.00           N  
ATOM     71  N   ARG B 224      37.099 -12.947  33.699  1.00  0.00           N  
ATOM     72  CA  ARG B 224      36.560 -13.569  34.917  1.00  0.00           C  
ATOM     73  C   ARG B 224      35.772 -12.664  35.867  1.00  0.00           C  
ATOM     74  O   ARG B 224      36.241 -11.594  36.260  1.00  0.00           O  
ATOM     75  CB  ARG B 224      37.714 -14.241  35.679  1.00  0.00           C  
ATOM     76  CG  ARG B 224      37.351 -14.889  37.013  1.00  0.00           C  
ATOM     77  CD  ARG B 224      38.517 -15.738  37.537  1.00  0.00           C  
ATOM     78  NE  ARG B 224      38.257 -16.329  38.852  1.00  0.00           N  
ATOM     79  CZ  ARG B 224      38.437 -15.701  40.010  1.00  0.00           C  
ATOM     80  NH1 ARG B 224      38.888 -14.451  40.026  1.00  0.00           N  
ATOM     81  NH2 ARG B 224      38.162 -16.322  41.152  1.00  0.00           N  
ATOM     82  N   ASN B 225      34.580 -13.123  36.250  1.00  0.00           N  
ATOM     83  CA  ASN B 225      33.695 -12.386  37.153  1.00  0.00           C  
ATOM     84  C   ASN B 225      33.564 -10.918  36.787  1.00  0.00           C  
ATOM     85  O   ASN B 225      33.876 -10.021  37.574  1.00  0.00           O  
ATOM     86  CB  ASN B 225      34.169 -12.510  38.593  1.00  0.00           C  
ATOM     87  CG  ASN B 225      33.948 -13.888  39.146  1.00  0.00           C  
ATOM     88  OD1 ASN B 225      32.905 -14.504  38.903  1.00  0.00           O  
ATOM     89  ND2 ASN B 225      34.920 -14.388  39.902  1.00  0.00           N  
ATOM     90  N   THR B 226      33.079 -10.706  35.573  1.00  0.00           N  
ATOM     91  CA  THR B 226      32.870  -9.397  34.996  1.00  0.00           C  
ATOM     92  C   THR B 226      31.466  -9.449  34.411  1.00  0.00           C  
ATOM     93  O   THR B 226      31.180 -10.305  33.578  1.00  0.00           O  
ATOM     94  CB  THR B 226      33.878  -9.164  33.863  1.00  0.00           C  
ATOM     95  OG1 THR B 226      35.204  -9.164  34.395  1.00  0.00           O  
ATOM     96  CG2 THR B 226      33.612  -7.858  33.172  1.00  0.00           C  
ATOM     97  N   SER B 227      30.583  -8.559  34.840  1.00  0.00           N  
ATOM     98  CA  SER B 227      29.227  -8.565  34.309  1.00  0.00           C  
ATOM     99  C   SER B 227      29.223  -8.281  32.812  1.00  0.00           C  
ATOM    100  O   SER B 227      28.234  -8.572  32.136  1.00  0.00           O  
ATOM    101  CB  SER B 227      28.356  -7.530  35.024  1.00  0.00           C  
ATOM    102  OG  SER B 227      28.130  -7.878  36.382  1.00  0.00           O  
ATOM    103  N   GLU B 228      30.327  -7.714  32.311  1.00  0.00           N  
ATOM    104  CA  GLU B 228      30.497  -7.370  30.891  1.00  0.00           C  
ATOM    105  C   GLU B 228      31.768  -6.557  30.634  1.00  0.00           C  
ATOM    106  O   GLU B 228      32.319  -5.927  31.541  1.00  0.00           O  
ATOM    107  CB  GLU B 228      29.301  -6.558  30.376  1.00  0.00           C  
ATOM    108  CG  GLU B 228      29.057  -5.240  31.115  1.00  0.00           C  
ATOM    109  CD  GLU B 228      27.833  -4.468  30.600  1.00  0.00           C  
ATOM    110  OE1 GLU B 228      26.716  -5.040  30.577  1.00  0.00           O  
ATOM    111  OE2 GLU B 228      27.984  -3.281  30.225  1.00  0.00           O  
ATOM    112  N   ILE B 229      32.234  -6.579  29.390  1.00  0.00           N  
ATOM    113  CA  ILE B 229      33.415  -5.815  28.993  1.00  0.00           C  
ATOM    114  C   ILE B 229      33.019  -5.101  27.715  1.00  0.00           C  
ATOM    115  O   ILE B 229      33.069  -5.699  26.635  1.00  0.00           O  
ATOM    116  CB  ILE B 229      34.617  -6.705  28.643  1.00  0.00           C  
ATOM    117  CG1 ILE B 229      35.003  -7.577  29.832  1.00  0.00           C  
ATOM    118  CG2 ILE B 229      35.778  -5.829  28.218  1.00  0.00           C  
ATOM    119  CD1 ILE B 229      36.036  -8.643  29.498  1.00  0.00           C  
ATOM    120  N   ILE B 230      32.603  -3.842  27.824  1.00  0.00           N  
ATOM    121  CA  ILE B 230      32.208  -3.109  26.632  1.00  0.00           C  
ATOM    122  C   ILE B 230      33.353  -2.976  25.647  1.00  0.00           C  
ATOM    123  O   ILE B 230      34.244  -2.112  25.786  1.00  0.00           O  
ATOM    124  CB  ILE B 230      31.641  -1.750  26.961  1.00  0.00           C  
ATOM    125  CG1 ILE B 230      30.235  -1.941  27.537  1.00  0.00           C  
ATOM    126  CG2 ILE B 230      31.601  -0.903  25.718  1.00  0.00           C  
ATOM    127  CD1 ILE B 230      29.367  -2.885  26.712  1.00  0.00           C  
ATOM    128  N   SER B 232      33.277  -3.898  24.677  1.00  0.00           N  
ATOM    129  CA  SER B 232      34.192  -4.119  23.565  1.00  0.00           C  
ATOM    130  C   SER B 232      35.352  -5.044  23.940  1.00  0.00           C  
ATOM    131  O   SER B 232      36.490  -4.583  24.098  1.00  0.00           O  
ATOM    132  CB  SER B 232      34.735  -2.802  23.030  1.00  0.00           C  
ATOM    133  OG  SER B 232      35.300  -3.023  21.756  1.00  0.00           O  
ATOM    134  N   GLU B 233      35.068  -6.341  24.096  1.00  0.00           N  
ATOM    135  CA  GLU B 233      36.126  -7.295  24.425  1.00  0.00           C  
ATOM    136  C   GLU B 233      37.230  -7.128  23.377  1.00  0.00           C  
ATOM    137  O   GLU B 233      38.405  -6.942  23.719  1.00  0.00           O  
ATOM    138  CB  GLU B 233      35.613  -8.741  24.396  1.00  0.00           C  
ATOM    139  CG  GLU B 233      34.327  -8.977  25.181  1.00  0.00           C  
ATOM    140  CD  GLU B 233      34.032 -10.455  25.443  1.00  0.00           C  
ATOM    141  OE1 GLU B 233      34.237 -11.287  24.533  1.00  0.00           O  
ATOM    142  OE2 GLU B 233      33.577 -10.779  26.565  1.00  0.00           O  
ATOM    143  N   GLU B 234      36.841  -7.174  22.101  1.00  0.00           N  
ATOM    144  CA  GLU B 234      37.793  -7.022  21.001  1.00  0.00           C  
ATOM    145  C   GLU B 234      38.761  -5.879  21.310  1.00  0.00           C  
ATOM    146  O   GLU B 234      39.978  -6.036  21.203  1.00  0.00           O  
ATOM    147  CB  GLU B 234      37.050  -6.756  19.681  1.00  0.00           C  
ATOM    148  CG  GLU B 234      36.301  -5.428  19.620  1.00  0.00           C  
ATOM    149  CD  GLU B 234      37.032  -4.360  18.808  1.00  0.00           C  
ATOM    150  OE1 GLU B 234      38.280  -4.400  18.755  1.00  0.00           O  
ATOM    151  OE2 GLU B 234      36.362  -3.471  18.234  1.00  0.00           O  
ATOM    152  N   GLU B 235      38.214  -4.735  21.710  1.00  0.00           N  
ATOM    153  CA  GLU B 235      39.031  -3.581  22.051  1.00  0.00           C  
ATOM    154  C   GLU B 235      39.952  -3.926  23.226  1.00  0.00           C  
ATOM    155  O   GLU B 235      41.126  -3.534  23.230  1.00  0.00           O  
ATOM    156  CB  GLU B 235      38.131  -2.375  22.378  1.00  0.00           C  
ATOM    157  CG  GLU B 235      37.602  -1.641  21.123  1.00  0.00           C  
ATOM    158  CD  GLU B 235      36.446  -0.668  21.401  1.00  0.00           C  
ATOM    159  OE1 GLU B 235      36.555   0.146  22.343  1.00  0.00           O  
ATOM    160  OE2 GLU B 235      35.430  -0.709  20.668  1.00  0.00           O  
ATOM    161  N   LEU B 236      39.437  -4.678  24.204  1.00  0.00           N  
ATOM    162  CA  LEU B 236      40.247  -5.052  25.365  1.00  0.00           C  
ATOM    163  C   LEU B 236      41.473  -5.768  24.847  1.00  0.00           C  
ATOM    164  O   LEU B 236      42.603  -5.465  25.235  1.00  0.00           O  
ATOM    165  CB  LEU B 236      39.486  -5.996  26.299  1.00  0.00           C  
ATOM    166  CG  LEU B 236      39.918  -6.081  27.776  1.00  0.00           C  
ATOM    167  CD1 LEU B 236      39.503  -7.450  28.315  1.00  0.00           C  
ATOM    168  CD2 LEU B 236      41.429  -5.875  27.951  1.00  0.00           C  
ATOM    169  N   ARG B 237      41.227  -6.726  23.960  1.00  0.00           N  
ATOM    170  CA  ARG B 237      42.292  -7.517  23.360  1.00  0.00           C  
ATOM    171  C   ARG B 237      43.327  -6.608  22.702  1.00  0.00           C  
ATOM    172  O   ARG B 237      44.524  -6.705  22.988  1.00  0.00           O  
ATOM    173  CB  ARG B 237      41.705  -8.481  22.327  1.00  0.00           C  
ATOM    174  CG  ARG B 237      40.763  -9.532  22.912  1.00  0.00           C  
ATOM    175  CD  ARG B 237      40.158 -10.424  21.823  1.00  0.00           C  
ATOM    176  NE  ARG B 237      39.269 -11.454  22.358  1.00  0.00           N  
ATOM    177  CZ  ARG B 237      39.669 -12.480  23.105  1.00  0.00           C  
ATOM    178  NH1 ARG B 237      40.955 -12.625  23.411  1.00  0.00           N  
ATOM    179  NH2 ARG B 237      38.778 -13.359  23.554  1.00  0.00           N  
ATOM    180  N   GLU B 238      42.857  -5.720  21.830  1.00  0.00           N  
ATOM    181  CA  GLU B 238      43.736  -4.792  21.134  1.00  0.00           C  
ATOM    182  C   GLU B 238      44.614  -4.059  22.143  1.00  0.00           C  
ATOM    183  O   GLU B 238      45.750  -3.687  21.846  1.00  0.00           O  
ATOM    184  CB  GLU B 238      42.903  -3.786  20.340  1.00  0.00           C  
ATOM    185  CG  GLU B 238      41.795  -4.429  19.514  1.00  0.00           C  
ATOM    186  CD  GLU B 238      41.000  -3.426  18.687  1.00  0.00           C  
ATOM    187  OE1 GLU B 238      40.525  -2.413  19.250  1.00  0.00           O  
ATOM    188  OE2 GLU B 238      40.842  -3.657  17.469  1.00  0.00           O  
ATOM    189  N   VAL B 239      44.075  -3.868  23.344  1.00  0.00           N  
ATOM    190  CA  VAL B 239      44.785  -3.181  24.419  1.00  0.00           C  
ATOM    191  C   VAL B 239      45.913  -4.034  24.992  1.00  0.00           C  
ATOM    192  O   VAL B 239      47.073  -3.616  24.998  1.00  0.00           O  
ATOM    193  CB  VAL B 239      43.821  -2.813  25.564  1.00  0.00           C  
ATOM    194  CG1 VAL B 239      44.556  -2.022  26.636  1.00  0.00           C  
ATOM    195  CG2 VAL B 239      42.656  -2.015  25.017  1.00  0.00           C  
ATOM    196  N   LEU B 240      45.561  -5.223  25.477  1.00  0.00           N  
ATOM    197  CA  LEU B 240      46.529  -6.154  26.058  1.00  0.00           C  
ATOM    198  C   LEU B 240      47.803  -6.252  25.208  1.00  0.00           C  
ATOM    199  O   LEU B 240      48.888  -6.540  25.730  1.00  0.00           O  
ATOM    200  CB  LEU B 240      45.896  -7.547  26.208  1.00  0.00           C  
ATOM    201  CG  LEU B 240      44.652  -7.691  27.098  1.00  0.00           C  
ATOM    202  CD1 LEU B 240      44.056  -9.086  26.949  1.00  0.00           C  
ATOM    203  CD2 LEU B 240      45.024  -7.429  28.548  1.00  0.00           C  
ATOM    204  N   LYS B 241      47.662  -6.006  23.903  1.00  0.00           N  
ATOM    205  CA  LYS B 241      48.789  -6.060  22.976  1.00  0.00           C  
ATOM    206  C   LYS B 241      49.816  -5.005  23.316  1.00  0.00           C  
ATOM    207  O   LYS B 241      51.018  -5.253  23.269  1.00  0.00           O  
ATOM    208  CB  LYS B 241      48.328  -5.836  21.539  1.00  0.00           C  
ATOM    209  CG  LYS B 241      47.453  -6.934  20.991  1.00  0.00           C  
ATOM    210  CD  LYS B 241      47.499  -6.952  19.471  1.00  0.00           C  
ATOM    211  CE  LYS B 241      48.918  -7.221  18.972  1.00  0.00           C  
ATOM    212  NZ  LYS B 241      48.997  -7.398  17.491  1.00  0.00           N  
ATOM    213  N   LYS B 244      49.330  -3.819  23.656  1.00  0.00           N  
ATOM    214  CA  LYS B 244      50.207  -2.713  23.995  1.00  0.00           C  
ATOM    215  C   LYS B 244      51.126  -3.023  25.172  1.00  0.00           C  
ATOM    216  O   LYS B 244      50.866  -3.926  25.973  1.00  0.00           O  
ATOM    217  CB  LYS B 244      49.379  -1.466  24.296  1.00  0.00           C  
ATOM    218  CG  LYS B 244      48.454  -1.079  23.165  1.00  0.00           C  
ATOM    219  CD  LYS B 244      48.364   0.426  23.024  1.00  0.00           C  
ATOM    220  CE  LYS B 244      47.798   1.071  24.272  1.00  0.00           C  
ATOM    221  NZ  LYS B 244      47.962   2.548  24.233  1.00  0.00           N  
ATOM    222  N   ASP B 245      52.215  -2.268  25.251  1.00  0.00           N  
ATOM    223  CA  ASP B 245      53.190  -2.421  26.317  1.00  0.00           C  
ATOM    224  C   ASP B 245      52.768  -1.469  27.419  1.00  0.00           C  
ATOM    225  O   ASP B 245      52.769  -1.817  28.599  1.00  0.00           O  
ATOM    226  CB  ASP B 245      54.583  -2.055  25.804  1.00  0.00           C  
ATOM    227  CG  ASP B 245      54.666  -0.622  25.309  1.00  0.00           C  
ATOM    228  OD1 ASP B 245      53.708  -0.153  24.652  1.00  0.00           O  
ATOM    229  OD2 ASP B 245      55.699   0.030  25.568  1.00  0.00           O  
ATOM    230  N   GLU B 265      52.389  -0.262  27.016  1.00  0.00           N  
ATOM    231  CA  GLU B 265      51.946   0.740  27.964  1.00  0.00           C  
ATOM    232  C   GLU B 265      50.425   0.843  27.951  1.00  0.00           C  
ATOM    233  O   GLU B 265      49.830   1.422  27.036  1.00  0.00           O  
ATOM    234  CB  GLU B 265      52.566   2.096  27.637  1.00  0.00           C  
ATOM    235  CG  GLU B 265      52.262   3.150  28.683  1.00  0.00           C  
ATOM    236  CD  GLU B 265      52.507   2.636  30.092  1.00  0.00           C  
ATOM    237  OE1 GLU B 265      53.672   2.305  30.412  1.00  0.00           O  
ATOM    238  OE2 GLU B 265      51.533   2.555  30.875  1.00  0.00           O  
ATOM    239  N   LYS B 266      49.806   0.261  28.974  1.00  0.00           N  
ATOM    240  CA  LYS B 266      48.356   0.268  29.122  1.00  0.00           C  
ATOM    241  C   LYS B 266      48.017   0.602  30.574  1.00  0.00           C  
ATOM    242  O   LYS B 266      48.639   0.074  31.505  1.00  0.00           O  
ATOM    243  CB  LYS B 266      47.783  -1.100  28.726  1.00  0.00           C  
ATOM    244  CG  LYS B 266      48.516  -2.274  29.350  1.00  0.00           C  
ATOM    245  CD  LYS B 266      48.130  -3.597  28.715  1.00  0.00           C  
ATOM    246  CE  LYS B 266      49.011  -4.723  29.257  1.00  0.00           C  
ATOM    247  NZ  LYS B 266      48.648  -6.087  28.733  1.00  0.00           N  
ATOM    248  N   SER B 267      47.045   1.496  30.756  1.00  0.00           N  
ATOM    249  CA  SER B 267      46.619   1.927  32.084  1.00  0.00           C  
ATOM    250  C   SER B 267      45.105   1.930  32.218  1.00  0.00           C  
ATOM    251  O   SER B 267      44.372   2.026  31.236  1.00  0.00           O  
ATOM    252  CB  SER B 267      47.115   3.342  32.372  1.00  0.00           C  
ATOM    253  OG  SER B 267      46.310   4.298  31.698  1.00  0.00           O  
ATOM    254  N   ALA B 268      44.645   1.838  33.457  1.00  0.00           N  
ATOM    255  CA  ALA B 268      43.220   1.852  33.747  1.00  0.00           C  
ATOM    256  C   ALA B 268      42.998   2.413  35.151  1.00  0.00           C  
ATOM    257  O   ALA B 268      43.881   2.350  36.004  1.00  0.00           O  
ATOM    258  CB  ALA B 268      42.643   0.438  33.630  1.00  0.00           C  
ATOM    259  N   GLN B 269      41.824   2.986  35.380  1.00  0.00           N  
ATOM    260  CA  GLN B 269      41.516   3.536  36.683  1.00  0.00           C  
ATOM    261  C   GLN B 269      40.106   3.201  37.042  1.00  0.00           C  
ATOM    262  O   GLN B 269      39.278   2.965  36.170  1.00  0.00           O  
ATOM    263  CB  GLN B 269      41.660   5.052  36.704  1.00  0.00           C  
ATOM    264  CG  GLN B 269      40.515   5.795  36.056  1.00  0.00           C  
ATOM    265  CD  GLN B 269      40.396   7.228  36.535  1.00  0.00           C  
ATOM    266  OE1 GLN B 269      41.394   7.913  36.738  1.00  0.00           O  
ATOM    267  NE2 GLN B 269      39.164   7.697  36.690  1.00  0.00           N  
ATOM    268  N   ILE B 270      39.857   3.198  38.342  1.00  0.00           N  
ATOM    269  CA  ILE B 270      38.554   2.920  38.901  1.00  0.00           C  
ATOM    270  C   ILE B 270      38.401   4.077  39.845  1.00  0.00           C  
ATOM    271  O   ILE B 270      39.394   4.729  40.154  1.00  0.00           O  
ATOM    272  CB  ILE B 270      38.550   1.586  39.688  1.00  0.00           C  
ATOM    273  CG1 ILE B 270      37.177   1.354  40.316  1.00  0.00           C  
ATOM    274  CG2 ILE B 270      39.638   1.596  40.751  1.00  0.00           C  
ATOM    275  CD1 ILE B 270      36.982  -0.030  40.854  1.00  0.00           C  
ATOM    276  N   GLY B 272      37.185   4.352  40.299  1.00  0.00           N  
ATOM    277  CA  GLY B 272      37.006   5.467  41.213  1.00  0.00           C  
ATOM    278  C   GLY B 272      36.366   5.044  42.516  1.00  0.00           C  
ATOM    279  O   GLY B 272      35.502   4.166  42.528  1.00  0.00           O  
ATOM    280  N   PHE B 273      36.778   5.653  43.621  1.00  0.00           N  
ATOM    281  CA  PHE B 273      36.192   5.308  44.910  1.00  0.00           C  
ATOM    282  C   PHE B 273      35.993   6.558  45.774  1.00  0.00           C  
ATOM    283  O   PHE B 273      36.830   7.458  45.779  1.00  0.00           O  
ATOM    284  CB  PHE B 273      37.090   4.307  45.658  1.00  0.00           C  
ATOM    285  CG  PHE B 273      36.907   2.853  45.248  1.00  0.00           C  
ATOM    286  CD1 PHE B 273      35.648   2.248  45.285  1.00  0.00           C  
ATOM    287  CD2 PHE B 273      38.015   2.066  44.912  1.00  0.00           C  
ATOM    288  CE1 PHE B 273      35.495   0.876  44.998  1.00  0.00           C  
ATOM    289  CE2 PHE B 273      37.870   0.701  44.626  1.00  0.00           C  
ATOM    290  CZ  PHE B 273      36.610   0.106  44.672  1.00  0.00           C  
ATOM    291  N   GLU B 274      34.877   6.623  46.493  1.00  0.00           N  
ATOM    292  CA  GLU B 274      34.624   7.758  47.378  1.00  0.00           C  
ATOM    293  C   GLU B 274      35.110   7.323  48.757  1.00  0.00           C  
ATOM    294  O   GLU B 274      34.654   6.313  49.288  1.00  0.00           O  
ATOM    295  CB  GLU B 274      33.129   8.091  47.433  1.00  0.00           C  
ATOM    296  CG  GLU B 274      32.812   9.391  48.176  1.00  0.00           C  
ATOM    297  CD  GLU B 274      31.322   9.691  48.243  1.00  0.00           C  
ATOM    298  OE1 GLU B 274      30.584   8.918  48.891  1.00  0.00           O  
ATOM    299  OE2 GLU B 274      30.890  10.700  47.645  1.00  0.00           O  
ATOM    300  N   PRO B 275      36.042   8.080  49.359  1.00  0.00           N  
ATOM    301  CA  PRO B 275      36.541   7.690  50.681  1.00  0.00           C  
ATOM    302  C   PRO B 275      35.474   7.036  51.550  1.00  0.00           C  
ATOM    303  O   PRO B 275      34.355   7.535  51.679  1.00  0.00           O  
ATOM    304  CB  PRO B 275      37.049   9.005  51.248  1.00  0.00           C  
ATOM    305  CG  PRO B 275      37.596   9.669  50.024  1.00  0.00           C  
ATOM    306  CD  PRO B 275      36.490   9.443  49.021  1.00  0.00           C  
ATOM    307  N   SER B 276      35.813   5.896  52.127  1.00  0.00           N  
ATOM    308  CA  SER B 276      34.860   5.207  52.964  1.00  0.00           C  
ATOM    309  C   SER B 276      35.460   4.873  54.315  1.00  0.00           C  
ATOM    310  O   SER B 276      36.664   4.637  54.431  1.00  0.00           O  
ATOM    311  CB  SER B 276      34.383   3.931  52.271  1.00  0.00           C  
ATOM    312  OG  SER B 276      33.307   3.339  52.982  1.00  0.00           O  
ATOM    313  N   GLY B 277      34.601   4.879  55.335  1.00  0.00           N  
ATOM    314  CA  GLY B 277      35.018   4.550  56.686  1.00  0.00           C  
ATOM    315  C   GLY B 277      35.247   3.056  56.729  1.00  0.00           C  
ATOM    316  O   GLY B 277      36.383   2.598  56.874  1.00  0.00           O  
ATOM    317  N   LYS B 279      34.179   2.277  56.602  1.00  0.00           N  
ATOM    318  CA  LYS B 279      34.357   0.836  56.589  1.00  0.00           C  
ATOM    319  C   LYS B 279      34.529   0.453  55.100  1.00  0.00           C  
ATOM    320  O   LYS B 279      33.820   0.951  54.222  1.00  0.00           O  
ATOM    321  CB  LYS B 279      33.150   0.100  57.265  1.00  0.00           C  
ATOM    322  CG  LYS B 279      33.307  -0.223  58.810  1.00  0.00           C  
ATOM    323  CD  LYS B 279      32.269  -1.297  59.376  1.00  0.00           C  
ATOM    324  CE  LYS B 279      32.487  -1.748  60.907  1.00  0.00           C  
ATOM    325  NZ  LYS B 279      31.629  -2.906  61.442  1.00  0.00           N  
ATOM    326  N   ILE B 280      35.515  -0.395  54.831  1.00  0.00           N  
ATOM    327  CA  ILE B 280      35.809  -0.886  53.490  1.00  0.00           C  
ATOM    328  C   ILE B 280      35.332  -2.331  53.461  1.00  0.00           C  
ATOM    329  O   ILE B 280      36.057  -3.218  53.889  1.00  0.00           O  
ATOM    330  CB  ILE B 280      37.336  -0.883  53.228  1.00  0.00           C  
ATOM    331  CG1 ILE B 280      37.852   0.548  53.069  1.00  0.00           C  
ATOM    332  CG2 ILE B 280      37.661  -1.701  52.004  1.00  0.00           C  
ATOM    333  CD1 ILE B 280      37.548   1.203  51.703  1.00  0.00           C  
ATOM    334  N   HIS B 281      34.126  -2.580  52.966  1.00  0.00           N  
ATOM    335  CA  HIS B 281      33.590  -3.949  52.918  1.00  0.00           C  
ATOM    336  C   HIS B 281      33.941  -4.729  51.655  1.00  0.00           C  
ATOM    337  O   HIS B 281      34.618  -4.218  50.768  1.00  0.00           O  
ATOM    338  CB  HIS B 281      32.071  -3.926  53.088  1.00  0.00           C  
ATOM    339  CG  HIS B 281      31.390  -2.911  52.229  1.00  0.00           C  
ATOM    340  ND1 HIS B 281      31.508  -2.901  50.856  1.00  0.00           N  
ATOM    341  CD2 HIS B 281      30.621  -1.843  52.549  1.00  0.00           C  
ATOM    342  CE1 HIS B 281      30.845  -1.868  50.368  1.00  0.00           C  
ATOM    343  NE2 HIS B 281      30.297  -1.209  51.374  1.00  0.00           N  
ATOM    344  N   LEU B 282      33.484  -5.976  51.585  1.00  0.00           N  
ATOM    345  CA  LEU B 282      33.761  -6.831  50.427  1.00  0.00           C  
ATOM    346  C   LEU B 282      33.403  -6.125  49.131  1.00  0.00           C  
ATOM    347  O   LEU B 282      33.983  -6.416  48.076  1.00  0.00           O  
ATOM    348  CB  LEU B 282      32.970  -8.147  50.495  1.00  0.00           C  
ATOM    349  CG  LEU B 282      33.259  -9.080  51.667  1.00  0.00           C  
ATOM    350  CD1 LEU B 282      32.458 -10.359  51.502  1.00  0.00           C  
ATOM    351  CD2 LEU B 282      34.756  -9.374  51.725  1.00  0.00           C  
ATOM    352  N   GLY B 283      32.431  -5.217  49.216  1.00  0.00           N  
ATOM    353  CA  GLY B 283      32.016  -4.472  48.043  1.00  0.00           C  
ATOM    354  C   GLY B 283      33.238  -3.967  47.318  1.00  0.00           C  
ATOM    355  O   GLY B 283      33.445  -4.266  46.148  1.00  0.00           O  
ATOM    356  N   HIS B 284      34.067  -3.213  48.024  1.00  0.00           N  
ATOM    357  CA  HIS B 284      35.278  -2.681  47.424  1.00  0.00           C  
ATOM    358  C   HIS B 284      36.182  -3.821  46.986  1.00  0.00           C  
ATOM    359  O   HIS B 284      36.772  -3.786  45.895  1.00  0.00           O  
ATOM    360  CB  HIS B 284      36.015  -1.784  48.422  1.00  0.00           C  
ATOM    361  CG  HIS B 284      35.157  -0.708  49.004  1.00  0.00           C  
ATOM    362  ND1 HIS B 284      34.279  -0.936  50.044  1.00  0.00           N  
ATOM    363  CD2 HIS B 284      35.033   0.602  48.687  1.00  0.00           C  
ATOM    364  CE1 HIS B 284      33.656   0.188  50.347  1.00  0.00           C  
ATOM    365  NE2 HIS B 284      34.095   1.137  49.538  1.00  0.00           N  
ATOM    366  N   TYR B 285      36.273  -4.834  47.843  1.00  0.00           N  
ATOM    367  CA  TYR B 285      37.103  -6.006  47.574  1.00  0.00           C  
ATOM    368  C   TYR B 285      36.857  -6.633  46.185  1.00  0.00           C  
ATOM    369  O   TYR B 285      37.796  -6.835  45.416  1.00  0.00           O  
ATOM    370  CB  TYR B 285      36.889  -7.045  48.683  1.00  0.00           C  
ATOM    371  CG  TYR B 285      38.028  -8.032  48.831  1.00  0.00           C  
ATOM    372  CD1 TYR B 285      39.273  -7.773  48.263  1.00  0.00           C  
ATOM    373  CD2 TYR B 285      37.868  -9.214  49.551  1.00  0.00           C  
ATOM    374  CE1 TYR B 285      40.323  -8.660  48.403  1.00  0.00           C  
ATOM    375  CE2 TYR B 285      38.920 -10.109  49.698  1.00  0.00           C  
ATOM    376  CZ  TYR B 285      40.143  -9.822  49.116  1.00  0.00           C  
ATOM    377  OH  TYR B 285      41.189 -10.702  49.220  1.00  0.00           O  
ATOM    378  N   LEU B 286      35.600  -6.924  45.869  1.00  0.00           N  
ATOM    379  CA  LEU B 286      35.242  -7.507  44.579  1.00  0.00           C  
ATOM    380  C   LEU B 286      35.943  -6.837  43.407  1.00  0.00           C  
ATOM    381  O   LEU B 286      36.249  -7.486  42.405  1.00  0.00           O  
ATOM    382  CB  LEU B 286      33.737  -7.395  44.345  1.00  0.00           C  
ATOM    383  CG  LEU B 286      33.229  -7.969  43.015  1.00  0.00           C  
ATOM    384  CD1 LEU B 286      33.342  -9.483  43.042  1.00  0.00           C  
ATOM    385  CD2 LEU B 286      31.783  -7.564  42.785  1.00  0.00           C  
ATOM    386  N   GLN B 288      36.181  -5.533  43.535  1.00  0.00           N  
ATOM    387  CA  GLN B 288      36.821  -4.750  42.482  1.00  0.00           C  
ATOM    388  C   GLN B 288      38.292  -4.465  42.691  1.00  0.00           C  
ATOM    389  O   GLN B 288      39.050  -4.476  41.732  1.00  0.00           O  
ATOM    390  CB  GLN B 288      36.113  -3.420  42.306  1.00  0.00           C  
ATOM    391  CG  GLN B 288      34.674  -3.519  41.903  1.00  0.00           C  
ATOM    392  CD  GLN B 288      34.096  -2.164  41.620  1.00  0.00           C  
ATOM    393  OE1 GLN B 288      34.498  -1.495  40.667  1.00  0.00           O  
ATOM    394  NE2 GLN B 288      33.154  -1.738  42.453  1.00  0.00           N  
ATOM    395  N   ILE B 289      38.712  -4.169  43.916  1.00  0.00           N  
ATOM    396  CA  ILE B 289      40.133  -3.915  44.103  1.00  0.00           C  
ATOM    397  C   ILE B 289      40.838  -5.185  43.679  1.00  0.00           C  
ATOM    398  O   ILE B 289      42.045  -5.186  43.445  1.00  0.00           O  
ATOM    399  CB  ILE B 289      40.514  -3.617  45.556  1.00  0.00           C  
ATOM    400  CG1 ILE B 289      39.832  -2.332  46.028  1.00  0.00           C  
ATOM    401  CG2 ILE B 289      42.035  -3.487  45.664  1.00  0.00           C  
ATOM    402  CD1 ILE B 289      40.385  -1.064  45.406  1.00  0.00           C  
ATOM    403  N   LYS B 290      40.072  -6.271  43.599  1.00  0.00           N  
ATOM    404  CA  LYS B 290      40.614  -7.549  43.162  1.00  0.00           C  
ATOM    405  C   LYS B 290      40.815  -7.450  41.651  1.00  0.00           C  
ATOM    406  O   LYS B 290      41.938  -7.544  41.151  1.00  0.00           O  
ATOM    407  CB  LYS B 290      39.647  -8.694  43.487  1.00  0.00           C  
ATOM    408  CG  LYS B 290      39.601  -9.085  44.966  1.00  0.00           C  
ATOM    409  CD  LYS B 290      38.620 -10.231  45.254  1.00  0.00           C  
ATOM    410  CE  LYS B 290      39.092 -11.551  44.659  1.00  0.00           C  
ATOM    411  NZ  LYS B 290      38.138 -12.653  44.963  1.00  0.00           N  
ATOM    412  N   LYS B 291      39.712  -7.245  40.935  1.00  0.00           N  
ATOM    413  CA  LYS B 291      39.737  -7.111  39.483  1.00  0.00           C  
ATOM    414  C   LYS B 291      40.823  -6.121  39.081  1.00  0.00           C  
ATOM    415  O   LYS B 291      41.503  -6.313  38.074  1.00  0.00           O  
ATOM    416  CB  LYS B 291      38.369  -6.628  38.981  1.00  0.00           C  
ATOM    417  CG  LYS B 291      38.239  -6.544  37.467  1.00  0.00           C  
ATOM    418  CD  LYS B 291      38.727  -7.828  36.767  1.00  0.00           C  
ATOM    419  CE  LYS B 291      37.962  -9.076  37.212  1.00  0.00           C  
ATOM    420  NZ  LYS B 291      38.505 -10.330  36.616  1.00  0.00           N  
ATOM    421  N   MET B 292      40.984  -5.067  39.880  1.00  0.00           N  
ATOM    422  CA  MET B 292      41.990  -4.043  39.616  1.00  0.00           C  
ATOM    423  C   MET B 292      43.357  -4.698  39.569  1.00  0.00           C  
ATOM    424  O   MET B 292      44.179  -4.394  38.708  1.00  0.00           O  
ATOM    425  CB  MET B 292      41.956  -2.965  40.706  1.00  0.00           C  
ATOM    426  CG  MET B 292      40.689  -2.107  40.696  1.00  0.00           C  
ATOM    427  SD  MET B 292      40.287  -1.398  39.061  1.00  0.00           S  
ATOM    428  CE  MET B 292      41.674  -0.260  38.835  1.00  0.00           C  
ATOM    429  N   ILE B 293      43.577  -5.614  40.503  1.00  0.00           N  
ATOM    430  CA  ILE B 293      44.827  -6.353  40.605  1.00  0.00           C  
ATOM    431  C   ILE B 293      45.069  -7.247  39.381  1.00  0.00           C  
ATOM    432  O   ILE B 293      46.202  -7.379  38.919  1.00  0.00           O  
ATOM    433  CB  ILE B 293      44.833  -7.206  41.895  1.00  0.00           C  
ATOM    434  CG1 ILE B 293      44.911  -6.281  43.118  1.00  0.00           C  
ATOM    435  CG2 ILE B 293      45.986  -8.190  41.864  1.00  0.00           C  
ATOM    436  CD1 ILE B 293      44.831  -6.989  44.449  1.00  0.00           C  
ATOM    437  N   ASP B 294      44.007  -7.860  38.863  1.00  0.00           N  
ATOM    438  CA  ASP B 294      44.113  -8.710  37.676  1.00  0.00           C  
ATOM    439  C   ASP B 294      44.706  -7.901  36.524  1.00  0.00           C  
ATOM    440  O   ASP B 294      45.568  -8.381  35.785  1.00  0.00           O  
ATOM    441  CB  ASP B 294      42.734  -9.211  37.236  1.00  0.00           C  
ATOM    442  CG  ASP B 294      42.047 -10.025  38.295  1.00  0.00           C  
ATOM    443  OD1 ASP B 294      42.692 -10.960  38.810  1.00  0.00           O  
ATOM    444  OD2 ASP B 294      40.870  -9.735  38.603  1.00  0.00           O  
ATOM    445  N   LEU B 295      44.218  -6.672  36.373  1.00  0.00           N  
ATOM    446  CA  LEU B 295      44.675  -5.793  35.316  1.00  0.00           C  
ATOM    447  C   LEU B 295      46.088  -5.283  35.558  1.00  0.00           C  
ATOM    448  O   LEU B 295      46.795  -4.949  34.608  1.00  0.00           O  
ATOM    449  CB  LEU B 295      43.686  -4.635  35.144  1.00  0.00           C  
ATOM    450  CG  LEU B 295      42.466  -4.992  34.277  1.00  0.00           C  
ATOM    451  CD1 LEU B 295      41.269  -4.128  34.629  1.00  0.00           C  
ATOM    452  CD2 LEU B 295      42.831  -4.832  32.814  1.00  0.00           C  
ATOM    453  N   GLN B 296      46.511  -5.229  36.817  1.00  0.00           N  
ATOM    454  CA  GLN B 296      47.863  -4.764  37.115  1.00  0.00           C  
ATOM    455  C   GLN B 296      48.783  -5.908  36.775  1.00  0.00           C  
ATOM    456  O   GLN B 296      49.927  -5.696  36.387  1.00  0.00           O  
ATOM    457  CB  GLN B 296      48.043  -4.427  38.595  1.00  0.00           C  
ATOM    458  CG  GLN B 296      48.241  -5.646  39.487  1.00  0.00           C  
ATOM    459  CD  GLN B 296      48.596  -5.280  40.908  1.00  0.00           C  
ATOM    460  OE1 GLN B 296      49.716  -4.848  41.194  1.00  0.00           O  
ATOM    461  NE2 GLN B 296      47.637  -5.441  41.811  1.00  0.00           N  
ATOM    462  N   ASN B 297      48.265  -7.123  36.936  1.00  0.00           N  
ATOM    463  CA  ASN B 297      49.028  -8.328  36.643  1.00  0.00           C  
ATOM    464  C   ASN B 297      49.104  -8.591  35.141  1.00  0.00           C  
ATOM    465  O   ASN B 297      49.922  -9.394  34.691  1.00  0.00           O  
ATOM    466  CB  ASN B 297      48.422  -9.551  37.342  1.00  0.00           C  
ATOM    467  CG  ASN B 297      48.476  -9.448  38.855  1.00  0.00           C  
ATOM    468  OD1 ASN B 297      49.482  -9.025  39.431  1.00  0.00           O  
ATOM    469  ND2 ASN B 297      47.393  -9.849  39.508  1.00  0.00           N  
ATOM    470  N   ALA B 298      48.240  -7.931  34.372  1.00  0.00           N  
ATOM    471  CA  ALA B 298      48.248  -8.075  32.921  1.00  0.00           C  
ATOM    472  C   ALA B 298      49.203  -7.008  32.401  1.00  0.00           C  
ATOM    473  O   ALA B 298      49.602  -7.024  31.237  1.00  0.00           O  
ATOM    474  CB  ALA B 298      46.850  -7.862  32.353  1.00  0.00           C  
ATOM    475  N   GLY B 305      49.568  -6.085  33.288  1.00  0.00           N  
ATOM    476  CA  GLY B 305      50.482  -5.018  32.932  1.00  0.00           C  
ATOM    477  C   GLY B 305      49.915  -3.629  33.141  1.00  0.00           C  
ATOM    478  O   GLY B 305      50.673  -2.683  33.354  1.00  0.00           O  
ATOM    479  N   PHE B 306      48.589  -3.505  33.077  1.00  0.00           N  
ATOM    480  CA  PHE B 306      47.920  -2.218  33.253  1.00  0.00           C  
ATOM    481  C   PHE B 306      48.369  -1.488  34.511  1.00  0.00           C  
ATOM    482  O   PHE B 306      48.213  -2.006  35.616  1.00  0.00           O  
ATOM    483  CB  PHE B 306      46.402  -2.392  33.346  1.00  0.00           C  
ATOM    484  CG  PHE B 306      45.754  -2.838  32.077  1.00  0.00           C  
ATOM    485  CD1 PHE B 306      45.922  -4.133  31.611  1.00  0.00           C  
ATOM    486  CD2 PHE B 306      44.953  -1.965  31.352  1.00  0.00           C  
ATOM    487  CE1 PHE B 306      45.298  -4.556  30.435  1.00  0.00           C  
ATOM    488  CE2 PHE B 306      44.324  -2.376  30.176  1.00  0.00           C  
ATOM    489  CZ  PHE B 306      44.498  -3.676  29.717  1.00  0.00           C  
ATOM    490  N   ASP B 307      48.912  -0.284  34.342  1.00  0.00           N  
ATOM    491  CA  ASP B 307      49.343   0.529  35.477  1.00  0.00           C  
ATOM    492  C   ASP B 307      48.071   1.026  36.117  1.00  0.00           C  
ATOM    493  O   ASP B 307      47.293   1.746  35.489  1.00  0.00           O  
ATOM    494  CB  ASP B 307      50.172   1.708  35.001  1.00  0.00           C  
ATOM    495  CG  ASP B 307      51.513   1.282  34.465  1.00  0.00           C  
ATOM    496  OD1 ASP B 307      52.460   1.158  35.274  1.00  0.00           O  
ATOM    497  OD2 ASP B 307      51.612   1.056  33.237  1.00  0.00           O  
ATOM    498  N   ILE B 308      47.865   0.640  37.369  1.00  0.00           N  
ATOM    499  CA  ILE B 308      46.656   1.005  38.082  1.00  0.00           C  
ATOM    500  C   ILE B 308      46.604   2.431  38.614  1.00  0.00           C  
ATOM    501  O   ILE B 308      47.600   2.993  39.064  1.00  0.00           O  
ATOM    502  CB  ILE B 308      46.402   0.027  39.243  1.00  0.00           C  
ATOM    503  CG1 ILE B 308      46.799  -1.386  38.812  1.00  0.00           C  
ATOM    504  CG2 ILE B 308      44.922   0.023  39.618  1.00  0.00           C  
ATOM    505  CD1 ILE B 308      46.050  -1.897  37.607  1.00  0.00           C  
ATOM    506  N   ILE B 309      45.407   2.998  38.540  1.00  0.00           N  
ATOM    507  CA  ILE B 309      45.135   4.342  39.008  1.00  0.00           C  
ATOM    508  C   ILE B 309      43.832   4.382  39.797  1.00  0.00           C  
ATOM    509  O   ILE B 309      42.754   4.128  39.259  1.00  0.00           O  
ATOM    510  CB  ILE B 309      45.005   5.320  37.839  1.00  0.00           C  
ATOM    511  CG1 ILE B 309      46.380   5.592  37.232  1.00  0.00           C  
ATOM    512  CG2 ILE B 309      44.358   6.614  38.315  1.00  0.00           C  
ATOM    513  CD1 ILE B 309      46.362   6.668  36.164  1.00  0.00           C  
ATOM    514  N   ILE B 310      43.932   4.696  41.079  1.00  0.00           N  
ATOM    515  CA  ILE B 310      42.739   4.790  41.900  1.00  0.00           C  
ATOM    516  C   ILE B 310      42.435   6.273  42.057  1.00  0.00           C  
ATOM    517  O   ILE B 310      43.340   7.092  42.198  1.00  0.00           O  
ATOM    518  CB  ILE B 310      42.953   4.142  43.281  1.00  0.00           C  
ATOM    519  CG1 ILE B 310      43.380   2.676  43.103  1.00  0.00           C  
ATOM    520  CG2 ILE B 310      41.671   4.224  44.101  1.00  0.00           C  
ATOM    521  CD1 ILE B 310      42.365   1.801  42.370  1.00  0.00           C  
ATOM    522  N   LEU B 311      41.162   6.626  42.005  1.00  0.00           N  
ATOM    523  CA  LEU B 311      40.779   8.019  42.131  1.00  0.00           C  
ATOM    524  C   LEU B 311      39.795   8.231  43.279  1.00  0.00           C  
ATOM    525  O   LEU B 311      38.602   7.925  43.159  1.00  0.00           O  
ATOM    526  CB  LEU B 311      40.174   8.506  40.816  1.00  0.00           C  
ATOM    527  CG  LEU B 311      39.470   9.859  40.898  1.00  0.00           C  
ATOM    528  CD1 LEU B 311      40.442  10.881  41.436  1.00  0.00           C  
ATOM    529  CD2 LEU B 311      38.948  10.263  39.529  1.00  0.00           C  
ATOM    530  N   LEU B 312      40.306   8.753  44.389  1.00  0.00           N  
ATOM    531  CA  LEU B 312      39.498   9.006  45.571  1.00  0.00           C  
ATOM    532  C   LEU B 312      38.758  10.331  45.378  1.00  0.00           C  
ATOM    533  O   LEU B 312      39.308  11.399  45.637  1.00  0.00           O  
ATOM    534  CB  LEU B 312      40.404   9.076  46.808  1.00  0.00           C  
ATOM    535  CG  LEU B 312      41.426   7.939  47.004  1.00  0.00           C  
ATOM    536  CD1 LEU B 312      42.480   8.338  48.048  1.00  0.00           C  
ATOM    537  CD2 LEU B 312      40.694   6.662  47.401  1.00  0.00           C  
ATOM    538  N   ALA B 313      37.516  10.256  44.909  1.00  0.00           N  
ATOM    539  CA  ALA B 313      36.704  11.447  44.673  1.00  0.00           C  
ATOM    540  C   ALA B 313      36.345  12.129  45.985  1.00  0.00           C  
ATOM    541  O   ALA B 313      35.209  12.051  46.464  1.00  0.00           O  
ATOM    542  CB  ALA B 313      35.451  11.074  43.924  1.00  0.00           C  
ATOM    543  N   ASP B 314      37.337  12.800  46.553  1.00  0.00           N  
ATOM    544  CA  ASP B 314      37.194  13.506  47.816  1.00  0.00           C  
ATOM    545  C   ASP B 314      36.353  14.764  47.652  1.00  0.00           C  
ATOM    546  O   ASP B 314      35.757  15.253  48.614  1.00  0.00           O  
ATOM    547  CB  ASP B 314      38.575  13.880  48.335  1.00  0.00           C  
ATOM    548  CG  ASP B 314      39.310  14.811  47.394  1.00  0.00           C  
ATOM    549  OD1 ASP B 314      39.395  14.509  46.185  1.00  0.00           O  
ATOM    550  OD2 ASP B 314      39.806  15.850  47.867  1.00  0.00           O  
ATOM    551  N   LEU B 315      36.308  15.284  46.432  1.00  0.00           N  
ATOM    552  CA  LEU B 315      35.548  16.490  46.165  1.00  0.00           C  
ATOM    553  C   LEU B 315      34.065  16.210  46.230  1.00  0.00           C  
ATOM    554  O   LEU B 315      33.327  16.934  46.886  1.00  0.00           O  
ATOM    555  CB  LEU B 315      35.908  17.057  44.798  1.00  0.00           C  
ATOM    556  CG  LEU B 315      35.706  18.564  44.639  1.00  0.00           C  
ATOM    557  CD1 LEU B 315      34.227  18.909  44.693  1.00  0.00           C  
ATOM    558  CD2 LEU B 315      36.483  19.295  45.742  1.00  0.00           C  
ATOM    559  N   HIS B 316      33.617  15.166  45.549  1.00  0.00           N  
ATOM    560  CA  HIS B 316      32.204  14.841  45.590  1.00  0.00           C  
ATOM    561  C   HIS B 316      31.827  14.728  47.057  1.00  0.00           C  
ATOM    562  O   HIS B 316      30.869  15.348  47.515  1.00  0.00           O  
ATOM    563  CB  HIS B 316      31.934  13.520  44.872  1.00  0.00           C  
ATOM    564  CG  HIS B 316      32.364  13.519  43.438  1.00  0.00           C  
ATOM    565  ND1 HIS B 316      31.926  14.458  42.528  1.00  0.00           N  
ATOM    566  CD2 HIS B 316      33.213  12.708  42.761  1.00  0.00           C  
ATOM    567  CE1 HIS B 316      32.489  14.227  41.354  1.00  0.00           C  
ATOM    568  NE2 HIS B 316      33.275  13.171  41.469  1.00  0.00           N  
ATOM    569  N   ALA B 317      32.616  13.951  47.792  1.00  0.00           N  
ATOM    570  CA  ALA B 317      32.399  13.732  49.219  1.00  0.00           C  
ATOM    571  C   ALA B 317      32.294  15.048  49.959  1.00  0.00           C  
ATOM    572  O   ALA B 317      31.463  15.191  50.850  1.00  0.00           O  
ATOM    573  CB  ALA B 317      33.531  12.901  49.801  1.00  0.00           C  
ATOM    574  N   TYR B 318      33.144  16.003  49.588  1.00  0.00           N  
ATOM    575  CA  TYR B 318      33.145  17.323  50.215  1.00  0.00           C  
ATOM    576  C   TYR B 318      31.807  17.980  49.982  1.00  0.00           C  
ATOM    577  O   TYR B 318      31.086  18.321  50.909  1.00  0.00           O  
ATOM    578  CB  TYR B 318      34.229  18.214  49.614  1.00  0.00           C  
ATOM    579  CG  TYR B 318      34.147  19.635  50.112  1.00  0.00           C  
ATOM    580  CD1 TYR B 318      33.142  20.506  49.664  1.00  0.00           C  
ATOM    581  CD2 TYR B 318      35.028  20.092  51.089  1.00  0.00           C  
ATOM    582  CE1 TYR B 318      33.020  21.797  50.189  1.00  0.00           C  
ATOM    583  CE2 TYR B 318      34.915  21.373  51.620  1.00  0.00           C  
ATOM    584  CZ  TYR B 318      33.913  22.217  51.170  1.00  0.00           C  
ATOM    585  OH  TYR B 318      33.817  23.472  51.720  1.00  0.00           O  
ATOM    586  N   LEU B 334      31.497  18.166  48.712  1.00  0.00           N  
ATOM    587  CA  LEU B 334      30.250  18.784  48.312  1.00  0.00           C  
ATOM    588  C   LEU B 334      29.009  18.273  49.045  1.00  0.00           C  
ATOM    589  O   LEU B 334      28.150  19.069  49.443  1.00  0.00           O  
ATOM    590  CB  LEU B 334      30.076  18.626  46.800  1.00  0.00           C  
ATOM    591  CG  LEU B 334      30.927  19.642  46.043  1.00  0.00           C  
ATOM    592  CD1 LEU B 334      31.004  19.284  44.575  1.00  0.00           C  
ATOM    593  CD2 LEU B 334      30.326  21.025  46.266  1.00  0.00           C  
ATOM    594  N   ASN B 336      28.910  16.959  49.226  1.00  0.00           N  
ATOM    595  CA  ASN B 336      27.750  16.391  49.906  1.00  0.00           C  
ATOM    596  C   ASN B 336      27.788  16.595  51.411  1.00  0.00           C  
ATOM    597  O   ASN B 336      27.393  15.735  52.193  1.00  0.00           O  
ATOM    598  CB  ASN B 336      27.598  14.915  49.549  1.00  0.00           C  
ATOM    599  CG  ASN B 336      27.116  14.716  48.120  1.00  0.00           C  
ATOM    600  OD1 ASN B 336      27.088  13.599  47.609  1.00  0.00           O  
ATOM    601  ND2 ASN B 336      26.729  15.807  47.471  1.00  0.00           N  
ATOM    602  N   GLN B 340      28.267  17.774  51.787  1.00  0.00           N  
ATOM    603  CA  GLN B 340      28.367  18.213  53.169  1.00  0.00           C  
ATOM    604  C   GLN B 340      28.892  17.170  54.134  1.00  0.00           C  
ATOM    605  O   GLN B 340      28.553  17.187  55.317  1.00  0.00           O  
ATOM    606  CB  GLN B 340      27.002  18.736  53.635  1.00  0.00           C  
ATOM    607  CG  GLN B 340      26.430  19.801  52.700  1.00  0.00           C  
ATOM    608  CD  GLN B 340      25.182  20.466  53.243  1.00  0.00           C  
ATOM    609  OE1 GLN B 340      24.234  19.791  53.648  1.00  0.00           O  
ATOM    610  NE2 GLN B 340      25.168  21.803  53.243  1.00  0.00           N  
ATOM    611  N   LYS B 408      29.713  16.255  53.633  1.00  0.00           N  
ATOM    612  CA  LYS B 408      30.291  15.244  54.503  1.00  0.00           C  
ATOM    613  C   LYS B 408      31.483  15.881  55.209  1.00  0.00           C  
ATOM    614  O   LYS B 408      31.299  16.735  56.077  1.00  0.00           O  
ATOM    615  CB  LYS B 408      30.710  14.007  53.704  1.00  0.00           C  
ATOM    616  CG  LYS B 408      29.525  13.138  53.300  1.00  0.00           C  
ATOM    617  CD  LYS B 408      29.856  12.139  52.186  1.00  0.00           C  
ATOM    618  CE  LYS B 408      30.520  10.852  52.693  1.00  0.00           C  
ATOM    619  NZ  LYS B 408      30.691   9.869  51.573  1.00  0.00           N  
ATOM    620  N   GLY B 418      32.699  15.505  54.829  1.00  0.00           N  
ATOM    621  CA  GLY B 418      33.863  16.077  55.486  1.00  0.00           C  
ATOM    622  C   GLY B 418      34.326  17.458  55.044  1.00  0.00           C  
ATOM    623  O   GLY B 418      33.574  18.234  54.458  1.00  0.00           O  
ATOM    624  N   GLU B 419      35.581  17.755  55.363  1.00  0.00           N  
ATOM    625  CA  GLU B 419      36.237  19.008  55.021  1.00  0.00           C  
ATOM    626  C   GLU B 419      37.546  18.581  54.379  1.00  0.00           C  
ATOM    627  O   GLU B 419      38.525  18.348  55.072  1.00  0.00           O  
ATOM    628  CB  GLU B 419      36.531  19.821  56.289  1.00  0.00           C  
ATOM    629  CG  GLU B 419      35.431  20.780  56.727  1.00  0.00           C  
ATOM    630  CD  GLU B 419      35.250  21.940  55.761  1.00  0.00           C  
ATOM    631  OE1 GLU B 419      34.738  21.719  54.643  1.00  0.00           O  
ATOM    632  OE2 GLU B 419      35.630  23.075  56.113  1.00  0.00           O  
ATOM    633  N   LEU B 420      37.558  18.463  53.060  1.00  0.00           N  
ATOM    634  CA  LEU B 420      38.754  18.033  52.346  1.00  0.00           C  
ATOM    635  C   LEU B 420      39.852  17.389  53.197  1.00  0.00           C  
ATOM    636  O   LEU B 420      39.939  16.168  53.271  1.00  0.00           O  
ATOM    637  CB  LEU B 420      39.353  19.192  51.551  1.00  0.00           C  
ATOM    638  CG  LEU B 420      38.647  19.577  50.251  1.00  0.00           C  
ATOM    639  CD1 LEU B 420      39.660  20.248  49.337  1.00  0.00           C  
ATOM    640  CD2 LEU B 420      38.074  18.346  49.562  1.00  0.00           C  
ATOM    641  N   ASP B 421      40.687  18.207  53.834  1.00  0.00           N  
ATOM    642  CA  ASP B 421      41.787  17.696  54.649  1.00  0.00           C  
ATOM    643  C   ASP B 421      41.317  16.640  55.644  1.00  0.00           C  
ATOM    644  O   ASP B 421      42.073  15.751  56.034  1.00  0.00           O  
ATOM    645  CB  ASP B 421      42.504  18.853  55.380  1.00  0.00           C  
ATOM    646  CG  ASP B 421      41.830  19.254  56.696  1.00  0.00           C  
ATOM    647  OD1 ASP B 421      40.596  19.454  56.704  1.00  0.00           O  
ATOM    648  OD2 ASP B 421      42.546  19.384  57.722  1.00  0.00           O  
ATOM    649  N   GLU B 422      40.057  16.748  56.038  1.00  0.00           N  
ATOM    650  CA  GLU B 422      39.431  15.823  56.973  1.00  0.00           C  
ATOM    651  C   GLU B 422      39.278  14.514  56.197  1.00  0.00           C  
ATOM    652  O   GLU B 422      39.895  13.491  56.504  1.00  0.00           O  
ATOM    653  CB  GLU B 422      38.062  16.387  57.344  1.00  0.00           C  
ATOM    654  CG  GLU B 422      37.529  16.055  58.719  1.00  0.00           C  
ATOM    655  CD  GLU B 422      36.269  16.854  59.024  1.00  0.00           C  
ATOM    656  OE1 GLU B 422      36.359  18.099  59.134  1.00  0.00           O  
ATOM    657  OE2 GLU B 422      35.189  16.238  59.138  1.00  0.00           O  
ATOM    658  N   ILE B 423      38.437  14.575  55.175  1.00  0.00           N  
ATOM    659  CA  ILE B 423      38.190  13.449  54.299  1.00  0.00           C  
ATOM    660  C   ILE B 423      39.535  12.842  53.921  1.00  0.00           C  
ATOM    661  O   ILE B 423      39.735  11.638  54.022  1.00  0.00           O  
ATOM    662  CB  ILE B 423      37.456  13.943  53.038  1.00  0.00           C  
ATOM    663  CG1 ILE B 423      36.030  14.333  53.419  1.00  0.00           C  
ATOM    664  CG2 ILE B 423      37.511  12.903  51.936  1.00  0.00           C  
ATOM    665  CD1 ILE B 423      35.316  15.118  52.365  1.00  0.00           C  
ATOM    666  N   ARG B 424      40.460  13.697  53.507  1.00  0.00           N  
ATOM    667  CA  ARG B 424      41.781  13.258  53.097  1.00  0.00           C  
ATOM    668  C   ARG B 424      42.277  12.089  53.926  1.00  0.00           C  
ATOM    669  O   ARG B 424      42.609  11.042  53.376  1.00  0.00           O  
ATOM    670  CB  ARG B 424      42.783  14.412  53.193  1.00  0.00           C  
ATOM    671  CG  ARG B 424      44.154  14.126  52.557  1.00  0.00           C  
ATOM    672  CD  ARG B 424      44.132  14.151  51.018  1.00  0.00           C  
ATOM    673  NE  ARG B 424      44.133  15.494  50.415  1.00  0.00           N  
ATOM    674  CZ  ARG B 424      43.074  16.299  50.303  1.00  0.00           C  
ATOM    675  NH1 ARG B 424      41.885  15.925  50.756  1.00  0.00           N  
ATOM    676  NH2 ARG B 424      43.203  17.479  49.712  1.00  0.00           N  
ATOM    677  N   LYS B 425      42.314  12.249  55.246  1.00  0.00           N  
ATOM    678  CA  LYS B 425      42.808  11.167  56.085  1.00  0.00           C  
ATOM    679  C   LYS B 425      41.975   9.905  55.938  1.00  0.00           C  
ATOM    680  O   LYS B 425      42.504   8.804  56.033  1.00  0.00           O  
ATOM    681  CB  LYS B 425      42.897  11.587  57.558  1.00  0.00           C  
ATOM    682  CG  LYS B 425      41.589  11.820  58.280  1.00  0.00           C  
ATOM    683  CD  LYS B 425      41.861  12.134  59.758  1.00  0.00           C  
ATOM    684  CE  LYS B 425      40.607  12.590  60.515  1.00  0.00           C  
ATOM    685  NZ  LYS B 425      40.152  13.973  60.159  1.00  0.00           N  
ATOM    686  N   ILE B 426      40.678  10.048  55.695  1.00  0.00           N  
ATOM    687  CA  ILE B 426      39.835   8.871  55.509  1.00  0.00           C  
ATOM    688  C   ILE B 426      40.245   8.110  54.254  1.00  0.00           C  
ATOM    689  O   ILE B 426      40.402   6.885  54.281  1.00  0.00           O  
ATOM    690  CB  ILE B 426      38.354   9.248  55.391  1.00  0.00           C  
ATOM    691  CG1 ILE B 426      37.830   9.614  56.766  1.00  0.00           C  
ATOM    692  CG2 ILE B 426      37.550   8.096  54.829  1.00  0.00           C  
ATOM    693  CD1 ILE B 426      38.030   8.516  57.765  1.00  0.00           C  
ATOM    694  N   GLY B 427      40.412   8.834  53.152  1.00  0.00           N  
ATOM    695  CA  GLY B 427      40.810   8.183  51.921  1.00  0.00           C  
ATOM    696  C   GLY B 427      42.172   7.536  52.089  1.00  0.00           C  
ATOM    697  O   GLY B 427      42.390   6.398  51.684  1.00  0.00           O  
ATOM    698  N   ASP B 429      43.095   8.267  52.702  1.00  0.00           N  
ATOM    699  CA  ASP B 429      44.439   7.757  52.915  1.00  0.00           C  
ATOM    700  C   ASP B 429      44.436   6.461  53.735  1.00  0.00           C  
ATOM    701  O   ASP B 429      45.371   5.662  53.644  1.00  0.00           O  
ATOM    702  CB  ASP B 429      45.302   8.842  53.565  1.00  0.00           C  
ATOM    703  CG  ASP B 429      45.626   9.981  52.600  1.00  0.00           C  
ATOM    704  OD1 ASP B 429      46.309   9.726  51.579  1.00  0.00           O  
ATOM    705  OD2 ASP B 429      45.193  11.128  52.852  1.00  0.00           O  
ATOM    706  N   TYR B 431      43.385   6.258  54.530  1.00  0.00           N  
ATOM    707  CA  TYR B 431      43.231   5.028  55.310  1.00  0.00           C  
ATOM    708  C   TYR B 431      42.841   3.950  54.297  1.00  0.00           C  
ATOM    709  O   TYR B 431      43.387   2.852  54.294  1.00  0.00           O  
ATOM    710  CB  TYR B 431      42.117   5.177  56.361  1.00  0.00           C  
ATOM    711  CG  TYR B 431      41.409   3.872  56.738  1.00  0.00           C  
ATOM    712  CD1 TYR B 431      42.078   2.844  57.405  1.00  0.00           C  
ATOM    713  CD2 TYR B 431      40.069   3.660  56.395  1.00  0.00           C  
ATOM    714  CE1 TYR B 431      41.429   1.639  57.713  1.00  0.00           C  
ATOM    715  CE2 TYR B 431      39.419   2.462  56.700  1.00  0.00           C  
ATOM    716  CZ  TYR B 431      40.102   1.460  57.354  1.00  0.00           C  
ATOM    717  OH  TYR B 431      39.461   0.276  57.629  1.00  0.00           O  
ATOM    718  N   ASN B 432      41.887   4.277  53.431  1.00  0.00           N  
ATOM    719  CA  ASN B 432      41.454   3.340  52.404  1.00  0.00           C  
ATOM    720  C   ASN B 432      42.693   2.958  51.603  1.00  0.00           C  
ATOM    721  O   ASN B 432      42.933   1.783  51.320  1.00  0.00           O  
ATOM    722  CB  ASN B 432      40.417   3.990  51.479  1.00  0.00           C  
ATOM    723  CG  ASN B 432      39.183   4.485  52.226  1.00  0.00           C  
ATOM    724  OD1 ASN B 432      38.266   5.031  51.617  1.00  0.00           O  
ATOM    725  ND2 ASN B 432      39.155   4.299  53.546  1.00  0.00           N  
ATOM    726  N   LYS B 433      43.487   3.967  51.247  1.00  0.00           N  
ATOM    727  CA  LYS B 433      44.700   3.730  50.480  1.00  0.00           C  
ATOM    728  C   LYS B 433      45.421   2.541  51.114  1.00  0.00           C  
ATOM    729  O   LYS B 433      45.862   1.633  50.414  1.00  0.00           O  
ATOM    730  CB  LYS B 433      45.603   4.972  50.494  1.00  0.00           C  
ATOM    731  CG  LYS B 433      46.872   4.799  49.647  1.00  0.00           C  
ATOM    732  CD  LYS B 433      47.880   5.940  49.826  1.00  0.00           C  
ATOM    733  CE  LYS B 433      49.056   5.790  48.853  1.00  0.00           C  
ATOM    734  NZ  LYS B 433      50.078   6.871  48.960  1.00  0.00           N  
ATOM    735  N   LYS B 434      45.506   2.552  52.445  1.00  0.00           N  
ATOM    736  CA  LYS B 434      46.165   1.495  53.220  1.00  0.00           C  
ATOM    737  C   LYS B 434      45.464   0.145  53.097  1.00  0.00           C  
ATOM    738  O   LYS B 434      46.112  -0.891  52.953  1.00  0.00           O  
ATOM    739  CB  LYS B 434      46.220   1.881  54.701  1.00  0.00           C  
ATOM    740  CG  LYS B 434      47.047   3.112  55.008  1.00  0.00           C  
ATOM    741  CD  LYS B 434      46.845   3.577  56.450  1.00  0.00           C  
ATOM    742  CE  LYS B 434      47.776   4.743  56.810  1.00  0.00           C  
ATOM    743  NZ  LYS B 434      47.655   5.934  55.911  1.00  0.00           N  
ATOM    744  N   VAL B 435      44.138   0.164  53.177  1.00  0.00           N  
ATOM    745  CA  VAL B 435      43.346  -1.056  53.073  1.00  0.00           C  
ATOM    746  C   VAL B 435      43.518  -1.686  51.696  1.00  0.00           C  
ATOM    747  O   VAL B 435      43.637  -2.904  51.579  1.00  0.00           O  
ATOM    748  CB  VAL B 435      41.846  -0.767  53.312  1.00  0.00           C  
ATOM    749  CG1 VAL B 435      41.030  -2.046  53.155  1.00  0.00           C  
ATOM    750  CG2 VAL B 435      41.650  -0.154  54.696  1.00  0.00           C  
ATOM    751  N   PHE B 436      43.526  -0.850  50.658  1.00  0.00           N  
ATOM    752  CA  PHE B 436      43.696  -1.328  49.293  1.00  0.00           C  
ATOM    753  C   PHE B 436      45.112  -1.858  49.124  1.00  0.00           C  
ATOM    754  O   PHE B 436      45.365  -2.729  48.290  1.00  0.00           O  
ATOM    755  CB  PHE B 436      43.444  -0.205  48.282  1.00  0.00           C  
ATOM    756  CG  PHE B 436      42.025   0.282  48.246  1.00  0.00           C  
ATOM    757  CD1 PHE B 436      40.978  -0.540  48.640  1.00  0.00           C  
ATOM    758  CD2 PHE B 436      41.735   1.561  47.784  1.00  0.00           C  
ATOM    759  CE1 PHE B 436      39.656  -0.095  48.573  1.00  0.00           C  
ATOM    760  CE2 PHE B 436      40.424   2.019  47.711  1.00  0.00           C  
ATOM    761  CZ  PHE B 436      39.378   1.192  48.106  1.00  0.00           C  
ATOM    762  N   GLU B 437      46.037  -1.322  49.911  1.00  0.00           N  
ATOM    763  CA  GLU B 437      47.422  -1.773  49.868  1.00  0.00           C  
ATOM    764  C   GLU B 437      47.514  -3.113  50.621  1.00  0.00           C  
ATOM    765  O   GLU B 437      48.226  -4.035  50.208  1.00  0.00           O  
ATOM    766  CB  GLU B 437      48.338  -0.716  50.502  1.00  0.00           C  
ATOM    767  CG  GLU B 437      48.520   0.524  49.636  1.00  0.00           C  
ATOM    768  CD  GLU B 437      49.291   1.630  50.331  1.00  0.00           C  
ATOM    769  OE1 GLU B 437      48.790   2.165  51.340  1.00  0.00           O  
ATOM    770  OE2 GLU B 437      50.399   1.969  49.865  1.00  0.00           O  
ATOM    771  N   ALA B 438      46.768  -3.212  51.719  1.00  0.00           N  
ATOM    772  CA  ALA B 438      46.728  -4.426  52.521  1.00  0.00           C  
ATOM    773  C   ALA B 438      45.969  -5.510  51.755  1.00  0.00           C  
ATOM    774  O   ALA B 438      45.780  -6.617  52.248  1.00  0.00           O  
ATOM    775  CB  ALA B 438      46.047  -4.147  53.851  1.00  0.00           C  
ATOM    776  N   MET B 439      45.522  -5.183  50.548  1.00  0.00           N  
ATOM    777  CA  MET B 439      44.800  -6.142  49.721  1.00  0.00           C  
ATOM    778  C   MET B 439      45.719  -6.615  48.604  1.00  0.00           C  
ATOM    779  O   MET B 439      45.340  -7.453  47.790  1.00  0.00           O  
ATOM    780  CB  MET B 439      43.545  -5.510  49.116  1.00  0.00           C  
ATOM    781  CG  MET B 439      42.485  -5.125  50.128  1.00  0.00           C  
ATOM    782  SD  MET B 439      41.082  -4.263  49.382  1.00  0.00           S  
ATOM    783  CE  MET B 439      39.710  -5.277  49.932  1.00  0.00           C  
ATOM    784  N   GLY B 444      46.929  -6.067  48.567  1.00  0.00           N  
ATOM    785  CA  GLY B 444      47.883  -6.463  47.549  1.00  0.00           C  
ATOM    786  C   GLY B 444      47.690  -5.780  46.207  1.00  0.00           C  
ATOM    787  O   GLY B 444      47.616  -6.439  45.170  1.00  0.00           O  
ATOM    788  N   LEU B 445      47.616  -4.453  46.223  1.00  0.00           N  
ATOM    789  CA  LEU B 445      47.435  -3.708  44.994  1.00  0.00           C  
ATOM    790  C   LEU B 445      48.482  -2.624  44.813  1.00  0.00           C  
ATOM    791  O   LEU B 445      48.553  -1.667  45.573  1.00  0.00           O  
ATOM    792  CB  LEU B 445      46.028  -3.089  44.942  1.00  0.00           C  
ATOM    793  CG  LEU B 445      45.700  -2.090  43.813  1.00  0.00           C  
ATOM    794  CD1 LEU B 445      45.960  -2.704  42.433  1.00  0.00           C  
ATOM    795  CD2 LEU B 445      44.244  -1.653  43.941  1.00  0.00           C  
ATOM    796  N   LYS B 460      49.322  -2.790  43.806  1.00  0.00           N  
ATOM    797  CA  LYS B 460      50.316  -1.780  43.522  1.00  0.00           C  
ATOM    798  C   LYS B 460      49.486  -0.804  42.705  1.00  0.00           C  
ATOM    799  O   LYS B 460      48.708  -1.230  41.852  1.00  0.00           O  
ATOM    800  CB  LYS B 460      51.430  -2.357  42.654  1.00  0.00           C  
ATOM    801  CG  LYS B 460      52.011  -3.662  43.157  1.00  0.00           C  
ATOM    802  CD  LYS B 460      53.042  -4.192  42.171  1.00  0.00           C  
ATOM    803  CE  LYS B 460      53.716  -5.457  42.679  1.00  0.00           C  
ATOM    804  NZ  LYS B 460      54.458  -5.211  43.943  1.00  0.00           N  
ATOM    805  N   ALA B 472      49.615   0.490  42.964  1.00  0.00           N  
ATOM    806  CA  ALA B 472      48.843   1.449  42.194  1.00  0.00           C  
ATOM    807  C   ALA B 472      49.165   2.903  42.480  1.00  0.00           C  
ATOM    808  O   ALA B 472      49.901   3.238  43.409  1.00  0.00           O  
ATOM    809  CB  ALA B 472      47.348   1.202  42.398  1.00  0.00           C  
ATOM    810  N   LYS B 473      48.590   3.756  41.641  1.00  0.00           N  
ATOM    811  CA  LYS B 473      48.742   5.199  41.722  1.00  0.00           C  
ATOM    812  C   LYS B 473      47.452   5.738  42.361  1.00  0.00           C  
ATOM    813  O   LYS B 473      46.343   5.423  41.903  1.00  0.00           O  
ATOM    814  CB  LYS B 473      48.930   5.757  40.307  1.00  0.00           C  
ATOM    815  CG  LYS B 473      49.348   7.213  40.226  1.00  0.00           C  
ATOM    816  CD  LYS B 473      49.517   7.640  38.773  1.00  0.00           C  
ATOM    817  CE  LYS B 473      49.999   9.079  38.665  1.00  0.00           C  
ATOM    818  NZ  LYS B 473      50.134   9.511  37.245  1.00  0.00           N  
ATOM    819  N   TYR B 474      47.598   6.530  43.423  1.00  0.00           N  
ATOM    820  CA  TYR B 474      46.446   7.087  44.119  1.00  0.00           C  
ATOM    821  C   TYR B 474      46.333   8.602  43.944  1.00  0.00           C  
ATOM    822  O   TYR B 474      47.312   9.326  44.118  1.00  0.00           O  
ATOM    823  CB  TYR B 474      46.518   6.710  45.592  1.00  0.00           C  
ATOM    824  CG  TYR B 474      46.461   5.216  45.810  1.00  0.00           C  
ATOM    825  CD1 TYR B 474      47.491   4.391  45.372  1.00  0.00           C  
ATOM    826  CD2 TYR B 474      45.370   4.624  46.439  1.00  0.00           C  
ATOM    827  CE1 TYR B 474      47.442   3.010  45.554  1.00  0.00           C  
ATOM    828  CE2 TYR B 474      45.307   3.247  46.629  1.00  0.00           C  
ATOM    829  CZ  TYR B 474      46.348   2.440  46.183  1.00  0.00           C  
ATOM    830  OH  TYR B 474      46.295   1.066  46.360  1.00  0.00           O  
ATOM    831  N   VAL B 475      45.134   9.075  43.593  1.00  0.00           N  
ATOM    832  CA  VAL B 475      44.908  10.502  43.358  1.00  0.00           C  
ATOM    833  C   VAL B 475      43.582  11.054  43.883  1.00  0.00           C  
ATOM    834  O   VAL B 475      42.559  10.368  43.882  1.00  0.00           O  
ATOM    835  CB  VAL B 475      44.976  10.826  41.851  1.00  0.00           C  
ATOM    836  CG1 VAL B 475      46.278  10.312  41.268  1.00  0.00           C  
ATOM    837  CG2 VAL B 475      43.797  10.201  41.133  1.00  0.00           C  
ATOM    838  N   TYR B 476      43.611  12.306  44.324  1.00  0.00           N  
ATOM    839  CA  TYR B 476      42.414  12.959  44.827  1.00  0.00           C  
ATOM    840  C   TYR B 476      41.793  13.843  43.741  1.00  0.00           C  
ATOM    841  O   TYR B 476      42.483  14.616  43.081  1.00  0.00           O  
ATOM    842  CB  TYR B 476      42.750  13.798  46.059  1.00  0.00           C  
ATOM    843  CG  TYR B 476      43.028  12.974  47.285  1.00  0.00           C  
ATOM    844  CD1 TYR B 476      44.249  12.329  47.453  1.00  0.00           C  
ATOM    845  CD2 TYR B 476      42.043  12.792  48.256  1.00  0.00           C  
ATOM    846  CE1 TYR B 476      44.479  11.514  48.565  1.00  0.00           C  
ATOM    847  CE2 TYR B 476      42.257  11.983  49.364  1.00  0.00           C  
ATOM    848  CZ  TYR B 476      43.472  11.346  49.515  1.00  0.00           C  
ATOM    849  OH  TYR B 476      43.668  10.538  50.609  1.00  0.00           O  
ATOM    850  N   GLY B 477      40.487  13.726  43.553  1.00  0.00           N  
ATOM    851  CA  GLY B 477      39.839  14.529  42.538  1.00  0.00           C  
ATOM    852  C   GLY B 477      39.952  16.014  42.823  1.00  0.00           C  
ATOM    853  O   GLY B 477      40.001  16.837  41.908  1.00  0.00           O  
ATOM    854  N   SER B 478      39.998  16.363  44.100  1.00  0.00           N  
ATOM    855  CA  SER B 478      40.084  17.757  44.490  1.00  0.00           C  
ATOM    856  C   SER B 478      41.349  18.415  43.974  1.00  0.00           C  
ATOM    857  O   SER B 478      41.489  19.633  44.043  1.00  0.00           O  
ATOM    858  CB  SER B 478      40.060  17.892  46.014  1.00  0.00           C  
ATOM    859  OG  SER B 478      41.346  17.628  46.575  1.00  0.00           O  
ATOM    860  N   THR B 479      42.278  17.629  43.455  1.00  0.00           N  
ATOM    861  CA  THR B 479      43.519  18.224  42.998  1.00  0.00           C  
ATOM    862  C   THR B 479      43.551  18.565  41.514  1.00  0.00           C  
ATOM    863  O   THR B 479      44.515  19.147  41.026  1.00  0.00           O  
ATOM    864  CB  THR B 479      44.715  17.323  43.362  1.00  0.00           C  
ATOM    865  OG1 THR B 479      44.727  16.160  42.523  1.00  0.00           O  
ATOM    866  CG2 THR B 479      44.599  16.868  44.811  1.00  0.00           C  
ATOM    867  N   PHE B 482      42.497  18.209  40.790  1.00  0.00           N  
ATOM    868  CA  PHE B 482      42.445  18.522  39.368  1.00  0.00           C  
ATOM    869  C   PHE B 482      41.060  18.931  38.856  1.00  0.00           C  
ATOM    870  O   PHE B 482      40.918  19.887  38.090  1.00  0.00           O  
ATOM    871  CB  PHE B 482      42.984  17.352  38.536  1.00  0.00           C  
ATOM    872  CG  PHE B 482      42.176  16.082  38.638  1.00  0.00           C  
ATOM    873  CD1 PHE B 482      42.230  15.285  39.777  1.00  0.00           C  
ATOM    874  CD2 PHE B 482      41.413  15.648  37.556  1.00  0.00           C  
ATOM    875  CE1 PHE B 482      41.540  14.070  39.830  1.00  0.00           C  
ATOM    876  CE2 PHE B 482      40.726  14.443  37.601  1.00  0.00           C  
ATOM    877  CZ  PHE B 482      40.790  13.653  38.740  1.00  0.00           C  
ATOM    878  N   GLN B 485      40.041  18.215  39.301  1.00  0.00           N  
ATOM    879  CA  GLN B 485      38.689  18.479  38.871  1.00  0.00           C  
ATOM    880  C   GLN B 485      38.187  19.912  39.069  1.00  0.00           C  
ATOM    881  O   GLN B 485      37.059  20.253  38.684  1.00  0.00           O  
ATOM    882  CB  GLN B 485      37.783  17.447  39.532  1.00  0.00           C  
ATOM    883  CG  GLN B 485      38.137  16.056  39.067  1.00  0.00           C  
ATOM    884  CD  GLN B 485      37.345  14.971  39.728  1.00  0.00           C  
ATOM    885  OE1 GLN B 485      37.498  14.685  40.915  1.00  0.00           O  
ATOM    886  NE2 GLN B 485      36.485  14.346  38.954  1.00  0.00           N  
ATOM    887  N   LEU B 486      39.033  20.769  39.623  1.00  0.00           N  
ATOM    888  CA  LEU B 486      38.625  22.149  39.818  1.00  0.00           C  
ATOM    889  C   LEU B 486      39.534  23.118  39.096  1.00  0.00           C  
ATOM    890  O   LEU B 486      39.463  24.321  39.311  1.00  0.00           O  
ATOM    891  CB  LEU B 486      38.584  22.489  41.300  1.00  0.00           C  
ATOM    892  CG  LEU B 486      37.386  21.926  42.060  1.00  0.00           C  
ATOM    893  CD1 LEU B 486      37.518  22.232  43.538  1.00  0.00           C  
ATOM    894  CD2 LEU B 486      36.109  22.529  41.498  1.00  0.00           C  
ATOM    895  N   ASP B 489      40.382  22.577  38.231  1.00  0.00           N  
ATOM    896  CA  ASP B 489      41.317  23.369  37.441  1.00  0.00           C  
ATOM    897  C   ASP B 489      40.603  24.008  36.252  1.00  0.00           C  
ATOM    898  O   ASP B 489      39.694  23.413  35.669  1.00  0.00           O  
ATOM    899  CB  ASP B 489      42.442  22.472  36.929  1.00  0.00           C  
ATOM    900  CG  ASP B 489      43.208  21.800  38.051  1.00  0.00           C  
ATOM    901  OD1 ASP B 489      42.682  21.748  39.191  1.00  0.00           O  
ATOM    902  OD2 ASP B 489      44.332  21.317  37.787  1.00  0.00           O  
ATOM    903  N   LYS B 490      41.022  25.215  35.889  1.00  0.00           N  
ATOM    904  CA  LYS B 490      40.406  25.913  34.767  1.00  0.00           C  
ATOM    905  C   LYS B 490      40.150  24.956  33.621  1.00  0.00           C  
ATOM    906  O   LYS B 490      39.004  24.656  33.300  1.00  0.00           O  
ATOM    907  CB  LYS B 490      41.296  27.061  34.276  1.00  0.00           C  
ATOM    908  CG  LYS B 490      41.247  28.314  35.122  1.00  0.00           C  
ATOM    909  CD  LYS B 490      42.237  29.362  34.619  1.00  0.00           C  
ATOM    910  CE  LYS B 490      42.251  30.592  35.542  1.00  0.00           C  
ATOM    911  NZ  LYS B 490      43.300  31.598  35.210  1.00  0.00           N  
ATOM    912  N   ASP B 494      41.229  24.471  33.020  1.00  0.00           N  
ATOM    913  CA  ASP B 494      41.156  23.548  31.891  1.00  0.00           C  
ATOM    914  C   ASP B 494      40.137  22.427  32.081  1.00  0.00           C  
ATOM    915  O   ASP B 494      39.278  22.212  31.220  1.00  0.00           O  
ATOM    916  CB  ASP B 494      42.535  22.949  31.638  1.00  0.00           C  
ATOM    917  CG  ASP B 494      43.174  22.432  32.907  1.00  0.00           C  
ATOM    918  OD1 ASP B 494      43.429  23.252  33.821  1.00  0.00           O  
ATOM    919  OD2 ASP B 494      43.411  21.206  32.995  1.00  0.00           O  
ATOM    920  N   TYR B 495      40.231  21.716  33.203  1.00  0.00           N  
ATOM    921  CA  TYR B 495      39.313  20.617  33.472  1.00  0.00           C  
ATOM    922  C   TYR B 495      37.870  21.118  33.502  1.00  0.00           C  
ATOM    923  O   TYR B 495      36.988  20.559  32.826  1.00  0.00           O  
ATOM    924  CB  TYR B 495      39.648  19.953  34.802  1.00  0.00           C  
ATOM    925  CG  TYR B 495      38.828  18.713  35.099  1.00  0.00           C  
ATOM    926  CD1 TYR B 495      39.275  17.450  34.727  1.00  0.00           C  
ATOM    927  CD2 TYR B 495      37.624  18.801  35.778  1.00  0.00           C  
ATOM    928  CE1 TYR B 495      38.543  16.307  35.036  1.00  0.00           C  
ATOM    929  CE2 TYR B 495      36.888  17.674  36.088  1.00  0.00           C  
ATOM    930  CZ  TYR B 495      37.349  16.429  35.721  1.00  0.00           C  
ATOM    931  OH  TYR B 495      36.626  15.305  36.060  1.00  0.00           O  
ATOM    932  N   THR B 496      37.631  22.167  34.290  1.00  0.00           N  
ATOM    933  CA  THR B 496      36.292  22.744  34.404  1.00  0.00           C  
ATOM    934  C   THR B 496      35.800  23.211  33.038  1.00  0.00           C  
ATOM    935  O   THR B 496      34.611  23.096  32.711  1.00  0.00           O  
ATOM    936  CB  THR B 496      36.281  23.953  35.363  1.00  0.00           C  
ATOM    937  OG1 THR B 496      36.554  23.503  36.693  1.00  0.00           O  
ATOM    938  CG2 THR B 496      34.925  24.661  35.327  1.00  0.00           C  
ATOM    939  N   LEU B 498      36.733  23.732  32.248  1.00  0.00           N  
ATOM    940  CA  LEU B 498      36.419  24.244  30.931  1.00  0.00           C  
ATOM    941  C   LEU B 498      35.818  23.166  30.069  1.00  0.00           C  
ATOM    942  O   LEU B 498      34.804  23.393  29.404  1.00  0.00           O  
ATOM    943  CB  LEU B 498      37.675  24.813  30.271  1.00  0.00           C  
ATOM    944  CG  LEU B 498      37.569  25.279  28.811  1.00  0.00           C  
ATOM    945  CD1 LEU B 498      36.331  26.140  28.615  1.00  0.00           C  
ATOM    946  CD2 LEU B 498      38.829  26.039  28.427  1.00  0.00           C  
ATOM    947  N   ASN B 499      36.431  21.986  30.094  1.00  0.00           N  
ATOM    948  CA  ASN B 499      35.938  20.884  29.284  1.00  0.00           C  
ATOM    949  C   ASN B 499      34.634  20.307  29.822  1.00  0.00           C  
ATOM    950  O   ASN B 499      33.837  19.753  29.072  1.00  0.00           O  
ATOM    951  CB  ASN B 499      36.994  19.796  29.157  1.00  0.00           C  
ATOM    952  CG  ASN B 499      36.864  19.035  27.853  1.00  0.00           C  
ATOM    953  OD1 ASN B 499      36.923  19.631  26.782  1.00  0.00           O  
ATOM    954  ND2 ASN B 499      36.672  17.720  27.935  1.00  0.00           N  
ATOM    955  N   VAL B 500      34.419  20.419  31.127  1.00  0.00           N  
ATOM    956  CA  VAL B 500      33.156  19.948  31.698  1.00  0.00           C  
ATOM    957  C   VAL B 500      32.063  20.741  30.978  1.00  0.00           C  
ATOM    958  O   VAL B 500      31.077  20.178  30.509  1.00  0.00           O  
ATOM    959  CB  VAL B 500      33.063  20.211  33.253  1.00  0.00           C  
ATOM    960  CG1 VAL B 500      31.604  20.199  33.722  1.00  0.00           C  
ATOM    961  CG2 VAL B 500      33.835  19.134  34.010  1.00  0.00           C  
ATOM    962  N   TYR B 501      32.269  22.051  30.878  1.00  0.00           N  
ATOM    963  CA  TYR B 501      31.314  22.918  30.210  1.00  0.00           C  
ATOM    964  C   TYR B 501      31.190  22.618  28.704  1.00  0.00           C  
ATOM    965  O   TYR B 501      30.082  22.590  28.167  1.00  0.00           O  
ATOM    966  CB  TYR B 501      31.687  24.384  30.421  1.00  0.00           C  
ATOM    967  CG  TYR B 501      31.729  24.849  31.864  1.00  0.00           C  
ATOM    968  CD1 TYR B 501      30.926  24.279  32.842  1.00  0.00           C  
ATOM    969  CD2 TYR B 501      32.523  25.931  32.223  1.00  0.00           C  
ATOM    970  CE1 TYR B 501      30.914  24.793  34.147  1.00  0.00           C  
ATOM    971  CE2 TYR B 501      32.520  26.449  33.506  1.00  0.00           C  
ATOM    972  CZ  TYR B 501      31.716  25.892  34.469  1.00  0.00           C  
ATOM    973  OH  TYR B 501      31.689  26.501  35.718  1.00  0.00           O  
ATOM    974  N   ARG B 502      32.311  22.403  28.021  1.00  0.00           N  
ATOM    975  CA  ARG B 502      32.260  22.075  26.595  1.00  0.00           C  
ATOM    976  C   ARG B 502      31.392  20.819  26.489  1.00  0.00           C  
ATOM    977  O   ARG B 502      30.489  20.726  25.661  1.00  0.00           O  
ATOM    978  CB  ARG B 502      33.668  21.785  26.059  1.00  0.00           C  
ATOM    979  CG  ARG B 502      34.573  22.999  25.919  1.00  0.00           C  
ATOM    980  CD  ARG B 502      34.488  23.563  24.513  1.00  0.00           C  
ATOM    981  NE  ARG B 502      35.201  24.835  24.324  1.00  0.00           N  
ATOM    982  CZ  ARG B 502      36.471  25.071  24.661  1.00  0.00           C  
ATOM    983  NH1 ARG B 502      37.217  24.125  25.232  1.00  0.00           N  
ATOM    984  NH2 ARG B 502      37.007  26.258  24.396  1.00  0.00           N  
ATOM    985  N   LEU B 503      31.674  19.860  27.359  1.00  0.00           N  
ATOM    986  CA  LEU B 503      30.926  18.615  27.417  1.00  0.00           C  
ATOM    987  C   LEU B 503      29.454  18.890  27.725  1.00  0.00           C  
ATOM    988  O   LEU B 503      28.566  18.219  27.182  1.00  0.00           O  
ATOM    989  CB  LEU B 503      31.512  17.697  28.505  1.00  0.00           C  
ATOM    990  CG  LEU B 503      32.649  16.773  28.065  1.00  0.00           C  
ATOM    991  CD1 LEU B 503      33.586  16.402  29.202  1.00  0.00           C  
ATOM    992  CD2 LEU B 503      32.014  15.542  27.457  1.00  0.00           C  
ATOM    993  N   ALA B 504      29.195  19.875  28.589  1.00  0.00           N  
ATOM    994  CA  ALA B 504      27.826  20.195  28.988  1.00  0.00           C  
ATOM    995  C   ALA B 504      26.975  20.587  27.793  1.00  0.00           C  
ATOM    996  O   ALA B 504      25.748  20.455  27.812  1.00  0.00           O  
ATOM    997  CB  ALA B 504      27.824  21.299  30.030  1.00  0.00           C  
ATOM    998  N   LEU B 841      27.633  21.055  26.741  1.00  0.00           N  
ATOM    999  CA  LEU B 841      26.935  21.460  25.529  1.00  0.00           C  
ATOM   1000  C   LEU B 841      26.619  20.243  24.689  1.00  0.00           C  
ATOM   1001  O   LEU B 841      25.810  20.309  23.767  1.00  0.00           O  
ATOM   1002  CB  LEU B 841      27.807  22.412  24.716  1.00  0.00           C  
ATOM   1003  CG  LEU B 841      27.266  23.821  24.495  1.00  0.00           C  
ATOM   1004  CD1 LEU B 841      25.803  23.962  24.972  1.00  0.00           C  
ATOM   1005  CD2 LEU B 841      28.196  24.764  25.192  1.00  0.00           C  
ATOM   1006  N   LYS B 844      27.272  19.133  25.018  1.00  0.00           N  
ATOM   1007  CA  LYS B 844      27.106  17.879  24.299  1.00  0.00           C  
ATOM   1008  C   LYS B 844      26.294  16.834  25.061  1.00  0.00           C  
ATOM   1009  O   LYS B 844      26.091  15.729  24.577  1.00  0.00           O  
ATOM   1010  CB  LYS B 844      28.488  17.301  23.952  1.00  0.00           C  
ATOM   1011  CG  LYS B 844      29.059  17.747  22.607  1.00  0.00           C  
ATOM   1012  CD  LYS B 844      29.262  19.248  22.531  1.00  0.00           C  
ATOM   1013  CE  LYS B 844      29.437  19.708  21.091  1.00  0.00           C  
ATOM   1014  NZ  LYS B 844      28.209  19.441  20.269  1.00  0.00           N  
ATOM   1015  N   THR B 845      25.816  17.166  26.245  1.00  0.00           N  
ATOM   1016  CA  THR B 845      25.051  16.188  26.993  1.00  0.00           C  
ATOM   1017  C   THR B 845      23.584  16.547  27.148  1.00  0.00           C  
ATOM   1018  O   THR B 845      23.236  17.508  27.824  1.00  0.00           O  
ATOM   1019  CB  THR B 845      25.639  16.008  28.360  1.00  0.00           C  
ATOM   1020  OG1 THR B 845      27.064  16.075  28.256  1.00  0.00           O  
ATOM   1021  CG2 THR B 845      25.232  14.662  28.928  1.00  0.00           C  
ATOM   1022  N   THR B 846      22.709  15.774  26.526  1.00  0.00           N  
ATOM   1023  CA  THR B 846      21.292  16.068  26.644  1.00  0.00           C  
ATOM   1024  C   THR B 846      20.895  15.939  28.115  1.00  0.00           C  
ATOM   1025  O   THR B 846      21.494  15.164  28.873  1.00  0.00           O  
ATOM   1026  CB  THR B 846      20.462  15.116  25.780  1.00  0.00           C  
ATOM   1027  OG1 THR B 846      20.577  13.783  26.283  1.00  0.00           O  
ATOM   1028  CG2 THR B 846      20.963  15.141  24.363  1.00  0.00           C  
ATOM   1029  N   LEU B 847      19.894  16.710  28.518  1.00  0.00           N  
ATOM   1030  CA  LEU B 847      19.437  16.710  29.896  1.00  0.00           C  
ATOM   1031  C   LEU B 847      19.030  15.329  30.383  1.00  0.00           C  
ATOM   1032  O   LEU B 847      19.301  14.951  31.511  1.00  0.00           O  
ATOM   1033  CB  LEU B 847      18.271  17.680  30.037  1.00  0.00           C  
ATOM   1034  CG  LEU B 847      18.366  18.631  31.228  1.00  0.00           C  
ATOM   1035  CD1 LEU B 847      18.048  17.881  32.497  1.00  0.00           C  
ATOM   1036  CD2 LEU B 847      19.757  19.239  31.294  1.00  0.00           C  
ATOM   1037  N   LYS B 848      18.386  14.570  29.516  1.00  0.00           N  
ATOM   1038  CA  LYS B 848      17.916  13.227  29.847  1.00  0.00           C  
ATOM   1039  C   LYS B 848      19.027  12.189  29.831  1.00  0.00           C  
ATOM   1040  O   LYS B 848      19.201  11.427  30.786  1.00  0.00           O  
ATOM   1041  CB  LYS B 848      16.813  12.817  28.866  1.00  0.00           C  
ATOM   1042  CG  LYS B 848      17.195  12.945  27.391  1.00  0.00           C  
ATOM   1043  CD  LYS B 848      17.740  14.347  27.024  1.00  0.00           C  
ATOM   1044  CE  LYS B 848      16.808  15.505  27.436  1.00  0.00           C  
ATOM   1045  NZ  LYS B 848      17.408  16.841  27.187  1.00  0.00           N  
ATOM   1046  N   ARG B1089      19.769  12.157  28.730  1.00  0.00           N  
ATOM   1047  CA  ARG B1089      20.863  11.214  28.591  1.00  0.00           C  
ATOM   1048  C   ARG B1089      21.706  11.332  29.856  1.00  0.00           C  
ATOM   1049  O   ARG B1089      22.292  10.358  30.313  1.00  0.00           O  
ATOM   1050  CB  ARG B1089      21.687  11.552  27.341  1.00  0.00           C  
ATOM   1051  CG  ARG B1089      22.714  10.506  26.897  1.00  0.00           C  
ATOM   1052  CD  ARG B1089      22.085   9.185  26.443  1.00  0.00           C  
ATOM   1053  NE  ARG B1089      22.252   8.128  27.445  1.00  0.00           N  
ATOM   1054  CZ  ARG B1089      23.399   7.503  27.706  1.00  0.00           C  
ATOM   1055  NH1 ARG B1089      24.503   7.812  27.034  1.00  0.00           N  
ATOM   1056  NH2 ARG B1089      23.443   6.578  28.658  1.00  0.00           N  
ATOM   1057  N   ALA B1090      21.738  12.530  30.434  1.00  0.00           N  
ATOM   1058  CA  ALA B1090      22.506  12.769  31.653  1.00  0.00           C  
ATOM   1059  C   ALA B1090      21.787  12.171  32.871  1.00  0.00           C  
ATOM   1060  O   ALA B1090      22.388  11.482  33.708  1.00  0.00           O  
ATOM   1061  CB  ALA B1090      22.727  14.279  31.843  1.00  0.00           C  
ATOM   1062  N   ARG B1179      20.489  12.433  32.946  1.00  0.00           N  
ATOM   1063  CA  ARG B1179      19.673  11.951  34.037  1.00  0.00           C  
ATOM   1064  C   ARG B1179      19.596  10.424  34.058  1.00  0.00           C  
ATOM   1065  O   ARG B1179      19.860   9.802  35.081  1.00  0.00           O  
ATOM   1066  CB  ARG B1179      18.288  12.584  33.927  1.00  0.00           C  
ATOM   1067  CG  ARG B1179      17.300  12.115  34.968  1.00  0.00           C  
ATOM   1068  CD  ARG B1179      16.458  13.276  35.457  1.00  0.00           C  
ATOM   1069  NE  ARG B1179      16.002  14.116  34.358  1.00  0.00           N  
ATOM   1070  CZ  ARG B1179      15.351  15.258  34.528  1.00  0.00           C  
ATOM   1071  NH1 ARG B1179      15.085  15.684  35.755  1.00  0.00           N  
ATOM   1072  NH2 ARG B1179      14.968  15.977  33.479  1.00  0.00           N  
ATOM   1073  N   ARG B1180      19.253   9.812  32.930  1.00  0.00           N  
ATOM   1074  CA  ARG B1180      19.163   8.355  32.871  1.00  0.00           C  
ATOM   1075  C   ARG B1180      20.468   7.691  33.308  1.00  0.00           C  
ATOM   1076  O   ARG B1180      20.500   6.485  33.519  1.00  0.00           O  
ATOM   1077  CB  ARG B1180      18.834   7.875  31.452  1.00  0.00           C  
ATOM   1078  CG  ARG B1180      17.423   8.146  30.945  1.00  0.00           C  
ATOM   1079  CD  ARG B1180      17.190   7.380  29.636  1.00  0.00           C  
ATOM   1080  NE  ARG B1180      17.336   5.927  29.808  1.00  0.00           N  
ATOM   1081  CZ  ARG B1180      17.474   5.049  28.811  1.00  0.00           C  
ATOM   1082  NH1 ARG B1180      17.494   5.458  27.547  1.00  0.00           N  
ATOM   1083  NH2 ARG B1180      17.590   3.754  29.079  1.00  0.00           N  
ATOM   1084  N   SER B1181      21.538   8.477  33.427  1.00  0.00           N  
ATOM   1085  CA  SER B1181      22.846   7.959  33.829  1.00  0.00           C  
ATOM   1086  C   SER B1181      22.855   7.706  35.318  1.00  0.00           C  
ATOM   1087  O   SER B1181      23.155   6.609  35.776  1.00  0.00           O  
ATOM   1088  CB  SER B1181      23.949   8.968  33.536  1.00  0.00           C  
ATOM   1089  OG  SER B1181      23.634   9.759  32.419  1.00  0.00           O  
ATOM   1090  N   MET B1182      22.537   8.749  36.070  1.00  0.00           N  
ATOM   1091  CA  MET B1182      22.527   8.676  37.517  1.00  0.00           C  
ATOM   1092  C   MET B1182      21.479   7.726  38.067  1.00  0.00           C  
ATOM   1093  O   MET B1182      21.649   7.157  39.149  1.00  0.00           O  
ATOM   1094  CB  MET B1182      22.291  10.067  38.108  1.00  0.00           C  
ATOM   1095  CG  MET B1182      23.428  11.025  37.901  1.00  0.00           C  
ATOM   1096  SD  MET B1182      24.983  10.254  38.318  1.00  0.00           S  
ATOM   1097  CE  MET B1182      24.718   9.856  40.076  1.00  0.00           C  
ATOM   1098  N   GLU B1183      20.401   7.548  37.317  1.00  0.00           N  
ATOM   1099  CA  GLU B1183      19.307   6.701  37.763  1.00  0.00           C  
ATOM   1100  C   GLU B1183      19.715   5.292  38.192  1.00  0.00           C  
ATOM   1101  O   GLU B1183      19.172   4.750  39.158  1.00  0.00           O  
ATOM   1102  CB  GLU B1183      18.212   6.681  36.686  1.00  0.00           C  
ATOM   1103  CG  GLU B1183      17.732   8.108  36.341  1.00  0.00           C  
ATOM   1104  CD  GLU B1183      16.425   8.166  35.564  1.00  0.00           C  
ATOM   1105  OE1 GLU B1183      16.285   7.443  34.559  1.00  0.00           O  
ATOM   1106  OE2 GLU B1183      15.535   8.953  35.951  1.00  0.00           O  
ATOM   1107  N   LEU B1184      20.682   4.701  37.502  1.00  0.00           N  
ATOM   1108  CA  LEU B1184      21.117   3.368  37.876  1.00  0.00           C  
ATOM   1109  C   LEU B1184      22.008   3.448  39.114  1.00  0.00           C  
ATOM   1110  O   LEU B1184      22.158   2.473  39.846  1.00  0.00           O  
ATOM   1111  CB  LEU B1184      21.877   2.706  36.724  1.00  0.00           C  
ATOM   1112  CG  LEU B1184      21.727   1.180  36.596  1.00  0.00           C  
ATOM   1113  CD1 LEU B1184      22.179   0.455  37.872  1.00  0.00           C  
ATOM   1114  CD2 LEU B1184      20.270   0.860  36.299  1.00  0.00           C  
ATOM   1115  N   ILE B1185      22.593   4.612  39.358  1.00  0.00           N  
ATOM   1116  CA  ILE B1185      23.457   4.765  40.517  1.00  0.00           C  
ATOM   1117  C   ILE B1185      22.650   4.833  41.809  1.00  0.00           C  
ATOM   1118  O   ILE B1185      22.544   3.839  42.529  1.00  0.00           O  
ATOM   1119  CB  ILE B1185      24.346   6.016  40.385  1.00  0.00           C  
ATOM   1120  CG1 ILE B1185      25.268   5.850  39.176  1.00  0.00           C  
ATOM   1121  CG2 ILE B1185      25.160   6.219  41.658  1.00  0.00           C  
ATOM   1122  CD1 ILE B1185      26.136   7.039  38.885  1.00  0.00           C  
ATOM   1123  N   ALA B1186      22.071   5.994  42.099  1.00  0.00           N  
ATOM   1124  CA  ALA B1186      21.286   6.161  43.316  1.00  0.00           C  
ATOM   1125  C   ALA B1186      19.877   6.689  43.049  1.00  0.00           C  
ATOM   1126  O   ALA B1186      19.644   7.897  43.086  1.00  0.00           O  
ATOM   1127  CB  ALA B1186      22.016   7.090  44.270  1.00  0.00           C  
ATOM   1128  N   ARG B1187      18.945   5.776  42.787  1.00  0.00           N  
ATOM   1129  CA  ARG B1187      17.548   6.120  42.525  1.00  0.00           C  
ATOM   1130  C   ARG B1187      17.365   7.481  41.851  1.00  0.00           C  
ATOM   1131  O   ARG B1187      18.034   7.786  40.866  1.00  0.00           O  
ATOM   1132  CB  ARG B1187      16.755   6.070  43.828  1.00  0.00           C  
ATOM   1133  N   GLU B1188      16.458   8.293  42.387  1.00  0.00           N  
ATOM   1134  CA  GLU B1188      16.177   9.617  41.839  1.00  0.00           C  
ATOM   1135  C   GLU B1188      15.876  10.568  42.986  1.00  0.00           C  
ATOM   1136  O   GLU B1188      15.683  10.126  44.115  1.00  0.00           O  
ATOM   1137  CB  GLU B1188      14.975   9.550  40.893  1.00  0.00           C  
ATOM   1138  CG  GLU B1188      14.593  10.882  40.253  1.00  0.00           C  
ATOM   1139  CD  GLU B1188      14.748  10.880  38.739  1.00  0.00           C  
ATOM   1140  OE1 GLU B1188      14.178   9.979  38.082  1.00  0.00           O  
ATOM   1141  OE2 GLU B1188      15.433  11.782  38.204  1.00  0.00           O  
ATOM   1142  N   ASP B1189      15.837  11.867  42.694  1.00  0.00           N  
ATOM   1143  CA  ASP B1189      15.561  12.890  43.709  1.00  0.00           C  
ATOM   1144  C   ASP B1189      14.220  13.595  43.505  1.00  0.00           C  
ATOM   1145  O   ASP B1189      13.960  14.157  42.450  1.00  0.00           O  
ATOM   1146  CB  ASP B1189      16.671  13.950  43.725  1.00  0.00           C  
ATOM   1147  CG  ASP B1189      18.022  13.383  44.123  1.00  0.00           C  
ATOM   1148  OD1 ASP B1189      18.519  13.757  45.209  1.00  0.00           O  
ATOM   1149  OD2 ASP B1189      18.585  12.569  43.354  1.00  0.00           O  
ATOM   1150  N   GLU B1190      13.385  13.565  44.534  1.00  0.00           N  
ATOM   1151  CA  GLU B1190      12.065  14.188  44.529  1.00  0.00           C  
ATOM   1152  C   GLU B1190      12.030  15.434  43.660  1.00  0.00           C  
ATOM   1153  O   GLU B1190      11.149  15.592  42.819  1.00  0.00           O  
ATOM   1154  CB  GLU B1190      11.680  14.565  45.956  1.00  0.00           C  
ATOM   1155  CG  GLU B1190      12.337  13.691  47.017  1.00  0.00           C  
ATOM   1156  CD  GLU B1190      13.857  13.779  46.985  1.00  0.00           C  
ATOM   1157  OE1 GLU B1190      14.395  14.895  47.151  1.00  0.00           O  
ATOM   1158  OE2 GLU B1190      14.514  12.734  46.784  1.00  0.00           O  
ATOM   1159  N   ASN B1191      12.988  16.324  43.895  1.00  0.00           N  
ATOM   1160  CA  ASN B1191      13.132  17.574  43.144  1.00  0.00           C  
ATOM   1161  C   ASN B1191      14.567  17.578  42.625  1.00  0.00           C  
ATOM   1162  O   ASN B1191      15.447  18.178  43.233  1.00  0.00           O  
ATOM   1163  CB  ASN B1191      12.927  18.787  44.060  1.00  0.00           C  
ATOM   1164  CG  ASN B1191      11.472  19.008  44.436  1.00  0.00           C  
ATOM   1165  OD1 ASN B1191      10.659  19.406  43.598  1.00  0.00           O  
ATOM   1166  ND2 ASN B1191      11.136  18.756  45.705  1.00  0.00           N  
ATOM   1167  N   PRO B1192      14.819  16.911  41.490  1.00  0.00           N  
ATOM   1168  CA  PRO B1192      16.172  16.853  40.928  1.00  0.00           C  
ATOM   1169  C   PRO B1192      16.887  18.202  40.900  1.00  0.00           C  
ATOM   1170  O   PRO B1192      16.261  19.249  40.728  1.00  0.00           O  
ATOM   1171  CB  PRO B1192      15.939  16.275  39.532  1.00  0.00           C  
ATOM   1172  CG  PRO B1192      14.723  15.417  39.735  1.00  0.00           C  
ATOM   1173  CD  PRO B1192      13.845  16.313  40.563  1.00  0.00           C  
ATOM   1174  N   LYS B1193      18.203  18.169  41.074  1.00  0.00           N  
ATOM   1175  CA  LYS B1193      18.990  19.388  41.079  1.00  0.00           C  
ATOM   1176  C   LYS B1193      20.006  19.302  39.961  1.00  0.00           C  
ATOM   1177  O   LYS B1193      20.421  18.208  39.590  1.00  0.00           O  
ATOM   1178  CB  LYS B1193      19.721  19.534  42.405  1.00  0.00           C  
ATOM   1179  CG  LYS B1193      18.965  18.997  43.595  1.00  0.00           C  
ATOM   1180  CD  LYS B1193      17.914  19.943  44.144  1.00  0.00           C  
ATOM   1181  CE  LYS B1193      17.440  19.380  45.475  1.00  0.00           C  
ATOM   1182  NZ  LYS B1193      16.412  20.194  46.161  1.00  0.00           N  
ATOM   1183  N   VAL B1194      20.407  20.458  39.436  1.00  0.00           N  
ATOM   1184  CA  VAL B1194      21.374  20.516  38.347  1.00  0.00           C  
ATOM   1185  C   VAL B1194      22.599  19.676  38.678  1.00  0.00           C  
ATOM   1186  O   VAL B1194      23.267  19.153  37.790  1.00  0.00           O  
ATOM   1187  CB  VAL B1194      21.845  21.957  38.068  1.00  0.00           C  
ATOM   1188  CG1 VAL B1194      22.563  22.000  36.736  1.00  0.00           C  
ATOM   1189  CG2 VAL B1194      20.665  22.920  38.077  1.00  0.00           C  
ATOM   1190  N   ALA B1195      22.897  19.550  39.962  1.00  0.00           N  
ATOM   1191  CA  ALA B1195      24.040  18.762  40.387  1.00  0.00           C  
ATOM   1192  C   ALA B1195      23.913  17.367  39.797  1.00  0.00           C  
ATOM   1193  O   ALA B1195      24.864  16.824  39.253  1.00  0.00           O  
ATOM   1194  CB  ALA B1195      24.088  18.686  41.911  1.00  0.00           C  
ATOM   1195  N   GLU B1196      22.725  16.791  39.897  1.00  0.00           N  
ATOM   1196  CA  GLU B1196      22.502  15.454  39.380  1.00  0.00           C  
ATOM   1197  C   GLU B1196      23.022  15.310  37.966  1.00  0.00           C  
ATOM   1198  O   GLU B1196      23.924  14.516  37.722  1.00  0.00           O  
ATOM   1199  CB  GLU B1196      21.013  15.096  39.438  1.00  0.00           C  
ATOM   1200  CG  GLU B1196      20.620  14.353  40.711  1.00  0.00           C  
ATOM   1201  CD  GLU B1196      19.237  14.723  41.221  1.00  0.00           C  
ATOM   1202  OE1 GLU B1196      19.077  15.841  41.763  1.00  0.00           O  
ATOM   1203  OE2 GLU B1196      18.310  13.895  41.076  1.00  0.00           O  
ATOM   1204  N   VAL B1198      22.484  16.097  37.041  1.00  0.00           N  
ATOM   1205  CA  VAL B1198      22.902  15.993  35.650  1.00  0.00           C  
ATOM   1206  C   VAL B1198      24.293  16.533  35.350  1.00  0.00           C  
ATOM   1207  O   VAL B1198      24.757  16.441  34.225  1.00  0.00           O  
ATOM   1208  CB  VAL B1198      21.888  16.679  34.705  1.00  0.00           C  
ATOM   1209  CG1 VAL B1198      20.467  16.202  35.026  1.00  0.00           C  
ATOM   1210  CG2 VAL B1198      22.014  18.183  34.805  1.00  0.00           C  
ATOM   1211  N   ILE B1199      24.961  17.097  36.347  1.00  0.00           N  
ATOM   1212  CA  ILE B1199      26.308  17.627  36.144  1.00  0.00           C  
ATOM   1213  C   ILE B1199      27.332  16.558  36.491  1.00  0.00           C  
ATOM   1214  O   ILE B1199      28.375  16.449  35.858  1.00  0.00           O  
ATOM   1215  CB  ILE B1199      26.563  18.880  37.020  1.00  0.00           C  
ATOM   1216  CG1 ILE B1199      25.944  20.118  36.366  1.00  0.00           C  
ATOM   1217  CG2 ILE B1199      28.047  19.087  37.224  1.00  0.00           C  
ATOM   1218  CD1 ILE B1199      26.212  21.395  37.137  1.00  0.00           C  
ATOM   1219  N   TYR B1200      27.014  15.764  37.505  1.00  0.00           N  
ATOM   1220  CA  TYR B1200      27.879  14.680  37.953  1.00  0.00           C  
ATOM   1221  C   TYR B1200      28.343  13.776  36.811  1.00  0.00           C  
ATOM   1222  O   TYR B1200      29.545  13.545  36.652  1.00  0.00           O  
ATOM   1223  CB  TYR B1200      27.150  13.841  38.996  1.00  0.00           C  
ATOM   1224  CG  TYR B1200      27.973  12.721  39.575  1.00  0.00           C  
ATOM   1225  CD1 TYR B1200      29.253  12.953  40.063  1.00  0.00           C  
ATOM   1226  CD2 TYR B1200      27.442  11.443  39.707  1.00  0.00           C  
ATOM   1227  CE1 TYR B1200      29.979  11.942  40.681  1.00  0.00           C  
ATOM   1228  CE2 TYR B1200      28.153  10.425  40.324  1.00  0.00           C  
ATOM   1229  CZ  TYR B1200      29.418  10.683  40.813  1.00  0.00           C  
ATOM   1230  OH  TYR B1200      30.097   9.702  41.482  1.00  0.00           O  
ATOM   1231  N   PRO B1201      27.398  13.235  36.013  1.00  0.00           N  
ATOM   1232  CA  PRO B1201      27.778  12.363  34.899  1.00  0.00           C  
ATOM   1233  C   PRO B1201      28.858  12.949  34.005  1.00  0.00           C  
ATOM   1234  O   PRO B1201      29.830  12.272  33.689  1.00  0.00           O  
ATOM   1235  CB  PRO B1201      26.451  12.119  34.165  1.00  0.00           C  
ATOM   1236  CG  PRO B1201      25.547  13.209  34.649  1.00  0.00           C  
ATOM   1237  CD  PRO B1201      25.935  13.348  36.092  1.00  0.00           C  
ATOM   1238  N   ILE B1202      28.709  14.206  33.603  1.00  0.00           N  
ATOM   1239  CA  ILE B1202      29.745  14.789  32.756  1.00  0.00           C  
ATOM   1240  C   ILE B1202      30.989  14.981  33.652  1.00  0.00           C  
ATOM   1241  O   ILE B1202      32.125  14.917  33.177  1.00  0.00           O  
ATOM   1242  CB  ILE B1202      29.266  16.142  32.012  1.00  0.00           C  
ATOM   1243  CG1 ILE B1202      29.959  17.363  32.577  1.00  0.00           C  
ATOM   1244  CG2 ILE B1202      27.781  16.350  32.131  1.00  0.00           C  
ATOM   1245  CD1 ILE B1202      31.321  17.539  32.021  1.00  0.00           C  
ATOM   1246  N   MET B1203      30.780  15.162  34.956  1.00  0.00           N  
ATOM   1247  CA  MET B1203      31.908  15.329  35.873  1.00  0.00           C  
ATOM   1248  C   MET B1203      32.735  14.053  35.931  1.00  0.00           C  
ATOM   1249  O   MET B1203      33.941  14.088  36.190  1.00  0.00           O  
ATOM   1250  CB  MET B1203      31.427  15.674  37.281  1.00  0.00           C  
ATOM   1251  CG  MET B1203      31.793  17.090  37.745  1.00  0.00           C  
ATOM   1252  SD  MET B1203      33.571  17.434  37.875  1.00  0.00           S  
ATOM   1253  CE  MET B1203      34.120  15.947  38.682  1.00  0.00           C  
ATOM   1254  N   GLN B1204      32.079  12.925  35.686  1.00  0.00           N  
ATOM   1255  CA  GLN B1204      32.753  11.636  35.703  1.00  0.00           C  
ATOM   1256  C   GLN B1204      33.353  11.303  34.336  1.00  0.00           C  
ATOM   1257  O   GLN B1204      34.412  10.670  34.249  1.00  0.00           O  
ATOM   1258  CB  GLN B1204      31.770  10.572  36.161  1.00  0.00           C  
ATOM   1259  CG  GLN B1204      31.361  10.790  37.604  1.00  0.00           C  
ATOM   1260  CD  GLN B1204      32.560  10.741  38.534  1.00  0.00           C  
ATOM   1261  OE1 GLN B1204      33.198   9.702  38.656  1.00  0.00           O  
ATOM   1262  NE2 GLN B1204      32.880  11.865  39.182  1.00  0.00           N  
ATOM   1263  N   VAL B1205      32.686  11.759  33.277  1.00  0.00           N  
ATOM   1264  CA  VAL B1205      33.156  11.547  31.912  1.00  0.00           C  
ATOM   1265  C   VAL B1205      34.560  12.126  31.772  1.00  0.00           C  
ATOM   1266  O   VAL B1205      35.507  11.433  31.408  1.00  0.00           O  
ATOM   1267  CB  VAL B1205      32.241  12.256  30.904  1.00  0.00           C  
ATOM   1268  CG1 VAL B1205      32.728  12.018  29.494  1.00  0.00           C  
ATOM   1269  CG2 VAL B1205      30.832  11.764  31.058  1.00  0.00           C  
ATOM   1270  N   ASN B1206      34.684  13.412  32.078  1.00  0.00           N  
ATOM   1271  CA  ASN B1206      35.964  14.105  31.989  1.00  0.00           C  
ATOM   1272  C   ASN B1206      36.973  13.524  32.982  1.00  0.00           C  
ATOM   1273  O   ASN B1206      38.164  13.835  32.925  1.00  0.00           O  
ATOM   1274  CB  ASN B1206      35.767  15.598  32.270  1.00  0.00           C  
ATOM   1275  CG  ASN B1206      36.818  16.454  31.604  1.00  0.00           C  
ATOM   1276  OD1 ASN B1206      36.922  16.474  30.378  1.00  0.00           O  
ATOM   1277  ND2 ASN B1206      37.606  17.163  32.402  1.00  0.00           N  
ATOM   1278  N   ALA B1207      36.483  12.693  33.898  1.00  0.00           N  
ATOM   1279  CA  ALA B1207      37.332  12.067  34.897  1.00  0.00           C  
ATOM   1280  C   ALA B1207      38.031  10.862  34.274  1.00  0.00           C  
ATOM   1281  O   ALA B1207      39.076  10.420  34.751  1.00  0.00           O  
ATOM   1282  CB  ALA B1207      36.505  11.648  36.080  1.00  0.00           C  
ATOM   1283  N   ILE B1208      37.437  10.317  33.219  1.00  0.00           N  
ATOM   1284  CA  ILE B1208      38.053   9.207  32.504  1.00  0.00           C  
ATOM   1285  C   ILE B1208      39.022   9.858  31.520  1.00  0.00           C  
ATOM   1286  O   ILE B1208      40.153   9.413  31.351  1.00  0.00           O  
ATOM   1287  CB  ILE B1208      37.029   8.408  31.696  1.00  0.00           C  
ATOM   1288  CG1 ILE B1208      36.279   7.458  32.612  1.00  0.00           C  
ATOM   1289  CG2 ILE B1208      37.726   7.650  30.589  1.00  0.00           C  
ATOM   1290  CD1 ILE B1208      34.957   7.005  32.077  1.00  0.00           C  
ATOM   1291  N   HIS B1209      38.559  10.920  30.872  1.00  0.00           N  
ATOM   1292  CA  HIS B1209      39.379  11.641  29.917  1.00  0.00           C  
ATOM   1293  C   HIS B1209      40.686  12.136  30.529  1.00  0.00           C  
ATOM   1294  O   HIS B1209      41.762  11.831  30.024  1.00  0.00           O  
ATOM   1295  CB  HIS B1209      38.621  12.852  29.361  1.00  0.00           C  
ATOM   1296  CG  HIS B1209      39.453  13.734  28.471  1.00  0.00           C  
ATOM   1297  ND1 HIS B1209      39.689  13.448  27.143  1.00  0.00           N  
ATOM   1298  CD2 HIS B1209      40.116  14.887  28.729  1.00  0.00           C  
ATOM   1299  CE1 HIS B1209      40.459  14.387  26.620  1.00  0.00           C  
ATOM   1300  NE2 HIS B1209      40.732  15.272  27.562  1.00  0.00           N  
ATOM   1301  N   TYR B1210      40.586  12.892  31.620  1.00  0.00           N  
ATOM   1302  CA  TYR B1210      41.754  13.486  32.270  1.00  0.00           C  
ATOM   1303  C   TYR B1210      43.078  12.713  32.257  1.00  0.00           C  
ATOM   1304  O   TYR B1210      44.089  13.225  31.786  1.00  0.00           O  
ATOM   1305  CB  TYR B1210      41.419  13.901  33.706  1.00  0.00           C  
ATOM   1306  CG  TYR B1210      42.405  14.915  34.225  1.00  0.00           C  
ATOM   1307  CD1 TYR B1210      42.502  16.175  33.640  1.00  0.00           C  
ATOM   1308  CD2 TYR B1210      43.314  14.584  35.219  1.00  0.00           C  
ATOM   1309  CE1 TYR B1210      43.487  17.069  34.018  1.00  0.00           C  
ATOM   1310  CE2 TYR B1210      44.301  15.471  35.606  1.00  0.00           C  
ATOM   1311  CZ  TYR B1210      44.386  16.705  34.997  1.00  0.00           C  
ATOM   1312  OH  TYR B1210      45.415  17.546  35.330  1.00  0.00           O  
ATOM   1313  N   PRO B1211      43.105  11.484  32.790  1.00  0.00           N  
ATOM   1314  CA  PRO B1211      44.402  10.797  32.743  1.00  0.00           C  
ATOM   1315  C   PRO B1211      44.701  10.126  31.400  1.00  0.00           C  
ATOM   1316  O   PRO B1211      45.863   9.912  31.056  1.00  0.00           O  
ATOM   1317  CB  PRO B1211      44.302   9.795  33.894  1.00  0.00           C  
ATOM   1318  CG  PRO B1211      42.850   9.443  33.897  1.00  0.00           C  
ATOM   1319  CD  PRO B1211      42.165  10.785  33.686  1.00  0.00           C  
ATOM   1320  N   GLY B1291      43.651   9.799  30.649  1.00  0.00           N  
ATOM   1321  CA  GLY B1291      43.819   9.158  29.353  1.00  0.00           C  
ATOM   1322  C   GLY B1291      43.972   7.651  29.454  1.00  0.00           C  
ATOM   1323  O   GLY B1291      44.740   7.032  28.709  1.00  0.00           O  
ATOM   1324  N   VAL B1292      43.226   7.064  30.381  1.00  0.00           N  
ATOM   1325  CA  VAL B1292      43.259   5.631  30.624  1.00  0.00           C  
ATOM   1326  C   VAL B1292      42.755   4.821  29.435  1.00  0.00           C  
ATOM   1327  O   VAL B1292      41.881   5.263  28.688  1.00  0.00           O  
ATOM   1328  CB  VAL B1292      42.411   5.289  31.847  1.00  0.00           C  
ATOM   1329  CG1 VAL B1292      43.041   5.886  33.092  1.00  0.00           C  
ATOM   1330  CG2 VAL B1292      41.005   5.841  31.664  1.00  0.00           C  
ATOM   1331  N   ASP B1293      43.308   3.625  29.270  1.00  0.00           N  
ATOM   1332  CA  ASP B1293      42.914   2.755  28.173  1.00  0.00           C  
ATOM   1333  C   ASP B1293      41.652   1.986  28.553  1.00  0.00           C  
ATOM   1334  O   ASP B1293      40.887   1.551  27.684  1.00  0.00           O  
ATOM   1335  CB  ASP B1293      44.045   1.772  27.844  1.00  0.00           C  
ATOM   1336  CG  ASP B1293      45.401   2.457  27.682  1.00  0.00           C  
ATOM   1337  OD1 ASP B1293      46.054   2.757  28.701  1.00  0.00           O  
ATOM   1338  OD2 ASP B1293      45.817   2.701  26.533  1.00  0.00           O  
ATOM   1339  N   VAL B1294      41.443   1.827  29.860  1.00  0.00           N  
ATOM   1340  CA  VAL B1294      40.283   1.108  30.386  1.00  0.00           C  
ATOM   1341  C   VAL B1294      39.714   1.745  31.648  1.00  0.00           C  
ATOM   1342  O   VAL B1294      40.457   2.200  32.513  1.00  0.00           O  
ATOM   1343  CB  VAL B1294      40.636  -0.349  30.727  1.00  0.00           C  
ATOM   1344  CG1 VAL B1294      39.431  -1.038  31.344  1.00  0.00           C  
ATOM   1345  CG2 VAL B1294      41.090  -1.081  29.470  1.00  0.00           C  
ATOM   1346  N   ALA B1295      38.388   1.755  31.747  1.00  0.00           N  
ATOM   1347  CA  ALA B1295      37.704   2.316  32.905  1.00  0.00           C  
ATOM   1348  C   ALA B1295      36.923   1.221  33.646  1.00  0.00           C  
ATOM   1349  O   ALA B1295      35.844   0.816  33.212  1.00  0.00           O  
ATOM   1350  CB  ALA B1295      36.767   3.419  32.458  1.00  0.00           C  
ATOM   1351  N   VAL B1296      37.484   0.752  34.763  1.00  0.00           N  
ATOM   1352  CA  VAL B1296      36.874  -0.303  35.582  1.00  0.00           C  
ATOM   1353  C   VAL B1296      35.763   0.254  36.468  1.00  0.00           C  
ATOM   1354  O   VAL B1296      35.784   1.437  36.821  1.00  0.00           O  
ATOM   1355  CB  VAL B1296      37.905  -0.965  36.519  1.00  0.00           C  
ATOM   1356  CG1 VAL B1296      37.266  -2.153  37.224  1.00  0.00           C  
ATOM   1357  CG2 VAL B1296      39.140  -1.383  35.741  1.00  0.00           C  
ATOM   1358  N   GLY B1297      34.803  -0.596  36.841  1.00  0.00           N  
ATOM   1359  CA  GLY B1297      33.716  -0.127  37.684  1.00  0.00           C  
ATOM   1360  C   GLY B1297      32.441  -0.952  37.694  1.00  0.00           C  
ATOM   1361  O   GLY B1297      32.197  -1.779  36.805  1.00  0.00           O  
ATOM   1362  N   GLY B1298      31.617  -0.702  38.708  1.00  0.00           N  
ATOM   1363  CA  GLY B1298      30.370  -1.419  38.855  1.00  0.00           C  
ATOM   1364  C   GLY B1298      29.402  -1.209  37.715  1.00  0.00           C  
ATOM   1365  O   GLY B1298      29.603  -0.334  36.893  1.00  0.00           O  
ATOM   1366  N   MET B1299      28.341  -2.011  37.676  1.00  0.00           N  
ATOM   1367  CA  MET B1299      27.327  -1.919  36.626  1.00  0.00           C  
ATOM   1368  C   MET B1299      26.466  -0.676  36.709  1.00  0.00           C  
ATOM   1369  O   MET B1299      25.939  -0.219  35.697  1.00  0.00           O  
ATOM   1370  CB  MET B1299      26.424  -3.145  36.650  1.00  0.00           C  
ATOM   1371  CG  MET B1299      27.045  -4.362  35.993  1.00  0.00           C  
ATOM   1372  SD  MET B1299      27.302  -4.126  34.222  1.00  0.00           S  
ATOM   1373  CE  MET B1299      25.659  -4.481  33.577  1.00  0.00           C  
ATOM   1374  N   GLU B1300      26.311  -0.133  37.909  1.00  0.00           N  
ATOM   1375  CA  GLU B1300      25.510   1.065  38.073  1.00  0.00           C  
ATOM   1376  C   GLU B1300      26.110   2.116  37.155  1.00  0.00           C  
ATOM   1377  O   GLU B1300      25.426   3.037  36.702  1.00  0.00           O  
ATOM   1378  CB  GLU B1300      25.573   1.577  39.515  1.00  0.00           C  
ATOM   1379  CG  GLU B1300      26.052   0.574  40.554  1.00  0.00           C  
ATOM   1380  CD  GLU B1300      27.538   0.264  40.454  1.00  0.00           C  
ATOM   1381  OE1 GLU B1300      28.359   1.212  40.456  1.00  0.00           O  
ATOM   1382  OE2 GLU B1300      27.877  -0.938  40.386  1.00  0.00           O  
ATOM   1383  N   GLN B1301      27.398   1.949  36.876  1.00  0.00           N  
ATOM   1384  CA  GLN B1301      28.151   2.882  36.042  1.00  0.00           C  
ATOM   1385  C   GLN B1301      28.074   2.685  34.518  1.00  0.00           C  
ATOM   1386  O   GLN B1301      28.621   3.485  33.761  1.00  0.00           O  
ATOM   1387  CB  GLN B1301      29.626   2.858  36.466  1.00  0.00           C  
ATOM   1388  CG  GLN B1301      29.894   3.112  37.952  1.00  0.00           C  
ATOM   1389  CD  GLN B1301      29.578   4.531  38.396  1.00  0.00           C  
ATOM   1390  OE1 GLN B1301      30.230   5.075  39.293  1.00  0.00           O  
ATOM   1391  NE2 GLN B1301      28.566   5.132  37.786  1.00  0.00           N  
ATOM   1392  N   ARG B1302      27.400   1.639  34.057  1.00  0.00           N  
ATOM   1393  CA  ARG B1302      27.341   1.404  32.625  1.00  0.00           C  
ATOM   1394  C   ARG B1302      26.910   2.618  31.818  1.00  0.00           C  
ATOM   1395  O   ARG B1302      27.678   3.088  30.983  1.00  0.00           O  
ATOM   1396  CB  ARG B1302      26.469   0.181  32.304  1.00  0.00           C  
ATOM   1397  CG  ARG B1302      25.090   0.184  32.898  1.00  0.00           C  
ATOM   1398  CD  ARG B1302      24.585  -1.235  33.023  1.00  0.00           C  
ATOM   1399  NE  ARG B1302      23.186  -1.275  33.424  1.00  0.00           N  
ATOM   1400  CZ  ARG B1302      22.171  -0.983  32.613  1.00  0.00           C  
ATOM   1401  NH1 ARG B1302      22.404  -0.633  31.352  1.00  0.00           N  
ATOM   1402  NH2 ARG B1302      20.920  -1.033  33.061  1.00  0.00           N  
ATOM   1403  N   LYS B1303      25.715   3.149  32.076  1.00  0.00           N  
ATOM   1404  CA  LYS B1303      25.223   4.312  31.333  1.00  0.00           C  
ATOM   1405  C   LYS B1303      26.094   5.574  31.423  1.00  0.00           C  
ATOM   1406  O   LYS B1303      26.117   6.392  30.501  1.00  0.00           O  
ATOM   1407  CB  LYS B1303      23.784   4.621  31.744  1.00  0.00           C  
ATOM   1408  CG  LYS B1303      22.805   3.596  31.203  1.00  0.00           C  
ATOM   1409  CD  LYS B1303      21.377   3.950  31.538  1.00  0.00           C  
ATOM   1410  CE  LYS B1303      20.393   3.037  30.821  1.00  0.00           C  
ATOM   1411  NZ  LYS B1303      18.980   3.442  31.108  1.00  0.00           N  
ATOM   1412  N   ILE B1304      26.811   5.737  32.524  1.00  0.00           N  
ATOM   1413  CA  ILE B1304      27.683   6.892  32.659  1.00  0.00           C  
ATOM   1414  C   ILE B1304      28.768   6.657  31.626  1.00  0.00           C  
ATOM   1415  O   ILE B1304      29.061   7.501  30.787  1.00  0.00           O  
ATOM   1416  CB  ILE B1304      28.341   6.942  34.051  1.00  0.00           C  
ATOM   1417  CG1 ILE B1304      27.348   6.461  35.119  1.00  0.00           C  
ATOM   1418  CG2 ILE B1304      28.813   8.339  34.355  1.00  0.00           C  
ATOM   1419  CD1 ILE B1304      26.033   7.209  35.149  1.00  0.00           C  
ATOM   1420  N   HIS B1306      29.344   5.469  31.690  1.00  0.00           N  
ATOM   1421  CA  HIS B1306      30.406   5.067  30.786  1.00  0.00           C  
ATOM   1422  C   HIS B1306      30.076   5.218  29.306  1.00  0.00           C  
ATOM   1423  O   HIS B1306      30.867   5.783  28.547  1.00  0.00           O  
ATOM   1424  CB  HIS B1306      30.810   3.629  31.087  1.00  0.00           C  
ATOM   1425  CG  HIS B1306      31.673   3.499  32.299  1.00  0.00           C  
ATOM   1426  ND1 HIS B1306      31.427   2.966  33.518  1.00  0.00           N  
ATOM   1427  CD2 HIS B1306      32.962   3.984  32.346  1.00  0.00           C  
ATOM   1428  CE1 HIS B1306      32.562   3.140  34.271  1.00  0.00           C  
ATOM   1429  NE2 HIS B1306      33.473   3.756  33.541  1.00  0.00           N  
ATOM   1430  N   MET B1310      28.926   4.717  28.875  1.00  0.00           N  
ATOM   1431  CA  MET B1310      28.595   4.854  27.474  1.00  0.00           C  
ATOM   1432  C   MET B1310      28.846   6.290  27.076  1.00  0.00           C  
ATOM   1433  O   MET B1310      29.576   6.564  26.126  1.00  0.00           O  
ATOM   1434  CB  MET B1310      27.146   4.482  27.229  1.00  0.00           C  
ATOM   1435  CG  MET B1310      26.962   3.013  26.899  1.00  0.00           C  
ATOM   1436  SD  MET B1310      25.368   2.760  26.101  1.00  0.00           S  
ATOM   1437  CE  MET B1310      25.719   3.462  24.438  1.00  0.00           C  
ATOM   1438  N   LEU B1312      28.257   7.203  27.837  1.00  0.00           N  
ATOM   1439  CA  LEU B1312      28.416   8.623  27.585  1.00  0.00           C  
ATOM   1440  C   LEU B1312      29.862   8.999  27.353  1.00  0.00           C  
ATOM   1441  O   LEU B1312      30.178   9.649  26.355  1.00  0.00           O  
ATOM   1442  CB  LEU B1312      27.873   9.440  28.754  1.00  0.00           C  
ATOM   1443  CG  LEU B1312      26.382   9.756  28.671  1.00  0.00           C  
ATOM   1444  CD1 LEU B1312      25.924  10.480  29.917  1.00  0.00           C  
ATOM   1445  CD2 LEU B1312      26.135  10.606  27.445  1.00  0.00           C  
ATOM   1446  N   ALA B1314      30.732   8.603  28.283  1.00  0.00           N  
ATOM   1447  CA  ALA B1314      32.164   8.908  28.183  1.00  0.00           C  
ATOM   1448  C   ALA B1314      32.701   8.339  26.877  1.00  0.00           C  
ATOM   1449  O   ALA B1314      33.639   8.877  26.273  1.00  0.00           O  
ATOM   1450  CB  ALA B1314      32.924   8.319  29.375  1.00  0.00           C  
ATOM   1451  N   ARG B1316      32.084   7.245  26.448  1.00  0.00           N  
ATOM   1452  CA  ARG B1316      32.462   6.595  25.221  1.00  0.00           C  
ATOM   1453  C   ARG B1316      31.884   7.362  24.014  1.00  0.00           C  
ATOM   1454  O   ARG B1316      32.568   7.540  23.017  1.00  0.00           O  
ATOM   1455  CB  ARG B1316      31.980   5.151  25.271  1.00  0.00           C  
ATOM   1456  CG  ARG B1316      31.743   4.520  23.922  1.00  0.00           C  
ATOM   1457  CD  ARG B1316      31.403   3.049  24.071  1.00  0.00           C  
ATOM   1458  NE  ARG B1316      32.601   2.241  24.256  1.00  0.00           N  
ATOM   1459  CZ  ARG B1316      32.890   1.188  23.502  1.00  0.00           C  
ATOM   1460  NH1 ARG B1316      32.064   0.822  22.528  1.00  0.00           N  
ATOM   1461  NH2 ARG B1316      34.016   0.522  23.701  1.00  0.00           N  
ATOM   1462  N   GLU B1317      30.645   7.841  24.111  1.00  0.00           N  
ATOM   1463  CA  GLU B1317      30.025   8.591  23.014  1.00  0.00           C  
ATOM   1464  C   GLU B1317      30.521  10.045  22.911  1.00  0.00           C  
ATOM   1465  O   GLU B1317      30.366  10.688  21.870  1.00  0.00           O  
ATOM   1466  CB  GLU B1317      28.502   8.613  23.182  1.00  0.00           C  
ATOM   1467  CG  GLU B1317      27.912   7.280  23.580  1.00  0.00           C  
ATOM   1468  CD  GLU B1317      26.436   7.359  23.996  1.00  0.00           C  
ATOM   1469  OE1 GLU B1317      26.019   8.379  24.595  1.00  0.00           O  
ATOM   1470  OE2 GLU B1317      25.692   6.381  23.745  1.00  0.00           O  
ATOM   1471  N   LEU B1318      31.133  10.565  23.972  1.00  0.00           N  
ATOM   1472  CA  LEU B1318      31.574  11.958  23.961  1.00  0.00           C  
ATOM   1473  C   LEU B1318      33.056  12.281  23.983  1.00  0.00           C  
ATOM   1474  O   LEU B1318      33.427  13.455  23.902  1.00  0.00           O  
ATOM   1475  CB  LEU B1318      30.900  12.716  25.104  1.00  0.00           C  
ATOM   1476  CG  LEU B1318      29.390  12.848  24.940  1.00  0.00           C  
ATOM   1477  CD1 LEU B1318      28.780  13.450  26.174  1.00  0.00           C  
ATOM   1478  CD2 LEU B1318      29.096  13.700  23.734  1.00  0.00           C  
ATOM   1479  N   LEU B1319      33.906  11.274  24.099  1.00  0.00           N  
ATOM   1480  CA  LEU B1319      35.344  11.526  24.118  1.00  0.00           C  
ATOM   1481  C   LEU B1319      36.006  11.073  22.826  1.00  0.00           C  
ATOM   1482  O   LEU B1319      35.509  10.181  22.146  1.00  0.00           O  
ATOM   1483  CB  LEU B1319      35.984  10.807  25.299  1.00  0.00           C  
ATOM   1484  CG  LEU B1319      35.546  11.338  26.659  1.00  0.00           C  
ATOM   1485  CD1 LEU B1319      35.879  10.316  27.726  1.00  0.00           C  
ATOM   1486  CD2 LEU B1319      36.226  12.667  26.930  1.00  0.00           C  
ATOM   1487  N   PRO B1342      37.135  11.692  22.464  1.00  0.00           N  
ATOM   1488  CA  PRO B1342      37.824  11.302  21.234  1.00  0.00           C  
ATOM   1489  C   PRO B1342      38.124   9.803  21.134  1.00  0.00           C  
ATOM   1490  O   PRO B1342      38.041   9.220  20.049  1.00  0.00           O  
ATOM   1491  CB  PRO B1342      39.081  12.173  21.240  1.00  0.00           C  
ATOM   1492  CG  PRO B1342      39.208  12.646  22.662  1.00  0.00           C  
ATOM   1493  CD  PRO B1342      37.789  12.851  23.084  1.00  0.00           C  
ATOM   1494  N   LYS B1344      38.467   9.174  22.255  1.00  0.00           N  
ATOM   1495  CA  LYS B1344      38.739   7.735  22.247  1.00  0.00           C  
ATOM   1496  C   LYS B1344      37.586   6.985  22.915  1.00  0.00           C  
ATOM   1497  O   LYS B1344      36.736   7.596  23.565  1.00  0.00           O  
ATOM   1498  CB  LYS B1344      40.078   7.425  22.942  1.00  0.00           C  
ATOM   1499  CG  LYS B1344      40.531   8.457  23.964  1.00  0.00           C  
ATOM   1500  CD  LYS B1344      41.982   8.221  24.389  1.00  0.00           C  
ATOM   1501  CE  LYS B1344      42.110   7.147  25.465  1.00  0.00           C  
ATOM   1502  NZ  LYS B1344      41.522   7.583  26.769  1.00  0.00           N  
ATOM   1503  N   LYS B1345      37.541   5.668  22.732  1.00  0.00           N  
ATOM   1504  CA  LYS B1345      36.485   4.850  23.326  1.00  0.00           C  
ATOM   1505  C   LYS B1345      37.064   3.905  24.373  1.00  0.00           C  
ATOM   1506  O   LYS B1345      37.333   2.740  24.076  1.00  0.00           O  
ATOM   1507  CB  LYS B1345      35.762   4.029  22.246  1.00  0.00           C  
ATOM   1508  CG  LYS B1345      34.922   4.849  21.268  1.00  0.00           C  
ATOM   1509  CD  LYS B1345      34.112   3.978  20.297  1.00  0.00           C  
ATOM   1510  CE  LYS B1345      34.991   3.274  19.268  1.00  0.00           C  
ATOM   1511  NZ  LYS B1345      34.186   2.473  18.298  1.00  0.00           N  
ATOM   1512  N   VAL B1347      37.251   4.397  25.595  1.00  0.00           N  
ATOM   1513  CA  VAL B1347      37.800   3.566  26.662  1.00  0.00           C  
ATOM   1514  C   VAL B1347      37.084   2.234  26.703  1.00  0.00           C  
ATOM   1515  O   VAL B1347      35.927   2.129  26.294  1.00  0.00           O  
ATOM   1516  CB  VAL B1347      37.625   4.212  28.051  1.00  0.00           C  
ATOM   1517  CG1 VAL B1347      38.415   5.505  28.128  1.00  0.00           C  
ATOM   1518  CG2 VAL B1347      36.150   4.453  28.330  1.00  0.00           C  
ATOM   1519  N   VAL B1348      37.779   1.204  27.164  1.00  0.00           N  
ATOM   1520  CA  VAL B1348      37.141  -0.093  27.297  1.00  0.00           C  
ATOM   1521  C   VAL B1348      36.653  -0.086  28.738  1.00  0.00           C  
ATOM   1522  O   VAL B1348      37.409   0.217  29.671  1.00  0.00           O  
ATOM   1523  CB  VAL B1348      38.113  -1.259  27.102  1.00  0.00           C  
ATOM   1524  CG1 VAL B1348      37.341  -2.573  27.087  1.00  0.00           C  
ATOM   1525  CG2 VAL B1348      38.873  -1.076  25.818  1.00  0.00           C  
ATOM   1526  N   CYS B1349      35.379  -0.398  28.908  1.00  0.00           N  
ATOM   1527  CA  CYS B1349      34.799  -0.402  30.224  1.00  0.00           C  
ATOM   1528  C   CYS B1349      34.524  -1.810  30.685  1.00  0.00           C  
ATOM   1529  O   CYS B1349      33.762  -2.535  30.052  1.00  0.00           O  
ATOM   1530  CB  CYS B1349      33.509   0.395  30.210  1.00  0.00           C  
ATOM   1531  SG  CYS B1349      33.757   2.054  29.601  1.00  0.00           S  
ATOM   1532  N   ILE B1350      35.166  -2.195  31.784  1.00  0.00           N  
ATOM   1533  CA  ILE B1350      34.966  -3.513  32.355  1.00  0.00           C  
ATOM   1534  C   ILE B1350      34.079  -3.272  33.555  1.00  0.00           C  
ATOM   1535  O   ILE B1350      34.535  -2.792  34.595  1.00  0.00           O  
ATOM   1536  CB  ILE B1350      36.279  -4.142  32.833  1.00  0.00           C  
ATOM   1537  CG1 ILE B1350      37.436  -3.732  31.924  1.00  0.00           C  
ATOM   1538  CG2 ILE B1350      36.146  -5.653  32.801  1.00  0.00           C  
ATOM   1539  CD1 ILE B1350      38.765  -4.370  32.298  1.00  0.00           C  
ATOM   1540  N   HIS B1351      32.802  -3.576  33.399  1.00  0.00           N  
ATOM   1541  CA  HIS B1351      31.854  -3.378  34.481  1.00  0.00           C  
ATOM   1542  C   HIS B1351      31.826  -4.616  35.375  1.00  0.00           C  
ATOM   1543  O   HIS B1351      32.006  -5.741  34.900  1.00  0.00           O  
ATOM   1544  CB  HIS B1351      30.480  -3.077  33.894  1.00  0.00           C  
ATOM   1545  CG  HIS B1351      30.429  -1.776  33.155  1.00  0.00           C  
ATOM   1546  ND1 HIS B1351      29.441  -1.472  32.242  1.00  0.00           N  
ATOM   1547  CD2 HIS B1351      31.250  -0.699  33.196  1.00  0.00           C  
ATOM   1548  CE1 HIS B1351      29.661  -0.266  31.750  1.00  0.00           C  
ATOM   1549  NE2 HIS B1351      30.750   0.225  32.313  1.00  0.00           N  
ATOM   1550  N   ASN B1352      31.607  -4.411  36.672  1.00  0.00           N  
ATOM   1551  CA  ASN B1352      31.607  -5.513  37.628  1.00  0.00           C  
ATOM   1552  C   ASN B1352      30.260  -5.825  38.235  1.00  0.00           C  
ATOM   1553  O   ASN B1352      29.359  -4.992  38.247  1.00  0.00           O  
ATOM   1554  CB  ASN B1352      32.588  -5.213  38.754  1.00  0.00           C  
ATOM   1555  CG  ASN B1352      33.841  -6.046  38.661  1.00  0.00           C  
ATOM   1556  OD1 ASN B1352      34.945  -5.553  38.875  1.00  0.00           O  
ATOM   1557  ND2 ASN B1352      33.679  -7.325  38.350  1.00  0.00           N  
ATOM   1558  N   PRO B1359      30.100  -7.053  38.745  1.00  0.00           N  
ATOM   1559  CA  PRO B1359      28.821  -7.407  39.359  1.00  0.00           C  
ATOM   1560  C   PRO B1359      28.615  -6.489  40.576  1.00  0.00           C  
ATOM   1561  O   PRO B1359      29.568  -5.927  41.129  1.00  0.00           O  
ATOM   1562  CB  PRO B1359      29.034  -8.862  39.765  1.00  0.00           C  
ATOM   1563  CG  PRO B1359      29.980  -9.364  38.733  1.00  0.00           C  
ATOM   1564  CD  PRO B1359      30.970  -8.237  38.633  1.00  0.00           C  
ATOM   1565  N   VAL B1360      27.372  -6.331  40.993  1.00  0.00           N  
ATOM   1566  CA  VAL B1360      27.090  -5.475  42.124  1.00  0.00           C  
ATOM   1567  C   VAL B1360      26.699  -6.283  43.361  1.00  0.00           C  
ATOM   1568  O   VAL B1360      25.524  -6.592  43.579  1.00  0.00           O  
ATOM   1569  CB  VAL B1360      25.987  -4.462  41.737  1.00  0.00           C  
ATOM   1570  CG1 VAL B1360      25.638  -3.578  42.931  1.00  0.00           C  
ATOM   1571  CG2 VAL B1360      26.473  -3.605  40.548  1.00  0.00           C  
ATOM   1572  N   LEU B1361      27.701  -6.614  44.172  1.00  0.00           N  
ATOM   1573  CA  LEU B1361      27.512  -7.396  45.405  1.00  0.00           C  
ATOM   1574  C   LEU B1361      26.308  -6.978  46.266  1.00  0.00           C  
ATOM   1575  O   LEU B1361      26.174  -5.815  46.643  1.00  0.00           O  
ATOM   1576  CB  LEU B1361      28.787  -7.331  46.253  1.00  0.00           C  
ATOM   1577  CG  LEU B1361      29.422  -8.669  46.640  1.00  0.00           C  
ATOM   1578  CD1 LEU B1361      30.544  -8.421  47.661  1.00  0.00           C  
ATOM   1579  CD2 LEU B1361      28.360  -9.598  47.226  1.00  0.00           C  
ATOM   1580  N   THR B1365      25.454  -7.940  46.599  1.00  0.00           N  
ATOM   1581  CA  THR B1365      24.260  -7.662  47.399  1.00  0.00           C  
ATOM   1582  C   THR B1365      24.401  -7.733  48.931  1.00  0.00           C  
ATOM   1583  O   THR B1365      25.045  -8.628  49.486  1.00  0.00           O  
ATOM   1584  CB  THR B1365      23.094  -8.573  46.958  1.00  0.00           C  
ATOM   1585  OG1 THR B1365      22.701  -8.211  45.627  1.00  0.00           O  
ATOM   1586  CG2 THR B1365      21.903  -8.438  47.904  1.00  0.00           C  
ATOM   1587  N   GLY B1366      23.767  -6.775  49.599  1.00  0.00           N  
ATOM   1588  CA  GLY B1366      23.814  -6.692  51.044  1.00  0.00           C  
ATOM   1589  C   GLY B1366      23.273  -7.907  51.761  1.00  0.00           C  
ATOM   1590  O   GLY B1366      22.367  -8.581  51.283  1.00  0.00           O  
ATOM   1591  N   LEU B1368      23.835  -8.163  52.932  1.00  0.00           N  
ATOM   1592  CA  LEU B1368      23.457  -9.294  53.755  1.00  0.00           C  
ATOM   1593  C   LEU B1368      21.974  -9.436  54.083  1.00  0.00           C  
ATOM   1594  O   LEU B1368      21.582 -10.389  54.757  1.00  0.00           O  
ATOM   1595  CB  LEU B1368      24.240  -9.253  55.055  1.00  0.00           C  
ATOM   1596  CG  LEU B1368      25.755  -9.179  54.931  1.00  0.00           C  
ATOM   1597  CD1 LEU B1368      26.320  -9.199  56.335  1.00  0.00           C  
ATOM   1598  CD2 LEU B1368      26.302 -10.333  54.113  1.00  0.00           C  
ATOM   1599  N   ASP B1369      21.144  -8.507  53.630  1.00  0.00           N  
ATOM   1600  CA  ASP B1369      19.715  -8.607  53.906  1.00  0.00           C  
ATOM   1601  C   ASP B1369      18.939  -8.790  52.617  1.00  0.00           C  
ATOM   1602  O   ASP B1369      17.714  -8.944  52.629  1.00  0.00           O  
ATOM   1603  CB  ASP B1369      19.230  -7.371  54.651  1.00  0.00           C  
ATOM   1604  CG  ASP B1369      19.776  -6.096  54.070  1.00  0.00           C  
ATOM   1605  OD1 ASP B1369      20.942  -6.097  53.627  1.00  0.00           O  
ATOM   1606  OD2 ASP B1369      19.050  -5.082  54.072  1.00  0.00           O  
ATOM   1607  N   GLY B1370      19.679  -8.789  51.508  1.00  0.00           N  
ATOM   1608  CA  GLY B1370      19.087  -8.965  50.195  1.00  0.00           C  
ATOM   1609  C   GLY B1370      18.397  -7.717  49.692  1.00  0.00           C  
ATOM   1610  O   GLY B1370      17.750  -7.734  48.652  1.00  0.00           O  
ATOM   1611  N   GLU B1373      18.544  -6.623  50.427  1.00  0.00           N  
ATOM   1612  CA  GLU B1373      17.907  -5.374  50.049  1.00  0.00           C  
ATOM   1613  C   GLU B1373      18.643  -4.558  48.976  1.00  0.00           C  
ATOM   1614  O   GLU B1373      18.053  -3.676  48.352  1.00  0.00           O  
ATOM   1615  CB  GLU B1373      17.673  -4.522  51.298  1.00  0.00           C  
ATOM   1616  CG  GLU B1373      16.194  -4.299  51.608  1.00  0.00           C  
ATOM   1617  CD  GLU B1373      15.492  -5.527  52.166  1.00  0.00           C  
ATOM   1618  OE1 GLU B1373      15.688  -5.816  53.363  1.00  0.00           O  
ATOM   1619  OE2 GLU B1373      14.745  -6.201  51.421  1.00  0.00           O  
ATOM   1620  N   GLY B 203      19.917  -4.847  48.743  1.00  0.00           N  
ATOM   1621  CA  GLY B 203      20.638  -4.092  47.734  1.00  0.00           C  
ATOM   1622  C   GLY B 203      22.132  -4.326  47.744  1.00  0.00           C  
ATOM   1623  O   GLY B 203      22.589  -5.448  47.923  1.00  0.00           O  
ATOM   1624  N   LYS B 204      22.895  -3.260  47.546  1.00  0.00           N  
ATOM   1625  CA  LYS B 204      24.347  -3.351  47.526  1.00  0.00           C  
ATOM   1626  C   LYS B 204      24.786  -3.257  48.971  1.00  0.00           C  
ATOM   1627  O   LYS B 204      24.236  -2.454  49.727  1.00  0.00           O  
ATOM   1628  CB  LYS B 204      24.929  -2.179  46.721  1.00  0.00           C  
ATOM   1629  CG  LYS B 204      23.937  -1.585  45.709  1.00  0.00           C  
ATOM   1630  CD  LYS B 204      24.572  -0.597  44.710  1.00  0.00           C  
ATOM   1631  CE  LYS B 204      23.562  -0.128  43.630  1.00  0.00           C  
ATOM   1632  NZ  LYS B 204      24.110   0.891  42.671  1.00  0.00           N  
ATOM   1633  N   MET B 205      25.744  -4.079  49.385  1.00  0.00           N  
ATOM   1634  CA  MET B 205      26.161  -3.951  50.762  1.00  0.00           C  
ATOM   1635  C   MET B 205      26.722  -2.550  50.852  1.00  0.00           C  
ATOM   1636  O   MET B 205      27.759  -2.245  50.267  1.00  0.00           O  
ATOM   1637  CB  MET B 205      27.195  -5.010  51.174  1.00  0.00           C  
ATOM   1638  CG  MET B 205      28.469  -5.104  50.368  1.00  0.00           C  
ATOM   1639  SD  MET B 205      29.613  -6.078  51.346  1.00  0.00           S  
ATOM   1640  CE  MET B 205      28.591  -7.497  51.696  1.00  0.00           C  
ATOM   1641  N   SER B 206      25.986  -1.692  51.554  1.00  0.00           N  
ATOM   1642  CA  SER B 206      26.370  -0.300  51.722  1.00  0.00           C  
ATOM   1643  C   SER B 206      26.994   0.021  53.070  1.00  0.00           C  
ATOM   1644  O   SER B 206      26.357  -0.093  54.124  1.00  0.00           O  
ATOM   1645  CB  SER B 206      25.159   0.609  51.498  1.00  0.00           C  
ATOM   1646  OG  SER B 206      25.480   1.962  51.752  1.00  0.00           O  
ATOM   1647  N   SER B 207      28.259   0.418  53.011  1.00  0.00           N  
ATOM   1648  CA  SER B 207      29.005   0.814  54.188  1.00  0.00           C  
ATOM   1649  C   SER B 207      28.210   1.976  54.732  1.00  0.00           C  
ATOM   1650  O   SER B 207      28.288   2.305  55.913  1.00  0.00           O  
ATOM   1651  CB  SER B 207      30.396   1.301  53.787  1.00  0.00           C  
ATOM   1652  OG  SER B 207      30.316   2.290  52.768  1.00  0.00           O  
ATOM   1653  N   SER B 208      27.443   2.590  53.831  1.00  0.00           N  
ATOM   1654  CA  SER B 208      26.595   3.734  54.139  1.00  0.00           C  
ATOM   1655  C   SER B 208      25.225   3.320  54.659  1.00  0.00           C  
ATOM   1656  O   SER B 208      24.210   3.622  54.031  1.00  0.00           O  
ATOM   1657  CB  SER B 208      26.429   4.619  52.894  1.00  0.00           C  
ATOM   1658  N   LYS B 209      25.221   2.601  55.783  1.00  0.00           N  
ATOM   1659  CA  LYS B 209      24.003   2.165  56.463  1.00  0.00           C  
ATOM   1660  C   LYS B 209      23.672   0.678  56.658  1.00  0.00           C  
ATOM   1661  O   LYS B 209      22.576   0.240  56.300  1.00  0.00           O  
ATOM   1662  CB  LYS B 209      22.781   2.874  55.861  1.00  0.00           C  
ATOM   1663  N   GLY B1433      24.584  -0.114  57.212  1.00  0.00           N  
ATOM   1664  CA  GLY B1433      24.185  -1.485  57.481  1.00  0.00           C  
ATOM   1665  C   GLY B1433      24.903  -2.755  57.078  1.00  0.00           C  
ATOM   1666  O   GLY B1433      26.012  -3.054  57.515  1.00  0.00           O  
ATOM   1667  N   ASN B1452      24.193  -3.538  56.275  1.00  0.00           N  
ATOM   1668  CA  ASN B1452      24.642  -4.828  55.763  1.00  0.00           C  
ATOM   1669  C   ASN B1452      25.985  -4.835  55.053  1.00  0.00           C  
ATOM   1670  O   ASN B1452      26.149  -4.173  54.036  1.00  0.00           O  
ATOM   1671  CB  ASN B1452      23.584  -5.371  54.802  1.00  0.00           C  
ATOM   1672  CG  ASN B1452      23.003  -4.286  53.901  1.00  0.00           C  
ATOM   1673  OD1 ASN B1452      21.929  -3.761  54.169  1.00  0.00           O  
ATOM   1674  ND2 ASN B1452      23.724  -3.939  52.835  1.00  0.00           N  
ATOM   1675  N   PHE B1455      26.932  -5.604  55.577  1.00  0.00           N  
ATOM   1676  CA  PHE B1455      28.251  -5.711  54.962  1.00  0.00           C  
ATOM   1677  C   PHE B1455      29.291  -6.384  55.848  1.00  0.00           C  
ATOM   1678  O   PHE B1455      29.200  -6.356  57.075  1.00  0.00           O  
ATOM   1679  CB  PHE B1455      28.784  -4.329  54.572  1.00  0.00           C  
ATOM   1680  CG  PHE B1455      28.929  -3.403  55.724  1.00  0.00           C  
ATOM   1681  CD1 PHE B1455      29.787  -3.710  56.775  1.00  0.00           C  
ATOM   1682  CD2 PHE B1455      28.169  -2.255  55.800  1.00  0.00           C  
ATOM   1683  CE1 PHE B1455      29.883  -2.889  57.897  1.00  0.00           C  
ATOM   1684  CE2 PHE B1455      28.252  -1.421  56.913  1.00  0.00           C  
ATOM   1685  CZ  PHE B1455      29.116  -1.744  57.969  1.00  0.00           C  
ATOM   1686  N   ILE B1456      30.277  -6.997  55.209  1.00  0.00           N  
ATOM   1687  CA  ILE B1456      31.376  -7.615  55.930  1.00  0.00           C  
ATOM   1688  C   ILE B1456      32.556  -6.702  55.620  1.00  0.00           C  
ATOM   1689  O   ILE B1456      33.027  -6.645  54.480  1.00  0.00           O  
ATOM   1690  CB  ILE B1456      31.665  -9.073  55.437  1.00  0.00           C  
ATOM   1691  CG1 ILE B1456      30.699 -10.035  56.117  1.00  0.00           C  
ATOM   1692  CG2 ILE B1456      33.091  -9.501  55.782  1.00  0.00           C  
ATOM   1693  CD1 ILE B1456      29.263  -9.679  55.926  1.00  0.00           C  
ATOM   1694  N   ALA B1457      33.002  -5.946  56.612  1.00  0.00           N  
ATOM   1695  CA  ALA B1457      34.132  -5.078  56.375  1.00  0.00           C  
ATOM   1696  C   ALA B1457      35.386  -5.944  56.496  1.00  0.00           C  
ATOM   1697  O   ALA B1457      35.495  -6.767  57.402  1.00  0.00           O  
ATOM   1698  CB  ALA B1457      34.142  -3.940  57.387  1.00  0.00           C  
ATOM   1699  N   VAL B1458      36.320  -5.766  55.567  1.00  0.00           N  
ATOM   1700  CA  VAL B1458      37.554  -6.545  55.550  1.00  0.00           C  
ATOM   1701  C   VAL B1458      38.246  -6.736  56.906  1.00  0.00           C  
ATOM   1702  O   VAL B1458      38.767  -7.811  57.198  1.00  0.00           O  
ATOM   1703  CB  VAL B1458      38.581  -5.933  54.567  1.00  0.00           C  
ATOM   1704  CG1 VAL B1458      38.080  -6.048  53.145  1.00  0.00           C  
ATOM   1705  CG2 VAL B1458      38.819  -4.488  54.912  1.00  0.00           C  
ATOM   1706  N   ASP B1459      38.263  -5.707  57.740  1.00  0.00           N  
ATOM   1707  CA  ASP B1459      38.928  -5.839  59.023  1.00  0.00           C  
ATOM   1708  C   ASP B1459      38.032  -6.413  60.104  1.00  0.00           C  
ATOM   1709  O   ASP B1459      38.409  -6.418  61.270  1.00  0.00           O  
ATOM   1710  CB  ASP B1459      39.495  -4.492  59.471  1.00  0.00           C  
ATOM   1711  CG  ASP B1459      38.414  -3.471  59.758  1.00  0.00           C  
ATOM   1712  OD1 ASP B1459      37.438  -3.408  58.980  1.00  0.00           O  
ATOM   1713  OD2 ASP B1459      38.549  -2.723  60.752  1.00  0.00           O  
ATOM   1714  N   ASP B1460      36.847  -6.892  59.726  1.00  0.00           N  
ATOM   1715  CA  ASP B1460      35.939  -7.497  60.700  1.00  0.00           C  
ATOM   1716  C   ASP B1460      36.621  -8.718  61.325  1.00  0.00           C  
ATOM   1717  O   ASP B1460      37.361  -9.450  60.660  1.00  0.00           O  
ATOM   1718  CB  ASP B1460      34.623  -7.936  60.041  1.00  0.00           C  
ATOM   1719  CG  ASP B1460      33.607  -6.812  59.950  1.00  0.00           C  
ATOM   1720  OD1 ASP B1460      33.896  -5.713  60.475  1.00  0.00           O  
ATOM   1721  OD2 ASP B1460      32.517  -7.024  59.364  1.00  0.00           O  
ATOM   1722  N   SER B1461      36.371  -8.926  62.614  1.00  0.00           N  
ATOM   1723  CA  SER B1461      36.956 -10.042  63.342  1.00  0.00           C  
ATOM   1724  C   SER B1461      36.167 -11.293  63.045  1.00  0.00           C  
ATOM   1725  O   SER B1461      34.940 -11.252  62.929  1.00  0.00           O  
ATOM   1726  CB  SER B1461      36.971  -9.760  64.853  1.00  0.00           C  
ATOM   1727  OG  SER B1461      35.690  -9.390  65.334  1.00  0.00           O  
ATOM   1728  N   PRO B1462      36.869 -12.432  62.945  1.00  0.00           N  
ATOM   1729  CA  PRO B1462      36.268 -13.733  62.649  1.00  0.00           C  
ATOM   1730  C   PRO B1462      34.908 -13.841  63.294  1.00  0.00           C  
ATOM   1731  O   PRO B1462      33.905 -14.170  62.645  1.00  0.00           O  
ATOM   1732  CB  PRO B1462      37.264 -14.710  63.249  1.00  0.00           C  
ATOM   1733  CG  PRO B1462      38.571 -13.988  63.085  1.00  0.00           C  
ATOM   1734  CD  PRO B1462      38.220 -12.604  63.515  1.00  0.00           C  
ATOM   1735  N   GLU B1463      34.882 -13.524  64.580  1.00  0.00           N  
ATOM   1736  CA  GLU B1463      33.660 -13.614  65.336  1.00  0.00           C  
ATOM   1737  C   GLU B1463      32.568 -12.703  64.791  1.00  0.00           C  
ATOM   1738  O   GLU B1463      31.410 -13.109  64.736  1.00  0.00           O  
ATOM   1739  CB  GLU B1463      33.942 -13.322  66.812  1.00  0.00           C  
ATOM   1740  CG  GLU B1463      35.016 -14.229  67.466  1.00  0.00           C  
ATOM   1741  CD  GLU B1463      36.457 -13.772  67.195  1.00  0.00           C  
ATOM   1742  OE1 GLU B1463      36.645 -12.646  66.672  1.00  0.00           O  
ATOM   1743  OE2 GLU B1463      37.396 -14.541  67.521  1.00  0.00           O  
ATOM   1744  N   GLU B1465      32.917 -11.488  64.373  1.00  0.00           N  
ATOM   1745  CA  GLU B1465      31.902 -10.574  63.843  1.00  0.00           C  
ATOM   1746  C   GLU B1465      31.412 -11.170  62.520  1.00  0.00           C  
ATOM   1747  O   GLU B1465      30.203 -11.264  62.256  1.00  0.00           O  
ATOM   1748  CB  GLU B1465      32.491  -9.158  63.623  1.00  0.00           C  
ATOM   1749  CG  GLU B1465      31.458  -7.982  63.712  1.00  0.00           C  
ATOM   1750  CD  GLU B1465      32.072  -6.562  63.584  1.00  0.00           C  
ATOM   1751  OE1 GLU B1465      33.232  -6.356  64.010  1.00  0.00           O  
ATOM   1752  OE2 GLU B1465      31.380  -5.641  63.078  1.00  0.00           O  
ATOM   1753  N   ILE B1467      32.368 -11.599  61.704  1.00  0.00           N  
ATOM   1754  CA  ILE B1467      32.063 -12.188  60.409  1.00  0.00           C  
ATOM   1755  C   ILE B1467      31.052 -13.316  60.564  1.00  0.00           C  
ATOM   1756  O   ILE B1467      30.078 -13.392  59.817  1.00  0.00           O  
ATOM   1757  CB  ILE B1467      33.347 -12.716  59.741  1.00  0.00           C  
ATOM   1758  CG1 ILE B1467      34.252 -11.536  59.390  1.00  0.00           C  
ATOM   1759  CG2 ILE B1467      33.002 -13.538  58.505  1.00  0.00           C  
ATOM   1760  CD1 ILE B1467      35.578 -11.946  58.803  1.00  0.00           C  
ATOM   1761  N   ARG B1506      31.284 -14.180  61.546  1.00  0.00           N  
ATOM   1762  CA  ARG B1506      30.385 -15.298  61.800  1.00  0.00           C  
ATOM   1763  C   ARG B1506      28.973 -14.828  62.178  1.00  0.00           C  
ATOM   1764  O   ARG B1506      27.962 -15.398  61.740  1.00  0.00           O  
ATOM   1765  CB  ARG B1506      30.935 -16.167  62.930  1.00  0.00           C  
ATOM   1766  CG  ARG B1506      32.273 -16.773  62.655  1.00  0.00           C  
ATOM   1767  CD  ARG B1506      32.559 -17.930  63.599  1.00  0.00           C  
ATOM   1768  NE  ARG B1506      33.756 -18.621  63.146  1.00  0.00           N  
ATOM   1769  CZ  ARG B1506      34.992 -18.358  63.556  1.00  0.00           C  
ATOM   1770  NH1 ARG B1506      35.222 -17.422  64.465  1.00  0.00           N  
ATOM   1771  NH2 ARG B1506      36.011 -19.004  63.003  1.00  0.00           N  
ATOM   1772  N   ALA B1507      28.918 -13.788  63.005  1.00  0.00           N  
ATOM   1773  CA  ALA B1507      27.651 -13.247  63.467  1.00  0.00           C  
ATOM   1774  C   ALA B1507      26.930 -12.515  62.343  1.00  0.00           C  
ATOM   1775  O   ALA B1507      25.694 -12.482  62.300  1.00  0.00           O  
ATOM   1776  CB  ALA B1507      27.890 -12.324  64.634  1.00  0.00           C  
ATOM   1777  N   LYS B1508      27.699 -11.929  61.430  1.00  0.00           N  
ATOM   1778  CA  LYS B1508      27.097 -11.225  60.310  1.00  0.00           C  
ATOM   1779  C   LYS B1508      26.631 -12.210  59.223  1.00  0.00           C  
ATOM   1780  O   LYS B1508      25.518 -12.086  58.700  1.00  0.00           O  
ATOM   1781  CB  LYS B1508      28.087 -10.205  59.736  1.00  0.00           C  
ATOM   1782  CG  LYS B1508      27.961  -8.787  60.316  1.00  0.00           C  
ATOM   1783  CD  LYS B1508      29.187  -7.932  59.970  1.00  0.00           C  
ATOM   1784  CE  LYS B1508      28.900  -6.448  60.108  1.00  0.00           C  
ATOM   1785  NZ  LYS B1508      27.798  -6.025  59.189  1.00  0.00           N  
ATOM   1786  N   ILE B1509      27.465 -13.195  58.895  1.00  0.00           N  
ATOM   1787  CA  ILE B1509      27.100 -14.171  57.870  1.00  0.00           C  
ATOM   1788  C   ILE B1509      25.890 -14.995  58.300  1.00  0.00           C  
ATOM   1789  O   ILE B1509      25.105 -15.419  57.448  1.00  0.00           O  
ATOM   1790  CB  ILE B1509      28.246 -15.167  57.560  1.00  0.00           C  
ATOM   1791  CG1 ILE B1509      29.485 -14.431  57.054  1.00  0.00           C  
ATOM   1792  CG2 ILE B1509      27.787 -16.167  56.512  1.00  0.00           C  
ATOM   1793  CD1 ILE B1509      29.320 -13.816  55.694  1.00  0.00           C  
ATOM   1794  N   LYS B1510      25.741 -15.226  59.608  1.00  0.00           N  
ATOM   1795  CA  LYS B1510      24.622 -16.025  60.107  1.00  0.00           C  
ATOM   1796  C   LYS B1510      23.280 -15.341  59.954  1.00  0.00           C  
ATOM   1797  O   LYS B1510      22.295 -15.971  59.568  1.00  0.00           O  
ATOM   1798  CB  LYS B1510      24.790 -16.383  61.582  1.00  0.00           C  
ATOM   1799  CG  LYS B1510      23.613 -17.225  62.078  1.00  0.00           C  
ATOM   1800  CD  LYS B1510      23.328 -17.069  63.566  1.00  0.00           C  
ATOM   1801  CE  LYS B1510      24.343 -17.805  64.415  1.00  0.00           C  
ATOM   1802  NZ  LYS B1510      24.349 -19.280  64.162  1.00  0.00           N  
ATOM   1803  N   LYS B1511      23.243 -14.053  60.277  1.00  0.00           N  
ATOM   1804  CA  LYS B1511      22.012 -13.273  60.192  1.00  0.00           C  
ATOM   1805  C   LYS B1511      21.627 -13.010  58.738  1.00  0.00           C  
ATOM   1806  O   LYS B1511      20.458 -12.747  58.427  1.00  0.00           O  
ATOM   1807  CB  LYS B1511      22.182 -11.937  60.935  1.00  0.00           C  
ATOM   1808  CG  LYS B1511      23.138 -10.930  60.267  1.00  0.00           C  
ATOM   1809  CD  LYS B1511      22.467 -10.121  59.143  1.00  0.00           C  
ATOM   1810  CE  LYS B1511      23.458  -9.224  58.404  1.00  0.00           C  
ATOM   1811  NZ  LYS B1511      24.105  -8.208  59.284  1.00  0.00           N  
ATOM   1812  N   ALA B1516      22.618 -13.095  57.854  1.00  0.00           N  
ATOM   1813  CA  ALA B1516      22.415 -12.838  56.436  1.00  0.00           C  
ATOM   1814  C   ALA B1516      21.290 -13.614  55.768  1.00  0.00           C  
ATOM   1815  O   ALA B1516      21.133 -14.824  55.957  1.00  0.00           O  
ATOM   1816  CB  ALA B1516      23.716 -13.066  55.682  1.00  0.00           C  
ATOM   1817  N   TYR B1517      20.512 -12.882  54.981  1.00  0.00           N  
ATOM   1818  CA  TYR B1517      19.406 -13.440  54.219  1.00  0.00           C  
ATOM   1819  C   TYR B1517      19.981 -14.496  53.287  1.00  0.00           C  
ATOM   1820  O   TYR B1517      20.877 -14.213  52.492  1.00  0.00           O  
ATOM   1821  CB  TYR B1517      18.741 -12.337  53.396  1.00  0.00           C  
ATOM   1822  CG  TYR B1517      17.796 -12.842  52.333  1.00  0.00           C  
ATOM   1823  CD1 TYR B1517      16.625 -13.517  52.672  1.00  0.00           C  
ATOM   1824  CD2 TYR B1517      18.078 -12.649  50.981  1.00  0.00           C  
ATOM   1825  CE1 TYR B1517      15.758 -13.989  51.682  1.00  0.00           C  
ATOM   1826  CE2 TYR B1517      17.222 -13.116  49.988  1.00  0.00           C  
ATOM   1827  CZ  TYR B1517      16.064 -13.788  50.340  1.00  0.00           C  
ATOM   1828  OH  TYR B1517      15.236 -14.283  49.352  1.00  0.00           O  
ATOM   1829  N   CYS B1518      19.465 -15.712  53.382  1.00  0.00           N  
ATOM   1830  CA  CYS B1518      19.957 -16.796  52.556  1.00  0.00           C  
ATOM   1831  C   CYS B1518      18.945 -17.920  52.569  1.00  0.00           C  
ATOM   1832  O   CYS B1518      19.103 -18.881  53.308  1.00  0.00           O  
ATOM   1833  CB  CYS B1518      21.289 -17.285  53.114  1.00  0.00           C  
ATOM   1834  SG  CYS B1518      21.954 -18.749  52.314  1.00  0.00           S  
ATOM   1835  N   PRO B1527      17.887 -17.810  51.747  1.00  0.00           N  
ATOM   1836  CA  PRO B1527      16.801 -18.788  51.618  1.00  0.00           C  
ATOM   1837  C   PRO B1527      17.163 -20.008  50.780  1.00  0.00           C  
ATOM   1838  O   PRO B1527      17.666 -19.879  49.661  1.00  0.00           O  
ATOM   1839  CB  PRO B1527      15.693 -17.970  50.986  1.00  0.00           C  
ATOM   1840  CG  PRO B1527      16.452 -17.111  50.062  1.00  0.00           C  
ATOM   1841  CD  PRO B1527      17.626 -16.644  50.889  1.00  0.00           C  
ATOM   1842  N   ALA B1528      16.887 -21.189  51.330  1.00  0.00           N  
ATOM   1843  CA  ALA B1528      17.192 -22.453  50.664  1.00  0.00           C  
ATOM   1844  C   ALA B1528      16.627 -22.511  49.260  1.00  0.00           C  
ATOM   1845  O   ALA B1528      15.547 -21.980  48.992  1.00  0.00           O  
ATOM   1846  CB  ALA B1528      16.661 -23.628  51.485  1.00  0.00           C  
ATOM   1847  N   GLY B1545      17.371 -23.160  48.371  1.00  0.00           N  
ATOM   1848  CA  GLY B1545      16.937 -23.298  46.996  1.00  0.00           C  
ATOM   1849  C   GLY B1545      16.989 -22.008  46.208  1.00  0.00           C  
ATOM   1850  O   GLY B1545      16.997 -22.037  44.976  1.00  0.00           O  
ATOM   1851  N   VAL B1563      17.027 -20.876  46.905  1.00  0.00           N  
ATOM   1852  CA  VAL B1563      17.072 -19.577  46.237  1.00  0.00           C  
ATOM   1853  C   VAL B1563      18.497 -19.076  46.075  1.00  0.00           C  
ATOM   1854  O   VAL B1563      19.145 -18.701  47.054  1.00  0.00           O  
ATOM   1855  CB  VAL B1563      16.293 -18.520  47.013  1.00  0.00           C  
ATOM   1856  CG1 VAL B1563      16.490 -17.171  46.358  1.00  0.00           C  
ATOM   1857  CG2 VAL B1563      14.822 -18.878  47.054  1.00  0.00           C  
ATOM   1858  N   VAL B1569      18.967 -19.050  44.833  1.00  0.00           N  
ATOM   1859  CA  VAL B1569      20.326 -18.620  44.530  1.00  0.00           C  
ATOM   1860  C   VAL B1569      20.383 -17.172  44.061  1.00  0.00           C  
ATOM   1861  O   VAL B1569      21.269 -16.409  44.445  1.00  0.00           O  
ATOM   1862  CB  VAL B1569      20.933 -19.525  43.445  1.00  0.00           C  
ATOM   1863  CG1 VAL B1569      22.381 -19.138  43.171  1.00  0.00           C  
ATOM   1864  CG2 VAL B1569      20.846 -20.966  43.890  1.00  0.00           C  
ATOM   1865  N   GLU B1594      19.431 -16.810  43.217  1.00  0.00           N  
ATOM   1866  CA  GLU B1594      19.336 -15.471  42.674  1.00  0.00           C  
ATOM   1867  C   GLU B1594      19.014 -14.460  43.772  1.00  0.00           C  
ATOM   1868  O   GLU B1594      17.972 -14.554  44.420  1.00  0.00           O  
ATOM   1869  CB  GLU B1594      18.254 -15.451  41.595  1.00  0.00           C  
ATOM   1870  CG  GLU B1594      17.122 -16.472  41.793  1.00  0.00           C  
ATOM   1871  CD  GLU B1594      17.561 -17.924  41.574  1.00  0.00           C  
ATOM   1872  OE1 GLU B1594      18.254 -18.202  40.572  1.00  0.00           O  
ATOM   1873  OE2 GLU B1594      17.202 -18.794  42.399  1.00  0.00           O  
ATOM   1874  N   GLY B1596      19.911 -13.497  43.982  1.00  0.00           N  
ATOM   1875  CA  GLY B1596      19.692 -12.492  45.012  1.00  0.00           C  
ATOM   1876  C   GLY B1596      20.484 -12.789  46.272  1.00  0.00           C  
ATOM   1877  O   GLY B1596      21.058 -11.898  46.891  1.00  0.00           O  
ATOM   1878  N   ASN B1601      20.509 -14.062  46.645  1.00  0.00           N  
ATOM   1879  CA  ASN B1601      21.221 -14.543  47.821  1.00  0.00           C  
ATOM   1880  C   ASN B1601      22.634 -13.960  47.885  1.00  0.00           C  
ATOM   1881  O   ASN B1601      23.469 -14.263  47.041  1.00  0.00           O  
ATOM   1882  CB  ASN B1601      21.292 -16.061  47.753  1.00  0.00           C  
ATOM   1883  CG  ASN B1601      21.747 -16.671  49.040  1.00  0.00           C  
ATOM   1884  OD1 ASN B1601      22.792 -16.294  49.583  1.00  0.00           O  
ATOM   1885  ND2 ASN B1601      20.966 -17.626  49.550  1.00  0.00           N  
ATOM   1886  N   PRO B1602      22.928 -13.126  48.899  1.00  0.00           N  
ATOM   1887  CA  PRO B1602      24.261 -12.519  49.026  1.00  0.00           C  
ATOM   1888  C   PRO B1602      25.334 -13.528  49.385  1.00  0.00           C  
ATOM   1889  O   PRO B1602      26.476 -13.438  48.936  1.00  0.00           O  
ATOM   1890  CB  PRO B1602      24.058 -11.469  50.116  1.00  0.00           C  
ATOM   1891  CG  PRO B1602      23.049 -12.129  51.001  1.00  0.00           C  
ATOM   1892  CD  PRO B1602      22.056 -12.708  50.011  1.00  0.00           C  
ATOM   1893  N   ILE B1603      24.947 -14.494  50.200  1.00  0.00           N  
ATOM   1894  CA  ILE B1603      25.863 -15.527  50.629  1.00  0.00           C  
ATOM   1895  C   ILE B1603      26.436 -16.245  49.415  1.00  0.00           C  
ATOM   1896  O   ILE B1603      27.654 -16.376  49.279  1.00  0.00           O  
ATOM   1897  CB  ILE B1603      25.137 -16.528  51.541  1.00  0.00           C  
ATOM   1898  CG1 ILE B1603      24.410 -15.753  52.647  1.00  0.00           C  
ATOM   1899  CG2 ILE B1603      26.134 -17.539  52.124  1.00  0.00           C  
ATOM   1900  CD1 ILE B1603      25.297 -14.748  53.370  1.00  0.00           C  
ATOM   1901  N   MET B1604      25.552 -16.696  48.530  1.00  0.00           N  
ATOM   1902  CA  MET B1604      25.966 -17.394  47.326  1.00  0.00           C  
ATOM   1903  C   MET B1604      26.927 -16.555  46.475  1.00  0.00           C  
ATOM   1904  O   MET B1604      27.883 -17.090  45.890  1.00  0.00           O  
ATOM   1905  CB  MET B1604      24.737 -17.780  46.511  1.00  0.00           C  
ATOM   1906  CG  MET B1604      23.960 -18.961  47.075  1.00  0.00           C  
ATOM   1907  SD  MET B1604      24.870 -20.559  47.070  1.00  0.00           S  
ATOM   1908  CE  MET B1604      24.523 -21.144  45.376  1.00  0.00           C  
ATOM   1909  N   GLU B1613      26.672 -15.243  46.420  1.00  0.00           N  
ATOM   1910  CA  GLU B1613      27.497 -14.307  45.647  1.00  0.00           C  
ATOM   1911  C   GLU B1613      28.879 -14.269  46.263  1.00  0.00           C  
ATOM   1912  O   GLU B1613      29.904 -14.179  45.575  1.00  0.00           O  
ATOM   1913  CB  GLU B1613      26.922 -12.897  45.703  1.00  0.00           C  
ATOM   1914  CG  GLU B1613      25.475 -12.755  45.291  1.00  0.00           C  
ATOM   1915  CD  GLU B1613      24.985 -11.319  45.445  1.00  0.00           C  
ATOM   1916  OE1 GLU B1613      25.460 -10.437  44.688  1.00  0.00           O  
ATOM   1917  OE2 GLU B1613      24.134 -11.071  46.332  1.00  0.00           O  
ATOM   1918  N   ILE B1614      28.891 -14.310  47.586  1.00  0.00           N  
ATOM   1919  CA  ILE B1614      30.136 -14.291  48.309  1.00  0.00           C  
ATOM   1920  C   ILE B1614      30.865 -15.585  47.951  1.00  0.00           C  
ATOM   1921  O   ILE B1614      32.085 -15.583  47.758  1.00  0.00           O  
ATOM   1922  CB  ILE B1614      29.863 -14.132  49.842  1.00  0.00           C  
ATOM   1923  CG1 ILE B1614      29.340 -12.708  50.104  1.00  0.00           C  
ATOM   1924  CG2 ILE B1614      31.126 -14.416  50.660  1.00  0.00           C  
ATOM   1925  CD1 ILE B1614      29.195 -12.338  51.543  1.00  0.00           C  
ATOM   1926  N   ALA B1615      30.106 -16.672  47.814  1.00  0.00           N  
ATOM   1927  CA  ALA B1615      30.674 -17.973  47.460  1.00  0.00           C  
ATOM   1928  C   ALA B1615      31.344 -17.891  46.104  1.00  0.00           C  
ATOM   1929  O   ALA B1615      32.526 -18.227  45.948  1.00  0.00           O  
ATOM   1930  CB  ALA B1615      29.589 -19.024  47.423  1.00  0.00           C  
ATOM   1931  N   LYS B1616      30.555 -17.439  45.134  1.00  0.00           N  
ATOM   1932  CA  LYS B1616      30.969 -17.274  43.739  1.00  0.00           C  
ATOM   1933  C   LYS B1616      32.192 -16.375  43.525  1.00  0.00           C  
ATOM   1934  O   LYS B1616      33.177 -16.764  42.893  1.00  0.00           O  
ATOM   1935  CB  LYS B1616      29.771 -16.729  42.940  1.00  0.00           C  
ATOM   1936  CG  LYS B1616      30.065 -16.226  41.527  1.00  0.00           C  
ATOM   1937  CD  LYS B1616      28.752 -16.031  40.744  1.00  0.00           C  
ATOM   1938  CE  LYS B1616      28.916 -15.206  39.459  1.00  0.00           C  
ATOM   1939  NZ  LYS B1616      29.835 -15.815  38.459  1.00  0.00           N  
ATOM   1940  N   TYR B1617      32.131 -15.177  44.082  1.00  0.00           N  
ATOM   1941  CA  TYR B1617      33.197 -14.212  43.901  1.00  0.00           C  
ATOM   1942  C   TYR B1617      34.419 -14.278  44.791  1.00  0.00           C  
ATOM   1943  O   TYR B1617      35.404 -13.608  44.494  1.00  0.00           O  
ATOM   1944  CB  TYR B1617      32.604 -12.807  43.979  1.00  0.00           C  
ATOM   1945  CG  TYR B1617      31.531 -12.589  42.943  1.00  0.00           C  
ATOM   1946  CD1 TYR B1617      31.854 -12.559  41.586  1.00  0.00           C  
ATOM   1947  CD2 TYR B1617      30.184 -12.496  43.310  1.00  0.00           C  
ATOM   1948  CE1 TYR B1617      30.872 -12.454  40.624  1.00  0.00           C  
ATOM   1949  CE2 TYR B1617      29.191 -12.390  42.350  1.00  0.00           C  
ATOM   1950  CZ  TYR B1617      29.544 -12.376  41.007  1.00  0.00           C  
ATOM   1951  OH  TYR B1617      28.576 -12.328  40.035  1.00  0.00           O  
ATOM   1952  N   PHE B1619      34.400 -15.070  45.857  1.00  0.00           N  
ATOM   1953  CA  PHE B1619      35.566 -15.071  46.730  1.00  0.00           C  
ATOM   1954  C   PHE B1619      36.192 -16.417  47.091  1.00  0.00           C  
ATOM   1955  O   PHE B1619      37.422 -16.552  47.096  1.00  0.00           O  
ATOM   1956  CB  PHE B1619      35.226 -14.295  47.996  1.00  0.00           C  
ATOM   1957  CG  PHE B1619      34.802 -12.874  47.738  1.00  0.00           C  
ATOM   1958  CD1 PHE B1619      35.727 -11.915  47.324  1.00  0.00           C  
ATOM   1959  CD2 PHE B1619      33.470 -12.490  47.899  1.00  0.00           C  
ATOM   1960  CE1 PHE B1619      35.328 -10.592  47.077  1.00  0.00           C  
ATOM   1961  CE2 PHE B1619      33.059 -11.162  47.653  1.00  0.00           C  
ATOM   1962  CZ  PHE B1619      33.986 -10.219  47.245  1.00  0.00           C  
ATOM   1963  N   LEU B1620      35.368 -17.419  47.377  1.00  0.00           N  
ATOM   1964  CA  LEU B1620      35.899 -18.726  47.750  1.00  0.00           C  
ATOM   1965  C   LEU B1620      36.673 -19.475  46.683  1.00  0.00           C  
ATOM   1966  O   LEU B1620      36.299 -19.489  45.517  1.00  0.00           O  
ATOM   1967  CB  LEU B1620      34.778 -19.634  48.259  1.00  0.00           C  
ATOM   1968  CG  LEU B1620      34.225 -19.288  49.639  1.00  0.00           C  
ATOM   1969  CD1 LEU B1620      35.183 -18.342  50.370  1.00  0.00           C  
ATOM   1970  CD2 LEU B1620      32.874 -18.644  49.484  1.00  0.00           C  
ATOM   1971  N   GLU B1621      37.767 -20.103  47.095  1.00  0.00           N  
ATOM   1972  CA  GLU B1621      38.555 -20.904  46.180  1.00  0.00           C  
ATOM   1973  C   GLU B1621      37.921 -22.277  46.185  1.00  0.00           C  
ATOM   1974  O   GLU B1621      37.473 -22.765  47.222  1.00  0.00           O  
ATOM   1975  CB  GLU B1621      40.006 -21.046  46.648  1.00  0.00           C  
ATOM   1976  CG  GLU B1621      40.845 -19.808  46.474  1.00  0.00           C  
ATOM   1977  CD  GLU B1621      40.373 -18.680  47.357  1.00  0.00           C  
ATOM   1978  OE1 GLU B1621      40.434 -18.845  48.595  1.00  0.00           O  
ATOM   1979  OE2 GLU B1621      39.937 -17.638  46.819  1.00  0.00           O  
ATOM   1980  N   TYR B1622      37.866 -22.897  45.019  1.00  0.00           N  
ATOM   1981  CA  TYR B1622      37.325 -24.236  44.932  1.00  0.00           C  
ATOM   1982  C   TYR B1622      38.491 -25.153  44.578  1.00  0.00           C  
ATOM   1983  O   TYR B1622      39.473 -24.722  43.985  1.00  0.00           O  
ATOM   1984  CB  TYR B1622      36.217 -24.290  43.888  1.00  0.00           C  
ATOM   1985  CG  TYR B1622      35.042 -23.403  44.238  1.00  0.00           C  
ATOM   1986  CD1 TYR B1622      35.175 -22.018  44.281  1.00  0.00           C  
ATOM   1987  CD2 TYR B1622      33.794 -23.949  44.520  1.00  0.00           C  
ATOM   1988  CE1 TYR B1622      34.095 -21.200  44.592  1.00  0.00           C  
ATOM   1989  CE2 TYR B1622      32.708 -23.142  44.837  1.00  0.00           C  
ATOM   1990  CZ  TYR B1622      32.864 -21.770  44.869  1.00  0.00           C  
ATOM   1991  OH  TYR B1622      31.784 -20.967  45.165  1.00  0.00           O  
ATOM   1992  N   PRO B1634      38.405 -26.429  44.952  1.00  0.00           N  
ATOM   1993  CA  PRO B1634      37.302 -27.063  45.673  1.00  0.00           C  
ATOM   1994  C   PRO B1634      37.324 -26.744  47.159  1.00  0.00           C  
ATOM   1995  O   PRO B1634      38.387 -26.752  47.782  1.00  0.00           O  
ATOM   1996  CB  PRO B1634      37.559 -28.533  45.427  1.00  0.00           C  
ATOM   1997  CG  PRO B1634      39.051 -28.575  45.582  1.00  0.00           C  
ATOM   1998  CD  PRO B1634      39.512 -27.378  44.768  1.00  0.00           C  
ATOM   1999  N   LEU B1635      36.160 -26.449  47.726  1.00  0.00           N  
ATOM   2000  CA  LEU B1635      36.099 -26.177  49.150  1.00  0.00           C  
ATOM   2001  C   LEU B1635      35.294 -27.318  49.748  1.00  0.00           C  
ATOM   2002  O   LEU B1635      34.340 -27.800  49.138  1.00  0.00           O  
ATOM   2003  CB  LEU B1635      35.420 -24.832  49.448  1.00  0.00           C  
ATOM   2004  CG  LEU B1635      33.933 -24.712  49.119  1.00  0.00           C  
ATOM   2005  CD1 LEU B1635      33.346 -23.462  49.722  1.00  0.00           C  
ATOM   2006  CD2 LEU B1635      33.775 -24.681  47.628  1.00  0.00           C  
ATOM   2007  N   THR B1636      35.696 -27.763  50.931  1.00  0.00           N  
ATOM   2008  CA  THR B1636      35.008 -28.850  51.612  1.00  0.00           C  
ATOM   2009  C   THR B1636      34.022 -28.340  52.653  1.00  0.00           C  
ATOM   2010  O   THR B1636      34.393 -28.045  53.786  1.00  0.00           O  
ATOM   2011  CB  THR B1636      36.009 -29.771  52.300  1.00  0.00           C  
ATOM   2012  OG1 THR B1636      37.085 -28.980  52.825  1.00  0.00           O  
ATOM   2013  CG2 THR B1636      36.548 -30.798  51.316  1.00  0.00           C  
ATOM   2014  N   ILE B1637      32.763 -28.228  52.256  1.00  0.00           N  
ATOM   2015  CA  ILE B1637      31.732 -27.777  53.163  1.00  0.00           C  
ATOM   2016  C   ILE B1637      31.592 -28.812  54.255  1.00  0.00           C  
ATOM   2017  O   ILE B1637      31.082 -29.906  54.004  1.00  0.00           O  
ATOM   2018  CB  ILE B1637      30.383 -27.675  52.466  1.00  0.00           C  
ATOM   2019  CG1 ILE B1637      30.422 -26.554  51.438  1.00  0.00           C  
ATOM   2020  CG2 ILE B1637      29.280 -27.448  53.483  1.00  0.00           C  
ATOM   2021  CD1 ILE B1637      29.159 -26.469  50.616  1.00  0.00           C  
ATOM   2022  N   LYS B1638      32.058 -28.471  55.455  1.00  0.00           N  
ATOM   2023  CA  LYS B1638      31.956 -29.359  56.605  1.00  0.00           C  
ATOM   2024  C   LYS B1638      30.458 -29.630  56.757  1.00  0.00           C  
ATOM   2025  O   LYS B1638      29.645 -28.749  56.476  1.00  0.00           O  
ATOM   2026  CB  LYS B1638      32.498 -28.647  57.843  1.00  0.00           C  
ATOM   2027  CG  LYS B1638      33.880 -28.024  57.639  1.00  0.00           C  
ATOM   2028  CD  LYS B1638      33.900 -26.487  57.826  1.00  0.00           C  
ATOM   2029  CE  LYS B1638      33.221 -25.737  56.689  1.00  0.00           C  
ATOM   2030  NZ  LYS B1638      31.754 -25.953  56.677  1.00  0.00           N  
ATOM   2031  N   ARG B1639      30.076 -30.824  57.200  1.00  0.00           N  
ATOM   2032  CA  ARG B1639      28.650 -31.121  57.315  1.00  0.00           C  
ATOM   2033  C   ARG B1639      28.278 -32.267  58.267  1.00  0.00           C  
ATOM   2034  O   ARG B1639      28.945 -33.303  58.317  1.00  0.00           O  
ATOM   2035  CB  ARG B1639      28.111 -31.425  55.920  1.00  0.00           C  
ATOM   2036  CG  ARG B1639      26.612 -31.414  55.778  1.00  0.00           C  
ATOM   2037  CD  ARG B1639      26.250 -32.195  54.540  1.00  0.00           C  
ATOM   2038  NE  ARG B1639      25.135 -31.602  53.825  1.00  0.00           N  
ATOM   2039  CZ  ARG B1639      24.633 -32.101  52.706  1.00  0.00           C  
ATOM   2040  NH1 ARG B1639      25.153 -33.206  52.186  1.00  0.00           N  
ATOM   2041  NH2 ARG B1639      23.620 -31.490  52.106  1.00  0.00           N  
ATOM   2042  N   PRO B1641      27.183 -32.093  59.024  1.00  0.00           N  
ATOM   2043  CA  PRO B1641      26.721 -33.109  59.970  1.00  0.00           C  
ATOM   2044  C   PRO B1641      26.558 -34.467  59.313  1.00  0.00           C  
ATOM   2045  O   PRO B1641      25.813 -34.615  58.350  1.00  0.00           O  
ATOM   2046  CB  PRO B1641      25.391 -32.547  60.451  1.00  0.00           C  
ATOM   2047  CG  PRO B1641      25.614 -31.062  60.382  1.00  0.00           C  
ATOM   2048  CD  PRO B1641      26.303 -30.912  59.054  1.00  0.00           C  
ATOM   2049  N   GLU B1642      27.272 -35.452  59.840  1.00  0.00           N  
ATOM   2050  CA  GLU B1642      27.214 -36.819  59.332  1.00  0.00           C  
ATOM   2051  C   GLU B1642      25.771 -37.187  58.991  1.00  0.00           C  
ATOM   2052  O   GLU B1642      25.468 -37.691  57.911  1.00  0.00           O  
ATOM   2053  CB  GLU B1642      27.720 -37.794  60.406  1.00  0.00           C  
ATOM   2054  CG  GLU B1642      29.163 -37.591  60.857  1.00  0.00           C  
ATOM   2055  CD  GLU B1642      29.471 -38.304  62.171  1.00  0.00           C  
ATOM   2056  OE1 GLU B1642      28.896 -39.383  62.418  1.00  0.00           O  
ATOM   2057  OE2 GLU B1642      30.299 -37.790  62.955  1.00  0.00           O  
ATOM   2058  N   LYS B1643      24.892 -36.916  59.944  1.00  0.00           N  
ATOM   2059  CA  LYS B1643      23.474 -37.227  59.846  1.00  0.00           C  
ATOM   2060  C   LYS B1643      22.643 -36.231  59.050  1.00  0.00           C  
ATOM   2061  O   LYS B1643      21.438 -36.411  58.896  1.00  0.00           O  
ATOM   2062  CB  LYS B1643      22.916 -37.343  61.263  1.00  0.00           C  
ATOM   2063  CG  LYS B1643      23.376 -36.197  62.165  1.00  0.00           C  
ATOM   2064  CD  LYS B1643      23.279 -36.542  63.650  1.00  0.00           C  
ATOM   2065  CE  LYS B1643      21.839 -36.712  64.108  1.00  0.00           C  
ATOM   2066  NZ  LYS B1643      21.736 -36.917  65.582  1.00  0.00           N  
ATOM   2067  N   PHE B1644      23.285 -35.190  58.539  1.00  0.00           N  
ATOM   2068  CA  PHE B1644      22.575 -34.163  57.788  1.00  0.00           C  
ATOM   2069  C   PHE B1644      22.950 -34.230  56.315  1.00  0.00           C  
ATOM   2070  O   PHE B1644      22.680 -33.304  55.553  1.00  0.00           O  
ATOM   2071  CB  PHE B1644      22.931 -32.789  58.363  1.00  0.00           C  
ATOM   2072  CG  PHE B1644      21.845 -31.761  58.222  1.00  0.00           C  
ATOM   2073  CD1 PHE B1644      21.575 -31.169  56.994  1.00  0.00           C  
ATOM   2074  CD2 PHE B1644      21.101 -31.371  59.329  1.00  0.00           C  
ATOM   2075  CE1 PHE B1644      20.580 -30.200  56.872  1.00  0.00           C  
ATOM   2076  CE2 PHE B1644      20.103 -30.403  59.218  1.00  0.00           C  
ATOM   2077  CZ  PHE B1644      19.842 -29.815  57.986  1.00  0.00           C  
ATOM   2078  N   GLY B1645      23.570 -35.333  55.917  1.00  0.00           N  
ATOM   2079  CA  GLY B1645      23.980 -35.487  54.536  1.00  0.00           C  
ATOM   2080  C   GLY B1645      25.447 -35.849  54.484  1.00  0.00           C  
ATOM   2081  O   GLY B1645      25.902 -36.497  53.548  1.00  0.00           O  
ATOM   2082  N   GLY B1649      26.189 -35.427  55.503  1.00  0.00           N  
ATOM   2083  CA  GLY B1649      27.610 -35.726  55.566  1.00  0.00           C  
ATOM   2084  C   GLY B1649      28.464 -34.857  54.662  1.00  0.00           C  
ATOM   2085  O   GLY B1649      28.066 -34.521  53.542  1.00  0.00           O  
ATOM   2086  N   ASP B1673      29.648 -34.506  55.154  1.00  0.00           N  
ATOM   2087  CA  ASP B1673      30.599 -33.667  54.433  1.00  0.00           C  
ATOM   2088  C   ASP B1673      30.567 -33.776  52.912  1.00  0.00           C  
ATOM   2089  O   ASP B1673      30.376 -34.854  52.353  1.00  0.00           O  
ATOM   2090  CB  ASP B1673      31.997 -33.948  54.954  1.00  0.00           C  
ATOM   2091  CG  ASP B1673      32.105 -33.705  56.443  1.00  0.00           C  
ATOM   2092  OD1 ASP B1673      31.825 -32.566  56.875  1.00  0.00           O  
ATOM   2093  OD2 ASP B1673      32.458 -34.649  57.182  1.00  0.00           O  
ATOM   2094  N   LEU B1674      30.758 -32.634  52.256  1.00  0.00           N  
ATOM   2095  CA  LEU B1674      30.723 -32.539  50.799  1.00  0.00           C  
ATOM   2096  C   LEU B1674      31.986 -31.868  50.296  1.00  0.00           C  
ATOM   2097  O   LEU B1674      32.676 -31.186  51.053  1.00  0.00           O  
ATOM   2098  CB  LEU B1674      29.513 -31.708  50.371  1.00  0.00           C  
ATOM   2099  CG  LEU B1674      28.235 -32.001  51.168  1.00  0.00           C  
ATOM   2100  CD1 LEU B1674      27.263 -30.843  51.022  1.00  0.00           C  
ATOM   2101  CD2 LEU B1674      27.618 -33.326  50.716  1.00  0.00           C  
ATOM   2102  N   THR B1675      32.281 -32.053  49.015  1.00  0.00           N  
ATOM   2103  CA  THR B1675      33.467 -31.455  48.422  1.00  0.00           C  
ATOM   2104  C   THR B1675      33.165 -30.945  47.025  1.00  0.00           C  
ATOM   2105  O   THR B1675      33.279 -31.703  46.070  1.00  0.00           O  
ATOM   2106  CB  THR B1675      34.593 -32.471  48.293  1.00  0.00           C  
ATOM   2107  OG1 THR B1675      34.644 -33.275  49.474  1.00  0.00           O  
ATOM   2108  CG2 THR B1675      35.919 -31.760  48.113  1.00  0.00           C  
ATOM   2109  N   VAL B1676      32.783 -29.671  46.911  1.00  0.00           N  
ATOM   2110  CA  VAL B1676      32.476 -29.065  45.619  1.00  0.00           C  
ATOM   2111  C   VAL B1676      33.717 -28.583  44.885  1.00  0.00           C  
ATOM   2112  O   VAL B1676      34.583 -27.921  45.460  1.00  0.00           O  
ATOM   2113  CB  VAL B1676      31.514 -27.869  45.758  1.00  0.00           C  
ATOM   2114  CG1 VAL B1676      30.101 -28.348  45.907  1.00  0.00           C  
ATOM   2115  CG2 VAL B1676      31.890 -27.053  46.961  1.00  0.00           C  
ATOM   2116  N   ASN B1677      33.781 -28.919  43.598  1.00  0.00           N  
ATOM   2117  CA  ASN B1677      34.894 -28.548  42.717  1.00  0.00           C  
ATOM   2118  C   ASN B1677      34.509 -27.365  41.819  1.00  0.00           C  
ATOM   2119  O   ASN B1677      35.308 -26.889  41.018  1.00  0.00           O  
ATOM   2120  CB  ASN B1677      35.292 -29.740  41.837  1.00  0.00           C  
ATOM   2121  CG  ASN B1677      35.751 -30.948  42.649  1.00  0.00           C  
ATOM   2122  OD1 ASN B1677      36.840 -31.482  42.427  1.00  0.00           O  
ATOM   2123  ND2 ASN B1677      34.914 -31.389  43.585  1.00  0.00           N  
ATOM   2124  N   SER B1678      33.275 -26.897  41.942  1.00  0.00           N  
ATOM   2125  CA  SER B1678      32.820 -25.769  41.145  1.00  0.00           C  
ATOM   2126  C   SER B1678      31.745 -25.017  41.900  1.00  0.00           C  
ATOM   2127  O   SER B1678      31.034 -25.580  42.734  1.00  0.00           O  
ATOM   2128  CB  SER B1678      32.214 -26.242  39.845  1.00  0.00           C  
ATOM   2129  OG  SER B1678      30.803 -26.141  39.934  1.00  0.00           O  
ATOM   2130  N   TYR B1679      31.621 -23.737  41.594  1.00  0.00           N  
ATOM   2131  CA  TYR B1679      30.608 -22.940  42.237  1.00  0.00           C  
ATOM   2132  C   TYR B1679      29.289 -23.553  41.756  1.00  0.00           C  
ATOM   2133  O   TYR B1679      28.313 -23.621  42.514  1.00  0.00           O  
ATOM   2134  CB  TYR B1679      30.756 -21.450  41.838  1.00  0.00           C  
ATOM   2135  CG  TYR B1679      29.534 -20.606  42.116  1.00  0.00           C  
ATOM   2136  CD1 TYR B1679      28.954 -20.571  43.385  1.00  0.00           C  
ATOM   2137  CD2 TYR B1679      28.897 -19.931  41.088  1.00  0.00           C  
ATOM   2138  CE1 TYR B1679      27.760 -19.899  43.616  1.00  0.00           C  
ATOM   2139  CE2 TYR B1679      27.706 -19.253  41.302  1.00  0.00           C  
ATOM   2140  CZ  TYR B1679      27.136 -19.242  42.565  1.00  0.00           C  
ATOM   2141  OH  TYR B1679      25.929 -18.592  42.755  1.00  0.00           O  
ATOM   2142  N   GLU B1680      29.284 -24.047  40.514  1.00  0.00           N  
ATOM   2143  CA  GLU B1680      28.086 -24.662  39.939  1.00  0.00           C  
ATOM   2144  C   GLU B1680      27.595 -25.872  40.741  1.00  0.00           C  
ATOM   2145  O   GLU B1680      26.389 -26.116  40.825  1.00  0.00           O  
ATOM   2146  CB  GLU B1680      28.316 -25.062  38.476  1.00  0.00           C  
ATOM   2147  CG  GLU B1680      28.457 -23.892  37.504  1.00  0.00           C  
ATOM   2148  CD  GLU B1680      29.906 -23.636  37.112  1.00  0.00           C  
ATOM   2149  OE1 GLU B1680      30.391 -24.257  36.138  1.00  0.00           O  
ATOM   2150  OE2 GLU B1680      30.571 -22.822  37.791  1.00  0.00           O  
ATOM   2151  N   GLU B1681      28.515 -26.636  41.322  1.00  0.00           N  
ATOM   2152  CA  GLU B1681      28.112 -27.770  42.151  1.00  0.00           C  
ATOM   2153  C   GLU B1681      27.267 -27.200  43.286  1.00  0.00           C  
ATOM   2154  O   GLU B1681      26.076 -27.502  43.414  1.00  0.00           O  
ATOM   2155  CB  GLU B1681      29.323 -28.467  42.769  1.00  0.00           C  
ATOM   2156  CG  GLU B1681      30.135 -29.319  41.823  1.00  0.00           C  
ATOM   2157  CD  GLU B1681      31.063 -30.268  42.566  1.00  0.00           C  
ATOM   2158  OE1 GLU B1681      30.557 -31.066  43.388  1.00  0.00           O  
ATOM   2159  OE2 GLU B1681      32.289 -30.220  42.324  1.00  0.00           O  
ATOM   2160  N   LEU B1682      27.917 -26.374  44.105  1.00  0.00           N  
ATOM   2161  CA  LEU B1682      27.292 -25.712  45.245  1.00  0.00           C  
ATOM   2162  C   LEU B1682      25.949 -25.120  44.834  1.00  0.00           C  
ATOM   2163  O   LEU B1682      24.934 -25.321  45.499  1.00  0.00           O  
ATOM   2164  CB  LEU B1682      28.218 -24.604  45.746  1.00  0.00           C  
ATOM   2165  CG  LEU B1682      27.743 -23.661  46.844  1.00  0.00           C  
ATOM   2166  CD1 LEU B1682      27.812 -24.373  48.155  1.00  0.00           C  
ATOM   2167  CD2 LEU B1682      28.630 -22.430  46.883  1.00  0.00           C  
ATOM   2168  N   GLU B1683      25.956 -24.382  43.727  1.00  0.00           N  
ATOM   2169  CA  GLU B1683      24.736 -23.766  43.220  1.00  0.00           C  
ATOM   2170  C   GLU B1683      23.726 -24.891  43.043  1.00  0.00           C  
ATOM   2171  O   GLU B1683      22.664 -24.889  43.671  1.00  0.00           O  
ATOM   2172  CB  GLU B1683      25.003 -23.076  41.878  1.00  0.00           C  
ATOM   2173  CG  GLU B1683      23.884 -22.156  41.420  1.00  0.00           C  
ATOM   2174  CD  GLU B1683      24.202 -21.446  40.100  1.00  0.00           C  
ATOM   2175  OE1 GLU B1683      23.907 -22.023  39.031  1.00  0.00           O  
ATOM   2176  OE2 GLU B1683      24.751 -20.317  40.125  1.00  0.00           O  
ATOM   2177  N   SER B1684      24.094 -25.857  42.199  1.00  0.00           N  
ATOM   2178  CA  SER B1684      23.271 -27.030  41.895  1.00  0.00           C  
ATOM   2179  C   SER B1684      22.765 -27.600  43.207  1.00  0.00           C  
ATOM   2180  O   SER B1684      21.566 -27.836  43.388  1.00  0.00           O  
ATOM   2181  CB  SER B1684      24.113 -28.084  41.166  1.00  0.00           C  
ATOM   2182  OG  SER B1684      23.310 -29.050  40.509  1.00  0.00           O  
ATOM   2183  N   LEU B1685      23.697 -27.811  44.126  1.00  0.00           N  
ATOM   2184  CA  LEU B1685      23.358 -28.343  45.425  1.00  0.00           C  
ATOM   2185  C   LEU B1685      22.358 -27.438  46.122  1.00  0.00           C  
ATOM   2186  O   LEU B1685      21.199 -27.815  46.309  1.00  0.00           O  
ATOM   2187  CB  LEU B1685      24.624 -28.505  46.261  1.00  0.00           C  
ATOM   2188  CG  LEU B1685      25.433 -29.695  45.748  1.00  0.00           C  
ATOM   2189  CD1 LEU B1685      26.842 -29.708  46.317  1.00  0.00           C  
ATOM   2190  CD2 LEU B1685      24.664 -30.972  46.108  1.00  0.00           C  
ATOM   2191  N   PHE B1688      22.792 -26.233  46.476  1.00  0.00           N  
ATOM   2192  CA  PHE B1688      21.910 -25.304  47.165  1.00  0.00           C  
ATOM   2193  C   PHE B1688      20.538 -25.235  46.514  1.00  0.00           C  
ATOM   2194  O   PHE B1688      19.519 -25.228  47.208  1.00  0.00           O  
ATOM   2195  CB  PHE B1688      22.508 -23.905  47.209  1.00  0.00           C  
ATOM   2196  CG  PHE B1688      21.863 -23.028  48.229  1.00  0.00           C  
ATOM   2197  CD1 PHE B1688      22.089 -23.249  49.584  1.00  0.00           C  
ATOM   2198  CD2 PHE B1688      20.987 -22.018  47.847  1.00  0.00           C  
ATOM   2199  CE1 PHE B1688      21.453 -22.480  50.542  1.00  0.00           C  
ATOM   2200  CE2 PHE B1688      20.342 -21.239  48.802  1.00  0.00           C  
ATOM   2201  CZ  PHE B1688      20.576 -21.472  50.152  1.00  0.00           C  
ATOM   2202  N   LYS B1689      20.517 -25.186  45.184  1.00  0.00           N  
ATOM   2203  CA  LYS B1689      19.267 -25.131  44.434  1.00  0.00           C  
ATOM   2204  C   LYS B1689      18.398 -26.344  44.704  1.00  0.00           C  
ATOM   2205  O   LYS B1689      17.213 -26.205  45.003  1.00  0.00           O  
ATOM   2206  CB  LYS B1689      19.546 -25.025  42.934  1.00  0.00           C  
ATOM   2207  CG  LYS B1689      19.415 -23.609  42.402  1.00  0.00           C  
ATOM   2208  CD  LYS B1689      20.130 -23.399  41.068  1.00  0.00           C  
ATOM   2209  CE  LYS B1689      19.960 -21.953  40.600  1.00  0.00           C  
ATOM   2210  NZ  LYS B1689      20.768 -21.634  39.390  1.00  0.00           N  
ATOM   2211  N   ASN B1690      18.989 -27.533  44.618  1.00  0.00           N  
ATOM   2212  CA  ASN B1690      18.230 -28.759  44.840  1.00  0.00           C  
ATOM   2213  C   ASN B1690      17.861 -28.981  46.308  1.00  0.00           C  
ATOM   2214  O   ASN B1690      17.255 -29.994  46.660  1.00  0.00           O  
ATOM   2215  CB  ASN B1690      18.988 -29.976  44.272  1.00  0.00           C  
ATOM   2216  CG  ASN B1690      20.069 -30.502  45.206  1.00  0.00           C  
ATOM   2217  OD1 ASN B1690      19.789 -30.946  46.321  1.00  0.00           O  
ATOM   2218  ND2 ASN B1690      21.312 -30.469  44.744  1.00  0.00           N  
ATOM   2219  N   LYS B1691      18.218 -28.024  47.158  1.00  0.00           N  
ATOM   2220  CA  LYS B1691      17.908 -28.092  48.584  1.00  0.00           C  
ATOM   2221  C   LYS B1691      18.742 -29.101  49.358  1.00  0.00           C  
ATOM   2222  O   LYS B1691      18.408 -29.426  50.501  1.00  0.00           O  
ATOM   2223  CB  LYS B1691      16.425 -28.402  48.782  1.00  0.00           C  
ATOM   2224  CG  LYS B1691      15.523 -27.473  48.001  1.00  0.00           C  
ATOM   2225  CD  LYS B1691      15.082 -26.272  48.812  1.00  0.00           C  
ATOM   2226  CE  LYS B1691      13.789 -26.594  49.527  1.00  0.00           C  
ATOM   2227  NZ  LYS B1691      12.771 -27.130  48.569  1.00  0.00           N  
ATOM   2228  N   GLU B1694      19.816 -29.607  48.752  1.00  0.00           N  
ATOM   2229  CA  GLU B1694      20.656 -30.554  49.472  1.00  0.00           C  
ATOM   2230  C   GLU B1694      21.439 -29.721  50.464  1.00  0.00           C  
ATOM   2231  O   GLU B1694      21.350 -29.931  51.676  1.00  0.00           O  
ATOM   2232  CB  GLU B1694      21.630 -31.322  48.554  1.00  0.00           C  
ATOM   2233  CG  GLU B1694      22.245 -32.571  49.264  1.00  0.00           C  
ATOM   2234  CD  GLU B1694      23.295 -33.338  48.449  1.00  0.00           C  
ATOM   2235  OE1 GLU B1694      22.988 -33.783  47.325  1.00  0.00           O  
ATOM   2236  OE2 GLU B1694      24.430 -33.508  48.944  1.00  0.00           O  
ATOM   2237  N   LEU B1809      22.196 -28.757  49.958  1.00  0.00           N  
ATOM   2238  CA  LEU B1809      22.963 -27.924  50.860  1.00  0.00           C  
ATOM   2239  C   LEU B1809      22.047 -26.908  51.516  1.00  0.00           C  
ATOM   2240  O   LEU B1809      21.744 -25.871  50.930  1.00  0.00           O  
ATOM   2241  CB  LEU B1809      24.094 -27.203  50.123  1.00  0.00           C  
ATOM   2242  CG  LEU B1809      25.031 -26.406  51.043  1.00  0.00           C  
ATOM   2243  CD1 LEU B1809      25.656 -27.283  52.113  1.00  0.00           C  
ATOM   2244  CD2 LEU B1809      26.105 -25.809  50.212  1.00  0.00           C  
ATOM   2245  N   HIS B1810      21.593 -27.220  52.726  1.00  0.00           N  
ATOM   2246  CA  HIS B1810      20.724 -26.312  53.468  1.00  0.00           C  
ATOM   2247  C   HIS B1810      21.500 -25.024  53.746  1.00  0.00           C  
ATOM   2248  O   HIS B1810      22.725 -25.034  53.853  1.00  0.00           O  
ATOM   2249  CB  HIS B1810      20.315 -26.929  54.808  1.00  0.00           C  
ATOM   2250  CG  HIS B1810      19.432 -28.128  54.687  1.00  0.00           C  
ATOM   2251  ND1 HIS B1810      19.793 -29.251  53.974  1.00  0.00           N  
ATOM   2252  CD2 HIS B1810      18.215 -28.393  55.217  1.00  0.00           C  
ATOM   2253  CE1 HIS B1810      18.836 -30.156  54.070  1.00  0.00           C  
ATOM   2254  NE2 HIS B1810      17.867 -29.661  54.819  1.00  0.00           N  
ATOM   2255  N   PRO B1812      20.793 -23.898  53.888  1.00  0.00           N  
ATOM   2256  CA  PRO B1812      21.450 -22.615  54.158  1.00  0.00           C  
ATOM   2257  C   PRO B1812      22.481 -22.627  55.295  1.00  0.00           C  
ATOM   2258  O   PRO B1812      23.555 -22.038  55.167  1.00  0.00           O  
ATOM   2259  CB  PRO B1812      20.276 -21.694  54.463  1.00  0.00           C  
ATOM   2260  CG  PRO B1812      19.207 -22.236  53.577  1.00  0.00           C  
ATOM   2261  CD  PRO B1812      19.335 -23.729  53.774  1.00  0.00           C  
ATOM   2262  N   MET B1813      22.158 -23.295  56.400  1.00  0.00           N  
ATOM   2263  CA  MET B1813      23.064 -23.341  57.545  1.00  0.00           C  
ATOM   2264  C   MET B1813      24.462 -23.852  57.210  1.00  0.00           C  
ATOM   2265  O   MET B1813      25.460 -23.192  57.487  1.00  0.00           O  
ATOM   2266  CB  MET B1813      22.490 -24.225  58.640  1.00  0.00           C  
ATOM   2267  CG  MET B1813      21.037 -24.004  58.948  1.00  0.00           C  
ATOM   2268  SD  MET B1813      20.526 -25.239  60.164  1.00  0.00           S  
ATOM   2269  CE  MET B1813      20.409 -26.748  59.091  1.00  0.00           C  
ATOM   2270  N   ASP B1814      24.530 -25.044  56.628  1.00  0.00           N  
ATOM   2271  CA  ASP B1814      25.814 -25.641  56.284  1.00  0.00           C  
ATOM   2272  C   ASP B1814      26.519 -24.711  55.308  1.00  0.00           C  
ATOM   2273  O   ASP B1814      27.744 -24.567  55.329  1.00  0.00           O  
ATOM   2274  CB  ASP B1814      25.611 -27.019  55.638  1.00  0.00           C  
ATOM   2275  CG  ASP B1814      24.430 -27.785  56.229  1.00  0.00           C  
ATOM   2276  OD1 ASP B1814      24.394 -27.982  57.467  1.00  0.00           O  
ATOM   2277  OD2 ASP B1814      23.540 -28.193  55.441  1.00  0.00           O  
ATOM   2278  N   LEU B1815      25.723 -24.075  54.456  1.00  0.00           N  
ATOM   2279  CA  LEU B1815      26.237 -23.143  53.462  1.00  0.00           C  
ATOM   2280  C   LEU B1815      26.869 -21.932  54.156  1.00  0.00           C  
ATOM   2281  O   LEU B1815      28.046 -21.623  53.947  1.00  0.00           O  
ATOM   2282  CB  LEU B1815      25.099 -22.688  52.541  1.00  0.00           C  
ATOM   2283  CG  LEU B1815      25.453 -22.063  51.183  1.00  0.00           C  
ATOM   2284  CD1 LEU B1815      24.807 -20.684  51.092  1.00  0.00           C  
ATOM   2285  CD2 LEU B1815      26.980 -21.990  50.991  1.00  0.00           C  
ATOM   2286  N   LYS B1816      26.085 -21.258  54.993  1.00  0.00           N  
ATOM   2287  CA  LYS B1816      26.580 -20.091  55.701  1.00  0.00           C  
ATOM   2288  C   LYS B1816      27.873 -20.396  56.427  1.00  0.00           C  
ATOM   2289  O   LYS B1816      28.783 -19.575  56.446  1.00  0.00           O  
ATOM   2290  CB  LYS B1816      25.546 -19.592  56.699  1.00  0.00           C  
ATOM   2291  CG  LYS B1816      24.286 -19.079  56.064  1.00  0.00           C  
ATOM   2292  CD  LYS B1816      23.345 -18.532  57.118  1.00  0.00           C  
ATOM   2293  CE  LYS B1816      22.072 -17.975  56.489  1.00  0.00           C  
ATOM   2294  NZ  LYS B1816      21.146 -17.363  57.485  1.00  0.00           N  
ATOM   2295  N   ASN B1817      27.957 -21.586  57.013  1.00  0.00           N  
ATOM   2296  CA  ASN B1817      29.144 -21.992  57.767  1.00  0.00           C  
ATOM   2297  C   ASN B1817      30.404 -22.161  56.942  1.00  0.00           C  
ATOM   2298  O   ASN B1817      31.461 -21.619  57.276  1.00  0.00           O  
ATOM   2299  CB  ASN B1817      28.887 -23.298  58.513  1.00  0.00           C  
ATOM   2300  CG  ASN B1817      28.741 -23.089  59.999  1.00  0.00           C  
ATOM   2301  OD1 ASN B1817      29.795 -23.407  60.745  1.00  0.00           O  
ATOM   2302  ND2 ASN B1817      27.700 -22.633  60.474  1.00  0.00           N  
ATOM   2303  N   ALA B1818      30.296 -22.936  55.876  1.00  0.00           N  
ATOM   2304  CA  ALA B1818      31.438 -23.173  55.020  1.00  0.00           C  
ATOM   2305  C   ALA B1818      31.956 -21.852  54.465  1.00  0.00           C  
ATOM   2306  O   ALA B1818      33.160 -21.684  54.232  1.00  0.00           O  
ATOM   2307  CB  ALA B1818      31.035 -24.096  53.897  1.00  0.00           C  
ATOM   2308  N   VAL B1819      31.029 -20.916  54.271  1.00  0.00           N  
ATOM   2309  CA  VAL B1819      31.346 -19.593  53.729  1.00  0.00           C  
ATOM   2310  C   VAL B1819      32.025 -18.680  54.755  1.00  0.00           C  
ATOM   2311  O   VAL B1819      33.092 -18.123  54.491  1.00  0.00           O  
ATOM   2312  CB  VAL B1819      30.056 -18.899  53.173  1.00  0.00           C  
ATOM   2313  CG1 VAL B1819      30.339 -17.454  52.825  1.00  0.00           C  
ATOM   2314  CG2 VAL B1819      29.552 -19.643  51.934  1.00  0.00           C  
ATOM   2315  N   ALA B1820      31.409 -18.540  55.924  1.00  0.00           N  
ATOM   2316  CA  ALA B1820      31.953 -17.690  56.977  1.00  0.00           C  
ATOM   2317  C   ALA B1820      33.378 -18.085  57.333  1.00  0.00           C  
ATOM   2318  O   ALA B1820      34.277 -17.245  57.376  1.00  0.00           O  
ATOM   2319  CB  ALA B1820      31.074 -17.762  58.208  1.00  0.00           C  
ATOM   2320  N   GLU B1821      33.582 -19.368  57.598  1.00  0.00           N  
ATOM   2321  CA  GLU B1821      34.912 -19.845  57.940  1.00  0.00           C  
ATOM   2322  C   GLU B1821      35.881 -19.509  56.820  1.00  0.00           C  
ATOM   2323  O   GLU B1821      36.981 -18.999  57.059  1.00  0.00           O  
ATOM   2324  CB  GLU B1821      34.893 -21.354  58.168  1.00  0.00           C  
ATOM   2325  CG  GLU B1821      34.192 -21.773  59.445  1.00  0.00           C  
ATOM   2326  CD  GLU B1821      34.680 -20.991  60.648  1.00  0.00           C  
ATOM   2327  OE1 GLU B1821      35.899 -20.730  60.748  1.00  0.00           O  
ATOM   2328  OE2 GLU B1821      33.839 -20.644  61.499  1.00  0.00           O  
ATOM   2329  N   GLU B1822      35.449 -19.779  55.593  1.00  0.00           N  
ATOM   2330  CA  GLU B1822      36.268 -19.529  54.421  1.00  0.00           C  
ATOM   2331  C   GLU B1822      36.626 -18.053  54.243  1.00  0.00           C  
ATOM   2332  O   GLU B1822      37.739 -17.727  53.842  1.00  0.00           O  
ATOM   2333  CB  GLU B1822      35.559 -20.073  53.183  1.00  0.00           C  
ATOM   2334  CG  GLU B1822      36.496 -20.806  52.241  1.00  0.00           C  
ATOM   2335  CD  GLU B1822      37.305 -21.863  52.963  1.00  0.00           C  
ATOM   2336  OE1 GLU B1822      36.697 -22.829  53.474  1.00  0.00           O  
ATOM   2337  OE2 GLU B1822      38.546 -21.721  53.027  1.00  0.00           O  
ATOM   2338  N   LEU B1823      35.693 -17.162  54.550  1.00  0.00           N  
ATOM   2339  CA  LEU B1823      35.952 -15.729  54.422  1.00  0.00           C  
ATOM   2340  C   LEU B1823      37.016 -15.311  55.429  1.00  0.00           C  
ATOM   2341  O   LEU B1823      37.961 -14.587  55.097  1.00  0.00           O  
ATOM   2342  CB  LEU B1823      34.677 -14.935  54.698  1.00  0.00           C  
ATOM   2343  CG  LEU B1823      34.158 -13.994  53.612  1.00  0.00           C  
ATOM   2344  CD1 LEU B1823      32.892 -13.299  54.109  1.00  0.00           C  
ATOM   2345  CD2 LEU B1823      35.233 -12.984  53.257  1.00  0.00           C  
ATOM   2346  N   ILE B1824      36.832 -15.786  56.662  1.00  0.00           N  
ATOM   2347  CA  ILE B1824      37.722 -15.504  57.783  1.00  0.00           C  
ATOM   2348  C   ILE B1824      39.153 -15.901  57.499  1.00  0.00           C  
ATOM   2349  O   ILE B1824      40.081 -15.344  58.072  1.00  0.00           O  
ATOM   2350  CB  ILE B1824      37.291 -16.260  59.047  1.00  0.00           C  
ATOM   2351  CG1 ILE B1824      35.875 -15.849  59.444  1.00  0.00           C  
ATOM   2352  CG2 ILE B1824      38.287 -15.993  60.172  1.00  0.00           C  
ATOM   2353  CD1 ILE B1824      35.366 -16.590  60.661  1.00  0.00           C  
ATOM   2354  N   LYS B1825      39.324 -16.888  56.634  1.00  0.00           N  
ATOM   2355  CA  LYS B1825      40.656 -17.336  56.285  1.00  0.00           C  
ATOM   2356  C   LYS B1825      41.243 -16.399  55.226  1.00  0.00           C  
ATOM   2357  O   LYS B1825      42.431 -16.098  55.232  1.00  0.00           O  
ATOM   2358  CB  LYS B1825      40.616 -18.763  55.737  1.00  0.00           C  
ATOM   2359  CG  LYS B1825      39.902 -19.770  56.605  1.00  0.00           C  
ATOM   2360  CD  LYS B1825      39.928 -21.134  55.922  1.00  0.00           C  
ATOM   2361  CE  LYS B1825      39.071 -22.188  56.634  1.00  0.00           C  
ATOM   2362  NZ  LYS B1825      39.568 -22.575  57.994  1.00  0.00           N  
ATOM   2363  N   ILE B1826      40.408 -15.922  54.321  1.00  0.00           N  
ATOM   2364  CA  ILE B1826      40.901 -15.051  53.275  1.00  0.00           C  
ATOM   2365  C   ILE B1826      41.205 -13.635  53.740  1.00  0.00           C  
ATOM   2366  O   ILE B1826      42.223 -13.051  53.374  1.00  0.00           O  
ATOM   2367  CB  ILE B1826      39.893 -14.970  52.141  1.00  0.00           C  
ATOM   2368  CG1 ILE B1826      39.644 -16.364  51.579  1.00  0.00           C  
ATOM   2369  CG2 ILE B1826      40.413 -14.049  51.058  1.00  0.00           C  
ATOM   2370  CD1 ILE B1826      38.471 -16.427  50.633  1.00  0.00           C  
ATOM   2371  N   LEU B1827      40.312 -13.084  54.546  1.00  0.00           N  
ATOM   2372  CA  LEU B1827      40.468 -11.727  55.027  1.00  0.00           C  
ATOM   2373  C   LEU B1827      41.545 -11.549  56.082  1.00  0.00           C  
ATOM   2374  O   LEU B1827      42.169 -10.488  56.152  1.00  0.00           O  
ATOM   2375  CB  LEU B1827      39.141 -11.228  55.577  1.00  0.00           C  
ATOM   2376  CG  LEU B1827      38.022 -11.090  54.555  1.00  0.00           C  
ATOM   2377  CD1 LEU B1827      36.734 -10.825  55.293  1.00  0.00           C  
ATOM   2378  CD2 LEU B1827      38.331  -9.966  53.571  1.00  0.00           C  
ATOM   2379  N   GLU B1828      41.759 -12.573  56.906  1.00  0.00           N  
ATOM   2380  CA  GLU B1828      42.760 -12.490  57.963  1.00  0.00           C  
ATOM   2381  C   GLU B1828      44.066 -11.864  57.472  1.00  0.00           C  
ATOM   2382  O   GLU B1828      44.595 -10.950  58.100  1.00  0.00           O  
ATOM   2383  CB  GLU B1828      43.028 -13.874  58.558  1.00  0.00           C  
ATOM   2384  CG  GLU B1828      43.789 -13.833  59.874  1.00  0.00           C  
ATOM   2385  CD  GLU B1828      45.222 -14.315  59.747  1.00  0.00           C  
ATOM   2386  OE1 GLU B1828      45.442 -15.543  59.779  1.00  0.00           O  
ATOM   2387  OE2 GLU B1828      46.134 -13.470  59.605  1.00  0.00           O  
ATOM   2388  N   PRO B1829      44.598 -12.333  56.334  1.00  0.00           N  
ATOM   2389  CA  PRO B1829      45.849 -11.766  55.822  1.00  0.00           C  
ATOM   2390  C   PRO B1829      45.836 -10.233  55.752  1.00  0.00           C  
ATOM   2391  O   PRO B1829      46.812  -9.577  56.120  1.00  0.00           O  
ATOM   2392  CB  PRO B1829      45.970 -12.414  54.451  1.00  0.00           C  
ATOM   2393  CG  PRO B1829      45.372 -13.748  54.677  1.00  0.00           C  
ATOM   2394  CD  PRO B1829      44.130 -13.423  55.465  1.00  0.00           C  
ATOM   2395  N   ILE B1830      44.725  -9.678  55.272  1.00  0.00           N  
ATOM   2396  CA  ILE B1830      44.541  -8.235  55.152  1.00  0.00           C  
ATOM   2397  C   ILE B1830      44.323  -7.634  56.537  1.00  0.00           C  
ATOM   2398  O   ILE B1830      45.005  -6.686  56.942  1.00  0.00           O  
ATOM   2399  CB  ILE B1830      43.294  -7.917  54.306  1.00  0.00           C  
ATOM   2400  CG1 ILE B1830      43.426  -8.556  52.924  1.00  0.00           C  
ATOM   2401  CG2 ILE B1830      43.114  -6.424  54.177  1.00  0.00           C  
ATOM   2402  CD1 ILE B1830      42.228  -8.322  52.008  1.00  0.00           C  
ATOM   2403  N   ARG B1831      43.351  -8.208  57.249  1.00  0.00           N  
ATOM   2404  CA  ARG B1831      42.964  -7.776  58.590  1.00  0.00           C  
ATOM   2405  C   ARG B1831      44.136  -7.528  59.524  1.00  0.00           C  
ATOM   2406  O   ARG B1831      44.307  -6.415  60.035  1.00  0.00           O  
ATOM   2407  CB  ARG B1831      42.007  -8.803  59.213  1.00  0.00           C  
ATOM   2408  CG  ARG B1831      41.732  -8.599  60.702  1.00  0.00           C  
ATOM   2409  CD  ARG B1831      40.534  -9.416  61.213  1.00  0.00           C  
ATOM   2410  NE  ARG B1831      40.604 -10.847  60.897  1.00  0.00           N  
ATOM   2411  CZ  ARG B1831      40.162 -11.399  59.763  1.00  0.00           C  
ATOM   2412  NH1 ARG B1831      39.609 -10.644  58.818  1.00  0.00           N  
ATOM   2413  NH2 ARG B1831      40.266 -12.712  59.571  1.00  0.00           N  
ATOM   2414  N   LYS B1832      44.940  -8.564  59.743  1.00  0.00           N  
ATOM   2415  CA  LYS B1832      46.095  -8.469  60.630  1.00  0.00           C  
ATOM   2416  C   LYS B1832      47.215  -7.626  60.034  1.00  0.00           C  
ATOM   2417  O   LYS B1832      48.012  -7.043  60.759  1.00  0.00           O  
ATOM   2418  CB  LYS B1832      46.616  -9.875  60.986  1.00  0.00           C  
ATOM   2419  CG  LYS B1832      45.692 -10.693  61.928  1.00  0.00           C  
ATOM   2420  CD  LYS B1832      46.326 -12.037  62.321  1.00  0.00           C  
ATOM   2421  CE  LYS B1832      45.494 -12.815  63.346  1.00  0.00           C  
ATOM   2422  NZ  LYS B1832      44.164 -13.248  62.829  1.00  0.00           N  
ATOM   2423  N   ARG B1833      47.259  -7.551  58.709  1.00  0.00           N  
ATOM   2424  CA  ARG B1833      48.280  -6.772  58.015  1.00  0.00           C  
ATOM   2425  C   ARG B1833      48.066  -5.292  58.300  1.00  0.00           C  
ATOM   2426  O   ARG B1833      48.799  -4.443  57.802  1.00  0.00           O  
ATOM   2427  CB  ARG B1833      48.193  -7.012  56.508  1.00  0.00           C  
ATOM   2428  CG  ARG B1833      49.357  -6.464  55.723  1.00  0.00           C  
ATOM   2429  CD  ARG B1833      48.992  -6.311  54.261  1.00  0.00           C  
ATOM   2430  NE  ARG B1833      48.325  -7.491  53.705  1.00  0.00           N  
ATOM   2431  CZ  ARG B1833      48.917  -8.658  53.451  1.00  0.00           C  
ATOM   2432  NH1 ARG B1833      50.210  -8.821  53.705  1.00  0.00           N  
ATOM   2433  NH2 ARG B1833      48.216  -9.657  52.925  1.00  0.00           N  
ATOM   2434  N   LEU B1834      47.047  -4.994  59.097  1.00  0.00           N  
ATOM   2435  CA  LEU B1834      46.721  -3.625  59.460  1.00  0.00           C  
ATOM   2436  C   LEU B1834      47.019  -3.379  60.940  1.00  0.00           C  
ATOM   2437  O   LEU B1834      47.917  -2.560  61.226  1.00  0.00           O  
ATOM   2438  CB  LEU B1834      45.245  -3.355  59.160  1.00  0.00           C  
ATOM   2439  CG  LEU B1834      44.865  -3.454  57.678  1.00  0.00           C  
ATOM   2440  CD1 LEU B1834      43.352  -3.381  57.488  1.00  0.00           C  
ATOM   2441  CD2 LEU B1834      45.554  -2.328  56.930  1.00  0.00           C  
TER
END
