# Supplementary material for: Backbone Brackets and Arginine Tweezers delineate Class I and Class II aminoacyl tRNA synthetases
Source: PLoS Comput Biol. 2018 Apr 16;14(4):e1006101. doi: 10.1371/journal.pcbi.1006101 (PMC5919687; doi:10.1371/journal.pcbi.1006101)
Supplement: S11 File — All structures of Class I aaRS with residues renumbered according to the MSA. (GZ) [file pcbi.1006101.s023.tar.gz › 1ulh_A_renum.pdb]

ATOM      1  N   TYR A 184      61.210  -9.345  37.207  1.00  0.00           N  
ATOM      2  CA  TYR A 184      61.733  -8.262  36.324  1.00  0.00           C  
ATOM      3  C   TYR A 184      62.361  -8.789  35.050  1.00  0.00           C  
ATOM      4  O   TYR A 184      62.313  -8.128  34.009  1.00  0.00           O  
ATOM      5  CB  TYR A 184      62.752  -7.408  37.065  1.00  0.00           C  
ATOM      6  CG  TYR A 184      62.132  -6.510  38.097  1.00  0.00           C  
ATOM      7  CD1 TYR A 184      61.854  -6.989  39.417  1.00  0.00           C  
ATOM      8  CD2 TYR A 184      61.822  -5.153  37.784  1.00  0.00           C  
ATOM      9  CE1 TYR A 184      61.274  -6.119  40.430  1.00  0.00           C  
ATOM     10  CE2 TYR A 184      61.238  -4.264  38.780  1.00  0.00           C  
ATOM     11  CZ  TYR A 184      60.978  -4.762  40.096  1.00  0.00           C  
ATOM     12  OH  TYR A 184      60.507  -3.918  41.072  1.00  0.00           O  
ATOM     13  N   ASP A 185      62.956  -9.972  35.141  1.00  0.00           N  
ATOM     14  CA  ASP A 185      63.585 -10.585  33.986  1.00  0.00           C  
ATOM     15  C   ASP A 185      62.491 -11.071  33.033  1.00  0.00           C  
ATOM     16  O   ASP A 185      62.750 -11.348  31.861  1.00  0.00           O  
ATOM     17  CB  ASP A 185      64.464 -11.754  34.420  1.00  0.00           C  
ATOM     18  CG  ASP A 185      65.880 -11.628  33.901  1.00  0.00           C  
ATOM     19  OD1 ASP A 185      66.043 -11.316  32.701  1.00  0.00           O  
ATOM     20  OD2 ASP A 185      66.829 -11.838  34.684  1.00  0.00           O  
ATOM     21  N   LYS A 186      61.267 -11.165  33.551  1.00  0.00           N  
ATOM     22  CA  LYS A 186      60.112 -11.605  32.775  1.00  0.00           C  
ATOM     23  C   LYS A 186      59.229 -10.431  32.347  1.00  0.00           C  
ATOM     24  O   LYS A 186      58.187 -10.630  31.718  1.00  0.00           O  
ATOM     25  CB  LYS A 186      59.263 -12.601  33.575  1.00  0.00           C  
ATOM     26  CG  LYS A 186      59.902 -13.969  33.786  1.00  0.00           C  
ATOM     27  CD  LYS A 186      58.966 -14.895  34.556  1.00  0.00           C  
ATOM     28  CE  LYS A 186      59.638 -16.225  34.863  1.00  0.00           C  
ATOM     29  NZ  LYS A 186      58.749 -17.149  35.628  1.00  0.00           N  
ATOM     30  N   LEU A 187      59.625  -9.215  32.706  1.00  0.00           N  
ATOM     31  CA  LEU A 187      58.868  -8.033  32.311  1.00  0.00           C  
ATOM     32  C   LEU A 187      59.562  -7.540  31.049  1.00  0.00           C  
ATOM     33  O   LEU A 187      58.976  -6.871  30.207  1.00  0.00           O  
ATOM     34  CB  LEU A 187      58.891  -6.979  33.421  1.00  0.00           C  
ATOM     35  CG  LEU A 187      58.138  -7.402  34.693  1.00  0.00           C  
ATOM     36  CD1 LEU A 187      58.502  -6.474  35.840  1.00  0.00           C  
ATOM     37  CD2 LEU A 187      56.635  -7.398  34.457  1.00  0.00           C  
ATOM     38  N   ILE A 188      60.827  -7.912  30.931  1.00  0.00           N  
ATOM     39  CA  ILE A 188      61.651  -7.587  29.780  1.00  0.00           C  
ATOM     40  C   ILE A 188      61.028  -8.282  28.566  1.00  0.00           C  
ATOM     41  O   ILE A 188      60.680  -7.643  27.567  1.00  0.00           O  
ATOM     42  CB  ILE A 188      63.063  -8.112  30.060  1.00  0.00           C  
ATOM     43  CG1 ILE A 188      63.673  -7.230  31.136  1.00  0.00           C  
ATOM     44  CG2 ILE A 188      63.879  -8.325  28.783  1.00  0.00           C  
ATOM     45  CD1 ILE A 188      64.982  -7.744  31.675  1.00  0.00           C  
ATOM     46  N   VAL A 189      60.895  -9.600  28.687  1.00  0.00           N  
ATOM     47  CA  VAL A 189      60.330 -10.441  27.646  1.00  0.00           C  
ATOM     48  C   VAL A 189      58.884 -10.026  27.356  1.00  0.00           C  
ATOM     49  O   VAL A 189      58.392 -10.186  26.238  1.00  0.00           O  
ATOM     50  CB  VAL A 189      60.388 -11.942  28.075  1.00  0.00           C  
ATOM     51  CG1 VAL A 189      59.517 -12.188  29.315  1.00  0.00           C  
ATOM     52  CG2 VAL A 189      59.950 -12.834  26.926  1.00  0.00           C  
ATOM     53  N   ARG A 190      58.222  -9.480  28.370  1.00  0.00           N  
ATOM     54  CA  ARG A 190      56.837  -9.042  28.254  1.00  0.00           C  
ATOM     55  C   ARG A 190      56.695  -7.811  27.367  1.00  0.00           C  
ATOM     56  O   ARG A 190      55.840  -7.782  26.490  1.00  0.00           O  
ATOM     57  CB  ARG A 190      56.293  -8.765  29.652  1.00  0.00           C  
ATOM     58  CG  ARG A 190      54.848  -8.338  29.758  1.00  0.00           C  
ATOM     59  CD  ARG A 190      54.482  -8.341  31.231  1.00  0.00           C  
ATOM     60  NE  ARG A 190      53.229  -7.657  31.525  1.00  0.00           N  
ATOM     61  CZ  ARG A 190      52.731  -7.515  32.751  1.00  0.00           C  
ATOM     62  NH1 ARG A 190      53.382  -8.015  33.796  1.00  0.00           N  
ATOM     63  NH2 ARG A 190      51.585  -6.868  32.940  1.00  0.00           N  
ATOM     64  N   PHE A 191      57.536  -6.804  27.590  1.00  0.00           N  
ATOM     65  CA  PHE A 191      57.491  -5.564  26.808  1.00  0.00           C  
ATOM     66  C   PHE A 191      58.424  -5.612  25.593  1.00  0.00           C  
ATOM     67  O   PHE A 191      58.446  -4.684  24.793  1.00  0.00           O  
ATOM     68  CB  PHE A 191      57.845  -4.346  27.694  1.00  0.00           C  
ATOM     69  CG  PHE A 191      56.902  -4.134  28.860  1.00  0.00           C  
ATOM     70  CD1 PHE A 191      57.331  -4.401  30.190  1.00  0.00           C  
ATOM     71  CD2 PHE A 191      55.556  -3.705  28.640  1.00  0.00           C  
ATOM     72  CE1 PHE A 191      56.423  -4.254  31.327  1.00  0.00           C  
ATOM     73  CE2 PHE A 191      54.615  -3.543  29.746  1.00  0.00           C  
ATOM     74  CZ  PHE A 191      55.051  -3.821  31.096  1.00  0.00           C  
ATOM     75  N   GLY A 195      59.194  -6.690  25.467  1.00  0.00           N  
ATOM     76  CA  GLY A 195      60.111  -6.839  24.346  1.00  0.00           C  
ATOM     77  C   GLY A 195      61.349  -5.960  24.373  1.00  0.00           C  
ATOM     78  O   GLY A 195      61.916  -5.654  23.323  1.00  0.00           O  
ATOM     79  N   SER A 196      61.778  -5.558  25.567  1.00  0.00           N  
ATOM     80  CA  SER A 196      62.961  -4.712  25.715  1.00  0.00           C  
ATOM     81  C   SER A 196      64.233  -5.538  25.830  1.00  0.00           C  
ATOM     82  O   SER A 196      64.181  -6.757  25.994  1.00  0.00           O  
ATOM     83  CB  SER A 196      62.819  -3.827  26.948  1.00  0.00           C  
ATOM     84  OG  SER A 196      62.593  -4.610  28.112  1.00  0.00           O  
ATOM     85  N   SER A 197      65.370  -4.858  25.744  1.00  0.00           N  
ATOM     86  CA  SER A 197      66.675  -5.490  25.834  1.00  0.00           C  
ATOM     87  C   SER A 197      67.214  -5.317  27.258  1.00  0.00           C  
ATOM     88  O   SER A 197      67.049  -4.257  27.877  1.00  0.00           O  
ATOM     89  CB  SER A 197      67.606  -4.853  24.813  1.00  0.00           C  
ATOM     90  OG  SER A 197      68.860  -5.498  24.806  1.00  0.00           O  
ATOM     91  N   LYS A 198      67.794  -6.383  27.800  1.00  0.00           N  
ATOM     92  CA  LYS A 198      68.342  -6.382  29.150  1.00  0.00           C  
ATOM     93  C   LYS A 198      69.800  -5.963  29.125  1.00  0.00           C  
ATOM     94  O   LYS A 198      70.535  -6.394  28.248  1.00  0.00           O  
ATOM     95  CB  LYS A 198      68.180  -7.787  29.751  1.00  0.00           C  
ATOM     96  CG  LYS A 198      69.136  -8.204  30.863  1.00  0.00           C  
ATOM     97  CD  LYS A 198      68.545  -9.329  31.720  1.00  0.00           C  
ATOM     98  CE  LYS A 198      68.511 -10.656  30.966  1.00  0.00           C  
ATOM     99  NZ  LYS A 198      69.888 -11.163  30.663  1.00  0.00           N  
ATOM    100  N   ILE A 199      70.200  -5.115  30.078  1.00  0.00           N  
ATOM    101  CA  ILE A 199      71.591  -4.674  30.172  1.00  0.00           C  
ATOM    102  C   ILE A 199      72.302  -5.863  30.819  1.00  0.00           C  
ATOM    103  O   ILE A 199      71.693  -6.623  31.570  1.00  0.00           O  
ATOM    104  CB  ILE A 199      71.736  -3.381  31.060  1.00  0.00           C  
ATOM    105  CG1 ILE A 199      70.996  -2.203  30.409  1.00  0.00           C  
ATOM    106  CG2 ILE A 199      73.197  -2.989  31.206  1.00  0.00           C  
ATOM    107  CD1 ILE A 199      70.849  -0.966  31.292  1.00  0.00           C  
ATOM    108  N   ASP A 200      73.576  -6.044  30.508  1.00  0.00           N  
ATOM    109  CA  ASP A 200      74.342  -7.163  31.058  1.00  0.00           C  
ATOM    110  C   ASP A 200      75.212  -6.690  32.234  1.00  0.00           C  
ATOM    111  O   ASP A 200      74.754  -6.009  33.153  1.00  0.00           O  
ATOM    112  CB  ASP A 200      75.244  -7.736  29.959  1.00  0.00           C  
ATOM    113  CG  ASP A 200      74.607  -7.690  28.611  1.00  0.00           C  
ATOM    114  OD1 ASP A 200      73.529  -8.293  28.456  1.00  0.00           O  
ATOM    115  OD2 ASP A 200      75.194  -7.046  27.714  1.00  0.00           O  
ATOM    116  N   LYS A 201      76.474  -7.088  32.174  1.00  0.00           N  
ATOM    117  CA  LYS A 201      77.533  -6.709  33.084  1.00  0.00           C  
ATOM    118  C   LYS A 201      78.675  -6.624  32.070  1.00  0.00           C  
ATOM    119  O   LYS A 201      79.855  -6.526  32.420  1.00  0.00           O  
ATOM    120  CB  LYS A 201      77.791  -7.793  34.139  1.00  0.00           C  
ATOM    121  CG  LYS A 201      77.594  -7.296  35.580  1.00  0.00           C  
ATOM    122  CD  LYS A 201      78.557  -6.158  35.929  1.00  0.00           C  
ATOM    123  CE  LYS A 201      78.122  -5.418  37.179  1.00  0.00           C  
ATOM    124  NZ  LYS A 201      78.977  -4.216  37.418  1.00  0.00           N  
ATOM    125  N   GLU A 202      78.267  -6.665  30.796  1.00  0.00           N  
ATOM    126  CA  GLU A 202      79.151  -6.598  29.650  1.00  0.00           C  
ATOM    127  C   GLU A 202      78.867  -5.345  28.830  1.00  0.00           C  
ATOM    128  O   GLU A 202      79.770  -4.824  28.191  1.00  0.00           O  
ATOM    129  CB  GLU A 202      79.003  -7.856  28.787  1.00  0.00           C  
ATOM    130  CG  GLU A 202      79.224  -9.160  29.568  1.00  0.00           C  
ATOM    131  CD  GLU A 202      79.635 -10.342  28.693  1.00  0.00           C  
ATOM    132  OE1 GLU A 202      80.787 -10.348  28.197  1.00  0.00           O  
ATOM    133  OE2 GLU A 202      78.807 -11.266  28.507  1.00  0.00           O  
ATOM    134  N   LEU A 203      77.622  -4.869  28.832  1.00  0.00           N  
ATOM    135  CA  LEU A 203      77.274  -3.630  28.112  1.00  0.00           C  
ATOM    136  C   LEU A 203      77.685  -2.457  29.012  1.00  0.00           C  
ATOM    137  O   LEU A 203      78.063  -1.379  28.534  1.00  0.00           O  
ATOM    138  CB  LEU A 203      75.760  -3.549  27.823  1.00  0.00           C  
ATOM    139  CG  LEU A 203      75.166  -2.152  27.536  1.00  0.00           C  
ATOM    140  CD1 LEU A 203      75.692  -1.605  26.215  1.00  0.00           C  
ATOM    141  CD2 LEU A 203      73.653  -2.220  27.544  1.00  0.00           C  
ATOM    142  N   ILE A 204      77.589  -2.699  30.317  1.00  0.00           N  
ATOM    143  CA  ILE A 204      77.937  -1.753  31.356  1.00  0.00           C  
ATOM    144  C   ILE A 204      79.387  -1.327  31.140  1.00  0.00           C  
ATOM    145  O   ILE A 204      79.753  -0.179  31.389  1.00  0.00           O  
ATOM    146  CB  ILE A 204      77.716  -2.424  32.731  1.00  0.00           C  
ATOM    147  CG1 ILE A 204      76.210  -2.574  32.971  1.00  0.00           C  
ATOM    148  CG2 ILE A 204      78.338  -1.623  33.829  1.00  0.00           C  
ATOM    149  CD1 ILE A 204      75.795  -3.321  34.243  1.00  0.00           C  
ATOM    150  N   ASN A 205      80.191  -2.256  30.638  1.00  0.00           N  
ATOM    151  CA  ASN A 205      81.598  -1.999  30.363  1.00  0.00           C  
ATOM    152  C   ASN A 205      81.747  -1.055  29.175  1.00  0.00           C  
ATOM    153  O   ASN A 205      82.612  -0.172  29.187  1.00  0.00           O  
ATOM    154  CB  ASN A 205      82.339  -3.311  30.084  1.00  0.00           C  
ATOM    155  CG  ASN A 205      82.039  -4.388  31.117  1.00  0.00           C  
ATOM    156  OD1 ASN A 205      81.927  -4.111  32.312  1.00  0.00           O  
ATOM    157  ND2 ASN A 205      81.923  -5.627  30.659  1.00  0.00           N  
ATOM    158  N   ARG A 206      80.901  -1.243  28.161  1.00  0.00           N  
ATOM    159  CA  ARG A 206      80.912  -0.411  26.951  1.00  0.00           C  
ATOM    160  C   ARG A 206      80.818   1.069  27.329  1.00  0.00           C  
ATOM    161  O   ARG A 206      81.457   1.924  26.722  1.00  0.00           O  
ATOM    162  CB  ARG A 206      79.730  -0.797  26.034  1.00  0.00           C  
ATOM    163  CG  ARG A 206      79.417   0.161  24.881  1.00  0.00           C  
ATOM    164  CD  ARG A 206      80.547   0.291  23.870  1.00  0.00           C  
ATOM    165  NE  ARG A 206      80.225   1.190  22.753  1.00  0.00           N  
ATOM    166  CZ  ARG A 206      79.270   0.959  21.843  1.00  0.00           C  
ATOM    167  NH1 ARG A 206      78.534  -0.140  21.914  1.00  0.00           N  
ATOM    168  NH2 ARG A 206      79.063   1.824  20.855  1.00  0.00           N  
ATOM    169  N   ILE A 207      79.997   1.353  28.337  1.00  0.00           N  
ATOM    170  CA  ILE A 207      79.796   2.710  28.820  1.00  0.00           C  
ATOM    171  C   ILE A 207      81.115   3.185  29.425  1.00  0.00           C  
ATOM    172  O   ILE A 207      81.605   4.259  29.093  1.00  0.00           O  
ATOM    173  CB  ILE A 207      78.695   2.756  29.915  1.00  0.00           C  
ATOM    174  CG1 ILE A 207      77.403   2.117  29.396  1.00  0.00           C  
ATOM    175  CG2 ILE A 207      78.430   4.206  30.330  1.00  0.00           C  
ATOM    176  CD1 ILE A 207      76.359   1.847  30.454  1.00  0.00           C  
ATOM    177  N   GLU A 208      81.687   2.359  30.298  1.00  0.00           N  
ATOM    178  CA  GLU A 208      82.927   2.690  30.971  1.00  0.00           C  
ATOM    179  C   GLU A 208      84.053   3.043  30.008  1.00  0.00           C  
ATOM    180  O   GLU A 208      84.914   3.855  30.334  1.00  0.00           O  
ATOM    181  CB  GLU A 208      83.343   1.530  31.878  1.00  0.00           C  
ATOM    182  CG  GLU A 208      84.634   1.781  32.662  1.00  0.00           C  
ATOM    183  CD  GLU A 208      85.044   0.612  33.547  1.00  0.00           C  
ATOM    184  OE1 GLU A 208      86.184   0.651  34.065  1.00  0.00           O  
ATOM    185  OE2 GLU A 208      84.237  -0.332  33.731  1.00  0.00           O  
ATOM    186  N   ARG A 209      84.041   2.458  28.820  1.00  0.00           N  
ATOM    187  CA  ARG A 209      85.094   2.728  27.856  1.00  0.00           C  
ATOM    188  C   ARG A 209      85.009   4.112  27.214  1.00  0.00           C  
ATOM    189  O   ARG A 209      86.037   4.702  26.859  1.00  0.00           O  
ATOM    190  CB  ARG A 209      85.097   1.640  26.791  1.00  0.00           C  
ATOM    191  CG  ARG A 209      85.664   0.307  27.260  1.00  0.00           C  
ATOM    192  CD  ARG A 209      85.184  -0.822  26.377  1.00  0.00           C  
ATOM    193  NE  ARG A 209      85.332  -0.495  24.966  1.00  0.00           N  
ATOM    194  CZ  ARG A 209      84.491  -0.896  24.022  1.00  0.00           C  
ATOM    195  NH1 ARG A 209      83.438  -1.643  24.332  1.00  0.00           N  
ATOM    196  NH2 ARG A 209      84.699  -0.533  22.764  1.00  0.00           N  
ATOM    197  N   ALA A 210      83.791   4.631  27.067  1.00  0.00           N  
ATOM    198  CA  ALA A 210      83.588   5.954  26.472  1.00  0.00           C  
ATOM    199  C   ALA A 210      83.531   6.983  27.584  1.00  0.00           C  
ATOM    200  O   ALA A 210      84.000   8.109  27.433  1.00  0.00           O  
ATOM    201  CB  ALA A 210      82.298   5.980  25.679  1.00  0.00           C  
ATOM    202  N   THR A 211      82.953   6.564  28.704  1.00  0.00           N  
ATOM    203  CA  THR A 211      82.791   7.382  29.898  1.00  0.00           C  
ATOM    204  C   THR A 211      84.145   7.640  30.564  1.00  0.00           C  
ATOM    205  O   THR A 211      84.538   8.793  30.762  1.00  0.00           O  
ATOM    206  CB  THR A 211      81.799   6.665  30.874  1.00  0.00           C  
ATOM    207  OG1 THR A 211      80.457   6.889  30.431  1.00  0.00           O  
ATOM    208  CG2 THR A 211      81.921   7.152  32.284  1.00  0.00           C  
ATOM    209  N   GLY A 212      84.844   6.559  30.901  1.00  0.00           N  
ATOM    210  CA  GLY A 212      86.132   6.666  31.558  1.00  0.00           C  
ATOM    211  C   GLY A 212      85.943   6.750  33.062  1.00  0.00           C  
ATOM    212  O   GLY A 212      86.781   7.321  33.764  1.00  0.00           O  
ATOM    213  N   GLN A 214      84.843   6.194  33.565  1.00  0.00           N  
ATOM    214  CA  GLN A 214      84.589   6.219  35.002  1.00  0.00           C  
ATOM    215  C   GLN A 214      84.392   4.816  35.590  1.00  0.00           C  
ATOM    216  O   GLN A 214      85.123   3.871  35.262  1.00  0.00           O  
ATOM    217  CB  GLN A 214      83.373   7.105  35.318  1.00  0.00           C  
ATOM    218  CG  GLN A 214      83.682   8.376  36.095  1.00  0.00           C  
ATOM    219  CD  GLN A 214      84.344   9.432  35.242  1.00  0.00           C  
ATOM    220  OE1 GLN A 214      83.773   9.894  34.259  1.00  0.00           O  
ATOM    221  NE2 GLN A 214      85.554   9.823  35.614  1.00  0.00           N  
ATOM    222  N   ARG A 215      83.437   4.701  36.500  1.00  0.00           N  
ATOM    223  CA  ARG A 215      83.123   3.446  37.124  1.00  0.00           C  
ATOM    224  C   ARG A 215      81.613   3.465  37.042  1.00  0.00           C  
ATOM    225  O   ARG A 215      80.995   4.400  37.557  1.00  0.00           O  
ATOM    226  CB  ARG A 215      83.564   3.424  38.590  1.00  0.00           C  
ATOM    227  CG  ARG A 215      83.345   2.069  39.245  1.00  0.00           C  
ATOM    228  CD  ARG A 215      83.193   2.169  40.751  1.00  0.00           C  
ATOM    229  NE  ARG A 215      82.905   0.864  41.341  1.00  0.00           N  
ATOM    230  CZ  ARG A 215      82.521   0.674  42.599  1.00  0.00           C  
ATOM    231  NH1 ARG A 215      82.375   1.705  43.420  1.00  0.00           N  
ATOM    232  NH2 ARG A 215      82.272  -0.551  43.039  1.00  0.00           N  
ATOM    233  N   PRO A 216      81.002   2.465  36.371  1.00  0.00           N  
ATOM    234  CA  PRO A 216      79.544   2.436  36.256  1.00  0.00           C  
ATOM    235  C   PRO A 216      78.835   2.730  37.565  1.00  0.00           C  
ATOM    236  O   PRO A 216      79.176   2.170  38.612  1.00  0.00           O  
ATOM    237  CB  PRO A 216      79.273   1.032  35.734  1.00  0.00           C  
ATOM    238  CG  PRO A 216      80.439   0.831  34.813  1.00  0.00           C  
ATOM    239  CD  PRO A 216      81.586   1.304  35.670  1.00  0.00           C  
ATOM    240  N   HIS A 217      77.882   3.658  37.500  1.00  0.00           N  
ATOM    241  CA  HIS A 217      77.084   4.069  38.647  1.00  0.00           C  
ATOM    242  C   HIS A 217      76.515   2.819  39.305  1.00  0.00           C  
ATOM    243  O   HIS A 217      76.292   1.811  38.629  1.00  0.00           O  
ATOM    244  CB  HIS A 217      75.977   5.005  38.165  1.00  0.00           C  
ATOM    245  CG  HIS A 217      75.107   5.532  39.263  1.00  0.00           C  
ATOM    246  ND1 HIS A 217      74.132   4.791  39.861  1.00  0.00           N  
ATOM    247  CD2 HIS A 217      75.104   6.754  39.866  1.00  0.00           C  
ATOM    248  CE1 HIS A 217      73.543   5.506  40.791  1.00  0.00           C  
ATOM    249  NE2 HIS A 217      74.102   6.700  40.825  1.00  0.00           N  
ATOM    250  N   HIS A 218      76.278   2.875  40.609  1.00  0.00           N  
ATOM    251  CA  HIS A 218      75.772   1.700  41.299  1.00  0.00           C  
ATOM    252  C   HIS A 218      74.403   1.223  40.860  1.00  0.00           C  
ATOM    253  O   HIS A 218      74.006   0.103  41.198  1.00  0.00           O  
ATOM    254  CB  HIS A 218      75.786   1.878  42.823  1.00  0.00           C  
ATOM    255  CG  HIS A 218      75.058   3.086  43.311  1.00  0.00           C  
ATOM    256  ND1 HIS A 218      75.605   4.351  43.270  1.00  0.00           N  
ATOM    257  CD2 HIS A 218      73.870   3.206  43.953  1.00  0.00           C  
ATOM    258  CE1 HIS A 218      74.792   5.197  43.875  1.00  0.00           C  
ATOM    259  NE2 HIS A 218      73.731   4.528  44.300  1.00  0.00           N  
ATOM    260  N   PHE A 219      73.671   2.050  40.120  1.00  0.00           N  
ATOM    261  CA  PHE A 219      72.366   1.620  39.647  1.00  0.00           C  
ATOM    262  C   PHE A 219      72.598   0.567  38.572  1.00  0.00           C  
ATOM    263  O   PHE A 219      71.898  -0.436  38.511  1.00  0.00           O  
ATOM    264  CB  PHE A 219      71.545   2.808  39.118  1.00  0.00           C  
ATOM    265  CG  PHE A 219      70.830   3.623  40.202  1.00  0.00           C  
ATOM    266  CD1 PHE A 219      70.911   3.276  41.602  1.00  0.00           C  
ATOM    267  CD2 PHE A 219      70.088   4.786  39.825  1.00  0.00           C  
ATOM    268  CE1 PHE A 219      70.264   4.078  42.613  1.00  0.00           C  
ATOM    269  CE2 PHE A 219      69.423   5.619  40.819  1.00  0.00           C  
ATOM    270  CZ  PHE A 219      69.514   5.263  42.218  1.00  0.00           C  
ATOM    271  N   LEU A 220      73.615   0.789  37.752  1.00  0.00           N  
ATOM    272  CA  LEU A 220      73.956  -0.152  36.713  1.00  0.00           C  
ATOM    273  C   LEU A 220      74.600  -1.376  37.350  1.00  0.00           C  
ATOM    274  O   LEU A 220      74.205  -2.508  37.057  1.00  0.00           O  
ATOM    275  CB  LEU A 220      74.916   0.489  35.710  1.00  0.00           C  
ATOM    276  CG  LEU A 220      74.353   1.584  34.801  1.00  0.00           C  
ATOM    277  CD1 LEU A 220      75.463   2.097  33.902  1.00  0.00           C  
ATOM    278  CD2 LEU A 220      73.207   1.038  33.962  1.00  0.00           C  
ATOM    279  N   ARG A 221      75.580  -1.139  38.227  1.00  0.00           N  
ATOM    280  CA  ARG A 221      76.280  -2.216  38.916  1.00  0.00           C  
ATOM    281  C   ARG A 221      75.311  -3.157  39.622  1.00  0.00           C  
ATOM    282  O   ARG A 221      75.401  -4.371  39.490  1.00  0.00           O  
ATOM    283  CB  ARG A 221      77.256  -1.652  39.949  1.00  0.00           C  
ATOM    284  CG  ARG A 221      78.535  -1.101  39.380  1.00  0.00           C  
ATOM    285  CD  ARG A 221      79.568  -0.838  40.497  1.00  0.00           C  
ATOM    286  NE  ARG A 221      79.735   0.583  40.814  1.00  0.00           N  
ATOM    287  CZ  ARG A 221      79.297   1.179  41.921  1.00  0.00           C  
ATOM    288  NH1 ARG A 221      78.655   0.487  42.855  1.00  0.00           N  
ATOM    289  NH2 ARG A 221      79.495   2.480  42.086  1.00  0.00           N  
ATOM    290  N   ARG A 222      74.364  -2.584  40.343  1.00  0.00           N  
ATOM    291  CA  ARG A 222      73.401  -3.354  41.114  1.00  0.00           C  
ATOM    292  C   ARG A 222      72.191  -3.833  40.310  1.00  0.00           C  
ATOM    293  O   ARG A 222      71.479  -4.752  40.728  1.00  0.00           O  
ATOM    294  CB  ARG A 222      72.938  -2.492  42.285  1.00  0.00           C  
ATOM    295  CG  ARG A 222      72.923  -3.147  43.643  1.00  0.00           C  
ATOM    296  CD  ARG A 222      73.053  -2.098  44.743  1.00  0.00           C  
ATOM    297  NE  ARG A 222      74.354  -1.435  44.714  1.00  0.00           N  
ATOM    298  CZ  ARG A 222      74.803  -0.621  45.667  1.00  0.00           C  
ATOM    299  NH1 ARG A 222      74.061  -0.360  46.731  1.00  0.00           N  
ATOM    300  NH2 ARG A 222      76.007  -0.079  45.560  1.00  0.00           N  
ATOM    301  N   GLY A 224      71.953  -3.208  39.159  1.00  0.00           N  
ATOM    302  CA  GLY A 224      70.809  -3.586  38.347  1.00  0.00           C  
ATOM    303  C   GLY A 224      69.532  -2.802  38.647  1.00  0.00           C  
ATOM    304  O   GLY A 224      68.436  -3.266  38.311  1.00  0.00           O  
ATOM    305  N   ILE A 225      69.656  -1.641  39.297  1.00  0.00           N  
ATOM    306  CA  ILE A 225      68.491  -0.800  39.593  1.00  0.00           C  
ATOM    307  C   ILE A 225      67.912  -0.459  38.224  1.00  0.00           C  
ATOM    308  O   ILE A 225      66.713  -0.578  38.004  1.00  0.00           O  
ATOM    309  CB  ILE A 225      68.895   0.508  40.354  1.00  0.00           C  
ATOM    310  CG1 ILE A 225      69.002   0.230  41.854  1.00  0.00           C  
ATOM    311  CG2 ILE A 225      67.819   1.599  40.206  1.00  0.00           C  
ATOM    312  CD1 ILE A 225      70.153  -0.627  42.283  1.00  0.00           C  
ATOM    313  N   PHE A 226      68.792  -0.026  37.326  1.00  0.00           N  
ATOM    314  CA  PHE A 226      68.440   0.298  35.953  1.00  0.00           C  
ATOM    315  C   PHE A 226      68.945  -0.894  35.161  1.00  0.00           C  
ATOM    316  O   PHE A 226      70.124  -0.981  34.822  1.00  0.00           O  
ATOM    317  CB  PHE A 226      69.150   1.569  35.474  1.00  0.00           C  
ATOM    318  CG  PHE A 226      68.362   2.831  35.703  1.00  0.00           C  
ATOM    319  CD1 PHE A 226      68.343   3.448  36.987  1.00  0.00           C  
ATOM    320  CD2 PHE A 226      67.606   3.410  34.638  1.00  0.00           C  
ATOM    321  CE1 PHE A 226      67.566   4.661  37.235  1.00  0.00           C  
ATOM    322  CE2 PHE A 226      66.816   4.621  34.848  1.00  0.00           C  
ATOM    323  CZ  PHE A 226      66.799   5.249  36.159  1.00  0.00           C  
ATOM    324  N   PHE A 227      68.036  -1.806  34.856  1.00  0.00           N  
ATOM    325  CA  PHE A 227      68.380  -3.040  34.161  1.00  0.00           C  
ATOM    326  C   PHE A 227      68.103  -3.163  32.676  1.00  0.00           C  
ATOM    327  O   PHE A 227      68.913  -3.732  31.957  1.00  0.00           O  
ATOM    328  CB  PHE A 227      67.697  -4.209  34.857  1.00  0.00           C  
ATOM    329  CG  PHE A 227      66.198  -4.137  34.835  1.00  0.00           C  
ATOM    330  CD1 PHE A 227      65.500  -3.192  35.642  1.00  0.00           C  
ATOM    331  CD2 PHE A 227      65.456  -5.030  34.006  1.00  0.00           C  
ATOM    332  CE1 PHE A 227      64.052  -3.132  35.636  1.00  0.00           C  
ATOM    333  CE2 PHE A 227      64.011  -5.003  33.974  1.00  0.00           C  
ATOM    334  CZ  PHE A 227      63.304  -4.047  34.797  1.00  0.00           C  
ATOM    335  N   SER A 228      66.957  -2.665  32.219  1.00  0.00           N  
ATOM    336  CA  SER A 228      66.590  -2.776  30.813  1.00  0.00           C  
ATOM    337  C   SER A 228      66.894  -1.527  29.995  1.00  0.00           C  
ATOM    338  O   SER A 228      67.311  -0.499  30.534  1.00  0.00           O  
ATOM    339  CB  SER A 228      65.105  -3.117  30.705  1.00  0.00           C  
ATOM    340  OG  SER A 228      64.738  -3.308  29.357  1.00  0.00           O  
ATOM    341  N   HIS A 229      66.690  -1.631  28.684  1.00  0.00           N  
ATOM    342  CA  HIS A 229      66.932  -0.520  27.781  1.00  0.00           C  
ATOM    343  C   HIS A 229      66.357  -0.777  26.392  1.00  0.00           C  
ATOM    344  O   HIS A 229      65.814  -1.850  26.115  1.00  0.00           O  
ATOM    345  CB  HIS A 229      68.441  -0.241  27.660  1.00  0.00           C  
ATOM    346  CG  HIS A 229      69.157  -1.086  26.643  1.00  0.00           C  
ATOM    347  ND1 HIS A 229      69.453  -2.418  26.856  1.00  0.00           N  
ATOM    348  CD2 HIS A 229      69.651  -0.776  25.421  1.00  0.00           C  
ATOM    349  CE1 HIS A 229      70.117  -2.886  25.806  1.00  0.00           C  
ATOM    350  NE2 HIS A 229      70.248  -1.909  24.925  1.00  0.00           N  
ATOM    351  N   ARG A 230      66.531   0.224  25.535  1.00  0.00           N  
ATOM    352  CA  ARG A 230      66.111   0.188  24.148  1.00  0.00           C  
ATOM    353  C   ARG A 230      66.999   1.175  23.429  1.00  0.00           C  
ATOM    354  O   ARG A 230      66.908   2.372  23.672  1.00  0.00           O  
ATOM    355  CB  ARG A 230      64.654   0.612  24.007  1.00  0.00           C  
ATOM    356  CG  ARG A 230      63.646  -0.439  24.419  1.00  0.00           C  
ATOM    357  CD  ARG A 230      62.241   0.095  24.289  1.00  0.00           C  
ATOM    358  NE  ARG A 230      61.232  -0.946  24.461  1.00  0.00           N  
ATOM    359  CZ  ARG A 230      61.002  -1.929  23.593  1.00  0.00           C  
ATOM    360  NH1 ARG A 230      61.707  -2.026  22.473  1.00  0.00           N  
ATOM    361  NH2 ARG A 230      60.053  -2.812  23.847  1.00  0.00           N  
ATOM    362  N   ASP A 231      67.883   0.651  22.586  1.00  0.00           N  
ATOM    363  CA  ASP A 231      68.809   1.430  21.766  1.00  0.00           C  
ATOM    364  C   ASP A 231      69.989   2.162  22.410  1.00  0.00           C  
ATOM    365  O   ASP A 231      70.566   3.052  21.776  1.00  0.00           O  
ATOM    366  CB  ASP A 231      68.019   2.419  20.894  1.00  0.00           C  
ATOM    367  CG  ASP A 231      67.074   1.718  19.933  1.00  0.00           C  
ATOM    368  OD1 ASP A 231      67.563   1.012  19.030  1.00  0.00           O  
ATOM    369  OD2 ASP A 231      65.841   1.869  20.082  1.00  0.00           O  
ATOM    370  N   MET A 232      70.395   1.771  23.623  1.00  0.00           N  
ATOM    371  CA  MET A 232      71.522   2.444  24.300  1.00  0.00           C  
ATOM    372  C   MET A 232      72.772   2.358  23.439  1.00  0.00           C  
ATOM    373  O   MET A 232      73.638   3.245  23.457  1.00  0.00           O  
ATOM    374  CB  MET A 232      71.809   1.815  25.669  1.00  0.00           C  
ATOM    375  CG  MET A 232      72.827   2.586  26.506  1.00  0.00           C  
ATOM    376  SD  MET A 232      72.347   4.321  26.769  1.00  0.00           S  
ATOM    377  CE  MET A 232      73.881   5.092  26.585  1.00  0.00           C  
ATOM    378  N   ASN A 233      72.836   1.279  22.663  1.00  0.00           N  
ATOM    379  CA  ASN A 233      73.942   1.005  21.756  1.00  0.00           C  
ATOM    380  C   ASN A 233      74.037   2.077  20.682  1.00  0.00           C  
ATOM    381  O   ASN A 233      75.128   2.516  20.319  1.00  0.00           O  
ATOM    382  CB  ASN A 233      73.734  -0.359  21.094  1.00  0.00           C  
ATOM    383  CG  ASN A 233      72.326  -0.526  20.516  1.00  0.00           C  
ATOM    384  OD1 ASN A 233      71.367  -0.819  21.242  1.00  0.00           O  
ATOM    385  ND2 ASN A 233      72.198  -0.329  19.202  1.00  0.00           N  
ATOM    386  N   GLN A 234      72.873   2.492  20.192  1.00  0.00           N  
ATOM    387  CA  GLN A 234      72.750   3.496  19.138  1.00  0.00           C  
ATOM    388  C   GLN A 234      73.222   4.869  19.609  1.00  0.00           C  
ATOM    389  O   GLN A 234      73.782   5.657  18.833  1.00  0.00           O  
ATOM    390  CB  GLN A 234      71.290   3.553  18.692  1.00  0.00           C  
ATOM    391  CG  GLN A 234      71.018   4.429  17.497  1.00  0.00           C  
ATOM    392  CD  GLN A 234      69.616   4.230  16.970  1.00  0.00           C  
ATOM    393  OE1 GLN A 234      69.360   3.312  16.188  1.00  0.00           O  
ATOM    394  NE2 GLN A 234      68.690   5.079  17.413  1.00  0.00           N  
ATOM    395  N   VAL A 235      72.968   5.136  20.887  1.00  0.00           N  
ATOM    396  CA  VAL A 235      73.362   6.375  21.543  1.00  0.00           C  
ATOM    397  C   VAL A 235      74.868   6.314  21.712  1.00  0.00           C  
ATOM    398  O   VAL A 235      75.581   7.291  21.456  1.00  0.00           O  
ATOM    399  CB  VAL A 235      72.720   6.474  22.933  1.00  0.00           C  
ATOM    400  CG1 VAL A 235      73.224   7.704  23.686  1.00  0.00           C  
ATOM    401  CG2 VAL A 235      71.241   6.533  22.784  1.00  0.00           C  
ATOM    402  N   LEU A 236      75.334   5.155  22.169  1.00  0.00           N  
ATOM    403  CA  LEU A 236      76.753   4.940  22.375  1.00  0.00           C  
ATOM    404  C   LEU A 236      77.529   5.111  21.075  1.00  0.00           C  
ATOM    405  O   LEU A 236      78.564   5.787  21.065  1.00  0.00           O  
ATOM    406  CB  LEU A 236      76.989   3.555  22.981  1.00  0.00           C  
ATOM    407  CG  LEU A 236      76.632   3.491  24.475  1.00  0.00           C  
ATOM    408  CD1 LEU A 236      76.478   2.053  24.936  1.00  0.00           C  
ATOM    409  CD2 LEU A 236      77.704   4.205  25.285  1.00  0.00           C  
ATOM    410  N   ASP A 237      77.018   4.522  19.988  1.00  0.00           N  
ATOM    411  CA  ASP A 237      77.657   4.613  18.675  1.00  0.00           C  
ATOM    412  C   ASP A 237      78.010   6.042  18.314  1.00  0.00           C  
ATOM    413  O   ASP A 237      79.118   6.321  17.881  1.00  0.00           O  
ATOM    414  CB  ASP A 237      76.747   4.063  17.575  1.00  0.00           C  
ATOM    415  CG  ASP A 237      76.601   2.561  17.632  1.00  0.00           C  
ATOM    416  OD1 ASP A 237      77.636   1.866  17.738  1.00  0.00           O  
ATOM    417  OD2 ASP A 237      75.451   2.076  17.558  1.00  0.00           O  
ATOM    418  N   ALA A 238      77.064   6.948  18.514  1.00  0.00           N  
ATOM    419  CA  ALA A 238      77.277   8.344  18.181  1.00  0.00           C  
ATOM    420  C   ALA A 238      78.203   9.076  19.141  1.00  0.00           C  
ATOM    421  O   ALA A 238      78.885  10.015  18.734  1.00  0.00           O  
ATOM    422  CB  ALA A 238      75.947   9.061  18.102  1.00  0.00           C  
ATOM    423  N   TYR A 240      78.231   8.652  20.403  1.00  0.00           N  
ATOM    424  CA  TYR A 240      79.076   9.314  21.391  1.00  0.00           C  
ATOM    425  C   TYR A 240      80.557   9.198  21.020  1.00  0.00           C  
ATOM    426  O   TYR A 240      81.308  10.165  21.114  1.00  0.00           O  
ATOM    427  CB  TYR A 240      78.804   8.745  22.793  1.00  0.00           C  
ATOM    428  CG  TYR A 240      79.354   9.595  23.920  1.00  0.00           C  
ATOM    429  CD1 TYR A 240      78.993  10.972  24.040  1.00  0.00           C  
ATOM    430  CD2 TYR A 240      80.300   9.056  24.847  1.00  0.00           C  
ATOM    431  CE1 TYR A 240      79.581  11.822  25.067  1.00  0.00           C  
ATOM    432  CE2 TYR A 240      80.902   9.892  25.885  1.00  0.00           C  
ATOM    433  CZ  TYR A 240      80.534  11.269  25.972  1.00  0.00           C  
ATOM    434  OH  TYR A 240      81.148  12.089  26.891  1.00  0.00           O  
ATOM    435  N   GLU A 241      80.961   8.024  20.554  1.00  0.00           N  
ATOM    436  CA  GLU A 241      82.350   7.799  20.160  1.00  0.00           C  
ATOM    437  C   GLU A 241      82.634   8.338  18.761  1.00  0.00           C  
ATOM    438  O   GLU A 241      83.712   8.891  18.511  1.00  0.00           O  
ATOM    439  CB  GLU A 241      82.678   6.310  20.255  1.00  0.00           C  
ATOM    440  CG  GLU A 241      81.530   5.415  19.832  1.00  0.00           C  
ATOM    441  CD  GLU A 241      81.400   4.183  20.688  1.00  0.00           C  
ATOM    442  OE1 GLU A 241      81.285   4.304  21.925  1.00  0.00           O  
ATOM    443  OE2 GLU A 241      81.389   3.076  20.122  1.00  0.00           O  
ATOM    444  N   ASN A 243      81.668   8.206  17.850  1.00  0.00           N  
ATOM    445  CA  ASN A 243      81.840   8.715  16.488  1.00  0.00           C  
ATOM    446  C   ASN A 243      81.856  10.245  16.487  1.00  0.00           C  
ATOM    447  O   ASN A 243      81.845  10.866  15.417  1.00  0.00           O  
ATOM    448  CB  ASN A 243      80.720   8.239  15.561  1.00  0.00           C  
ATOM    449  CG  ASN A 243      80.827   6.779  15.191  1.00  0.00           C  
ATOM    450  OD1 ASN A 243      81.889   6.300  14.783  1.00  0.00           O  
ATOM    451  ND2 ASN A 243      79.706   6.065  15.294  1.00  0.00           N  
ATOM    452  N   LYS A 244      81.865  10.828  17.689  1.00  0.00           N  
ATOM    453  CA  LYS A 244      81.916  12.275  17.939  1.00  0.00           C  
ATOM    454  C   LYS A 244      80.636  13.041  17.634  1.00  0.00           C  
ATOM    455  O   LYS A 244      80.681  14.177  17.150  1.00  0.00           O  
ATOM    456  CB  LYS A 244      83.084  12.915  17.171  1.00  0.00           C  
ATOM    457  CG  LYS A 244      84.449  12.302  17.467  1.00  0.00           C  
ATOM    458  CD  LYS A 244      84.944  12.607  18.882  1.00  0.00           C  
ATOM    459  CE  LYS A 244      85.338  14.075  19.047  1.00  0.00           C  
ATOM    460  NZ  LYS A 244      86.328  14.524  18.018  1.00  0.00           N  
ATOM    461  N   LYS A 245      79.500  12.427  17.943  1.00  0.00           N  
ATOM    462  CA  LYS A 245      78.199  13.032  17.698  1.00  0.00           C  
ATOM    463  C   LYS A 245      77.397  13.165  19.000  1.00  0.00           C  
ATOM    464  O   LYS A 245      77.379  12.241  19.824  1.00  0.00           O  
ATOM    465  CB  LYS A 245      77.446  12.205  16.647  1.00  0.00           C  
ATOM    466  CG  LYS A 245      78.156  12.207  15.286  1.00  0.00           C  
ATOM    467  CD  LYS A 245      77.648  11.116  14.356  1.00  0.00           C  
ATOM    468  CE  LYS A 245      78.491  11.057  13.085  1.00  0.00           C  
ATOM    469  NZ  LYS A 245      78.132   9.894  12.221  1.00  0.00           N  
ATOM    470  N   PRO A 265      76.707  14.313  19.193  1.00  0.00           N  
ATOM    471  CA  PRO A 265      75.937  14.509  20.421  1.00  0.00           C  
ATOM    472  C   PRO A 265      74.702  13.660  20.565  1.00  0.00           C  
ATOM    473  O   PRO A 265      74.251  13.037  19.624  1.00  0.00           O  
ATOM    474  CB  PRO A 265      75.578  15.983  20.351  1.00  0.00           C  
ATOM    475  CG  PRO A 265      75.307  16.155  18.903  1.00  0.00           C  
ATOM    476  CD  PRO A 265      76.478  15.450  18.272  1.00  0.00           C  
ATOM    477  N   PHE A 266      74.169  13.668  21.776  1.00  0.00           N  
ATOM    478  CA  PHE A 266      72.941  12.983  22.129  1.00  0.00           C  
ATOM    479  C   PHE A 266      72.463  13.784  23.328  1.00  0.00           C  
ATOM    480  O   PHE A 266      73.237  14.563  23.873  1.00  0.00           O  
ATOM    481  CB  PHE A 266      73.208  11.493  22.439  1.00  0.00           C  
ATOM    482  CG  PHE A 266      73.638  11.180  23.859  1.00  0.00           C  
ATOM    483  CD1 PHE A 266      72.663  10.923  24.868  1.00  0.00           C  
ATOM    484  CD2 PHE A 266      75.017  11.019  24.171  1.00  0.00           C  
ATOM    485  CE1 PHE A 266      73.050  10.488  26.198  1.00  0.00           C  
ATOM    486  CE2 PHE A 266      75.442  10.588  25.492  1.00  0.00           C  
ATOM    487  CZ  PHE A 266      74.449  10.318  26.509  1.00  0.00           C  
ATOM    488  N   TYR A 267      71.212  13.634  23.739  1.00  0.00           N  
ATOM    489  CA  TYR A 267      70.758  14.405  24.883  1.00  0.00           C  
ATOM    490  C   TYR A 267      69.813  13.603  25.744  1.00  0.00           C  
ATOM    491  O   TYR A 267      69.279  12.589  25.309  1.00  0.00           O  
ATOM    492  CB  TYR A 267      70.125  15.721  24.413  1.00  0.00           C  
ATOM    493  CG  TYR A 267      68.743  15.627  23.810  1.00  0.00           C  
ATOM    494  CD1 TYR A 267      67.594  15.928  24.595  1.00  0.00           C  
ATOM    495  CD2 TYR A 267      68.558  15.305  22.421  1.00  0.00           C  
ATOM    496  CE1 TYR A 267      66.267  15.923  24.022  1.00  0.00           C  
ATOM    497  CE2 TYR A 267      67.224  15.295  21.817  1.00  0.00           C  
ATOM    498  CZ  TYR A 267      66.099  15.607  22.633  1.00  0.00           C  
ATOM    499  OH  TYR A 267      64.837  15.618  22.093  1.00  0.00           O  
ATOM    500  N   LEU A 268      69.625  14.058  26.972  1.00  0.00           N  
ATOM    501  CA  LEU A 268      68.762  13.380  27.912  1.00  0.00           C  
ATOM    502  C   LEU A 268      67.453  14.110  28.077  1.00  0.00           C  
ATOM    503  O   LEU A 268      67.353  15.311  27.840  1.00  0.00           O  
ATOM    504  CB  LEU A 268      69.438  13.285  29.279  1.00  0.00           C  
ATOM    505  CG  LEU A 268      70.744  12.503  29.414  1.00  0.00           C  
ATOM    506  CD1 LEU A 268      71.611  13.085  30.551  1.00  0.00           C  
ATOM    507  CD2 LEU A 268      70.408  11.044  29.662  1.00  0.00           C  
ATOM    508  N   TYR A 269      66.447  13.369  28.514  1.00  0.00           N  
ATOM    509  CA  TYR A 269      65.149  13.939  28.729  1.00  0.00           C  
ATOM    510  C   TYR A 269      64.435  13.169  29.807  1.00  0.00           C  
ATOM    511  O   TYR A 269      64.383  11.944  29.793  1.00  0.00           O  
ATOM    512  CB  TYR A 269      64.302  13.917  27.431  1.00  0.00           C  
ATOM    513  CG  TYR A 269      62.790  13.914  27.699  1.00  0.00           C  
ATOM    514  CD1 TYR A 269      62.075  12.672  27.819  1.00  0.00           C  
ATOM    515  CD2 TYR A 269      62.119  15.126  28.075  1.00  0.00           C  
ATOM    516  CE1 TYR A 269      60.724  12.632  28.325  1.00  0.00           C  
ATOM    517  CE2 TYR A 269      60.751  15.093  28.573  1.00  0.00           C  
ATOM    518  CZ  TYR A 269      60.077  13.844  28.687  1.00  0.00           C  
ATOM    519  OH  TYR A 269      58.785  13.799  29.170  1.00  0.00           O  
ATOM    520  N   THR A 270      63.823  13.914  30.704  1.00  0.00           N  
ATOM    521  CA  THR A 270      63.008  13.344  31.748  1.00  0.00           C  
ATOM    522  C   THR A 270      62.014  14.430  32.114  1.00  0.00           C  
ATOM    523  O   THR A 270      62.184  15.591  31.747  1.00  0.00           O  
ATOM    524  CB  THR A 270      63.819  12.881  33.007  1.00  0.00           C  
ATOM    525  OG1 THR A 270      62.907  12.236  33.915  1.00  0.00           O  
ATOM    526  CG2 THR A 270      64.459  14.018  33.739  1.00  0.00           C  
ATOM    527  N   GLY A 272      60.969  14.052  32.826  1.00  0.00           N  
ATOM    528  CA  GLY A 272      59.958  15.011  33.200  1.00  0.00           C  
ATOM    529  C   GLY A 272      59.509  14.830  34.628  1.00  0.00           C  
ATOM    530  O   GLY A 272      60.032  13.985  35.349  1.00  0.00           O  
ATOM    531  N   ARG A 273      58.525  15.627  35.028  1.00  0.00           N  
ATOM    532  CA  ARG A 273      58.007  15.595  36.373  1.00  0.00           C  
ATOM    533  C   ARG A 273      56.594  16.134  36.343  1.00  0.00           C  
ATOM    534  O   ARG A 273      56.348  17.189  35.764  1.00  0.00           O  
ATOM    535  CB  ARG A 273      58.892  16.468  37.283  1.00  0.00           C  
ATOM    536  CG  ARG A 273      58.322  16.726  38.677  1.00  0.00           C  
ATOM    537  CD  ARG A 273      58.360  15.490  39.547  1.00  0.00           C  
ATOM    538  NE  ARG A 273      57.455  15.607  40.682  1.00  0.00           N  
ATOM    539  CZ  ARG A 273      57.478  14.809  41.742  1.00  0.00           C  
ATOM    540  NH1 ARG A 273      58.368  13.826  41.823  1.00  0.00           N  
ATOM    541  NH2 ARG A 273      56.608  14.995  42.725  1.00  0.00           N  
ATOM    542  N   GLY A 274      55.681  15.398  36.969  1.00  0.00           N  
ATOM    543  CA  GLY A 274      54.297  15.810  37.037  1.00  0.00           C  
ATOM    544  C   GLY A 274      54.156  16.760  38.216  1.00  0.00           C  
ATOM    545  O   GLY A 274      54.054  16.290  39.352  1.00  0.00           O  
ATOM    546  N   PRO A 275      54.121  18.095  37.988  1.00  0.00           N  
ATOM    547  CA  PRO A 275      54.000  19.063  39.080  1.00  0.00           C  
ATOM    548  C   PRO A 275      52.665  19.048  39.808  1.00  0.00           C  
ATOM    549  O   PRO A 275      51.820  19.926  39.625  1.00  0.00           O  
ATOM    550  CB  PRO A 275      54.273  20.386  38.378  1.00  0.00           C  
ATOM    551  CG  PRO A 275      53.584  20.189  37.077  1.00  0.00           C  
ATOM    552  CD  PRO A 275      54.013  18.794  36.687  1.00  0.00           C  
ATOM    553  N   SER A 276      52.480  18.034  40.634  1.00  0.00           N  
ATOM    554  CA  SER A 276      51.268  17.909  41.419  1.00  0.00           C  
ATOM    555  C   SER A 276      51.782  18.160  42.828  1.00  0.00           C  
ATOM    556  O   SER A 276      52.412  17.281  43.431  1.00  0.00           O  
ATOM    557  CB  SER A 276      50.680  16.496  41.282  1.00  0.00           C  
ATOM    558  OG  SER A 276      49.282  16.487  41.542  1.00  0.00           O  
ATOM    559  N   SER A 277      51.531  19.377  43.318  1.00  0.00           N  
ATOM    560  CA  SER A 277      51.972  19.831  44.633  1.00  0.00           C  
ATOM    561  C   SER A 277      53.440  19.459  44.732  1.00  0.00           C  
ATOM    562  O   SER A 277      54.193  19.653  43.778  1.00  0.00           O  
ATOM    563  CB  SER A 277      51.149  19.150  45.738  1.00  0.00           C  
ATOM    564  OG  SER A 277      49.810  19.611  45.734  1.00  0.00           O  
ATOM    565  N   GLU A 278      53.821  18.893  45.868  1.00  0.00           N  
ATOM    566  CA  GLU A 278      55.167  18.427  46.099  1.00  0.00           C  
ATOM    567  C   GLU A 278      55.002  17.460  47.257  1.00  0.00           C  
ATOM    568  O   GLU A 278      53.869  17.080  47.573  1.00  0.00           O  
ATOM    569  CB  GLU A 278      56.115  19.605  46.417  1.00  0.00           C  
ATOM    570  CG  GLU A 278      56.135  20.159  47.841  1.00  0.00           C  
ATOM    571  CD  GLU A 278      57.531  20.061  48.453  1.00  0.00           C  
ATOM    572  OE1 GLU A 278      58.074  18.932  48.530  1.00  0.00           O  
ATOM    573  OE2 GLU A 278      58.091  21.109  48.849  1.00  0.00           O  
ATOM    574  N   ALA A 279      56.139  17.111  47.856  1.00  0.00           N  
ATOM    575  CA  ALA A 279      56.371  16.186  48.969  1.00  0.00           C  
ATOM    576  C   ALA A 279      57.112  15.119  48.211  1.00  0.00           C  
ATOM    577  O   ALA A 279      56.961  13.933  48.488  1.00  0.00           O  
ATOM    578  CB  ALA A 279      55.076  15.595  49.595  1.00  0.00           C  
ATOM    579  N   MET A 280      57.876  15.566  47.210  1.00  0.00           N  
ATOM    580  CA  MET A 280      58.672  14.675  46.384  1.00  0.00           C  
ATOM    581  C   MET A 280      59.413  13.802  47.374  1.00  0.00           C  
ATOM    582  O   MET A 280      60.180  14.309  48.188  1.00  0.00           O  
ATOM    583  CB  MET A 280      59.645  15.478  45.511  1.00  0.00           C  
ATOM    584  CG  MET A 280      58.943  16.230  44.376  1.00  0.00           C  
ATOM    585  SD  MET A 280      60.023  17.074  43.182  1.00  0.00           S  
ATOM    586  CE  MET A 280      60.993  15.706  42.542  1.00  0.00           C  
ATOM    587  N   HIS A 281      59.089  12.512  47.383  1.00  0.00           N  
ATOM    588  CA  HIS A 281      59.743  11.630  48.322  1.00  0.00           C  
ATOM    589  C   HIS A 281      61.050  11.083  47.795  1.00  0.00           C  
ATOM    590  O   HIS A 281      61.425  11.325  46.650  1.00  0.00           O  
ATOM    591  CB  HIS A 281      58.808  10.515  48.814  1.00  0.00           C  
ATOM    592  CG  HIS A 281      57.895   9.950  47.775  1.00  0.00           C  
ATOM    593  ND1 HIS A 281      56.527  10.134  47.807  1.00  0.00           N  
ATOM    594  CD2 HIS A 281      58.139   9.128  46.730  1.00  0.00           C  
ATOM    595  CE1 HIS A 281      55.968   9.442  46.832  1.00  0.00           C  
ATOM    596  NE2 HIS A 281      56.925   8.822  46.163  1.00  0.00           N  
ATOM    597  N   VAL A 282      61.756  10.372  48.660  1.00  0.00           N  
ATOM    598  CA  VAL A 282      63.055   9.831  48.329  1.00  0.00           C  
ATOM    599  C   VAL A 282      63.046   8.902  47.104  1.00  0.00           C  
ATOM    600  O   VAL A 282      64.065   8.732  46.440  1.00  0.00           O  
ATOM    601  CB  VAL A 282      63.680   9.173  49.611  1.00  0.00           C  
ATOM    602  CG1 VAL A 282      63.223   7.757  49.817  1.00  0.00           C  
ATOM    603  CG2 VAL A 282      65.176   9.241  49.523  1.00  0.00           C  
ATOM    604  N   GLY A 283      61.882   8.341  46.792  1.00  0.00           N  
ATOM    605  CA  GLY A 283      61.763   7.466  45.642  1.00  0.00           C  
ATOM    606  C   GLY A 283      61.961   8.271  44.376  1.00  0.00           C  
ATOM    607  O   GLY A 283      62.722   7.887  43.487  1.00  0.00           O  
ATOM    608  N   HIS A 284      61.295   9.418  44.326  1.00  0.00           N  
ATOM    609  CA  HIS A 284      61.356  10.315  43.178  1.00  0.00           C  
ATOM    610  C   HIS A 284      62.730  10.775  42.821  1.00  0.00           C  
ATOM    611  O   HIS A 284      62.853  11.472  41.833  1.00  0.00           O  
ATOM    612  CB  HIS A 284      60.529  11.581  43.411  1.00  0.00           C  
ATOM    613  CG  HIS A 284      59.091  11.328  43.731  1.00  0.00           C  
ATOM    614  ND1 HIS A 284      58.309  12.260  44.374  1.00  0.00           N  
ATOM    615  CD2 HIS A 284      58.291  10.260  43.502  1.00  0.00           C  
ATOM    616  CE1 HIS A 284      57.091  11.776  44.536  1.00  0.00           C  
ATOM    617  NE2 HIS A 284      57.053  10.563  44.015  1.00  0.00           N  
ATOM    618  N   LEU A 285      63.729  10.445  43.643  1.00  0.00           N  
ATOM    619  CA  LEU A 285      65.109  10.850  43.414  1.00  0.00           C  
ATOM    620  C   LEU A 285      65.842   9.899  42.493  1.00  0.00           C  
ATOM    621  O   LEU A 285      66.808  10.300  41.811  1.00  0.00           O  
ATOM    622  CB  LEU A 285      65.863  10.910  44.740  1.00  0.00           C  
ATOM    623  CG  LEU A 285      65.600  12.090  45.664  1.00  0.00           C  
ATOM    624  CD1 LEU A 285      66.260  11.817  47.010  1.00  0.00           C  
ATOM    625  CD2 LEU A 285      66.159  13.365  45.025  1.00  0.00           C  
ATOM    626  N   ILE A 286      65.344   8.662  42.428  1.00  0.00           N  
ATOM    627  CA  ILE A 286      65.967   7.625  41.611  1.00  0.00           C  
ATOM    628  C   ILE A 286      66.239   8.015  40.160  1.00  0.00           C  
ATOM    629  O   ILE A 286      67.367   7.848  39.709  1.00  0.00           O  
ATOM    630  CB  ILE A 286      65.164   6.274  41.693  1.00  0.00           C  
ATOM    631  CG1 ILE A 286      64.954   5.858  43.157  1.00  0.00           C  
ATOM    632  CG2 ILE A 286      65.890   5.192  40.895  1.00  0.00           C  
ATOM    633  CD1 ILE A 286      66.227   5.837  44.025  1.00  0.00           C  
ATOM    634  N   PRO A 288      65.223   8.502  39.402  1.00  0.00           N  
ATOM    635  CA  PRO A 288      65.575   8.875  38.018  1.00  0.00           C  
ATOM    636  C   PRO A 288      66.524  10.070  37.878  1.00  0.00           C  
ATOM    637  O   PRO A 288      67.447  10.062  37.065  1.00  0.00           O  
ATOM    638  CB  PRO A 288      64.209   9.125  37.348  1.00  0.00           C  
ATOM    639  CG  PRO A 288      63.209   9.187  38.447  1.00  0.00           C  
ATOM    640  CD  PRO A 288      63.769   8.265  39.506  1.00  0.00           C  
ATOM    641  N   PHE A 289      66.301  11.092  38.694  1.00  0.00           N  
ATOM    642  CA  PHE A 289      67.096  12.318  38.721  1.00  0.00           C  
ATOM    643  C   PHE A 289      68.540  12.050  39.103  1.00  0.00           C  
ATOM    644  O   PHE A 289      69.437  12.554  38.430  1.00  0.00           O  
ATOM    645  CB  PHE A 289      66.443  13.348  39.664  1.00  0.00           C  
ATOM    646  CG  PHE A 289      65.117  13.878  39.158  1.00  0.00           C  
ATOM    647  CD1 PHE A 289      65.052  14.601  37.928  1.00  0.00           C  
ATOM    648  CD2 PHE A 289      63.916  13.607  39.861  1.00  0.00           C  
ATOM    649  CE1 PHE A 289      63.776  15.048  37.391  1.00  0.00           C  
ATOM    650  CE2 PHE A 289      62.625  14.031  39.354  1.00  0.00           C  
ATOM    651  CZ  PHE A 289      62.558  14.754  38.110  1.00  0.00           C  
ATOM    652  N   ILE A 290      68.780  11.253  40.155  1.00  0.00           N  
ATOM    653  CA  ILE A 290      70.166  10.920  40.558  1.00  0.00           C  
ATOM    654  C   ILE A 290      70.901  10.310  39.372  1.00  0.00           C  
ATOM    655  O   ILE A 290      72.017  10.708  39.039  1.00  0.00           O  
ATOM    656  CB  ILE A 290      70.219   9.882  41.747  1.00  0.00           C  
ATOM    657  CG1 ILE A 290      69.682  10.509  43.042  1.00  0.00           C  
ATOM    658  CG2 ILE A 290      71.667   9.418  41.982  1.00  0.00           C  
ATOM    659  CD1 ILE A 290      69.396   9.493  44.166  1.00  0.00           C  
ATOM    660  N   PHE A 291      70.257   9.336  38.735  1.00  0.00           N  
ATOM    661  CA  PHE A 291      70.822   8.634  37.590  1.00  0.00           C  
ATOM    662  C   PHE A 291      71.002   9.541  36.370  1.00  0.00           C  
ATOM    663  O   PHE A 291      72.035   9.470  35.674  1.00  0.00           O  
ATOM    664  CB  PHE A 291      69.921   7.446  37.249  1.00  0.00           C  
ATOM    665  CG  PHE A 291      70.557   6.419  36.355  1.00  0.00           C  
ATOM    666  CD1 PHE A 291      71.723   5.709  36.775  1.00  0.00           C  
ATOM    667  CD2 PHE A 291      69.978   6.123  35.082  1.00  0.00           C  
ATOM    668  CE1 PHE A 291      72.327   4.682  35.934  1.00  0.00           C  
ATOM    669  CE2 PHE A 291      70.560   5.109  34.211  1.00  0.00           C  
ATOM    670  CZ  PHE A 291      71.744   4.381  34.651  1.00  0.00           C  
ATOM    671  N   THR A 292      70.000  10.385  36.105  1.00  0.00           N  
ATOM    672  CA  THR A 292      70.077  11.290  34.954  1.00  0.00           C  
ATOM    673  C   THR A 292      71.243  12.248  35.179  1.00  0.00           C  
ATOM    674  O   THR A 292      72.034  12.510  34.258  1.00  0.00           O  
ATOM    675  CB  THR A 292      68.756  12.134  34.728  1.00  0.00           C  
ATOM    676  OG1 THR A 292      67.596  11.285  34.690  1.00  0.00           O  
ATOM    677  CG2 THR A 292      68.841  12.867  33.409  1.00  0.00           C  
ATOM    678  N   LYS A 293      71.355  12.748  36.413  1.00  0.00           N  
ATOM    679  CA  LYS A 293      72.429  13.674  36.791  1.00  0.00           C  
ATOM    680  C   LYS A 293      73.773  13.040  36.491  1.00  0.00           C  
ATOM    681  O   LYS A 293      74.671  13.684  35.946  1.00  0.00           O  
ATOM    682  CB  LYS A 293      72.349  14.031  38.279  1.00  0.00           C  
ATOM    683  CG  LYS A 293      73.306  15.158  38.619  1.00  0.00           C  
ATOM    684  CD  LYS A 293      73.651  15.276  40.090  1.00  0.00           C  
ATOM    685  CE  LYS A 293      74.561  16.479  40.288  1.00  0.00           C  
ATOM    686  NZ  LYS A 293      75.708  16.495  39.321  1.00  0.00           N  
ATOM    687  N   TRP A 294      73.898  11.760  36.835  1.00  0.00           N  
ATOM    688  CA  TRP A 294      75.135  11.026  36.593  1.00  0.00           C  
ATOM    689  C   TRP A 294      75.402  10.985  35.098  1.00  0.00           C  
ATOM    690  O   TRP A 294      76.499  11.342  34.650  1.00  0.00           O  
ATOM    691  CB  TRP A 294      75.054   9.595  37.149  1.00  0.00           C  
ATOM    692  CG  TRP A 294      76.385   8.878  37.022  1.00  0.00           C  
ATOM    693  CD1 TRP A 294      77.541   9.176  37.682  1.00  0.00           C  
ATOM    694  CD2 TRP A 294      76.715   7.844  36.094  1.00  0.00           C  
ATOM    695  NE1 TRP A 294      78.581   8.393  37.224  1.00  0.00           N  
ATOM    696  CE2 TRP A 294      78.108   7.560  36.253  1.00  0.00           C  
ATOM    697  CE3 TRP A 294      75.978   7.109  35.141  1.00  0.00           C  
ATOM    698  CZ2 TRP A 294      78.794   6.564  35.472  1.00  0.00           C  
ATOM    699  CZ3 TRP A 294      76.675   6.087  34.331  1.00  0.00           C  
ATOM    700  CH2 TRP A 294      78.065   5.841  34.529  1.00  0.00           C  
ATOM    701  N   LEU A 295      74.390  10.557  34.340  1.00  0.00           N  
ATOM    702  CA  LEU A 295      74.490  10.472  32.878  1.00  0.00           C  
ATOM    703  C   LEU A 295      74.982  11.783  32.302  1.00  0.00           C  
ATOM    704  O   LEU A 295      75.867  11.808  31.443  1.00  0.00           O  
ATOM    705  CB  LEU A 295      73.125  10.132  32.264  1.00  0.00           C  
ATOM    706  CG  LEU A 295      72.751   8.650  32.299  1.00  0.00           C  
ATOM    707  CD1 LEU A 295      71.261   8.457  32.115  1.00  0.00           C  
ATOM    708  CD2 LEU A 295      73.526   7.933  31.221  1.00  0.00           C  
ATOM    709  N   GLN A 296      74.425  12.877  32.808  1.00  0.00           N  
ATOM    710  CA  GLN A 296      74.806  14.197  32.335  1.00  0.00           C  
ATOM    711  C   GLN A 296      76.249  14.527  32.601  1.00  0.00           C  
ATOM    712  O   GLN A 296      76.880  15.180  31.782  1.00  0.00           O  
ATOM    713  CB  GLN A 296      73.946  15.269  32.980  1.00  0.00           C  
ATOM    714  CG  GLN A 296      74.233  16.692  32.504  1.00  0.00           C  
ATOM    715  CD  GLN A 296      73.211  17.684  33.019  1.00  0.00           C  
ATOM    716  OE1 GLN A 296      72.980  17.789  34.221  1.00  0.00           O  
ATOM    717  NE2 GLN A 296      72.594  18.424  32.117  1.00  0.00           N  
ATOM    718  N   ASP A 297      76.776  14.093  33.742  1.00  0.00           N  
ATOM    719  CA  ASP A 297      78.165  14.403  34.074  1.00  0.00           C  
ATOM    720  C   ASP A 297      79.213  13.514  33.416  1.00  0.00           C  
ATOM    721  O   ASP A 297      80.275  14.007  33.014  1.00  0.00           O  
ATOM    722  CB  ASP A 297      78.353  14.412  35.593  1.00  0.00           C  
ATOM    723  CG  ASP A 297      77.479  15.441  36.275  1.00  0.00           C  
ATOM    724  OD1 ASP A 297      77.489  16.610  35.836  1.00  0.00           O  
ATOM    725  OD2 ASP A 297      76.790  15.092  37.250  1.00  0.00           O  
ATOM    726  N   VAL A 298      78.945  12.217  33.290  1.00  0.00           N  
ATOM    727  CA  VAL A 298      79.955  11.376  32.659  1.00  0.00           C  
ATOM    728  C   VAL A 298      79.978  11.574  31.146  1.00  0.00           C  
ATOM    729  O   VAL A 298      81.047  11.539  30.545  1.00  0.00           O  
ATOM    730  CB  VAL A 298      79.795   9.890  33.042  1.00  0.00           C  
ATOM    731  CG1 VAL A 298      80.153   9.719  34.497  1.00  0.00           C  
ATOM    732  CG2 VAL A 298      78.384   9.425  32.820  1.00  0.00           C  
ATOM    733  N   PHE A 299      78.825  11.821  30.528  1.00  0.00           N  
ATOM    734  CA  PHE A 299      78.813  12.042  29.076  1.00  0.00           C  
ATOM    735  C   PHE A 299      78.924  13.521  28.721  1.00  0.00           C  
ATOM    736  O   PHE A 299      79.363  13.872  27.625  1.00  0.00           O  
ATOM    737  CB  PHE A 299      77.546  11.482  28.421  1.00  0.00           C  
ATOM    738  CG  PHE A 299      77.409   9.997  28.523  1.00  0.00           C  
ATOM    739  CD1 PHE A 299      76.738   9.409  29.635  1.00  0.00           C  
ATOM    740  CD2 PHE A 299      77.963   9.157  27.514  1.00  0.00           C  
ATOM    741  CE1 PHE A 299      76.611   7.973  29.757  1.00  0.00           C  
ATOM    742  CE2 PHE A 299      77.856   7.710  27.602  1.00  0.00           C  
ATOM    743  CZ  PHE A 299      77.177   7.116  28.727  1.00  0.00           C  
ATOM    744  N   ASN A 300      78.523  14.381  29.653  1.00  0.00           N  
ATOM    745  CA  ASN A 300      78.552  15.833  29.453  1.00  0.00           C  
ATOM    746  C   ASN A 300      77.642  16.230  28.277  1.00  0.00           C  
ATOM    747  O   ASN A 300      78.079  16.821  27.295  1.00  0.00           O  
ATOM    748  CB  ASN A 300      79.986  16.330  29.216  1.00  0.00           C  
ATOM    749  CG  ASN A 300      80.087  17.856  29.180  1.00  0.00           C  
ATOM    750  OD1 ASN A 300      81.095  18.403  28.739  1.00  0.00           O  
ATOM    751  ND2 ASN A 300      79.051  18.546  29.655  1.00  0.00           N  
ATOM    752  N   VAL A 306      76.359  15.914  28.404  1.00  0.00           N  
ATOM    753  CA  VAL A 306      75.404  16.217  27.360  1.00  0.00           C  
ATOM    754  C   VAL A 306      74.247  17.036  27.944  1.00  0.00           C  
ATOM    755  O   VAL A 306      74.093  17.107  29.170  1.00  0.00           O  
ATOM    756  CB  VAL A 306      74.886  14.908  26.713  1.00  0.00           C  
ATOM    757  CG1 VAL A 306      76.005  14.233  25.935  1.00  0.00           C  
ATOM    758  CG2 VAL A 306      74.359  13.962  27.782  1.00  0.00           C  
ATOM    759  N   PRO A 307      73.425  17.671  27.078  1.00  0.00           N  
ATOM    760  CA  PRO A 307      72.313  18.468  27.601  1.00  0.00           C  
ATOM    761  C   PRO A 307      71.235  17.603  28.153  1.00  0.00           C  
ATOM    762  O   PRO A 307      71.108  16.442  27.786  1.00  0.00           O  
ATOM    763  CB  PRO A 307      71.801  19.232  26.378  1.00  0.00           C  
ATOM    764  CG  PRO A 307      72.938  19.212  25.424  1.00  0.00           C  
ATOM    765  CD  PRO A 307      73.534  17.846  25.620  1.00  0.00           C  
ATOM    766  N   LEU A 308      70.427  18.188  29.013  1.00  0.00           N  
ATOM    767  CA  LEU A 308      69.323  17.481  29.613  1.00  0.00           C  
ATOM    768  C   LEU A 308      68.172  18.442  29.469  1.00  0.00           C  
ATOM    769  O   LEU A 308      68.372  19.654  29.443  1.00  0.00           O  
ATOM    770  CB  LEU A 308      69.624  17.201  31.082  1.00  0.00           C  
ATOM    771  CG  LEU A 308      68.513  16.734  32.017  1.00  0.00           C  
ATOM    772  CD1 LEU A 308      67.786  15.482  31.486  1.00  0.00           C  
ATOM    773  CD2 LEU A 308      69.195  16.482  33.323  1.00  0.00           C  
ATOM    774  N   VAL A 309      66.970  17.903  29.382  1.00  0.00           N  
ATOM    775  CA  VAL A 309      65.784  18.710  29.195  1.00  0.00           C  
ATOM    776  C   VAL A 309      64.808  18.157  30.220  1.00  0.00           C  
ATOM    777  O   VAL A 309      64.512  16.956  30.204  1.00  0.00           O  
ATOM    778  CB  VAL A 309      65.338  18.542  27.681  1.00  0.00           C  
ATOM    779  CG1 VAL A 309      63.869  18.210  27.526  1.00  0.00           C  
ATOM    780  CG2 VAL A 309      65.730  19.785  26.897  1.00  0.00           C  
ATOM    781  N   ILE A 310      64.337  18.993  31.140  1.00  0.00           N  
ATOM    782  CA  ILE A 310      63.415  18.478  32.136  1.00  0.00           C  
ATOM    783  C   ILE A 310      62.078  19.124  31.982  1.00  0.00           C  
ATOM    784  O   ILE A 310      61.950  20.350  32.056  1.00  0.00           O  
ATOM    785  CB  ILE A 310      63.882  18.709  33.588  1.00  0.00           C  
ATOM    786  CG1 ILE A 310      65.355  18.342  33.732  1.00  0.00           C  
ATOM    787  CG2 ILE A 310      62.992  17.885  34.530  1.00  0.00           C  
ATOM    788  CD1 ILE A 310      65.953  18.708  35.109  1.00  0.00           C  
ATOM    789  N   GLN A 311      61.074  18.282  31.812  1.00  0.00           N  
ATOM    790  CA  GLN A 311      59.734  18.765  31.621  1.00  0.00           C  
ATOM    791  C   GLN A 311      58.861  18.774  32.852  1.00  0.00           C  
ATOM    792  O   GLN A 311      58.773  17.798  33.580  1.00  0.00           O  
ATOM    793  CB  GLN A 311      59.040  17.959  30.510  1.00  0.00           C  
ATOM    794  CG  GLN A 311      57.589  18.392  30.259  1.00  0.00           C  
ATOM    795  CD  GLN A 311      56.965  17.753  29.049  1.00  0.00           C  
ATOM    796  OE1 GLN A 311      57.010  18.306  27.960  1.00  0.00           O  
ATOM    797  NE2 GLN A 311      56.376  16.581  29.234  1.00  0.00           N  
ATOM    798  N   MET A 312      58.187  19.899  33.050  1.00  0.00           N  
ATOM    799  CA  MET A 312      57.273  20.052  34.142  1.00  0.00           C  
ATOM    800  C   MET A 312      55.945  20.075  33.427  1.00  0.00           C  
ATOM    801  O   MET A 312      55.675  20.959  32.611  1.00  0.00           O  
ATOM    802  CB  MET A 312      57.555  21.360  34.865  1.00  0.00           C  
ATOM    803  CG  MET A 312      59.036  21.538  35.261  1.00  0.00           C  
ATOM    804  SD  MET A 312      59.771  20.094  36.122  1.00  0.00           S  
ATOM    805  CE  MET A 312      58.633  19.956  37.476  1.00  0.00           C  
ATOM    806  N   THR A 313      55.109  19.090  33.693  1.00  0.00           N  
ATOM    807  CA  THR A 313      53.843  19.046  33.005  1.00  0.00           C  
ATOM    808  C   THR A 313      52.694  19.692  33.756  1.00  0.00           C  
ATOM    809  O   THR A 313      51.776  19.025  34.245  1.00  0.00           O  
ATOM    810  CB  THR A 313      53.538  17.598  32.587  1.00  0.00           C  
ATOM    811  OG1 THR A 313      53.652  16.726  33.715  1.00  0.00           O  
ATOM    812  CG2 THR A 313      54.544  17.172  31.554  1.00  0.00           C  
ATOM    813  N   ASP A 314      52.744  21.019  33.822  1.00  0.00           N  
ATOM    814  CA  ASP A 314      51.692  21.765  34.498  1.00  0.00           C  
ATOM    815  C   ASP A 314      50.335  21.655  33.843  1.00  0.00           C  
ATOM    816  O   ASP A 314      49.334  21.510  34.559  1.00  0.00           O  
ATOM    817  CB  ASP A 314      52.022  23.260  34.721  1.00  0.00           C  
ATOM    818  CG  ASP A 314      53.045  23.832  33.770  1.00  0.00           C  
ATOM    819  OD1 ASP A 314      53.350  25.012  33.974  1.00  0.00           O  
ATOM    820  OD2 ASP A 314      53.561  23.185  32.842  1.00  0.00           O  
ATOM    821  N   ASP A 315      50.285  21.748  32.505  1.00  0.00           N  
ATOM    822  CA  ASP A 315      49.005  21.601  31.771  1.00  0.00           C  
ATOM    823  C   ASP A 315      48.349  20.278  32.156  1.00  0.00           C  
ATOM    824  O   ASP A 315      47.162  20.234  32.493  1.00  0.00           O  
ATOM    825  CB  ASP A 315      49.201  21.683  30.240  1.00  0.00           C  
ATOM    826  CG  ASP A 315      50.491  21.031  29.753  1.00  0.00           C  
ATOM    827  OD1 ASP A 315      50.827  21.228  28.563  1.00  0.00           O  
ATOM    828  OD2 ASP A 315      51.168  20.329  30.533  1.00  0.00           O  
ATOM    829  N   GLU A 316      49.154  19.222  32.156  1.00  0.00           N  
ATOM    830  CA  GLU A 316      48.702  17.883  32.530  1.00  0.00           C  
ATOM    831  C   GLU A 316      47.998  17.900  33.867  1.00  0.00           C  
ATOM    832  O   GLU A 316      46.848  17.458  33.961  1.00  0.00           O  
ATOM    833  CB  GLU A 316      49.894  16.933  32.611  1.00  0.00           C  
ATOM    834  CG  GLU A 316      49.534  15.507  32.945  1.00  0.00           C  
ATOM    835  CD  GLU A 316      50.712  14.746  33.517  1.00  0.00           C  
ATOM    836  OE1 GLU A 316      51.822  14.828  32.933  1.00  0.00           O  
ATOM    837  OE2 GLU A 316      50.517  14.064  34.552  1.00  0.00           O  
ATOM    838  N   LYS A 317      48.666  18.420  34.899  1.00  0.00           N  
ATOM    839  CA  LYS A 317      48.035  18.461  36.228  1.00  0.00           C  
ATOM    840  C   LYS A 317      46.806  19.313  36.228  1.00  0.00           C  
ATOM    841  O   LYS A 317      45.821  18.998  36.899  1.00  0.00           O  
ATOM    842  CB  LYS A 317      49.017  18.949  37.307  1.00  0.00           C  
ATOM    843  CG  LYS A 317      49.736  17.816  38.029  1.00  0.00           C  
ATOM    844  CD  LYS A 317      50.650  17.019  37.110  1.00  0.00           C  
ATOM    845  CE  LYS A 317      50.993  15.680  37.737  1.00  0.00           C  
ATOM    846  NZ  LYS A 317      49.810  15.006  38.359  1.00  0.00           N  
ATOM    847  N   TYR A 318      46.844  20.396  35.464  1.00  0.00           N  
ATOM    848  CA  TYR A 318      45.670  21.271  35.358  1.00  0.00           C  
ATOM    849  C   TYR A 318      44.523  20.466  34.778  1.00  0.00           C  
ATOM    850  O   TYR A 318      43.394  20.546  35.255  1.00  0.00           O  
ATOM    851  CB  TYR A 318      45.958  22.464  34.428  1.00  0.00           C  
ATOM    852  CG  TYR A 318      44.709  23.234  34.032  1.00  0.00           C  
ATOM    853  CD1 TYR A 318      43.999  24.021  34.980  1.00  0.00           C  
ATOM    854  CD2 TYR A 318      44.182  23.128  32.700  1.00  0.00           C  
ATOM    855  CE1 TYR A 318      42.748  24.694  34.612  1.00  0.00           C  
ATOM    856  CE2 TYR A 318      42.956  23.794  32.317  1.00  0.00           C  
ATOM    857  CZ  TYR A 318      42.247  24.554  33.266  1.00  0.00           C  
ATOM    858  OH  TYR A 318      41.022  25.073  32.910  1.00  0.00           O  
ATOM    859  N   LEU A 334      44.821  19.703  33.730  1.00  0.00           N  
ATOM    860  CA  LEU A 334      43.796  18.898  33.070  1.00  0.00           C  
ATOM    861  C   LEU A 334      43.270  17.811  33.992  1.00  0.00           C  
ATOM    862  O   LEU A 334      42.062  17.600  34.095  1.00  0.00           O  
ATOM    863  CB  LEU A 334      44.361  18.275  31.795  1.00  0.00           C  
ATOM    864  CG  LEU A 334      44.778  19.212  30.653  1.00  0.00           C  
ATOM    865  CD1 LEU A 334      45.490  18.414  29.568  1.00  0.00           C  
ATOM    866  CD2 LEU A 334      43.549  19.913  30.090  1.00  0.00           C  
ATOM    867  N   TRP A 336      44.175  17.134  34.693  1.00  0.00           N  
ATOM    868  CA  TRP A 336      43.757  16.060  35.591  1.00  0.00           C  
ATOM    869  C   TRP A 336      43.273  16.433  36.989  1.00  0.00           C  
ATOM    870  O   TRP A 336      42.384  15.767  37.524  1.00  0.00           O  
ATOM    871  CB  TRP A 336      44.879  15.039  35.697  1.00  0.00           C  
ATOM    872  CG  TRP A 336      44.754  13.915  34.722  1.00  0.00           C  
ATOM    873  CD1 TRP A 336      44.083  12.739  34.913  1.00  0.00           C  
ATOM    874  CD2 TRP A 336      45.318  13.853  33.415  1.00  0.00           C  
ATOM    875  NE1 TRP A 336      44.198  11.934  33.803  1.00  0.00           N  
ATOM    876  CE2 TRP A 336      44.948  12.582  32.862  1.00  0.00           C  
ATOM    877  CE3 TRP A 336      46.107  14.746  32.637  1.00  0.00           C  
ATOM    878  CZ2 TRP A 336      45.344  12.171  31.543  1.00  0.00           C  
ATOM    879  CZ3 TRP A 336      46.517  14.350  31.313  1.00  0.00           C  
ATOM    880  CH2 TRP A 336      46.125  13.056  30.782  1.00  0.00           C  
ATOM    881  N   LYS A 407      43.824  17.491  37.580  1.00  0.00           N  
ATOM    882  CA  LYS A 407      43.434  17.869  38.939  1.00  0.00           C  
ATOM    883  C   LYS A 407      42.690  19.187  39.142  1.00  0.00           C  
ATOM    884  O   LYS A 407      42.687  20.061  38.275  1.00  0.00           O  
ATOM    885  CB  LYS A 407      44.668  17.866  39.843  1.00  0.00           C  
ATOM    886  CG  LYS A 407      45.155  16.488  40.231  1.00  0.00           C  
ATOM    887  CD  LYS A 407      46.270  15.989  39.350  1.00  0.00           C  
ATOM    888  CE  LYS A 407      46.891  14.716  39.967  1.00  0.00           C  
ATOM    889  NZ  LYS A 407      45.845  13.695  40.323  1.00  0.00           N  
ATOM    890  N   ASP A 408      42.083  19.317  40.321  1.00  0.00           N  
ATOM    891  CA  ASP A 408      41.326  20.503  40.703  1.00  0.00           C  
ATOM    892  C   ASP A 408      42.198  21.732  41.004  1.00  0.00           C  
ATOM    893  O   ASP A 408      42.087  22.327  42.072  1.00  0.00           O  
ATOM    894  CB  ASP A 408      40.442  20.183  41.919  1.00  0.00           C  
ATOM    895  CG  ASP A 408      39.471  21.311  42.267  1.00  0.00           C  
ATOM    896  OD1 ASP A 408      39.360  22.296  41.506  1.00  0.00           O  
ATOM    897  OD2 ASP A 408      38.804  21.209  43.313  1.00  0.00           O  
ATOM    898  N   LEU A 418      43.060  22.104  40.069  1.00  0.00           N  
ATOM    899  CA  LEU A 418      43.920  23.270  40.229  1.00  0.00           C  
ATOM    900  C   LEU A 418      43.537  24.331  39.213  1.00  0.00           C  
ATOM    901  O   LEU A 418      42.777  24.054  38.283  1.00  0.00           O  
ATOM    902  CB  LEU A 418      45.368  22.896  39.978  1.00  0.00           C  
ATOM    903  CG  LEU A 418      45.837  21.652  40.714  1.00  0.00           C  
ATOM    904  CD1 LEU A 418      47.096  21.158  40.074  1.00  0.00           C  
ATOM    905  CD2 LEU A 418      46.029  21.978  42.194  1.00  0.00           C  
ATOM    906  N   THR A 419      44.063  25.537  39.395  1.00  0.00           N  
ATOM    907  CA  THR A 419      43.834  26.630  38.451  1.00  0.00           C  
ATOM    908  C   THR A 419      45.113  26.531  37.653  1.00  0.00           C  
ATOM    909  O   THR A 419      46.021  25.810  38.061  1.00  0.00           O  
ATOM    910  CB  THR A 419      43.811  28.028  39.136  1.00  0.00           C  
ATOM    911  OG1 THR A 419      45.111  28.317  39.656  1.00  0.00           O  
ATOM    912  CG2 THR A 419      42.844  28.068  40.242  1.00  0.00           C  
ATOM    913  N   LEU A 420      45.219  27.252  36.544  1.00  0.00           N  
ATOM    914  CA  LEU A 420      46.451  27.191  35.762  1.00  0.00           C  
ATOM    915  C   LEU A 420      47.628  27.748  36.513  1.00  0.00           C  
ATOM    916  O   LEU A 420      48.752  27.265  36.348  1.00  0.00           O  
ATOM    917  CB  LEU A 420      46.323  27.934  34.424  1.00  0.00           C  
ATOM    918  CG  LEU A 420      45.949  27.122  33.173  1.00  0.00           C  
ATOM    919  CD1 LEU A 420      46.136  28.005  31.922  1.00  0.00           C  
ATOM    920  CD2 LEU A 420      46.833  25.875  33.025  1.00  0.00           C  
ATOM    921  N   ASP A 421      47.381  28.790  37.310  1.00  0.00           N  
ATOM    922  CA  ASP A 421      48.440  29.414  38.111  1.00  0.00           C  
ATOM    923  C   ASP A 421      48.920  28.435  39.193  1.00  0.00           C  
ATOM    924  O   ASP A 421      50.126  28.220  39.355  1.00  0.00           O  
ATOM    925  CB  ASP A 421      47.929  30.702  38.767  1.00  0.00           C  
ATOM    926  CG  ASP A 421      48.359  31.954  38.020  1.00  0.00           C  
ATOM    927  OD1 ASP A 421      49.567  32.082  37.703  1.00  0.00           O  
ATOM    928  OD2 ASP A 421      47.494  32.823  37.759  1.00  0.00           O  
ATOM    929  N   GLN A 422      47.973  27.844  39.922  1.00  0.00           N  
ATOM    930  CA  GLN A 422      48.308  26.874  40.967  1.00  0.00           C  
ATOM    931  C   GLN A 422      49.206  25.775  40.402  1.00  0.00           C  
ATOM    932  O   GLN A 422      50.293  25.517  40.945  1.00  0.00           O  
ATOM    933  CB  GLN A 422      47.033  26.299  41.567  1.00  0.00           C  
ATOM    934  CG  GLN A 422      46.248  27.329  42.352  1.00  0.00           C  
ATOM    935  CD  GLN A 422      44.974  26.772  42.913  1.00  0.00           C  
ATOM    936  OE1 GLN A 422      44.367  25.877  42.320  1.00  0.00           O  
ATOM    937  NE2 GLN A 422      44.542  27.298  44.055  1.00  0.00           N  
ATOM    938  N   ALA A 423      48.790  25.173  39.283  1.00  0.00           N  
ATOM    939  CA  ALA A 423      49.594  24.129  38.635  1.00  0.00           C  
ATOM    940  C   ALA A 423      50.960  24.681  38.286  1.00  0.00           C  
ATOM    941  O   ALA A 423      51.974  24.015  38.499  1.00  0.00           O  
ATOM    942  CB  ALA A 423      48.903  23.613  37.353  1.00  0.00           C  
ATOM    943  N   TYR A 424      50.990  25.899  37.746  1.00  0.00           N  
ATOM    944  CA  TYR A 424      52.264  26.528  37.380  1.00  0.00           C  
ATOM    945  C   TYR A 424      53.188  26.820  38.575  1.00  0.00           C  
ATOM    946  O   TYR A 424      54.410  26.681  38.450  1.00  0.00           O  
ATOM    947  CB  TYR A 424      52.034  27.829  36.611  1.00  0.00           C  
ATOM    948  CG  TYR A 424      53.313  28.504  36.173  1.00  0.00           C  
ATOM    949  CD1 TYR A 424      54.166  27.889  35.217  1.00  0.00           C  
ATOM    950  CD2 TYR A 424      53.711  29.758  36.732  1.00  0.00           C  
ATOM    951  CE1 TYR A 424      55.424  28.506  34.803  1.00  0.00           C  
ATOM    952  CE2 TYR A 424      54.976  30.402  36.323  1.00  0.00           C  
ATOM    953  CZ  TYR A 424      55.804  29.759  35.363  1.00  0.00           C  
ATOM    954  OH  TYR A 424      56.968  30.327  34.928  1.00  0.00           O  
ATOM    955  N   SER A 425      52.638  27.244  39.712  1.00  0.00           N  
ATOM    956  CA  SER A 425      53.507  27.510  40.863  1.00  0.00           C  
ATOM    957  C   SER A 425      54.138  26.209  41.338  1.00  0.00           C  
ATOM    958  O   SER A 425      55.328  26.188  41.683  1.00  0.00           O  
ATOM    959  CB  SER A 425      52.752  28.196  41.994  1.00  0.00           C  
ATOM    960  OG  SER A 425      51.451  27.675  42.142  1.00  0.00           O  
ATOM    961  N   TYR A 426      53.357  25.124  41.316  1.00  0.00           N  
ATOM    962  CA  TYR A 426      53.864  23.796  41.689  1.00  0.00           C  
ATOM    963  C   TYR A 426      54.996  23.389  40.774  1.00  0.00           C  
ATOM    964  O   TYR A 426      55.914  22.667  41.172  1.00  0.00           O  
ATOM    965  CB  TYR A 426      52.782  22.725  41.559  1.00  0.00           C  
ATOM    966  CG  TYR A 426      51.653  22.773  42.566  1.00  0.00           C  
ATOM    967  CD1 TYR A 426      50.422  22.112  42.278  1.00  0.00           C  
ATOM    968  CD2 TYR A 426      51.782  23.458  43.824  1.00  0.00           C  
ATOM    969  CE1 TYR A 426      49.324  22.125  43.224  1.00  0.00           C  
ATOM    970  CE2 TYR A 426      50.683  23.483  44.782  1.00  0.00           C  
ATOM    971  CZ  TYR A 426      49.475  22.817  44.465  1.00  0.00           C  
ATOM    972  OH  TYR A 426      48.424  22.834  45.342  1.00  0.00           O  
ATOM    973  N   ALA A 427      54.915  23.838  39.533  1.00  0.00           N  
ATOM    974  CA  ALA A 427      55.947  23.505  38.571  1.00  0.00           C  
ATOM    975  C   ALA A 427      57.239  24.211  38.966  1.00  0.00           C  
ATOM    976  O   ALA A 427      58.315  23.614  38.900  1.00  0.00           O  
ATOM    977  CB  ALA A 427      55.518  23.921  37.159  1.00  0.00           C  
ATOM    978  N   VAL A 429      57.127  25.472  39.384  1.00  0.00           N  
ATOM    979  CA  VAL A 429      58.304  26.252  39.769  1.00  0.00           C  
ATOM    980  C   VAL A 429      58.908  25.665  41.043  1.00  0.00           C  
ATOM    981  O   VAL A 429      60.127  25.532  41.158  1.00  0.00           O  
ATOM    982  CB  VAL A 429      57.948  27.753  40.011  1.00  0.00           C  
ATOM    983  CG1 VAL A 429      59.177  28.544  40.439  1.00  0.00           C  
ATOM    984  CG2 VAL A 429      57.373  28.363  38.744  1.00  0.00           C  
ATOM    985  N   GLU A 431      58.048  25.328  41.998  1.00  0.00           N  
ATOM    986  CA  GLU A 431      58.503  24.759  43.260  1.00  0.00           C  
ATOM    987  C   GLU A 431      59.205  23.418  43.086  1.00  0.00           C  
ATOM    988  O   GLU A 431      60.289  23.201  43.640  1.00  0.00           O  
ATOM    989  CB  GLU A 431      57.325  24.627  44.220  1.00  0.00           C  
ATOM    990  CG  GLU A 431      56.954  25.961  44.858  1.00  0.00           C  
ATOM    991  CD  GLU A 431      58.134  26.645  45.549  1.00  0.00           C  
ATOM    992  OE1 GLU A 431      58.393  26.342  46.740  1.00  0.00           O  
ATOM    993  OE2 GLU A 431      58.798  27.471  44.896  1.00  0.00           O  
ATOM    994  N   ASN A 432      58.589  22.517  42.324  1.00  0.00           N  
ATOM    995  CA  ASN A 432      59.172  21.206  42.073  1.00  0.00           C  
ATOM    996  C   ASN A 432      60.503  21.402  41.411  1.00  0.00           C  
ATOM    997  O   ASN A 432      61.419  20.608  41.595  1.00  0.00           O  
ATOM    998  CB  ASN A 432      58.282  20.388  41.150  1.00  0.00           C  
ATOM    999  CG  ASN A 432      57.346  19.491  41.903  1.00  0.00           C  
ATOM   1000  OD1 ASN A 432      56.567  19.947  42.727  1.00  0.00           O  
ATOM   1001  ND2 ASN A 432      57.419  18.198  41.627  1.00  0.00           N  
ATOM   1002  N   ALA A 433      60.606  22.477  40.638  1.00  0.00           N  
ATOM   1003  CA  ALA A 433      61.842  22.781  39.928  1.00  0.00           C  
ATOM   1004  C   ALA A 433      62.956  23.113  40.918  1.00  0.00           C  
ATOM   1005  O   ALA A 433      64.127  22.973  40.587  1.00  0.00           O  
ATOM   1006  CB  ALA A 433      61.633  23.928  38.954  1.00  0.00           C  
ATOM   1007  N   LYS A 434      62.587  23.561  42.120  1.00  0.00           N  
ATOM   1008  CA  LYS A 434      63.571  23.883  43.170  1.00  0.00           C  
ATOM   1009  C   LYS A 434      64.205  22.556  43.600  1.00  0.00           C  
ATOM   1010  O   LYS A 434      65.427  22.384  43.562  1.00  0.00           O  
ATOM   1011  CB  LYS A 434      62.871  24.514  44.375  1.00  0.00           C  
ATOM   1012  CG  LYS A 434      62.124  25.798  44.100  1.00  0.00           C  
ATOM   1013  CD  LYS A 434      63.018  27.010  44.283  1.00  0.00           C  
ATOM   1014  CE  LYS A 434      62.184  28.291  44.412  1.00  0.00           C  
ATOM   1015  NZ  LYS A 434      61.252  28.276  45.588  1.00  0.00           N  
ATOM   1016  N   ASP A 435      63.345  21.620  43.998  1.00  0.00           N  
ATOM   1017  CA  ASP A 435      63.756  20.286  44.423  1.00  0.00           C  
ATOM   1018  C   ASP A 435      64.647  19.577  43.405  1.00  0.00           C  
ATOM   1019  O   ASP A 435      65.630  18.914  43.775  1.00  0.00           O  
ATOM   1020  CB  ASP A 435      62.518  19.435  44.685  1.00  0.00           C  
ATOM   1021  CG  ASP A 435      61.898  19.716  46.036  1.00  0.00           C  
ATOM   1022  OD1 ASP A 435      62.551  19.429  47.070  1.00  0.00           O  
ATOM   1023  OD2 ASP A 435      60.760  20.230  46.071  1.00  0.00           O  
ATOM   1024  N   ILE A 436      64.304  19.728  42.126  1.00  0.00           N  
ATOM   1025  CA  ILE A 436      65.049  19.103  41.036  1.00  0.00           C  
ATOM   1026  C   ILE A 436      66.456  19.681  40.923  1.00  0.00           C  
ATOM   1027  O   ILE A 436      67.433  18.937  40.757  1.00  0.00           O  
ATOM   1028  CB  ILE A 436      64.253  19.264  39.681  1.00  0.00           C  
ATOM   1029  CG1 ILE A 436      62.978  18.417  39.748  1.00  0.00           C  
ATOM   1030  CG2 ILE A 436      65.116  18.887  38.472  1.00  0.00           C  
ATOM   1031  CD1 ILE A 436      62.022  18.578  38.565  1.00  0.00           C  
ATOM   1032  N   ILE A 437      66.544  21.007  40.984  1.00  0.00           N  
ATOM   1033  CA  ILE A 437      67.820  21.709  40.898  1.00  0.00           C  
ATOM   1034  C   ILE A 437      68.663  21.347  42.130  1.00  0.00           C  
ATOM   1035  O   ILE A 437      69.897  21.304  42.056  1.00  0.00           O  
ATOM   1036  CB  ILE A 437      67.606  23.263  40.848  1.00  0.00           C  
ATOM   1037  CG1 ILE A 437      66.843  23.657  39.575  1.00  0.00           C  
ATOM   1038  CG2 ILE A 437      68.954  23.993  40.884  1.00  0.00           C  
ATOM   1039  CD1 ILE A 437      66.205  25.057  39.621  1.00  0.00           C  
ATOM   1040  N   ALA A 438      68.006  21.095  43.260  1.00  0.00           N  
ATOM   1041  CA  ALA A 438      68.755  20.731  44.469  1.00  0.00           C  
ATOM   1042  C   ALA A 438      69.534  19.439  44.222  1.00  0.00           C  
ATOM   1043  O   ALA A 438      70.535  19.191  44.892  1.00  0.00           O  
ATOM   1044  CB  ALA A 438      67.820  20.578  45.684  1.00  0.00           C  
ATOM   1045  N   CYS A 439      69.102  18.646  43.243  1.00  0.00           N  
ATOM   1046  CA  CYS A 439      69.799  17.401  42.922  1.00  0.00           C  
ATOM   1047  C   CYS A 439      71.166  17.678  42.336  1.00  0.00           C  
ATOM   1048  O   CYS A 439      71.985  16.761  42.214  1.00  0.00           O  
ATOM   1049  CB  CYS A 439      68.983  16.540  41.954  1.00  0.00           C  
ATOM   1050  SG  CYS A 439      67.458  15.980  42.697  1.00  0.00           S  
ATOM   1051  N   GLY A 444      71.403  18.929  41.943  1.00  0.00           N  
ATOM   1052  CA  GLY A 444      72.705  19.314  41.430  1.00  0.00           C  
ATOM   1053  C   GLY A 444      72.964  19.469  39.952  1.00  0.00           C  
ATOM   1054  O   GLY A 444      74.126  19.694  39.577  1.00  0.00           O  
ATOM   1055  N   PHE A 445      71.927  19.369  39.116  1.00  0.00           N  
ATOM   1056  CA  PHE A 445      72.098  19.495  37.661  1.00  0.00           C  
ATOM   1057  C   PHE A 445      72.901  20.735  37.324  1.00  0.00           C  
ATOM   1058  O   PHE A 445      72.701  21.797  37.925  1.00  0.00           O  
ATOM   1059  CB  PHE A 445      70.730  19.557  36.959  1.00  0.00           C  
ATOM   1060  CG  PHE A 445      69.933  18.299  37.091  1.00  0.00           C  
ATOM   1061  CD1 PHE A 445      70.409  17.099  36.512  1.00  0.00           C  
ATOM   1062  CD2 PHE A 445      68.753  18.268  37.878  1.00  0.00           C  
ATOM   1063  CE1 PHE A 445      69.723  15.833  36.722  1.00  0.00           C  
ATOM   1064  CE2 PHE A 445      68.035  17.009  38.109  1.00  0.00           C  
ATOM   1065  CZ  PHE A 445      68.535  15.795  37.527  1.00  0.00           C  
ATOM   1066  N   ASP A 460      73.841  20.592  36.402  1.00  0.00           N  
ATOM   1067  CA  ASP A 460      74.649  21.719  35.975  1.00  0.00           C  
ATOM   1068  C   ASP A 460      73.677  22.751  35.399  1.00  0.00           C  
ATOM   1069  O   ASP A 460      72.641  22.391  34.849  1.00  0.00           O  
ATOM   1070  CB  ASP A 460      75.629  21.257  34.903  1.00  0.00           C  
ATOM   1071  CG  ASP A 460      76.629  22.314  34.534  1.00  0.00           C  
ATOM   1072  OD1 ASP A 460      76.491  23.464  34.993  1.00  0.00           O  
ATOM   1073  OD2 ASP A 460      77.570  22.006  33.777  1.00  0.00           O  
ATOM   1074  N   ILE A 461      73.985  24.031  35.540  1.00  0.00           N  
ATOM   1075  CA  ILE A 461      73.099  25.065  35.018  1.00  0.00           C  
ATOM   1076  C   ILE A 461      73.503  25.396  33.592  1.00  0.00           C  
ATOM   1077  O   ILE A 461      72.798  26.115  32.904  1.00  0.00           O  
ATOM   1078  CB  ILE A 461      73.145  26.375  35.902  1.00  0.00           C  
ATOM   1079  CG1 ILE A 461      71.934  27.253  35.582  1.00  0.00           C  
ATOM   1080  CG2 ILE A 461      74.461  27.174  35.660  1.00  0.00           C  
ATOM   1081  CD1 ILE A 461      71.711  28.399  36.544  1.00  0.00           C  
ATOM   1082  N   ASN A 463      74.651  24.885  33.162  1.00  0.00           N  
ATOM   1083  CA  ASN A 463      75.135  25.167  31.817  1.00  0.00           C  
ATOM   1084  C   ASN A 463      74.756  24.146  30.766  1.00  0.00           C  
ATOM   1085  O   ASN A 463      75.107  24.315  29.598  1.00  0.00           O  
ATOM   1086  CB  ASN A 463      76.652  25.325  31.823  1.00  0.00           C  
ATOM   1087  CG  ASN A 463      77.103  26.486  32.663  1.00  0.00           C  
ATOM   1088  OD1 ASN A 463      76.420  27.508  32.733  1.00  0.00           O  
ATOM   1089  ND2 ASN A 463      78.264  26.350  33.294  1.00  0.00           N  
ATOM   1090  N   LYS A 471      74.055  23.093  31.181  1.00  0.00           N  
ATOM   1091  CA  LYS A 471      73.643  22.045  30.259  1.00  0.00           C  
ATOM   1092  C   LYS A 471      72.308  21.409  30.602  1.00  0.00           C  
ATOM   1093  O   LYS A 471      72.020  20.292  30.186  1.00  0.00           O  
ATOM   1094  CB  LYS A 471      74.731  20.970  30.157  1.00  0.00           C  
ATOM   1095  CG  LYS A 471      75.340  20.499  31.472  1.00  0.00           C  
ATOM   1096  CD  LYS A 471      76.450  19.471  31.174  1.00  0.00           C  
ATOM   1097  CE  LYS A 471      77.463  19.325  32.288  1.00  0.00           C  
ATOM   1098  NZ  LYS A 471      77.025  18.515  33.472  1.00  0.00           N  
ATOM   1099  N   THR A 472      71.485  22.139  31.346  1.00  0.00           N  
ATOM   1100  CA  THR A 472      70.174  21.652  31.746  1.00  0.00           C  
ATOM   1101  C   THR A 472      69.171  22.761  31.459  1.00  0.00           C  
ATOM   1102  O   THR A 472      69.479  23.939  31.629  1.00  0.00           O  
ATOM   1103  CB  THR A 472      70.144  21.317  33.264  1.00  0.00           C  
ATOM   1104  OG1 THR A 472      71.289  20.526  33.589  1.00  0.00           O  
ATOM   1105  CG2 THR A 472      68.910  20.537  33.642  1.00  0.00           C  
ATOM   1106  N   PHE A 473      67.982  22.385  31.007  1.00  0.00           N  
ATOM   1107  CA  PHE A 473      66.912  23.326  30.706  1.00  0.00           C  
ATOM   1108  C   PHE A 473      65.637  22.710  31.260  1.00  0.00           C  
ATOM   1109  O   PHE A 473      65.191  21.661  30.791  1.00  0.00           O  
ATOM   1110  CB  PHE A 473      66.817  23.547  29.183  1.00  0.00           C  
ATOM   1111  CG  PHE A 473      65.544  24.250  28.719  1.00  0.00           C  
ATOM   1112  CD1 PHE A 473      65.133  25.490  29.297  1.00  0.00           C  
ATOM   1113  CD2 PHE A 473      64.764  23.687  27.652  1.00  0.00           C  
ATOM   1114  CE1 PHE A 473      63.954  26.194  28.827  1.00  0.00           C  
ATOM   1115  CE2 PHE A 473      63.569  24.359  27.145  1.00  0.00           C  
ATOM   1116  CZ  PHE A 473      63.166  25.628  27.742  1.00  0.00           C  
ATOM   1117  N   ILE A 474      65.075  23.341  32.286  1.00  0.00           N  
ATOM   1118  CA  ILE A 474      63.849  22.868  32.916  1.00  0.00           C  
ATOM   1119  C   ILE A 474      62.779  23.768  32.357  1.00  0.00           C  
ATOM   1120  O   ILE A 474      62.886  24.975  32.477  1.00  0.00           O  
ATOM   1121  CB  ILE A 474      63.879  23.045  34.466  1.00  0.00           C  
ATOM   1122  CG1 ILE A 474      64.949  22.133  35.079  1.00  0.00           C  
ATOM   1123  CG2 ILE A 474      62.524  22.697  35.065  1.00  0.00           C  
ATOM   1124  CD1 ILE A 474      65.258  22.376  36.551  1.00  0.00           C  
ATOM   1125  N   PHE A 475      61.738  23.208  31.763  1.00  0.00           N  
ATOM   1126  CA  PHE A 475      60.712  24.060  31.205  1.00  0.00           C  
ATOM   1127  C   PHE A 475      59.344  23.664  31.616  1.00  0.00           C  
ATOM   1128  O   PHE A 475      59.053  22.491  31.844  1.00  0.00           O  
ATOM   1129  CB  PHE A 475      60.794  24.078  29.676  1.00  0.00           C  
ATOM   1130  CG  PHE A 475      60.612  22.727  29.052  1.00  0.00           C  
ATOM   1131  CD1 PHE A 475      59.311  22.268  28.670  1.00  0.00           C  
ATOM   1132  CD2 PHE A 475      61.729  21.855  28.918  1.00  0.00           C  
ATOM   1133  CE1 PHE A 475      59.120  20.915  28.152  1.00  0.00           C  
ATOM   1134  CE2 PHE A 475      61.572  20.516  28.414  1.00  0.00           C  
ATOM   1135  CZ  PHE A 475      60.257  20.039  28.026  1.00  0.00           C  
ATOM   1136  N   SER A 476      58.508  24.683  31.694  1.00  0.00           N  
ATOM   1137  CA  SER A 476      57.105  24.564  32.014  1.00  0.00           C  
ATOM   1138  C   SER A 476      56.382  24.404  30.675  1.00  0.00           C  
ATOM   1139  O   SER A 476      56.646  25.193  29.765  1.00  0.00           O  
ATOM   1140  CB  SER A 476      56.647  25.861  32.656  1.00  0.00           C  
ATOM   1141  OG  SER A 476      55.238  25.985  32.631  1.00  0.00           O  
ATOM   1142  N   ASP A 477      55.503  23.398  30.547  1.00  0.00           N  
ATOM   1143  CA  ASP A 477      54.734  23.182  29.301  1.00  0.00           C  
ATOM   1144  C   ASP A 477      54.058  24.526  28.980  1.00  0.00           C  
ATOM   1145  O   ASP A 477      54.355  25.151  27.984  1.00  0.00           O  
ATOM   1146  CB  ASP A 477      53.631  22.129  29.500  1.00  0.00           C  
ATOM   1147  CG  ASP A 477      54.112  20.691  29.276  1.00  0.00           C  
ATOM   1148  OD1 ASP A 477      55.213  20.494  28.744  1.00  0.00           O  
ATOM   1149  OD2 ASP A 477      53.373  19.737  29.621  1.00  0.00           O  
ATOM   1150  N   LEU A 478      53.204  24.967  29.899  1.00  0.00           N  
ATOM   1151  CA  LEU A 478      52.455  26.208  29.791  1.00  0.00           C  
ATOM   1152  C   LEU A 478      53.257  27.414  29.354  1.00  0.00           C  
ATOM   1153  O   LEU A 478      52.733  28.288  28.680  1.00  0.00           O  
ATOM   1154  CB  LEU A 478      51.795  26.516  31.133  1.00  0.00           C  
ATOM   1155  CG  LEU A 478      50.851  25.467  31.722  1.00  0.00           C  
ATOM   1156  CD1 LEU A 478      50.278  26.035  32.974  1.00  0.00           C  
ATOM   1157  CD2 LEU A 478      49.704  25.120  30.780  1.00  0.00           C  
ATOM   1158  N   ASP A 479      54.526  27.446  29.738  1.00  0.00           N  
ATOM   1159  CA  ASP A 479      55.430  28.543  29.420  1.00  0.00           C  
ATOM   1160  C   ASP A 479      56.098  28.351  28.071  1.00  0.00           C  
ATOM   1161  O   ASP A 479      56.045  29.216  27.196  1.00  0.00           O  
ATOM   1162  CB  ASP A 479      56.533  28.590  30.473  1.00  0.00           C  
ATOM   1163  CG  ASP A 479      56.557  29.861  31.281  1.00  0.00           C  
ATOM   1164  OD1 ASP A 479      55.494  30.363  31.728  1.00  0.00           O  
ATOM   1165  OD2 ASP A 479      57.702  30.319  31.492  1.00  0.00           O  
ATOM   1166  N   TYR A 482      56.750  27.204  27.923  1.00  0.00           N  
ATOM   1167  CA  TYR A 482      57.516  26.900  26.724  1.00  0.00           C  
ATOM   1168  C   TYR A 482      56.749  26.692  25.411  1.00  0.00           C  
ATOM   1169  O   TYR A 482      57.338  26.810  24.340  1.00  0.00           O  
ATOM   1170  CB  TYR A 482      58.449  25.707  27.011  1.00  0.00           C  
ATOM   1171  CG  TYR A 482      59.539  25.563  25.999  1.00  0.00           C  
ATOM   1172  CD1 TYR A 482      60.458  26.626  25.749  1.00  0.00           C  
ATOM   1173  CD2 TYR A 482      59.606  24.400  25.181  1.00  0.00           C  
ATOM   1174  CE1 TYR A 482      61.442  26.539  24.669  1.00  0.00           C  
ATOM   1175  CE2 TYR A 482      60.570  24.290  24.095  1.00  0.00           C  
ATOM   1176  CZ  TYR A 482      61.467  25.353  23.845  1.00  0.00           C  
ATOM   1177  OH  TYR A 482      62.308  25.247  22.757  1.00  0.00           O  
ATOM   1178  N   MET A 489      55.459  26.390  25.482  1.00  0.00           N  
ATOM   1179  CA  MET A 489      54.692  26.197  24.252  1.00  0.00           C  
ATOM   1180  C   MET A 489      54.676  27.574  23.594  1.00  0.00           C  
ATOM   1181  O   MET A 489      54.910  27.690  22.396  1.00  0.00           O  
ATOM   1182  CB  MET A 489      53.259  25.732  24.545  1.00  0.00           C  
ATOM   1183  CG  MET A 489      52.528  25.105  23.324  1.00  0.00           C  
ATOM   1184  SD  MET A 489      53.339  23.589  22.691  1.00  0.00           S  
ATOM   1185  CE  MET A 489      52.578  22.422  23.771  1.00  0.00           C  
ATOM   1186  N   GLY A 490      54.447  28.605  24.411  1.00  0.00           N  
ATOM   1187  CA  GLY A 490      54.429  29.965  23.920  1.00  0.00           C  
ATOM   1188  C   GLY A 490      55.800  30.505  23.532  1.00  0.00           C  
ATOM   1189  O   GLY A 490      55.883  31.558  22.921  1.00  0.00           O  
ATOM   1190  N   MET A 491      56.880  29.807  23.871  1.00  0.00           N  
ATOM   1191  CA  MET A 491      58.211  30.318  23.537  1.00  0.00           C  
ATOM   1192  C   MET A 491      59.076  29.498  22.592  1.00  0.00           C  
ATOM   1193  O   MET A 491      60.311  29.670  22.556  1.00  0.00           O  
ATOM   1194  CB  MET A 491      59.023  30.567  24.796  1.00  0.00           C  
ATOM   1195  CG  MET A 491      58.389  31.457  25.829  1.00  0.00           C  
ATOM   1196  SD  MET A 491      59.363  31.257  27.369  1.00  0.00           S  
ATOM   1197  CE  MET A 491      58.108  31.100  28.483  1.00  0.00           C  
ATOM   1198  N   SER A 492      58.469  28.613  21.810  1.00  0.00           N  
ATOM   1199  CA  SER A 492      59.281  27.795  20.891  1.00  0.00           C  
ATOM   1200  C   SER A 492      58.763  27.922  19.454  1.00  0.00           C  
ATOM   1201  O   SER A 492      57.558  28.072  19.244  1.00  0.00           O  
ATOM   1202  CB  SER A 492      59.216  26.343  21.370  1.00  0.00           C  
ATOM   1203  OG  SER A 492      60.116  25.500  20.676  1.00  0.00           O  
ATOM   1204  N   SER A 493      59.652  27.873  18.468  1.00  0.00           N  
ATOM   1205  CA  SER A 493      59.204  27.926  17.069  1.00  0.00           C  
ATOM   1206  C   SER A 493      59.242  26.500  16.537  1.00  0.00           C  
ATOM   1207  O   SER A 493      58.958  26.255  15.352  1.00  0.00           O  
ATOM   1208  CB  SER A 493      60.133  28.797  16.250  1.00  0.00           C  
ATOM   1209  OG  SER A 493      61.363  28.150  16.041  1.00  0.00           O  
ATOM   1210  N   GLY A 494      59.582  25.557  17.419  1.00  0.00           N  
ATOM   1211  CA  GLY A 494      59.684  24.161  17.020  1.00  0.00           C  
ATOM   1212  C   GLY A 494      58.864  23.168  17.798  1.00  0.00           C  
ATOM   1213  O   GLY A 494      58.537  22.104  17.282  1.00  0.00           O  
ATOM   1214  N   PHE A 495      58.522  23.517  19.030  1.00  0.00           N  
ATOM   1215  CA  PHE A 495      57.760  22.635  19.895  1.00  0.00           C  
ATOM   1216  C   PHE A 495      56.327  22.303  19.515  1.00  0.00           C  
ATOM   1217  O   PHE A 495      55.953  21.120  19.467  1.00  0.00           O  
ATOM   1218  CB  PHE A 495      57.768  23.162  21.325  1.00  0.00           C  
ATOM   1219  CG  PHE A 495      57.466  22.111  22.332  1.00  0.00           C  
ATOM   1220  CD1 PHE A 495      58.413  21.084  22.607  1.00  0.00           C  
ATOM   1221  CD2 PHE A 495      56.190  22.053  22.933  1.00  0.00           C  
ATOM   1222  CE1 PHE A 495      58.073  19.974  23.482  1.00  0.00           C  
ATOM   1223  CE2 PHE A 495      55.811  20.960  23.811  1.00  0.00           C  
ATOM   1224  CZ  PHE A 495      56.755  19.917  24.081  1.00  0.00           C  
ATOM   1225  N   TYR A 496      55.508  23.329  19.302  1.00  0.00           N  
ATOM   1226  CA  TYR A 496      54.114  23.087  18.942  1.00  0.00           C  
ATOM   1227  C   TYR A 496      54.000  22.331  17.608  1.00  0.00           C  
ATOM   1228  O   TYR A 496      53.157  21.442  17.466  1.00  0.00           O  
ATOM   1229  CB  TYR A 496      53.308  24.391  18.852  1.00  0.00           C  
ATOM   1230  CG  TYR A 496      51.851  24.145  18.486  1.00  0.00           C  
ATOM   1231  CD1 TYR A 496      50.999  23.382  19.334  1.00  0.00           C  
ATOM   1232  CD2 TYR A 496      51.319  24.644  17.257  1.00  0.00           C  
ATOM   1233  CE1 TYR A 496      49.615  23.108  18.960  1.00  0.00           C  
ATOM   1234  CE2 TYR A 496      49.942  24.386  16.866  1.00  0.00           C  
ATOM   1235  CZ  TYR A 496      49.109  23.620  17.717  1.00  0.00           C  
ATOM   1236  OH  TYR A 496      47.814  23.355  17.333  1.00  0.00           O  
ATOM   1237  N   LYS A 498      54.844  22.695  16.649  1.00  0.00           N  
ATOM   1238  CA  LYS A 498      54.836  22.052  15.344  1.00  0.00           C  
ATOM   1239  C   LYS A 498      54.987  20.549  15.550  1.00  0.00           C  
ATOM   1240  O   LYS A 498      54.155  19.786  15.049  1.00  0.00           O  
ATOM   1241  CB  LYS A 498      55.954  22.608  14.449  1.00  0.00           C  
ATOM   1242  CG  LYS A 498      55.612  23.945  13.838  1.00  0.00           C  
ATOM   1243  CD  LYS A 498      56.799  24.577  13.163  1.00  0.00           C  
ATOM   1244  CE  LYS A 498      56.442  25.997  12.717  1.00  0.00           C  
ATOM   1245  NZ  LYS A 498      57.641  26.851  12.462  1.00  0.00           N  
ATOM   1246  N   ASN A 499      55.994  20.125  16.328  1.00  0.00           N  
ATOM   1247  CA  ASN A 499      56.162  18.694  16.588  1.00  0.00           C  
ATOM   1248  C   ASN A 499      54.951  18.098  17.273  1.00  0.00           C  
ATOM   1249  O   ASN A 499      54.535  16.985  16.937  1.00  0.00           O  
ATOM   1250  CB  ASN A 499      57.414  18.413  17.398  1.00  0.00           C  
ATOM   1251  CG  ASN A 499      58.611  18.353  16.534  1.00  0.00           C  
ATOM   1252  OD1 ASN A 499      58.501  18.082  15.332  1.00  0.00           O  
ATOM   1253  ND2 ASN A 499      59.770  18.603  17.110  1.00  0.00           N  
ATOM   1254  N   VAL A 500      54.379  18.831  18.223  1.00  0.00           N  
ATOM   1255  CA  VAL A 500      53.178  18.355  18.883  1.00  0.00           C  
ATOM   1256  C   VAL A 500      52.109  18.069  17.822  1.00  0.00           C  
ATOM   1257  O   VAL A 500      51.399  17.054  17.915  1.00  0.00           O  
ATOM   1258  CB  VAL A 500      52.627  19.405  19.853  1.00  0.00           C  
ATOM   1259  CG1 VAL A 500      51.258  18.992  20.396  1.00  0.00           C  
ATOM   1260  CG2 VAL A 500      53.621  19.611  20.999  1.00  0.00           C  
ATOM   1261  N   VAL A 501      51.991  18.952  16.821  1.00  0.00           N  
ATOM   1262  CA  VAL A 501      50.973  18.763  15.780  1.00  0.00           C  
ATOM   1263  C   VAL A 501      51.236  17.517  14.942  1.00  0.00           C  
ATOM   1264  O   VAL A 501      50.310  16.733  14.720  1.00  0.00           O  
ATOM   1265  CB  VAL A 501      50.842  19.976  14.808  1.00  0.00           C  
ATOM   1266  CG1 VAL A 501      49.629  19.777  13.926  1.00  0.00           C  
ATOM   1267  CG2 VAL A 501      50.665  21.269  15.585  1.00  0.00           C  
ATOM   1268  N   LYS A 502      52.477  17.350  14.485  1.00  0.00           N  
ATOM   1269  CA  LYS A 502      52.853  16.186  13.692  1.00  0.00           C  
ATOM   1270  C   LYS A 502      52.425  14.925  14.411  1.00  0.00           C  
ATOM   1271  O   LYS A 502      51.874  14.024  13.806  1.00  0.00           O  
ATOM   1272  CB  LYS A 502      54.355  16.106  13.488  1.00  0.00           C  
ATOM   1273  CG  LYS A 502      54.918  17.006  12.441  1.00  0.00           C  
ATOM   1274  CD  LYS A 502      56.403  16.744  12.252  1.00  0.00           C  
ATOM   1275  CE  LYS A 502      56.994  17.731  11.259  1.00  0.00           C  
ATOM   1276  NZ  LYS A 502      58.461  17.539  11.004  1.00  0.00           N  
ATOM   1277  N   ILE A 503      52.657  14.885  15.718  1.00  0.00           N  
ATOM   1278  CA  ILE A 503      52.322  13.711  16.506  1.00  0.00           C  
ATOM   1279  C   ILE A 503      50.826  13.519  16.612  1.00  0.00           C  
ATOM   1280  O   ILE A 503      50.337  12.387  16.513  1.00  0.00           O  
ATOM   1281  CB  ILE A 503      52.980  13.791  17.918  1.00  0.00           C  
ATOM   1282  CG1 ILE A 503      54.500  13.759  17.756  1.00  0.00           C  
ATOM   1283  CG2 ILE A 503      52.503  12.646  18.810  1.00  0.00           C  
ATOM   1284  CD1 ILE A 503      55.285  14.329  18.952  1.00  0.00           C  
ATOM   1285  N   GLN A 504      50.106  14.615  16.826  1.00  0.00           N  
ATOM   1286  CA  GLN A 504      48.658  14.548  16.947  1.00  0.00           C  
ATOM   1287  C   GLN A 504      47.976  14.023  15.678  1.00  0.00           C  
ATOM   1288  O   GLN A 504      46.896  13.450  15.759  1.00  0.00           O  
ATOM   1289  CB  GLN A 504      48.059  15.919  17.262  1.00  0.00           C  
ATOM   1290  CG  GLN A 504      48.499  16.610  18.529  1.00  0.00           C  
ATOM   1291  CD  GLN A 504      47.735  17.904  18.771  1.00  0.00           C  
ATOM   1292  OE1 GLN A 504      47.452  18.665  17.841  1.00  0.00           O  
ATOM   1293  NE2 GLN A 504      47.408  18.163  20.024  1.00  0.00           N  
ATOM   1294  N   LYS A 505      48.581  14.245  14.517  1.00  0.00           N  
ATOM   1295  CA  LYS A 505      47.997  13.766  13.280  1.00  0.00           C  
ATOM   1296  C   LYS A 505      48.206  12.259  13.165  1.00  0.00           C  
ATOM   1297  O   LYS A 505      47.277  11.537  12.853  1.00  0.00           O  
ATOM   1298  CB  LYS A 505      48.646  14.455  12.089  1.00  0.00           C  
ATOM   1299  CG  LYS A 505      47.963  14.156  10.727  1.00  0.00           C  
ATOM   1300  CD  LYS A 505      48.572  15.065   9.634  1.00  0.00           C  
ATOM   1301  CE  LYS A 505      47.991  14.802   8.268  1.00  0.00           C  
ATOM   1302  NZ  LYS A 505      48.556  15.671   7.188  1.00  0.00           N  
ATOM   1303  N   HIS A 506      49.412  11.793  13.470  1.00  0.00           N  
ATOM   1304  CA  HIS A 506      49.745  10.382  13.330  1.00  0.00           C  
ATOM   1305  C   HIS A 506      49.326   9.486  14.465  1.00  0.00           C  
ATOM   1306  O   HIS A 506      49.787   8.349  14.565  1.00  0.00           O  
ATOM   1307  CB  HIS A 506      51.237  10.234  13.082  1.00  0.00           C  
ATOM   1308  CG  HIS A 506      51.746  11.065  11.944  1.00  0.00           C  
ATOM   1309  ND1 HIS A 506      51.368  12.378  11.752  1.00  0.00           N  
ATOM   1310  CD2 HIS A 506      52.673  10.803  10.995  1.00  0.00           C  
ATOM   1311  CE1 HIS A 506      52.047  12.892  10.743  1.00  0.00           C  
ATOM   1312  NE2 HIS A 506      52.847  11.957  10.267  1.00  0.00           N  
ATOM   1313  N   VAL A 845      48.451   9.989  15.323  1.00  0.00           N  
ATOM   1314  CA  VAL A 845      47.961   9.202  16.437  1.00  0.00           C  
ATOM   1315  C   VAL A 845      46.468   9.428  16.559  1.00  0.00           C  
ATOM   1316  O   VAL A 845      46.008  10.560  16.636  1.00  0.00           O  
ATOM   1317  CB  VAL A 845      48.659   9.578  17.768  1.00  0.00           C  
ATOM   1318  CG1 VAL A 845      48.104   8.752  18.883  1.00  0.00           C  
ATOM   1319  CG2 VAL A 845      50.150   9.310  17.677  1.00  0.00           C  
ATOM   1320  N   THR A 846      45.728   8.330  16.618  1.00  0.00           N  
ATOM   1321  CA  THR A 846      44.282   8.367  16.691  1.00  0.00           C  
ATOM   1322  C   THR A 846      43.796   8.118  18.107  1.00  0.00           C  
ATOM   1323  O   THR A 846      44.570   7.740  18.975  1.00  0.00           O  
ATOM   1324  CB  THR A 846      43.692   7.278  15.785  1.00  0.00           C  
ATOM   1325  OG1 THR A 846      43.842   6.013  16.439  1.00  0.00           O  
ATOM   1326  CG2 THR A 846      44.440   7.211  14.425  1.00  0.00           C  
ATOM   1327  N   PHE A1087      42.509   8.327  18.330  1.00  0.00           N  
ATOM   1328  CA  PHE A1087      41.934   8.102  19.631  1.00  0.00           C  
ATOM   1329  C   PHE A1087      42.100   6.647  20.012  1.00  0.00           C  
ATOM   1330  O   PHE A1087      42.621   6.366  21.094  1.00  0.00           O  
ATOM   1331  CB  PHE A1087      40.451   8.480  19.684  1.00  0.00           C  
ATOM   1332  CG  PHE A1087      39.810   8.225  21.029  1.00  0.00           C  
ATOM   1333  CD1 PHE A1087      39.908   9.195  22.076  1.00  0.00           C  
ATOM   1334  CD2 PHE A1087      39.190   6.964  21.314  1.00  0.00           C  
ATOM   1335  CE1 PHE A1087      39.404   8.913  23.419  1.00  0.00           C  
ATOM   1336  CE2 PHE A1087      38.681   6.657  22.657  1.00  0.00           C  
ATOM   1337  CZ  PHE A1087      38.797   7.639  23.711  1.00  0.00           C  
ATOM   1338  N   ASN A1088      41.649   5.740  19.142  1.00  0.00           N  
ATOM   1339  CA  ASN A1088      41.750   4.311  19.418  1.00  0.00           C  
ATOM   1340  C   ASN A1088      43.136   3.943  19.939  1.00  0.00           C  
ATOM   1341  O   ASN A1088      43.237   3.185  20.888  1.00  0.00           O  
ATOM   1342  CB  ASN A1088      41.444   3.464  18.175  1.00  0.00           C  
ATOM   1343  CG  ASN A1088      39.988   3.500  17.775  1.00  0.00           C  
ATOM   1344  OD1 ASN A1088      39.107   3.570  18.615  1.00  0.00           O  
ATOM   1345  ND2 ASN A1088      39.731   3.419  16.479  1.00  0.00           N  
ATOM   1346  N   GLN A1094      44.187   4.495  19.332  1.00  0.00           N  
ATOM   1347  CA  GLN A1094      45.545   4.228  19.794  1.00  0.00           C  
ATOM   1348  C   GLN A1094      45.741   4.693  21.245  1.00  0.00           C  
ATOM   1349  O   GLN A1094      46.073   3.884  22.112  1.00  0.00           O  
ATOM   1350  CB  GLN A1094      46.576   4.923  18.904  1.00  0.00           C  
ATOM   1351  CG  GLN A1094      46.956   4.175  17.639  1.00  0.00           C  
ATOM   1352  CD  GLN A1094      47.979   4.939  16.806  1.00  0.00           C  
ATOM   1353  OE1 GLN A1094      47.645   5.932  16.153  1.00  0.00           O  
ATOM   1354  NE2 GLN A1094      49.235   4.492  16.836  1.00  0.00           N  
ATOM   1355  N   VAL A1164      45.510   5.978  21.519  1.00  0.00           N  
ATOM   1356  CA  VAL A1164      45.699   6.497  22.876  1.00  0.00           C  
ATOM   1357  C   VAL A1164      44.703   5.886  23.876  1.00  0.00           C  
ATOM   1358  O   VAL A1164      44.910   5.960  25.083  1.00  0.00           O  
ATOM   1359  CB  VAL A1164      45.668   8.094  22.911  1.00  0.00           C  
ATOM   1360  CG1 VAL A1164      46.281   8.644  21.661  1.00  0.00           C  
ATOM   1361  CG2 VAL A1164      44.282   8.649  22.949  1.00  0.00           C  
ATOM   1362  N   LYS A1165      43.649   5.252  23.369  1.00  0.00           N  
ATOM   1363  CA  LYS A1165      42.617   4.625  24.207  1.00  0.00           C  
ATOM   1364  C   LYS A1165      43.019   3.269  24.792  1.00  0.00           C  
ATOM   1365  O   LYS A1165      42.503   2.864  25.834  1.00  0.00           O  
ATOM   1366  CB  LYS A1165      41.334   4.460  23.387  1.00  0.00           C  
ATOM   1367  CG  LYS A1165      40.134   3.844  24.094  1.00  0.00           C  
ATOM   1368  CD  LYS A1165      39.148   3.301  23.054  1.00  0.00           C  
ATOM   1369  CE  LYS A1165      37.887   2.751  23.704  1.00  0.00           C  
ATOM   1370  NZ  LYS A1165      36.963   2.079  22.738  1.00  0.00           N  
ATOM   1371  N   GLY A1166      43.919   2.562  24.116  1.00  0.00           N  
ATOM   1372  CA  GLY A1166      44.339   1.265  24.611  1.00  0.00           C  
ATOM   1373  C   GLY A1166      45.492   1.452  25.565  1.00  0.00           C  
ATOM   1374  O   GLY A1166      45.453   1.012  26.710  1.00  0.00           O  
ATOM   1375  N   ILE A1168      46.508   2.142  25.064  1.00  0.00           N  
ATOM   1376  CA  ILE A1168      47.725   2.457  25.783  1.00  0.00           C  
ATOM   1377  C   ILE A1168      47.462   3.148  27.119  1.00  0.00           C  
ATOM   1378  O   ILE A1168      47.869   2.645  28.165  1.00  0.00           O  
ATOM   1379  CB  ILE A1168      48.603   3.311  24.857  1.00  0.00           C  
ATOM   1380  CG1 ILE A1168      48.895   2.472  23.607  1.00  0.00           C  
ATOM   1381  CG2 ILE A1168      49.882   3.764  25.551  1.00  0.00           C  
ATOM   1382  CD1 ILE A1168      49.375   3.203  22.390  1.00  0.00           C  
ATOM   1383  N   PHE A1169      46.740   4.264  27.089  1.00  0.00           N  
ATOM   1384  CA  PHE A1169      46.455   5.025  28.301  1.00  0.00           C  
ATOM   1385  C   PHE A1169      45.169   4.722  28.994  1.00  0.00           C  
ATOM   1386  O   PHE A1169      45.004   5.090  30.161  1.00  0.00           O  
ATOM   1387  CB  PHE A1169      46.494   6.523  28.026  1.00  0.00           C  
ATOM   1388  CG  PHE A1169      47.795   6.980  27.525  1.00  0.00           C  
ATOM   1389  CD1 PHE A1169      48.068   6.955  26.130  1.00  0.00           C  
ATOM   1390  CD2 PHE A1169      48.824   7.338  28.432  1.00  0.00           C  
ATOM   1391  CE1 PHE A1169      49.381   7.270  25.647  1.00  0.00           C  
ATOM   1392  CE2 PHE A1169      50.158   7.665  27.948  1.00  0.00           C  
ATOM   1393  CZ  PHE A1169      50.436   7.630  26.553  1.00  0.00           C  
ATOM   1394  N   GLY A1170      44.238   4.099  28.285  1.00  0.00           N  
ATOM   1395  CA  GLY A1170      42.969   3.760  28.900  1.00  0.00           C  
ATOM   1396  C   GLY A1170      41.940   4.869  28.920  1.00  0.00           C  
ATOM   1397  O   GLY A1170      40.942   4.754  29.643  1.00  0.00           O  
ATOM   1398  N   PHE A1171      42.151   5.934  28.143  1.00  0.00           N  
ATOM   1399  CA  PHE A1171      41.196   7.053  28.098  1.00  0.00           C  
ATOM   1400  C   PHE A1171      39.838   6.586  27.604  1.00  0.00           C  
ATOM   1401  O   PHE A1171      39.781   5.809  26.651  1.00  0.00           O  
ATOM   1402  CB  PHE A1171      41.660   8.165  27.131  1.00  0.00           C  
ATOM   1403  CG  PHE A1171      43.016   8.755  27.434  1.00  0.00           C  
ATOM   1404  CD1 PHE A1171      43.404   9.091  28.769  1.00  0.00           C  
ATOM   1405  CD2 PHE A1171      43.910   9.030  26.365  1.00  0.00           C  
ATOM   1406  CE1 PHE A1171      44.699   9.706  29.044  1.00  0.00           C  
ATOM   1407  CE2 PHE A1171      45.209   9.645  26.594  1.00  0.00           C  
ATOM   1408  CZ  PHE A1171      45.603   9.985  27.953  1.00  0.00           C  
ATOM   1409  N   THR A1177      38.756   7.028  28.238  1.00  0.00           N  
ATOM   1410  CA  THR A1177      37.408   6.655  27.767  1.00  0.00           C  
ATOM   1411  C   THR A1177      36.963   7.885  27.003  1.00  0.00           C  
ATOM   1412  O   THR A1177      37.845   8.612  26.567  1.00  0.00           O  
ATOM   1413  CB  THR A1177      36.416   6.366  28.904  1.00  0.00           C  
ATOM   1414  OG1 THR A1177      36.136   7.580  29.624  1.00  0.00           O  
ATOM   1415  CG2 THR A1177      36.981   5.310  29.832  1.00  0.00           C  
ATOM   1416  N   ASP A1178      35.659   8.093  26.790  1.00  0.00           N  
ATOM   1417  CA  ASP A1178      35.223   9.307  26.086  1.00  0.00           C  
ATOM   1418  C   ASP A1178      34.412  10.240  26.925  1.00  0.00           C  
ATOM   1419  O   ASP A1178      33.737  11.128  26.408  1.00  0.00           O  
ATOM   1420  CB  ASP A1178      34.565   9.042  24.725  1.00  0.00           C  
ATOM   1421  CG  ASP A1178      33.312   8.176  24.798  1.00  0.00           C  
ATOM   1422  OD1 ASP A1178      32.428   8.451  25.653  1.00  0.00           O  
ATOM   1423  OD2 ASP A1178      33.211   7.248  23.961  1.00  0.00           O  
ATOM   1424  N   SER A1179      34.508  10.034  28.246  1.00  0.00           N  
ATOM   1425  CA  SER A1179      33.851  10.904  29.205  1.00  0.00           C  
ATOM   1426  C   SER A1179      34.932  11.927  29.510  1.00  0.00           C  
ATOM   1427  O   SER A1179      34.664  12.934  30.113  1.00  0.00           O  
ATOM   1428  CB  SER A1179      33.519  10.160  30.491  1.00  0.00           C  
ATOM   1429  OG  SER A1179      32.200   9.666  30.451  1.00  0.00           O  
ATOM   1430  N   ASP A1192      36.164  11.637  29.089  1.00  0.00           N  
ATOM   1431  CA  ASP A1192      37.282  12.530  29.338  1.00  0.00           C  
ATOM   1432  C   ASP A1192      37.270  13.796  28.498  1.00  0.00           C  
ATOM   1433  O   ASP A1192      36.635  13.866  27.427  1.00  0.00           O  
ATOM   1434  CB  ASP A1192      38.615  11.857  29.073  1.00  0.00           C  
ATOM   1435  CG  ASP A1192      38.978  10.822  30.085  1.00  0.00           C  
ATOM   1436  OD1 ASP A1192      38.798  11.048  31.305  1.00  0.00           O  
ATOM   1437  OD2 ASP A1192      39.500   9.783  29.615  1.00  0.00           O  
ATOM   1438  N   CYS A1193      38.008  14.785  28.990  1.00  0.00           N  
ATOM   1439  CA  CYS A1193      38.120  16.056  28.317  1.00  0.00           C  
ATOM   1440  C   CYS A1193      39.094  15.862  27.173  1.00  0.00           C  
ATOM   1441  O   CYS A1193      39.848  14.884  27.153  1.00  0.00           O  
ATOM   1442  CB  CYS A1193      38.594  17.145  29.288  1.00  0.00           C  
ATOM   1443  SG  CYS A1193      40.311  17.032  29.832  1.00  0.00           S  
ATOM   1444  N   ILE A1194      39.060  16.762  26.195  1.00  0.00           N  
ATOM   1445  CA  ILE A1194      39.921  16.653  25.024  1.00  0.00           C  
ATOM   1446  C   ILE A1194      41.369  16.942  25.275  1.00  0.00           C  
ATOM   1447  O   ILE A1194      42.260  16.382  24.589  1.00  0.00           O  
ATOM   1448  CB  ILE A1194      39.363  17.551  23.830  1.00  0.00           C  
ATOM   1449  CG1 ILE A1194      39.200  19.031  24.257  1.00  0.00           C  
ATOM   1450  CG2 ILE A1194      38.008  17.007  23.386  1.00  0.00           C  
ATOM   1451  CD1 ILE A1194      38.650  20.001  23.161  1.00  0.00           C  
ATOM   1452  N   GLY A1195      41.633  17.832  26.233  1.00  0.00           N  
ATOM   1453  CA  GLY A1195      43.013  18.130  26.568  1.00  0.00           C  
ATOM   1454  C   GLY A1195      43.731  16.831  26.940  1.00  0.00           C  
ATOM   1455  O   GLY A1195      44.877  16.593  26.540  1.00  0.00           O  
ATOM   1456  N   LYS A1196      43.035  15.962  27.660  1.00  0.00           N  
ATOM   1457  CA  LYS A1196      43.643  14.670  28.078  1.00  0.00           C  
ATOM   1458  C   LYS A1196      43.956  13.788  26.883  1.00  0.00           C  
ATOM   1459  O   LYS A1196      45.083  13.343  26.712  1.00  0.00           O  
ATOM   1460  CB  LYS A1196      42.699  13.927  29.026  1.00  0.00           C  
ATOM   1461  CG  LYS A1196      42.629  14.435  30.457  1.00  0.00           C  
ATOM   1462  CD  LYS A1196      41.637  13.578  31.254  1.00  0.00           C  
ATOM   1463  CE  LYS A1196      41.615  13.906  32.740  1.00  0.00           C  
ATOM   1464  NZ  LYS A1196      40.599  13.057  33.426  1.00  0.00           N  
ATOM   1465  N   ILE A1198      42.945  13.573  26.049  1.00  0.00           N  
ATOM   1466  CA  ILE A1198      43.056  12.744  24.853  1.00  0.00           C  
ATOM   1467  C   ILE A1198      44.237  13.183  24.021  1.00  0.00           C  
ATOM   1468  O   ILE A1198      44.938  12.361  23.431  1.00  0.00           O  
ATOM   1469  CB  ILE A1198      41.707  12.857  24.115  1.00  0.00           C  
ATOM   1470  CG1 ILE A1198      40.814  11.762  24.608  1.00  0.00           C  
ATOM   1471  CG2 ILE A1198      41.834  12.828  22.598  1.00  0.00           C  
ATOM   1472  CD1 ILE A1198      39.375  12.097  24.561  1.00  0.00           C  
ATOM   1473  N   SER A1199      44.493  14.478  23.991  1.00  0.00           N  
ATOM   1474  CA  SER A1199      45.604  14.911  23.180  1.00  0.00           C  
ATOM   1475  C   SER A1199      46.907  15.113  23.905  1.00  0.00           C  
ATOM   1476  O   SER A1199      47.934  15.333  23.256  1.00  0.00           O  
ATOM   1477  CB  SER A1199      45.238  16.173  22.418  1.00  0.00           C  
ATOM   1478  OG  SER A1199      45.970  16.168  21.205  1.00  0.00           O  
ATOM   1479  N   PHE A1200      46.892  15.034  25.240  1.00  0.00           N  
ATOM   1480  CA  PHE A1200      48.137  15.234  26.002  1.00  0.00           C  
ATOM   1481  C   PHE A1200      49.334  14.366  25.631  1.00  0.00           C  
ATOM   1482  O   PHE A1200      50.469  14.856  25.625  1.00  0.00           O  
ATOM   1483  CB  PHE A1200      47.901  15.126  27.516  1.00  0.00           C  
ATOM   1484  CG  PHE A1200      49.048  15.647  28.320  1.00  0.00           C  
ATOM   1485  CD1 PHE A1200      49.401  17.030  28.261  1.00  0.00           C  
ATOM   1486  CD2 PHE A1200      49.875  14.742  29.042  1.00  0.00           C  
ATOM   1487  CE1 PHE A1200      50.588  17.533  28.902  1.00  0.00           C  
ATOM   1488  CE2 PHE A1200      51.078  15.208  29.713  1.00  0.00           C  
ATOM   1489  CZ  PHE A1200      51.441  16.615  29.636  1.00  0.00           C  
ATOM   1490  N   PRO A1201      49.105  13.074  25.300  1.00  0.00           N  
ATOM   1491  CA  PRO A1201      50.267  12.258  24.949  1.00  0.00           C  
ATOM   1492  C   PRO A1201      51.219  12.832  23.920  1.00  0.00           C  
ATOM   1493  O   PRO A1201      52.383  12.468  23.882  1.00  0.00           O  
ATOM   1494  CB  PRO A1201      49.618  10.949  24.518  1.00  0.00           C  
ATOM   1495  CG  PRO A1201      48.526  10.823  25.522  1.00  0.00           C  
ATOM   1496  CD  PRO A1201      47.917  12.211  25.457  1.00  0.00           C  
ATOM   1497  N   ALA A1202      50.747  13.761  23.101  1.00  0.00           N  
ATOM   1498  CA  ALA A1202      51.622  14.351  22.098  1.00  0.00           C  
ATOM   1499  C   ALA A1202      52.553  15.360  22.744  1.00  0.00           C  
ATOM   1500  O   ALA A1202      53.650  15.601  22.237  1.00  0.00           O  
ATOM   1501  CB  ALA A1202      50.791  15.017  21.011  1.00  0.00           C  
ATOM   1502  N   ILE A1203      52.127  15.964  23.858  1.00  0.00           N  
ATOM   1503  CA  ILE A1203      52.995  16.939  24.542  1.00  0.00           C  
ATOM   1504  C   ILE A1203      54.126  16.229  25.263  1.00  0.00           C  
ATOM   1505  O   ILE A1203      55.237  16.723  25.282  1.00  0.00           O  
ATOM   1506  CB  ILE A1203      52.185  17.863  25.499  1.00  0.00           C  
ATOM   1507  CG1 ILE A1203      51.222  18.679  24.617  1.00  0.00           C  
ATOM   1508  CG2 ILE A1203      53.152  18.753  26.378  1.00  0.00           C  
ATOM   1509  CD1 ILE A1203      50.671  19.945  25.187  1.00  0.00           C  
ATOM   1510  N   GLN A1204      53.860  15.057  25.828  1.00  0.00           N  
ATOM   1511  CA  GLN A1204      54.920  14.300  26.489  1.00  0.00           C  
ATOM   1512  C   GLN A1204      55.936  13.786  25.479  1.00  0.00           C  
ATOM   1513  O   GLN A1204      57.121  13.651  25.790  1.00  0.00           O  
ATOM   1514  CB  GLN A1204      54.367  13.080  27.188  1.00  0.00           C  
ATOM   1515  CG  GLN A1204      53.221  13.325  28.091  1.00  0.00           C  
ATOM   1516  CD  GLN A1204      53.246  12.389  29.290  1.00  0.00           C  
ATOM   1517  OE1 GLN A1204      54.326  12.013  29.769  1.00  0.00           O  
ATOM   1518  NE2 GLN A1204      52.068  12.023  29.793  1.00  0.00           N  
ATOM   1519  N   ALA A1205      55.473  13.487  24.267  1.00  0.00           N  
ATOM   1520  CA  ALA A1205      56.352  12.925  23.236  1.00  0.00           C  
ATOM   1521  C   ALA A1205      57.263  13.920  22.548  1.00  0.00           C  
ATOM   1522  O   ALA A1205      58.431  13.609  22.236  1.00  0.00           O  
ATOM   1523  CB  ALA A1205      55.489  12.180  22.170  1.00  0.00           C  
ATOM   1524  N   ALA A1206      56.716  15.106  22.284  1.00  0.00           N  
ATOM   1525  CA  ALA A1206      57.454  16.160  21.580  1.00  0.00           C  
ATOM   1526  C   ALA A1206      58.880  16.401  22.094  1.00  0.00           C  
ATOM   1527  O   ALA A1206      59.800  16.591  21.289  1.00  0.00           O  
ATOM   1528  CB  ALA A1206      56.626  17.473  21.582  1.00  0.00           C  
ATOM   1529  N   PRO A1207      59.095  16.388  23.435  1.00  0.00           N  
ATOM   1530  CA  PRO A1207      60.451  16.599  23.947  1.00  0.00           C  
ATOM   1531  C   PRO A1207      61.485  15.560  23.470  1.00  0.00           C  
ATOM   1532  O   PRO A1207      62.698  15.821  23.500  1.00  0.00           O  
ATOM   1533  CB  PRO A1207      60.246  16.549  25.450  1.00  0.00           C  
ATOM   1534  CG  PRO A1207      58.969  17.226  25.591  1.00  0.00           C  
ATOM   1535  CD  PRO A1207      58.137  16.509  24.549  1.00  0.00           C  
ATOM   1536  N   SER A1208      61.021  14.405  22.990  1.00  0.00           N  
ATOM   1537  CA  SER A1208      61.955  13.369  22.546  1.00  0.00           C  
ATOM   1538  C   SER A1208      62.693  13.725  21.293  1.00  0.00           C  
ATOM   1539  O   SER A1208      63.686  13.082  20.987  1.00  0.00           O  
ATOM   1540  CB  SER A1208      61.258  12.027  22.303  1.00  0.00           C  
ATOM   1541  OG  SER A1208      60.461  11.602  23.400  1.00  0.00           O  
ATOM   1542  N   PHE A1209      62.246  14.746  20.559  1.00  0.00           N  
ATOM   1543  CA  PHE A1209      62.932  15.087  19.309  1.00  0.00           C  
ATOM   1544  C   PHE A1209      63.619  16.423  19.334  1.00  0.00           C  
ATOM   1545  O   PHE A1209      62.974  17.439  19.449  1.00  0.00           O  
ATOM   1546  CB  PHE A1209      61.940  15.056  18.146  1.00  0.00           C  
ATOM   1547  CG  PHE A1209      61.042  13.887  18.180  1.00  0.00           C  
ATOM   1548  CD1 PHE A1209      59.723  14.021  18.671  1.00  0.00           C  
ATOM   1549  CD2 PHE A1209      61.529  12.603  17.796  1.00  0.00           C  
ATOM   1550  CE1 PHE A1209      58.849  12.865  18.797  1.00  0.00           C  
ATOM   1551  CE2 PHE A1209      60.692  11.431  17.902  1.00  0.00           C  
ATOM   1552  CZ  PHE A1209      59.345  11.562  18.405  1.00  0.00           C  
ATOM   1553  N   SER A1210      64.925  16.410  19.142  1.00  0.00           N  
ATOM   1554  CA  SER A1210      65.743  17.602  19.194  1.00  0.00           C  
ATOM   1555  C   SER A1210      65.202  18.927  18.687  1.00  0.00           C  
ATOM   1556  O   SER A1210      65.235  19.907  19.444  1.00  0.00           O  
ATOM   1557  CB  SER A1210      67.072  17.336  18.520  1.00  0.00           C  
ATOM   1558  OG  SER A1210      66.870  17.071  17.150  1.00  0.00           O  
ATOM   1559  N   ASN A1211      64.676  18.979  17.455  1.00  0.00           N  
ATOM   1560  CA  ASN A1211      64.212  20.264  16.932  1.00  0.00           C  
ATOM   1561  C   ASN A1211      63.018  20.861  17.642  1.00  0.00           C  
ATOM   1562  O   ASN A1211      62.443  21.838  17.191  1.00  0.00           O  
ATOM   1563  CB  ASN A1211      64.012  20.258  15.389  1.00  0.00           C  
ATOM   1564  CG  ASN A1211      62.807  19.471  14.925  1.00  0.00           C  
ATOM   1565  OD1 ASN A1211      61.847  19.252  15.658  1.00  0.00           O  
ATOM   1566  ND2 ASN A1211      62.841  19.070  13.661  1.00  0.00           N  
ATOM   1567  N   SER A1280      62.642  20.282  18.768  1.00  0.00           N  
ATOM   1568  CA  SER A1280      61.554  20.841  19.559  1.00  0.00           C  
ATOM   1569  C   SER A1280      62.152  21.921  20.443  1.00  0.00           C  
ATOM   1570  O   SER A1280      61.426  22.645  21.109  1.00  0.00           O  
ATOM   1571  CB  SER A1280      60.939  19.811  20.474  1.00  0.00           C  
ATOM   1572  OG  SER A1280      60.029  18.990  19.800  1.00  0.00           O  
ATOM   1573  N   PHE A1281      63.480  22.004  20.451  1.00  0.00           N  
ATOM   1574  CA  PHE A1281      64.205  22.979  21.280  1.00  0.00           C  
ATOM   1575  C   PHE A1281      65.172  23.808  20.430  1.00  0.00           C  
ATOM   1576  O   PHE A1281      66.379  23.637  20.517  1.00  0.00           O  
ATOM   1577  CB  PHE A1281      64.972  22.259  22.414  1.00  0.00           C  
ATOM   1578  CG  PHE A1281      64.086  21.465  23.328  1.00  0.00           C  
ATOM   1579  CD1 PHE A1281      63.898  20.071  23.127  1.00  0.00           C  
ATOM   1580  CD2 PHE A1281      63.360  22.121  24.357  1.00  0.00           C  
ATOM   1581  CE1 PHE A1281      62.962  19.312  23.961  1.00  0.00           C  
ATOM   1582  CE2 PHE A1281      62.418  21.401  25.202  1.00  0.00           C  
ATOM   1583  CZ  PHE A1281      62.218  19.984  24.999  1.00  0.00           C  
ATOM   1584  N   PRO A1282      64.645  24.766  19.641  1.00  0.00           N  
ATOM   1585  CA  PRO A1282      65.536  25.575  18.805  1.00  0.00           C  
ATOM   1586  C   PRO A1282      66.641  26.404  19.449  1.00  0.00           C  
ATOM   1587  O   PRO A1282      67.734  26.478  18.886  1.00  0.00           O  
ATOM   1588  CB  PRO A1282      64.555  26.397  17.960  1.00  0.00           C  
ATOM   1589  CG  PRO A1282      63.356  26.523  18.839  1.00  0.00           C  
ATOM   1590  CD  PRO A1282      63.231  25.145  19.422  1.00  0.00           C  
ATOM   1591  N   GLN A1283      66.394  27.019  20.602  1.00  0.00           N  
ATOM   1592  CA  GLN A1283      67.467  27.800  21.205  1.00  0.00           C  
ATOM   1593  C   GLN A1283      68.618  26.917  21.689  1.00  0.00           C  
ATOM   1594  O   GLN A1283      69.760  27.378  21.793  1.00  0.00           O  
ATOM   1595  CB  GLN A1283      66.964  28.729  22.327  1.00  0.00           C  
ATOM   1596  CG  GLN A1283      65.741  28.342  23.105  1.00  0.00           C  
ATOM   1597  CD  GLN A1283      64.431  28.893  22.525  1.00  0.00           C  
ATOM   1598  OE1 GLN A1283      64.370  30.032  22.056  1.00  0.00           O  
ATOM   1599  NE2 GLN A1283      63.368  28.103  22.589  1.00  0.00           N  
ATOM   1600  N   ILE A1284      68.334  25.641  21.945  1.00  0.00           N  
ATOM   1601  CA  ILE A1284      69.375  24.713  22.389  1.00  0.00           C  
ATOM   1602  C   ILE A1284      70.031  24.028  21.197  1.00  0.00           C  
ATOM   1603  O   ILE A1284      71.196  24.277  20.884  1.00  0.00           O  
ATOM   1604  CB  ILE A1284      68.812  23.618  23.327  1.00  0.00           C  
ATOM   1605  CG1 ILE A1284      68.160  24.278  24.536  1.00  0.00           C  
ATOM   1606  CG2 ILE A1284      69.931  22.659  23.765  1.00  0.00           C  
ATOM   1607  CD1 ILE A1284      67.330  23.342  25.351  1.00  0.00           C  
ATOM   1608  N   PHE A1285      69.270  23.167  20.529  1.00  0.00           N  
ATOM   1609  CA  PHE A1285      69.787  22.406  19.394  1.00  0.00           C  
ATOM   1610  C   PHE A1285      69.805  23.044  18.013  1.00  0.00           C  
ATOM   1611  O   PHE A1285      70.711  22.737  17.243  1.00  0.00           O  
ATOM   1612  CB  PHE A1285      69.059  21.067  19.292  1.00  0.00           C  
ATOM   1613  CG  PHE A1285      69.124  20.272  20.537  1.00  0.00           C  
ATOM   1614  CD1 PHE A1285      67.941  20.002  21.267  1.00  0.00           C  
ATOM   1615  CD2 PHE A1285      70.385  19.838  21.044  1.00  0.00           C  
ATOM   1616  CE1 PHE A1285      67.991  19.298  22.527  1.00  0.00           C  
ATOM   1617  CE2 PHE A1285      70.477  19.130  22.307  1.00  0.00           C  
ATOM   1618  CZ  PHE A1285      69.275  18.863  23.051  1.00  0.00           C  
ATOM   1619  N   ARG A1286      68.810  23.895  17.730  1.00  0.00           N  
ATOM   1620  CA  ARG A1286      68.564  24.645  16.474  1.00  0.00           C  
ATOM   1621  C   ARG A1286      67.478  23.958  15.642  1.00  0.00           C  
ATOM   1622  O   ARG A1286      66.389  23.769  16.122  1.00  0.00           O  
ATOM   1623  CB  ARG A1286      69.813  24.850  15.589  1.00  0.00           C  
ATOM   1624  CG  ARG A1286      71.005  25.510  16.256  1.00  0.00           C  
ATOM   1625  CD  ARG A1286      71.668  26.439  15.303  1.00  0.00           C  
ATOM   1626  NE  ARG A1286      70.877  27.660  15.218  1.00  0.00           N  
ATOM   1627  CZ  ARG A1286      70.811  28.587  16.176  1.00  0.00           C  
ATOM   1628  NH1 ARG A1286      71.496  28.442  17.310  1.00  0.00           N  
ATOM   1629  NH2 ARG A1286      70.063  29.671  15.994  1.00  0.00           N  
ATOM   1630  N   ASP A1287      67.761  23.604  14.394  1.00  0.00           N  
ATOM   1631  CA  ASP A1287      66.784  22.938  13.538  1.00  0.00           C  
ATOM   1632  C   ASP A1287      67.308  21.548  13.226  1.00  0.00           C  
ATOM   1633  O   ASP A1287      66.848  20.879  12.296  1.00  0.00           O  
ATOM   1634  CB  ASP A1287      66.606  23.729  12.257  1.00  0.00           C  
ATOM   1635  CG  ASP A1287      67.917  24.252  11.732  1.00  0.00           C  
ATOM   1636  OD1 ASP A1287      68.826  23.424  11.484  1.00  0.00           O  
ATOM   1637  OD2 ASP A1287      68.039  25.492  11.582  1.00  0.00           O  
ATOM   1638  N   ARG A1288      68.296  21.145  14.019  1.00  0.00           N  
ATOM   1639  CA  ARG A1288      68.920  19.842  13.918  1.00  0.00           C  
ATOM   1640  C   ARG A1288      67.874  18.808  14.319  1.00  0.00           C  
ATOM   1641  O   ARG A1288      67.025  19.070  15.172  1.00  0.00           O  
ATOM   1642  CB  ARG A1288      70.104  19.781  14.871  1.00  0.00           C  
ATOM   1643  CG  ARG A1288      71.178  20.819  14.588  1.00  0.00           C  
ATOM   1644  CD  ARG A1288      72.322  20.209  13.805  1.00  0.00           C  
ATOM   1645  NE  ARG A1288      72.864  19.063  14.524  1.00  0.00           N  
ATOM   1646  CZ  ARG A1288      73.948  18.386  14.168  1.00  0.00           C  
ATOM   1647  NH1 ARG A1288      74.631  18.734  13.082  1.00  0.00           N  
ATOM   1648  NH2 ARG A1288      74.353  17.360  14.915  1.00  0.00           N  
ATOM   1649  N   THR A1289      67.936  17.634  13.709  1.00  0.00           N  
ATOM   1650  CA  THR A1289      66.979  16.590  14.009  1.00  0.00           C  
ATOM   1651  C   THR A1289      67.690  15.258  14.274  1.00  0.00           C  
ATOM   1652  O   THR A1289      67.104  14.299  14.785  1.00  0.00           O  
ATOM   1653  CB  THR A1289      66.006  16.448  12.839  1.00  0.00           C  
ATOM   1654  OG1 THR A1289      65.065  15.422  13.144  1.00  0.00           O  
ATOM   1655  CG2 THR A1289      66.752  16.122  11.543  1.00  0.00           C  
ATOM   1656  N   ASP A1290      68.970  15.232  13.925  1.00  0.00           N  
ATOM   1657  CA  ASP A1290      69.814  14.058  14.074  1.00  0.00           C  
ATOM   1658  C   ASP A1290      70.392  13.841  15.480  1.00  0.00           C  
ATOM   1659  O   ASP A1290      71.343  13.073  15.635  1.00  0.00           O  
ATOM   1660  CB  ASP A1290      70.966  14.137  13.064  1.00  0.00           C  
ATOM   1661  CG  ASP A1290      71.826  15.376  13.249  1.00  0.00           C  
ATOM   1662  OD1 ASP A1290      71.475  16.234  14.085  1.00  0.00           O  
ATOM   1663  OD2 ASP A1290      72.856  15.497  12.554  1.00  0.00           O  
ATOM   1664  N   ILE A1291      69.850  14.511  16.495  1.00  0.00           N  
ATOM   1665  CA  ILE A1291      70.367  14.328  17.844  1.00  0.00           C  
ATOM   1666  C   ILE A1291      69.504  13.383  18.657  1.00  0.00           C  
ATOM   1667  O   ILE A1291      68.412  13.739  19.090  1.00  0.00           O  
ATOM   1668  CB  ILE A1291      70.519  15.676  18.577  1.00  0.00           C  
ATOM   1669  CG1 ILE A1291      71.516  16.555  17.801  1.00  0.00           C  
ATOM   1670  CG2 ILE A1291      71.041  15.450  19.986  1.00  0.00           C  
ATOM   1671  CD1 ILE A1291      71.729  17.976  18.348  1.00  0.00           C  
ATOM   1672  N   GLN A1292      70.020  12.170  18.844  1.00  0.00           N  
ATOM   1673  CA  GLN A1292      69.338  11.107  19.600  1.00  0.00           C  
ATOM   1674  C   GLN A1292      68.964  11.578  21.003  1.00  0.00           C  
ATOM   1675  O   GLN A1292      69.638  12.427  21.586  1.00  0.00           O  
ATOM   1676  CB  GLN A1292      70.249   9.873  19.684  1.00  0.00           C  
ATOM   1677  CG  GLN A1292      69.685   8.701  20.484  1.00  0.00           C  
ATOM   1678  CD  GLN A1292      69.410   7.494  19.620  1.00  0.00           C  
ATOM   1679  OE1 GLN A1292      70.291   7.054  18.895  1.00  0.00           O  
ATOM   1680  NE2 GLN A1292      68.191   6.956  19.686  1.00  0.00           N  
ATOM   1681  N   CYS A1293      67.902  10.997  21.539  1.00  0.00           N  
ATOM   1682  CA  CYS A1293      67.397  11.339  22.850  1.00  0.00           C  
ATOM   1683  C   CYS A1293      67.318  10.138  23.798  1.00  0.00           C  
ATOM   1684  O   CYS A1293      66.581   9.199  23.544  1.00  0.00           O  
ATOM   1685  CB  CYS A1293      66.015  11.955  22.681  1.00  0.00           C  
ATOM   1686  SG  CYS A1293      65.236  12.451  24.195  1.00  0.00           S  
ATOM   1687  N   LEU A1294      68.066  10.186  24.897  1.00  0.00           N  
ATOM   1688  CA  LEU A1294      68.065   9.111  25.891  1.00  0.00           C  
ATOM   1689  C   LEU A1294      67.083   9.420  27.020  1.00  0.00           C  
ATOM   1690  O   LEU A1294      67.217  10.438  27.702  1.00  0.00           O  
ATOM   1691  CB  LEU A1294      69.470   8.940  26.473  1.00  0.00           C  
ATOM   1692  CG  LEU A1294      69.737   7.792  27.444  1.00  0.00           C  
ATOM   1693  CD1 LEU A1294      69.473   6.451  26.781  1.00  0.00           C  
ATOM   1694  CD2 LEU A1294      71.186   7.860  27.852  1.00  0.00           C  
ATOM   1695  N   ILE A1295      66.109   8.542  27.230  1.00  0.00           N  
ATOM   1696  CA  ILE A1295      65.104   8.758  28.263  1.00  0.00           C  
ATOM   1697  C   ILE A1295      65.171   7.802  29.463  1.00  0.00           C  
ATOM   1698  O   ILE A1295      64.799   6.628  29.355  1.00  0.00           O  
ATOM   1699  CB  ILE A1295      63.675   8.713  27.655  1.00  0.00           C  
ATOM   1700  CG1 ILE A1295      63.550   9.798  26.580  1.00  0.00           C  
ATOM   1701  CG2 ILE A1295      62.600   8.880  28.761  1.00  0.00           C  
ATOM   1702  CD1 ILE A1295      62.205   9.826  25.851  1.00  0.00           C  
ATOM   1703  N   PRO A1296      65.664   8.299  30.625  1.00  0.00           N  
ATOM   1704  CA  PRO A1296      65.735   7.434  31.810  1.00  0.00           C  
ATOM   1705  C   PRO A1296      64.385   7.359  32.506  1.00  0.00           C  
ATOM   1706  O   PRO A1296      63.772   8.392  32.800  1.00  0.00           O  
ATOM   1707  CB  PRO A1296      66.785   8.126  32.675  1.00  0.00           C  
ATOM   1708  CG  PRO A1296      67.646   8.852  31.657  1.00  0.00           C  
ATOM   1709  CD  PRO A1296      66.591   9.435  30.775  1.00  0.00           C  
ATOM   1710  N   CYS A1297      63.917   6.142  32.758  1.00  0.00           N  
ATOM   1711  CA  CYS A1297      62.639   5.943  33.436  1.00  0.00           C  
ATOM   1712  C   CYS A1297      62.498   4.489  33.862  1.00  0.00           C  
ATOM   1713  O   CYS A1297      63.427   3.706  33.682  1.00  0.00           O  
ATOM   1714  CB  CYS A1297      61.482   6.324  32.515  1.00  0.00           C  
ATOM   1715  SG  CYS A1297      61.180   5.154  31.170  1.00  0.00           S  
ATOM   1716  N   ALA A1298      61.332   4.148  34.406  1.00  0.00           N  
ATOM   1717  CA  ALA A1298      61.024   2.790  34.872  1.00  0.00           C  
ATOM   1718  C   ALA A1298      60.966   1.789  33.718  1.00  0.00           C  
ATOM   1719  O   ALA A1298      61.320   2.130  32.597  1.00  0.00           O  
ATOM   1720  CB  ALA A1298      59.690   2.793  35.620  1.00  0.00           C  
ATOM   1721  N   ILE A1299      60.543   0.559  34.008  1.00  0.00           N  
ATOM   1722  CA  ILE A1299      60.398  -0.512  33.006  1.00  0.00           C  
ATOM   1723  C   ILE A1299      58.898  -0.637  32.773  1.00  0.00           C  
ATOM   1724  O   ILE A1299      58.429  -1.085  31.722  1.00  0.00           O  
ATOM   1725  CB  ILE A1299      60.968  -1.879  33.533  1.00  0.00           C  
ATOM   1726  CG1 ILE A1299      60.771  -2.992  32.503  1.00  0.00           C  
ATOM   1727  CG2 ILE A1299      60.275  -2.289  34.846  1.00  0.00           C  
ATOM   1728  CD1 ILE A1299      61.683  -2.901  31.303  1.00  0.00           C  
ATOM   1729  N   ASP A1300      58.169  -0.209  33.797  1.00  0.00           N  
ATOM   1730  CA  ASP A1300      56.717  -0.203  33.842  1.00  0.00           C  
ATOM   1731  C   ASP A1300      56.211   0.861  32.858  1.00  0.00           C  
ATOM   1732  O   ASP A1300      55.019   0.928  32.550  1.00  0.00           O  
ATOM   1733  CB  ASP A1300      56.306   0.167  35.265  1.00  0.00           C  
ATOM   1734  CG  ASP A1300      54.860  -0.167  35.588  1.00  0.00           C  
ATOM   1735  OD1 ASP A1300      54.485  -1.362  35.582  1.00  0.00           O  
ATOM   1736  OD2 ASP A1300      54.094   0.778  35.874  1.00  0.00           O  
ATOM   1737  N   GLN A1301      57.128   1.691  32.370  1.00  0.00           N  
ATOM   1738  CA  GLN A1301      56.766   2.762  31.458  1.00  0.00           C  
ATOM   1739  C   GLN A1301      56.930   2.520  29.958  1.00  0.00           C  
ATOM   1740  O   GLN A1301      56.353   3.260  29.161  1.00  0.00           O  
ATOM   1741  CB  GLN A1301      57.509   4.048  31.849  1.00  0.00           C  
ATOM   1742  CG  GLN A1301      56.559   5.125  32.312  1.00  0.00           C  
ATOM   1743  CD  GLN A1301      55.725   4.666  33.469  1.00  0.00           C  
ATOM   1744  OE1 GLN A1301      54.501   4.795  33.463  1.00  0.00           O  
ATOM   1745  NE2 GLN A1301      56.383   4.112  34.478  1.00  0.00           N  
ATOM   1746  N   ASP A1302      57.704   1.499  29.593  1.00  0.00           N  
ATOM   1747  CA  ASP A1302      57.963   1.150  28.196  1.00  0.00           C  
ATOM   1748  C   ASP A1302      56.723   1.197  27.281  1.00  0.00           C  
ATOM   1749  O   ASP A1302      56.805   1.717  26.159  1.00  0.00           O  
ATOM   1750  CB  ASP A1302      58.606  -0.236  28.104  1.00  0.00           C  
ATOM   1751  CG  ASP A1302      59.348  -0.432  26.810  1.00  0.00           C  
ATOM   1752  OD1 ASP A1302      60.220   0.410  26.523  1.00  0.00           O  
ATOM   1753  OD2 ASP A1302      59.073  -1.407  26.079  1.00  0.00           O  
ATOM   1754  N   PRO A1303      55.571   0.646  27.733  1.00  0.00           N  
ATOM   1755  CA  PRO A1303      54.398   0.711  26.851  1.00  0.00           C  
ATOM   1756  C   PRO A1303      53.943   2.141  26.502  1.00  0.00           C  
ATOM   1757  O   PRO A1303      53.353   2.360  25.438  1.00  0.00           O  
ATOM   1758  CB  PRO A1303      53.331  -0.068  27.629  1.00  0.00           C  
ATOM   1759  CG  PRO A1303      53.788   0.043  29.063  1.00  0.00           C  
ATOM   1760  CD  PRO A1303      55.262  -0.172  28.921  1.00  0.00           C  
ATOM   1761  N   TYR A1304      54.215   3.108  27.381  1.00  0.00           N  
ATOM   1762  CA  TYR A1304      53.818   4.482  27.114  1.00  0.00           C  
ATOM   1763  C   TYR A1304      54.811   5.167  26.184  1.00  0.00           C  
ATOM   1764  O   TYR A1304      54.420   6.017  25.389  1.00  0.00           O  
ATOM   1765  CB  TYR A1304      53.673   5.270  28.418  1.00  0.00           C  
ATOM   1766  CG  TYR A1304      52.725   4.626  29.411  1.00  0.00           C  
ATOM   1767  CD1 TYR A1304      53.211   3.789  30.460  1.00  0.00           C  
ATOM   1768  CD2 TYR A1304      51.323   4.832  29.309  1.00  0.00           C  
ATOM   1769  CE1 TYR A1304      52.289   3.155  31.416  1.00  0.00           C  
ATOM   1770  CE2 TYR A1304      50.386   4.214  30.246  1.00  0.00           C  
ATOM   1771  CZ  TYR A1304      50.886   3.381  31.291  1.00  0.00           C  
ATOM   1772  OH  TYR A1304      50.001   2.796  32.179  1.00  0.00           O  
ATOM   1773  N   PHE A1306      56.088   4.796  26.270  1.00  0.00           N  
ATOM   1774  CA  PHE A1306      57.097   5.394  25.404  1.00  0.00           C  
ATOM   1775  C   PHE A1306      57.198   4.774  24.012  1.00  0.00           C  
ATOM   1776  O   PHE A1306      57.884   5.312  23.131  1.00  0.00           O  
ATOM   1777  CB  PHE A1306      58.461   5.377  26.092  1.00  0.00           C  
ATOM   1778  CG  PHE A1306      58.641   6.508  27.056  1.00  0.00           C  
ATOM   1779  CD1 PHE A1306      58.071   6.438  28.363  1.00  0.00           C  
ATOM   1780  CD2 PHE A1306      59.280   7.713  26.635  1.00  0.00           C  
ATOM   1781  CE1 PHE A1306      58.121   7.580  29.263  1.00  0.00           C  
ATOM   1782  CE2 PHE A1306      59.343   8.870  27.509  1.00  0.00           C  
ATOM   1783  CZ  PHE A1306      58.759   8.802  28.827  1.00  0.00           C  
ATOM   1784  N   ARG A1310      56.514   3.649  23.817  1.00  0.00           N  
ATOM   1785  CA  ARG A1310      56.516   2.969  22.522  1.00  0.00           C  
ATOM   1786  C   ARG A1310      55.711   3.801  21.544  1.00  0.00           C  
ATOM   1787  O   ARG A1310      56.011   3.819  20.357  1.00  0.00           O  
ATOM   1788  CB  ARG A1310      55.912   1.566  22.641  1.00  0.00           C  
ATOM   1789  CG  ARG A1310      56.897   0.516  23.148  1.00  0.00           C  
ATOM   1790  CD  ARG A1310      56.220  -0.503  24.069  1.00  0.00           C  
ATOM   1791  NE  ARG A1310      56.387  -1.873  23.593  1.00  0.00           N  
ATOM   1792  CZ  ARG A1310      55.791  -2.932  24.135  1.00  0.00           C  
ATOM   1793  NH1 ARG A1310      54.986  -2.786  25.184  1.00  0.00           N  
ATOM   1794  NH2 ARG A1310      55.980  -4.138  23.609  1.00  0.00           N  
ATOM   1795  N   MET A1312      54.690   4.489  22.054  1.00  0.00           N  
ATOM   1796  CA  MET A1312      53.862   5.351  21.213  1.00  0.00           C  
ATOM   1797  C   MET A1312      54.766   6.377  20.570  1.00  0.00           C  
ATOM   1798  O   MET A1312      54.676   6.651  19.372  1.00  0.00           O  
ATOM   1799  CB  MET A1312      52.826   6.127  22.015  1.00  0.00           C  
ATOM   1800  CG  MET A1312      51.927   7.031  21.116  1.00  0.00           C  
ATOM   1801  SD  MET A1312      51.199   8.462  21.868  1.00  0.00           S  
ATOM   1802  CE  MET A1312      52.488   9.671  21.538  1.00  0.00           C  
ATOM   1803  N   THR A1314      55.640   6.946  21.389  1.00  0.00           N  
ATOM   1804  CA  THR A1314      56.541   7.949  20.887  1.00  0.00           C  
ATOM   1805  C   THR A1314      57.532   7.308  19.956  1.00  0.00           C  
ATOM   1806  O   THR A1314      57.775   7.838  18.878  1.00  0.00           O  
ATOM   1807  CB  THR A1314      57.267   8.683  22.024  1.00  0.00           C  
ATOM   1808  OG1 THR A1314      56.296   9.298  22.873  1.00  0.00           O  
ATOM   1809  CG2 THR A1314      58.193   9.767  21.476  1.00  0.00           C  
ATOM   1810  N   ARG A1316      58.078   6.160  20.340  1.00  0.00           N  
ATOM   1811  CA  ARG A1316      59.062   5.491  19.494  1.00  0.00           C  
ATOM   1812  C   ARG A1316      58.481   5.047  18.146  1.00  0.00           C  
ATOM   1813  O   ARG A1316      59.198   5.064  17.141  1.00  0.00           O  
ATOM   1814  CB  ARG A1316      59.679   4.293  20.224  1.00  0.00           C  
ATOM   1815  CG  ARG A1316      60.763   4.649  21.228  1.00  0.00           C  
ATOM   1816  CD  ARG A1316      61.082   3.449  22.128  1.00  0.00           C  
ATOM   1817  NE  ARG A1316      61.570   2.307  21.363  1.00  0.00           N  
ATOM   1818  CZ  ARG A1316      62.789   2.231  20.837  1.00  0.00           C  
ATOM   1819  NH1 ARG A1316      63.656   3.222  20.998  1.00  0.00           N  
ATOM   1820  NH2 ARG A1316      63.132   1.169  20.126  1.00  0.00           N  
ATOM   1821  N   ASP A1317      57.204   4.665  18.127  1.00  0.00           N  
ATOM   1822  CA  ASP A1317      56.540   4.233  16.885  1.00  0.00           C  
ATOM   1823  C   ASP A1317      56.242   5.399  15.928  1.00  0.00           C  
ATOM   1824  O   ASP A1317      56.384   5.237  14.715  1.00  0.00           O  
ATOM   1825  CB  ASP A1317      55.247   3.452  17.187  1.00  0.00           C  
ATOM   1826  CG  ASP A1317      55.512   1.978  17.552  1.00  0.00           C  
ATOM   1827  OD1 ASP A1317      56.635   1.503  17.266  1.00  0.00           O  
ATOM   1828  OD2 ASP A1317      54.608   1.285  18.099  1.00  0.00           O  
ATOM   1829  N   VAL A1318      55.859   6.564  16.472  1.00  0.00           N  
ATOM   1830  CA  VAL A1318      55.565   7.759  15.665  1.00  0.00           C  
ATOM   1831  C   VAL A1318      56.833   8.306  15.007  1.00  0.00           C  
ATOM   1832  O   VAL A1318      56.794   8.789  13.878  1.00  0.00           O  
ATOM   1833  CB  VAL A1318      54.912   8.904  16.544  1.00  0.00           C  
ATOM   1834  CG1 VAL A1318      54.975  10.274  15.859  1.00  0.00           C  
ATOM   1835  CG2 VAL A1318      53.466   8.598  16.800  1.00  0.00           C  
ATOM   1836  N   ALA A1319      57.950   8.225  15.721  1.00  0.00           N  
ATOM   1837  CA  ALA A1319      59.223   8.767  15.242  1.00  0.00           C  
ATOM   1838  C   ALA A1319      59.664   8.471  13.801  1.00  0.00           C  
ATOM   1839  O   ALA A1319      60.081   9.401  13.085  1.00  0.00           O  
ATOM   1840  CB  ALA A1319      60.331   8.362  16.191  1.00  0.00           C  
ATOM   1841  N   PRO A1321      59.633   7.183  13.365  1.00  0.00           N  
ATOM   1842  CA  PRO A1321      60.060   6.894  11.986  1.00  0.00           C  
ATOM   1843  C   PRO A1321      59.132   7.638  11.025  1.00  0.00           C  
ATOM   1844  O   PRO A1321      59.574   8.327  10.113  1.00  0.00           O  
ATOM   1845  CB  PRO A1321      59.891   5.378  11.877  1.00  0.00           C  
ATOM   1846  CG  PRO A1321      59.982   4.908  13.302  1.00  0.00           C  
ATOM   1847  CD  PRO A1321      59.181   5.942  14.022  1.00  0.00           C  
ATOM   1848  N   ARG A1322      57.844   7.519  11.311  1.00  0.00           N  
ATOM   1849  CA  ARG A1322      56.783   8.127  10.546  1.00  0.00           C  
ATOM   1850  C   ARG A1322      56.850   9.642  10.364  1.00  0.00           C  
ATOM   1851  O   ARG A1322      56.207  10.167   9.452  1.00  0.00           O  
ATOM   1852  CB  ARG A1322      55.443   7.727  11.162  1.00  0.00           C  
ATOM   1853  CG  ARG A1322      55.192   6.206  11.077  1.00  0.00           C  
ATOM   1854  CD  ARG A1322      53.868   5.791  11.676  1.00  0.00           C  
ATOM   1855  NE  ARG A1322      52.775   6.563  11.121  1.00  0.00           N  
ATOM   1856  CZ  ARG A1322      51.577   6.672  11.682  1.00  0.00           C  
ATOM   1857  NH1 ARG A1322      51.322   6.047  12.825  1.00  0.00           N  
ATOM   1858  NH2 ARG A1322      50.637   7.423  11.103  1.00  0.00           N  
ATOM   1859  N   ILE A1323      57.616  10.349  11.195  1.00  0.00           N  
ATOM   1860  CA  ILE A1323      57.708  11.794  11.048  1.00  0.00           C  
ATOM   1861  C   ILE A1323      59.121  12.247  10.744  1.00  0.00           C  
ATOM   1862  O   ILE A1323      59.459  13.427  10.885  1.00  0.00           O  
ATOM   1863  CB  ILE A1323      57.115  12.542  12.290  1.00  0.00           C  
ATOM   1864  CG1 ILE A1323      57.781  12.080  13.588  1.00  0.00           C  
ATOM   1865  CG2 ILE A1323      55.613  12.286  12.357  1.00  0.00           C  
ATOM   1866  CD1 ILE A1323      57.238  12.772  14.858  1.00  0.00           C  
ATOM   1867  N   GLY A1341      59.931  11.298  10.282  1.00  0.00           N  
ATOM   1868  CA  GLY A1341      61.311  11.586   9.912  1.00  0.00           C  
ATOM   1869  C   GLY A1341      62.313  11.771  11.042  1.00  0.00           C  
ATOM   1870  O   GLY A1341      63.434  12.232  10.809  1.00  0.00           O  
ATOM   1871  N   TYR A1342      61.934  11.378  12.255  1.00  0.00           N  
ATOM   1872  CA  TYR A1342      62.817  11.539  13.407  1.00  0.00           C  
ATOM   1873  C   TYR A1342      63.365  10.253  14.026  1.00  0.00           C  
ATOM   1874  O   TYR A1342      62.658   9.246  14.089  1.00  0.00           O  
ATOM   1875  CB  TYR A1342      62.089  12.306  14.500  1.00  0.00           C  
ATOM   1876  CG  TYR A1342      61.558  13.671  14.125  1.00  0.00           C  
ATOM   1877  CD1 TYR A1342      62.262  14.524  13.215  1.00  0.00           C  
ATOM   1878  CD2 TYR A1342      60.385  14.178  14.760  1.00  0.00           C  
ATOM   1879  CE1 TYR A1342      61.805  15.884  12.950  1.00  0.00           C  
ATOM   1880  CE2 TYR A1342      59.915  15.522  14.514  1.00  0.00           C  
ATOM   1881  CZ  TYR A1342      60.636  16.365  13.612  1.00  0.00           C  
ATOM   1882  OH  TYR A1342      60.226  17.662  13.408  1.00  0.00           O  
ATOM   1883  N   PRO A1344      64.615  10.283  14.534  1.00  0.00           N  
ATOM   1884  CA  PRO A1344      65.174   9.075  15.143  1.00  0.00           C  
ATOM   1885  C   PRO A1344      64.378   8.702  16.388  1.00  0.00           C  
ATOM   1886  O   PRO A1344      63.703   9.554  16.967  1.00  0.00           O  
ATOM   1887  CB  PRO A1344      66.601   9.494  15.469  1.00  0.00           C  
ATOM   1888  CG  PRO A1344      66.451  10.958  15.794  1.00  0.00           C  
ATOM   1889  CD  PRO A1344      65.566  11.409  14.665  1.00  0.00           C  
ATOM   1890  N   LYS A1345      64.431   7.437  16.788  1.00  0.00           N  
ATOM   1891  CA  LYS A1345      63.714   6.993  17.983  1.00  0.00           C  
ATOM   1892  C   LYS A1345      64.472   7.416  19.246  1.00  0.00           C  
ATOM   1893  O   LYS A1345      65.679   7.644  19.198  1.00  0.00           O  
ATOM   1894  CB  LYS A1345      63.577   5.476  18.005  1.00  0.00           C  
ATOM   1895  CG  LYS A1345      62.600   4.905  17.000  1.00  0.00           C  
ATOM   1896  CD  LYS A1345      62.384   3.428  17.272  1.00  0.00           C  
ATOM   1897  CE  LYS A1345      61.338   2.819  16.370  1.00  0.00           C  
ATOM   1898  NZ  LYS A1345      61.111   1.377  16.699  1.00  0.00           N  
ATOM   1899  N   PRO A1347      63.768   7.552  20.386  1.00  0.00           N  
ATOM   1900  CA  PRO A1347      64.475   7.938  21.606  1.00  0.00           C  
ATOM   1901  C   PRO A1347      64.899   6.672  22.366  1.00  0.00           C  
ATOM   1902  O   PRO A1347      64.095   5.762  22.589  1.00  0.00           O  
ATOM   1903  CB  PRO A1347      63.428   8.772  22.350  1.00  0.00           C  
ATOM   1904  CG  PRO A1347      62.182   8.061  22.064  1.00  0.00           C  
ATOM   1905  CD  PRO A1347      62.317   7.685  20.587  1.00  0.00           C  
ATOM   1906  N   ALA A1348      66.172   6.611  22.740  1.00  0.00           N  
ATOM   1907  CA  ALA A1348      66.678   5.458  23.480  1.00  0.00           C  
ATOM   1908  C   ALA A1348      66.096   5.437  24.891  1.00  0.00           C  
ATOM   1909  O   ALA A1348      65.653   6.466  25.399  1.00  0.00           O  
ATOM   1910  CB  ALA A1348      68.164   5.497  23.530  1.00  0.00           C  
ATOM   1911  N   LEU A1349      66.061   4.252  25.504  1.00  0.00           N  
ATOM   1912  CA  LEU A1349      65.530   4.108  26.862  1.00  0.00           C  
ATOM   1913  C   LEU A1349      66.438   3.321  27.808  1.00  0.00           C  
ATOM   1914  O   LEU A1349      67.232   2.515  27.379  1.00  0.00           O  
ATOM   1915  CB  LEU A1349      64.165   3.430  26.829  1.00  0.00           C  
ATOM   1916  CG  LEU A1349      62.983   4.138  26.155  1.00  0.00           C  
ATOM   1917  CD1 LEU A1349      61.809   3.152  26.082  1.00  0.00           C  
ATOM   1918  CD2 LEU A1349      62.575   5.403  26.924  1.00  0.00           C  
ATOM   1919  N   LEU A1350      66.312   3.585  29.104  1.00  0.00           N  
ATOM   1920  CA  LEU A1350      67.063   2.895  30.158  1.00  0.00           C  
ATOM   1921  C   LEU A1350      66.027   2.705  31.241  1.00  0.00           C  
ATOM   1922  O   LEU A1350      65.638   3.661  31.910  1.00  0.00           O  
ATOM   1923  CB  LEU A1350      68.217   3.744  30.687  1.00  0.00           C  
ATOM   1924  CG  LEU A1350      69.456   3.930  29.799  1.00  0.00           C  
ATOM   1925  CD1 LEU A1350      70.469   4.837  30.528  1.00  0.00           C  
ATOM   1926  CD2 LEU A1350      70.090   2.569  29.459  1.00  0.00           C  
ATOM   1927  N   HIS A1351      65.554   1.474  31.384  1.00  0.00           N  
ATOM   1928  CA  HIS A1351      64.515   1.168  32.354  1.00  0.00           C  
ATOM   1929  C   HIS A1351      65.083   0.839  33.722  1.00  0.00           C  
ATOM   1930  O   HIS A1351      66.199   0.346  33.832  1.00  0.00           O  
ATOM   1931  CB  HIS A1351      63.641  -0.003  31.864  1.00  0.00           C  
ATOM   1932  CG  HIS A1351      63.039   0.203  30.504  1.00  0.00           C  
ATOM   1933  ND1 HIS A1351      63.761   0.048  29.339  1.00  0.00           N  
ATOM   1934  CD2 HIS A1351      61.791   0.568  30.123  1.00  0.00           C  
ATOM   1935  CE1 HIS A1351      62.984   0.312  28.304  1.00  0.00           C  
ATOM   1936  NE2 HIS A1351      61.785   0.631  28.755  1.00  0.00           N  
ATOM   1937  N   SER A1352      64.294   1.109  34.759  1.00  0.00           N  
ATOM   1938  CA  SER A1352      64.691   0.859  36.137  1.00  0.00           C  
ATOM   1939  C   SER A1352      63.620   0.015  36.807  1.00  0.00           C  
ATOM   1940  O   SER A1352      62.569  -0.244  36.222  1.00  0.00           O  
ATOM   1941  CB  SER A1352      64.804   2.175  36.898  1.00  0.00           C  
ATOM   1942  OG  SER A1352      63.516   2.603  37.294  1.00  0.00           O  
ATOM   1943  N   THR A1356      63.888  -0.400  38.041  1.00  0.00           N  
ATOM   1944  CA  THR A1356      62.951  -1.196  38.821  1.00  0.00           C  
ATOM   1945  C   THR A1356      62.125  -0.205  39.614  1.00  0.00           C  
ATOM   1946  O   THR A1356      62.348   1.003  39.507  1.00  0.00           O  
ATOM   1947  CB  THR A1356      63.691  -2.111  39.797  1.00  0.00           C  
ATOM   1948  OG1 THR A1356      64.462  -1.313  40.701  1.00  0.00           O  
ATOM   1949  CG2 THR A1356      64.635  -3.040  39.046  1.00  0.00           C  
ATOM   1950  N   PHE A1360      61.169  -0.698  40.396  1.00  0.00           N  
ATOM   1951  CA  PHE A1360      60.331   0.188  41.202  1.00  0.00           C  
ATOM   1952  C   PHE A1360      61.013   0.452  42.546  1.00  0.00           C  
ATOM   1953  O   PHE A1360      61.952  -0.253  42.926  1.00  0.00           O  
ATOM   1954  CB  PHE A1360      58.966  -0.440  41.490  1.00  0.00           C  
ATOM   1955  CG  PHE A1360      58.218  -0.902  40.268  1.00  0.00           C  
ATOM   1956  CD1 PHE A1360      58.521  -2.162  39.663  1.00  0.00           C  
ATOM   1957  CD2 PHE A1360      57.153  -0.111  39.736  1.00  0.00           C  
ATOM   1958  CE1 PHE A1360      57.770  -2.656  38.520  1.00  0.00           C  
ATOM   1959  CE2 PHE A1360      56.378  -0.572  38.595  1.00  0.00           C  
ATOM   1960  CZ  PHE A1360      56.693  -1.859  37.987  1.00  0.00           C  
ATOM   1961  N   PHE A1361      60.531   1.466  43.257  1.00  0.00           N  
ATOM   1962  CA  PHE A1361      61.060   1.808  44.565  1.00  0.00           C  
ATOM   1963  C   PHE A1361      60.064   1.237  45.573  1.00  0.00           C  
ATOM   1964  O   PHE A1361      58.918   1.673  45.613  1.00  0.00           O  
ATOM   1965  CB  PHE A1361      61.160   3.317  44.735  1.00  0.00           C  
ATOM   1966  CG  PHE A1361      61.966   3.731  45.922  1.00  0.00           C  
ATOM   1967  CD1 PHE A1361      63.381   3.548  45.930  1.00  0.00           C  
ATOM   1968  CD2 PHE A1361      61.327   4.302  47.057  1.00  0.00           C  
ATOM   1969  CE1 PHE A1361      64.181   3.936  47.080  1.00  0.00           C  
ATOM   1970  CE2 PHE A1361      62.093   4.705  48.225  1.00  0.00           C  
ATOM   1971  CZ  PHE A1361      63.529   4.520  48.238  1.00  0.00           C  
ATOM   1972  N   PRO A1365      60.487   0.262  46.402  1.00  0.00           N  
ATOM   1973  CA  PRO A1365      59.601  -0.357  47.394  1.00  0.00           C  
ATOM   1974  C   PRO A1365      58.788   0.613  48.222  1.00  0.00           C  
ATOM   1975  O   PRO A1365      59.341   1.480  48.892  1.00  0.00           O  
ATOM   1976  CB  PRO A1365      60.564  -1.158  48.255  1.00  0.00           C  
ATOM   1977  CG  PRO A1365      61.639  -1.498  47.290  1.00  0.00           C  
ATOM   1978  CD  PRO A1365      61.865  -0.224  46.585  1.00  0.00           C  
ATOM   1979  N   ALA A1366      57.470   0.482  48.147  1.00  0.00           N  
ATOM   1980  CA  ALA A1366      56.589   1.333  48.932  1.00  0.00           C  
ATOM   1981  C   ALA A1366      56.924   0.983  50.379  1.00  0.00           C  
ATOM   1982  O   ALA A1366      56.923  -0.191  50.740  1.00  0.00           O  
ATOM   1983  CB  ALA A1366      55.128   1.012  48.628  1.00  0.00           C  
ATOM   1984  N   LEU A1368      57.230   2.004  51.176  1.00  0.00           N  
ATOM   1985  CA  LEU A1368      57.609   1.859  52.583  1.00  0.00           C  
ATOM   1986  C   LEU A1368      56.953   0.724  53.365  1.00  0.00           C  
ATOM   1987  O   LEU A1368      57.567  -0.318  53.566  1.00  0.00           O  
ATOM   1988  CB  LEU A1368      57.372   3.181  53.322  1.00  0.00           C  
ATOM   1989  CG  LEU A1368      58.105   3.431  54.642  1.00  0.00           C  
ATOM   1990  CD1 LEU A1368      59.618   3.388  54.419  1.00  0.00           C  
ATOM   1991  CD2 LEU A1368      57.695   4.785  55.189  1.00  0.00           C  
ATOM   1992  N   GLN A1369      55.707   0.919  53.781  1.00  0.00           N  
ATOM   1993  CA  GLN A1369      54.989  -0.086  54.559  1.00  0.00           C  
ATOM   1994  C   GLN A1369      54.831  -1.459  53.918  1.00  0.00           C  
ATOM   1995  O   GLN A1369      54.450  -2.416  54.598  1.00  0.00           O  
ATOM   1996  CB  GLN A1369      53.604   0.429  54.949  1.00  0.00           C  
ATOM   1997  CG  GLN A1369      53.630   1.679  55.799  1.00  0.00           C  
ATOM   1998  CD  GLN A1369      52.400   1.814  56.677  1.00  0.00           C  
ATOM   1999  OE1 GLN A1369      51.265   1.850  56.190  1.00  0.00           O  
ATOM   2000  NE2 GLN A1369      52.621   1.890  57.984  1.00  0.00           N  
ATOM   2001  N   GLY A1370      55.104  -1.566  52.623  1.00  0.00           N  
ATOM   2002  CA  GLY A1370      54.969  -2.857  51.976  1.00  0.00           C  
ATOM   2003  C   GLY A1370      54.771  -2.856  50.482  1.00  0.00           C  
ATOM   2004  O   GLY A1370      54.063  -2.019  49.923  1.00  0.00           O  
ATOM   2005  N   ALA A1373      55.421  -3.816  49.838  1.00  0.00           N  
ATOM   2006  CA  ALA A1373      55.332  -3.999  48.398  1.00  0.00           C  
ATOM   2007  C   ALA A1373      54.455  -5.233  48.159  1.00  0.00           C  
ATOM   2008  O   ALA A1373      54.992  -6.362  48.256  1.00  0.00           O  
ATOM   2009  CB  ALA A1373      56.729  -4.202  47.800  1.00  0.00           C  
ATOM   2010  N   PRO A1449      51.081  10.785  55.790  1.00  0.00           N  
ATOM   2011  CA  PRO A1449      50.452   9.478  55.979  1.00  0.00           C  
ATOM   2012  C   PRO A1449      51.422   8.398  56.398  1.00  0.00           C  
ATOM   2013  O   PRO A1449      50.981   7.279  56.677  1.00  0.00           O  
ATOM   2014  CB  PRO A1449      49.793   9.108  54.655  1.00  0.00           C  
ATOM   2015  CG  PRO A1449      49.504  10.464  54.060  1.00  0.00           C  
ATOM   2016  CD  PRO A1449      50.761  11.320  54.453  1.00  0.00           C  
ATOM   2017  N   ASN A1450      52.721   8.723  56.419  1.00  0.00           N  
ATOM   2018  CA  ASN A1450      53.799   7.790  56.773  1.00  0.00           C  
ATOM   2019  C   ASN A1450      54.023   6.758  55.681  1.00  0.00           C  
ATOM   2020  O   ASN A1450      54.830   5.847  55.851  1.00  0.00           O  
ATOM   2021  CB  ASN A1450      53.525   7.039  58.091  1.00  0.00           C  
ATOM   2022  CG  ASN A1450      53.746   7.897  59.315  1.00  0.00           C  
ATOM   2023  OD1 ASN A1450      53.315   7.547  60.409  1.00  0.00           O  
ATOM   2024  ND2 ASN A1450      54.436   9.022  59.142  1.00  0.00           N  
ATOM   2025  N   SER A1452      53.312   6.897  54.566  1.00  0.00           N  
ATOM   2026  CA  SER A1452      53.427   5.968  53.441  1.00  0.00           C  
ATOM   2027  C   SER A1452      54.753   6.033  52.688  1.00  0.00           C  
ATOM   2028  O   SER A1452      55.221   5.028  52.153  1.00  0.00           O  
ATOM   2029  CB  SER A1452      52.290   6.204  52.456  1.00  0.00           C  
ATOM   2030  OG  SER A1452      52.537   5.499  51.249  1.00  0.00           O  
ATOM   2031  N   SER A1455      55.340   7.221  52.630  1.00  0.00           N  
ATOM   2032  CA  SER A1455      56.608   7.427  51.945  1.00  0.00           C  
ATOM   2033  C   SER A1455      57.426   8.408  52.759  1.00  0.00           C  
ATOM   2034  O   SER A1455      56.908   9.026  53.688  1.00  0.00           O  
ATOM   2035  CB  SER A1455      56.352   8.005  50.553  1.00  0.00           C  
ATOM   2036  OG  SER A1455      55.589   9.198  50.628  1.00  0.00           O  
ATOM   2037  N   ILE A1456      58.699   8.557  52.413  1.00  0.00           N  
ATOM   2038  CA  ILE A1456      59.555   9.491  53.127  1.00  0.00           C  
ATOM   2039  C   ILE A1456      59.850  10.701  52.247  1.00  0.00           C  
ATOM   2040  O   ILE A1456      60.653  10.630  51.316  1.00  0.00           O  
ATOM   2041  CB  ILE A1456      60.870   8.816  53.579  1.00  0.00           C  
ATOM   2042  CG1 ILE A1456      60.541   7.691  54.567  1.00  0.00           C  
ATOM   2043  CG2 ILE A1456      61.802   9.844  54.236  1.00  0.00           C  
ATOM   2044  CD1 ILE A1456      61.724   6.818  54.932  1.00  0.00           C  
ATOM   2045  N   PHE A1457      59.197  11.810  52.584  1.00  0.00           N  
ATOM   2046  CA  PHE A1457      59.321  13.078  51.876  1.00  0.00           C  
ATOM   2047  C   PHE A1457      60.678  13.743  52.086  1.00  0.00           C  
ATOM   2048  O   PHE A1457      61.330  13.517  53.098  1.00  0.00           O  
ATOM   2049  CB  PHE A1457      58.206  14.019  52.349  1.00  0.00           C  
ATOM   2050  CG  PHE A1457      56.813  13.417  52.281  1.00  0.00           C  
ATOM   2051  CD1 PHE A1457      55.913  13.563  53.380  1.00  0.00           C  
ATOM   2052  CD2 PHE A1457      56.358  12.741  51.104  1.00  0.00           C  
ATOM   2053  CE1 PHE A1457      54.546  13.041  53.310  1.00  0.00           C  
ATOM   2054  CE2 PHE A1457      55.010  12.213  51.002  1.00  0.00           C  
ATOM   2055  CZ  PHE A1457      54.101  12.364  52.108  1.00  0.00           C  
ATOM   2056  N   LEU A1458      61.098  14.563  51.127  1.00  0.00           N  
ATOM   2057  CA  LEU A1458      62.373  15.265  51.231  1.00  0.00           C  
ATOM   2058  C   LEU A1458      62.227  16.483  52.147  1.00  0.00           C  
ATOM   2059  O   LEU A1458      63.198  17.183  52.433  1.00  0.00           O  
ATOM   2060  CB  LEU A1458      62.852  15.700  49.841  1.00  0.00           C  
ATOM   2061  CG  LEU A1458      63.139  14.573  48.831  1.00  0.00           C  
ATOM   2062  CD1 LEU A1458      63.476  15.198  47.484  1.00  0.00           C  
ATOM   2063  CD2 LEU A1458      64.275  13.662  49.307  1.00  0.00           C  
ATOM   2064  N   THR A1459      60.997  16.710  52.602  1.00  0.00           N  
ATOM   2065  CA  THR A1459      60.669  17.816  53.488  1.00  0.00           C  
ATOM   2066  C   THR A1459      60.595  17.312  54.912  1.00  0.00           C  
ATOM   2067  O   THR A1459      60.347  18.094  55.826  1.00  0.00           O  
ATOM   2068  CB  THR A1459      59.294  18.435  53.155  1.00  0.00           C  
ATOM   2069  OG1 THR A1459      58.260  17.489  53.453  1.00  0.00           O  
ATOM   2070  CG2 THR A1459      59.221  18.821  51.685  1.00  0.00           C  
ATOM   2071  N   ASP A1460      60.775  16.004  55.097  1.00  0.00           N  
ATOM   2072  CA  ASP A1460      60.739  15.415  56.434  1.00  0.00           C  
ATOM   2073  C   ASP A1460      61.984  15.824  57.210  1.00  0.00           C  
ATOM   2074  O   ASP A1460      63.071  15.938  56.634  1.00  0.00           O  
ATOM   2075  CB  ASP A1460      60.660  13.887  56.374  1.00  0.00           C  
ATOM   2076  CG  ASP A1460      59.281  13.387  55.998  1.00  0.00           C  
ATOM   2077  OD1 ASP A1460      58.286  14.126  56.198  1.00  0.00           O  
ATOM   2078  OD2 ASP A1460      59.193  12.240  55.516  1.00  0.00           O  
ATOM   2079  N   THR A1461      61.820  16.045  58.514  1.00  0.00           N  
ATOM   2080  CA  THR A1461      62.928  16.461  59.375  1.00  0.00           C  
ATOM   2081  C   THR A1461      63.978  15.340  59.477  1.00  0.00           C  
ATOM   2082  O   THR A1461      64.295  14.707  58.474  1.00  0.00           O  
ATOM   2083  CB  THR A1461      62.382  16.893  60.777  1.00  0.00           C  
ATOM   2084  OG1 THR A1461      63.473  17.334  61.592  1.00  0.00           O  
ATOM   2085  CG2 THR A1461      61.631  15.765  61.466  1.00  0.00           C  
ATOM   2086  N   ALA A1462      64.469  15.025  60.672  1.00  0.00           N  
ATOM   2087  CA  ALA A1462      65.432  13.937  60.831  1.00  0.00           C  
ATOM   2088  C   ALA A1462      64.843  12.873  61.755  1.00  0.00           C  
ATOM   2089  O   ALA A1462      65.118  11.681  61.617  1.00  0.00           O  
ATOM   2090  CB  ALA A1462      66.733  14.464  61.400  1.00  0.00           C  
ATOM   2091  N   LYS A1463      64.024  13.321  62.696  1.00  0.00           N  
ATOM   2092  CA  LYS A1463      63.394  12.421  63.638  1.00  0.00           C  
ATOM   2093  C   LYS A1463      62.234  11.740  62.936  1.00  0.00           C  
ATOM   2094  O   LYS A1463      61.960  10.573  63.199  1.00  0.00           O  
ATOM   2095  CB  LYS A1463      62.915  13.189  64.878  1.00  0.00           C  
ATOM   2096  CG  LYS A1463      62.184  12.341  65.933  1.00  0.00           C  
ATOM   2097  CD  LYS A1463      63.016  11.179  66.516  1.00  0.00           C  
ATOM   2098  CE  LYS A1463      64.300  11.625  67.244  1.00  0.00           C  
ATOM   2099  NZ  LYS A1463      65.454  11.935  66.329  1.00  0.00           N  
ATOM   2100  N   GLN A1465      61.543  12.461  62.050  1.00  0.00           N  
ATOM   2101  CA  GLN A1465      60.430  11.852  61.312  1.00  0.00           C  
ATOM   2102  C   GLN A1465      60.983  10.714  60.429  1.00  0.00           C  
ATOM   2103  O   GLN A1465      60.350   9.672  60.303  1.00  0.00           O  
ATOM   2104  CB  GLN A1465      59.693  12.883  60.430  1.00  0.00           C  
ATOM   2105  CG  GLN A1465      58.794  13.859  61.135  1.00  0.00           C  
ATOM   2106  CD  GLN A1465      58.370  14.970  60.198  1.00  0.00           C  
ATOM   2107  OE1 GLN A1465      59.212  15.599  59.551  1.00  0.00           O  
ATOM   2108  NE2 GLN A1465      57.067  15.218  60.115  1.00  0.00           N  
ATOM   2109  N   ILE A1467      62.167  10.920  59.845  1.00  0.00           N  
ATOM   2110  CA  ILE A1467      62.830   9.952  58.990  1.00  0.00           C  
ATOM   2111  C   ILE A1467      63.129   8.751  59.878  1.00  0.00           C  
ATOM   2112  O   ILE A1467      62.888   7.611  59.485  1.00  0.00           O  
ATOM   2113  CB  ILE A1467      64.188  10.476  58.423  1.00  0.00           C  
ATOM   2114  CG1 ILE A1467      63.973  11.699  57.532  1.00  0.00           C  
ATOM   2115  CG2 ILE A1467      64.871   9.362  57.637  1.00  0.00           C  
ATOM   2116  CD1 ILE A1467      65.279  12.319  56.992  1.00  0.00           C  
ATOM   2117  N   LYS A1506      63.674   9.028  61.066  1.00  0.00           N  
ATOM   2118  CA  LYS A1506      64.046   8.012  62.052  1.00  0.00           C  
ATOM   2119  C   LYS A1506      62.851   7.177  62.491  1.00  0.00           C  
ATOM   2120  O   LYS A1506      62.914   5.949  62.507  1.00  0.00           O  
ATOM   2121  CB  LYS A1506      64.691   8.704  63.269  1.00  0.00           C  
ATOM   2122  CG  LYS A1506      65.088   7.810  64.466  1.00  0.00           C  
ATOM   2123  CD  LYS A1506      63.994   7.718  65.549  1.00  0.00           C  
ATOM   2124  CE  LYS A1506      64.506   7.036  66.825  1.00  0.00           C  
ATOM   2125  NZ  LYS A1506      65.429   7.905  67.607  1.00  0.00           N  
ATOM   2126  N   THR A1507      61.769   7.853  62.851  1.00  0.00           N  
ATOM   2127  CA  THR A1507      60.558   7.198  63.319  1.00  0.00           C  
ATOM   2128  C   THR A1507      59.749   6.505  62.229  1.00  0.00           C  
ATOM   2129  O   THR A1507      58.872   5.693  62.532  1.00  0.00           O  
ATOM   2130  CB  THR A1507      59.648   8.209  64.030  1.00  0.00           C  
ATOM   2131  OG1 THR A1507      59.448   9.343  63.179  1.00  0.00           O  
ATOM   2132  CG2 THR A1507      60.305   8.684  65.313  1.00  0.00           C  
ATOM   2133  N   LYS A1508      60.024   6.829  60.969  1.00  0.00           N  
ATOM   2134  CA  LYS A1508      59.302   6.213  59.854  1.00  0.00           C  
ATOM   2135  C   LYS A1508      59.892   4.852  59.506  1.00  0.00           C  
ATOM   2136  O   LYS A1508      59.172   3.858  59.433  1.00  0.00           O  
ATOM   2137  CB  LYS A1508      59.346   7.116  58.616  1.00  0.00           C  
ATOM   2138  CG  LYS A1508      58.082   7.926  58.363  1.00  0.00           C  
ATOM   2139  CD  LYS A1508      58.276   8.988  57.286  1.00  0.00           C  
ATOM   2140  CE  LYS A1508      57.052   9.900  57.190  1.00  0.00           C  
ATOM   2141  NZ  LYS A1508      56.999  10.742  55.963  1.00  0.00           N  
ATOM   2142  N   VAL A1509      61.204   4.815  59.291  1.00  0.00           N  
ATOM   2143  CA  VAL A1509      61.886   3.576  58.947  1.00  0.00           C  
ATOM   2144  C   VAL A1509      61.839   2.592  60.113  1.00  0.00           C  
ATOM   2145  O   VAL A1509      61.989   1.391  59.919  1.00  0.00           O  
ATOM   2146  CB  VAL A1509      63.358   3.839  58.567  1.00  0.00           C  
ATOM   2147  CG1 VAL A1509      63.435   4.867  57.460  1.00  0.00           C  
ATOM   2148  CG2 VAL A1509      64.112   4.340  59.759  1.00  0.00           C  
ATOM   2149  N   ASN A1510      61.642   3.118  61.321  1.00  0.00           N  
ATOM   2150  CA  ASN A1510      61.588   2.299  62.530  1.00  0.00           C  
ATOM   2151  C   ASN A1510      60.202   1.773  62.835  1.00  0.00           C  
ATOM   2152  O   ASN A1510      60.041   0.628  63.248  1.00  0.00           O  
ATOM   2153  CB  ASN A1510      62.076   3.092  63.750  1.00  0.00           C  
ATOM   2154  CG  ASN A1510      63.581   3.036  63.920  1.00  0.00           C  
ATOM   2155  OD1 ASN A1510      64.179   1.972  63.856  1.00  0.00           O  
ATOM   2156  ND2 ASN A1510      64.197   4.185  64.150  1.00  0.00           N  
ATOM   2157  N   LYS A1511      59.197   2.610  62.624  1.00  0.00           N  
ATOM   2158  CA  LYS A1511      57.829   2.222  62.936  1.00  0.00           C  
ATOM   2159  C   LYS A1511      56.945   1.836  61.754  1.00  0.00           C  
ATOM   2160  O   LYS A1511      55.875   1.252  61.952  1.00  0.00           O  
ATOM   2161  CB  LYS A1511      57.144   3.353  63.710  1.00  0.00           C  
ATOM   2162  CG  LYS A1511      57.861   3.773  64.982  1.00  0.00           C  
ATOM   2163  CD  LYS A1511      57.136   4.945  65.630  1.00  0.00           C  
ATOM   2164  CE  LYS A1511      57.716   5.291  66.978  1.00  0.00           C  
ATOM   2165  NZ  LYS A1511      57.153   6.547  67.537  1.00  0.00           N  
ATOM   2166  N   HIS A1516      57.374   2.163  60.535  1.00  0.00           N  
ATOM   2167  CA  HIS A1516      56.560   1.876  59.356  1.00  0.00           C  
ATOM   2168  C   HIS A1516      57.204   1.140  58.184  1.00  0.00           C  
ATOM   2169  O   HIS A1516      56.489   0.674  57.291  1.00  0.00           O  
ATOM   2170  CB  HIS A1516      55.920   3.174  58.855  1.00  0.00           C  
ATOM   2171  CG  HIS A1516      55.041   3.836  59.870  1.00  0.00           C  
ATOM   2172  ND1 HIS A1516      53.839   3.299  60.276  1.00  0.00           N  
ATOM   2173  CD2 HIS A1516      55.199   4.981  60.576  1.00  0.00           C  
ATOM   2174  CE1 HIS A1516      53.292   4.085  61.186  1.00  0.00           C  
ATOM   2175  NE2 HIS A1516      54.097   5.113  61.387  1.00  0.00           N  
ATOM   2176  N   ALA A1517      58.531   1.012  58.175  1.00  0.00           N  
ATOM   2177  CA  ALA A1517      59.208   0.288  57.095  1.00  0.00           C  
ATOM   2178  C   ALA A1517      58.739  -1.158  57.170  1.00  0.00           C  
ATOM   2179  O   ALA A1517      57.993  -1.524  58.076  1.00  0.00           O  
ATOM   2180  CB  ALA A1517      60.720   0.351  57.267  1.00  0.00           C  
ATOM   2181  N   PHE A1518      59.155  -1.991  56.227  1.00  0.00           N  
ATOM   2182  CA  PHE A1518      58.722  -3.378  56.279  1.00  0.00           C  
ATOM   2183  C   PHE A1518      59.891  -4.262  56.655  1.00  0.00           C  
ATOM   2184  O   PHE A1518      61.046  -3.934  56.369  1.00  0.00           O  
ATOM   2185  CB  PHE A1518      58.123  -3.811  54.947  1.00  0.00           C  
ATOM   2186  CG  PHE A1518      57.264  -5.029  55.048  1.00  0.00           C  
ATOM   2187  CD1 PHE A1518      56.017  -4.974  55.744  1.00  0.00           C  
ATOM   2188  CD2 PHE A1518      57.693  -6.259  54.473  1.00  0.00           C  
ATOM   2189  CE1 PHE A1518      55.176  -6.157  55.878  1.00  0.00           C  
ATOM   2190  CE2 PHE A1518      56.883  -7.463  54.584  1.00  0.00           C  
ATOM   2191  CZ  PHE A1518      55.615  -7.409  55.294  1.00  0.00           C  
ATOM   2192  N   SER A1526      59.588  -5.376  57.310  1.00  0.00           N  
ATOM   2193  CA  SER A1526      60.627  -6.292  57.746  1.00  0.00           C  
ATOM   2194  C   SER A1526      60.584  -7.635  57.048  1.00  0.00           C  
ATOM   2195  O   SER A1526      59.537  -8.073  56.578  1.00  0.00           O  
ATOM   2196  CB  SER A1526      60.535  -6.502  59.256  1.00  0.00           C  
ATOM   2197  OG  SER A1526      61.621  -7.283  59.727  1.00  0.00           O  
ATOM   2198  N   GLY A1527      61.743  -8.277  56.980  1.00  0.00           N  
ATOM   2199  CA  GLY A1527      61.844  -9.582  56.363  1.00  0.00           C  
ATOM   2200  C   GLY A1527      62.300 -10.545  57.429  1.00  0.00           C  
ATOM   2201  O   GLY A1527      62.161 -11.766  57.306  1.00  0.00           O  
ATOM   2202  N   GLY A1528      62.870  -9.971  58.484  1.00  0.00           N  
ATOM   2203  CA  GLY A1528      63.366 -10.778  59.574  1.00  0.00           C  
ATOM   2204  C   GLY A1528      62.155 -11.346  60.235  1.00  0.00           C  
ATOM   2205  O   GLY A1528      61.060 -10.792  60.094  1.00  0.00           O  
ATOM   2206  N   ARG A1530      62.340 -12.429  60.983  1.00  0.00           N  
ATOM   2207  CA  ARG A1530      61.231 -13.026  61.694  1.00  0.00           C  
ATOM   2208  C   ARG A1530      60.791 -12.021  62.742  1.00  0.00           C  
ATOM   2209  O   ARG A1530      59.778 -12.236  63.389  1.00  0.00           O  
ATOM   2210  CB  ARG A1530      61.639 -14.371  62.293  1.00  0.00           C  
ATOM   2211  CG  ARG A1530      62.187 -15.352  61.239  1.00  0.00           C  
ATOM   2212  CD  ARG A1530      61.251 -15.544  60.028  1.00  0.00           C  
ATOM   2213  NE  ARG A1530      61.895 -16.286  58.944  1.00  0.00           N  
ATOM   2214  CZ  ARG A1530      62.096 -17.600  58.947  1.00  0.00           C  
ATOM   2215  NH1 ARG A1530      61.701 -18.335  59.978  1.00  0.00           N  
ATOM   2216  NH2 ARG A1530      62.710 -18.181  57.921  1.00  0.00           N  
ATOM   2217  N   ASP A1531      61.589 -10.939  62.840  1.00  0.00           N  
ATOM   2218  CA  ASP A1531      61.455  -9.718  63.649  1.00  0.00           C  
ATOM   2219  C   ASP A1531      60.883  -9.877  65.034  1.00  0.00           C  
ATOM   2220  O   ASP A1531      61.465  -9.401  66.012  1.00  0.00           O  
ATOM   2221  CB  ASP A1531      60.645  -8.687  62.846  1.00  0.00           C  
ATOM   2222  CG  ASP A1531      60.750  -7.269  63.410  1.00  0.00           C  
ATOM   2223  OD1 ASP A1531      60.255  -7.014  64.533  1.00  0.00           O  
ATOM   2224  OD2 ASP A1531      61.330  -6.404  62.714  1.00  0.00           O  
ATOM   2225  N   THR A1532      59.726 -10.524  65.109  1.00  0.00           N  
ATOM   2226  CA  THR A1532      59.047 -10.884  66.339  1.00  0.00           C  
ATOM   2227  C   THR A1532      59.869 -12.104  66.792  1.00  0.00           C  
ATOM   2228  O   THR A1532      59.344 -13.182  67.069  1.00  0.00           O  
ATOM   2229  CB  THR A1532      57.591 -11.303  66.043  1.00  0.00           C  
ATOM   2230  OG1 THR A1532      57.584 -12.369  65.084  1.00  0.00           O  
ATOM   2231  CG2 THR A1532      56.802 -10.122  65.489  1.00  0.00           C  
ATOM   2232  N   ILE A1533      61.177 -11.871  66.831  1.00  0.00           N  
ATOM   2233  CA  ILE A1533      62.233 -12.785  67.170  1.00  0.00           C  
ATOM   2234  C   ILE A1533      61.854 -13.868  68.136  1.00  0.00           C  
ATOM   2235  O   ILE A1533      61.935 -13.702  69.357  1.00  0.00           O  
ATOM   2236  CB  ILE A1533      63.490 -11.984  67.696  1.00  0.00           C  
ATOM   2237  CG1 ILE A1533      64.620 -12.937  68.126  1.00  0.00           C  
ATOM   2238  CG2 ILE A1533      63.054 -10.988  68.796  1.00  0.00           C  
ATOM   2239  CD1 ILE A1533      65.905 -12.230  68.594  1.00  0.00           C  
ATOM   2240  N   GLU A1534      61.395 -14.978  67.568  1.00  0.00           N  
ATOM   2241  CA  GLU A1534      61.112 -16.138  68.377  1.00  0.00           C  
ATOM   2242  C   GLU A1534      62.584 -16.463  68.631  1.00  0.00           C  
ATOM   2243  O   GLU A1534      62.998 -16.544  69.778  1.00  0.00           O  
ATOM   2244  CB  GLU A1534      60.385 -17.228  67.574  1.00  0.00           C  
ATOM   2245  CG  GLU A1534      58.914 -16.904  67.253  1.00  0.00           C  
ATOM   2246  CD  GLU A1534      57.995 -16.936  68.482  1.00  0.00           C  
ATOM   2247  OE1 GLU A1534      58.269 -16.213  69.468  1.00  0.00           O  
ATOM   2248  OE2 GLU A1534      56.986 -17.681  68.457  1.00  0.00           O  
ATOM   2249  N   GLU A1535      63.370 -16.531  67.550  1.00  0.00           N  
ATOM   2250  CA  GLU A1535      64.819 -16.777  67.608  1.00  0.00           C  
ATOM   2251  C   GLU A1535      65.523 -16.547  66.262  1.00  0.00           C  
ATOM   2252  O   GLU A1535      66.343 -17.342  65.836  1.00  0.00           O  
ATOM   2253  CB  GLU A1535      65.113 -18.194  68.138  1.00  0.00           C  
ATOM   2254  CG  GLU A1535      65.389 -18.226  69.656  1.00  0.00           C  
ATOM   2255  CD  GLU A1535      65.516 -19.630  70.240  1.00  0.00           C  
ATOM   2256  OE1 GLU A1535      66.497 -20.332  69.897  1.00  0.00           O  
ATOM   2257  OE2 GLU A1535      64.642 -20.025  71.044  1.00  0.00           O  
ATOM   2258  N   HIS A1540      65.198 -15.409  65.642  1.00  0.00           N  
ATOM   2259  CA  HIS A1540      65.719 -14.907  64.353  1.00  0.00           C  
ATOM   2260  C   HIS A1540      67.234 -15.135  64.022  1.00  0.00           C  
ATOM   2261  O   HIS A1540      67.645 -15.040  62.856  1.00  0.00           O  
ATOM   2262  CB  HIS A1540      65.320 -13.397  64.317  1.00  0.00           C  
ATOM   2263  CG  HIS A1540      65.977 -12.575  63.262  1.00  0.00           C  
ATOM   2264  ND1 HIS A1540      67.347 -12.389  63.215  1.00  0.00           N  
ATOM   2265  CD2 HIS A1540      65.474 -11.917  62.192  1.00  0.00           C  
ATOM   2266  CE1 HIS A1540      67.647 -11.659  62.150  1.00  0.00           C  
ATOM   2267  NE2 HIS A1540      66.532 -11.374  61.510  1.00  0.00           N  
ATOM   2268  N   ARG A1541      68.043 -15.428  65.042  1.00  0.00           N  
ATOM   2269  CA  ARG A1541      69.500 -15.636  64.924  1.00  0.00           C  
ATOM   2270  C   ARG A1541      70.130 -16.589  63.882  1.00  0.00           C  
ATOM   2271  O   ARG A1541      71.355 -16.615  63.724  1.00  0.00           O  
ATOM   2272  CB  ARG A1541      70.066 -15.987  66.309  1.00  0.00           C  
ATOM   2273  CG  ARG A1541      70.157 -14.793  67.253  1.00  0.00           C  
ATOM   2274  CD  ARG A1541      71.218 -13.778  66.817  1.00  0.00           C  
ATOM   2275  NE  ARG A1541      70.931 -12.433  67.319  1.00  0.00           N  
ATOM   2276  CZ  ARG A1541      71.801 -11.424  67.320  1.00  0.00           C  
ATOM   2277  NH1 ARG A1541      73.032 -11.595  66.851  1.00  0.00           N  
ATOM   2278  NH2 ARG A1541      71.436 -10.234  67.782  1.00  0.00           N  
ATOM   2279  N   GLN A1542      69.314 -17.377  63.197  1.00  0.00           N  
ATOM   2280  CA  GLN A1542      69.754 -18.304  62.143  1.00  0.00           C  
ATOM   2281  C   GLN A1542      68.431 -18.590  61.441  1.00  0.00           C  
ATOM   2282  O   GLN A1542      67.821 -19.652  61.618  1.00  0.00           O  
ATOM   2283  CB  GLN A1542      70.358 -19.606  62.705  1.00  0.00           C  
ATOM   2284  CG  GLN A1542      71.806 -19.534  63.124  1.00  0.00           C  
ATOM   2285  CD  GLN A1542      72.756 -19.198  61.980  1.00  0.00           C  
ATOM   2286  OE1 GLN A1542      72.821 -19.910  60.979  1.00  0.00           O  
ATOM   2287  NE2 GLN A1542      73.499 -18.104  62.134  1.00  0.00           N  
ATOM   2288  N   PHE A1543      68.026 -17.604  60.641  1.00  0.00           N  
ATOM   2289  CA  PHE A1543      66.781 -17.550  59.874  1.00  0.00           C  
ATOM   2290  C   PHE A1543      66.685 -16.031  59.619  1.00  0.00           C  
ATOM   2291  O   PHE A1543      67.685 -15.366  59.319  1.00  0.00           O  
ATOM   2292  CB  PHE A1543      65.573 -17.972  60.750  1.00  0.00           C  
ATOM   2293  CG  PHE A1543      65.026 -19.368  60.493  1.00  0.00           C  
ATOM   2294  CD1 PHE A1543      64.214 -19.978  61.500  1.00  0.00           C  
ATOM   2295  CD2 PHE A1543      65.276 -20.085  59.274  1.00  0.00           C  
ATOM   2296  CE1 PHE A1543      63.638 -21.303  61.320  1.00  0.00           C  
ATOM   2297  CE2 PHE A1543      64.713 -21.420  59.058  1.00  0.00           C  
ATOM   2298  CZ  PHE A1543      63.889 -22.028  60.094  1.00  0.00           C  
ATOM   2299  N   GLY A1544      65.473 -15.501  59.769  1.00  0.00           N  
ATOM   2300  CA  GLY A1544      65.212 -14.084  59.624  1.00  0.00           C  
ATOM   2301  C   GLY A1544      65.511 -13.369  58.329  1.00  0.00           C  
ATOM   2302  O   GLY A1544      64.607 -13.165  57.520  1.00  0.00           O  
ATOM   2303  N   GLY A1545      66.766 -12.973  58.152  1.00  0.00           N  
ATOM   2304  CA  GLY A1545      67.190 -12.247  56.967  1.00  0.00           C  
ATOM   2305  C   GLY A1545      66.620 -12.546  55.594  1.00  0.00           C  
ATOM   2306  O   GLY A1545      67.204 -13.324  54.846  1.00  0.00           O  
ATOM   2307  N   ASN A1546      65.482 -11.936  55.263  1.00  0.00           N  
ATOM   2308  CA  ASN A1546      64.840 -12.089  53.961  1.00  0.00           C  
ATOM   2309  C   ASN A1546      65.079 -10.761  53.248  1.00  0.00           C  
ATOM   2310  O   ASN A1546      64.235  -9.868  53.284  1.00  0.00           O  
ATOM   2311  CB  ASN A1546      63.329 -12.323  54.104  1.00  0.00           C  
ATOM   2312  CG  ASN A1546      62.653 -12.646  52.766  1.00  0.00           C  
ATOM   2313  OD1 ASN A1546      63.097 -12.209  51.695  1.00  0.00           O  
ATOM   2314  ND2 ASN A1546      61.563 -13.406  52.828  1.00  0.00           N  
ATOM   2315  N   CYS A1547      66.230 -10.638  52.600  1.00  0.00           N  
ATOM   2316  CA  CYS A1547      66.586  -9.411  51.899  1.00  0.00           C  
ATOM   2317  C   CYS A1547      65.911  -9.184  50.543  1.00  0.00           C  
ATOM   2318  O   CYS A1547      66.449  -8.477  49.681  1.00  0.00           O  
ATOM   2319  CB  CYS A1547      68.095  -9.354  51.712  1.00  0.00           C  
ATOM   2320  SG  CYS A1547      68.995  -9.245  53.238  1.00  0.00           S  
ATOM   2321  N   ASP A1548      64.741  -9.779  50.343  1.00  0.00           N  
ATOM   2322  CA  ASP A1548      64.031  -9.601  49.082  1.00  0.00           C  
ATOM   2323  C   ASP A1548      62.768  -8.808  49.335  1.00  0.00           C  
ATOM   2324  O   ASP A1548      62.358  -7.986  48.515  1.00  0.00           O  
ATOM   2325  CB  ASP A1548      63.668 -10.950  48.466  1.00  0.00           C  
ATOM   2326  CG  ASP A1548      64.875 -11.830  48.239  1.00  0.00           C  
ATOM   2327  OD1 ASP A1548      65.866 -11.359  47.634  1.00  0.00           O  
ATOM   2328  OD2 ASP A1548      64.821 -13.003  48.669  1.00  0.00           O  
ATOM   2329  N   VAL A1549      62.162  -9.060  50.488  1.00  0.00           N  
ATOM   2330  CA  VAL A1549      60.930  -8.392  50.866  1.00  0.00           C  
ATOM   2331  C   VAL A1549      61.126  -7.568  52.152  1.00  0.00           C  
ATOM   2332  O   VAL A1549      60.221  -7.464  52.982  1.00  0.00           O  
ATOM   2333  CB  VAL A1549      59.777  -9.437  51.035  1.00  0.00           C  
ATOM   2334  CG1 VAL A1549      58.419  -8.761  50.983  1.00  0.00           C  
ATOM   2335  CG2 VAL A1549      59.854 -10.488  49.926  1.00  0.00           C  
ATOM   2336  N   ASP A1563      62.324  -7.007  52.320  1.00  0.00           N  
ATOM   2337  CA  ASP A1563      62.613  -6.150  53.467  1.00  0.00           C  
ATOM   2338  C   ASP A1563      62.968  -4.777  52.924  1.00  0.00           C  
ATOM   2339  O   ASP A1563      64.032  -4.571  52.331  1.00  0.00           O  
ATOM   2340  CB  ASP A1563      63.771  -6.674  54.314  1.00  0.00           C  
ATOM   2341  CG  ASP A1563      64.064  -5.766  55.506  1.00  0.00           C  
ATOM   2342  OD1 ASP A1563      64.935  -4.868  55.397  1.00  0.00           O  
ATOM   2343  OD2 ASP A1563      63.396  -5.938  56.544  1.00  0.00           O  
ATOM   2344  N   VAL A1569      62.059  -3.844  53.140  1.00  0.00           N  
ATOM   2345  CA  VAL A1569      62.208  -2.490  52.649  1.00  0.00           C  
ATOM   2346  C   VAL A1569      63.518  -1.793  53.017  1.00  0.00           C  
ATOM   2347  O   VAL A1569      64.200  -1.260  52.131  1.00  0.00           O  
ATOM   2348  CB  VAL A1569      60.971  -1.658  53.090  1.00  0.00           C  
ATOM   2349  CG1 VAL A1569      61.118  -0.195  52.734  1.00  0.00           C  
ATOM   2350  CG2 VAL A1569      59.737  -2.214  52.400  1.00  0.00           C  
ATOM   2351  N   SER A1594      63.868  -1.813  54.303  1.00  0.00           N  
ATOM   2352  CA  SER A1594      65.076  -1.153  54.780  1.00  0.00           C  
ATOM   2353  C   SER A1594      66.294  -1.532  53.970  1.00  0.00           C  
ATOM   2354  O   SER A1594      67.085  -0.663  53.590  1.00  0.00           O  
ATOM   2355  CB  SER A1594      65.295  -1.470  56.254  1.00  0.00           C  
ATOM   2356  OG  SER A1594      64.144  -1.120  57.005  1.00  0.00           O  
ATOM   2357  N   PHE A1595      66.431  -2.820  53.675  1.00  0.00           N  
ATOM   2358  CA  PHE A1595      67.570  -3.259  52.886  1.00  0.00           C  
ATOM   2359  C   PHE A1595      67.435  -2.810  51.434  1.00  0.00           C  
ATOM   2360  O   PHE A1595      68.421  -2.371  50.824  1.00  0.00           O  
ATOM   2361  CB  PHE A1595      67.735  -4.783  52.926  1.00  0.00           C  
ATOM   2362  CG  PHE A1595      68.935  -5.259  52.166  1.00  0.00           C  
ATOM   2363  CD1 PHE A1595      70.232  -5.103  52.718  1.00  0.00           C  
ATOM   2364  CD2 PHE A1595      68.796  -5.795  50.853  1.00  0.00           C  
ATOM   2365  CE1 PHE A1595      71.419  -5.478  51.970  1.00  0.00           C  
ATOM   2366  CE2 PHE A1595      69.965  -6.177  50.074  1.00  0.00           C  
ATOM   2367  CZ  PHE A1595      71.284  -6.014  50.645  1.00  0.00           C  
ATOM   2368  N   MET A1601      66.224  -2.944  50.886  1.00  0.00           N  
ATOM   2369  CA  MET A1601      65.957  -2.555  49.492  1.00  0.00           C  
ATOM   2370  C   MET A1601      66.422  -1.108  49.286  1.00  0.00           C  
ATOM   2371  O   MET A1601      67.031  -0.783  48.275  1.00  0.00           O  
ATOM   2372  CB  MET A1601      64.457  -2.709  49.145  1.00  0.00           C  
ATOM   2373  CG  MET A1601      63.930  -4.160  49.150  1.00  0.00           C  
ATOM   2374  SD  MET A1601      62.197  -4.462  48.588  1.00  0.00           S  
ATOM   2375  CE  MET A1601      61.279  -4.767  50.040  1.00  0.00           C  
ATOM   2376  N   TYR A1602      66.170  -0.263  50.281  1.00  0.00           N  
ATOM   2377  CA  TYR A1602      66.572   1.133  50.239  1.00  0.00           C  
ATOM   2378  C   TYR A1602      68.088   1.288  50.193  1.00  0.00           C  
ATOM   2379  O   TYR A1602      68.617   2.095  49.424  1.00  0.00           O  
ATOM   2380  CB  TYR A1602      65.985   1.838  51.450  1.00  0.00           C  
ATOM   2381  CG  TYR A1602      64.537   2.302  51.322  1.00  0.00           C  
ATOM   2382  CD1 TYR A1602      63.587   1.608  50.496  1.00  0.00           C  
ATOM   2383  CD2 TYR A1602      64.071   3.407  52.094  1.00  0.00           C  
ATOM   2384  CE1 TYR A1602      62.180   2.012  50.451  1.00  0.00           C  
ATOM   2385  CE2 TYR A1602      62.665   3.818  52.068  1.00  0.00           C  
ATOM   2386  CZ  TYR A1602      61.743   3.110  51.248  1.00  0.00           C  
ATOM   2387  OH  TYR A1602      60.414   3.472  51.252  1.00  0.00           O  
ATOM   2388  N   LEU A1603      68.788   0.498  50.998  1.00  0.00           N  
ATOM   2389  CA  LEU A1603      70.246   0.545  51.013  1.00  0.00           C  
ATOM   2390  C   LEU A1603      70.743   0.172  49.628  1.00  0.00           C  
ATOM   2391  O   LEU A1603      71.812   0.621  49.205  1.00  0.00           O  
ATOM   2392  CB  LEU A1603      70.812  -0.425  52.067  1.00  0.00           C  
ATOM   2393  CG  LEU A1603      70.485  -0.074  53.529  1.00  0.00           C  
ATOM   2394  CD1 LEU A1603      70.953  -1.200  54.458  1.00  0.00           C  
ATOM   2395  CD2 LEU A1603      71.164   1.244  53.906  1.00  0.00           C  
ATOM   2396  N   THR A1604      69.955  -0.641  48.922  1.00  0.00           N  
ATOM   2397  CA  THR A1604      70.317  -1.057  47.567  1.00  0.00           C  
ATOM   2398  C   THR A1604      70.411   0.181  46.687  1.00  0.00           C  
ATOM   2399  O   THR A1604      71.270   0.258  45.813  1.00  0.00           O  
ATOM   2400  CB  THR A1604      69.277  -2.031  46.955  1.00  0.00           C  
ATOM   2401  OG1 THR A1604      69.116  -3.163  47.817  1.00  0.00           O  
ATOM   2402  CG2 THR A1604      69.733  -2.524  45.591  1.00  0.00           C  
ATOM   2403  N   PHE A1613      69.537   1.155  46.929  1.00  0.00           N  
ATOM   2404  CA  PHE A1613      69.555   2.386  46.139  1.00  0.00           C  
ATOM   2405  C   PHE A1613      70.516   3.453  46.648  1.00  0.00           C  
ATOM   2406  O   PHE A1613      71.317   3.988  45.880  1.00  0.00           O  
ATOM   2407  CB  PHE A1613      68.178   3.047  46.091  1.00  0.00           C  
ATOM   2408  CG  PHE A1613      67.129   2.251  45.388  1.00  0.00           C  
ATOM   2409  CD1 PHE A1613      66.299   1.351  46.119  1.00  0.00           C  
ATOM   2410  CD2 PHE A1613      66.889   2.455  43.991  1.00  0.00           C  
ATOM   2411  CE1 PHE A1613      65.203   0.648  45.469  1.00  0.00           C  
ATOM   2412  CE2 PHE A1613      65.806   1.771  43.307  1.00  0.00           C  
ATOM   2413  CZ  PHE A1613      64.957   0.865  44.049  1.00  0.00           C  
ATOM   2414  N   PHE A1614      70.438   3.741  47.944  1.00  0.00           N  
ATOM   2415  CA  PHE A1614      71.223   4.819  48.530  1.00  0.00           C  
ATOM   2416  C   PHE A1614      72.584   4.631  49.184  1.00  0.00           C  
ATOM   2417  O   PHE A1614      73.312   5.610  49.334  1.00  0.00           O  
ATOM   2418  CB  PHE A1614      70.301   5.602  49.453  1.00  0.00           C  
ATOM   2419  CG  PHE A1614      69.106   6.166  48.739  1.00  0.00           C  
ATOM   2420  CD1 PHE A1614      67.803   5.733  49.072  1.00  0.00           C  
ATOM   2421  CD2 PHE A1614      69.276   7.109  47.678  1.00  0.00           C  
ATOM   2422  CE1 PHE A1614      66.639   6.222  48.359  1.00  0.00           C  
ATOM   2423  CE2 PHE A1614      68.127   7.620  46.939  1.00  0.00           C  
ATOM   2424  CZ  PHE A1614      66.808   7.170  47.287  1.00  0.00           C  
ATOM   2425  N   LEU A1615      72.936   3.405  49.559  1.00  0.00           N  
ATOM   2426  CA  LEU A1615      74.239   3.144  50.162  1.00  0.00           C  
ATOM   2427  C   LEU A1615      75.210   2.854  49.012  1.00  0.00           C  
ATOM   2428  O   LEU A1615      75.164   1.784  48.420  1.00  0.00           O  
ATOM   2429  CB  LEU A1615      74.121   1.952  51.123  1.00  0.00           C  
ATOM   2430  CG  LEU A1615      75.046   1.762  52.337  1.00  0.00           C  
ATOM   2431  CD1 LEU A1615      75.292   3.059  53.074  1.00  0.00           C  
ATOM   2432  CD2 LEU A1615      74.451   0.709  53.267  1.00  0.00           C  
ATOM   2433  N   GLU A1616      76.093   3.807  48.707  1.00  0.00           N  
ATOM   2434  CA  GLU A1616      77.034   3.683  47.584  1.00  0.00           C  
ATOM   2435  C   GLU A1616      78.207   2.709  47.700  1.00  0.00           C  
ATOM   2436  O   GLU A1616      78.960   2.540  46.731  1.00  0.00           O  
ATOM   2437  CB  GLU A1616      77.579   5.072  47.209  1.00  0.00           C  
ATOM   2438  CG  GLU A1616      76.509   6.054  46.800  1.00  0.00           C  
ATOM   2439  CD  GLU A1616      77.102   7.355  46.304  1.00  0.00           C  
ATOM   2440  OE1 GLU A1616      77.802   7.346  45.245  1.00  0.00           O  
ATOM   2441  OE2 GLU A1616      76.832   8.413  46.915  1.00  0.00           O  
ATOM   2442  N   ASP A1618      78.392   2.080  48.859  1.00  0.00           N  
ATOM   2443  CA  ASP A1618      79.501   1.133  49.046  1.00  0.00           C  
ATOM   2444  C   ASP A1618      79.016  -0.319  48.916  1.00  0.00           C  
ATOM   2445  O   ASP A1618      78.201  -0.784  49.700  1.00  0.00           O  
ATOM   2446  CB  ASP A1618      80.178   1.364  50.413  1.00  0.00           C  
ATOM   2447  CG  ASP A1618      81.400   0.473  50.650  1.00  0.00           C  
ATOM   2448  OD1 ASP A1618      82.208   0.279  49.715  1.00  0.00           O  
ATOM   2449  OD2 ASP A1618      81.569  -0.021  51.776  1.00  0.00           O  
ATOM   2450  N   ASP A1619      79.533  -1.025  47.907  1.00  0.00           N  
ATOM   2451  CA  ASP A1619      79.139  -2.416  47.654  1.00  0.00           C  
ATOM   2452  C   ASP A1619      79.559  -3.356  48.788  1.00  0.00           C  
ATOM   2453  O   ASP A1619      78.767  -4.176  49.280  1.00  0.00           O  
ATOM   2454  CB  ASP A1619      79.768  -2.937  46.345  1.00  0.00           C  
ATOM   2455  CG  ASP A1619      79.372  -2.117  45.127  1.00  0.00           C  
ATOM   2456  OD1 ASP A1619      78.178  -1.774  44.978  1.00  0.00           O  
ATOM   2457  OD2 ASP A1619      80.265  -1.835  44.301  1.00  0.00           O  
ATOM   2458  N   ASP A1620      80.820  -3.226  49.183  1.00  0.00           N  
ATOM   2459  CA  ASP A1620      81.398  -4.041  50.231  1.00  0.00           C  
ATOM   2460  C   ASP A1620      80.606  -3.970  51.529  1.00  0.00           C  
ATOM   2461  O   ASP A1620      80.252  -5.008  52.078  1.00  0.00           O  
ATOM   2462  CB  ASP A1620      82.854  -3.628  50.446  1.00  0.00           C  
ATOM   2463  CG  ASP A1620      83.752  -4.022  49.273  1.00  0.00           C  
ATOM   2464  OD1 ASP A1620      83.284  -3.967  48.111  1.00  0.00           O  
ATOM   2465  OD2 ASP A1620      84.933  -4.379  49.508  1.00  0.00           O  
ATOM   2466  N   LYS A1621      80.310  -2.763  52.008  1.00  0.00           N  
ATOM   2467  CA  LYS A1621      79.546  -2.605  53.247  1.00  0.00           C  
ATOM   2468  C   LYS A1621      78.107  -3.112  53.081  1.00  0.00           C  
ATOM   2469  O   LYS A1621      77.471  -3.503  54.062  1.00  0.00           O  
ATOM   2470  CB  LYS A1621      79.537  -1.134  53.688  1.00  0.00           C  
ATOM   2471  CG  LYS A1621      78.774  -0.828  54.981  1.00  0.00           C  
ATOM   2472  CD  LYS A1621      78.936   0.649  55.362  1.00  0.00           C  
ATOM   2473  CE  LYS A1621      77.743   1.183  56.162  1.00  0.00           C  
ATOM   2474  NZ  LYS A1621      77.636   0.671  57.560  1.00  0.00           N  
ATOM   2475  N   LEU A1622      77.601  -3.115  51.844  1.00  0.00           N  
ATOM   2476  CA  LEU A1622      76.230  -3.564  51.575  1.00  0.00           C  
ATOM   2477  C   LEU A1622      76.155  -5.078  51.657  1.00  0.00           C  
ATOM   2478  O   LEU A1622      75.249  -5.628  52.284  1.00  0.00           O  
ATOM   2479  CB  LEU A1622      75.768  -3.108  50.180  1.00  0.00           C  
ATOM   2480  CG  LEU A1622      74.354  -2.580  49.829  1.00  0.00           C  
ATOM   2481  CD1 LEU A1622      73.923  -3.254  48.544  1.00  0.00           C  
ATOM   2482  CD2 LEU A1622      73.314  -2.817  50.916  1.00  0.00           C  
ATOM   2483  N   GLU A1632      77.115  -5.739  51.014  1.00  0.00           N  
ATOM   2484  CA  GLU A1632      77.183  -7.189  51.005  1.00  0.00           C  
ATOM   2485  C   GLU A1632      77.325  -7.695  52.443  1.00  0.00           C  
ATOM   2486  O   GLU A1632      76.706  -8.695  52.823  1.00  0.00           O  
ATOM   2487  CB  GLU A1632      78.372  -7.642  50.165  1.00  0.00           C  
ATOM   2488  CG  GLU A1632      78.241  -9.052  49.589  1.00  0.00           C  
ATOM   2489  CD  GLU A1632      77.281  -9.148  48.399  1.00  0.00           C  
ATOM   2490  OE1 GLU A1632      76.054  -8.949  48.593  1.00  0.00           O  
ATOM   2491  OE2 GLU A1632      77.759  -9.423  47.273  1.00  0.00           O  
ATOM   2492  N   GLN A1635      78.139  -6.995  53.234  1.00  0.00           N  
ATOM   2493  CA  GLN A1635      78.350  -7.349  54.633  1.00  0.00           C  
ATOM   2494  C   GLN A1635      77.002  -7.297  55.351  1.00  0.00           C  
ATOM   2495  O   GLN A1635      76.665  -8.209  56.116  1.00  0.00           O  
ATOM   2496  CB  GLN A1635      79.358  -6.389  55.284  1.00  0.00           C  
ATOM   2497  CG  GLN A1635      80.750  -6.449  54.641  1.00  0.00           C  
ATOM   2498  CD  GLN A1635      81.776  -5.477  55.251  1.00  0.00           C  
ATOM   2499  OE1 GLN A1635      81.436  -4.371  55.696  1.00  0.00           O  
ATOM   2500  NE2 GLN A1635      83.046  -5.886  55.245  1.00  0.00           N  
ATOM   2501  N   ILE A1636      76.221  -6.249  55.073  1.00  0.00           N  
ATOM   2502  CA  ILE A1636      74.901  -6.087  55.685  1.00  0.00           C  
ATOM   2503  C   ILE A1636      73.965  -7.197  55.225  1.00  0.00           C  
ATOM   2504  O   ILE A1636      73.112  -7.646  55.996  1.00  0.00           O  
ATOM   2505  CB  ILE A1636      74.260  -4.709  55.340  1.00  0.00           C  
ATOM   2506  CG1 ILE A1636      75.122  -3.581  55.916  1.00  0.00           C  
ATOM   2507  CG2 ILE A1636      72.837  -4.608  55.929  1.00  0.00           C  
ATOM   2508  CD1 ILE A1636      74.646  -2.156  55.598  1.00  0.00           C  
ATOM   2509  N   ARG A1637      74.112  -7.632  53.973  1.00  0.00           N  
ATOM   2510  CA  ARG A1637      73.249  -8.700  53.461  1.00  0.00           C  
ATOM   2511  C   ARG A1637      73.615 -10.082  54.011  1.00  0.00           C  
ATOM   2512  O   ARG A1637      72.723 -10.813  54.458  1.00  0.00           O  
ATOM   2513  CB  ARG A1637      73.249  -8.739  51.935  1.00  0.00           C  
ATOM   2514  CG  ARG A1637      72.141  -9.655  51.403  1.00  0.00           C  
ATOM   2515  CD  ARG A1637      72.332  -9.984  49.941  1.00  0.00           C  
ATOM   2516  NE  ARG A1637      73.676 -10.492  49.672  1.00  0.00           N  
ATOM   2517  CZ  ARG A1637      74.155 -11.641  50.139  1.00  0.00           C  
ATOM   2518  NH1 ARG A1637      73.403 -12.433  50.906  1.00  0.00           N  
ATOM   2519  NH2 ARG A1637      75.406 -11.981  49.860  1.00  0.00           N  
ATOM   2520  N   LYS A1638      74.903 -10.441  53.957  1.00  0.00           N  
ATOM   2521  CA  LYS A1638      75.370 -11.730  54.494  1.00  0.00           C  
ATOM   2522  C   LYS A1638      74.950 -11.777  55.959  1.00  0.00           C  
ATOM   2523  O   LYS A1638      74.316 -12.734  56.403  1.00  0.00           O  
ATOM   2524  CB  LYS A1638      76.902 -11.868  54.417  1.00  0.00           C  
ATOM   2525  CG  LYS A1638      77.455 -12.279  53.054  1.00  0.00           C  
ATOM   2526  CD  LYS A1638      78.996 -12.387  53.033  1.00  0.00           C  
ATOM   2527  CE  LYS A1638      79.468 -13.127  51.773  1.00  0.00           C  
ATOM   2528  NZ  LYS A1638      80.947 -13.195  51.559  1.00  0.00           N  
ATOM   2529  N   ASP A1639      75.259 -10.701  56.683  1.00  0.00           N  
ATOM   2530  CA  ASP A1639      74.942 -10.605  58.105  1.00  0.00           C  
ATOM   2531  C   ASP A1639      73.469 -10.543  58.487  1.00  0.00           C  
ATOM   2532  O   ASP A1639      73.092 -11.054  59.542  1.00  0.00           O  
ATOM   2533  CB  ASP A1639      75.675  -9.414  58.738  1.00  0.00           C  
ATOM   2534  CG  ASP A1639      77.146  -9.708  59.011  1.00  0.00           C  
ATOM   2535  OD1 ASP A1639      78.011  -9.431  58.149  1.00  0.00           O  
ATOM   2536  OD2 ASP A1639      77.433 -10.235  60.103  1.00  0.00           O  
ATOM   2537  N   TYR A1640      72.631  -9.926  57.661  1.00  0.00           N  
ATOM   2538  CA  TYR A1640      71.217  -9.837  58.012  1.00  0.00           C  
ATOM   2539  C   TYR A1640      70.529 -11.141  57.695  1.00  0.00           C  
ATOM   2540  O   TYR A1640      69.647 -11.581  58.429  1.00  0.00           O  
ATOM   2541  CB  TYR A1640      70.560  -8.700  57.246  1.00  0.00           C  
ATOM   2542  CG  TYR A1640      69.109  -8.431  57.549  1.00  0.00           C  
ATOM   2543  CD1 TYR A1640      68.690  -8.042  58.854  1.00  0.00           C  
ATOM   2544  CD2 TYR A1640      68.137  -8.466  56.504  1.00  0.00           C  
ATOM   2545  CE1 TYR A1640      67.305  -7.678  59.120  1.00  0.00           C  
ATOM   2546  CE2 TYR A1640      66.748  -8.103  56.752  1.00  0.00           C  
ATOM   2547  CZ  TYR A1640      66.350  -7.719  58.069  1.00  0.00           C  
ATOM   2548  OH  TYR A1640      65.037  -7.437  58.358  1.00  0.00           O  
ATOM   2549  N   THR A1641      70.950 -11.749  56.591  1.00  0.00           N  
ATOM   2550  CA  THR A1641      70.390 -13.008  56.142  1.00  0.00           C  
ATOM   2551  C   THR A1641      70.855 -14.139  57.047  1.00  0.00           C  
ATOM   2552  O   THR A1641      70.050 -14.983  57.449  1.00  0.00           O  
ATOM   2553  CB  THR A1641      70.807 -13.307  54.687  1.00  0.00           C  
ATOM   2554  OG1 THR A1641      70.508 -12.172  53.865  1.00  0.00           O  
ATOM   2555  CG2 THR A1641      70.053 -14.528  54.147  1.00  0.00           C  
ATOM   2556  N   SER A1642      72.151 -14.146  57.359  1.00  0.00           N  
ATOM   2557  CA  SER A1642      72.729 -15.171  58.223  1.00  0.00           C  
ATOM   2558  C   SER A1642      71.987 -15.190  59.553  1.00  0.00           C  
ATOM   2559  O   SER A1642      71.708 -16.254  60.096  1.00  0.00           O  
ATOM   2560  CB  SER A1642      74.226 -14.915  58.473  1.00  0.00           C  
ATOM   2561  OG  SER A1642      74.438 -13.863  59.402  1.00  0.00           O  
ATOM   2562  N   GLY A1662      71.647 -14.007  60.051  1.00  0.00           N  
ATOM   2563  CA  GLY A1662      70.940 -13.906  61.315  1.00  0.00           C  
ATOM   2564  C   GLY A1662      71.695 -13.084  62.345  1.00  0.00           C  
ATOM   2565  O   GLY A1662      71.144 -12.722  63.384  1.00  0.00           O  
ATOM   2566  N   ALA A1663      72.958 -12.797  62.053  1.00  0.00           N  
ATOM   2567  CA  ALA A1663      73.799 -12.012  62.941  1.00  0.00           C  
ATOM   2568  C   ALA A1663      73.164 -10.657  63.243  1.00  0.00           C  
ATOM   2569  O   ALA A1663      72.971 -10.301  64.406  1.00  0.00           O  
ATOM   2570  CB  ALA A1663      75.180 -11.816  62.312  1.00  0.00           C  
ATOM   2571  N   MET A1664      72.826  -9.910  62.197  1.00  0.00           N  
ATOM   2572  CA  MET A1664      72.231  -8.583  62.359  1.00  0.00           C  
ATOM   2573  C   MET A1664      70.725  -8.635  62.537  1.00  0.00           C  
ATOM   2574  O   MET A1664      70.010  -9.148  61.672  1.00  0.00           O  
ATOM   2575  CB  MET A1664      72.568  -7.719  61.139  1.00  0.00           C  
ATOM   2576  CG  MET A1664      72.036  -6.283  61.171  1.00  0.00           C  
ATOM   2577  SD  MET A1664      72.480  -5.403  59.656  1.00  0.00           S  
ATOM   2578  CE  MET A1664      74.256  -5.121  59.944  1.00  0.00           C  
ATOM   2579  N   LEU A1810      70.244  -8.101  63.657  1.00  0.00           N  
ATOM   2580  CA  LEU A1810      68.812  -8.071  63.915  1.00  0.00           C  
ATOM   2581  C   LEU A1810      68.213  -6.864  63.210  1.00  0.00           C  
ATOM   2582  O   LEU A1810      68.923  -6.104  62.544  1.00  0.00           O  
ATOM   2583  CB  LEU A1810      68.514  -7.971  65.413  1.00  0.00           C  
ATOM   2584  CG  LEU A1810      68.859  -9.143  66.334  1.00  0.00           C  
ATOM   2585  CD1 LEU A1810      68.397  -8.799  67.743  1.00  0.00           C  
ATOM   2586  CD2 LEU A1810      68.182 -10.432  65.848  1.00  0.00           C  
ATOM   2587  N   THR A1812      66.897  -6.718  63.336  1.00  0.00           N  
ATOM   2588  CA  THR A1812      66.195  -5.594  62.734  1.00  0.00           C  
ATOM   2589  C   THR A1812      66.333  -4.468  63.756  1.00  0.00           C  
ATOM   2590  O   THR A1812      66.405  -4.722  64.954  1.00  0.00           O  
ATOM   2591  CB  THR A1812      64.703  -5.932  62.476  1.00  0.00           C  
ATOM   2592  OG1 THR A1812      64.614  -6.990  61.513  1.00  0.00           O  
ATOM   2593  CG2 THR A1812      63.948  -4.723  61.942  1.00  0.00           C  
ATOM   2594  N   GLY A1813      66.368  -3.229  63.282  1.00  0.00           N  
ATOM   2595  CA  GLY A1813      66.551  -2.101  64.171  1.00  0.00           C  
ATOM   2596  C   GLY A1813      68.030  -1.790  64.081  1.00  0.00           C  
ATOM   2597  O   GLY A1813      68.453  -0.642  64.220  1.00  0.00           O  
ATOM   2598  N   GLU A1814      68.822  -2.831  63.848  1.00  0.00           N  
ATOM   2599  CA  GLU A1814      70.257  -2.672  63.705  1.00  0.00           C  
ATOM   2600  C   GLU A1814      70.443  -2.293  62.245  1.00  0.00           C  
ATOM   2601  O   GLU A1814      71.211  -1.383  61.920  1.00  0.00           O  
ATOM   2602  CB  GLU A1814      70.986  -3.982  63.992  1.00  0.00           C  
ATOM   2603  CG  GLU A1814      72.429  -3.785  64.441  1.00  0.00           C  
ATOM   2604  CD  GLU A1814      72.550  -3.585  65.951  1.00  0.00           C  
ATOM   2605  OE1 GLU A1814      71.613  -3.006  66.561  1.00  0.00           O  
ATOM   2606  OE2 GLU A1814      73.588  -4.001  66.525  1.00  0.00           O  
ATOM   2607  N   LEU A1815      69.734  -3.010  61.370  1.00  0.00           N  
ATOM   2608  CA  LEU A1815      69.777  -2.743  59.928  1.00  0.00           C  
ATOM   2609  C   LEU A1815      69.091  -1.391  59.682  1.00  0.00           C  
ATOM   2610  O   LEU A1815      69.534  -0.600  58.850  1.00  0.00           O  
ATOM   2611  CB  LEU A1815      69.051  -3.851  59.133  1.00  0.00           C  
ATOM   2612  CG  LEU A1815      68.535  -3.536  57.712  1.00  0.00           C  
ATOM   2613  CD1 LEU A1815      69.685  -3.544  56.737  1.00  0.00           C  
ATOM   2614  CD2 LEU A1815      67.490  -4.551  57.287  1.00  0.00           C  
ATOM   2615  N   LYS A1816      68.016  -1.137  60.417  1.00  0.00           N  
ATOM   2616  CA  LYS A1816      67.285   0.104  60.275  1.00  0.00           C  
ATOM   2617  C   LYS A1816      68.109   1.345  60.587  1.00  0.00           C  
ATOM   2618  O   LYS A1816      68.143   2.265  59.771  1.00  0.00           O  
ATOM   2619  CB  LYS A1816      66.028   0.067  61.131  1.00  0.00           C  
ATOM   2620  CG  LYS A1816      64.997  -0.863  60.551  1.00  0.00           C  
ATOM   2621  CD  LYS A1816      63.669  -0.782  61.259  1.00  0.00           C  
ATOM   2622  CE  LYS A1816      62.635  -1.624  60.532  1.00  0.00           C  
ATOM   2623  NZ  LYS A1816      61.265  -1.331  61.007  1.00  0.00           N  
ATOM   2624  N   LYS A1817      68.795   1.373  61.730  1.00  0.00           N  
ATOM   2625  CA  LYS A1817      69.592   2.544  62.075  1.00  0.00           C  
ATOM   2626  C   LYS A1817      70.799   2.681  61.147  1.00  0.00           C  
ATOM   2627  O   LYS A1817      71.543   3.651  61.234  1.00  0.00           O  
ATOM   2628  CB  LYS A1817      70.026   2.509  63.557  1.00  0.00           C  
ATOM   2629  CG  LYS A1817      71.306   1.737  63.886  1.00  0.00           C  
ATOM   2630  CD  LYS A1817      71.756   2.047  65.318  1.00  0.00           C  
ATOM   2631  CE  LYS A1817      73.184   1.562  65.594  1.00  0.00           C  
ATOM   2632  NZ  LYS A1817      74.211   2.182  64.694  1.00  0.00           N  
ATOM   2633  N   ALA A1818      70.987   1.705  60.265  1.00  0.00           N  
ATOM   2634  CA  ALA A1818      72.084   1.738  59.302  1.00  0.00           C  
ATOM   2635  C   ALA A1818      71.622   2.534  58.082  1.00  0.00           C  
ATOM   2636  O   ALA A1818      72.413   3.239  57.449  1.00  0.00           O  
ATOM   2637  CB  ALA A1818      72.453   0.339  58.888  1.00  0.00           C  
ATOM   2638  N   LEU A1819      70.333   2.395  57.772  1.00  0.00           N  
ATOM   2639  CA  LEU A1819      69.678   3.072  56.654  1.00  0.00           C  
ATOM   2640  C   LEU A1819      69.480   4.537  57.013  1.00  0.00           C  
ATOM   2641  O   LEU A1819      69.721   5.426  56.194  1.00  0.00           O  
ATOM   2642  CB  LEU A1819      68.306   2.430  56.380  1.00  0.00           C  
ATOM   2643  CG  LEU A1819      67.413   3.019  55.279  1.00  0.00           C  
ATOM   2644  CD1 LEU A1819      68.087   2.789  53.970  1.00  0.00           C  
ATOM   2645  CD2 LEU A1819      66.050   2.381  55.268  1.00  0.00           C  
ATOM   2646  N   ILE A1820      69.027   4.765  58.244  1.00  0.00           N  
ATOM   2647  CA  ILE A1820      68.793   6.110  58.774  1.00  0.00           C  
ATOM   2648  C   ILE A1820      70.050   6.962  58.632  1.00  0.00           C  
ATOM   2649  O   ILE A1820      69.971   8.163  58.390  1.00  0.00           O  
ATOM   2650  CB  ILE A1820      68.416   6.062  60.276  1.00  0.00           C  
ATOM   2651  CG1 ILE A1820      67.258   5.089  60.490  1.00  0.00           C  
ATOM   2652  CG2 ILE A1820      68.013   7.436  60.766  1.00  0.00           C  
ATOM   2653  CD1 ILE A1820      66.796   4.896  61.944  1.00  0.00           C  
ATOM   2654  N   GLU A1821      71.206   6.328  58.780  1.00  0.00           N  
ATOM   2655  CA  GLU A1821      72.487   7.012  58.677  1.00  0.00           C  
ATOM   2656  C   GLU A1821      72.864   7.314  57.232  1.00  0.00           C  
ATOM   2657  O   GLU A1821      73.905   7.933  56.965  1.00  0.00           O  
ATOM   2658  CB  GLU A1821      73.577   6.157  59.313  1.00  0.00           C  
ATOM   2659  CG  GLU A1821      73.470   6.021  60.818  1.00  0.00           C  
ATOM   2660  CD  GLU A1821      74.301   4.871  61.358  1.00  0.00           C  
ATOM   2661  OE1 GLU A1821      75.392   4.599  60.806  1.00  0.00           O  
ATOM   2662  OE2 GLU A1821      73.866   4.247  62.345  1.00  0.00           O  
ATOM   2663  N   VAL A1822      72.021   6.861  56.308  1.00  0.00           N  
ATOM   2664  CA  VAL A1822      72.229   7.078  54.880  1.00  0.00           C  
ATOM   2665  C   VAL A1822      71.215   8.110  54.400  1.00  0.00           C  
ATOM   2666  O   VAL A1822      71.548   9.024  53.649  1.00  0.00           O  
ATOM   2667  CB  VAL A1822      72.024   5.771  54.107  1.00  0.00           C  
ATOM   2668  CG1 VAL A1822      72.313   5.972  52.612  1.00  0.00           C  
ATOM   2669  CG2 VAL A1822      72.896   4.703  54.710  1.00  0.00           C  
ATOM   2670  N   LEU A1823      69.979   7.956  54.866  1.00  0.00           N  
ATOM   2671  CA  LEU A1823      68.894   8.853  54.501  1.00  0.00           C  
ATOM   2672  C   LEU A1823      69.057  10.235  55.098  1.00  0.00           C  
ATOM   2673  O   LEU A1823      69.172  11.196  54.350  1.00  0.00           O  
ATOM   2674  CB  LEU A1823      67.546   8.267  54.928  1.00  0.00           C  
ATOM   2675  CG  LEU A1823      67.080   6.958  54.255  1.00  0.00           C  
ATOM   2676  CD1 LEU A1823      65.723   6.513  54.786  1.00  0.00           C  
ATOM   2677  CD2 LEU A1823      67.003   7.168  52.759  1.00  0.00           C  
ATOM   2678  N   GLN A1824      69.053  10.326  56.435  1.00  0.00           N  
ATOM   2679  CA  GLN A1824      69.217  11.601  57.156  1.00  0.00           C  
ATOM   2680  C   GLN A1824      70.284  12.496  56.518  1.00  0.00           C  
ATOM   2681  O   GLN A1824      70.067  13.692  56.435  1.00  0.00           O  
ATOM   2682  CB  GLN A1824      69.557  11.373  58.639  1.00  0.00           C  
ATOM   2683  CG  GLN A1824      68.491  10.648  59.437  1.00  0.00           C  
ATOM   2684  CD  GLN A1824      68.854  10.537  60.911  1.00  0.00           C  
ATOM   2685  OE1 GLN A1824      70.008  10.268  61.262  1.00  0.00           O  
ATOM   2686  NE2 GLN A1824      67.865  10.717  61.778  1.00  0.00           N  
ATOM   2687  N   PRO A1825      71.452  11.931  56.093  1.00  0.00           N  
ATOM   2688  CA  PRO A1825      72.502  12.739  55.448  1.00  0.00           C  
ATOM   2689  C   PRO A1825      72.206  13.003  53.959  1.00  0.00           C  
ATOM   2690  O   PRO A1825      72.697  13.987  53.383  1.00  0.00           O  
ATOM   2691  CB  PRO A1825      73.760  11.886  55.613  1.00  0.00           C  
ATOM   2692  CG  PRO A1825      73.474  11.072  56.818  1.00  0.00           C  
ATOM   2693  CD  PRO A1825      72.057  10.669  56.571  1.00  0.00           C  
ATOM   2694  N   LEU A1826      71.334  12.189  53.368  1.00  0.00           N  
ATOM   2695  CA  LEU A1826      70.884  12.356  51.977  1.00  0.00           C  
ATOM   2696  C   LEU A1826      69.842  13.490  51.948  1.00  0.00           C  
ATOM   2697  O   LEU A1826      70.058  14.524  51.317  1.00  0.00           O  
ATOM   2698  CB  LEU A1826      70.235  11.056  51.476  1.00  0.00           C  
ATOM   2699  CG  LEU A1826      69.431  10.985  50.166  1.00  0.00           C  
ATOM   2700  CD1 LEU A1826      70.357  10.944  48.967  1.00  0.00           C  
ATOM   2701  CD2 LEU A1826      68.577   9.724  50.181  1.00  0.00           C  
ATOM   2702  N   ILE A1827      68.728  13.285  52.656  1.00  0.00           N  
ATOM   2703  CA  ILE A1827      67.622  14.245  52.743  1.00  0.00           C  
ATOM   2704  C   ILE A1827      68.051  15.643  53.239  1.00  0.00           C  
ATOM   2705  O   ILE A1827      67.995  16.593  52.474  1.00  0.00           O  
ATOM   2706  CB  ILE A1827      66.474  13.653  53.614  1.00  0.00           C  
ATOM   2707  CG1 ILE A1827      65.871  12.453  52.870  1.00  0.00           C  
ATOM   2708  CG2 ILE A1827      65.398  14.716  53.929  1.00  0.00           C  
ATOM   2709  CD1 ILE A1827      64.771  11.711  53.611  1.00  0.00           C  
ATOM   2710  N   ALA A1828      68.396  15.782  54.520  1.00  0.00           N  
ATOM   2711  CA  ALA A1828      68.920  17.047  55.083  1.00  0.00           C  
ATOM   2712  C   ALA A1828      69.888  17.811  54.115  1.00  0.00           C  
ATOM   2713  O   ALA A1828      69.779  19.023  53.990  1.00  0.00           O  
ATOM   2714  CB  ALA A1828      69.649  16.751  56.419  1.00  0.00           C  
ATOM   2715  N   GLU A1829      70.812  17.124  53.438  1.00  0.00           N  
ATOM   2716  CA  GLU A1829      71.743  17.747  52.495  1.00  0.00           C  
ATOM   2717  C   GLU A1829      70.958  18.231  51.272  1.00  0.00           C  
ATOM   2718  O   GLU A1829      71.349  19.200  50.626  1.00  0.00           O  
ATOM   2719  CB  GLU A1829      72.851  16.752  52.086  1.00  0.00           C  
ATOM   2720  CG  GLU A1829      73.488  16.920  50.668  1.00  0.00           C  
ATOM   2721  CD  GLU A1829      74.446  18.116  50.506  1.00  0.00           C  
ATOM   2722  OE1 GLU A1829      74.009  19.285  50.647  1.00  0.00           O  
ATOM   2723  OE2 GLU A1829      75.649  17.880  50.222  1.00  0.00           O  
ATOM   2724  N   HIS A1830      69.858  17.552  50.952  1.00  0.00           N  
ATOM   2725  CA  HIS A1830      69.018  17.950  49.825  1.00  0.00           C  
ATOM   2726  C   HIS A1830      68.382  19.292  50.179  1.00  0.00           C  
ATOM   2727  O   HIS A1830      68.492  20.256  49.428  1.00  0.00           O  
ATOM   2728  CB  HIS A1830      67.932  16.884  49.555  1.00  0.00           C  
ATOM   2729  CG  HIS A1830      66.882  17.287  48.559  1.00  0.00           C  
ATOM   2730  ND1 HIS A1830      67.063  17.197  47.195  1.00  0.00           N  
ATOM   2731  CD2 HIS A1830      65.620  17.747  48.738  1.00  0.00           C  
ATOM   2732  CE1 HIS A1830      65.962  17.579  46.577  1.00  0.00           C  
ATOM   2733  NE2 HIS A1830      65.070  17.919  47.490  1.00  0.00           N  
ATOM   2734  N   GLN A1831      67.748  19.329  51.348  1.00  0.00           N  
ATOM   2735  CA  GLN A1831      67.069  20.514  51.873  1.00  0.00           C  
ATOM   2736  C   GLN A1831      67.962  21.738  51.926  1.00  0.00           C  
ATOM   2737  O   GLN A1831      67.498  22.857  51.740  1.00  0.00           O  
ATOM   2738  CB  GLN A1831      66.549  20.246  53.283  1.00  0.00           C  
ATOM   2739  CG  GLN A1831      65.993  18.853  53.485  1.00  0.00           C  
ATOM   2740  CD  GLN A1831      65.337  18.684  54.829  1.00  0.00           C  
ATOM   2741  OE1 GLN A1831      65.761  19.284  55.822  1.00  0.00           O  
ATOM   2742  NE2 GLN A1831      64.305  17.849  54.881  1.00  0.00           N  
ATOM   2743  N   ALA A1832      69.241  21.518  52.195  1.00  0.00           N  
ATOM   2744  CA  ALA A1832      70.199  22.606  52.279  1.00  0.00           C  
ATOM   2745  C   ALA A1832      70.497  23.125  50.881  1.00  0.00           C  
ATOM   2746  O   ALA A1832      70.532  24.330  50.661  1.00  0.00           O  
ATOM   2747  CB  ALA A1832      71.494  22.126  52.968  1.00  0.00           C  
ATOM   2748  N   ARG A1833      70.724  22.207  49.948  1.00  0.00           N  
ATOM   2749  CA  ARG A1833      71.002  22.575  48.562  1.00  0.00           C  
ATOM   2750  C   ARG A1833      69.823  23.351  47.962  1.00  0.00           C  
ATOM   2751  O   ARG A1833      70.012  24.229  47.118  1.00  0.00           O  
ATOM   2752  CB  ARG A1833      71.235  21.320  47.721  1.00  0.00           C  
ATOM   2753  CG  ARG A1833      72.507  20.552  48.024  1.00  0.00           C  
ATOM   2754  CD  ARG A1833      72.266  19.058  47.765  1.00  0.00           C  
ATOM   2755  NE  ARG A1833      73.360  18.340  47.122  1.00  0.00           N  
ATOM   2756  CZ  ARG A1833      73.287  17.063  46.756  1.00  0.00           C  
ATOM   2757  NH1 ARG A1833      72.168  16.371  46.975  1.00  0.00           N  
ATOM   2758  NH2 ARG A1833      74.319  16.469  46.157  1.00  0.00           N  
ATOM   2759  N   ARG A1834      68.616  23.014  48.414  1.00  0.00           N  
ATOM   2760  CA  ARG A1834      67.384  23.634  47.929  1.00  0.00           C  
ATOM   2761  C   ARG A1834      67.162  24.997  48.547  1.00  0.00           C  
ATOM   2762  O   ARG A1834      66.407  25.808  48.012  1.00  0.00           O  
ATOM   2763  CB  ARG A1834      66.172  22.747  48.237  1.00  0.00           C  
ATOM   2764  CG  ARG A1834      64.869  23.181  47.560  1.00  0.00           C  
ATOM   2765  CD  ARG A1834      63.681  22.679  48.351  1.00  0.00           C  
ATOM   2766  NE  ARG A1834      62.371  23.011  47.781  1.00  0.00           N  
ATOM   2767  CZ  ARG A1834      61.902  24.244  47.570  1.00  0.00           C  
ATOM   2768  NH1 ARG A1834      62.628  25.317  47.863  1.00  0.00           N  
ATOM   2769  NH2 ARG A1834      60.671  24.404  47.097  1.00  0.00           N  
ATOM   2770  N   LYS A2014      67.800  25.238  49.690  1.00  0.00           N  
ATOM   2771  CA  LYS A2014      67.683  26.525  50.363  1.00  0.00           C  
ATOM   2772  C   LYS A2014      68.465  27.556  49.564  1.00  0.00           C  
ATOM   2773  O   LYS A2014      68.080  28.716  49.486  1.00  0.00           O  
ATOM   2774  CB  LYS A2014      68.250  26.452  51.782  1.00  0.00           C  
ATOM   2775  CG  LYS A2014      67.340  25.783  52.795  1.00  0.00           C  
ATOM   2776  CD  LYS A2014      67.870  25.952  54.224  1.00  0.00           C  
ATOM   2777  CE  LYS A2014      67.038  25.163  55.245  1.00  0.00           C  
ATOM   2778  NZ  LYS A2014      67.272  23.684  55.191  1.00  0.00           N  
ATOM   2779  N   GLU A2026      69.557  27.112  48.957  1.00  0.00           N  
ATOM   2780  CA  GLU A2026      70.408  27.991  48.182  1.00  0.00           C  
ATOM   2781  C   GLU A2026      69.881  28.286  46.778  1.00  0.00           C  
ATOM   2782  O   GLU A2026      70.546  28.979  46.025  1.00  0.00           O  
ATOM   2783  CB  GLU A2026      71.824  27.401  48.119  1.00  0.00           C  
ATOM   2784  CG  GLU A2026      72.480  27.253  49.498  1.00  0.00           C  
ATOM   2785  CD  GLU A2026      73.832  26.529  49.471  1.00  0.00           C  
ATOM   2786  OE1 GLU A2026      74.711  26.906  48.662  1.00  0.00           O  
ATOM   2787  OE2 GLU A2026      74.021  25.585  50.277  1.00  0.00           O  
ATOM   2788  N   VAL A2027      68.700  27.761  46.438  1.00  0.00           N  
ATOM   2789  CA  VAL A2027      68.083  27.988  45.124  1.00  0.00           C  
ATOM   2790  C   VAL A2027      67.262  29.275  45.165  1.00  0.00           C  
ATOM   2791  O   VAL A2027      66.146  29.294  45.680  1.00  0.00           O  
ATOM   2792  CB  VAL A2027      67.136  26.823  44.708  1.00  0.00           C  
ATOM   2793  CG1 VAL A2027      66.502  27.118  43.350  1.00  0.00           C  
ATOM   2794  CG2 VAL A2027      67.909  25.532  44.625  1.00  0.00           C  
ATOM   2795  N   THR A2039      67.817  30.338  44.599  1.00  0.00           N  
ATOM   2796  CA  THR A2039      67.145  31.631  44.587  1.00  0.00           C  
ATOM   2797  C   THR A2039      66.058  31.663  43.528  1.00  0.00           C  
ATOM   2798  O   THR A2039      65.955  30.749  42.698  1.00  0.00           O  
ATOM   2799  CB  THR A2039      68.136  32.768  44.296  1.00  0.00           C  
ATOM   2800  OG1 THR A2039      68.567  32.681  42.937  1.00  0.00           O  
ATOM   2801  CG2 THR A2039      69.348  32.675  45.221  1.00  0.00           C  
ATOM   2802  N   ASP A2040      65.238  32.709  43.562  1.00  0.00           N  
ATOM   2803  CA  ASP A2040      64.182  32.857  42.575  1.00  0.00           C  
ATOM   2804  C   ASP A2040      64.821  33.143  41.216  1.00  0.00           C  
ATOM   2805  O   ASP A2040      64.195  32.926  40.180  1.00  0.00           O  
ATOM   2806  CB  ASP A2040      63.228  33.993  42.953  1.00  0.00           C  
ATOM   2807  CG  ASP A2040      62.307  33.632  44.108  1.00  0.00           C  
ATOM   2808  OD1 ASP A2040      61.854  32.464  44.187  1.00  0.00           O  
ATOM   2809  OD2 ASP A2040      62.019  34.528  44.933  1.00  0.00           O  
ATOM   2810  N   GLU A2041      66.071  33.609  41.235  1.00  0.00           N  
ATOM   2811  CA  GLU A2041      66.810  33.927  40.017  1.00  0.00           C  
ATOM   2812  C   GLU A2041      67.530  32.720  39.413  1.00  0.00           C  
ATOM   2813  O   GLU A2041      67.854  32.719  38.223  1.00  0.00           O  
ATOM   2814  CB  GLU A2041      67.840  35.044  40.275  1.00  0.00           C  
ATOM   2815  CG  GLU A2041      67.255  36.424  40.645  1.00  0.00           C  
ATOM   2816  CD  GLU A2041      67.028  36.611  42.150  1.00  0.00           C  
ATOM   2817  OE1 GLU A2041      68.009  36.508  42.926  1.00  0.00           O  
ATOM   2818  OE2 GLU A2041      65.870  36.870  42.557  1.00  0.00           O  
ATOM   2819  N   ILE A2042      67.810  31.710  40.229  1.00  0.00           N  
ATOM   2820  CA  ILE A2042      68.474  30.533  39.707  1.00  0.00           C  
ATOM   2821  C   ILE A2042      67.397  29.690  39.050  1.00  0.00           C  
ATOM   2822  O   ILE A2042      67.630  29.119  37.980  1.00  0.00           O  
ATOM   2823  CB  ILE A2042      69.283  29.798  40.822  1.00  0.00           C  
ATOM   2824  CG1 ILE A2042      70.619  30.556  41.023  1.00  0.00           C  
ATOM   2825  CG2 ILE A2042      69.564  28.326  40.460  1.00  0.00           C  
ATOM   2826  CD1 ILE A2042      71.620  30.587  39.839  1.00  0.00           C  
ATOM   2827  N   VAL A2043      66.215  29.657  39.666  1.00  0.00           N  
ATOM   2828  CA  VAL A2043      65.087  28.909  39.111  1.00  0.00           C  
ATOM   2829  C   VAL A2043      64.812  29.483  37.727  1.00  0.00           C  
ATOM   2830  O   VAL A2043      64.906  28.768  36.727  1.00  0.00           O  
ATOM   2831  CB  VAL A2043      63.791  29.071  39.948  1.00  0.00           C  
ATOM   2832  CG1 VAL A2043      62.666  28.217  39.361  1.00  0.00           C  
ATOM   2833  CG2 VAL A2043      64.035  28.663  41.362  1.00  0.00           C  
ATOM   2834  N   LYS A2044      64.497  30.779  37.690  1.00  0.00           N  
ATOM   2835  CA  LYS A2044      64.208  31.480  36.446  1.00  0.00           C  
ATOM   2836  C   LYS A2044      65.261  31.192  35.391  1.00  0.00           C  
ATOM   2837  O   LYS A2044      64.935  31.068  34.219  1.00  0.00           O  
ATOM   2838  CB  LYS A2044      64.097  32.988  36.692  1.00  0.00           C  
ATOM   2839  CG  LYS A2044      63.938  33.848  35.424  1.00  0.00           C  
ATOM   2840  CD  LYS A2044      63.389  35.244  35.728  1.00  0.00           C  
ATOM   2841  CE  LYS A2044      61.874  35.208  35.962  1.00  0.00           C  
ATOM   2842  NZ  LYS A2044      61.120  34.720  34.763  1.00  0.00           N  
ATOM   2843  N   GLU A2047      66.512  31.058  35.806  1.00  0.00           N  
ATOM   2844  CA  GLU A2047      67.581  30.755  34.860  1.00  0.00           C  
ATOM   2845  C   GLU A2047      67.396  29.380  34.230  1.00  0.00           C  
ATOM   2846  O   GLU A2047      67.333  29.263  33.009  1.00  0.00           O  
ATOM   2847  CB  GLU A2047      68.937  30.790  35.551  1.00  0.00           C  
ATOM   2848  CG  GLU A2047      69.656  32.097  35.445  1.00  0.00           C  
ATOM   2849  CD  GLU A2047      71.066  31.909  34.941  1.00  0.00           C  
ATOM   2850  OE1 GLU A2047      71.229  31.273  33.878  1.00  0.00           O  
ATOM   2851  OE2 GLU A2047      72.007  32.395  35.605  1.00  0.00           O  
ATOM   2852  N   PHE A2048      67.330  28.347  35.074  1.00  0.00           N  
ATOM   2853  CA  PHE A2048      67.161  26.971  34.619  1.00  0.00           C  
ATOM   2854  C   PHE A2048      65.958  26.863  33.687  1.00  0.00           C  
ATOM   2855  O   PHE A2048      65.978  26.100  32.727  1.00  0.00           O  
ATOM   2856  CB  PHE A2048      66.966  26.020  35.810  1.00  0.00           C  
ATOM   2857  CG  PHE A2048      68.256  25.545  36.443  1.00  0.00           C  
ATOM   2858  CD1 PHE A2048      68.830  26.246  37.551  1.00  0.00           C  
ATOM   2859  CD2 PHE A2048      68.913  24.374  35.949  1.00  0.00           C  
ATOM   2860  CE1 PHE A2048      70.064  25.782  38.177  1.00  0.00           C  
ATOM   2861  CE2 PHE A2048      70.152  23.882  36.555  1.00  0.00           C  
ATOM   2862  CZ  PHE A2048      70.726  24.597  37.678  1.00  0.00           C  
ATOM   2863  N   MET A2049      64.922  27.649  33.986  1.00  0.00           N  
ATOM   2864  CA  MET A2049      63.685  27.671  33.216  1.00  0.00           C  
ATOM   2865  C   MET A2049      63.673  28.668  32.063  1.00  0.00           C  
ATOM   2866  O   MET A2049      62.610  29.025  31.562  1.00  0.00           O  
ATOM   2867  CB  MET A2049      62.502  27.954  34.150  1.00  0.00           C  
ATOM   2868  CG  MET A2049      62.390  27.020  35.351  1.00  0.00           C  
ATOM   2869  SD  MET A2049      60.869  27.233  36.230  1.00  0.00           S  
ATOM   2870  CE  MET A2049      59.631  27.008  34.887  1.00  0.00           C  
ATOM   2871  N   THR A2050      64.842  29.115  31.623  1.00  0.00           N  
ATOM   2872  CA  THR A2050      64.891  30.099  30.544  1.00  0.00           C  
ATOM   2873  C   THR A2050      65.495  29.549  29.262  1.00  0.00           C  
ATOM   2874  O   THR A2050      66.599  29.042  29.286  1.00  0.00           O  
ATOM   2875  CB  THR A2050      65.668  31.385  31.001  1.00  0.00           C  
ATOM   2876  OG1 THR A2050      64.824  32.147  31.874  1.00  0.00           O  
ATOM   2877  CG2 THR A2050      66.052  32.292  29.798  1.00  0.00           C  
ATOM   2878  N   PRO A2051      64.772  29.654  28.124  1.00  0.00           N  
ATOM   2879  CA  PRO A2051      65.281  29.160  26.838  1.00  0.00           C  
ATOM   2880  C   PRO A2051      66.667  29.746  26.578  1.00  0.00           C  
ATOM   2881  O   PRO A2051      66.814  30.912  26.272  1.00  0.00           O  
ATOM   2882  CB  PRO A2051      64.236  29.655  25.864  1.00  0.00           C  
ATOM   2883  CG  PRO A2051      63.002  29.452  26.628  1.00  0.00           C  
ATOM   2884  CD  PRO A2051      63.355  30.046  27.976  1.00  0.00           C  
ATOM   2885  N   ARG A2085      67.670  28.887  26.716  1.00  0.00           N  
ATOM   2886  CA  ARG A2085      69.065  29.268  26.590  1.00  0.00           C  
ATOM   2887  C   ARG A2085      69.869  28.366  25.679  1.00  0.00           C  
ATOM   2888  O   ARG A2085      69.503  27.216  25.417  1.00  0.00           O  
ATOM   2889  CB  ARG A2085      69.754  29.189  27.951  1.00  0.00           C  
ATOM   2890  CG  ARG A2085      69.254  30.093  29.012  1.00  0.00           C  
ATOM   2891  CD  ARG A2085      69.947  29.732  30.347  1.00  0.00           C  
ATOM   2892  NE  ARG A2085      69.329  28.619  31.081  1.00  0.00           N  
ATOM   2893  CZ  ARG A2085      69.993  27.550  31.507  1.00  0.00           C  
ATOM   2894  NH1 ARG A2085      71.276  27.439  31.256  1.00  0.00           N  
ATOM   2895  NH2 ARG A2085      69.403  26.622  32.243  1.00  0.00           N  
ATOM   2896  N   LYS A2086      70.999  28.909  25.243  1.00  0.00           N  
ATOM   2897  CA  LYS A2086      71.961  28.162  24.459  1.00  0.00           C  
ATOM   2898  C   LYS A2086      72.640  27.394  25.601  1.00  0.00           C  
ATOM   2899  O   LYS A2086      72.686  27.885  26.729  1.00  0.00           O  
ATOM   2900  CB  LYS A2086      72.963  29.105  23.790  1.00  0.00           C  
ATOM   2901  CG  LYS A2086      74.010  28.423  22.899  1.00  0.00           C  
ATOM   2902  CD  LYS A2086      73.431  27.982  21.543  1.00  0.00           C  
ATOM   2903  CE  LYS A2086      74.339  26.970  20.812  1.00  0.00           C  
ATOM   2904  NZ  LYS A2086      75.664  27.520  20.406  1.00  0.00           N  
ATOM   2905  N   LEU A2087      73.122  26.186  25.339  1.00  0.00           N  
ATOM   2906  CA  LEU A2087      73.780  25.412  26.381  1.00  0.00           C  
ATOM   2907  C   LEU A2087      75.222  25.099  26.014  1.00  0.00           C  
ATOM   2908  O   LEU A2087      75.638  25.301  24.878  1.00  0.00           O  
ATOM   2909  CB  LEU A2087      72.987  24.128  26.643  1.00  0.00           C  
ATOM   2910  CG  LEU A2087      71.532  24.307  27.107  1.00  0.00           C  
ATOM   2911  CD1 LEU A2087      70.879  22.954  27.311  1.00  0.00           C  
ATOM   2912  CD2 LEU A2087      71.471  25.105  28.412  1.00  0.00           C  
ATOM   2913  N   SER A2088      75.992  24.639  26.995  1.00  0.00           N  
ATOM   2914  CA  SER A2088      77.390  24.265  26.780  1.00  0.00           C  
ATOM   2915  C   SER A2088      77.419  22.750  26.842  1.00  0.00           C  
ATOM   2916  O   SER A2088      77.238  22.165  27.904  1.00  0.00           O  
ATOM   2917  CB  SER A2088      78.282  24.843  27.875  1.00  0.00           C  
ATOM   2918  OG  SER A2088      79.589  24.312  27.770  1.00  0.00           O  
ATOM   2919  N   PHE A2089      77.659  22.120  25.702  1.00  0.00           N  
ATOM   2920  CA  PHE A2089      77.642  20.669  25.626  1.00  0.00           C  
ATOM   2921  C   PHE A2089      78.791  20.037  24.873  1.00  0.00           C  
ATOM   2922  O   PHE A2089      79.581  20.710  24.222  1.00  0.00           O  
ATOM   2923  CB  PHE A2089      76.329  20.224  24.976  1.00  0.00           C  
ATOM   2924  CG  PHE A2089      75.827  21.168  23.917  1.00  0.00           C  
ATOM   2925  CD1 PHE A2089      76.614  21.437  22.749  1.00  0.00           C  
ATOM   2926  CD2 PHE A2089      74.573  21.815  24.083  1.00  0.00           C  
ATOM   2927  CE1 PHE A2089      76.151  22.367  21.724  1.00  0.00           C  
ATOM   2928  CE2 PHE A2089      74.068  22.737  23.101  1.00  0.00           C  
ATOM   2929  CZ  PHE A2089      74.860  23.026  21.900  1.00  0.00           C  
ATOM   2930  N   ASP A2090      78.833  18.714  24.973  1.00  0.00           N  
ATOM   2931  CA  ASP A2090      79.820  17.880  24.310  1.00  0.00           C  
ATOM   2932  C   ASP A2090      79.229  17.496  22.973  1.00  0.00           C  
ATOM   2933  O   ASP A2090      78.306  16.679  22.922  1.00  0.00           O  
ATOM   2934  CB  ASP A2090      80.038  16.582  25.099  1.00  0.00           C  
ATOM   2935  CG  ASP A2090      81.378  16.522  25.777  1.00  0.00           C  
ATOM   2936  OD1 ASP A2090      81.826  17.561  26.295  1.00  0.00           O  
ATOM   2937  OD2 ASP A2090      81.975  15.425  25.805  1.00  0.00           O  
ATOM   2938  N   PHE A2091      79.728  18.086  21.889  1.00  0.00           N  
ATOM   2939  CA  PHE A2091      79.255  17.712  20.561  1.00  0.00           C  
ATOM   2940  C   PHE A2091      79.729  16.265  20.410  1.00  0.00           C  
ATOM   2941  O   PHE A2091      79.075  15.454  19.770  1.00  0.00           O  
ATOM   2942  CB  PHE A2091      79.891  18.587  19.475  1.00  0.00           C  
ATOM   2943  CG  PHE A2091      79.107  19.832  19.091  1.00  0.00           C  
ATOM   2944  CD1 PHE A2091      79.811  20.986  18.636  1.00  0.00           C  
ATOM   2945  CD2 PHE A2091      77.668  19.864  19.121  1.00  0.00           C  
ATOM   2946  CE1 PHE A2091      79.106  22.182  18.197  1.00  0.00           C  
ATOM   2947  CE2 PHE A2091      76.938  21.037  18.684  1.00  0.00           C  
ATOM   2948  CZ  PHE A2091      77.656  22.212  18.221  1.00  0.00           C  
ATOM   2949  N   GLN A2092      80.867  15.967  21.030  1.00  0.00           N  
ATOM   2950  CA  GLN A2092      81.483  14.640  21.034  1.00  0.00           C  
ATOM   2951  C   GLN A2092      80.506  13.629  21.624  1.00  0.00           C  
ATOM   2952  O   GLN A2092      80.169  12.636  20.935  1.00  0.00           O  
ATOM   2953  CB  GLN A2092      82.752  14.680  21.896  1.00  0.00           C  
ATOM   2954  CG  GLN A2092      83.495  13.357  22.080  1.00  0.00           C  
ATOM   2955  CD  GLN A2092      84.459  13.365  23.278  1.00  0.00           C  
ATOM   2956  OE1 GLN A2092      85.477  14.062  23.270  1.00  0.00           O  
ATOM   2957  NE2 GLN A2092      84.134  12.585  24.310  1.00  0.00           N  
ATOM   2958  OXT GLN A2092      80.113  13.858  22.791  1.00  0.00           O  
TER
END
