# Supplementary material for: Backbone Brackets and Arginine Tweezers delineate Class I and Class II aminoacyl tRNA synthetases
Source: PLoS Comput Biol. 2018 Apr 16;14(4):e1006101. doi: 10.1371/journal.pcbi.1006101 (PMC5919687; doi:10.1371/journal.pcbi.1006101)
Supplement: S11 File — All structures of Class I aaRS with residues renumbered according to the MSA. (GZ) [file pcbi.1006101.s023.tar.gz › 1ulh_B_renum.pdb]

ATOM      1  N   GLU B 165      16.289  22.318   4.723  1.00  0.00           N  
ATOM      2  CA  GLU B 165      17.606  22.693   5.293  1.00  0.00           C  
ATOM      3  C   GLU B 165      18.345  21.479   5.827  1.00  0.00           C  
ATOM      4  O   GLU B 165      19.485  21.254   5.466  1.00  0.00           O  
ATOM      5  CB  GLU B 165      17.439  23.709   6.425  1.00  0.00           C  
ATOM      6  CG  GLU B 165      16.313  23.382   7.409  1.00  0.00           C  
ATOM      7  CD  GLU B 165      16.578  23.902   8.816  1.00  0.00           C  
ATOM      8  OE1 GLU B 165      16.817  25.116   8.971  1.00  0.00           O  
ATOM      9  OE2 GLU B 165      16.542  23.094   9.771  1.00  0.00           O  
ATOM     10  N   ASP B 166      17.679  20.710   6.682  1.00  0.00           N  
ATOM     11  CA  ASP B 166      18.248  19.528   7.301  1.00  0.00           C  
ATOM     12  C   ASP B 166      19.707  19.606   7.802  1.00  0.00           C  
ATOM     13  O   ASP B 166      19.892  19.718   9.011  1.00  0.00           O  
ATOM     14  CB  ASP B 166      18.041  18.298   6.396  1.00  0.00           C  
ATOM     15  CG  ASP B 166      16.650  17.647   6.597  1.00  0.00           C  
ATOM     16  OD1 ASP B 166      16.082  17.759   7.704  1.00  0.00           O  
ATOM     17  OD2 ASP B 166      16.133  17.020   5.661  1.00  0.00           O  
ATOM     18  N   PHE B 167      20.716  19.574   6.929  1.00  0.00           N  
ATOM     19  CA  PHE B 167      22.105  19.606   7.399  1.00  0.00           C  
ATOM     20  C   PHE B 167      23.044  20.798   7.146  1.00  0.00           C  
ATOM     21  O   PHE B 167      23.339  21.143   5.999  1.00  0.00           O  
ATOM     22  CB  PHE B 167      22.816  18.344   6.936  1.00  0.00           C  
ATOM     23  CG  PHE B 167      23.878  17.879   7.885  1.00  0.00           C  
ATOM     24  CD1 PHE B 167      23.529  17.274   9.133  1.00  0.00           C  
ATOM     25  CD2 PHE B 167      25.242  18.052   7.560  1.00  0.00           C  
ATOM     26  CE1 PHE B 167      24.562  16.828  10.069  1.00  0.00           C  
ATOM     27  CE2 PHE B 167      26.302  17.624   8.463  1.00  0.00           C  
ATOM     28  CZ  PHE B 167      25.956  17.005   9.724  1.00  0.00           C  
ATOM     29  N   VAL B 168      23.539  21.384   8.243  1.00  0.00           N  
ATOM     30  CA  VAL B 168      24.490  22.522   8.239  1.00  0.00           C  
ATOM     31  C   VAL B 168      25.574  22.352   9.324  1.00  0.00           C  
ATOM     32  O   VAL B 168      25.297  22.469  10.507  1.00  0.00           O  
ATOM     33  CB  VAL B 168      23.763  23.897   8.476  1.00  0.00           C  
ATOM     34  CG1 VAL B 168      24.787  25.051   8.574  1.00  0.00           C  
ATOM     35  CG2 VAL B 168      22.780  24.179   7.327  1.00  0.00           C  
ATOM     36  N   ASP B 169      26.810  22.107   8.896  1.00  0.00           N  
ATOM     37  CA  ASP B 169      27.919  21.926   9.808  1.00  0.00           C  
ATOM     38  C   ASP B 169      29.142  22.660   9.305  1.00  0.00           C  
ATOM     39  O   ASP B 169      29.059  23.321   8.278  1.00  0.00           O  
ATOM     40  CB  ASP B 169      28.233  20.432   9.939  1.00  0.00           C  
ATOM     41  CG  ASP B 169      27.491  19.807  11.098  1.00  0.00           C  
ATOM     42  OD1 ASP B 169      26.261  20.031  11.199  1.00  0.00           O  
ATOM     43  OD2 ASP B 169      28.126  19.087  11.908  1.00  0.00           O  
ATOM     44  N   PRO B 170      30.265  22.612  10.036  1.00  0.00           N  
ATOM     45  CA  PRO B 170      31.438  23.330   9.548  1.00  0.00           C  
ATOM     46  C   PRO B 170      32.050  22.700   8.311  1.00  0.00           C  
ATOM     47  O   PRO B 170      32.962  23.288   7.728  1.00  0.00           O  
ATOM     48  CB  PRO B 170      32.398  23.290  10.725  1.00  0.00           C  
ATOM     49  CG  PRO B 170      31.485  23.324  11.886  1.00  0.00           C  
ATOM     50  CD  PRO B 170      30.436  22.344  11.496  1.00  0.00           C  
ATOM     51  N   TRP B 171      31.576  21.517   7.920  1.00  0.00           N  
ATOM     52  CA  TRP B 171      32.136  20.842   6.734  1.00  0.00           C  
ATOM     53  C   TRP B 171      31.149  20.530   5.612  1.00  0.00           C  
ATOM     54  O   TRP B 171      31.561  20.186   4.504  1.00  0.00           O  
ATOM     55  CB  TRP B 171      32.843  19.553   7.140  1.00  0.00           C  
ATOM     56  CG  TRP B 171      33.925  19.760   8.132  1.00  0.00           C  
ATOM     57  CD1 TRP B 171      35.253  19.969   7.879  1.00  0.00           C  
ATOM     58  CD2 TRP B 171      33.770  19.769   9.546  1.00  0.00           C  
ATOM     59  NE1 TRP B 171      35.951  20.101   9.063  1.00  0.00           N  
ATOM     60  CE2 TRP B 171      35.070  19.984  10.106  1.00  0.00           C  
ATOM     61  CE3 TRP B 171      32.652  19.615  10.413  1.00  0.00           C  
ATOM     62  CZ2 TRP B 171      35.295  20.052  11.527  1.00  0.00           C  
ATOM     63  CZ3 TRP B 171      32.862  19.682  11.851  1.00  0.00           C  
ATOM     64  CH2 TRP B 171      34.197  19.900  12.377  1.00  0.00           C  
ATOM     65  N   THR B 172      29.853  20.605   5.892  1.00  0.00           N  
ATOM     66  CA  THR B 172      28.863  20.341   4.857  1.00  0.00           C  
ATOM     67  C   THR B 172      27.585  21.171   5.067  1.00  0.00           C  
ATOM     68  O   THR B 172      27.203  21.495   6.196  1.00  0.00           O  
ATOM     69  CB  THR B 172      28.446  18.817   4.762  1.00  0.00           C  
ATOM     70  OG1 THR B 172      27.471  18.538   5.752  1.00  0.00           O  
ATOM     71  CG2 THR B 172      29.613  17.861   4.962  1.00  0.00           C  
ATOM     72  N   VAL B 173      26.945  21.518   3.953  1.00  0.00           N  
ATOM     73  CA  VAL B 173      25.692  22.274   3.948  1.00  0.00           C  
ATOM     74  C   VAL B 173      24.871  21.617   2.835  1.00  0.00           C  
ATOM     75  O   VAL B 173      25.286  21.615   1.679  1.00  0.00           O  
ATOM     76  CB  VAL B 173      25.929  23.775   3.622  1.00  0.00           C  
ATOM     77  CG1 VAL B 173      24.593  24.509   3.536  1.00  0.00           C  
ATOM     78  CG2 VAL B 173      26.802  24.427   4.713  1.00  0.00           C  
ATOM     79  N   GLN B 174      23.719  21.058   3.190  1.00  0.00           N  
ATOM     80  CA  GLN B 174      22.895  20.355   2.224  1.00  0.00           C  
ATOM     81  C   GLN B 174      21.421  20.549   2.478  1.00  0.00           C  
ATOM     82  O   GLN B 174      21.001  20.574   3.622  1.00  0.00           O  
ATOM     83  CB  GLN B 174      23.186  18.859   2.311  1.00  0.00           C  
ATOM     84  CG  GLN B 174      23.237  18.147   0.983  1.00  0.00           C  
ATOM     85  CD  GLN B 174      24.537  18.361   0.277  1.00  0.00           C  
ATOM     86  OE1 GLN B 174      24.597  18.365  -0.961  1.00  0.00           O  
ATOM     87  NE2 GLN B 174      25.606  18.523   1.063  1.00  0.00           N  
ATOM     88  N   THR B 175      20.647  20.662   1.401  1.00  0.00           N  
ATOM     89  CA  THR B 175      19.191  20.807   1.476  1.00  0.00           C  
ATOM     90  C   THR B 175      18.634  20.109   0.234  1.00  0.00           C  
ATOM     91  O   THR B 175      19.338  19.957  -0.770  1.00  0.00           O  
ATOM     92  CB  THR B 175      18.721  22.295   1.428  1.00  0.00           C  
ATOM     93  OG1 THR B 175      19.502  23.092   2.319  1.00  0.00           O  
ATOM     94  CG2 THR B 175      17.257  22.405   1.824  1.00  0.00           C  
ATOM     95  N   SER B 176      17.378  19.687   0.315  1.00  0.00           N  
ATOM     96  CA  SER B 176      16.697  19.036  -0.793  1.00  0.00           C  
ATOM     97  C   SER B 176      16.090  20.163  -1.624  1.00  0.00           C  
ATOM     98  O   SER B 176      16.082  20.108  -2.852  1.00  0.00           O  
ATOM     99  CB  SER B 176      15.589  18.134  -0.252  1.00  0.00           C  
ATOM    100  OG  SER B 176      14.724  18.879   0.600  1.00  0.00           O  
ATOM    101  N   SER B 177      15.621  21.193  -0.918  1.00  0.00           N  
ATOM    102  CA  SER B 177      14.972  22.386  -1.481  1.00  0.00           C  
ATOM    103  C   SER B 177      15.805  23.389  -2.282  1.00  0.00           C  
ATOM    104  O   SER B 177      16.800  23.918  -1.796  1.00  0.00           O  
ATOM    105  CB  SER B 177      14.278  23.160  -0.362  1.00  0.00           C  
ATOM    106  OG  SER B 177      13.922  24.470  -0.780  1.00  0.00           O  
ATOM    107  N   ALA B 178      15.339  23.708  -3.488  1.00  0.00           N  
ATOM    108  CA  ALA B 178      16.033  24.654  -4.352  1.00  0.00           C  
ATOM    109  C   ALA B 178      15.986  26.088  -3.820  1.00  0.00           C  
ATOM    110  O   ALA B 178      16.777  26.931  -4.238  1.00  0.00           O  
ATOM    111  CB  ALA B 178      15.453  24.588  -5.742  1.00  0.00           C  
ATOM    112  N   LYS B 179      15.055  26.358  -2.909  1.00  0.00           N  
ATOM    113  CA  LYS B 179      14.950  27.680  -2.302  1.00  0.00           C  
ATOM    114  C   LYS B 179      16.075  27.890  -1.277  1.00  0.00           C  
ATOM    115  O   LYS B 179      16.287  29.009  -0.805  1.00  0.00           O  
ATOM    116  CB  LYS B 179      13.596  27.856  -1.618  1.00  0.00           C  
ATOM    117  CG  LYS B 179      12.460  28.088  -2.579  1.00  0.00           C  
ATOM    118  CD  LYS B 179      11.167  28.390  -1.839  1.00  0.00           C  
ATOM    119  CE  LYS B 179      10.054  28.739  -2.816  1.00  0.00           C  
ATOM    120  NZ  LYS B 179       8.787  29.085  -2.115  1.00  0.00           N  
ATOM    121  N   GLY B 180      16.787  26.810  -0.943  1.00  0.00           N  
ATOM    122  CA  GLY B 180      17.885  26.885   0.016  1.00  0.00           C  
ATOM    123  C   GLY B 180      17.553  26.535   1.458  1.00  0.00           C  
ATOM    124  O   GLY B 180      16.426  26.160   1.784  1.00  0.00           O  
ATOM    125  N   ILE B 182      18.550  26.672   2.327  1.00  0.00           N  
ATOM    126  CA  ILE B 182      18.394  26.371   3.746  1.00  0.00           C  
ATOM    127  C   ILE B 182      17.326  27.260   4.359  1.00  0.00           C  
ATOM    128  O   ILE B 182      17.337  28.468   4.153  1.00  0.00           O  
ATOM    129  CB  ILE B 182      19.746  26.571   4.530  1.00  0.00           C  
ATOM    130  CG1 ILE B 182      20.770  25.513   4.101  1.00  0.00           C  
ATOM    131  CG2 ILE B 182      19.531  26.467   6.053  1.00  0.00           C  
ATOM    132  CD1 ILE B 182      21.467  25.825   2.796  1.00  0.00           C  
ATOM    133  N   ASP B 183      16.409  26.650   5.106  1.00  0.00           N  
ATOM    134  CA  ASP B 183      15.345  27.388   5.786  1.00  0.00           C  
ATOM    135  C   ASP B 183      16.000  28.083   6.986  1.00  0.00           C  
ATOM    136  O   ASP B 183      16.128  27.489   8.054  1.00  0.00           O  
ATOM    137  CB  ASP B 183      14.257  26.419   6.269  1.00  0.00           C  
ATOM    138  CG  ASP B 183      13.097  27.127   6.978  1.00  0.00           C  
ATOM    139  OD1 ASP B 183      13.327  27.999   7.849  1.00  0.00           O  
ATOM    140  OD2 ASP B 183      11.934  26.790   6.674  1.00  0.00           O  
ATOM    141  N   TYR B 184      16.383  29.345   6.821  1.00  0.00           N  
ATOM    142  CA  TYR B 184      17.059  30.062   7.893  1.00  0.00           C  
ATOM    143  C   TYR B 184      16.298  30.353   9.195  1.00  0.00           C  
ATOM    144  O   TYR B 184      16.929  30.498  10.247  1.00  0.00           O  
ATOM    145  CB  TYR B 184      17.682  31.335   7.325  1.00  0.00           C  
ATOM    146  CG  TYR B 184      18.766  31.040   6.310  1.00  0.00           C  
ATOM    147  CD1 TYR B 184      18.539  31.240   4.912  1.00  0.00           C  
ATOM    148  CD2 TYR B 184      20.027  30.510   6.722  1.00  0.00           C  
ATOM    149  CE1 TYR B 184      19.570  30.905   3.921  1.00  0.00           C  
ATOM    150  CE2 TYR B 184      21.060  30.172   5.753  1.00  0.00           C  
ATOM    151  CZ  TYR B 184      20.813  30.377   4.361  1.00  0.00           C  
ATOM    152  OH  TYR B 184      21.795  30.076   3.446  1.00  0.00           O  
ATOM    153  N   ASP B 185      14.970  30.425   9.150  1.00  0.00           N  
ATOM    154  CA  ASP B 185      14.197  30.683  10.371  1.00  0.00           C  
ATOM    155  C   ASP B 185      14.161  29.432  11.236  1.00  0.00           C  
ATOM    156  O   ASP B 185      13.927  29.507  12.446  1.00  0.00           O  
ATOM    157  CB  ASP B 185      12.762  31.096  10.040  1.00  0.00           C  
ATOM    158  CG  ASP B 185      12.705  32.360   9.234  1.00  0.00           C  
ATOM    159  OD1 ASP B 185      13.102  32.317   8.051  1.00  0.00           O  
ATOM    160  OD2 ASP B 185      12.279  33.396   9.788  1.00  0.00           O  
ATOM    161  N   LYS B 186      14.376  28.288  10.594  1.00  0.00           N  
ATOM    162  CA  LYS B 186      14.386  27.002  11.275  1.00  0.00           C  
ATOM    163  C   LYS B 186      15.751  26.742  11.877  1.00  0.00           C  
ATOM    164  O   LYS B 186      15.845  26.181  12.965  1.00  0.00           O  
ATOM    165  CB  LYS B 186      14.037  25.864  10.307  1.00  0.00           C  
ATOM    166  CG  LYS B 186      12.538  25.650  10.097  1.00  0.00           C  
ATOM    167  CD  LYS B 186      12.228  24.548   9.070  1.00  0.00           C  
ATOM    168  CE  LYS B 186      12.613  23.152   9.567  1.00  0.00           C  
ATOM    169  NZ  LYS B 186      12.340  22.090   8.554  1.00  0.00           N  
ATOM    170  N   LEU B 187      16.802  27.145  11.164  1.00  0.00           N  
ATOM    171  CA  LEU B 187      18.160  26.956  11.648  1.00  0.00           C  
ATOM    172  C   LEU B 187      18.330  27.758  12.912  1.00  0.00           C  
ATOM    173  O   LEU B 187      19.115  27.395  13.780  1.00  0.00           O  
ATOM    174  CB  LEU B 187      19.195  27.427  10.631  1.00  0.00           C  
ATOM    175  CG  LEU B 187      20.238  26.453  10.062  1.00  0.00           C  
ATOM    176  CD1 LEU B 187      21.447  27.268   9.664  1.00  0.00           C  
ATOM    177  CD2 LEU B 187      20.666  25.381  11.059  1.00  0.00           C  
ATOM    178  N   ILE B 188      17.583  28.853  13.001  1.00  0.00           N  
ATOM    179  CA  ILE B 188      17.615  29.728  14.163  1.00  0.00           C  
ATOM    180  C   ILE B 188      16.979  29.012  15.362  1.00  0.00           C  
ATOM    181  O   ILE B 188      17.391  29.222  16.511  1.00  0.00           O  
ATOM    182  CB  ILE B 188      16.876  31.094  13.853  1.00  0.00           C  
ATOM    183  CG1 ILE B 188      17.824  32.014  13.075  1.00  0.00           C  
ATOM    184  CG2 ILE B 188      16.370  31.792  15.154  1.00  0.00           C  
ATOM    185  CD1 ILE B 188      17.224  33.348  12.671  1.00  0.00           C  
ATOM    186  N   VAL B 189      15.975  28.182  15.098  1.00  0.00           N  
ATOM    187  CA  VAL B 189      15.301  27.462  16.168  1.00  0.00           C  
ATOM    188  C   VAL B 189      16.186  26.315  16.675  1.00  0.00           C  
ATOM    189  O   VAL B 189      16.373  26.148  17.881  1.00  0.00           O  
ATOM    190  CB  VAL B 189      13.936  26.912  15.694  1.00  0.00           C  
ATOM    191  CG1 VAL B 189      13.175  26.322  16.870  1.00  0.00           C  
ATOM    192  CG2 VAL B 189      13.115  28.037  15.068  1.00  0.00           C  
ATOM    193  N   ARG B 190      16.736  25.542  15.748  1.00  0.00           N  
ATOM    194  CA  ARG B 190      17.601  24.428  16.094  1.00  0.00           C  
ATOM    195  C   ARG B 190      18.881  24.847  16.797  1.00  0.00           C  
ATOM    196  O   ARG B 190      19.233  24.292  17.835  1.00  0.00           O  
ATOM    197  CB  ARG B 190      17.973  23.672  14.843  1.00  0.00           C  
ATOM    198  CG  ARG B 190      16.846  22.869  14.243  1.00  0.00           C  
ATOM    199  CD  ARG B 190      17.231  22.390  12.841  1.00  0.00           C  
ATOM    200  NE  ARG B 190      18.670  22.035  12.791  1.00  0.00           N  
ATOM    201  CZ  ARG B 190      19.296  21.632  11.688  1.00  0.00           C  
ATOM    202  NH1 ARG B 190      18.635  21.523  10.548  1.00  0.00           N  
ATOM    203  NH2 ARG B 190      20.579  21.347  11.731  1.00  0.00           N  
ATOM    204  N   PHE B 191      19.579  25.815  16.212  1.00  0.00           N  
ATOM    205  CA  PHE B 191      20.829  26.323  16.761  1.00  0.00           C  
ATOM    206  C   PHE B 191      20.654  27.186  18.020  1.00  0.00           C  
ATOM    207  O   PHE B 191      21.600  27.376  18.783  1.00  0.00           O  
ATOM    208  CB  PHE B 191      21.587  27.108  15.675  1.00  0.00           C  
ATOM    209  CG  PHE B 191      22.290  26.245  14.621  1.00  0.00           C  
ATOM    210  CD1 PHE B 191      22.159  24.809  14.586  1.00  0.00           C  
ATOM    211  CD2 PHE B 191      23.122  26.877  13.649  1.00  0.00           C  
ATOM    212  CE1 PHE B 191      22.862  24.001  13.588  1.00  0.00           C  
ATOM    213  CE2 PHE B 191      23.834  26.101  12.635  1.00  0.00           C  
ATOM    214  CZ  PHE B 191      23.705  24.653  12.613  1.00  0.00           C  
ATOM    215  N   GLY B 195      19.450  27.708  18.227  1.00  0.00           N  
ATOM    216  CA  GLY B 195      19.177  28.521  19.400  1.00  0.00           C  
ATOM    217  C   GLY B 195      19.633  29.970  19.348  1.00  0.00           C  
ATOM    218  O   GLY B 195      19.706  30.640  20.388  1.00  0.00           O  
ATOM    219  N   SER B 196      19.950  30.461  18.152  1.00  0.00           N  
ATOM    220  CA  SER B 196      20.384  31.845  17.998  1.00  0.00           C  
ATOM    221  C   SER B 196      19.148  32.730  17.973  1.00  0.00           C  
ATOM    222  O   SER B 196      18.035  32.269  18.210  1.00  0.00           O  
ATOM    223  CB  SER B 196      21.166  32.020  16.701  1.00  0.00           C  
ATOM    224  OG  SER B 196      20.322  31.775  15.588  1.00  0.00           O  
ATOM    225  N   SER B 197      19.342  34.008  17.695  1.00  0.00           N  
ATOM    226  CA  SER B 197      18.214  34.920  17.640  1.00  0.00           C  
ATOM    227  C   SER B 197      18.153  35.652  16.302  1.00  0.00           C  
ATOM    228  O   SER B 197      19.182  35.963  15.685  1.00  0.00           O  
ATOM    229  CB  SER B 197      18.287  35.913  18.798  1.00  0.00           C  
ATOM    230  OG  SER B 197      19.550  36.537  18.818  1.00  0.00           O  
ATOM    231  N   LYS B 198      16.929  35.904  15.859  1.00  0.00           N  
ATOM    232  CA  LYS B 198      16.676  36.588  14.599  1.00  0.00           C  
ATOM    233  C   LYS B 198      16.978  38.074  14.724  1.00  0.00           C  
ATOM    234  O   LYS B 198      16.620  38.699  15.716  1.00  0.00           O  
ATOM    235  CB  LYS B 198      15.209  36.373  14.196  1.00  0.00           C  
ATOM    236  CG  LYS B 198      14.680  37.207  13.013  1.00  0.00           C  
ATOM    237  CD  LYS B 198      15.378  36.881  11.704  1.00  0.00           C  
ATOM    238  CE  LYS B 198      14.786  37.684  10.552  1.00  0.00           C  
ATOM    239  NZ  LYS B 198      15.658  37.605   9.347  1.00  0.00           N  
ATOM    240  N   ILE B 199      17.648  38.629  13.721  1.00  0.00           N  
ATOM    241  CA  ILE B 199      17.960  40.050  13.720  1.00  0.00           C  
ATOM    242  C   ILE B 199      16.666  40.806  13.392  1.00  0.00           C  
ATOM    243  O   ILE B 199      16.200  40.825  12.243  1.00  0.00           O  
ATOM    244  CB  ILE B 199      19.113  40.356  12.717  1.00  0.00           C  
ATOM    245  CG1 ILE B 199      20.405  39.721  13.263  1.00  0.00           C  
ATOM    246  CG2 ILE B 199      19.297  41.869  12.535  1.00  0.00           C  
ATOM    247  CD1 ILE B 199      21.629  39.844  12.387  1.00  0.00           C  
ATOM    248  N   ASP B 200      16.085  41.398  14.433  1.00  0.00           N  
ATOM    249  CA  ASP B 200      14.835  42.147  14.350  1.00  0.00           C  
ATOM    250  C   ASP B 200      14.886  43.433  13.571  1.00  0.00           C  
ATOM    251  O   ASP B 200      15.964  43.987  13.337  1.00  0.00           O  
ATOM    252  CB  ASP B 200      14.334  42.481  15.751  1.00  0.00           C  
ATOM    253  CG  ASP B 200      13.653  41.318  16.410  1.00  0.00           C  
ATOM    254  OD1 ASP B 200      12.646  40.845  15.843  1.00  0.00           O  
ATOM    255  OD2 ASP B 200      14.118  40.879  17.487  1.00  0.00           O  
ATOM    256  N   LYS B 201      13.693  43.919  13.221  1.00  0.00           N  
ATOM    257  CA  LYS B 201      13.551  45.147  12.482  1.00  0.00           C  
ATOM    258  C   LYS B 201      14.187  46.235  13.272  1.00  0.00           C  
ATOM    259  O   LYS B 201      14.906  46.976  12.658  1.00  0.00           O  
ATOM    260  CB  LYS B 201      12.086  45.518  12.250  1.00  0.00           C  
ATOM    261  CG  LYS B 201      11.305  44.587  11.334  1.00  0.00           C  
ATOM    262  CD  LYS B 201       9.863  45.072  11.185  1.00  0.00           C  
ATOM    263  CE  LYS B 201       8.941  44.005  10.638  1.00  0.00           C  
ATOM    264  NZ  LYS B 201       7.519  44.416  10.802  1.00  0.00           N  
ATOM    265  N   GLU B 202      13.929  46.282  14.590  1.00  0.00           N  
ATOM    266  CA  GLU B 202      14.435  47.305  15.522  1.00  0.00           C  
ATOM    267  C   GLU B 202      15.867  47.166  16.069  1.00  0.00           C  
ATOM    268  O   GLU B 202      16.409  48.107  16.658  1.00  0.00           O  
ATOM    269  CB  GLU B 202      13.465  47.500  16.698  1.00  0.00           C  
ATOM    270  CG  GLU B 202      13.127  48.959  16.983  1.00  0.00           C  
ATOM    271  CD  GLU B 202      12.261  49.610  15.912  1.00  0.00           C  
ATOM    272  OE1 GLU B 202      12.685  50.657  15.364  1.00  0.00           O  
ATOM    273  OE2 GLU B 202      11.169  49.073  15.613  1.00  0.00           O  
ATOM    274  N   LEU B 203      16.500  46.017  15.850  1.00  0.00           N  
ATOM    275  CA  LEU B 203      17.873  45.837  16.319  1.00  0.00           C  
ATOM    276  C   LEU B 203      18.793  46.526  15.319  1.00  0.00           C  
ATOM    277  O   LEU B 203      19.866  47.020  15.669  1.00  0.00           O  
ATOM    278  CB  LEU B 203      18.226  44.346  16.439  1.00  0.00           C  
ATOM    279  CG  LEU B 203      19.552  43.962  17.133  1.00  0.00           C  
ATOM    280  CD1 LEU B 203      19.438  42.541  17.646  1.00  0.00           C  
ATOM    281  CD2 LEU B 203      20.747  44.068  16.200  1.00  0.00           C  
ATOM    282  N   ILE B 204      18.346  46.577  14.072  1.00  0.00           N  
ATOM    283  CA  ILE B 204      19.098  47.204  12.987  1.00  0.00           C  
ATOM    284  C   ILE B 204      19.265  48.737  13.174  1.00  0.00           C  
ATOM    285  O   ILE B 204      20.281  49.314  12.811  1.00  0.00           O  
ATOM    286  CB  ILE B 204      18.375  46.899  11.648  1.00  0.00           C  
ATOM    287  CG1 ILE B 204      18.025  45.408  11.619  1.00  0.00           C  
ATOM    288  CG2 ILE B 204      19.174  47.426  10.476  1.00  0.00           C  
ATOM    289  CD1 ILE B 204      17.173  44.955  10.487  1.00  0.00           C  
ATOM    290  N   ASN B 205      18.264  49.369  13.767  1.00  0.00           N  
ATOM    291  CA  ASN B 205      18.196  50.811  13.997  1.00  0.00           C  
ATOM    292  C   ASN B 205      19.169  51.145  15.077  1.00  0.00           C  
ATOM    293  O   ASN B 205      19.863  52.155  15.014  1.00  0.00           O  
ATOM    294  CB  ASN B 205      16.808  51.268  14.490  1.00  0.00           C  
ATOM    295  CG  ASN B 205      15.752  51.337  13.387  1.00  0.00           C  
ATOM    296  OD1 ASN B 205      14.596  51.673  13.654  1.00  0.00           O  
ATOM    297  ND2 ASN B 205      16.134  50.991  12.157  1.00  0.00           N  
ATOM    298  N   ARG B 206      19.194  50.284  16.084  1.00  0.00           N  
ATOM    299  CA  ARG B 206      20.080  50.458  17.208  1.00  0.00           C  
ATOM    300  C   ARG B 206      21.506  50.498  16.684  1.00  0.00           C  
ATOM    301  O   ARG B 206      22.351  51.189  17.242  1.00  0.00           O  
ATOM    302  CB  ARG B 206      19.862  49.309  18.185  1.00  0.00           C  
ATOM    303  CG  ARG B 206      20.772  49.315  19.372  1.00  0.00           C  
ATOM    304  CD  ARG B 206      19.974  49.056  20.631  1.00  0.00           C  
ATOM    305  NE  ARG B 206      20.819  48.644  21.747  1.00  0.00           N  
ATOM    306  CZ  ARG B 206      21.821  49.350  22.266  1.00  0.00           C  
ATOM    307  NH1 ARG B 206      22.153  50.546  21.787  1.00  0.00           N  
ATOM    308  NH2 ARG B 206      22.501  48.856  23.292  1.00  0.00           N  
ATOM    309  N   ILE B 207      21.747  49.779  15.584  1.00  0.00           N  
ATOM    310  CA  ILE B 207      23.070  49.721  14.938  1.00  0.00           C  
ATOM    311  C   ILE B 207      23.319  51.066  14.263  1.00  0.00           C  
ATOM    312  O   ILE B 207      24.441  51.554  14.203  1.00  0.00           O  
ATOM    313  CB  ILE B 207      23.137  48.635  13.811  1.00  0.00           C  
ATOM    314  CG1 ILE B 207      22.430  47.340  14.223  1.00  0.00           C  
ATOM    315  CG2 ILE B 207      24.551  48.393  13.423  1.00  0.00           C  
ATOM    316  CD1 ILE B 207      23.098  46.519  15.301  1.00  0.00           C  
ATOM    317  N   GLU B 208      22.242  51.632  13.731  1.00  0.00           N  
ATOM    318  CA  GLU B 208      22.278  52.908  13.038  1.00  0.00           C  
ATOM    319  C   GLU B 208      22.516  54.040  14.014  1.00  0.00           C  
ATOM    320  O   GLU B 208      23.419  54.829  13.823  1.00  0.00           O  
ATOM    321  CB  GLU B 208      20.960  53.124  12.270  1.00  0.00           C  
ATOM    322  CG  GLU B 208      20.876  54.467  11.539  1.00  0.00           C  
ATOM    323  CD  GLU B 208      19.917  54.466  10.366  1.00  0.00           C  
ATOM    324  OE1 GLU B 208      18.708  54.227  10.593  1.00  0.00           O  
ATOM    325  OE2 GLU B 208      20.368  54.712   9.227  1.00  0.00           O  
ATOM    326  N   ARG B 209      21.683  54.120  15.044  1.00  0.00           N  
ATOM    327  CA  ARG B 209      21.796  55.145  16.083  1.00  0.00           C  
ATOM    328  C   ARG B 209      23.162  55.116  16.745  1.00  0.00           C  
ATOM    329  O   ARG B 209      23.785  56.158  16.960  1.00  0.00           O  
ATOM    330  CB  ARG B 209      20.769  54.895  17.183  1.00  0.00           C  
ATOM    331  CG  ARG B 209      19.417  55.543  17.040  1.00  0.00           C  
ATOM    332  CD  ARG B 209      18.528  55.079  18.180  1.00  0.00           C  
ATOM    333  NE  ARG B 209      17.554  54.092  17.742  1.00  0.00           N  
ATOM    334  CZ  ARG B 209      17.360  52.910  18.314  1.00  0.00           C  
ATOM    335  NH1 ARG B 209      18.080  52.538  19.365  1.00  0.00           N  
ATOM    336  NH2 ARG B 209      16.439  52.091  17.826  1.00  0.00           N  
ATOM    337  N   ALA B 210      23.608  53.908  17.084  1.00  0.00           N  
ATOM    338  CA  ALA B 210      24.875  53.720  17.769  1.00  0.00           C  
ATOM    339  C   ALA B 210      26.087  54.022  16.919  1.00  0.00           C  
ATOM    340  O   ALA B 210      27.144  54.354  17.449  1.00  0.00           O  
ATOM    341  CB  ALA B 210      24.965  52.305  18.313  1.00  0.00           C  
ATOM    342  N   THR B 211      25.943  53.932  15.599  1.00  0.00           N  
ATOM    343  CA  THR B 211      27.081  54.185  14.715  1.00  0.00           C  
ATOM    344  C   THR B 211      26.963  55.367  13.780  1.00  0.00           C  
ATOM    345  O   THR B 211      27.916  55.687  13.069  1.00  0.00           O  
ATOM    346  CB  THR B 211      27.374  52.978  13.870  1.00  0.00           C  
ATOM    347  OG1 THR B 211      26.307  52.767  12.939  1.00  0.00           O  
ATOM    348  CG2 THR B 211      27.575  51.768  14.757  1.00  0.00           C  
ATOM    349  N   GLY B 212      25.793  55.999  13.781  1.00  0.00           N  
ATOM    350  CA  GLY B 212      25.543  57.147  12.931  1.00  0.00           C  
ATOM    351  C   GLY B 212      25.874  56.881  11.478  1.00  0.00           C  
ATOM    352  O   GLY B 212      26.381  57.760  10.781  1.00  0.00           O  
ATOM    353  N   GLN B 214      25.620  55.651  11.036  1.00  0.00           N  
ATOM    354  CA  GLN B 214      25.869  55.238   9.657  1.00  0.00           C  
ATOM    355  C   GLN B 214      24.705  54.373   9.219  1.00  0.00           C  
ATOM    356  O   GLN B 214      24.009  53.800  10.053  1.00  0.00           O  
ATOM    357  CB  GLN B 214      27.156  54.427   9.563  1.00  0.00           C  
ATOM    358  CG  GLN B 214      28.413  55.224   9.806  1.00  0.00           C  
ATOM    359  CD  GLN B 214      28.877  55.965   8.570  1.00  0.00           C  
ATOM    360  OE1 GLN B 214      28.116  56.716   7.957  1.00  0.00           O  
ATOM    361  NE2 GLN B 214      30.134  55.759   8.198  1.00  0.00           N  
ATOM    362  N   ARG B 215      24.478  54.277   7.915  1.00  0.00           N  
ATOM    363  CA  ARG B 215      23.375  53.454   7.420  1.00  0.00           C  
ATOM    364  C   ARG B 215      23.815  51.995   7.522  1.00  0.00           C  
ATOM    365  O   ARG B 215      24.933  51.667   7.120  1.00  0.00           O  
ATOM    366  CB  ARG B 215      23.056  53.790   5.958  1.00  0.00           C  
ATOM    367  CG  ARG B 215      21.752  53.183   5.479  1.00  0.00           C  
ATOM    368  CD  ARG B 215      21.171  53.968   4.303  1.00  0.00           C  
ATOM    369  NE  ARG B 215      21.785  53.612   3.027  1.00  0.00           N  
ATOM    370  CZ  ARG B 215      21.239  52.777   2.148  1.00  0.00           C  
ATOM    371  NH1 ARG B 215      20.059  52.213   2.405  1.00  0.00           N  
ATOM    372  NH2 ARG B 215      21.873  52.502   1.014  1.00  0.00           N  
ATOM    373  N   PRO B 216      22.948  51.105   8.043  1.00  0.00           N  
ATOM    374  CA  PRO B 216      23.373  49.701   8.145  1.00  0.00           C  
ATOM    375  C   PRO B 216      23.728  49.101   6.790  1.00  0.00           C  
ATOM    376  O   PRO B 216      23.000  49.303   5.824  1.00  0.00           O  
ATOM    377  CB  PRO B 216      22.163  49.013   8.775  1.00  0.00           C  
ATOM    378  CG  PRO B 216      21.485  50.122   9.550  1.00  0.00           C  
ATOM    379  CD  PRO B 216      21.594  51.285   8.599  1.00  0.00           C  
ATOM    380  N   HIS B 217      24.848  48.379   6.724  1.00  0.00           N  
ATOM    381  CA  HIS B 217      25.316  47.709   5.502  1.00  0.00           C  
ATOM    382  C   HIS B 217      24.146  46.902   4.900  1.00  0.00           C  
ATOM    383  O   HIS B 217      23.226  46.488   5.641  1.00  0.00           O  
ATOM    384  CB  HIS B 217      26.518  46.823   5.858  1.00  0.00           C  
ATOM    385  CG  HIS B 217      27.163  46.115   4.699  1.00  0.00           C  
ATOM    386  ND1 HIS B 217      28.466  46.378   4.318  1.00  0.00           N  
ATOM    387  CD2 HIS B 217      26.738  45.090   3.926  1.00  0.00           C  
ATOM    388  CE1 HIS B 217      28.818  45.531   3.364  1.00  0.00           C  
ATOM    389  NE2 HIS B 217      27.801  44.734   3.103  1.00  0.00           N  
ATOM    390  N   HIS B 218      24.145  46.715   3.574  1.00  0.00           N  
ATOM    391  CA  HIS B 218      23.038  45.986   2.951  1.00  0.00           C  
ATOM    392  C   HIS B 218      22.825  44.567   3.420  1.00  0.00           C  
ATOM    393  O   HIS B 218      21.659  44.136   3.492  1.00  0.00           O  
ATOM    394  CB  HIS B 218      23.101  45.985   1.417  1.00  0.00           C  
ATOM    395  CG  HIS B 218      24.419  45.608   0.849  1.00  0.00           C  
ATOM    396  ND1 HIS B 218      25.551  46.372   1.029  1.00  0.00           N  
ATOM    397  CD2 HIS B 218      24.778  44.573   0.056  1.00  0.00           C  
ATOM    398  CE1 HIS B 218      26.559  45.823   0.370  1.00  0.00           C  
ATOM    399  NE2 HIS B 218      26.115  44.729  -0.229  1.00  0.00           N  
ATOM    400  N   PHE B 219      23.907  43.844   3.737  1.00  0.00           N  
ATOM    401  CA  PHE B 219      23.752  42.469   4.237  1.00  0.00           C  
ATOM    402  C   PHE B 219      22.784  42.458   5.421  1.00  0.00           C  
ATOM    403  O   PHE B 219      22.077  41.494   5.644  1.00  0.00           O  
ATOM    404  CB  PHE B 219      25.059  41.847   4.727  1.00  0.00           C  
ATOM    405  CG  PHE B 219      26.125  41.663   3.685  1.00  0.00           C  
ATOM    406  CD1 PHE B 219      25.821  41.340   2.327  1.00  0.00           C  
ATOM    407  CD2 PHE B 219      27.487  41.717   4.094  1.00  0.00           C  
ATOM    408  CE1 PHE B 219      26.883  41.062   1.370  1.00  0.00           C  
ATOM    409  CE2 PHE B 219      28.565  41.448   3.176  1.00  0.00           C  
ATOM    410  CZ  PHE B 219      28.255  41.115   1.797  1.00  0.00           C  
ATOM    411  N   LEU B 220      22.730  43.555   6.161  1.00  0.00           N  
ATOM    412  CA  LEU B 220      21.870  43.685   7.320  1.00  0.00           C  
ATOM    413  C   LEU B 220      20.470  44.008   6.862  1.00  0.00           C  
ATOM    414  O   LEU B 220      19.494  43.412   7.332  1.00  0.00           O  
ATOM    415  CB  LEU B 220      22.392  44.803   8.224  1.00  0.00           C  
ATOM    416  CG  LEU B 220      23.362  44.442   9.358  1.00  0.00           C  
ATOM    417  CD1 LEU B 220      23.731  45.703  10.106  1.00  0.00           C  
ATOM    418  CD2 LEU B 220      22.755  43.404  10.305  1.00  0.00           C  
ATOM    419  N   ARG B 221      20.383  44.952   5.928  1.00  0.00           N  
ATOM    420  CA  ARG B 221      19.099  45.372   5.400  1.00  0.00           C  
ATOM    421  C   ARG B 221      18.372  44.287   4.613  1.00  0.00           C  
ATOM    422  O   ARG B 221      17.156  44.206   4.703  1.00  0.00           O  
ATOM    423  CB  ARG B 221      19.258  46.651   4.570  1.00  0.00           C  
ATOM    424  CG  ARG B 221      19.013  47.911   5.416  1.00  0.00           C  
ATOM    425  CD  ARG B 221      19.012  49.241   4.640  1.00  0.00           C  
ATOM    426  NE  ARG B 221      20.354  49.643   4.249  1.00  0.00           N  
ATOM    427  CZ  ARG B 221      20.930  49.278   3.111  1.00  0.00           C  
ATOM    428  NH1 ARG B 221      20.269  48.523   2.254  1.00  0.00           N  
ATOM    429  NH2 ARG B 221      22.176  49.632   2.857  1.00  0.00           N  
ATOM    430  N   ARG B 222      19.094  43.439   3.879  1.00  0.00           N  
ATOM    431  CA  ARG B 222      18.429  42.373   3.117  1.00  0.00           C  
ATOM    432  C   ARG B 222      18.408  40.995   3.795  1.00  0.00           C  
ATOM    433  O   ARG B 222      18.152  39.981   3.135  1.00  0.00           O  
ATOM    434  CB  ARG B 222      19.050  42.226   1.726  1.00  0.00           C  
ATOM    435  CG  ARG B 222      19.125  43.486   0.970  1.00  0.00           C  
ATOM    436  CD  ARG B 222      19.954  43.304  -0.259  1.00  0.00           C  
ATOM    437  NE  ARG B 222      20.205  44.618  -0.812  1.00  0.00           N  
ATOM    438  CZ  ARG B 222      21.026  44.887  -1.807  1.00  0.00           C  
ATOM    439  NH1 ARG B 222      21.689  43.914  -2.412  1.00  0.00           N  
ATOM    440  NH2 ARG B 222      21.191  46.153  -2.172  1.00  0.00           N  
ATOM    441  N   GLY B 224      18.683  40.965   5.102  1.00  0.00           N  
ATOM    442  CA  GLY B 224      18.670  39.714   5.849  1.00  0.00           C  
ATOM    443  C   GLY B 224      19.707  38.672   5.459  1.00  0.00           C  
ATOM    444  O   GLY B 224      19.430  37.475   5.554  1.00  0.00           O  
ATOM    445  N   ILE B 225      20.880  39.105   5.004  1.00  0.00           N  
ATOM    446  CA  ILE B 225      21.956  38.182   4.634  1.00  0.00           C  
ATOM    447  C   ILE B 225      22.656  37.807   5.937  1.00  0.00           C  
ATOM    448  O   ILE B 225      23.060  36.664   6.125  1.00  0.00           O  
ATOM    449  CB  ILE B 225      22.914  38.829   3.600  1.00  0.00           C  
ATOM    450  CG1 ILE B 225      22.307  38.624   2.204  1.00  0.00           C  
ATOM    451  CG2 ILE B 225      24.340  38.271   3.691  1.00  0.00           C  
ATOM    452  CD1 ILE B 225      22.925  39.468   1.113  1.00  0.00           C  
ATOM    453  N   PHE B 226      22.827  38.798   6.804  1.00  0.00           N  
ATOM    454  CA  PHE B 226      23.361  38.589   8.140  1.00  0.00           C  
ATOM    455  C   PHE B 226      22.033  38.753   8.842  1.00  0.00           C  
ATOM    456  O   PHE B 226      21.513  39.842   8.961  1.00  0.00           O  
ATOM    457  CB  PHE B 226      24.370  39.671   8.513  1.00  0.00           C  
ATOM    458  CG  PHE B 226      25.793  39.240   8.313  1.00  0.00           C  
ATOM    459  CD1 PHE B 226      26.450  38.428   9.302  1.00  0.00           C  
ATOM    460  CD2 PHE B 226      26.472  39.547   7.101  1.00  0.00           C  
ATOM    461  CE1 PHE B 226      27.796  37.911   9.078  1.00  0.00           C  
ATOM    462  CE2 PHE B 226      27.814  39.044   6.835  1.00  0.00           C  
ATOM    463  CZ  PHE B 226      28.481  38.220   7.831  1.00  0.00           C  
ATOM    464  N   PHE B 227      21.471  37.637   9.263  1.00  0.00           N  
ATOM    465  CA  PHE B 227      20.146  37.593   9.854  1.00  0.00           C  
ATOM    466  C   PHE B 227      20.094  37.044  11.275  1.00  0.00           C  
ATOM    467  O   PHE B 227      19.028  37.064  11.906  1.00  0.00           O  
ATOM    468  CB  PHE B 227      19.283  36.685   8.981  1.00  0.00           C  
ATOM    469  CG  PHE B 227      19.703  35.222   9.037  1.00  0.00           C  
ATOM    470  CD1 PHE B 227      20.975  34.804   8.532  1.00  0.00           C  
ATOM    471  CD2 PHE B 227      18.892  34.272   9.724  1.00  0.00           C  
ATOM    472  CE1 PHE B 227      21.454  33.446   8.722  1.00  0.00           C  
ATOM    473  CE2 PHE B 227      19.349  32.909   9.927  1.00  0.00           C  
ATOM    474  CZ  PHE B 227      20.640  32.504   9.423  1.00  0.00           C  
ATOM    475  N   SER B 228      21.220  36.518  11.755  1.00  0.00           N  
ATOM    476  CA  SER B 228      21.258  35.910  13.079  1.00  0.00           C  
ATOM    477  C   SER B 228      22.371  36.423  13.971  1.00  0.00           C  
ATOM    478  O   SER B 228      23.461  36.747  13.500  1.00  0.00           O  
ATOM    479  CB  SER B 228      21.389  34.401  12.934  1.00  0.00           C  
ATOM    480  OG  SER B 228      21.416  33.802  14.207  1.00  0.00           O  
ATOM    481  N   HIS B 229      22.098  36.474  15.267  1.00  0.00           N  
ATOM    482  CA  HIS B 229      23.087  36.966  16.209  1.00  0.00           C  
ATOM    483  C   HIS B 229      22.943  36.315  17.578  1.00  0.00           C  
ATOM    484  O   HIS B 229      21.937  35.666  17.888  1.00  0.00           O  
ATOM    485  CB  HIS B 229      22.926  38.490  16.374  1.00  0.00           C  
ATOM    486  CG  HIS B 229      21.786  38.879  17.268  1.00  0.00           C  
ATOM    487  ND1 HIS B 229      21.944  39.074  18.623  1.00  0.00           N  
ATOM    488  CD2 HIS B 229      20.461  39.011  17.023  1.00  0.00           C  
ATOM    489  CE1 HIS B 229      20.765  39.307  19.175  1.00  0.00           C  
ATOM    490  NE2 HIS B 229      19.846  39.273  18.227  1.00  0.00           N  
ATOM    491  N   ARG B 230      23.951  36.565  18.398  1.00  0.00           N  
ATOM    492  CA  ARG B 230      23.977  36.121  19.775  1.00  0.00           C  
ATOM    493  C   ARG B 230      24.547  37.298  20.568  1.00  0.00           C  
ATOM    494  O   ARG B 230      25.672  37.748  20.309  1.00  0.00           O  
ATOM    495  CB  ARG B 230      24.877  34.895  19.938  1.00  0.00           C  
ATOM    496  CG  ARG B 230      24.312  33.626  19.357  1.00  0.00           C  
ATOM    497  CD  ARG B 230      24.162  32.600  20.451  1.00  0.00           C  
ATOM    498  NE  ARG B 230      23.644  31.318  19.970  1.00  0.00           N  
ATOM    499  CZ  ARG B 230      24.323  30.482  19.193  1.00  0.00           C  
ATOM    500  NH1 ARG B 230      25.543  30.808  18.821  1.00  0.00           N  
ATOM    501  NH2 ARG B 230      23.796  29.338  18.788  1.00  0.00           N  
ATOM    502  N   ASP B 231      23.767  37.806  21.513  1.00  0.00           N  
ATOM    503  CA  ASP B 231      24.204  38.914  22.361  1.00  0.00           C  
ATOM    504  C   ASP B 231      24.702  40.182  21.653  1.00  0.00           C  
ATOM    505  O   ASP B 231      25.566  40.887  22.195  1.00  0.00           O  
ATOM    506  CB  ASP B 231      25.293  38.438  23.349  1.00  0.00           C  
ATOM    507  CG  ASP B 231      24.776  37.427  24.352  1.00  0.00           C  
ATOM    508  OD1 ASP B 231      23.574  37.510  24.701  1.00  0.00           O  
ATOM    509  OD2 ASP B 231      25.574  36.562  24.804  1.00  0.00           O  
ATOM    510  N   MET B 232      24.188  40.486  20.459  1.00  0.00           N  
ATOM    511  CA  MET B 232      24.611  41.716  19.769  1.00  0.00           C  
ATOM    512  C   MET B 232      24.148  42.887  20.636  1.00  0.00           C  
ATOM    513  O   MET B 232      24.820  43.919  20.721  1.00  0.00           O  
ATOM    514  CB  MET B 232      23.987  41.837  18.370  1.00  0.00           C  
ATOM    515  CG  MET B 232      24.506  43.032  17.599  1.00  0.00           C  
ATOM    516  SD  MET B 232      26.227  42.839  17.388  1.00  0.00           S  
ATOM    517  CE  MET B 232      26.724  44.198  16.560  1.00  0.00           C  
ATOM    518  N   ASN B 233      22.999  42.709  21.280  1.00  0.00           N  
ATOM    519  CA  ASN B 233      22.474  43.735  22.170  1.00  0.00           C  
ATOM    520  C   ASN B 233      23.460  44.004  23.313  1.00  0.00           C  
ATOM    521  O   ASN B 233      23.481  45.103  23.867  1.00  0.00           O  
ATOM    522  CB  ASN B 233      21.117  43.324  22.744  1.00  0.00           C  
ATOM    523  CG  ASN B 233      19.965  43.609  21.786  1.00  0.00           C  
ATOM    524  OD1 ASN B 233      20.128  44.342  20.808  1.00  0.00           O  
ATOM    525  ND2 ASN B 233      18.789  43.052  22.077  1.00  0.00           N  
ATOM    526  N   GLN B 234      24.277  43.002  23.650  1.00  0.00           N  
ATOM    527  CA  GLN B 234      25.270  43.152  24.707  1.00  0.00           C  
ATOM    528  C   GLN B 234      26.520  43.839  24.187  1.00  0.00           C  
ATOM    529  O   GLN B 234      27.252  44.464  24.956  1.00  0.00           O  
ATOM    530  CB  GLN B 234      25.619  41.794  25.327  1.00  0.00           C  
ATOM    531  CG  GLN B 234      24.433  41.173  26.076  1.00  0.00           C  
ATOM    532  CD  GLN B 234      24.818  39.991  26.959  1.00  0.00           C  
ATOM    533  OE1 GLN B 234      23.992  39.487  27.732  1.00  0.00           O  
ATOM    534  NE2 GLN B 234      26.070  39.540  26.850  1.00  0.00           N  
ATOM    535  N   VAL B 235      26.771  43.725  22.886  1.00  0.00           N  
ATOM    536  CA  VAL B 235      27.923  44.391  22.283  1.00  0.00           C  
ATOM    537  C   VAL B 235      27.542  45.864  22.173  1.00  0.00           C  
ATOM    538  O   VAL B 235      28.383  46.766  22.307  1.00  0.00           O  
ATOM    539  CB  VAL B 235      28.246  43.803  20.885  1.00  0.00           C  
ATOM    540  CG1 VAL B 235      29.188  44.712  20.088  1.00  0.00           C  
ATOM    541  CG2 VAL B 235      28.908  42.477  21.067  1.00  0.00           C  
ATOM    542  N   LEU B 236      26.259  46.094  21.936  1.00  0.00           N  
ATOM    543  CA  LEU B 236      25.766  47.445  21.822  1.00  0.00           C  
ATOM    544  C   LEU B 236      25.610  48.033  23.201  1.00  0.00           C  
ATOM    545  O   LEU B 236      25.807  49.239  23.392  1.00  0.00           O  
ATOM    546  CB  LEU B 236      24.439  47.467  21.061  1.00  0.00           C  
ATOM    547  CG  LEU B 236      24.648  47.317  19.561  1.00  0.00           C  
ATOM    548  CD1 LEU B 236      23.323  47.062  18.903  1.00  0.00           C  
ATOM    549  CD2 LEU B 236      25.297  48.556  18.979  1.00  0.00           C  
ATOM    550  N   ASP B 237      25.237  47.175  24.150  1.00  0.00           N  
ATOM    551  CA  ASP B 237      25.091  47.576  25.551  1.00  0.00           C  
ATOM    552  C   ASP B 237      26.395  48.252  25.958  1.00  0.00           C  
ATOM    553  O   ASP B 237      26.379  49.325  26.553  1.00  0.00           O  
ATOM    554  CB  ASP B 237      24.875  46.358  26.457  1.00  0.00           C  
ATOM    555  CG  ASP B 237      23.408  46.100  26.773  1.00  0.00           C  
ATOM    556  OD1 ASP B 237      22.527  46.748  26.155  1.00  0.00           O  
ATOM    557  OD2 ASP B 237      23.144  45.230  27.644  1.00  0.00           O  
ATOM    558  N   ALA B 238      27.513  47.638  25.579  1.00  0.00           N  
ATOM    559  CA  ALA B 238      28.843  48.153  25.897  1.00  0.00           C  
ATOM    560  C   ALA B 238      29.374  49.280  25.008  1.00  0.00           C  
ATOM    561  O   ALA B 238      30.027  50.205  25.505  1.00  0.00           O  
ATOM    562  CB  ALA B 238      29.847  47.006  25.905  1.00  0.00           C  
ATOM    563  N   TYR B 240      29.129  49.196  23.704  1.00  0.00           N  
ATOM    564  CA  TYR B 240      29.612  50.229  22.783  1.00  0.00           C  
ATOM    565  C   TYR B 240      29.030  51.590  23.162  1.00  0.00           C  
ATOM    566  O   TYR B 240      29.721  52.612  23.091  1.00  0.00           O  
ATOM    567  CB  TYR B 240      29.229  49.900  21.345  1.00  0.00           C  
ATOM    568  CG  TYR B 240      29.790  50.870  20.333  1.00  0.00           C  
ATOM    569  CD1 TYR B 240      31.185  50.907  20.051  1.00  0.00           C  
ATOM    570  CD2 TYR B 240      28.928  51.757  19.619  1.00  0.00           C  
ATOM    571  CE1 TYR B 240      31.731  51.824  19.049  1.00  0.00           C  
ATOM    572  CE2 TYR B 240      29.456  52.678  18.615  1.00  0.00           C  
ATOM    573  CZ  TYR B 240      30.848  52.693  18.346  1.00  0.00           C  
ATOM    574  OH  TYR B 240      31.341  53.543  17.380  1.00  0.00           O  
ATOM    575  N   GLU B 241      27.765  51.581  23.570  1.00  0.00           N  
ATOM    576  CA  GLU B 241      27.075  52.794  23.976  1.00  0.00           C  
ATOM    577  C   GLU B 241      27.746  53.431  25.194  1.00  0.00           C  
ATOM    578  O   GLU B 241      27.856  54.658  25.280  1.00  0.00           O  
ATOM    579  CB  GLU B 241      25.614  52.494  24.335  1.00  0.00           C  
ATOM    580  CG  GLU B 241      24.726  53.752  24.456  1.00  0.00           C  
ATOM    581  CD  GLU B 241      23.393  53.513  25.193  1.00  0.00           C  
ATOM    582  OE1 GLU B 241      22.779  52.433  25.006  1.00  0.00           O  
ATOM    583  OE2 GLU B 241      22.954  54.421  25.946  1.00  0.00           O  
ATOM    584  N   ASN B 243      28.197  52.594  26.125  1.00  0.00           N  
ATOM    585  CA  ASN B 243      28.815  53.073  27.354  1.00  0.00           C  
ATOM    586  C   ASN B 243      30.305  53.363  27.274  1.00  0.00           C  
ATOM    587  O   ASN B 243      30.937  53.635  28.298  1.00  0.00           O  
ATOM    588  CB  ASN B 243      28.534  52.072  28.475  1.00  0.00           C  
ATOM    589  CG  ASN B 243      27.041  51.851  28.706  1.00  0.00           C  
ATOM    590  OD1 ASN B 243      26.651  50.914  29.398  1.00  0.00           O  
ATOM    591  ND2 ASN B 243      26.203  52.716  28.137  1.00  0.00           N  
ATOM    592  N   LYS B 244      30.849  53.322  26.060  1.00  0.00           N  
ATOM    593  CA  LYS B 244      32.270  53.574  25.787  1.00  0.00           C  
ATOM    594  C   LYS B 244      33.223  52.434  26.206  1.00  0.00           C  
ATOM    595  O   LYS B 244      34.447  52.621  26.289  1.00  0.00           O  
ATOM    596  CB  LYS B 244      32.724  54.908  26.412  1.00  0.00           C  
ATOM    597  CG  LYS B 244      31.870  56.115  26.009  1.00  0.00           C  
ATOM    598  CD  LYS B 244      32.203  56.610  24.605  1.00  0.00           C  
ATOM    599  CE  LYS B 244      31.511  57.942  24.311  1.00  0.00           C  
ATOM    600  NZ  LYS B 244      32.114  58.651  23.137  1.00  0.00           N  
ATOM    601  N   LYS B 245      32.665  51.254  26.460  1.00  0.00           N  
ATOM    602  CA  LYS B 245      33.478  50.093  26.812  1.00  0.00           C  
ATOM    603  C   LYS B 245      33.767  49.383  25.486  1.00  0.00           C  
ATOM    604  O   LYS B 245      32.833  48.994  24.792  1.00  0.00           O  
ATOM    605  CB  LYS B 245      32.703  49.168  27.749  1.00  0.00           C  
ATOM    606  CG  LYS B 245      32.404  49.774  29.110  1.00  0.00           C  
ATOM    607  CD  LYS B 245      31.321  48.992  29.846  1.00  0.00           C  
ATOM    608  CE  LYS B 245      30.875  49.738  31.104  1.00  0.00           C  
ATOM    609  NZ  LYS B 245      29.670  49.129  31.751  1.00  0.00           N  
ATOM    610  N   PRO B 265      35.052  49.196  25.117  1.00  0.00           N  
ATOM    611  CA  PRO B 265      35.365  48.530  23.851  1.00  0.00           C  
ATOM    612  C   PRO B 265      34.925  47.081  23.686  1.00  0.00           C  
ATOM    613  O   PRO B 265      34.365  46.450  24.588  1.00  0.00           O  
ATOM    614  CB  PRO B 265      36.880  48.657  23.770  1.00  0.00           C  
ATOM    615  CG  PRO B 265      37.265  48.470  25.177  1.00  0.00           C  
ATOM    616  CD  PRO B 265      36.294  49.399  25.883  1.00  0.00           C  
ATOM    617  N   PHE B 266      35.189  46.580  22.489  1.00  0.00           N  
ATOM    618  CA  PHE B 266      34.899  45.215  22.112  1.00  0.00           C  
ATOM    619  C   PHE B 266      35.786  45.043  20.906  1.00  0.00           C  
ATOM    620  O   PHE B 266      36.237  46.033  20.329  1.00  0.00           O  
ATOM    621  CB  PHE B 266      33.395  45.012  21.798  1.00  0.00           C  
ATOM    622  CG  PHE B 266      32.953  45.440  20.401  1.00  0.00           C  
ATOM    623  CD1 PHE B 266      33.156  44.584  19.265  1.00  0.00           C  
ATOM    624  CD2 PHE B 266      32.300  46.693  20.211  1.00  0.00           C  
ATOM    625  CE1 PHE B 266      32.712  44.972  17.937  1.00  0.00           C  
ATOM    626  CE2 PHE B 266      31.837  47.115  18.891  1.00  0.00           C  
ATOM    627  CZ  PHE B 266      32.045  46.252  17.754  1.00  0.00           C  
ATOM    628  N   TYR B 267      36.065  43.800  20.536  1.00  0.00           N  
ATOM    629  CA  TYR B 267      36.890  43.568  19.363  1.00  0.00           C  
ATOM    630  C   TYR B 267      36.202  42.587  18.412  1.00  0.00           C  
ATOM    631  O   TYR B 267      35.218  41.913  18.768  1.00  0.00           O  
ATOM    632  CB  TYR B 267      38.290  43.070  19.761  1.00  0.00           C  
ATOM    633  CG  TYR B 267      38.375  41.677  20.352  1.00  0.00           C  
ATOM    634  CD1 TYR B 267      39.061  40.645  19.651  1.00  0.00           C  
ATOM    635  CD2 TYR B 267      37.864  41.396  21.660  1.00  0.00           C  
ATOM    636  CE1 TYR B 267      39.266  39.323  20.258  1.00  0.00           C  
ATOM    637  CE2 TYR B 267      38.054  40.089  22.281  1.00  0.00           C  
ATOM    638  CZ  TYR B 267      38.762  39.067  21.565  1.00  0.00           C  
ATOM    639  OH  TYR B 267      38.968  37.829  22.130  1.00  0.00           O  
ATOM    640  N   LEU B 268      36.714  42.539  17.191  1.00  0.00           N  
ATOM    641  CA  LEU B 268      36.174  41.656  16.181  1.00  0.00           C  
ATOM    642  C   LEU B 268      37.129  40.486  15.987  1.00  0.00           C  
ATOM    643  O   LEU B 268      38.349  40.652  15.974  1.00  0.00           O  
ATOM    644  CB  LEU B 268      36.009  42.418  14.863  1.00  0.00           C  
ATOM    645  CG  LEU B 268      34.855  43.409  14.742  1.00  0.00           C  
ATOM    646  CD1 LEU B 268      34.998  44.199  13.417  1.00  0.00           C  
ATOM    647  CD2 LEU B 268      33.531  42.668  14.786  1.00  0.00           C  
ATOM    648  N   TYR B 269      36.566  39.301  15.839  1.00  0.00           N  
ATOM    649  CA  TYR B 269      37.369  38.102  15.616  1.00  0.00           C  
ATOM    650  C   TYR B 269      36.698  37.297  14.525  1.00  0.00           C  
ATOM    651  O   TYR B 269      35.516  37.005  14.611  1.00  0.00           O  
ATOM    652  CB  TYR B 269      37.453  37.246  16.909  1.00  0.00           C  
ATOM    653  CG  TYR B 269      37.768  35.743  16.745  1.00  0.00           C  
ATOM    654  CD1 TYR B 269      37.025  34.764  17.486  1.00  0.00           C  
ATOM    655  CD2 TYR B 269      38.769  35.279  15.824  1.00  0.00           C  
ATOM    656  CE1 TYR B 269      37.265  33.320  17.306  1.00  0.00           C  
ATOM    657  CE2 TYR B 269      39.016  33.864  15.624  1.00  0.00           C  
ATOM    658  CZ  TYR B 269      38.257  32.899  16.375  1.00  0.00           C  
ATOM    659  OH  TYR B 269      38.529  31.561  16.196  1.00  0.00           O  
ATOM    660  N   THR B 270      37.464  36.927  13.513  1.00  0.00           N  
ATOM    661  CA  THR B 270      36.921  36.071  12.493  1.00  0.00           C  
ATOM    662  C   THR B 270      38.073  35.205  12.005  1.00  0.00           C  
ATOM    663  O   THR B 270      39.225  35.442  12.398  1.00  0.00           O  
ATOM    664  CB  THR B 270      36.217  36.892  11.349  1.00  0.00           C  
ATOM    665  OG1 THR B 270      35.271  36.037  10.703  1.00  0.00           O  
ATOM    666  CG2 THR B 270      37.196  37.408  10.323  1.00  0.00           C  
ATOM    667  N   GLY B 272      37.773  34.222  11.152  1.00  0.00           N  
ATOM    668  CA  GLY B 272      38.833  33.336  10.694  1.00  0.00           C  
ATOM    669  C   GLY B 272      38.741  32.724   9.315  1.00  0.00           C  
ATOM    670  O   GLY B 272      37.750  32.882   8.593  1.00  0.00           O  
ATOM    671  N   ARG B 273      39.801  32.009   8.956  1.00  0.00           N  
ATOM    672  CA  ARG B 273      39.877  31.374   7.663  1.00  0.00           C  
ATOM    673  C   ARG B 273      40.819  30.168   7.610  1.00  0.00           C  
ATOM    674  O   ARG B 273      42.019  30.288   7.856  1.00  0.00           O  
ATOM    675  CB  ARG B 273      40.285  32.431   6.622  1.00  0.00           C  
ATOM    676  CG  ARG B 273      40.938  31.912   5.333  1.00  0.00           C  
ATOM    677  CD  ARG B 273      39.979  31.115   4.490  1.00  0.00           C  
ATOM    678  NE  ARG B 273      40.659  30.451   3.385  1.00  0.00           N  
ATOM    679  CZ  ARG B 273      40.092  29.558   2.569  1.00  0.00           C  
ATOM    680  NH1 ARG B 273      38.824  29.197   2.719  1.00  0.00           N  
ATOM    681  NH2 ARG B 273      40.799  29.038   1.578  1.00  0.00           N  
ATOM    682  N   GLY B 274      40.253  29.016   7.265  1.00  0.00           N  
ATOM    683  CA  GLY B 274      41.041  27.809   7.126  1.00  0.00           C  
ATOM    684  C   GLY B 274      41.687  27.745   5.751  1.00  0.00           C  
ATOM    685  O   GLY B 274      40.976  27.544   4.765  1.00  0.00           O  
ATOM    686  N   PRO B 275      43.016  27.903   5.632  1.00  0.00           N  
ATOM    687  CA  PRO B 275      43.607  27.841   4.292  1.00  0.00           C  
ATOM    688  C   PRO B 275      43.806  26.432   3.712  1.00  0.00           C  
ATOM    689  O   PRO B 275      44.923  25.914   3.672  1.00  0.00           O  
ATOM    690  CB  PRO B 275      44.912  28.608   4.466  1.00  0.00           C  
ATOM    691  CG  PRO B 275      45.307  28.244   5.862  1.00  0.00           C  
ATOM    692  CD  PRO B 275      44.015  28.325   6.632  1.00  0.00           C  
ATOM    693  N   SER B 276      42.708  25.833   3.250  1.00  0.00           N  
ATOM    694  CA  SER B 276      42.715  24.488   2.651  1.00  0.00           C  
ATOM    695  C   SER B 276      43.540  24.424   1.366  1.00  0.00           C  
ATOM    696  O   SER B 276      43.999  23.350   0.961  1.00  0.00           O  
ATOM    697  CB  SER B 276      41.285  24.037   2.345  1.00  0.00           C  
ATOM    698  OG  SER B 276      40.603  23.619   3.516  1.00  0.00           O  
ATOM    699  N   SER B 277      43.706  25.580   0.727  1.00  0.00           N  
ATOM    700  CA  SER B 277      44.491  25.698  -0.496  1.00  0.00           C  
ATOM    701  C   SER B 277      44.704  27.181  -0.780  1.00  0.00           C  
ATOM    702  O   SER B 277      44.293  28.026   0.013  1.00  0.00           O  
ATOM    703  CB  SER B 277      43.787  25.008  -1.682  1.00  0.00           C  
ATOM    704  OG  SER B 277      42.402  25.308  -1.730  1.00  0.00           O  
ATOM    705  N   GLU B 278      45.338  27.486  -1.910  1.00  0.00           N  
ATOM    706  CA  GLU B 278      45.628  28.862  -2.301  1.00  0.00           C  
ATOM    707  C   GLU B 278      44.451  29.708  -2.786  1.00  0.00           C  
ATOM    708  O   GLU B 278      44.462  30.921  -2.609  1.00  0.00           O  
ATOM    709  CB  GLU B 278      46.702  28.881  -3.392  1.00  0.00           C  
ATOM    710  CG  GLU B 278      48.094  28.510  -2.929  1.00  0.00           C  
ATOM    711  CD  GLU B 278      49.059  28.346  -4.093  1.00  0.00           C  
ATOM    712  OE1 GLU B 278      48.957  27.324  -4.818  1.00  0.00           O  
ATOM    713  OE2 GLU B 278      49.913  29.245  -4.289  1.00  0.00           O  
ATOM    714  N   ALA B 279      43.432  29.084  -3.377  1.00  0.00           N  
ATOM    715  CA  ALA B 279      42.310  29.849  -3.928  1.00  0.00           C  
ATOM    716  C   ALA B 279      40.979  29.947  -3.188  1.00  0.00           C  
ATOM    717  O   ALA B 279      40.333  28.946  -2.867  1.00  0.00           O  
ATOM    718  CB  ALA B 279      42.052  29.398  -5.366  1.00  0.00           C  
ATOM    719  N   MET B 280      40.569  31.192  -2.961  1.00  0.00           N  
ATOM    720  CA  MET B 280      39.314  31.502  -2.299  1.00  0.00           C  
ATOM    721  C   MET B 280      38.267  31.866  -3.366  1.00  0.00           C  
ATOM    722  O   MET B 280      38.605  32.134  -4.525  1.00  0.00           O  
ATOM    723  CB  MET B 280      39.524  32.669  -1.329  1.00  0.00           C  
ATOM    724  CG  MET B 280      40.013  32.256   0.055  1.00  0.00           C  
ATOM    725  SD  MET B 280      40.666  33.667   0.989  1.00  0.00           S  
ATOM    726  CE  MET B 280      42.147  33.700   0.286  1.00  0.00           C  
ATOM    727  N   HIS B 281      37.002  31.865  -2.972  1.00  0.00           N  
ATOM    728  CA  HIS B 281      35.943  32.207  -3.890  1.00  0.00           C  
ATOM    729  C   HIS B 281      35.142  33.434  -3.437  1.00  0.00           C  
ATOM    730  O   HIS B 281      35.377  33.986  -2.365  1.00  0.00           O  
ATOM    731  CB  HIS B 281      35.037  30.998  -4.106  1.00  0.00           C  
ATOM    732  CG  HIS B 281      34.370  30.497  -2.866  1.00  0.00           C  
ATOM    733  ND1 HIS B 281      34.781  29.363  -2.200  1.00  0.00           N  
ATOM    734  CD2 HIS B 281      33.268  30.930  -2.217  1.00  0.00           C  
ATOM    735  CE1 HIS B 281      33.951  29.119  -1.201  1.00  0.00           C  
ATOM    736  NE2 HIS B 281      33.023  30.056  -1.191  1.00  0.00           N  
ATOM    737  N   VAL B 282      34.193  33.852  -4.254  1.00  0.00           N  
ATOM    738  CA  VAL B 282      33.407  35.034  -3.957  1.00  0.00           C  
ATOM    739  C   VAL B 282      32.462  34.924  -2.764  1.00  0.00           C  
ATOM    740  O   VAL B 282      32.004  35.938  -2.227  1.00  0.00           O  
ATOM    741  CB  VAL B 282      32.660  35.481  -5.233  1.00  0.00           C  
ATOM    742  CG1 VAL B 282      33.672  35.991  -6.246  1.00  0.00           C  
ATOM    743  CG2 VAL B 282      31.905  34.333  -5.839  1.00  0.00           C  
ATOM    744  N   GLY B 283      32.170  33.698  -2.346  1.00  0.00           N  
ATOM    745  CA  GLY B 283      31.304  33.502  -1.191  1.00  0.00           C  
ATOM    746  C   GLY B 283      32.090  33.920   0.033  1.00  0.00           C  
ATOM    747  O   GLY B 283      31.525  34.449   0.987  1.00  0.00           O  
ATOM    748  N   HIS B 284      33.402  33.687  -0.023  1.00  0.00           N  
ATOM    749  CA  HIS B 284      34.327  34.036   1.058  1.00  0.00           C  
ATOM    750  C   HIS B 284      34.317  35.524   1.381  1.00  0.00           C  
ATOM    751  O   HIS B 284      34.504  35.911   2.530  1.00  0.00           O  
ATOM    752  CB  HIS B 284      35.754  33.618   0.692  1.00  0.00           C  
ATOM    753  CG  HIS B 284      35.976  32.138   0.707  1.00  0.00           C  
ATOM    754  ND1 HIS B 284      36.899  31.521  -0.108  1.00  0.00           N  
ATOM    755  CD2 HIS B 284      35.435  31.157   1.469  1.00  0.00           C  
ATOM    756  CE1 HIS B 284      36.920  30.227   0.151  1.00  0.00           C  
ATOM    757  NE2 HIS B 284      36.041  29.981   1.103  1.00  0.00           N  
ATOM    758  N   LEU B 285      34.096  36.351   0.365  1.00  0.00           N  
ATOM    759  CA  LEU B 285      34.076  37.797   0.552  1.00  0.00           C  
ATOM    760  C   LEU B 285      32.997  38.295   1.514  1.00  0.00           C  
ATOM    761  O   LEU B 285      33.197  39.301   2.196  1.00  0.00           O  
ATOM    762  CB  LEU B 285      33.918  38.497  -0.804  1.00  0.00           C  
ATOM    763  CG  LEU B 285      35.101  38.449  -1.775  1.00  0.00           C  
ATOM    764  CD1 LEU B 285      34.683  39.045  -3.122  1.00  0.00           C  
ATOM    765  CD2 LEU B 285      36.277  39.207  -1.198  1.00  0.00           C  
ATOM    766  N   ILE B 286      31.868  37.594   1.575  1.00  0.00           N  
ATOM    767  CA  ILE B 286      30.751  37.987   2.433  1.00  0.00           C  
ATOM    768  C   ILE B 286      31.126  38.263   3.912  1.00  0.00           C  
ATOM    769  O   ILE B 286      30.872  39.375   4.398  1.00  0.00           O  
ATOM    770  CB  ILE B 286      29.564  36.940   2.361  1.00  0.00           C  
ATOM    771  CG1 ILE B 286      28.826  37.013   1.018  1.00  0.00           C  
ATOM    772  CG2 ILE B 286      28.508  37.247   3.415  1.00  0.00           C  
ATOM    773  CD1 ILE B 286      29.572  36.513  -0.183  1.00  0.00           C  
ATOM    774  N   PRO B 288      31.699  37.265   4.646  1.00  0.00           N  
ATOM    775  CA  PRO B 288      32.042  37.557   6.047  1.00  0.00           C  
ATOM    776  C   PRO B 288      33.106  38.646   6.189  1.00  0.00           C  
ATOM    777  O   PRO B 288      32.986  39.531   7.033  1.00  0.00           O  
ATOM    778  CB  PRO B 288      32.496  36.195   6.591  1.00  0.00           C  
ATOM    779  CG  PRO B 288      33.042  35.501   5.387  1.00  0.00           C  
ATOM    780  CD  PRO B 288      32.019  35.860   4.324  1.00  0.00           C  
ATOM    781  N   PHE B 289      34.120  38.592   5.338  1.00  0.00           N  
ATOM    782  CA  PHE B 289      35.184  39.570   5.371  1.00  0.00           C  
ATOM    783  C   PHE B 289      34.787  41.022   5.105  1.00  0.00           C  
ATOM    784  O   PHE B 289      35.074  41.892   5.948  1.00  0.00           O  
ATOM    785  CB  PHE B 289      36.295  39.143   4.426  1.00  0.00           C  
ATOM    786  CG  PHE B 289      37.070  37.979   4.936  1.00  0.00           C  
ATOM    787  CD1 PHE B 289      37.984  38.148   6.030  1.00  0.00           C  
ATOM    788  CD2 PHE B 289      36.848  36.677   4.406  1.00  0.00           C  
ATOM    789  CE1 PHE B 289      38.680  37.018   6.606  1.00  0.00           C  
ATOM    790  CE2 PHE B 289      37.532  35.518   4.963  1.00  0.00           C  
ATOM    791  CZ  PHE B 289      38.447  35.693   6.064  1.00  0.00           C  
ATOM    792  N   ILE B 290      34.120  41.308   3.980  1.00  0.00           N  
ATOM    793  CA  ILE B 290      33.765  42.708   3.711  1.00  0.00           C  
ATOM    794  C   ILE B 290      32.788  43.252   4.736  1.00  0.00           C  
ATOM    795  O   ILE B 290      32.715  44.453   4.940  1.00  0.00           O  
ATOM    796  CB  ILE B 290      33.208  42.947   2.290  1.00  0.00           C  
ATOM    797  CG1 ILE B 290      31.817  42.355   2.142  1.00  0.00           C  
ATOM    798  CG2 ILE B 290      34.199  42.434   1.263  1.00  0.00           C  
ATOM    799  CD1 ILE B 290      30.944  43.238   1.314  1.00  0.00           C  
ATOM    800  N   PHE B 291      32.038  42.359   5.371  1.00  0.00           N  
ATOM    801  CA  PHE B 291      31.115  42.776   6.415  1.00  0.00           C  
ATOM    802  C   PHE B 291      31.903  43.096   7.691  1.00  0.00           C  
ATOM    803  O   PHE B 291      31.495  43.934   8.493  1.00  0.00           O  
ATOM    804  CB  PHE B 291      30.136  41.672   6.750  1.00  0.00           C  
ATOM    805  CG  PHE B 291      29.042  42.101   7.696  1.00  0.00           C  
ATOM    806  CD1 PHE B 291      28.149  43.154   7.332  1.00  0.00           C  
ATOM    807  CD2 PHE B 291      28.832  41.398   8.928  1.00  0.00           C  
ATOM    808  CE1 PHE B 291      27.035  43.516   8.182  1.00  0.00           C  
ATOM    809  CE2 PHE B 291      27.732  41.722   9.791  1.00  0.00           C  
ATOM    810  CZ  PHE B 291      26.815  42.802   9.410  1.00  0.00           C  
ATOM    811  N   THR B 292      33.015  42.397   7.865  1.00  0.00           N  
ATOM    812  CA  THR B 292      33.841  42.561   9.037  1.00  0.00           C  
ATOM    813  C   THR B 292      34.601  43.857   8.843  1.00  0.00           C  
ATOM    814  O   THR B 292      34.810  44.625   9.797  1.00  0.00           O  
ATOM    815  CB  THR B 292      34.804  41.347   9.203  1.00  0.00           C  
ATOM    816  OG1 THR B 292      34.040  40.181   9.557  1.00  0.00           O  
ATOM    817  CG2 THR B 292      35.836  41.613  10.280  1.00  0.00           C  
ATOM    818  N   LYS B 293      34.988  44.096   7.593  1.00  0.00           N  
ATOM    819  CA  LYS B 293      35.698  45.302   7.229  1.00  0.00           C  
ATOM    820  C   LYS B 293      34.738  46.446   7.494  1.00  0.00           C  
ATOM    821  O   LYS B 293      35.162  47.542   7.853  1.00  0.00           O  
ATOM    822  CB  LYS B 293      36.091  45.267   5.749  1.00  0.00           C  
ATOM    823  CG  LYS B 293      37.160  46.295   5.350  1.00  0.00           C  
ATOM    824  CD  LYS B 293      36.578  47.684   5.100  1.00  0.00           C  
ATOM    825  CE  LYS B 293      37.631  48.673   4.639  1.00  0.00           C  
ATOM    826  NZ  LYS B 293      38.673  48.908   5.688  1.00  0.00           N  
ATOM    827  N   TRP B 294      33.442  46.180   7.352  1.00  0.00           N  
ATOM    828  CA  TRP B 294      32.445  47.211   7.575  1.00  0.00           C  
ATOM    829  C   TRP B 294      32.263  47.456   9.057  1.00  0.00           C  
ATOM    830  O   TRP B 294      32.081  48.603   9.470  1.00  0.00           O  
ATOM    831  CB  TRP B 294      31.089  46.827   6.960  1.00  0.00           C  
ATOM    832  CG  TRP B 294      30.031  47.893   7.158  1.00  0.00           C  
ATOM    833  CD1 TRP B 294      29.986  49.131   6.569  1.00  0.00           C  
ATOM    834  CD2 TRP B 294      28.936  47.853   8.087  1.00  0.00           C  
ATOM    835  NE1 TRP B 294      28.936  49.868   7.072  1.00  0.00           N  
ATOM    836  CE2 TRP B 294      28.267  49.127   8.001  1.00  0.00           C  
ATOM    837  CE3 TRP B 294      28.439  46.868   8.990  1.00  0.00           C  
ATOM    838  CZ2 TRP B 294      27.125  49.455   8.800  1.00  0.00           C  
ATOM    839  CZ3 TRP B 294      27.287  47.179   9.804  1.00  0.00           C  
ATOM    840  CH2 TRP B 294      26.641  48.479   9.693  1.00  0.00           C  
ATOM    841  N   LEU B 295      32.270  46.384   9.854  1.00  0.00           N  
ATOM    842  CA  LEU B 295      32.100  46.546  11.292  1.00  0.00           C  
ATOM    843  C   LEU B 295      33.283  47.273  11.860  1.00  0.00           C  
ATOM    844  O   LEU B 295      33.137  48.088  12.754  1.00  0.00           O  
ATOM    845  CB  LEU B 295      31.954  45.212  12.013  1.00  0.00           C  
ATOM    846  CG  LEU B 295      30.599  44.551  12.296  1.00  0.00           C  
ATOM    847  CD1 LEU B 295      29.461  45.561  12.345  1.00  0.00           C  
ATOM    848  CD2 LEU B 295      30.355  43.523  11.248  1.00  0.00           C  
ATOM    849  N   GLN B 296      34.452  46.985  11.315  1.00  0.00           N  
ATOM    850  CA  GLN B 296      35.663  47.620  11.788  1.00  0.00           C  
ATOM    851  C   GLN B 296      35.585  49.138  11.617  1.00  0.00           C  
ATOM    852  O   GLN B 296      35.817  49.866  12.564  1.00  0.00           O  
ATOM    853  CB  GLN B 296      36.895  47.060  11.066  1.00  0.00           C  
ATOM    854  CG  GLN B 296      38.218  47.656  11.545  1.00  0.00           C  
ATOM    855  CD  GLN B 296      39.436  47.001  10.919  1.00  0.00           C  
ATOM    856  OE1 GLN B 296      39.919  45.971  11.400  1.00  0.00           O  
ATOM    857  NE2 GLN B 296      39.938  47.590   9.835  1.00  0.00           N  
ATOM    858  N   ASP B 297      35.241  49.610  10.423  1.00  0.00           N  
ATOM    859  CA  ASP B 297      35.156  51.051  10.164  1.00  0.00           C  
ATOM    860  C   ASP B 297      34.050  51.788  10.922  1.00  0.00           C  
ATOM    861  O   ASP B 297      34.267  52.853  11.498  1.00  0.00           O  
ATOM    862  CB  ASP B 297      34.937  51.298   8.679  1.00  0.00           C  
ATOM    863  CG  ASP B 297      35.987  50.655   7.826  1.00  0.00           C  
ATOM    864  OD1 ASP B 297      37.183  50.781   8.140  1.00  0.00           O  
ATOM    865  OD2 ASP B 297      35.613  50.031   6.820  1.00  0.00           O  
ATOM    866  N   VAL B 298      32.859  51.215  10.896  1.00  0.00           N  
ATOM    867  CA  VAL B 298      31.707  51.825  11.514  1.00  0.00           C  
ATOM    868  C   VAL B 298      31.768  51.820  13.045  1.00  0.00           C  
ATOM    869  O   VAL B 298      31.137  52.660  13.687  1.00  0.00           O  
ATOM    870  CB  VAL B 298      30.445  51.154  10.912  1.00  0.00           C  
ATOM    871  CG1 VAL B 298      29.248  51.457  11.671  1.00  0.00           C  
ATOM    872  CG2 VAL B 298      30.245  51.645   9.481  1.00  0.00           C  
ATOM    873  N   PHE B 299      32.529  50.892  13.619  1.00  0.00           N  
ATOM    874  CA  PHE B 299      32.685  50.838  15.071  1.00  0.00           C  
ATOM    875  C   PHE B 299      34.066  51.282  15.517  1.00  0.00           C  
ATOM    876  O   PHE B 299      34.230  51.717  16.639  1.00  0.00           O  
ATOM    877  CB  PHE B 299      32.434  49.435  15.613  1.00  0.00           C  
ATOM    878  CG  PHE B 299      30.994  49.096  15.727  1.00  0.00           C  
ATOM    879  CD1 PHE B 299      30.345  48.326  14.724  1.00  0.00           C  
ATOM    880  CD2 PHE B 299      30.243  49.576  16.829  1.00  0.00           C  
ATOM    881  CE1 PHE B 299      28.921  48.035  14.816  1.00  0.00           C  
ATOM    882  CE2 PHE B 299      28.828  49.309  16.955  1.00  0.00           C  
ATOM    883  CZ  PHE B 299      28.172  48.541  15.937  1.00  0.00           C  
ATOM    884  N   ASN B 300      35.044  51.178  14.626  1.00  0.00           N  
ATOM    885  CA  ASN B 300      36.439  51.526  14.909  1.00  0.00           C  
ATOM    886  C   ASN B 300      36.923  50.684  16.096  1.00  0.00           C  
ATOM    887  O   ASN B 300      37.164  51.199  17.177  1.00  0.00           O  
ATOM    888  CB  ASN B 300      36.571  53.034  15.179  1.00  0.00           C  
ATOM    889  CG  ASN B 300      37.961  53.438  15.690  1.00  0.00           C  
ATOM    890  OD1 ASN B 300      38.983  53.160  15.067  1.00  0.00           O  
ATOM    891  ND2 ASN B 300      37.988  54.104  16.837  1.00  0.00           N  
ATOM    892  N   VAL B 306      37.043  49.373  15.891  1.00  0.00           N  
ATOM    893  CA  VAL B 306      37.478  48.461  16.947  1.00  0.00           C  
ATOM    894  C   VAL B 306      38.539  47.542  16.388  1.00  0.00           C  
ATOM    895  O   VAL B 306      38.496  47.280  15.203  1.00  0.00           O  
ATOM    896  CB  VAL B 306      36.300  47.590  17.452  1.00  0.00           C  
ATOM    897  CG1 VAL B 306      35.239  48.472  18.070  1.00  0.00           C  
ATOM    898  CG2 VAL B 306      35.684  46.778  16.309  1.00  0.00           C  
ATOM    899  N   PRO B 307      39.459  47.000  17.234  1.00  0.00           N  
ATOM    900  CA  PRO B 307      40.515  46.100  16.741  1.00  0.00           C  
ATOM    901  C   PRO B 307      39.883  44.811  16.219  1.00  0.00           C  
ATOM    902  O   PRO B 307      38.767  44.463  16.618  1.00  0.00           O  
ATOM    903  CB  PRO B 307      41.355  45.861  17.988  1.00  0.00           C  
ATOM    904  CG  PRO B 307      40.304  45.777  19.039  1.00  0.00           C  
ATOM    905  CD  PRO B 307      39.411  46.951  18.712  1.00  0.00           C  
ATOM    906  N   LEU B 308      40.591  44.113  15.340  1.00  0.00           N  
ATOM    907  CA  LEU B 308      40.080  42.870  14.774  1.00  0.00           C  
ATOM    908  C   LEU B 308      41.177  41.837  14.690  1.00  0.00           C  
ATOM    909  O   LEU B 308      42.296  42.167  14.302  1.00  0.00           O  
ATOM    910  CB  LEU B 308      39.538  43.107  13.360  1.00  0.00           C  
ATOM    911  CG  LEU B 308      39.456  41.935  12.359  1.00  0.00           C  
ATOM    912  CD1 LEU B 308      38.310  40.984  12.675  1.00  0.00           C  
ATOM    913  CD2 LEU B 308      39.247  42.526  10.990  1.00  0.00           C  
ATOM    914  N   VAL B 309      40.857  40.590  15.032  1.00  0.00           N  
ATOM    915  CA  VAL B 309      41.855  39.522  14.908  1.00  0.00           C  
ATOM    916  C   VAL B 309      41.327  38.503  13.895  1.00  0.00           C  
ATOM    917  O   VAL B 309      40.155  38.170  13.902  1.00  0.00           O  
ATOM    918  CB  VAL B 309      42.183  38.830  16.292  1.00  0.00           C  
ATOM    919  CG1 VAL B 309      42.862  39.837  17.219  1.00  0.00           C  
ATOM    920  CG2 VAL B 309      40.942  38.292  16.937  1.00  0.00           C  
ATOM    921  N   ILE B 310      42.197  38.037  13.015  1.00  0.00           N  
ATOM    922  CA  ILE B 310      41.808  37.062  12.000  1.00  0.00           C  
ATOM    923  C   ILE B 310      42.685  35.816  12.123  1.00  0.00           C  
ATOM    924  O   ILE B 310      43.872  35.854  11.791  1.00  0.00           O  
ATOM    925  CB  ILE B 310      41.964  37.669  10.561  1.00  0.00           C  
ATOM    926  CG1 ILE B 310      41.054  38.905  10.422  1.00  0.00           C  
ATOM    927  CG2 ILE B 310      41.632  36.622   9.495  1.00  0.00           C  
ATOM    928  CD1 ILE B 310      41.353  39.759   9.213  1.00  0.00           C  
ATOM    929  N   GLN B 311      42.091  34.714  12.576  1.00  0.00           N  
ATOM    930  CA  GLN B 311      42.824  33.452  12.732  1.00  0.00           C  
ATOM    931  C   GLN B 311      42.938  32.664  11.408  1.00  0.00           C  
ATOM    932  O   GLN B 311      41.928  32.326  10.798  1.00  0.00           O  
ATOM    933  CB  GLN B 311      42.135  32.575  13.794  1.00  0.00           C  
ATOM    934  CG  GLN B 311      42.842  31.246  14.088  1.00  0.00           C  
ATOM    935  CD  GLN B 311      42.247  30.497  15.282  1.00  0.00           C  
ATOM    936  OE1 GLN B 311      41.059  30.183  15.308  1.00  0.00           O  
ATOM    937  NE2 GLN B 311      43.085  30.215  16.279  1.00  0.00           N  
ATOM    938  N   MET B 312      44.178  32.405  10.986  1.00  0.00           N  
ATOM    939  CA  MET B 312      44.511  31.631   9.791  1.00  0.00           C  
ATOM    940  C   MET B 312      44.838  30.236  10.311  1.00  0.00           C  
ATOM    941  O   MET B 312      45.961  29.975  10.744  1.00  0.00           O  
ATOM    942  CB  MET B 312      45.746  32.222   9.094  1.00  0.00           C  
ATOM    943  CG  MET B 312      45.592  33.693   8.685  1.00  0.00           C  
ATOM    944  SD  MET B 312      44.126  33.995   7.649  1.00  0.00           S  
ATOM    945  CE  MET B 312      44.774  33.292   6.140  1.00  0.00           C  
ATOM    946  N   THR B 313      43.852  29.344  10.266  1.00  0.00           N  
ATOM    947  CA  THR B 313      44.001  27.985  10.794  1.00  0.00           C  
ATOM    948  C   THR B 313      44.797  26.930   9.999  1.00  0.00           C  
ATOM    949  O   THR B 313      44.243  25.902   9.567  1.00  0.00           O  
ATOM    950  CB  THR B 313      42.602  27.394  11.140  1.00  0.00           C  
ATOM    951  OG1 THR B 313      41.748  27.507  10.002  1.00  0.00           O  
ATOM    952  CG2 THR B 313      41.944  28.145  12.302  1.00  0.00           C  
ATOM    953  N   ASP B 314      46.097  27.176   9.831  1.00  0.00           N  
ATOM    954  CA  ASP B 314      46.978  26.240   9.143  1.00  0.00           C  
ATOM    955  C   ASP B 314      47.058  24.875   9.840  1.00  0.00           C  
ATOM    956  O   ASP B 314      47.191  23.852   9.166  1.00  0.00           O  
ATOM    957  CB  ASP B 314      48.389  26.833   8.958  1.00  0.00           C  
ATOM    958  CG  ASP B 314      48.848  27.723  10.137  1.00  0.00           C  
ATOM    959  OD1 ASP B 314      49.879  28.406   9.974  1.00  0.00           O  
ATOM    960  OD2 ASP B 314      48.213  27.748  11.212  1.00  0.00           O  
ATOM    961  N   ASP B 315      46.969  24.844  11.169  1.00  0.00           N  
ATOM    962  CA  ASP B 315      47.018  23.562  11.877  1.00  0.00           C  
ATOM    963  C   ASP B 315      45.773  22.715  11.596  1.00  0.00           C  
ATOM    964  O   ASP B 315      45.851  21.493  11.523  1.00  0.00           O  
ATOM    965  CB  ASP B 315      47.230  23.747  13.401  1.00  0.00           C  
ATOM    966  CG  ASP B 315      46.334  24.812  14.025  1.00  0.00           C  
ATOM    967  OD1 ASP B 315      46.449  25.012  15.258  1.00  0.00           O  
ATOM    968  OD2 ASP B 315      45.528  25.454  13.318  1.00  0.00           O  
ATOM    969  N   GLU B 316      44.633  23.377  11.433  1.00  0.00           N  
ATOM    970  CA  GLU B 316      43.377  22.704  11.127  1.00  0.00           C  
ATOM    971  C   GLU B 316      43.493  22.012   9.778  1.00  0.00           C  
ATOM    972  O   GLU B 316      43.081  20.869   9.638  1.00  0.00           O  
ATOM    973  CB  GLU B 316      42.223  23.707  11.059  1.00  0.00           C  
ATOM    974  CG  GLU B 316      40.904  23.121  10.518  1.00  0.00           C  
ATOM    975  CD  GLU B 316      39.838  24.180  10.227  1.00  0.00           C  
ATOM    976  OE1 GLU B 316      40.182  25.370  10.063  1.00  0.00           O  
ATOM    977  OE2 GLU B 316      38.648  23.815  10.144  1.00  0.00           O  
ATOM    978  N   LYS B 317      44.056  22.704   8.792  1.00  0.00           N  
ATOM    979  CA  LYS B 317      44.166  22.129   7.459  1.00  0.00           C  
ATOM    980  C   LYS B 317      45.311  21.164   7.316  1.00  0.00           C  
ATOM    981  O   LYS B 317      45.298  20.315   6.426  1.00  0.00           O  
ATOM    982  CB  LYS B 317      44.249  23.233   6.393  1.00  0.00           C  
ATOM    983  CG  LYS B 317      43.030  24.184   6.374  1.00  0.00           C  
ATOM    984  CD  LYS B 317      41.666  23.455   6.410  1.00  0.00           C  
ATOM    985  CE  LYS B 317      40.498  24.420   6.540  1.00  0.00           C  
ATOM    986  NZ  LYS B 317      39.211  23.733   6.808  1.00  0.00           N  
ATOM    987  N   TYR B 318      46.299  21.286   8.195  1.00  0.00           N  
ATOM    988  CA  TYR B 318      47.416  20.372   8.149  1.00  0.00           C  
ATOM    989  C   TYR B 318      46.902  19.035   8.680  1.00  0.00           C  
ATOM    990  O   TYR B 318      47.356  17.967   8.264  1.00  0.00           O  
ATOM    991  CB  TYR B 318      48.568  20.866   9.019  1.00  0.00           C  
ATOM    992  CG  TYR B 318      49.598  19.788   9.307  1.00  0.00           C  
ATOM    993  CD1 TYR B 318      50.534  19.383   8.312  1.00  0.00           C  
ATOM    994  CD2 TYR B 318      49.573  19.080  10.552  1.00  0.00           C  
ATOM    995  CE1 TYR B 318      51.443  18.266   8.545  1.00  0.00           C  
ATOM    996  CE2 TYR B 318      50.470  17.962  10.805  1.00  0.00           C  
ATOM    997  CZ  TYR B 318      51.392  17.568   9.797  1.00  0.00           C  
ATOM    998  OH  TYR B 318      52.226  16.493  10.025  1.00  0.00           O  
ATOM    999  N   LEU B 334      45.966  19.110   9.614  1.00  0.00           N  
ATOM   1000  CA  LEU B 334      45.428  17.916  10.210  1.00  0.00           C  
ATOM   1001  C   LEU B 334      44.481  17.222   9.250  1.00  0.00           C  
ATOM   1002  O   LEU B 334      44.718  16.087   8.844  1.00  0.00           O  
ATOM   1003  CB  LEU B 334      44.713  18.265  11.514  1.00  0.00           C  
ATOM   1004  CG  LEU B 334      45.628  18.663  12.678  1.00  0.00           C  
ATOM   1005  CD1 LEU B 334      44.756  19.148  13.812  1.00  0.00           C  
ATOM   1006  CD2 LEU B 334      46.513  17.499  13.131  1.00  0.00           C  
ATOM   1007  N   TRP B 336      43.418  17.924   8.880  1.00  0.00           N  
ATOM   1008  CA  TRP B 336      42.400  17.410   7.984  1.00  0.00           C  
ATOM   1009  C   TRP B 336      42.823  17.065   6.564  1.00  0.00           C  
ATOM   1010  O   TRP B 336      42.214  16.198   5.960  1.00  0.00           O  
ATOM   1011  CB  TRP B 336      41.221  18.384   7.940  1.00  0.00           C  
ATOM   1012  CG  TRP B 336      40.153  18.100   8.961  1.00  0.00           C  
ATOM   1013  CD1 TRP B 336      39.036  17.335   8.787  1.00  0.00           C  
ATOM   1014  CD2 TRP B 336      40.113  18.567  10.318  1.00  0.00           C  
ATOM   1015  NE1 TRP B 336      38.291  17.292   9.944  1.00  0.00           N  
ATOM   1016  CE2 TRP B 336      38.919  18.034  10.905  1.00  0.00           C  
ATOM   1017  CE3 TRP B 336      40.965  19.390  11.104  1.00  0.00           C  
ATOM   1018  CZ2 TRP B 336      38.546  18.300  12.273  1.00  0.00           C  
ATOM   1019  CZ3 TRP B 336      40.595  19.668  12.486  1.00  0.00           C  
ATOM   1020  CH2 TRP B 336      39.388  19.112  13.041  1.00  0.00           C  
ATOM   1021  N   LYS B 407      43.855  17.707   6.032  1.00  0.00           N  
ATOM   1022  CA  LYS B 407      44.263  17.432   4.653  1.00  0.00           C  
ATOM   1023  C   LYS B 407      45.654  16.864   4.516  1.00  0.00           C  
ATOM   1024  O   LYS B 407      46.365  16.708   5.501  1.00  0.00           O  
ATOM   1025  CB  LYS B 407      44.153  18.705   3.809  1.00  0.00           C  
ATOM   1026  CG  LYS B 407      42.732  19.230   3.680  1.00  0.00           C  
ATOM   1027  CD  LYS B 407      42.621  20.227   2.540  1.00  0.00           C  
ATOM   1028  CE  LYS B 407      41.172  20.634   2.318  1.00  0.00           C  
ATOM   1029  NZ  LYS B 407      40.299  19.502   1.909  1.00  0.00           N  
ATOM   1030  N   ASP B 408      46.039  16.556   3.284  1.00  0.00           N  
ATOM   1031  CA  ASP B 408      47.358  16.010   3.025  1.00  0.00           C  
ATOM   1032  C   ASP B 408      48.269  17.141   2.596  1.00  0.00           C  
ATOM   1033  O   ASP B 408      48.357  17.468   1.404  1.00  0.00           O  
ATOM   1034  CB  ASP B 408      47.288  14.948   1.924  1.00  0.00           C  
ATOM   1035  CG  ASP B 408      48.614  14.233   1.706  1.00  0.00           C  
ATOM   1036  OD1 ASP B 408      48.665  13.349   0.820  1.00  0.00           O  
ATOM   1037  OD2 ASP B 408      49.607  14.546   2.410  1.00  0.00           O  
ATOM   1038  N   LEU B 418      48.946  17.736   3.574  1.00  0.00           N  
ATOM   1039  CA  LEU B 418      49.867  18.840   3.318  1.00  0.00           C  
ATOM   1040  C   LEU B 418      51.010  18.769   4.309  1.00  0.00           C  
ATOM   1041  O   LEU B 418      50.874  18.158   5.359  1.00  0.00           O  
ATOM   1042  CB  LEU B 418      49.173  20.194   3.527  1.00  0.00           C  
ATOM   1043  CG  LEU B 418      47.767  20.503   3.017  1.00  0.00           C  
ATOM   1044  CD1 LEU B 418      47.283  21.755   3.712  1.00  0.00           C  
ATOM   1045  CD2 LEU B 418      47.752  20.690   1.499  1.00  0.00           C  
ATOM   1046  N   THR B 419      52.131  19.393   3.975  1.00  0.00           N  
ATOM   1047  CA  THR B 419      53.250  19.441   4.897  1.00  0.00           C  
ATOM   1048  C   THR B 419      52.987  20.712   5.718  1.00  0.00           C  
ATOM   1049  O   THR B 419      52.116  21.517   5.343  1.00  0.00           O  
ATOM   1050  CB  THR B 419      54.570  19.589   4.158  1.00  0.00           C  
ATOM   1051  OG1 THR B 419      54.578  20.835   3.455  1.00  0.00           O  
ATOM   1052  CG2 THR B 419      54.751  18.442   3.181  1.00  0.00           C  
ATOM   1053  N   LEU B 420      53.709  20.892   6.829  1.00  0.00           N  
ATOM   1054  CA  LEU B 420      53.521  22.087   7.652  1.00  0.00           C  
ATOM   1055  C   LEU B 420      53.907  23.297   6.823  1.00  0.00           C  
ATOM   1056  O   LEU B 420      53.307  24.361   6.957  1.00  0.00           O  
ATOM   1057  CB  LEU B 420      54.361  22.028   8.934  1.00  0.00           C  
ATOM   1058  CG  LEU B 420      53.899  21.142  10.099  1.00  0.00           C  
ATOM   1059  CD1 LEU B 420      54.877  21.306  11.252  1.00  0.00           C  
ATOM   1060  CD2 LEU B 420      52.511  21.522  10.566  1.00  0.00           C  
ATOM   1061  N   ASP B 421      54.906  23.123   5.961  1.00  0.00           N  
ATOM   1062  CA  ASP B 421      55.350  24.197   5.068  1.00  0.00           C  
ATOM   1063  C   ASP B 421      54.192  24.682   4.187  1.00  0.00           C  
ATOM   1064  O   ASP B 421      53.870  25.876   4.164  1.00  0.00           O  
ATOM   1065  CB  ASP B 421      56.476  23.711   4.165  1.00  0.00           C  
ATOM   1066  CG  ASP B 421      57.836  24.062   4.700  1.00  0.00           C  
ATOM   1067  OD1 ASP B 421      57.942  25.074   5.438  1.00  0.00           O  
ATOM   1068  OD2 ASP B 421      58.801  23.338   4.363  1.00  0.00           O  
ATOM   1069  N   GLN B 422      53.574  23.741   3.475  1.00  0.00           N  
ATOM   1070  CA  GLN B 422      52.441  24.032   2.602  1.00  0.00           C  
ATOM   1071  C   GLN B 422      51.304  24.721   3.338  1.00  0.00           C  
ATOM   1072  O   GLN B 422      50.756  25.713   2.847  1.00  0.00           O  
ATOM   1073  CB  GLN B 422      51.872  22.751   2.008  1.00  0.00           C  
ATOM   1074  CG  GLN B 422      52.762  22.034   1.027  1.00  0.00           C  
ATOM   1075  CD  GLN B 422      52.378  20.581   0.906  1.00  0.00           C  
ATOM   1076  OE1 GLN B 422      51.200  20.237   0.972  1.00  0.00           O  
ATOM   1077  NE2 GLN B 422      53.367  19.719   0.720  1.00  0.00           N  
ATOM   1078  N   ALA B 423      50.935  24.176   4.498  1.00  0.00           N  
ATOM   1079  CA  ALA B 423      49.843  24.736   5.286  1.00  0.00           C  
ATOM   1080  C   ALA B 423      50.113  26.168   5.683  1.00  0.00           C  
ATOM   1081  O   ALA B 423      49.195  26.981   5.701  1.00  0.00           O  
ATOM   1082  CB  ALA B 423      49.596  23.914   6.509  1.00  0.00           C  
ATOM   1083  N   TYR B 424      51.362  26.485   6.009  1.00  0.00           N  
ATOM   1084  CA  TYR B 424      51.680  27.858   6.380  1.00  0.00           C  
ATOM   1085  C   TYR B 424      51.600  28.713   5.125  1.00  0.00           C  
ATOM   1086  O   TYR B 424      51.084  29.825   5.161  1.00  0.00           O  
ATOM   1087  CB  TYR B 424      53.079  27.965   6.987  1.00  0.00           C  
ATOM   1088  CG  TYR B 424      53.494  29.382   7.327  1.00  0.00           C  
ATOM   1089  CD1 TYR B 424      52.757  30.154   8.273  1.00  0.00           C  
ATOM   1090  CD2 TYR B 424      54.636  29.974   6.706  1.00  0.00           C  
ATOM   1091  CE1 TYR B 424      53.154  31.530   8.610  1.00  0.00           C  
ATOM   1092  CE2 TYR B 424      55.052  31.343   7.027  1.00  0.00           C  
ATOM   1093  CZ  TYR B 424      54.294  32.097   7.977  1.00  0.00           C  
ATOM   1094  OH  TYR B 424      54.640  33.391   8.269  1.00  0.00           O  
ATOM   1095  N   SER B 425      52.133  28.185   4.026  1.00  0.00           N  
ATOM   1096  CA  SER B 425      52.126  28.876   2.735  1.00  0.00           C  
ATOM   1097  C   SER B 425      50.732  29.404   2.340  1.00  0.00           C  
ATOM   1098  O   SER B 425      50.579  30.554   1.911  1.00  0.00           O  
ATOM   1099  CB  SER B 425      52.649  27.933   1.650  1.00  0.00           C  
ATOM   1100  OG  SER B 425      54.026  27.660   1.846  1.00  0.00           O  
ATOM   1101  N   TYR B 426      49.721  28.561   2.513  1.00  0.00           N  
ATOM   1102  CA  TYR B 426      48.361  28.937   2.176  1.00  0.00           C  
ATOM   1103  C   TYR B 426      47.846  30.020   3.097  1.00  0.00           C  
ATOM   1104  O   TYR B 426      47.039  30.856   2.683  1.00  0.00           O  
ATOM   1105  CB  TYR B 426      47.445  27.705   2.221  1.00  0.00           C  
ATOM   1106  CG  TYR B 426      47.823  26.574   1.266  1.00  0.00           C  
ATOM   1107  CD1 TYR B 426      47.326  25.258   1.486  1.00  0.00           C  
ATOM   1108  CD2 TYR B 426      48.686  26.794   0.131  1.00  0.00           C  
ATOM   1109  CE1 TYR B 426      47.677  24.159   0.600  1.00  0.00           C  
ATOM   1110  CE2 TYR B 426      49.047  25.705  -0.768  1.00  0.00           C  
ATOM   1111  CZ  TYR B 426      48.532  24.399  -0.516  1.00  0.00           C  
ATOM   1112  OH  TYR B 426      48.857  23.366  -1.366  1.00  0.00           O  
ATOM   1113  N   ALA B 427      48.308  30.002   4.345  1.00  0.00           N  
ATOM   1114  CA  ALA B 427      47.894  31.009   5.315  1.00  0.00           C  
ATOM   1115  C   ALA B 427      48.426  32.341   4.812  1.00  0.00           C  
ATOM   1116  O   ALA B 427      47.720  33.351   4.833  1.00  0.00           O  
ATOM   1117  CB  ALA B 427      48.472  30.703   6.687  1.00  0.00           C  
ATOM   1118  N   VAL B 429      49.668  32.330   4.344  1.00  0.00           N  
ATOM   1119  CA  VAL B 429      50.284  33.545   3.848  1.00  0.00           C  
ATOM   1120  C   VAL B 429      49.548  34.060   2.631  1.00  0.00           C  
ATOM   1121  O   VAL B 429      49.202  35.240   2.575  1.00  0.00           O  
ATOM   1122  CB  VAL B 429      51.767  33.329   3.497  1.00  0.00           C  
ATOM   1123  CG1 VAL B 429      52.371  34.608   2.870  1.00  0.00           C  
ATOM   1124  CG2 VAL B 429      52.534  32.966   4.763  1.00  0.00           C  
ATOM   1125  N   GLU B 431      49.314  33.179   1.663  1.00  0.00           N  
ATOM   1126  CA  GLU B 431      48.624  33.581   0.451  1.00  0.00           C  
ATOM   1127  C   GLU B 431      47.215  34.040   0.738  1.00  0.00           C  
ATOM   1128  O   GLU B 431      46.811  35.100   0.246  1.00  0.00           O  
ATOM   1129  CB  GLU B 431      48.633  32.460  -0.592  1.00  0.00           C  
ATOM   1130  CG  GLU B 431      49.985  32.280  -1.278  1.00  0.00           C  
ATOM   1131  CD  GLU B 431      50.576  33.593  -1.800  1.00  0.00           C  
ATOM   1132  OE1 GLU B 431      49.892  34.290  -2.595  1.00  0.00           O  
ATOM   1133  OE2 GLU B 431      51.725  33.924  -1.411  1.00  0.00           O  
ATOM   1134  N   ASN B 432      46.475  33.282   1.544  1.00  0.00           N  
ATOM   1135  CA  ASN B 432      45.111  33.677   1.864  1.00  0.00           C  
ATOM   1136  C   ASN B 432      45.022  35.006   2.616  1.00  0.00           C  
ATOM   1137  O   ASN B 432      44.008  35.707   2.553  1.00  0.00           O  
ATOM   1138  CB  ASN B 432      44.401  32.594   2.669  1.00  0.00           C  
ATOM   1139  CG  ASN B 432      43.918  31.438   1.806  1.00  0.00           C  
ATOM   1140  OD1 ASN B 432      42.946  30.768   2.153  1.00  0.00           O  
ATOM   1141  ND2 ASN B 432      44.591  31.195   0.683  1.00  0.00           N  
ATOM   1142  N   ALA B 433      46.085  35.345   3.334  1.00  0.00           N  
ATOM   1143  CA  ALA B 433      46.136  36.588   4.088  1.00  0.00           C  
ATOM   1144  C   ALA B 433      46.188  37.784   3.122  1.00  0.00           C  
ATOM   1145  O   ALA B 433      45.638  38.850   3.415  1.00  0.00           O  
ATOM   1146  CB  ALA B 433      47.350  36.588   4.986  1.00  0.00           C  
ATOM   1147  N   LYS B 434      46.858  37.601   1.984  1.00  0.00           N  
ATOM   1148  CA  LYS B 434      46.961  38.658   0.975  1.00  0.00           C  
ATOM   1149  C   LYS B 434      45.564  39.044   0.494  1.00  0.00           C  
ATOM   1150  O   LYS B 434      45.210  40.236   0.437  1.00  0.00           O  
ATOM   1151  CB  LYS B 434      47.785  38.182  -0.212  1.00  0.00           C  
ATOM   1152  CG  LYS B 434      49.226  37.947   0.127  1.00  0.00           C  
ATOM   1153  CD  LYS B 434      49.930  37.347  -1.066  1.00  0.00           C  
ATOM   1154  CE  LYS B 434      51.417  37.211  -0.820  1.00  0.00           C  
ATOM   1155  NZ  LYS B 434      52.051  36.578  -1.994  1.00  0.00           N  
ATOM   1156  N   ASP B 435      44.772  38.028   0.163  1.00  0.00           N  
ATOM   1157  CA  ASP B 435      43.408  38.231  -0.301  1.00  0.00           C  
ATOM   1158  C   ASP B 435      42.554  38.879   0.755  1.00  0.00           C  
ATOM   1159  O   ASP B 435      41.722  39.738   0.442  1.00  0.00           O  
ATOM   1160  CB  ASP B 435      42.772  36.905  -0.703  1.00  0.00           C  
ATOM   1161  CG  ASP B 435      43.229  36.438  -2.069  1.00  0.00           C  
ATOM   1162  OD1 ASP B 435      42.765  37.011  -3.080  1.00  0.00           O  
ATOM   1163  OD2 ASP B 435      44.063  35.510  -2.130  1.00  0.00           O  
ATOM   1164  N   ILE B 436      42.752  38.466   2.006  1.00  0.00           N  
ATOM   1165  CA  ILE B 436      41.985  39.018   3.125  1.00  0.00           C  
ATOM   1166  C   ILE B 436      42.384  40.480   3.273  1.00  0.00           C  
ATOM   1167  O   ILE B 436      41.535  41.348   3.480  1.00  0.00           O  
ATOM   1168  CB  ILE B 436      42.266  38.223   4.449  1.00  0.00           C  
ATOM   1169  CG1 ILE B 436      41.597  36.851   4.356  1.00  0.00           C  
ATOM   1170  CG2 ILE B 436      41.759  38.992   5.699  1.00  0.00           C  
ATOM   1171  CD1 ILE B 436      42.080  35.865   5.380  1.00  0.00           C  
ATOM   1172  N   ILE B 437      43.677  40.742   3.160  1.00  0.00           N  
ATOM   1173  CA  ILE B 437      44.167  42.103   3.264  1.00  0.00           C  
ATOM   1174  C   ILE B 437      43.550  42.948   2.144  1.00  0.00           C  
ATOM   1175  O   ILE B 437      43.130  44.086   2.387  1.00  0.00           O  
ATOM   1176  CB  ILE B 437      45.715  42.127   3.233  1.00  0.00           C  
ATOM   1177  CG1 ILE B 437      46.222  41.728   4.620  1.00  0.00           C  
ATOM   1178  CG2 ILE B 437      46.255  43.517   2.870  1.00  0.00           C  
ATOM   1179  CD1 ILE B 437      47.684  41.447   4.672  1.00  0.00           C  
ATOM   1180  N   ALA B 438      43.460  42.373   0.945  1.00  0.00           N  
ATOM   1181  CA  ALA B 438      42.884  43.070  -0.209  1.00  0.00           C  
ATOM   1182  C   ALA B 438      41.488  43.627   0.065  1.00  0.00           C  
ATOM   1183  O   ALA B 438      41.001  44.467  -0.686  1.00  0.00           O  
ATOM   1184  CB  ALA B 438      42.847  42.140  -1.431  1.00  0.00           C  
ATOM   1185  N   CYS B 439      40.846  43.168   1.133  1.00  0.00           N  
ATOM   1186  CA  CYS B 439      39.522  43.665   1.474  1.00  0.00           C  
ATOM   1187  C   CYS B 439      39.603  45.078   2.073  1.00  0.00           C  
ATOM   1188  O   CYS B 439      38.578  45.756   2.252  1.00  0.00           O  
ATOM   1189  CB  CYS B 439      38.833  42.709   2.448  1.00  0.00           C  
ATOM   1190  SG  CYS B 439      38.500  41.054   1.771  1.00  0.00           S  
ATOM   1191  N   GLY B 444      40.822  45.509   2.396  1.00  0.00           N  
ATOM   1192  CA  GLY B 444      41.018  46.847   2.930  1.00  0.00           C  
ATOM   1193  C   GLY B 444      41.165  47.100   4.424  1.00  0.00           C  
ATOM   1194  O   GLY B 444      41.172  48.262   4.827  1.00  0.00           O  
ATOM   1195  N   PHE B 445      41.301  46.049   5.235  1.00  0.00           N  
ATOM   1196  CA  PHE B 445      41.440  46.195   6.693  1.00  0.00           C  
ATOM   1197  C   PHE B 445      42.562  47.139   7.098  1.00  0.00           C  
ATOM   1198  O   PHE B 445      43.632  47.142   6.488  1.00  0.00           O  
ATOM   1199  CB  PHE B 445      41.685  44.827   7.331  1.00  0.00           C  
ATOM   1200  CG  PHE B 445      40.581  43.851   7.083  1.00  0.00           C  
ATOM   1201  CD1 PHE B 445      39.410  43.883   7.880  1.00  0.00           C  
ATOM   1202  CD2 PHE B 445      40.679  42.909   6.016  1.00  0.00           C  
ATOM   1203  CE1 PHE B 445      38.306  42.971   7.629  1.00  0.00           C  
ATOM   1204  CE2 PHE B 445      39.599  41.992   5.734  1.00  0.00           C  
ATOM   1205  CZ  PHE B 445      38.400  42.018   6.546  1.00  0.00           C  
ATOM   1206  N   ASP B 460      42.311  47.937   8.134  1.00  0.00           N  
ATOM   1207  CA  ASP B 460      43.319  48.880   8.605  1.00  0.00           C  
ATOM   1208  C   ASP B 460      44.477  48.109   9.225  1.00  0.00           C  
ATOM   1209  O   ASP B 460      44.278  47.289  10.117  1.00  0.00           O  
ATOM   1210  CB  ASP B 460      42.725  49.835   9.640  1.00  0.00           C  
ATOM   1211  CG  ASP B 460      43.502  51.132   9.731  1.00  0.00           C  
ATOM   1212  OD1 ASP B 460      44.747  51.078   9.782  1.00  0.00           O  
ATOM   1213  OD2 ASP B 460      42.867  52.206   9.753  1.00  0.00           O  
ATOM   1214  N   ILE B 461      45.677  48.385   8.743  1.00  0.00           N  
ATOM   1215  CA  ILE B 461      46.902  47.745   9.199  1.00  0.00           C  
ATOM   1216  C   ILE B 461      47.272  48.091  10.656  1.00  0.00           C  
ATOM   1217  O   ILE B 461      48.083  47.398  11.280  1.00  0.00           O  
ATOM   1218  CB  ILE B 461      48.041  48.198   8.285  1.00  0.00           C  
ATOM   1219  CG1 ILE B 461      49.327  47.419   8.554  1.00  0.00           C  
ATOM   1220  CG2 ILE B 461      48.207  49.731   8.440  1.00  0.00           C  
ATOM   1221  CD1 ILE B 461      50.534  47.950   7.786  1.00  0.00           C  
ATOM   1222  N   ASN B 463      46.731  49.193  11.169  1.00  0.00           N  
ATOM   1223  CA  ASN B 463      47.050  49.618  12.535  1.00  0.00           C  
ATOM   1224  C   ASN B 463      45.974  49.121  13.450  1.00  0.00           C  
ATOM   1225  O   ASN B 463      45.982  49.415  14.643  1.00  0.00           O  
ATOM   1226  CB  ASN B 463      47.051  51.149  12.671  1.00  0.00           C  
ATOM   1227  CG  ASN B 463      47.893  51.839  11.633  1.00  0.00           C  
ATOM   1228  OD1 ASN B 463      49.110  51.636  11.558  1.00  0.00           O  
ATOM   1229  ND2 ASN B 463      47.246  52.672  10.813  1.00  0.00           N  
ATOM   1230  N   LYS B 471      45.042  48.363  12.901  1.00  0.00           N  
ATOM   1231  CA  LYS B 471      43.904  47.945  13.691  1.00  0.00           C  
ATOM   1232  C   LYS B 471      43.493  46.465  13.543  1.00  0.00           C  
ATOM   1233  O   LYS B 471      42.498  46.014  14.116  1.00  0.00           O  
ATOM   1234  CB  LYS B 471      42.791  48.912  13.281  1.00  0.00           C  
ATOM   1235  CG  LYS B 471      43.055  50.396  13.586  1.00  0.00           C  
ATOM   1236  CD  LYS B 471      42.187  51.354  12.799  1.00  0.00           C  
ATOM   1237  CE  LYS B 471      40.757  51.365  13.296  1.00  0.00           C  
ATOM   1238  NZ  LYS B 471      39.994  52.504  12.696  1.00  0.00           N  
ATOM   1239  N   THR B 472      44.308  45.713  12.813  1.00  0.00           N  
ATOM   1240  CA  THR B 472      44.044  44.314  12.493  1.00  0.00           C  
ATOM   1241  C   THR B 472      45.210  43.358  12.768  1.00  0.00           C  
ATOM   1242  O   THR B 472      46.337  43.607  12.336  1.00  0.00           O  
ATOM   1243  CB  THR B 472      43.709  44.201  10.972  1.00  0.00           C  
ATOM   1244  OG1 THR B 472      42.722  45.183  10.628  1.00  0.00           O  
ATOM   1245  CG2 THR B 472      43.190  42.797  10.606  1.00  0.00           C  
ATOM   1246  N   PHE B 473      44.935  42.255  13.461  1.00  0.00           N  
ATOM   1247  CA  PHE B 473      45.986  41.264  13.705  1.00  0.00           C  
ATOM   1248  C   PHE B 473      45.591  39.996  12.980  1.00  0.00           C  
ATOM   1249  O   PHE B 473      44.515  39.462  13.217  1.00  0.00           O  
ATOM   1250  CB  PHE B 473      46.158  40.990  15.198  1.00  0.00           C  
ATOM   1251  CG  PHE B 473      47.200  39.946  15.513  1.00  0.00           C  
ATOM   1252  CD1 PHE B 473      48.478  39.986  14.900  1.00  0.00           C  
ATOM   1253  CD2 PHE B 473      46.922  38.929  16.483  1.00  0.00           C  
ATOM   1254  CE1 PHE B 473      49.505  39.020  15.248  1.00  0.00           C  
ATOM   1255  CE2 PHE B 473      47.934  37.942  16.857  1.00  0.00           C  
ATOM   1256  CZ  PHE B 473      49.220  37.988  16.244  1.00  0.00           C  
ATOM   1257  N   ILE B 474      46.453  39.526  12.087  1.00  0.00           N  
ATOM   1258  CA  ILE B 474      46.176  38.318  11.308  1.00  0.00           C  
ATOM   1259  C   ILE B 474      47.247  37.294  11.651  1.00  0.00           C  
ATOM   1260  O   ILE B 474      48.412  37.513  11.373  1.00  0.00           O  
ATOM   1261  CB  ILE B 474      46.214  38.615   9.788  1.00  0.00           C  
ATOM   1262  CG1 ILE B 474      45.302  39.819   9.487  1.00  0.00           C  
ATOM   1263  CG2 ILE B 474      45.777  37.340   8.995  1.00  0.00           C  
ATOM   1264  CD1 ILE B 474      45.196  40.192   8.007  1.00  0.00           C  
ATOM   1265  N   PHE B 475      46.851  36.166  12.226  1.00  0.00           N  
ATOM   1266  CA  PHE B 475      47.862  35.191  12.637  1.00  0.00           C  
ATOM   1267  C   PHE B 475      47.693  33.736  12.176  1.00  0.00           C  
ATOM   1268  O   PHE B 475      46.586  33.224  12.124  1.00  0.00           O  
ATOM   1269  CB  PHE B 475      48.001  35.222  14.190  1.00  0.00           C  
ATOM   1270  CG  PHE B 475      46.728  34.850  14.907  1.00  0.00           C  
ATOM   1271  CD1 PHE B 475      46.512  33.506  15.347  1.00  0.00           C  
ATOM   1272  CD2 PHE B 475      45.688  35.813  15.075  1.00  0.00           C  
ATOM   1273  CE1 PHE B 475      45.258  33.106  15.960  1.00  0.00           C  
ATOM   1274  CE2 PHE B 475      44.419  35.457  15.676  1.00  0.00           C  
ATOM   1275  CZ  PHE B 475      44.194  34.096  16.127  1.00  0.00           C  
ATOM   1276  N   SER B 476      48.822  33.106  11.878  1.00  0.00           N  
ATOM   1277  CA  SER B 476      48.834  31.705  11.496  1.00  0.00           C  
ATOM   1278  C   SER B 476      48.854  31.002  12.848  1.00  0.00           C  
ATOM   1279  O   SER B 476      49.544  31.456  13.754  1.00  0.00           O  
ATOM   1280  CB  SER B 476      50.124  31.398  10.724  1.00  0.00           C  
ATOM   1281  OG  SER B 476      50.957  30.494  11.417  1.00  0.00           O  
ATOM   1282  N   ASP B 477      48.113  29.906  12.979  1.00  0.00           N  
ATOM   1283  CA  ASP B 477      48.067  29.155  14.236  1.00  0.00           C  
ATOM   1284  C   ASP B 477      49.409  28.487  14.601  1.00  0.00           C  
ATOM   1285  O   ASP B 477      49.861  28.563  15.755  1.00  0.00           O  
ATOM   1286  CB  ASP B 477      46.975  28.100  14.179  1.00  0.00           C  
ATOM   1287  CG  ASP B 477      45.653  28.602  14.709  1.00  0.00           C  
ATOM   1288  OD1 ASP B 477      45.636  29.618  15.444  1.00  0.00           O  
ATOM   1289  OD2 ASP B 477      44.615  27.963  14.420  1.00  0.00           O  
ATOM   1290  N   LEU B 478      50.050  27.853  13.626  1.00  0.00           N  
ATOM   1291  CA  LEU B 478      51.324  27.194  13.862  1.00  0.00           C  
ATOM   1292  C   LEU B 478      52.402  28.164  14.363  1.00  0.00           C  
ATOM   1293  O   LEU B 478      53.282  27.809  15.165  1.00  0.00           O  
ATOM   1294  CB  LEU B 478      51.794  26.525  12.569  1.00  0.00           C  
ATOM   1295  CG  LEU B 478      50.822  25.553  11.889  1.00  0.00           C  
ATOM   1296  CD1 LEU B 478      51.396  25.165  10.553  1.00  0.00           C  
ATOM   1297  CD2 LEU B 478      50.589  24.321  12.747  1.00  0.00           C  
ATOM   1298  N   ASP B 479      52.328  29.398  13.892  1.00  0.00           N  
ATOM   1299  CA  ASP B 479      53.303  30.399  14.276  1.00  0.00           C  
ATOM   1300  C   ASP B 479      52.928  31.080  15.579  1.00  0.00           C  
ATOM   1301  O   ASP B 479      53.752  31.203  16.487  1.00  0.00           O  
ATOM   1302  CB  ASP B 479      53.409  31.439  13.178  1.00  0.00           C  
ATOM   1303  CG  ASP B 479      54.793  31.533  12.600  1.00  0.00           C  
ATOM   1304  OD1 ASP B 479      54.914  32.093  11.490  1.00  0.00           O  
ATOM   1305  OD2 ASP B 479      55.768  31.060  13.244  1.00  0.00           O  
ATOM   1306  N   TYR B 482      51.680  31.510  15.684  1.00  0.00           N  
ATOM   1307  CA  TYR B 482      51.249  32.203  16.882  1.00  0.00           C  
ATOM   1308  C   TYR B 482      51.151  31.350  18.158  1.00  0.00           C  
ATOM   1309  O   TYR B 482      51.190  31.888  19.263  1.00  0.00           O  
ATOM   1310  CB  TYR B 482      49.918  32.926  16.613  1.00  0.00           C  
ATOM   1311  CG  TYR B 482      49.523  33.919  17.681  1.00  0.00           C  
ATOM   1312  CD1 TYR B 482      50.413  34.983  18.024  1.00  0.00           C  
ATOM   1313  CD2 TYR B 482      48.275  33.817  18.374  1.00  0.00           C  
ATOM   1314  CE1 TYR B 482      50.073  35.946  19.056  1.00  0.00           C  
ATOM   1315  CE2 TYR B 482      47.913  34.776  19.412  1.00  0.00           C  
ATOM   1316  CZ  TYR B 482      48.840  35.833  19.732  1.00  0.00           C  
ATOM   1317  OH  TYR B 482      48.540  36.748  20.709  1.00  0.00           O  
ATOM   1318  N   MET B 489      51.037  30.037  18.012  1.00  0.00           N  
ATOM   1319  CA  MET B 489      50.923  29.163  19.180  1.00  0.00           C  
ATOM   1320  C   MET B 489      52.285  29.144  19.883  1.00  0.00           C  
ATOM   1321  O   MET B 489      52.373  29.266  21.104  1.00  0.00           O  
ATOM   1322  CB  MET B 489      50.527  27.743  18.762  1.00  0.00           C  
ATOM   1323  CG  MET B 489      50.180  26.819  19.913  1.00  0.00           C  
ATOM   1324  SD  MET B 489      48.631  27.220  20.708  1.00  0.00           S  
ATOM   1325  CE  MET B 489      47.458  26.344  19.678  1.00  0.00           C  
ATOM   1326  N   GLY B 490      53.335  29.046  19.080  1.00  0.00           N  
ATOM   1327  CA  GLY B 490      54.684  29.009  19.585  1.00  0.00           C  
ATOM   1328  C   GLY B 490      55.364  30.330  19.876  1.00  0.00           C  
ATOM   1329  O   GLY B 490      56.594  30.349  20.050  1.00  0.00           O  
ATOM   1330  N   MET B 491      54.610  31.435  19.927  1.00  0.00           N  
ATOM   1331  CA  MET B 491      55.240  32.719  20.227  1.00  0.00           C  
ATOM   1332  C   MET B 491      54.410  33.604  21.137  1.00  0.00           C  
ATOM   1333  O   MET B 491      54.794  34.736  21.412  1.00  0.00           O  
ATOM   1334  CB  MET B 491      55.628  33.481  18.941  1.00  0.00           C  
ATOM   1335  CG  MET B 491      54.485  33.881  17.994  1.00  0.00           C  
ATOM   1336  SD  MET B 491      55.078  34.734  16.451  1.00  0.00           S  
ATOM   1337  CE  MET B 491      56.388  33.713  15.856  1.00  0.00           C  
ATOM   1338  N   SER B 492      53.303  33.069  21.638  1.00  0.00           N  
ATOM   1339  CA  SER B 492      52.404  33.824  22.491  1.00  0.00           C  
ATOM   1340  C   SER B 492      52.294  33.417  23.954  1.00  0.00           C  
ATOM   1341  O   SER B 492      51.930  32.298  24.284  1.00  0.00           O  
ATOM   1342  CB  SER B 492      51.005  33.829  21.889  1.00  0.00           C  
ATOM   1343  OG  SER B 492      50.024  34.199  22.841  1.00  0.00           O  
ATOM   1344  N   SER B 493      52.569  34.369  24.832  1.00  0.00           N  
ATOM   1345  CA  SER B 493      52.481  34.146  26.266  1.00  0.00           C  
ATOM   1346  C   SER B 493      51.017  33.983  26.690  1.00  0.00           C  
ATOM   1347  O   SER B 493      50.740  33.758  27.856  1.00  0.00           O  
ATOM   1348  CB  SER B 493      53.096  35.336  26.993  1.00  0.00           C  
ATOM   1349  OG  SER B 493      52.379  36.518  26.665  1.00  0.00           O  
ATOM   1350  N   GLY B 494      50.072  34.098  25.757  1.00  0.00           N  
ATOM   1351  CA  GLY B 494      48.671  33.956  26.134  1.00  0.00           C  
ATOM   1352  C   GLY B 494      47.764  32.938  25.434  1.00  0.00           C  
ATOM   1353  O   GLY B 494      46.801  32.445  26.028  1.00  0.00           O  
ATOM   1354  N   PHE B 495      48.069  32.600  24.187  1.00  0.00           N  
ATOM   1355  CA  PHE B 495      47.241  31.688  23.375  1.00  0.00           C  
ATOM   1356  C   PHE B 495      47.084  30.213  23.847  1.00  0.00           C  
ATOM   1357  O   PHE B 495      45.964  29.725  24.038  1.00  0.00           O  
ATOM   1358  CB  PHE B 495      47.777  31.740  21.929  1.00  0.00           C  
ATOM   1359  CG  PHE B 495      46.829  31.186  20.886  1.00  0.00           C  
ATOM   1360  CD1 PHE B 495      45.543  31.741  20.703  1.00  0.00           C  
ATOM   1361  CD2 PHE B 495      47.225  30.100  20.057  1.00  0.00           C  
ATOM   1362  CE1 PHE B 495      44.626  31.207  19.674  1.00  0.00           C  
ATOM   1363  CE2 PHE B 495      46.327  29.551  19.032  1.00  0.00           C  
ATOM   1364  CZ  PHE B 495      45.024  30.121  18.852  1.00  0.00           C  
ATOM   1365  N   TYR B 496      48.200  29.506  24.014  1.00  0.00           N  
ATOM   1366  CA  TYR B 496      48.159  28.116  24.438  1.00  0.00           C  
ATOM   1367  C   TYR B 496      47.434  27.987  25.771  1.00  0.00           C  
ATOM   1368  O   TYR B 496      46.549  27.118  25.933  1.00  0.00           O  
ATOM   1369  CB  TYR B 496      49.579  27.536  24.524  1.00  0.00           C  
ATOM   1370  CG  TYR B 496      49.575  26.089  24.947  1.00  0.00           C  
ATOM   1371  CD1 TYR B 496      48.825  25.115  24.198  1.00  0.00           C  
ATOM   1372  CD2 TYR B 496      50.205  25.683  26.165  1.00  0.00           C  
ATOM   1373  CE1 TYR B 496      48.681  23.755  24.668  1.00  0.00           C  
ATOM   1374  CE2 TYR B 496      50.078  24.321  26.650  1.00  0.00           C  
ATOM   1375  CZ  TYR B 496      49.302  23.368  25.899  1.00  0.00           C  
ATOM   1376  OH  TYR B 496      49.038  22.111  26.409  1.00  0.00           O  
ATOM   1377  N   LYS B 498      47.759  28.885  26.705  1.00  0.00           N  
ATOM   1378  CA  LYS B 498      47.124  28.869  28.022  1.00  0.00           C  
ATOM   1379  C   LYS B 498      45.607  28.830  27.904  1.00  0.00           C  
ATOM   1380  O   LYS B 498      44.958  28.073  28.627  1.00  0.00           O  
ATOM   1381  CB  LYS B 498      47.524  30.094  28.853  1.00  0.00           C  
ATOM   1382  CG  LYS B 498      49.020  30.304  29.024  1.00  0.00           C  
ATOM   1383  CD  LYS B 498      49.282  31.454  29.983  1.00  0.00           C  
ATOM   1384  CE  LYS B 498      50.708  31.483  30.456  1.00  0.00           C  
ATOM   1385  NZ  LYS B 498      51.652  31.503  29.327  1.00  0.00           N  
ATOM   1386  N   ASN B 499      45.029  29.614  26.985  1.00  0.00           N  
ATOM   1387  CA  ASN B 499      43.571  29.593  26.841  1.00  0.00           C  
ATOM   1388  C   ASN B 499      43.077  28.297  26.205  1.00  0.00           C  
ATOM   1389  O   ASN B 499      42.009  27.787  26.578  1.00  0.00           O  
ATOM   1390  CB  ASN B 499      43.060  30.795  26.040  1.00  0.00           C  
ATOM   1391  CG  ASN B 499      42.857  32.016  26.908  1.00  0.00           C  
ATOM   1392  OD1 ASN B 499      42.431  31.899  28.052  1.00  0.00           O  
ATOM   1393  ND2 ASN B 499      43.147  33.195  26.364  1.00  0.00           N  
ATOM   1394  N   VAL B 500      43.846  27.774  25.248  1.00  0.00           N  
ATOM   1395  CA  VAL B 500      43.504  26.501  24.595  1.00  0.00           C  
ATOM   1396  C   VAL B 500      43.392  25.451  25.700  1.00  0.00           C  
ATOM   1397  O   VAL B 500      42.355  24.796  25.840  1.00  0.00           O  
ATOM   1398  CB  VAL B 500      44.607  26.077  23.605  1.00  0.00           C  
ATOM   1399  CG1 VAL B 500      44.234  24.776  22.883  1.00  0.00           C  
ATOM   1400  CG2 VAL B 500      44.850  27.188  22.633  1.00  0.00           C  
ATOM   1401  N   VAL B 501      44.451  25.330  26.506  1.00  0.00           N  
ATOM   1402  CA  VAL B 501      44.473  24.376  27.623  1.00  0.00           C  
ATOM   1403  C   VAL B 501      43.247  24.525  28.497  1.00  0.00           C  
ATOM   1404  O   VAL B 501      42.628  23.522  28.860  1.00  0.00           O  
ATOM   1405  CB  VAL B 501      45.682  24.564  28.576  1.00  0.00           C  
ATOM   1406  CG1 VAL B 501      45.740  23.408  29.574  1.00  0.00           C  
ATOM   1407  CG2 VAL B 501      46.937  24.612  27.824  1.00  0.00           C  
ATOM   1408  N   LYS B 502      42.896  25.764  28.844  1.00  0.00           N  
ATOM   1409  CA  LYS B 502      41.737  25.988  29.701  1.00  0.00           C  
ATOM   1410  C   LYS B 502      40.448  25.546  29.055  1.00  0.00           C  
ATOM   1411  O   LYS B 502      39.575  24.966  29.716  1.00  0.00           O  
ATOM   1412  CB  LYS B 502      41.605  27.457  30.080  1.00  0.00           C  
ATOM   1413  CG  LYS B 502      42.658  27.983  31.043  1.00  0.00           C  
ATOM   1414  CD  LYS B 502      42.153  29.281  31.659  1.00  0.00           C  
ATOM   1415  CE  LYS B 502      43.277  30.093  32.198  1.00  0.00           C  
ATOM   1416  NZ  LYS B 502      42.725  31.399  32.752  1.00  0.00           N  
ATOM   1417  N   ILE B 503      40.283  25.866  27.769  1.00  0.00           N  
ATOM   1418  CA  ILE B 503      39.070  25.450  27.074  1.00  0.00           C  
ATOM   1419  C   ILE B 503      39.059  23.903  26.963  1.00  0.00           C  
ATOM   1420  O   ILE B 503      38.037  23.281  27.183  1.00  0.00           O  
ATOM   1421  CB  ILE B 503      38.982  26.121  25.650  1.00  0.00           C  
ATOM   1422  CG1 ILE B 503      38.861  27.639  25.808  1.00  0.00           C  
ATOM   1423  CG2 ILE B 503      37.742  25.622  24.885  1.00  0.00           C  
ATOM   1424  CD1 ILE B 503      39.389  28.413  24.637  1.00  0.00           C  
ATOM   1425  N   GLN B 504      40.212  23.310  26.648  1.00  0.00           N  
ATOM   1426  CA  GLN B 504      40.364  21.863  26.489  1.00  0.00           C  
ATOM   1427  C   GLN B 504      39.871  21.050  27.677  1.00  0.00           C  
ATOM   1428  O   GLN B 504      39.393  19.925  27.522  1.00  0.00           O  
ATOM   1429  CB  GLN B 504      41.832  21.499  26.301  1.00  0.00           C  
ATOM   1430  CG  GLN B 504      42.462  21.758  24.967  1.00  0.00           C  
ATOM   1431  CD  GLN B 504      43.923  21.334  24.932  1.00  0.00           C  
ATOM   1432  OE1 GLN B 504      44.520  21.200  23.864  1.00  0.00           O  
ATOM   1433  NE2 GLN B 504      44.510  21.130  26.102  1.00  0.00           N  
ATOM   1434  N   LYS B 505      40.011  21.605  28.873  1.00  0.00           N  
ATOM   1435  CA  LYS B 505      39.599  20.894  30.077  1.00  0.00           C  
ATOM   1436  C   LYS B 505      38.093  20.779  30.190  1.00  0.00           C  
ATOM   1437  O   LYS B 505      37.574  19.822  30.776  1.00  0.00           O  
ATOM   1438  CB  LYS B 505      40.192  21.602  31.317  1.00  0.00           C  
ATOM   1439  CG  LYS B 505      39.742  21.068  32.668  1.00  0.00           C  
ATOM   1440  CD  LYS B 505      40.698  21.436  33.808  1.00  0.00           C  
ATOM   1441  CE  LYS B 505      40.175  20.892  35.149  1.00  0.00           C  
ATOM   1442  NZ  LYS B 505      41.065  21.205  36.307  1.00  0.00           N  
ATOM   1443  N   HIS B 506      37.383  21.742  29.612  1.00  0.00           N  
ATOM   1444  CA  HIS B 506      35.934  21.756  29.723  1.00  0.00           C  
ATOM   1445  C   HIS B 506      35.097  21.193  28.576  1.00  0.00           C  
ATOM   1446  O   HIS B 506      33.884  21.388  28.546  1.00  0.00           O  
ATOM   1447  CB  HIS B 506      35.497  23.172  30.055  1.00  0.00           C  
ATOM   1448  CG  HIS B 506      36.053  23.664  31.350  1.00  0.00           C  
ATOM   1449  ND1 HIS B 506      35.351  23.595  32.533  1.00  0.00           N  
ATOM   1450  CD2 HIS B 506      37.271  24.176  31.659  1.00  0.00           C  
ATOM   1451  CE1 HIS B 506      36.112  24.047  33.515  1.00  0.00           C  
ATOM   1452  NE2 HIS B 506      37.281  24.406  33.012  1.00  0.00           N  
ATOM   1453  N   VAL B 845      35.726  20.491  27.642  1.00  0.00           N  
ATOM   1454  CA  VAL B 845      34.978  19.895  26.540  1.00  0.00           C  
ATOM   1455  C   VAL B 845      35.368  18.418  26.474  1.00  0.00           C  
ATOM   1456  O   VAL B 845      36.546  18.081  26.302  1.00  0.00           O  
ATOM   1457  CB  VAL B 845      35.298  20.596  25.183  1.00  0.00           C  
ATOM   1458  CG1 VAL B 845      34.409  20.039  24.105  1.00  0.00           C  
ATOM   1459  CG2 VAL B 845      35.092  22.117  25.296  1.00  0.00           C  
ATOM   1460  N   THR B 846      34.389  17.537  26.648  1.00  0.00           N  
ATOM   1461  CA  THR B 846      34.663  16.106  26.598  1.00  0.00           C  
ATOM   1462  C   THR B 846      34.573  15.608  25.153  1.00  0.00           C  
ATOM   1463  O   THR B 846      33.941  16.249  24.304  1.00  0.00           O  
ATOM   1464  CB  THR B 846      33.681  15.316  27.489  1.00  0.00           C  
ATOM   1465  OG1 THR B 846      32.392  15.269  26.879  1.00  0.00           O  
ATOM   1466  CG2 THR B 846      33.534  15.992  28.847  1.00  0.00           C  
ATOM   1467  N   PHE B1087      35.228  14.482  24.879  1.00  0.00           N  
ATOM   1468  CA  PHE B1087      35.240  13.851  23.551  1.00  0.00           C  
ATOM   1469  C   PHE B1087      33.803  13.566  23.180  1.00  0.00           C  
ATOM   1470  O   PHE B1087      33.414  13.623  22.016  1.00  0.00           O  
ATOM   1471  CB  PHE B1087      35.998  12.508  23.582  1.00  0.00           C  
ATOM   1472  CG  PHE B1087      35.986  11.731  22.259  1.00  0.00           C  
ATOM   1473  CD1 PHE B1087      37.133  11.732  21.432  1.00  0.00           C  
ATOM   1474  CD2 PHE B1087      34.834  10.973  21.838  1.00  0.00           C  
ATOM   1475  CE1 PHE B1087      37.163  10.985  20.181  1.00  0.00           C  
ATOM   1476  CE2 PHE B1087      34.833  10.217  20.583  1.00  0.00           C  
ATOM   1477  CZ  PHE B1087      36.007  10.229  19.757  1.00  0.00           C  
ATOM   1478  N   ASN B1088      33.025  13.217  24.180  1.00  0.00           N  
ATOM   1479  CA  ASN B1088      31.657  12.886  23.932  1.00  0.00           C  
ATOM   1480  C   ASN B1088      30.875  14.067  23.410  1.00  0.00           C  
ATOM   1481  O   ASN B1088      30.081  13.921  22.482  1.00  0.00           O  
ATOM   1482  CB  ASN B1088      31.023  12.356  25.192  1.00  0.00           C  
ATOM   1483  CG  ASN B1088      29.786  11.578  24.903  1.00  0.00           C  
ATOM   1484  OD1 ASN B1088      28.663  12.076  25.045  1.00  0.00           O  
ATOM   1485  ND2 ASN B1088      29.976  10.335  24.458  1.00  0.00           N  
ATOM   1486  N   GLN B1094      31.106  15.234  23.999  1.00  0.00           N  
ATOM   1487  CA  GLN B1094      30.408  16.443  23.594  1.00  0.00           C  
ATOM   1488  C   GLN B1094      30.838  16.831  22.186  1.00  0.00           C  
ATOM   1489  O   GLN B1094      30.011  17.177  21.347  1.00  0.00           O  
ATOM   1490  CB  GLN B1094      30.723  17.589  24.562  1.00  0.00           C  
ATOM   1491  CG  GLN B1094      30.269  17.334  25.983  1.00  0.00           C  
ATOM   1492  CD  GLN B1094      30.855  18.319  26.983  1.00  0.00           C  
ATOM   1493  OE1 GLN B1094      32.059  18.545  27.013  1.00  0.00           O  
ATOM   1494  NE2 GLN B1094      30.006  18.892  27.817  1.00  0.00           N  
ATOM   1495  N   VAL B1164      32.139  16.729  21.945  1.00  0.00           N  
ATOM   1496  CA  VAL B1164      32.727  17.100  20.680  1.00  0.00           C  
ATOM   1497  C   VAL B1164      32.373  16.165  19.513  1.00  0.00           C  
ATOM   1498  O   VAL B1164      32.497  16.550  18.344  1.00  0.00           O  
ATOM   1499  CB  VAL B1164      34.264  17.279  20.895  1.00  0.00           C  
ATOM   1500  CG1 VAL B1164      35.038  16.061  20.509  1.00  0.00           C  
ATOM   1501  CG2 VAL B1164      34.749  18.514  20.188  1.00  0.00           C  
ATOM   1502  N   LYS B1165      31.950  14.940  19.808  1.00  0.00           N  
ATOM   1503  CA  LYS B1165      31.570  14.052  18.721  1.00  0.00           C  
ATOM   1504  C   LYS B1165      30.073  14.210  18.514  1.00  0.00           C  
ATOM   1505  O   LYS B1165      29.520  13.741  17.536  1.00  0.00           O  
ATOM   1506  CB  LYS B1165      31.935  12.591  19.003  1.00  0.00           C  
ATOM   1507  CG  LYS B1165      31.084  11.896  20.032  1.00  0.00           C  
ATOM   1508  CD  LYS B1165      31.487  10.445  20.092  1.00  0.00           C  
ATOM   1509  CE  LYS B1165      31.348   9.895  21.510  1.00  0.00           C  
ATOM   1510  NZ  LYS B1165      31.931   8.550  21.645  1.00  0.00           N  
ATOM   1511  N   GLY B1166      29.428  14.892  19.451  1.00  0.00           N  
ATOM   1512  CA  GLY B1166      28.005  15.136  19.347  1.00  0.00           C  
ATOM   1513  C   GLY B1166      27.716  16.527  18.798  1.00  0.00           C  
ATOM   1514  O   GLY B1166      26.567  16.963  18.772  1.00  0.00           O  
ATOM   1515  N   ILE B1168      28.760  17.227  18.364  1.00  0.00           N  
ATOM   1516  CA  ILE B1168      28.627  18.575  17.824  1.00  0.00           C  
ATOM   1517  C   ILE B1168      29.285  18.585  16.457  1.00  0.00           C  
ATOM   1518  O   ILE B1168      28.702  19.048  15.483  1.00  0.00           O  
ATOM   1519  CB  ILE B1168      29.335  19.631  18.739  1.00  0.00           C  
ATOM   1520  CG1 ILE B1168      28.582  19.755  20.061  1.00  0.00           C  
ATOM   1521  CG2 ILE B1168      29.371  21.022  18.061  1.00  0.00           C  
ATOM   1522  CD1 ILE B1168      29.414  20.429  21.161  1.00  0.00           C  
ATOM   1523  N   PHE B1169      30.507  18.078  16.409  1.00  0.00           N  
ATOM   1524  CA  PHE B1169      31.280  18.031  15.184  1.00  0.00           C  
ATOM   1525  C   PHE B1169      31.279  16.623  14.578  1.00  0.00           C  
ATOM   1526  O   PHE B1169      31.910  16.386  13.548  1.00  0.00           O  
ATOM   1527  CB  PHE B1169      32.720  18.477  15.470  1.00  0.00           C  
ATOM   1528  CG  PHE B1169      32.819  19.824  16.151  1.00  0.00           C  
ATOM   1529  CD1 PHE B1169      32.762  19.930  17.576  1.00  0.00           C  
ATOM   1530  CD2 PHE B1169      32.932  21.019  15.372  1.00  0.00           C  
ATOM   1531  CE1 PHE B1169      32.813  21.239  18.239  1.00  0.00           C  
ATOM   1532  CE2 PHE B1169      32.983  22.333  15.999  1.00  0.00           C  
ATOM   1533  CZ  PHE B1169      32.923  22.443  17.431  1.00  0.00           C  
ATOM   1534  N   GLY B1170      30.557  15.706  15.224  1.00  0.00           N  
ATOM   1535  CA  GLY B1170      30.486  14.326  14.771  1.00  0.00           C  
ATOM   1536  C   GLY B1170      31.816  13.608  14.621  1.00  0.00           C  
ATOM   1537  O   GLY B1170      31.997  12.893  13.638  1.00  0.00           O  
ATOM   1538  N   PHE B1171      32.757  13.781  15.553  1.00  0.00           N  
ATOM   1539  CA  PHE B1171      34.046  13.089  15.426  1.00  0.00           C  
ATOM   1540  C   PHE B1171      33.901  11.595  15.776  1.00  0.00           C  
ATOM   1541  O   PHE B1171      32.904  11.169  16.372  1.00  0.00           O  
ATOM   1542  CB  PHE B1171      35.104  13.711  16.355  1.00  0.00           C  
ATOM   1543  CG  PHE B1171      35.448  15.171  16.064  1.00  0.00           C  
ATOM   1544  CD1 PHE B1171      35.586  15.656  14.724  1.00  0.00           C  
ATOM   1545  CD2 PHE B1171      35.752  16.051  17.150  1.00  0.00           C  
ATOM   1546  CE1 PHE B1171      36.043  17.023  14.453  1.00  0.00           C  
ATOM   1547  CE2 PHE B1171      36.204  17.406  16.924  1.00  0.00           C  
ATOM   1548  CZ  PHE B1171      36.355  17.900  15.568  1.00  0.00           C  
ATOM   1549  N   THR B1177      34.891  10.794  15.419  1.00  0.00           N  
ATOM   1550  CA  THR B1177      34.830   9.367  15.746  1.00  0.00           C  
ATOM   1551  C   THR B1177      36.136   8.863  16.376  1.00  0.00           C  
ATOM   1552  O   THR B1177      37.203   9.476  16.215  1.00  0.00           O  
ATOM   1553  CB  THR B1177      34.545   8.497  14.490  1.00  0.00           C  
ATOM   1554  OG1 THR B1177      35.552   8.731  13.509  1.00  0.00           O  
ATOM   1555  CG2 THR B1177      33.178   8.820  13.883  1.00  0.00           C  
ATOM   1556  N   ASP B1178      36.031   7.707  17.040  1.00  0.00           N  
ATOM   1557  CA  ASP B1178      37.151   7.042  17.695  1.00  0.00           C  
ATOM   1558  C   ASP B1178      38.340   6.785  16.790  1.00  0.00           C  
ATOM   1559  O   ASP B1178      39.416   6.459  17.278  1.00  0.00           O  
ATOM   1560  CB  ASP B1178      36.686   5.717  18.329  1.00  0.00           C  
ATOM   1561  CG  ASP B1178      35.741   5.913  19.500  1.00  0.00           C  
ATOM   1562  OD1 ASP B1178      35.193   4.890  19.983  1.00  0.00           O  
ATOM   1563  OD2 ASP B1178      35.527   7.091  19.924  1.00  0.00           O  
ATOM   1564  N   SER B1179      38.166   6.941  15.479  1.00  0.00           N  
ATOM   1565  CA  SER B1179      39.238   6.714  14.520  1.00  0.00           C  
ATOM   1566  C   SER B1179      39.975   7.977  14.125  1.00  0.00           C  
ATOM   1567  O   SER B1179      41.011   7.933  13.449  1.00  0.00           O  
ATOM   1568  CB  SER B1179      38.692   6.045  13.254  1.00  0.00           C  
ATOM   1569  OG  SER B1179      37.654   5.109  13.561  1.00  0.00           O  
ATOM   1570  N   ASP B1192      39.425   9.118  14.523  1.00  0.00           N  
ATOM   1571  CA  ASP B1192      40.029  10.422  14.198  1.00  0.00           C  
ATOM   1572  C   ASP B1192      41.351  10.629  14.928  1.00  0.00           C  
ATOM   1573  O   ASP B1192      41.533  10.091  16.018  1.00  0.00           O  
ATOM   1574  CB  ASP B1192      39.057  11.547  14.568  1.00  0.00           C  
ATOM   1575  CG  ASP B1192      37.898  11.668  13.591  1.00  0.00           C  
ATOM   1576  OD1 ASP B1192      38.153  11.523  12.384  1.00  0.00           O  
ATOM   1577  OD2 ASP B1192      36.746  11.926  14.014  1.00  0.00           O  
ATOM   1578  N   CYS B1193      42.284  11.371  14.336  1.00  0.00           N  
ATOM   1579  CA  CYS B1193      43.558  11.614  14.999  1.00  0.00           C  
ATOM   1580  C   CYS B1193      43.263  12.490  16.234  1.00  0.00           C  
ATOM   1581  O   CYS B1193      42.212  13.127  16.294  1.00  0.00           O  
ATOM   1582  CB  CYS B1193      44.526  12.305  14.047  1.00  0.00           C  
ATOM   1583  SG  CYS B1193      44.015  13.957  13.565  1.00  0.00           S  
ATOM   1584  N   ILE B1194      44.161  12.498  17.225  1.00  0.00           N  
ATOM   1585  CA  ILE B1194      43.940  13.269  18.458  1.00  0.00           C  
ATOM   1586  C   ILE B1194      43.955  14.768  18.171  1.00  0.00           C  
ATOM   1587  O   ILE B1194      43.235  15.535  18.805  1.00  0.00           O  
ATOM   1588  CB  ILE B1194      44.991  12.900  19.575  1.00  0.00           C  
ATOM   1589  CG1 ILE B1194      46.401  13.235  19.111  1.00  0.00           C  
ATOM   1590  CG2 ILE B1194      44.954  11.384  19.874  1.00  0.00           C  
ATOM   1591  CD1 ILE B1194      47.514  12.993  20.164  1.00  0.00           C  
ATOM   1592  N   GLY B1195      44.766  15.164  17.196  1.00  0.00           N  
ATOM   1593  CA  GLY B1195      44.831  16.561  16.800  1.00  0.00           C  
ATOM   1594  C   GLY B1195      43.477  17.126  16.401  1.00  0.00           C  
ATOM   1595  O   GLY B1195      43.190  18.302  16.664  1.00  0.00           O  
ATOM   1596  N   LYS B1196      42.631  16.297  15.794  1.00  0.00           N  
ATOM   1597  CA  LYS B1196      41.318  16.754  15.384  1.00  0.00           C  
ATOM   1598  C   LYS B1196      40.350  16.783  16.544  1.00  0.00           C  
ATOM   1599  O   LYS B1196      39.477  17.660  16.601  1.00  0.00           O  
ATOM   1600  CB  LYS B1196      40.740  15.862  14.296  1.00  0.00           C  
ATOM   1601  CG  LYS B1196      41.361  16.003  12.919  1.00  0.00           C  
ATOM   1602  CD  LYS B1196      40.662  15.040  11.951  1.00  0.00           C  
ATOM   1603  CE  LYS B1196      41.415  14.846  10.643  1.00  0.00           C  
ATOM   1604  NZ  LYS B1196      40.526  14.128   9.672  1.00  0.00           N  
ATOM   1605  N   ILE B1198      40.485  15.821  17.457  1.00  0.00           N  
ATOM   1606  CA  ILE B1198      39.600  15.745  18.625  1.00  0.00           C  
ATOM   1607  C   ILE B1198      39.693  17.021  19.461  1.00  0.00           C  
ATOM   1608  O   ILE B1198      38.692  17.508  19.987  1.00  0.00           O  
ATOM   1609  CB  ILE B1198      39.989  14.552  19.563  1.00  0.00           C  
ATOM   1610  CG1 ILE B1198      40.025  13.238  18.767  1.00  0.00           C  
ATOM   1611  CG2 ILE B1198      39.042  14.470  20.746  1.00  0.00           C  
ATOM   1612  CD1 ILE B1198      38.786  12.898  17.979  1.00  0.00           C  
ATOM   1613  N   SER B1199      40.909  17.533  19.587  1.00  0.00           N  
ATOM   1614  CA  SER B1199      41.124  18.723  20.376  1.00  0.00           C  
ATOM   1615  C   SER B1199      41.125  20.029  19.603  1.00  0.00           C  
ATOM   1616  O   SER B1199      41.073  21.089  20.229  1.00  0.00           O  
ATOM   1617  CB  SER B1199      42.431  18.597  21.157  1.00  0.00           C  
ATOM   1618  OG  SER B1199      43.519  18.247  20.313  1.00  0.00           O  
ATOM   1619  N   PHE B1200      41.177  19.963  18.267  1.00  0.00           N  
ATOM   1620  CA  PHE B1200      41.188  21.186  17.457  1.00  0.00           C  
ATOM   1621  C   PHE B1200      40.159  22.240  17.850  1.00  0.00           C  
ATOM   1622  O   PHE B1200      40.471  23.417  17.807  1.00  0.00           O  
ATOM   1623  CB  PHE B1200      41.026  20.916  15.948  1.00  0.00           C  
ATOM   1624  CG  PHE B1200      41.039  22.176  15.135  1.00  0.00           C  
ATOM   1625  CD1 PHE B1200      42.236  22.958  15.058  1.00  0.00           C  
ATOM   1626  CD2 PHE B1200      39.813  22.722  14.641  1.00  0.00           C  
ATOM   1627  CE1 PHE B1200      42.219  24.304  14.511  1.00  0.00           C  
ATOM   1628  CE2 PHE B1200      39.759  24.052  14.090  1.00  0.00           C  
ATOM   1629  CZ  PHE B1200      40.967  24.851  14.028  1.00  0.00           C  
ATOM   1630  N   PRO B1201      38.928  21.844  18.213  1.00  0.00           N  
ATOM   1631  CA  PRO B1201      37.960  22.880  18.585  1.00  0.00           C  
ATOM   1632  C   PRO B1201      38.371  23.948  19.614  1.00  0.00           C  
ATOM   1633  O   PRO B1201      37.908  25.097  19.531  1.00  0.00           O  
ATOM   1634  CB  PRO B1201      36.773  22.065  19.059  1.00  0.00           C  
ATOM   1635  CG  PRO B1201      36.813  20.913  18.159  1.00  0.00           C  
ATOM   1636  CD  PRO B1201      38.254  20.535  18.160  1.00  0.00           C  
ATOM   1637  N   ALA B1202      39.222  23.587  20.576  1.00  0.00           N  
ATOM   1638  CA  ALA B1202      39.634  24.562  21.588  1.00  0.00           C  
ATOM   1639  C   ALA B1202      40.486  25.657  20.952  1.00  0.00           C  
ATOM   1640  O   ALA B1202      40.468  26.782  21.419  1.00  0.00           O  
ATOM   1641  CB  ALA B1202      40.396  23.879  22.753  1.00  0.00           C  
ATOM   1642  N   ILE B1203      41.213  25.325  19.890  1.00  0.00           N  
ATOM   1643  CA  ILE B1203      42.055  26.280  19.176  1.00  0.00           C  
ATOM   1644  C   ILE B1203      41.247  27.345  18.392  1.00  0.00           C  
ATOM   1645  O   ILE B1203      41.736  28.458  18.108  1.00  0.00           O  
ATOM   1646  CB  ILE B1203      43.021  25.529  18.237  1.00  0.00           C  
ATOM   1647  CG1 ILE B1203      43.922  24.615  19.098  1.00  0.00           C  
ATOM   1648  CG2 ILE B1203      43.840  26.514  17.348  1.00  0.00           C  
ATOM   1649  CD1 ILE B1203      45.030  23.907  18.358  1.00  0.00           C  
ATOM   1650  N   GLN B1204      40.018  27.015  18.031  1.00  0.00           N  
ATOM   1651  CA  GLN B1204      39.202  27.973  17.314  1.00  0.00           C  
ATOM   1652  C   GLN B1204      38.412  28.734  18.347  1.00  0.00           C  
ATOM   1653  O   GLN B1204      37.978  29.877  18.111  1.00  0.00           O  
ATOM   1654  CB  GLN B1204      38.262  27.270  16.319  1.00  0.00           C  
ATOM   1655  CG  GLN B1204      37.146  28.165  15.750  1.00  0.00           C  
ATOM   1656  CD  GLN B1204      36.710  27.818  14.306  1.00  0.00           C  
ATOM   1657  OE1 GLN B1204      35.613  28.187  13.889  1.00  0.00           O  
ATOM   1658  NE2 GLN B1204      37.578  27.139  13.551  1.00  0.00           N  
ATOM   1659  N   ALA B1205      38.213  28.102  19.494  1.00  0.00           N  
ATOM   1660  CA  ALA B1205      37.467  28.779  20.533  1.00  0.00           C  
ATOM   1661  C   ALA B1205      38.309  29.843  21.209  1.00  0.00           C  
ATOM   1662  O   ALA B1205      37.800  30.867  21.616  1.00  0.00           O  
ATOM   1663  CB  ALA B1205      36.986  27.781  21.541  1.00  0.00           C  
ATOM   1664  N   ALA B1206      39.613  29.609  21.269  1.00  0.00           N  
ATOM   1665  CA  ALA B1206      40.535  30.492  21.958  1.00  0.00           C  
ATOM   1666  C   ALA B1206      40.618  32.002  21.610  1.00  0.00           C  
ATOM   1667  O   ALA B1206      40.788  32.836  22.514  1.00  0.00           O  
ATOM   1668  CB  ALA B1206      41.940  29.883  21.909  1.00  0.00           C  
ATOM   1669  N   PRO B1207      40.522  32.377  20.302  1.00  0.00           N  
ATOM   1670  CA  PRO B1207      40.609  33.815  19.989  1.00  0.00           C  
ATOM   1671  C   PRO B1207      39.421  34.585  20.463  1.00  0.00           C  
ATOM   1672  O   PRO B1207      39.375  35.802  20.341  1.00  0.00           O  
ATOM   1673  CB  PRO B1207      40.778  33.836  18.473  1.00  0.00           C  
ATOM   1674  CG  PRO B1207      41.266  32.487  18.132  1.00  0.00           C  
ATOM   1675  CD  PRO B1207      40.464  31.611  19.054  1.00  0.00           C  
ATOM   1676  N   SER B1208      38.462  33.870  21.028  1.00  0.00           N  
ATOM   1677  CA  SER B1208      37.271  34.495  21.541  1.00  0.00           C  
ATOM   1678  C   SER B1208      37.513  35.221  22.843  1.00  0.00           C  
ATOM   1679  O   SER B1208      36.578  35.808  23.378  1.00  0.00           O  
ATOM   1680  CB  SER B1208      36.202  33.452  21.792  1.00  0.00           C  
ATOM   1681  OG  SER B1208      35.976  32.754  20.608  1.00  0.00           O  
ATOM   1682  N   PHE B1209      38.744  35.166  23.366  1.00  0.00           N  
ATOM   1683  CA  PHE B1209      39.048  35.803  24.652  1.00  0.00           C  
ATOM   1684  C   PHE B1209      40.224  36.769  24.610  1.00  0.00           C  
ATOM   1685  O   PHE B1209      41.285  36.413  24.123  1.00  0.00           O  
ATOM   1686  CB  PHE B1209      39.279  34.710  25.698  1.00  0.00           C  
ATOM   1687  CG  PHE B1209      38.182  33.689  25.738  1.00  0.00           C  
ATOM   1688  CD1 PHE B1209      38.424  32.351  25.298  1.00  0.00           C  
ATOM   1689  CD2 PHE B1209      36.881  34.056  26.180  1.00  0.00           C  
ATOM   1690  CE1 PHE B1209      37.360  31.357  25.294  1.00  0.00           C  
ATOM   1691  CE2 PHE B1209      35.791  33.090  26.188  1.00  0.00           C  
ATOM   1692  CZ  PHE B1209      36.048  31.724  25.736  1.00  0.00           C  
ATOM   1693  N   SER B1210      40.019  37.992  25.103  1.00  0.00           N  
ATOM   1694  CA  SER B1210      41.060  39.047  25.099  1.00  0.00           C  
ATOM   1695  C   SER B1210      42.456  38.593  25.482  1.00  0.00           C  
ATOM   1696  O   SER B1210      43.440  39.042  24.894  1.00  0.00           O  
ATOM   1697  CB  SER B1210      40.650  40.233  26.008  1.00  0.00           C  
ATOM   1698  OG  SER B1210      39.504  39.963  26.807  1.00  0.00           O  
ATOM   1699  N   ASN B1211      42.531  37.676  26.450  1.00  0.00           N  
ATOM   1700  CA  ASN B1211      43.790  37.112  26.972  1.00  0.00           C  
ATOM   1701  C   ASN B1211      44.754  36.542  26.007  1.00  0.00           C  
ATOM   1702  O   ASN B1211      45.962  36.542  26.256  1.00  0.00           O  
ATOM   1703  CB  ASN B1211      43.513  35.983  27.955  1.00  0.00           C  
ATOM   1704  CG  ASN B1211      43.190  36.476  29.314  1.00  0.00           C  
ATOM   1705  OD1 ASN B1211      42.832  35.697  30.186  1.00  0.00           O  
ATOM   1706  ND2 ASN B1211      43.316  37.787  29.524  1.00  0.00           N  
ATOM   1707  N   SER B1280      44.249  36.003  24.915  1.00  0.00           N  
ATOM   1708  CA  SER B1280      45.167  35.393  23.973  1.00  0.00           C  
ATOM   1709  C   SER B1280      45.936  36.428  23.206  1.00  0.00           C  
ATOM   1710  O   SER B1280      46.793  36.091  22.411  1.00  0.00           O  
ATOM   1711  CB  SER B1280      44.411  34.498  23.043  1.00  0.00           C  
ATOM   1712  OG  SER B1280      43.318  33.856  23.702  1.00  0.00           O  
ATOM   1713  N   PHE B1281      45.629  37.695  23.450  1.00  0.00           N  
ATOM   1714  CA  PHE B1281      46.335  38.783  22.787  1.00  0.00           C  
ATOM   1715  C   PHE B1281      46.792  39.813  23.826  1.00  0.00           C  
ATOM   1716  O   PHE B1281      46.362  40.969  23.776  1.00  0.00           O  
ATOM   1717  CB  PHE B1281      45.428  39.434  21.738  1.00  0.00           C  
ATOM   1718  CG  PHE B1281      44.817  38.457  20.816  1.00  0.00           C  
ATOM   1719  CD1 PHE B1281      43.477  38.040  21.010  1.00  0.00           C  
ATOM   1720  CD2 PHE B1281      45.606  37.856  19.796  1.00  0.00           C  
ATOM   1721  CE1 PHE B1281      42.889  36.993  20.176  1.00  0.00           C  
ATOM   1722  CE2 PHE B1281      45.062  36.810  18.947  1.00  0.00           C  
ATOM   1723  CZ  PHE B1281      43.694  36.377  19.140  1.00  0.00           C  
ATOM   1724  N   PRO B1282      47.666  39.397  24.785  1.00  0.00           N  
ATOM   1725  CA  PRO B1282      48.166  40.303  25.832  1.00  0.00           C  
ATOM   1726  C   PRO B1282      48.732  41.585  25.236  1.00  0.00           C  
ATOM   1727  O   PRO B1282      48.465  42.677  25.726  1.00  0.00           O  
ATOM   1728  CB  PRO B1282      49.269  39.487  26.506  1.00  0.00           C  
ATOM   1729  CG  PRO B1282      48.842  38.065  26.268  1.00  0.00           C  
ATOM   1730  CD  PRO B1282      48.381  38.105  24.850  1.00  0.00           C  
ATOM   1731  N   GLN B1283      49.504  41.420  24.167  1.00  0.00           N  
ATOM   1732  CA  GLN B1283      50.138  42.516  23.458  1.00  0.00           C  
ATOM   1733  C   GLN B1283      49.146  43.550  22.899  1.00  0.00           C  
ATOM   1734  O   GLN B1283      49.530  44.686  22.622  1.00  0.00           O  
ATOM   1735  CB  GLN B1283      50.991  41.954  22.318  1.00  0.00           C  
ATOM   1736  CG  GLN B1283      50.189  41.440  21.109  1.00  0.00           C  
ATOM   1737  CD  GLN B1283      49.666  40.007  21.251  1.00  0.00           C  
ATOM   1738  OE1 GLN B1283      49.483  39.484  22.353  1.00  0.00           O  
ATOM   1739  NE2 GLN B1283      49.405  39.374  20.111  1.00  0.00           N  
ATOM   1740  N   ILE B1284      47.888  43.158  22.722  1.00  0.00           N  
ATOM   1741  CA  ILE B1284      46.876  44.063  22.182  1.00  0.00           C  
ATOM   1742  C   ILE B1284      46.021  44.715  23.273  1.00  0.00           C  
ATOM   1743  O   ILE B1284      45.838  45.938  23.272  1.00  0.00           O  
ATOM   1744  CB  ILE B1284      45.940  43.323  21.158  1.00  0.00           C  
ATOM   1745  CG1 ILE B1284      46.756  42.810  19.968  1.00  0.00           C  
ATOM   1746  CG2 ILE B1284      44.824  44.253  20.668  1.00  0.00           C  
ATOM   1747  CD1 ILE B1284      45.960  41.952  18.964  1.00  0.00           C  
ATOM   1748  N   PHE B1285      45.504  43.917  24.204  1.00  0.00           N  
ATOM   1749  CA  PHE B1285      44.640  44.453  25.252  1.00  0.00           C  
ATOM   1750  C   PHE B1285      45.267  44.490  26.634  1.00  0.00           C  
ATOM   1751  O   PHE B1285      44.555  44.369  27.622  1.00  0.00           O  
ATOM   1752  CB  PHE B1285      43.334  43.643  25.328  1.00  0.00           C  
ATOM   1753  CG  PHE B1285      42.735  43.295  23.992  1.00  0.00           C  
ATOM   1754  CD1 PHE B1285      43.123  42.096  23.320  1.00  0.00           C  
ATOM   1755  CD2 PHE B1285      41.757  44.154  23.397  1.00  0.00           C  
ATOM   1756  CE1 PHE B1285      42.537  41.738  22.038  1.00  0.00           C  
ATOM   1757  CE2 PHE B1285      41.153  43.824  22.116  1.00  0.00           C  
ATOM   1758  CZ  PHE B1285      41.547  42.611  21.435  1.00  0.00           C  
ATOM   1759  N   ARG B1286      46.587  44.647  26.704  1.00  0.00           N  
ATOM   1760  CA  ARG B1286      47.331  44.707  27.981  1.00  0.00           C  
ATOM   1761  C   ARG B1286      46.792  43.785  29.092  1.00  0.00           C  
ATOM   1762  O   ARG B1286      46.321  44.263  30.130  1.00  0.00           O  
ATOM   1763  CB  ARG B1286      47.368  46.158  28.469  1.00  0.00           C  
ATOM   1764  CG  ARG B1286      48.157  47.071  27.552  1.00  0.00           C  
ATOM   1765  CD  ARG B1286      49.667  47.046  27.830  1.00  0.00           C  
ATOM   1766  NE  ARG B1286      50.315  48.165  27.143  1.00  0.00           N  
ATOM   1767  CZ  ARG B1286      50.138  49.451  27.460  1.00  0.00           C  
ATOM   1768  NH1 ARG B1286      49.338  49.800  28.467  1.00  0.00           N  
ATOM   1769  NH2 ARG B1286      50.745  50.397  26.751  1.00  0.00           N  
ATOM   1770  N   ASP B1287      46.879  42.470  28.870  1.00  0.00           N  
ATOM   1771  CA  ASP B1287      46.382  41.460  29.825  1.00  0.00           C  
ATOM   1772  C   ASP B1287      45.050  41.792  30.509  1.00  0.00           C  
ATOM   1773  O   ASP B1287      44.831  41.436  31.671  1.00  0.00           O  
ATOM   1774  CB  ASP B1287      47.465  41.135  30.888  1.00  0.00           C  
ATOM   1775  CG  ASP B1287      48.226  42.364  31.384  1.00  0.00           C  
ATOM   1776  OD1 ASP B1287      49.228  42.755  30.741  1.00  0.00           O  
ATOM   1777  OD2 ASP B1287      47.823  42.946  32.414  1.00  0.00           O  
ATOM   1778  N   ARG B1288      44.143  42.445  29.777  1.00  0.00           N  
ATOM   1779  CA  ARG B1288      42.867  42.862  30.352  1.00  0.00           C  
ATOM   1780  C   ARG B1288      41.759  41.858  30.617  1.00  0.00           C  
ATOM   1781  O   ARG B1288      40.857  42.196  31.389  1.00  0.00           O  
ATOM   1782  CB  ARG B1288      42.282  44.038  29.565  1.00  0.00           C  
ATOM   1783  CG  ARG B1288      42.885  45.367  30.013  1.00  0.00           C  
ATOM   1784  CD  ARG B1288      42.177  46.631  29.488  1.00  0.00           C  
ATOM   1785  NE  ARG B1288      40.712  46.664  29.570  1.00  0.00           N  
ATOM   1786  CZ  ARG B1288      39.969  46.279  30.606  1.00  0.00           C  
ATOM   1787  NH1 ARG B1288      40.518  45.787  31.711  1.00  0.00           N  
ATOM   1788  NH2 ARG B1288      38.650  46.403  30.536  1.00  0.00           N  
ATOM   1789  N   THR B1289      41.809  40.690  29.978  1.00  0.00           N  
ATOM   1790  CA  THR B1289      40.835  39.589  30.171  1.00  0.00           C  
ATOM   1791  C   THR B1289      39.328  39.736  29.967  1.00  0.00           C  
ATOM   1792  O   THR B1289      38.627  38.724  29.875  1.00  0.00           O  
ATOM   1793  CB  THR B1289      40.985  38.896  31.590  1.00  0.00           C  
ATOM   1794  OG1 THR B1289      40.268  37.660  31.591  1.00  0.00           O  
ATOM   1795  CG2 THR B1289      40.390  39.704  32.715  1.00  0.00           C  
ATOM   1796  N   ASP B1290      38.813  40.958  29.871  1.00  0.00           N  
ATOM   1797  CA  ASP B1290      37.371  41.114  29.754  1.00  0.00           C  
ATOM   1798  C   ASP B1290      36.816  41.829  28.525  1.00  0.00           C  
ATOM   1799  O   ASP B1290      35.610  42.045  28.451  1.00  0.00           O  
ATOM   1800  CB  ASP B1290      36.863  41.820  30.995  1.00  0.00           C  
ATOM   1801  CG  ASP B1290      37.239  43.290  31.008  1.00  0.00           C  
ATOM   1802  OD1 ASP B1290      38.420  43.637  30.768  1.00  0.00           O  
ATOM   1803  OD2 ASP B1290      36.340  44.105  31.254  1.00  0.00           O  
ATOM   1804  N   ILE B1291      37.665  42.224  27.588  1.00  0.00           N  
ATOM   1805  CA  ILE B1291      37.152  42.910  26.402  1.00  0.00           C  
ATOM   1806  C   ILE B1291      36.136  42.024  25.649  1.00  0.00           C  
ATOM   1807  O   ILE B1291      36.478  40.928  25.208  1.00  0.00           O  
ATOM   1808  CB  ILE B1291      38.287  43.280  25.416  1.00  0.00           C  
ATOM   1809  CG1 ILE B1291      39.542  43.779  26.163  1.00  0.00           C  
ATOM   1810  CG2 ILE B1291      37.772  44.321  24.430  1.00  0.00           C  
ATOM   1811  CD1 ILE B1291      39.362  44.966  27.130  1.00  0.00           C  
ATOM   1812  N   GLN B1292      34.896  42.502  25.546  1.00  0.00           N  
ATOM   1813  CA  GLN B1292      33.804  41.817  24.845  1.00  0.00           C  
ATOM   1814  C   GLN B1292      34.249  41.351  23.446  1.00  0.00           C  
ATOM   1815  O   GLN B1292      35.023  42.035  22.771  1.00  0.00           O  
ATOM   1816  CB  GLN B1292      32.584  42.752  24.731  1.00  0.00           C  
ATOM   1817  CG  GLN B1292      31.491  42.304  23.757  1.00  0.00           C  
ATOM   1818  CD  GLN B1292      30.511  41.371  24.390  1.00  0.00           C  
ATOM   1819  OE1 GLN B1292      29.881  41.710  25.394  1.00  0.00           O  
ATOM   1820  NE2 GLN B1292      30.360  40.184  23.814  1.00  0.00           N  
ATOM   1821  N   CYS B1293      33.779  40.186  23.028  1.00  0.00           N  
ATOM   1822  CA  CYS B1293      34.160  39.695  21.708  1.00  0.00           C  
ATOM   1823  C   CYS B1293      32.952  39.592  20.811  1.00  0.00           C  
ATOM   1824  O   CYS B1293      31.880  39.220  21.271  1.00  0.00           O  
ATOM   1825  CB  CYS B1293      34.798  38.321  21.813  1.00  0.00           C  
ATOM   1826  SG  CYS B1293      35.454  37.743  20.245  1.00  0.00           S  
ATOM   1827  N   LEU B1294      33.140  39.928  19.535  1.00  0.00           N  
ATOM   1828  CA  LEU B1294      32.088  39.851  18.511  1.00  0.00           C  
ATOM   1829  C   LEU B1294      32.689  39.086  17.338  1.00  0.00           C  
ATOM   1830  O   LEU B1294      33.733  39.484  16.806  1.00  0.00           O  
ATOM   1831  CB  LEU B1294      31.656  41.249  18.041  1.00  0.00           C  
ATOM   1832  CG  LEU B1294      30.653  41.324  16.873  1.00  0.00           C  
ATOM   1833  CD1 LEU B1294      29.373  40.561  17.198  1.00  0.00           C  
ATOM   1834  CD2 LEU B1294      30.331  42.787  16.565  1.00  0.00           C  
ATOM   1835  N   ILE B1295      32.028  38.000  16.932  1.00  0.00           N  
ATOM   1836  CA  ILE B1295      32.523  37.159  15.842  1.00  0.00           C  
ATOM   1837  C   ILE B1295      31.586  37.113  14.640  1.00  0.00           C  
ATOM   1838  O   ILE B1295      30.490  36.572  14.734  1.00  0.00           O  
ATOM   1839  CB  ILE B1295      32.743  35.685  16.315  1.00  0.00           C  
ATOM   1840  CG1 ILE B1295      33.668  35.659  17.532  1.00  0.00           C  
ATOM   1841  CG2 ILE B1295      33.356  34.837  15.180  1.00  0.00           C  
ATOM   1842  CD1 ILE B1295      33.651  34.336  18.270  1.00  0.00           C  
ATOM   1843  N   PRO B1296      32.003  37.689  13.498  1.00  0.00           N  
ATOM   1844  CA  PRO B1296      31.120  37.637  12.329  1.00  0.00           C  
ATOM   1845  C   PRO B1296      31.464  36.367  11.527  1.00  0.00           C  
ATOM   1846  O   PRO B1296      32.642  36.087  11.274  1.00  0.00           O  
ATOM   1847  CB  PRO B1296      31.498  38.900  11.548  1.00  0.00           C  
ATOM   1848  CG  PRO B1296      32.326  39.730  12.522  1.00  0.00           C  
ATOM   1849  CD  PRO B1296      33.073  38.679  13.267  1.00  0.00           C  
ATOM   1850  N   CYS B1297      30.459  35.601  11.126  1.00  0.00           N  
ATOM   1851  CA  CYS B1297      30.746  34.401  10.334  1.00  0.00           C  
ATOM   1852  C   CYS B1297      29.485  33.861   9.700  1.00  0.00           C  
ATOM   1853  O   CYS B1297      28.380  34.212  10.110  1.00  0.00           O  
ATOM   1854  CB  CYS B1297      31.356  33.304  11.226  1.00  0.00           C  
ATOM   1855  SG  CYS B1297      30.235  32.879  12.561  1.00  0.00           S  
ATOM   1856  N   ALA B1298      29.657  33.017   8.685  1.00  0.00           N  
ATOM   1857  CA  ALA B1298      28.510  32.370   8.041  1.00  0.00           C  
ATOM   1858  C   ALA B1298      28.046  31.415   9.150  1.00  0.00           C  
ATOM   1859  O   ALA B1298      28.876  30.944   9.939  1.00  0.00           O  
ATOM   1860  CB  ALA B1298      28.967  31.601   6.797  1.00  0.00           C  
ATOM   1861  N   ILE B1299      26.749  31.137   9.218  1.00  0.00           N  
ATOM   1862  CA  ILE B1299      26.196  30.303  10.282  1.00  0.00           C  
ATOM   1863  C   ILE B1299      26.645  28.816  10.351  1.00  0.00           C  
ATOM   1864  O   ILE B1299      26.089  28.032  11.122  1.00  0.00           O  
ATOM   1865  CB  ILE B1299      24.643  30.408  10.272  1.00  0.00           C  
ATOM   1866  CG1 ILE B1299      24.091  30.136  11.678  1.00  0.00           C  
ATOM   1867  CG2 ILE B1299      24.055  29.482   9.197  1.00  0.00           C  
ATOM   1868  CD1 ILE B1299      22.586  30.279  11.835  1.00  0.00           C  
ATOM   1869  N   ASP B1300      27.634  28.422   9.559  1.00  0.00           N  
ATOM   1870  CA  ASP B1300      28.105  27.042   9.600  1.00  0.00           C  
ATOM   1871  C   ASP B1300      29.257  26.926  10.600  1.00  0.00           C  
ATOM   1872  O   ASP B1300      29.727  25.831  10.878  1.00  0.00           O  
ATOM   1873  CB  ASP B1300      28.601  26.595   8.229  1.00  0.00           C  
ATOM   1874  CG  ASP B1300      29.809  27.371   7.780  1.00  0.00           C  
ATOM   1875  OD1 ASP B1300      29.845  28.592   8.043  1.00  0.00           O  
ATOM   1876  OD2 ASP B1300      30.723  26.781   7.163  1.00  0.00           O  
ATOM   1877  N   GLN B1301      29.721  28.066  11.111  1.00  0.00           N  
ATOM   1878  CA  GLN B1301      30.819  28.093  12.064  1.00  0.00           C  
ATOM   1879  C   GLN B1301      30.306  28.206  13.494  1.00  0.00           C  
ATOM   1880  O   GLN B1301      31.067  28.103  14.462  1.00  0.00           O  
ATOM   1881  CB  GLN B1301      31.772  29.244  11.748  1.00  0.00           C  
ATOM   1882  CG  GLN B1301      32.550  29.061  10.459  1.00  0.00           C  
ATOM   1883  CD  GLN B1301      33.461  27.839  10.455  1.00  0.00           C  
ATOM   1884  OE1 GLN B1301      34.383  27.726  11.259  1.00  0.00           O  
ATOM   1885  NE2 GLN B1301      33.208  26.921   9.530  1.00  0.00           N  
ATOM   1886  N   ASP B1302      28.993  28.344  13.617  1.00  0.00           N  
ATOM   1887  CA  ASP B1302      28.348  28.452  14.908  1.00  0.00           C  
ATOM   1888  C   ASP B1302      28.462  27.243  15.870  1.00  0.00           C  
ATOM   1889  O   ASP B1302      28.217  27.427  17.060  1.00  0.00           O  
ATOM   1890  CB  ASP B1302      26.863  28.780  14.703  1.00  0.00           C  
ATOM   1891  CG  ASP B1302      26.202  29.256  15.957  1.00  0.00           C  
ATOM   1892  OD1 ASP B1302      25.183  28.660  16.370  1.00  0.00           O  
ATOM   1893  OD2 ASP B1302      26.715  30.240  16.533  1.00  0.00           O  
ATOM   1894  N   PRO B1303      28.812  26.005  15.386  1.00  0.00           N  
ATOM   1895  CA  PRO B1303      28.868  24.957  16.421  1.00  0.00           C  
ATOM   1896  C   PRO B1303      30.051  25.213  17.336  1.00  0.00           C  
ATOM   1897  O   PRO B1303      29.968  25.003  18.543  1.00  0.00           O  
ATOM   1898  CB  PRO B1303      29.028  23.660  15.604  1.00  0.00           C  
ATOM   1899  CG  PRO B1303      28.538  24.012  14.256  1.00  0.00           C  
ATOM   1900  CD  PRO B1303      29.125  25.386  14.083  1.00  0.00           C  
ATOM   1901  N   TYR B1304      31.136  25.686  16.736  1.00  0.00           N  
ATOM   1902  CA  TYR B1304      32.351  26.021  17.453  1.00  0.00           C  
ATOM   1903  C   TYR B1304      32.079  27.038  18.567  1.00  0.00           C  
ATOM   1904  O   TYR B1304      32.550  26.902  19.697  1.00  0.00           O  
ATOM   1905  CB  TYR B1304      33.374  26.660  16.514  1.00  0.00           C  
ATOM   1906  CG  TYR B1304      34.070  25.743  15.547  1.00  0.00           C  
ATOM   1907  CD1 TYR B1304      33.668  25.679  14.165  1.00  0.00           C  
ATOM   1908  CD2 TYR B1304      35.173  24.935  15.974  1.00  0.00           C  
ATOM   1909  CE1 TYR B1304      34.371  24.812  13.214  1.00  0.00           C  
ATOM   1910  CE2 TYR B1304      35.879  24.061  15.037  1.00  0.00           C  
ATOM   1911  CZ  TYR B1304      35.466  24.015  13.671  1.00  0.00           C  
ATOM   1912  OH  TYR B1304      36.134  23.196  12.795  1.00  0.00           O  
ATOM   1913  N   PHE B1306      31.307  28.060  18.225  1.00  0.00           N  
ATOM   1914  CA  PHE B1306      31.025  29.143  19.146  1.00  0.00           C  
ATOM   1915  C   PHE B1306      29.909  28.911  20.134  1.00  0.00           C  
ATOM   1916  O   PHE B1306      29.832  29.587  21.161  1.00  0.00           O  
ATOM   1917  CB  PHE B1306      30.834  30.424  18.322  1.00  0.00           C  
ATOM   1918  CG  PHE B1306      31.992  30.696  17.401  1.00  0.00           C  
ATOM   1919  CD1 PHE B1306      31.841  30.648  15.984  1.00  0.00           C  
ATOM   1920  CD2 PHE B1306      33.289  30.898  17.945  1.00  0.00           C  
ATOM   1921  CE1 PHE B1306      33.007  30.793  15.102  1.00  0.00           C  
ATOM   1922  CE2 PHE B1306      34.465  31.045  17.103  1.00  0.00           C  
ATOM   1923  CZ  PHE B1306      34.323  30.989  15.680  1.00  0.00           C  
ATOM   1924  N   ARG B1310      29.041  27.948  19.846  1.00  0.00           N  
ATOM   1925  CA  ARG B1310      27.967  27.651  20.786  1.00  0.00           C  
ATOM   1926  C   ARG B1310      28.594  26.815  21.895  1.00  0.00           C  
ATOM   1927  O   ARG B1310      28.106  26.797  23.019  1.00  0.00           O  
ATOM   1928  CB  ARG B1310      26.856  26.880  20.119  1.00  0.00           C  
ATOM   1929  CG  ARG B1310      25.611  26.807  20.941  1.00  0.00           C  
ATOM   1930  CD  ARG B1310      24.613  25.945  20.227  1.00  0.00           C  
ATOM   1931  NE  ARG B1310      23.349  25.790  20.950  1.00  0.00           N  
ATOM   1932  CZ  ARG B1310      22.388  24.946  20.571  1.00  0.00           C  
ATOM   1933  NH1 ARG B1310      22.561  24.189  19.478  1.00  0.00           N  
ATOM   1934  NH2 ARG B1310      21.256  24.861  21.262  1.00  0.00           N  
ATOM   1935  N   MET B1312      29.681  26.133  21.543  1.00  0.00           N  
ATOM   1936  CA  MET B1312      30.468  25.312  22.446  1.00  0.00           C  
ATOM   1937  C   MET B1312      31.217  26.338  23.318  1.00  0.00           C  
ATOM   1938  O   MET B1312      31.161  26.286  24.549  1.00  0.00           O  
ATOM   1939  CB  MET B1312      31.473  24.475  21.633  1.00  0.00           C  
ATOM   1940  CG  MET B1312      32.390  23.581  22.458  1.00  0.00           C  
ATOM   1941  SD  MET B1312      33.828  23.039  21.557  1.00  0.00           S  
ATOM   1942  CE  MET B1312      34.824  24.509  21.507  1.00  0.00           C  
ATOM   1943  N   THR B1314      31.893  27.281  22.663  1.00  0.00           N  
ATOM   1944  CA  THR B1314      32.647  28.325  23.354  1.00  0.00           C  
ATOM   1945  C   THR B1314      31.859  29.109  24.396  1.00  0.00           C  
ATOM   1946  O   THR B1314      32.342  29.284  25.508  1.00  0.00           O  
ATOM   1947  CB  THR B1314      33.250  29.307  22.365  1.00  0.00           C  
ATOM   1948  OG1 THR B1314      33.999  28.566  21.396  1.00  0.00           O  
ATOM   1949  CG2 THR B1314      34.186  30.291  23.087  1.00  0.00           C  
ATOM   1950  N   ARG B1316      30.666  29.583  24.050  1.00  0.00           N  
ATOM   1951  CA  ARG B1316      29.848  30.350  24.994  1.00  0.00           C  
ATOM   1952  C   ARG B1316      29.460  29.508  26.204  1.00  0.00           C  
ATOM   1953  O   ARG B1316      29.134  30.038  27.263  1.00  0.00           O  
ATOM   1954  CB  ARG B1316      28.576  30.854  24.307  1.00  0.00           C  
ATOM   1955  CG  ARG B1316      28.831  31.891  23.216  1.00  0.00           C  
ATOM   1956  CD  ARG B1316      27.612  32.085  22.321  1.00  0.00           C  
ATOM   1957  NE  ARG B1316      26.402  32.397  23.073  1.00  0.00           N  
ATOM   1958  CZ  ARG B1316      26.180  33.575  23.654  1.00  0.00           C  
ATOM   1959  NH1 ARG B1316      27.087  34.543  23.567  1.00  0.00           N  
ATOM   1960  NH2 ARG B1316      25.053  33.790  24.318  1.00  0.00           N  
ATOM   1961  N   ASP B1317      29.470  28.192  26.029  1.00  0.00           N  
ATOM   1962  CA  ASP B1317      29.120  27.272  27.104  1.00  0.00           C  
ATOM   1963  C   ASP B1317      30.302  27.228  28.068  1.00  0.00           C  
ATOM   1964  O   ASP B1317      30.122  27.256  29.286  1.00  0.00           O  
ATOM   1965  CB  ASP B1317      28.858  25.875  26.533  1.00  0.00           C  
ATOM   1966  CG  ASP B1317      27.378  25.516  26.500  1.00  0.00           C  
ATOM   1967  OD1 ASP B1317      26.526  26.431  26.565  1.00  0.00           O  
ATOM   1968  OD2 ASP B1317      27.067  24.303  26.398  1.00  0.00           O  
ATOM   1969  N   VAL B1318      31.501  27.194  27.501  1.00  0.00           N  
ATOM   1970  CA  VAL B1318      32.732  27.127  28.272  1.00  0.00           C  
ATOM   1971  C   VAL B1318      33.177  28.434  28.938  1.00  0.00           C  
ATOM   1972  O   VAL B1318      33.707  28.402  30.054  1.00  0.00           O  
ATOM   1973  CB  VAL B1318      33.864  26.561  27.376  1.00  0.00           C  
ATOM   1974  CG1 VAL B1318      35.250  26.723  28.010  1.00  0.00           C  
ATOM   1975  CG2 VAL B1318      33.604  25.086  27.148  1.00  0.00           C  
ATOM   1976  N   ALA B1319      32.972  29.560  28.263  1.00  0.00           N  
ATOM   1977  CA  ALA B1319      33.389  30.865  28.774  1.00  0.00           C  
ATOM   1978  C   ALA B1319      33.143  31.138  30.260  1.00  0.00           C  
ATOM   1979  O   ALA B1319      34.066  31.516  30.959  1.00  0.00           O  
ATOM   1980  CB  ALA B1319      32.764  31.987  27.933  1.00  0.00           C  
ATOM   1981  N   PRO B1321      31.910  30.937  30.764  1.00  0.00           N  
ATOM   1982  CA  PRO B1321      31.716  31.219  32.189  1.00  0.00           C  
ATOM   1983  C   PRO B1321      32.477  30.262  33.116  1.00  0.00           C  
ATOM   1984  O   PRO B1321      32.825  30.633  34.237  1.00  0.00           O  
ATOM   1985  CB  PRO B1321      30.202  31.089  32.368  1.00  0.00           C  
ATOM   1986  CG  PRO B1321      29.658  31.221  30.997  1.00  0.00           C  
ATOM   1987  CD  PRO B1321      30.645  30.472  30.180  1.00  0.00           C  
ATOM   1988  N   ARG B1322      32.738  29.049  32.631  1.00  0.00           N  
ATOM   1989  CA  ARG B1322      33.420  28.024  33.410  1.00  0.00           C  
ATOM   1990  C   ARG B1322      34.870  28.334  33.607  1.00  0.00           C  
ATOM   1991  O   ARG B1322      35.515  27.784  34.505  1.00  0.00           O  
ATOM   1992  CB  ARG B1322      33.252  26.648  32.756  1.00  0.00           C  
ATOM   1993  CG  ARG B1322      31.796  26.185  32.714  1.00  0.00           C  
ATOM   1994  CD  ARG B1322      31.621  24.926  31.865  1.00  0.00           C  
ATOM   1995  NE  ARG B1322      30.202  24.687  31.561  1.00  0.00           N  
ATOM   1996  CZ  ARG B1322      29.776  24.012  30.492  1.00  0.00           C  
ATOM   1997  NH1 ARG B1322      30.652  23.512  29.641  1.00  0.00           N  
ATOM   1998  NH2 ARG B1322      28.480  23.850  30.259  1.00  0.00           N  
ATOM   1999  N   ILE B1323      35.395  29.198  32.750  1.00  0.00           N  
ATOM   2000  CA  ILE B1323      36.771  29.614  32.883  1.00  0.00           C  
ATOM   2001  C   ILE B1323      36.841  31.111  33.166  1.00  0.00           C  
ATOM   2002  O   ILE B1323      37.866  31.753  32.969  1.00  0.00           O  
ATOM   2003  CB  ILE B1323      37.612  29.214  31.670  1.00  0.00           C  
ATOM   2004  CG1 ILE B1323      36.999  29.753  30.368  1.00  0.00           C  
ATOM   2005  CG2 ILE B1323      37.764  27.676  31.684  1.00  0.00           C  
ATOM   2006  CD1 ILE B1323      37.917  29.576  29.161  1.00  0.00           C  
ATOM   2007  N   GLY B1341      35.721  31.639  33.653  1.00  0.00           N  
ATOM   2008  CA  GLY B1341      35.619  33.041  34.029  1.00  0.00           C  
ATOM   2009  C   GLY B1341      35.845  34.107  32.969  1.00  0.00           C  
ATOM   2010  O   GLY B1341      36.527  35.097  33.231  1.00  0.00           O  
ATOM   2011  N   TYR B1342      35.278  33.920  31.782  1.00  0.00           N  
ATOM   2012  CA  TYR B1342      35.426  34.897  30.727  1.00  0.00           C  
ATOM   2013  C   TYR B1342      34.073  35.250  30.154  1.00  0.00           C  
ATOM   2014  O   TYR B1342      33.124  34.474  30.260  1.00  0.00           O  
ATOM   2015  CB  TYR B1342      36.282  34.378  29.603  1.00  0.00           C  
ATOM   2016  CG  TYR B1342      37.719  34.073  29.919  1.00  0.00           C  
ATOM   2017  CD1 TYR B1342      38.483  34.841  30.880  1.00  0.00           C  
ATOM   2018  CD2 TYR B1342      38.389  33.085  29.164  1.00  0.00           C  
ATOM   2019  CE1 TYR B1342      39.922  34.597  31.047  1.00  0.00           C  
ATOM   2020  CE2 TYR B1342      39.786  32.839  29.310  1.00  0.00           C  
ATOM   2021  CZ  TYR B1342      40.541  33.588  30.242  1.00  0.00           C  
ATOM   2022  OH  TYR B1342      41.876  33.310  30.323  1.00  0.00           O  
ATOM   2023  N   PRO B1344      33.957  36.439  29.550  1.00  0.00           N  
ATOM   2024  CA  PRO B1344      32.664  36.811  28.974  1.00  0.00           C  
ATOM   2025  C   PRO B1344      32.435  35.988  27.700  1.00  0.00           C  
ATOM   2026  O   PRO B1344      33.375  35.749  26.957  1.00  0.00           O  
ATOM   2027  CB  PRO B1344      32.844  38.301  28.706  1.00  0.00           C  
ATOM   2028  CG  PRO B1344      34.279  38.416  28.466  1.00  0.00           C  
ATOM   2029  CD  PRO B1344      34.921  37.543  29.450  1.00  0.00           C  
ATOM   2030  N   LYS B1345      31.216  35.510  27.480  1.00  0.00           N  
ATOM   2031  CA  LYS B1345      30.878  34.736  26.270  1.00  0.00           C  
ATOM   2032  C   LYS B1345      30.981  35.605  24.997  1.00  0.00           C  
ATOM   2033  O   LYS B1345      30.500  36.735  24.991  1.00  0.00           O  
ATOM   2034  CB  LYS B1345      29.431  34.231  26.327  1.00  0.00           C  
ATOM   2035  CG  LYS B1345      29.093  33.183  27.359  1.00  0.00           C  
ATOM   2036  CD  LYS B1345      27.581  33.162  27.607  1.00  0.00           C  
ATOM   2037  CE  LYS B1345      27.189  32.102  28.620  1.00  0.00           C  
ATOM   2038  NZ  LYS B1345      25.738  32.153  28.950  1.00  0.00           N  
ATOM   2039  N   PRO B1347      31.566  35.085  23.903  1.00  0.00           N  
ATOM   2040  CA  PRO B1347      31.688  35.856  22.654  1.00  0.00           C  
ATOM   2041  C   PRO B1347      30.322  36.126  22.009  1.00  0.00           C  
ATOM   2042  O   PRO B1347      29.411  35.313  22.112  1.00  0.00           O  
ATOM   2043  CB  PRO B1347      32.535  34.947  21.780  1.00  0.00           C  
ATOM   2044  CG  PRO B1347      32.093  33.604  22.216  1.00  0.00           C  
ATOM   2045  CD  PRO B1347      32.130  33.736  23.709  1.00  0.00           C  
ATOM   2046  N   ALA B1348      30.170  37.283  21.374  1.00  0.00           N  
ATOM   2047  CA  ALA B1348      28.911  37.612  20.690  1.00  0.00           C  
ATOM   2048  C   ALA B1348      29.074  37.131  19.250  1.00  0.00           C  
ATOM   2049  O   ALA B1348      30.190  36.905  18.811  1.00  0.00           O  
ATOM   2050  CB  ALA B1348      28.646  39.115  20.719  1.00  0.00           C  
ATOM   2051  N   LEU B1349      27.971  36.991  18.526  1.00  0.00           N  
ATOM   2052  CA  LEU B1349      28.020  36.519  17.131  1.00  0.00           C  
ATOM   2053  C   LEU B1349      27.072  37.208  16.147  1.00  0.00           C  
ATOM   2054  O   LEU B1349      26.032  37.727  16.530  1.00  0.00           O  
ATOM   2055  CB  LEU B1349      27.688  35.032  17.071  1.00  0.00           C  
ATOM   2056  CG  LEU B1349      28.676  33.994  17.564  1.00  0.00           C  
ATOM   2057  CD1 LEU B1349      27.890  32.769  17.999  1.00  0.00           C  
ATOM   2058  CD2 LEU B1349      29.664  33.658  16.469  1.00  0.00           C  
ATOM   2059  N   LEU B1350      27.444  37.156  14.870  1.00  0.00           N  
ATOM   2060  CA  LEU B1350      26.623  37.680  13.755  1.00  0.00           C  
ATOM   2061  C   LEU B1350      26.763  36.650  12.636  1.00  0.00           C  
ATOM   2062  O   LEU B1350      27.843  36.465  12.071  1.00  0.00           O  
ATOM   2063  CB  LEU B1350      27.121  39.057  13.300  1.00  0.00           C  
ATOM   2064  CG  LEU B1350      26.785  40.138  14.326  1.00  0.00           C  
ATOM   2065  CD1 LEU B1350      27.731  41.297  14.166  1.00  0.00           C  
ATOM   2066  CD2 LEU B1350      25.340  40.552  14.203  1.00  0.00           C  
ATOM   2067  N   HIS B1351      25.663  35.963  12.355  1.00  0.00           N  
ATOM   2068  CA  HIS B1351      25.598  34.898  11.349  1.00  0.00           C  
ATOM   2069  C   HIS B1351      25.088  35.333   9.979  1.00  0.00           C  
ATOM   2070  O   HIS B1351      24.078  36.038   9.891  1.00  0.00           O  
ATOM   2071  CB  HIS B1351      24.668  33.777  11.843  1.00  0.00           C  
ATOM   2072  CG  HIS B1351      24.980  33.283  13.220  1.00  0.00           C  
ATOM   2073  ND1 HIS B1351      24.004  33.039  14.162  1.00  0.00           N  
ATOM   2074  CD2 HIS B1351      26.154  32.944  13.804  1.00  0.00           C  
ATOM   2075  CE1 HIS B1351      24.562  32.566  15.262  1.00  0.00           C  
ATOM   2076  NE2 HIS B1351      25.866  32.497  15.070  1.00  0.00           N  
ATOM   2077  N   SER B1352      25.776  34.911   8.920  1.00  0.00           N  
ATOM   2078  CA  SER B1352      25.305  35.212   7.575  1.00  0.00           C  
ATOM   2079  C   SER B1352      24.847  33.925   6.899  1.00  0.00           C  
ATOM   2080  O   SER B1352      25.275  32.814   7.261  1.00  0.00           O  
ATOM   2081  CB  SER B1352      26.373  35.873   6.701  1.00  0.00           C  
ATOM   2082  OG  SER B1352      27.366  34.962   6.276  1.00  0.00           O  
ATOM   2083  N   THR B1356      23.958  34.096   5.926  1.00  0.00           N  
ATOM   2084  CA  THR B1356      23.411  33.005   5.127  1.00  0.00           C  
ATOM   2085  C   THR B1356      24.542  32.622   4.184  1.00  0.00           C  
ATOM   2086  O   THR B1356      25.596  33.284   4.173  1.00  0.00           O  
ATOM   2087  CB  THR B1356      22.198  33.504   4.283  1.00  0.00           C  
ATOM   2088  OG1 THR B1356      22.563  34.710   3.590  1.00  0.00           O  
ATOM   2089  CG2 THR B1356      21.015  33.794   5.159  1.00  0.00           C  
ATOM   2090  N   PHE B1360      24.345  31.570   3.396  1.00  0.00           N  
ATOM   2091  CA  PHE B1360      25.396  31.154   2.467  1.00  0.00           C  
ATOM   2092  C   PHE B1360      25.227  31.649   1.037  1.00  0.00           C  
ATOM   2093  O   PHE B1360      24.125  31.745   0.514  1.00  0.00           O  
ATOM   2094  CB  PHE B1360      25.542  29.619   2.423  1.00  0.00           C  
ATOM   2095  CG  PHE B1360      25.625  28.971   3.779  1.00  0.00           C  
ATOM   2096  CD1 PHE B1360      24.433  28.560   4.440  1.00  0.00           C  
ATOM   2097  CD2 PHE B1360      26.886  28.828   4.443  1.00  0.00           C  
ATOM   2098  CE1 PHE B1360      24.472  28.008   5.777  1.00  0.00           C  
ATOM   2099  CE2 PHE B1360      26.965  28.280   5.782  1.00  0.00           C  
ATOM   2100  CZ  PHE B1360      25.752  27.869   6.456  1.00  0.00           C  
ATOM   2101  N   PHE B1361      26.350  31.961   0.427  1.00  0.00           N  
ATOM   2102  CA  PHE B1361      26.382  32.415  -0.930  1.00  0.00           C  
ATOM   2103  C   PHE B1361      26.182  31.103  -1.737  1.00  0.00           C  
ATOM   2104  O   PHE B1361      27.072  30.242  -1.746  1.00  0.00           O  
ATOM   2105  CB  PHE B1361      27.754  33.058  -1.187  1.00  0.00           C  
ATOM   2106  CG  PHE B1361      27.810  33.893  -2.419  1.00  0.00           C  
ATOM   2107  CD1 PHE B1361      26.868  34.958  -2.622  1.00  0.00           C  
ATOM   2108  CD2 PHE B1361      28.730  33.562  -3.466  1.00  0.00           C  
ATOM   2109  CE1 PHE B1361      26.828  35.687  -3.872  1.00  0.00           C  
ATOM   2110  CE2 PHE B1361      28.708  34.281  -4.727  1.00  0.00           C  
ATOM   2111  CZ  PHE B1361      27.756  35.341  -4.927  1.00  0.00           C  
ATOM   2112  N   PRO B1365      25.014  30.940  -2.435  1.00  0.00           N  
ATOM   2113  CA  PRO B1365      24.785  29.700  -3.198  1.00  0.00           C  
ATOM   2114  C   PRO B1365      25.837  29.232  -4.198  1.00  0.00           C  
ATOM   2115  O   PRO B1365      26.671  29.998  -4.694  1.00  0.00           O  
ATOM   2116  CB  PRO B1365      23.446  29.958  -3.877  1.00  0.00           C  
ATOM   2117  CG  PRO B1365      22.747  30.843  -2.904  1.00  0.00           C  
ATOM   2118  CD  PRO B1365      23.827  31.818  -2.534  1.00  0.00           C  
ATOM   2119  N   ALA B1366      25.814  27.932  -4.462  1.00  0.00           N  
ATOM   2120  CA  ALA B1366      26.722  27.370  -5.452  1.00  0.00           C  
ATOM   2121  C   ALA B1366      26.024  27.634  -6.798  1.00  0.00           C  
ATOM   2122  O   ALA B1366      24.807  27.837  -6.833  1.00  0.00           O  
ATOM   2123  CB  ALA B1366      26.885  25.881  -5.226  1.00  0.00           C  
ATOM   2124  N   LEU B1368      26.796  27.651  -7.876  1.00  0.00           N  
ATOM   2125  CA  LEU B1368      26.261  27.881  -9.219  1.00  0.00           C  
ATOM   2126  C   LEU B1368      25.078  26.967  -9.592  1.00  0.00           C  
ATOM   2127  O   LEU B1368      24.005  27.454  -9.938  1.00  0.00           O  
ATOM   2128  CB  LEU B1368      27.383  27.714 -10.237  1.00  0.00           C  
ATOM   2129  CG  LEU B1368      28.430  28.817 -10.223  1.00  0.00           C  
ATOM   2130  CD1 LEU B1368      29.683  28.345 -10.917  1.00  0.00           C  
ATOM   2131  CD2 LEU B1368      27.874  30.072 -10.892  1.00  0.00           C  
ATOM   2132  N   GLN B1369      25.265  25.654  -9.482  1.00  0.00           N  
ATOM   2133  CA  GLN B1369      24.218  24.685  -9.829  1.00  0.00           C  
ATOM   2134  C   GLN B1369      22.903  24.853  -9.091  1.00  0.00           C  
ATOM   2135  O   GLN B1369      21.869  24.401  -9.573  1.00  0.00           O  
ATOM   2136  CB  GLN B1369      24.704  23.239  -9.636  1.00  0.00           C  
ATOM   2137  CG  GLN B1369      26.046  23.070  -8.936  1.00  0.00           C  
ATOM   2138  CD  GLN B1369      27.231  23.498  -9.783  1.00  0.00           C  
ATOM   2139  OE1 GLN B1369      28.371  23.383  -9.348  1.00  0.00           O  
ATOM   2140  NE2 GLN B1369      26.972  23.988 -10.995  1.00  0.00           N  
ATOM   2141  N   GLY B1370      22.925  25.499  -7.930  1.00  0.00           N  
ATOM   2142  CA  GLY B1370      21.688  25.686  -7.184  1.00  0.00           C  
ATOM   2143  C   GLY B1370      21.853  25.999  -5.707  1.00  0.00           C  
ATOM   2144  O   GLY B1370      22.951  25.929  -5.155  1.00  0.00           O  
ATOM   2145  N   ALA B1373      20.751  26.339  -5.053  1.00  0.00           N  
ATOM   2146  CA  ALA B1373      20.785  26.683  -3.638  1.00  0.00           C  
ATOM   2147  C   ALA B1373      20.663  25.451  -2.735  1.00  0.00           C  
ATOM   2148  O   ALA B1373      20.080  25.517  -1.648  1.00  0.00           O  
ATOM   2149  CB  ALA B1373      19.672  27.698  -3.325  1.00  0.00           C  
ATOM   2150  N   GLN B1412      21.226  24.334  -3.198  1.00  0.00           N  
ATOM   2151  CA  GLN B1412      21.203  23.070  -2.469  1.00  0.00           C  
ATOM   2152  C   GLN B1412      22.449  22.919  -1.612  1.00  0.00           C  
ATOM   2153  O   GLN B1412      22.424  22.285  -0.558  1.00  0.00           O  
ATOM   2154  CB  GLN B1412      21.137  21.878  -3.432  1.00  0.00           C  
ATOM   2155  CG  GLN B1412      19.852  21.668  -4.220  1.00  0.00           C  
ATOM   2156  CD  GLN B1412      19.637  22.690  -5.307  1.00  0.00           C  
ATOM   2157  OE1 GLN B1412      20.580  23.118  -5.979  1.00  0.00           O  
ATOM   2158  NE2 GLN B1412      18.383  23.070  -5.506  1.00  0.00           N  
ATOM   2159  N   THR B1413      23.542  23.481  -2.106  1.00  0.00           N  
ATOM   2160  CA  THR B1413      24.814  23.451  -1.419  1.00  0.00           C  
ATOM   2161  C   THR B1413      25.335  24.879  -1.438  1.00  0.00           C  
ATOM   2162  O   THR B1413      24.687  25.772  -1.990  1.00  0.00           O  
ATOM   2163  CB  THR B1413      25.815  22.549  -2.142  1.00  0.00           C  
ATOM   2164  OG1 THR B1413      25.964  22.997  -3.492  1.00  0.00           O  
ATOM   2165  CG2 THR B1413      25.343  21.107  -2.117  1.00  0.00           C  
ATOM   2166  N   LYS B1414      26.499  25.094  -0.837  1.00  0.00           N  
ATOM   2167  CA  LYS B1414      27.088  26.424  -0.795  1.00  0.00           C  
ATOM   2168  C   LYS B1414      28.290  26.409  -1.713  1.00  0.00           C  
ATOM   2169  O   LYS B1414      28.826  25.328  -2.006  1.00  0.00           O  
ATOM   2170  CB  LYS B1414      27.547  26.768   0.631  1.00  0.00           C  
ATOM   2171  CG  LYS B1414      28.746  25.963   1.107  1.00  0.00           C  
ATOM   2172  CD  LYS B1414      29.294  26.440   2.426  1.00  0.00           C  
ATOM   2173  CE  LYS B1414      30.652  25.789   2.676  1.00  0.00           C  
ATOM   2174  NZ  LYS B1414      30.545  24.291   2.696  1.00  0.00           N  
ATOM   2175  N   MET B1415      28.717  27.595  -2.150  1.00  0.00           N  
ATOM   2176  CA  MET B1415      29.890  27.684  -2.995  1.00  0.00           C  
ATOM   2177  C   MET B1415      31.029  27.147  -2.124  1.00  0.00           C  
ATOM   2178  O   MET B1415      31.215  27.604  -0.998  1.00  0.00           O  
ATOM   2179  CB  MET B1415      30.151  29.126  -3.420  1.00  0.00           C  
ATOM   2180  CG  MET B1415      31.244  29.278  -4.456  1.00  0.00           C  
ATOM   2181  SD  MET B1415      31.470  30.961  -5.117  1.00  0.00           S  
ATOM   2182  CE  MET B1415      29.818  31.209  -5.756  1.00  0.00           C  
ATOM   2183  N   SER B1416      31.733  26.132  -2.618  1.00  0.00           N  
ATOM   2184  CA  SER B1416      32.846  25.536  -1.883  1.00  0.00           C  
ATOM   2185  C   SER B1416      34.028  25.492  -2.817  1.00  0.00           C  
ATOM   2186  O   SER B1416      33.871  25.673  -4.014  1.00  0.00           O  
ATOM   2187  CB  SER B1416      32.519  24.113  -1.430  1.00  0.00           C  
ATOM   2188  OG  SER B1416      32.942  23.175  -2.397  1.00  0.00           O  
ATOM   2189  N   ALA B1440      35.206  25.219  -2.278  1.00  0.00           N  
ATOM   2190  CA  ALA B1440      36.401  25.173  -3.097  1.00  0.00           C  
ATOM   2191  C   ALA B1440      36.611  23.828  -3.779  1.00  0.00           C  
ATOM   2192  O   ALA B1440      37.521  23.704  -4.604  1.00  0.00           O  
ATOM   2193  CB  ALA B1440      37.613  25.535  -2.262  1.00  0.00           C  
ATOM   2194  N   SER B1441      35.800  22.821  -3.432  1.00  0.00           N  
ATOM   2195  CA  SER B1441      35.926  21.507  -4.075  1.00  0.00           C  
ATOM   2196  C   SER B1441      35.566  21.824  -5.508  1.00  0.00           C  
ATOM   2197  O   SER B1441      36.368  21.609  -6.425  1.00  0.00           O  
ATOM   2198  CB  SER B1441      34.948  20.472  -3.495  1.00  0.00           C  
ATOM   2199  OG  SER B1441      33.595  20.844  -3.655  1.00  0.00           O  
ATOM   2200  N   ASP B1442      34.365  22.379  -5.678  1.00  0.00           N  
ATOM   2201  CA  ASP B1442      33.899  22.803  -6.970  1.00  0.00           C  
ATOM   2202  C   ASP B1442      33.899  21.693  -8.017  1.00  0.00           C  
ATOM   2203  O   ASP B1442      34.946  21.401  -8.612  1.00  0.00           O  
ATOM   2204  CB  ASP B1442      34.799  23.987  -7.427  1.00  0.00           C  
ATOM   2205  CG  ASP B1442      34.617  24.386  -8.888  1.00  0.00           C  
ATOM   2206  OD1 ASP B1442      33.967  25.417  -9.139  1.00  0.00           O  
ATOM   2207  OD2 ASP B1442      35.144  23.702  -9.792  1.00  0.00           O  
ATOM   2208  N   PRO B1449      32.735  20.999  -8.215  1.00  0.00           N  
ATOM   2209  CA  PRO B1449      32.811  19.975  -9.275  1.00  0.00           C  
ATOM   2210  C   PRO B1449      32.916  20.905 -10.511  1.00  0.00           C  
ATOM   2211  O   PRO B1449      33.525  20.564 -11.523  1.00  0.00           O  
ATOM   2212  CB  PRO B1449      31.453  19.266  -9.163  1.00  0.00           C  
ATOM   2213  CG  PRO B1449      30.570  20.290  -8.636  1.00  0.00           C  
ATOM   2214  CD  PRO B1449      31.415  20.981  -7.581  1.00  0.00           C  
ATOM   2215  N   ASN B1450      32.370  22.111 -10.306  1.00  0.00           N  
ATOM   2216  CA  ASN B1450      32.309  23.272 -11.184  1.00  0.00           C  
ATOM   2217  C   ASN B1450      31.229  24.162 -10.520  1.00  0.00           C  
ATOM   2218  O   ASN B1450      30.165  24.385 -11.084  1.00  0.00           O  
ATOM   2219  CB  ASN B1450      31.887  22.863 -12.600  1.00  0.00           C  
ATOM   2220  CG  ASN B1450      33.034  22.948 -13.592  1.00  0.00           C  
ATOM   2221  OD1 ASN B1450      34.083  22.322 -13.403  1.00  0.00           O  
ATOM   2222  ND2 ASN B1450      32.842  23.725 -14.655  1.00  0.00           N  
ATOM   2223  N   SER B1452      31.518  24.673  -9.324  1.00  0.00           N  
ATOM   2224  CA  SER B1452      30.555  25.467  -8.569  1.00  0.00           C  
ATOM   2225  C   SER B1452      30.955  26.832  -8.048  1.00  0.00           C  
ATOM   2226  O   SER B1452      30.137  27.470  -7.384  1.00  0.00           O  
ATOM   2227  CB  SER B1452      30.132  24.678  -7.359  1.00  0.00           C  
ATOM   2228  OG  SER B1452      31.283  24.490  -6.557  1.00  0.00           O  
ATOM   2229  N   SER B1455      32.182  27.277  -8.308  1.00  0.00           N  
ATOM   2230  CA  SER B1455      32.630  28.572  -7.788  1.00  0.00           C  
ATOM   2231  C   SER B1455      33.162  29.593  -8.776  1.00  0.00           C  
ATOM   2232  O   SER B1455      33.575  29.268  -9.884  1.00  0.00           O  
ATOM   2233  CB  SER B1455      33.731  28.373  -6.736  1.00  0.00           C  
ATOM   2234  OG  SER B1455      33.303  27.538  -5.689  1.00  0.00           O  
ATOM   2235  N   ILE B1456      33.139  30.846  -8.347  1.00  0.00           N  
ATOM   2236  CA  ILE B1456      33.707  31.930  -9.126  1.00  0.00           C  
ATOM   2237  C   ILE B1456      34.873  32.333  -8.225  1.00  0.00           C  
ATOM   2238  O   ILE B1456      34.687  32.952  -7.177  1.00  0.00           O  
ATOM   2239  CB  ILE B1456      32.711  33.103  -9.327  1.00  0.00           C  
ATOM   2240  CG1 ILE B1456      31.534  32.633 -10.195  1.00  0.00           C  
ATOM   2241  CG2 ILE B1456      33.420  34.266 -10.045  1.00  0.00           C  
ATOM   2242  CD1 ILE B1456      30.367  33.600 -10.310  1.00  0.00           C  
ATOM   2243  N   PHE B1457      36.068  31.927  -8.618  1.00  0.00           N  
ATOM   2244  CA  PHE B1457      37.237  32.216  -7.834  1.00  0.00           C  
ATOM   2245  C   PHE B1457      37.687  33.633  -8.018  1.00  0.00           C  
ATOM   2246  O   PHE B1457      37.582  34.187  -9.109  1.00  0.00           O  
ATOM   2247  CB  PHE B1457      38.354  31.243  -8.194  1.00  0.00           C  
ATOM   2248  CG  PHE B1457      38.005  29.815  -7.909  1.00  0.00           C  
ATOM   2249  CD1 PHE B1457      37.430  28.990  -8.928  1.00  0.00           C  
ATOM   2250  CD2 PHE B1457      38.182  29.285  -6.592  1.00  0.00           C  
ATOM   2251  CE1 PHE B1457      37.017  27.617  -8.640  1.00  0.00           C  
ATOM   2252  CE2 PHE B1457      37.780  27.914  -6.269  1.00  0.00           C  
ATOM   2253  CZ  PHE B1457      37.194  27.078  -7.299  1.00  0.00           C  
ATOM   2254  N   LEU B1458      38.219  34.209  -6.941  1.00  0.00           N  
ATOM   2255  CA  LEU B1458      38.721  35.580  -6.936  1.00  0.00           C  
ATOM   2256  C   LEU B1458      39.925  35.695  -7.874  1.00  0.00           C  
ATOM   2257  O   LEU B1458      40.530  36.758  -7.989  1.00  0.00           O  
ATOM   2258  CB  LEU B1458      39.123  35.978  -5.508  1.00  0.00           C  
ATOM   2259  CG  LEU B1458      38.160  35.616  -4.364  1.00  0.00           C  
ATOM   2260  CD1 LEU B1458      38.852  35.877  -3.033  1.00  0.00           C  
ATOM   2261  CD2 LEU B1458      36.861  36.409  -4.463  1.00  0.00           C  
ATOM   2262  N   THR B1459      40.263  34.585  -8.533  1.00  0.00           N  
ATOM   2263  CA  THR B1459      41.373  34.506  -9.472  1.00  0.00           C  
ATOM   2264  C   THR B1459      40.873  34.414 -10.932  1.00  0.00           C  
ATOM   2265  O   THR B1459      41.673  34.352 -11.863  1.00  0.00           O  
ATOM   2266  CB  THR B1459      42.279  33.276  -9.147  1.00  0.00           C  
ATOM   2267  OG1 THR B1459      43.398  33.256 -10.040  1.00  0.00           O  
ATOM   2268  CG2 THR B1459      41.529  31.981  -9.304  1.00  0.00           C  
ATOM   2269  N   ASP B1460      39.553  34.395 -11.115  1.00  0.00           N  
ATOM   2270  CA  ASP B1460      38.927  34.319 -12.441  1.00  0.00           C  
ATOM   2271  C   ASP B1460      39.006  35.603 -13.291  1.00  0.00           C  
ATOM   2272  O   ASP B1460      38.854  36.715 -12.773  1.00  0.00           O  
ATOM   2273  CB  ASP B1460      37.431  33.981 -12.323  1.00  0.00           C  
ATOM   2274  CG  ASP B1460      37.158  32.552 -11.881  1.00  0.00           C  
ATOM   2275  OD1 ASP B1460      38.067  31.693 -11.973  1.00  0.00           O  
ATOM   2276  OD2 ASP B1460      36.006  32.295 -11.463  1.00  0.00           O  
ATOM   2277  N   THR B1461      39.196  35.422 -14.599  1.00  0.00           N  
ATOM   2278  CA  THR B1461      39.246  36.520 -15.575  1.00  0.00           C  
ATOM   2279  C   THR B1461      37.809  36.973 -15.815  1.00  0.00           C  
ATOM   2280  O   THR B1461      36.875  36.239 -15.488  1.00  0.00           O  
ATOM   2281  CB  THR B1461      39.749  36.048 -16.943  1.00  0.00           C  
ATOM   2282  OG1 THR B1461      38.755  35.199 -17.531  1.00  0.00           O  
ATOM   2283  CG2 THR B1461      41.049  35.277 -16.817  1.00  0.00           C  
ATOM   2284  N   ALA B1462      37.642  38.163 -16.394  1.00  0.00           N  
ATOM   2285  CA  ALA B1462      36.315  38.698 -16.714  1.00  0.00           C  
ATOM   2286  C   ALA B1462      35.581  37.684 -17.589  1.00  0.00           C  
ATOM   2287  O   ALA B1462      34.395  37.413 -17.387  1.00  0.00           O  
ATOM   2288  CB  ALA B1462      36.449  40.017 -17.461  1.00  0.00           C  
ATOM   2289  N   LYS B1463      36.316  37.116 -18.543  1.00  0.00           N  
ATOM   2290  CA  LYS B1463      35.770  36.127 -19.464  1.00  0.00           C  
ATOM   2291  C   LYS B1463      35.226  34.929 -18.699  1.00  0.00           C  
ATOM   2292  O   LYS B1463      34.079  34.538 -18.899  1.00  0.00           O  
ATOM   2293  CB  LYS B1463      36.847  35.682 -20.470  1.00  0.00           C  
ATOM   2294  CG  LYS B1463      36.346  34.761 -21.590  1.00  0.00           C  
ATOM   2295  CD  LYS B1463      35.240  35.423 -22.416  1.00  0.00           C  
ATOM   2296  CE  LYS B1463      34.677  34.503 -23.487  1.00  0.00           C  
ATOM   2297  NZ  LYS B1463      33.511  35.135 -24.191  1.00  0.00           N  
ATOM   2298  N   GLN B1465      36.039  34.364 -17.807  1.00  0.00           N  
ATOM   2299  CA  GLN B1465      35.617  33.209 -17.019  1.00  0.00           C  
ATOM   2300  C   GLN B1465      34.373  33.502 -16.183  1.00  0.00           C  
ATOM   2301  O   GLN B1465      33.449  32.681 -16.135  1.00  0.00           O  
ATOM   2302  CB  GLN B1465      36.761  32.737 -16.124  1.00  0.00           C  
ATOM   2303  CG  GLN B1465      37.930  32.154 -16.904  1.00  0.00           C  
ATOM   2304  CD  GLN B1465      39.172  31.926 -16.050  1.00  0.00           C  
ATOM   2305  OE1 GLN B1465      39.681  32.851 -15.413  1.00  0.00           O  
ATOM   2306  NE2 GLN B1465      39.672  30.693 -16.048  1.00  0.00           N  
ATOM   2307  N   ILE B1467      34.336  34.670 -15.539  1.00  0.00           N  
ATOM   2308  CA  ILE B1467      33.182  35.054 -14.720  1.00  0.00           C  
ATOM   2309  C   ILE B1467      31.902  35.072 -15.570  1.00  0.00           C  
ATOM   2310  O   ILE B1467      30.870  34.534 -15.166  1.00  0.00           O  
ATOM   2311  CB  ILE B1467      33.394  36.446 -14.074  1.00  0.00           C  
ATOM   2312  CG1 ILE B1467      34.641  36.415 -13.184  1.00  0.00           C  
ATOM   2313  CG2 ILE B1467      32.169  36.844 -13.246  1.00  0.00           C  
ATOM   2314  CD1 ILE B1467      35.156  37.782 -12.808  1.00  0.00           C  
ATOM   2315  N   LYS B1506      31.982  35.688 -16.747  1.00  0.00           N  
ATOM   2316  CA  LYS B1506      30.843  35.772 -17.663  1.00  0.00           C  
ATOM   2317  C   LYS B1506      30.474  34.379 -18.175  1.00  0.00           C  
ATOM   2318  O   LYS B1506      29.293  34.042 -18.285  1.00  0.00           O  
ATOM   2319  CB  LYS B1506      31.195  36.698 -18.834  1.00  0.00           C  
ATOM   2320  CG  LYS B1506      30.176  36.751 -19.977  1.00  0.00           C  
ATOM   2321  CD  LYS B1506      30.497  37.860 -20.986  1.00  0.00           C  
ATOM   2322  CE  LYS B1506      31.796  37.612 -21.747  1.00  0.00           C  
ATOM   2323  NZ  LYS B1506      32.099  38.723 -22.697  1.00  0.00           N  
ATOM   2324  N   THR B1507      31.495  33.581 -18.481  1.00  0.00           N  
ATOM   2325  CA  THR B1507      31.291  32.222 -18.973  1.00  0.00           C  
ATOM   2326  C   THR B1507      30.537  31.419 -17.915  1.00  0.00           C  
ATOM   2327  O   THR B1507      29.546  30.754 -18.214  1.00  0.00           O  
ATOM   2328  CB  THR B1507      32.640  31.510 -19.247  1.00  0.00           C  
ATOM   2329  OG1 THR B1507      33.425  32.281 -20.166  1.00  0.00           O  
ATOM   2330  CG2 THR B1507      32.406  30.120 -19.833  1.00  0.00           C  
ATOM   2331  N   LYS B1508      31.012  31.510 -16.676  1.00  0.00           N  
ATOM   2332  CA  LYS B1508      30.430  30.786 -15.553  1.00  0.00           C  
ATOM   2333  C   LYS B1508      28.999  31.174 -15.204  1.00  0.00           C  
ATOM   2334  O   LYS B1508      28.205  30.316 -14.790  1.00  0.00           O  
ATOM   2335  CB  LYS B1508      31.326  30.937 -14.309  1.00  0.00           C  
ATOM   2336  CG  LYS B1508      32.667  30.200 -14.407  1.00  0.00           C  
ATOM   2337  CD  LYS B1508      33.485  30.238 -13.102  1.00  0.00           C  
ATOM   2338  CE  LYS B1508      34.796  29.458 -13.274  1.00  0.00           C  
ATOM   2339  NZ  LYS B1508      35.793  29.658 -12.181  1.00  0.00           N  
ATOM   2340  N   VAL B1509      28.662  32.452 -15.363  1.00  0.00           N  
ATOM   2341  CA  VAL B1509      27.312  32.914 -15.042  1.00  0.00           C  
ATOM   2342  C   VAL B1509      26.320  32.493 -16.110  1.00  0.00           C  
ATOM   2343  O   VAL B1509      25.246  31.962 -15.798  1.00  0.00           O  
ATOM   2344  CB  VAL B1509      27.244  34.456 -14.895  1.00  0.00           C  
ATOM   2345  CG1 VAL B1509      25.819  34.900 -14.551  1.00  0.00           C  
ATOM   2346  CG2 VAL B1509      28.182  34.910 -13.806  1.00  0.00           C  
ATOM   2347  N   ASN B1510      26.674  32.746 -17.368  1.00  0.00           N  
ATOM   2348  CA  ASN B1510      25.796  32.413 -18.490  1.00  0.00           C  
ATOM   2349  C   ASN B1510      25.500  30.928 -18.621  1.00  0.00           C  
ATOM   2350  O   ASN B1510      24.349  30.534 -18.801  1.00  0.00           O  
ATOM   2351  CB  ASN B1510      26.386  32.935 -19.802  1.00  0.00           C  
ATOM   2352  CG  ASN B1510      26.259  34.440 -19.938  1.00  0.00           C  
ATOM   2353  OD1 ASN B1510      25.242  35.020 -19.572  1.00  0.00           O  
ATOM   2354  ND2 ASN B1510      27.288  35.075 -20.485  1.00  0.00           N  
ATOM   2355  N   LYS B1511      26.536  30.108 -18.500  1.00  0.00           N  
ATOM   2356  CA  LYS B1511      26.375  28.669 -18.629  1.00  0.00           C  
ATOM   2357  C   LYS B1511      26.100  27.894 -17.339  1.00  0.00           C  
ATOM   2358  O   LYS B1511      25.152  27.109 -17.286  1.00  0.00           O  
ATOM   2359  CB  LYS B1511      27.601  28.090 -19.339  1.00  0.00           C  
ATOM   2360  CG  LYS B1511      27.823  28.693 -20.727  1.00  0.00           C  
ATOM   2361  CD  LYS B1511      29.169  28.300 -21.312  1.00  0.00           C  
ATOM   2362  CE  LYS B1511      29.518  29.147 -22.542  1.00  0.00           C  
ATOM   2363  NZ  LYS B1511      30.850  28.781 -23.138  1.00  0.00           N  
ATOM   2364  N   HIS B1516      26.883  28.132 -16.290  1.00  0.00           N  
ATOM   2365  CA  HIS B1516      26.717  27.369 -15.055  1.00  0.00           C  
ATOM   2366  C   HIS B1516      25.739  27.799 -13.964  1.00  0.00           C  
ATOM   2367  O   HIS B1516      25.237  26.956 -13.218  1.00  0.00           O  
ATOM   2368  CB  HIS B1516      28.087  27.138 -14.426  1.00  0.00           C  
ATOM   2369  CG  HIS B1516      28.984  26.257 -15.241  1.00  0.00           C  
ATOM   2370  ND1 HIS B1516      28.515  25.172 -15.951  1.00  0.00           N  
ATOM   2371  CD2 HIS B1516      30.327  26.270 -15.419  1.00  0.00           C  
ATOM   2372  CE1 HIS B1516      29.530  24.554 -16.529  1.00  0.00           C  
ATOM   2373  NE2 HIS B1516      30.641  25.201 -16.222  1.00  0.00           N  
ATOM   2374  N   ALA B1517      25.455  29.083 -13.853  1.00  0.00           N  
ATOM   2375  CA  ALA B1517      24.547  29.536 -12.817  1.00  0.00           C  
ATOM   2376  C   ALA B1517      23.095  29.133 -13.058  1.00  0.00           C  
ATOM   2377  O   ALA B1517      22.501  29.564 -14.038  1.00  0.00           O  
ATOM   2378  CB  ALA B1517      24.666  30.974 -12.724  1.00  0.00           C  
ATOM   2379  N   PHE B1518      22.530  28.323 -12.160  1.00  0.00           N  
ATOM   2380  CA  PHE B1518      21.146  27.853 -12.279  1.00  0.00           C  
ATOM   2381  C   PHE B1518      20.248  29.042 -12.510  1.00  0.00           C  
ATOM   2382  O   PHE B1518      20.314  30.025 -11.767  1.00  0.00           O  
ATOM   2383  CB  PHE B1518      20.699  27.142 -11.016  1.00  0.00           C  
ATOM   2384  CG  PHE B1518      19.325  26.572 -11.109  1.00  0.00           C  
ATOM   2385  CD1 PHE B1518      19.102  25.349 -11.805  1.00  0.00           C  
ATOM   2386  CD2 PHE B1518      18.236  27.224 -10.466  1.00  0.00           C  
ATOM   2387  CE1 PHE B1518      17.783  24.753 -11.853  1.00  0.00           C  
ATOM   2388  CE2 PHE B1518      16.907  26.656 -10.496  1.00  0.00           C  
ATOM   2389  CZ  PHE B1518      16.675  25.410 -11.191  1.00  0.00           C  
ATOM   2390  N   SER B1526      19.394  28.930 -13.521  1.00  0.00           N  
ATOM   2391  CA  SER B1526      18.529  30.031 -13.909  1.00  0.00           C  
ATOM   2392  C   SER B1526      17.190  30.298 -13.262  1.00  0.00           C  
ATOM   2393  O   SER B1526      16.842  31.453 -13.043  1.00  0.00           O  
ATOM   2394  CB  SER B1526      18.278  29.976 -15.425  1.00  0.00           C  
ATOM   2395  OG  SER B1526      17.325  30.960 -15.819  1.00  0.00           O  
ATOM   2396  N   GLY B1527      16.414  29.262 -12.964  1.00  0.00           N  
ATOM   2397  CA  GLY B1527      15.062  29.533 -12.503  1.00  0.00           C  
ATOM   2398  C   GLY B1527      14.552  30.082 -13.844  1.00  0.00           C  
ATOM   2399  O   GLY B1527      14.952  29.533 -14.868  1.00  0.00           O  
ATOM   2400  N   GLY B1528      13.749  31.143 -13.897  1.00  0.00           N  
ATOM   2401  CA  GLY B1528      13.338  31.672 -15.194  1.00  0.00           C  
ATOM   2402  C   GLY B1528      12.290  30.969 -16.047  1.00  0.00           C  
ATOM   2403  O   GLY B1528      11.116  30.976 -15.662  1.00  0.00           O  
ATOM   2404  N   ARG B1530      12.712  30.401 -17.191  1.00  0.00           N  
ATOM   2405  CA  ARG B1530      11.836  29.716 -18.164  1.00  0.00           C  
ATOM   2406  C   ARG B1530      10.491  29.221 -17.638  1.00  0.00           C  
ATOM   2407  O   ARG B1530       9.537  30.029 -17.650  1.00  0.00           O  
ATOM   2408  CB  ARG B1530      12.573  28.538 -18.815  1.00  0.00           C  
ATOM   2409  CG  ARG B1530      13.463  28.926 -19.973  1.00  0.00           C  
ATOM   2410  CD  ARG B1530      12.636  29.245 -21.208  1.00  0.00           C  
ATOM   2411  NE  ARG B1530      12.739  28.223 -22.250  1.00  0.00           N  
ATOM   2412  CZ  ARG B1530      13.850  27.956 -22.936  1.00  0.00           C  
ATOM   2413  NH1 ARG B1530      14.971  28.630 -22.703  1.00  0.00           N  
ATOM   2414  NH2 ARG B1530      13.842  27.013 -23.867  1.00  0.00           N  
ATOM   2415  N   GLY B1544       6.754  34.021 -16.136  1.00  0.00           N  
ATOM   2416  CA  GLY B1544       8.080  33.359 -15.996  1.00  0.00           C  
ATOM   2417  C   GLY B1544       8.808  33.736 -14.719  1.00  0.00           C  
ATOM   2418  O   GLY B1544       8.156  33.963 -13.712  1.00  0.00           O  
ATOM   2419  N   GLY B1545      10.142  33.768 -14.762  1.00  0.00           N  
ATOM   2420  CA  GLY B1545      10.989  34.124 -13.623  1.00  0.00           C  
ATOM   2421  C   GLY B1545      10.599  33.854 -12.175  1.00  0.00           C  
ATOM   2422  O   GLY B1545       9.659  34.448 -11.645  1.00  0.00           O  
ATOM   2423  N   ASN B1546      11.329  32.949 -11.528  1.00  0.00           N  
ATOM   2424  CA  ASN B1546      11.080  32.651 -10.122  1.00  0.00           C  
ATOM   2425  C   ASN B1546      12.315  33.098  -9.345  1.00  0.00           C  
ATOM   2426  O   ASN B1546      13.345  32.432  -9.340  1.00  0.00           O  
ATOM   2427  CB  ASN B1546      10.807  31.159  -9.903  1.00  0.00           C  
ATOM   2428  CG  ASN B1546      11.034  30.724  -8.462  1.00  0.00           C  
ATOM   2429  OD1 ASN B1546      10.604  31.375  -7.517  1.00  0.00           O  
ATOM   2430  ND2 ASN B1546      11.714  29.611  -8.298  1.00  0.00           N  
ATOM   2431  N   CYS B1547      12.200  34.243  -8.687  1.00  0.00           N  
ATOM   2432  CA  CYS B1547      13.315  34.786  -7.935  1.00  0.00           C  
ATOM   2433  C   CYS B1547      13.814  33.916  -6.771  1.00  0.00           C  
ATOM   2434  O   CYS B1547      15.012  33.902  -6.460  1.00  0.00           O  
ATOM   2435  CB  CYS B1547      12.960  36.188  -7.442  1.00  0.00           C  
ATOM   2436  SG  CYS B1547      13.353  37.459  -8.653  1.00  0.00           S  
ATOM   2437  N   ASP B1548      12.905  33.179  -6.143  1.00  0.00           N  
ATOM   2438  CA  ASP B1548      13.275  32.332  -5.022  1.00  0.00           C  
ATOM   2439  C   ASP B1548      14.185  31.158  -5.332  1.00  0.00           C  
ATOM   2440  O   ASP B1548      14.521  30.396  -4.418  1.00  0.00           O  
ATOM   2441  CB  ASP B1548      12.036  31.821  -4.308  1.00  0.00           C  
ATOM   2442  CG  ASP B1548      11.434  32.862  -3.393  1.00  0.00           C  
ATOM   2443  OD1 ASP B1548      12.212  33.624  -2.781  1.00  0.00           O  
ATOM   2444  OD2 ASP B1548      10.187  32.915  -3.272  1.00  0.00           O  
ATOM   2445  N   VAL B1549      14.609  30.997  -6.590  1.00  0.00           N  
ATOM   2446  CA  VAL B1549      15.495  29.882  -6.951  1.00  0.00           C  
ATOM   2447  C   VAL B1549      16.578  30.253  -7.994  1.00  0.00           C  
ATOM   2448  O   VAL B1549      17.486  29.454  -8.282  1.00  0.00           O  
ATOM   2449  CB  VAL B1549      14.651  28.591  -7.396  1.00  0.00           C  
ATOM   2450  CG1 VAL B1549      15.531  27.426  -7.600  1.00  0.00           C  
ATOM   2451  CG2 VAL B1549      13.613  28.204  -6.358  1.00  0.00           C  
ATOM   2452  N   ASP B1563      16.536  31.477  -8.524  1.00  0.00           N  
ATOM   2453  CA  ASP B1563      17.547  31.858  -9.507  1.00  0.00           C  
ATOM   2454  C   ASP B1563      18.874  32.237  -8.831  1.00  0.00           C  
ATOM   2455  O   ASP B1563      18.970  33.219  -8.107  1.00  0.00           O  
ATOM   2456  CB  ASP B1563      17.051  33.004 -10.409  1.00  0.00           C  
ATOM   2457  CG  ASP B1563      18.164  33.580 -11.267  1.00  0.00           C  
ATOM   2458  OD1 ASP B1563      18.680  34.624 -10.905  1.00  0.00           O  
ATOM   2459  OD2 ASP B1563      18.580  33.002 -12.282  1.00  0.00           O  
ATOM   2460  N   VAL B1569      19.895  31.444  -9.102  1.00  0.00           N  
ATOM   2461  CA  VAL B1569      21.206  31.645  -8.537  1.00  0.00           C  
ATOM   2462  C   VAL B1569      21.788  33.016  -8.915  1.00  0.00           C  
ATOM   2463  O   VAL B1569      22.637  33.531  -8.221  1.00  0.00           O  
ATOM   2464  CB  VAL B1569      22.121  30.440  -8.962  1.00  0.00           C  
ATOM   2465  CG1 VAL B1569      23.577  30.690  -8.720  1.00  0.00           C  
ATOM   2466  CG2 VAL B1569      21.708  29.204  -8.173  1.00  0.00           C  
ATOM   2467  N   SER B1594      21.316  33.629 -10.004  1.00  0.00           N  
ATOM   2468  CA  SER B1594      21.860  34.922 -10.427  1.00  0.00           C  
ATOM   2469  C   SER B1594      21.291  36.059  -9.612  1.00  0.00           C  
ATOM   2470  O   SER B1594      21.992  37.007  -9.260  1.00  0.00           O  
ATOM   2471  CB  SER B1594      21.604  35.148 -11.918  1.00  0.00           C  
ATOM   2472  OG  SER B1594      22.608  34.543 -12.715  1.00  0.00           O  
ATOM   2473  N   PHE B1595      20.017  35.940  -9.287  1.00  0.00           N  
ATOM   2474  CA  PHE B1595      19.328  36.944  -8.531  1.00  0.00           C  
ATOM   2475  C   PHE B1595      19.756  36.842  -7.070  1.00  0.00           C  
ATOM   2476  O   PHE B1595      19.761  37.858  -6.354  1.00  0.00           O  
ATOM   2477  CB  PHE B1595      17.811  36.779  -8.659  1.00  0.00           C  
ATOM   2478  CG  PHE B1595      17.038  37.781  -7.855  1.00  0.00           C  
ATOM   2479  CD1 PHE B1595      17.120  39.175  -8.162  1.00  0.00           C  
ATOM   2480  CD2 PHE B1595      16.290  37.362  -6.714  1.00  0.00           C  
ATOM   2481  CE1 PHE B1595      16.458  40.169  -7.321  1.00  0.00           C  
ATOM   2482  CE2 PHE B1595      15.620  38.321  -5.860  1.00  0.00           C  
ATOM   2483  CZ  PHE B1595      15.705  39.733  -6.164  1.00  0.00           C  
ATOM   2484  N   MET B1601      20.100  35.630  -6.621  1.00  0.00           N  
ATOM   2485  CA  MET B1601      20.546  35.452  -5.239  1.00  0.00           C  
ATOM   2486  C   MET B1601      21.861  36.201  -5.142  1.00  0.00           C  
ATOM   2487  O   MET B1601      22.056  36.976  -4.224  1.00  0.00           O  
ATOM   2488  CB  MET B1601      20.735  33.976  -4.896  1.00  0.00           C  
ATOM   2489  CG  MET B1601      19.432  33.235  -4.708  1.00  0.00           C  
ATOM   2490  SD  MET B1601      19.668  31.461  -4.429  1.00  0.00           S  
ATOM   2491  CE  MET B1601      19.043  31.355  -2.811  1.00  0.00           C  
ATOM   2492  N   TYR B1602      22.743  35.995  -6.115  1.00  0.00           N  
ATOM   2493  CA  TYR B1602      24.019  36.701  -6.133  1.00  0.00           C  
ATOM   2494  C   TYR B1602      23.815  38.224  -6.124  1.00  0.00           C  
ATOM   2495  O   TYR B1602      24.572  38.946  -5.477  1.00  0.00           O  
ATOM   2496  CB  TYR B1602      24.834  36.329  -7.378  1.00  0.00           C  
ATOM   2497  CG  TYR B1602      25.507  34.968  -7.396  1.00  0.00           C  
ATOM   2498  CD1 TYR B1602      24.976  33.866  -6.660  1.00  0.00           C  
ATOM   2499  CD2 TYR B1602      26.623  34.723  -8.253  1.00  0.00           C  
ATOM   2500  CE1 TYR B1602      25.516  32.534  -6.808  1.00  0.00           C  
ATOM   2501  CE2 TYR B1602      27.193  33.371  -8.389  1.00  0.00           C  
ATOM   2502  CZ  TYR B1602      26.608  32.296  -7.648  1.00  0.00           C  
ATOM   2503  OH  TYR B1602      27.083  31.006  -7.708  1.00  0.00           O  
ATOM   2504  N   LEU B1603      22.792  38.706  -6.829  1.00  0.00           N  
ATOM   2505  CA  LEU B1603      22.545  40.137  -6.896  1.00  0.00           C  
ATOM   2506  C   LEU B1603      22.189  40.740  -5.547  1.00  0.00           C  
ATOM   2507  O   LEU B1603      22.550  41.887  -5.263  1.00  0.00           O  
ATOM   2508  CB  LEU B1603      21.446  40.460  -7.926  1.00  0.00           C  
ATOM   2509  CG  LEU B1603      21.848  40.384  -9.402  1.00  0.00           C  
ATOM   2510  CD1 LEU B1603      20.620  40.587 -10.258  1.00  0.00           C  
ATOM   2511  CD2 LEU B1603      22.901  41.436  -9.730  1.00  0.00           C  
ATOM   2512  N   THR B1604      21.492  39.976  -4.712  1.00  0.00           N  
ATOM   2513  CA  THR B1604      21.120  40.478  -3.390  1.00  0.00           C  
ATOM   2514  C   THR B1604      22.333  40.616  -2.476  1.00  0.00           C  
ATOM   2515  O   THR B1604      22.212  41.137  -1.368  1.00  0.00           O  
ATOM   2516  CB  THR B1604      20.136  39.559  -2.688  1.00  0.00           C  
ATOM   2517  OG1 THR B1604      20.773  38.304  -2.460  1.00  0.00           O  
ATOM   2518  CG2 THR B1604      18.888  39.361  -3.524  1.00  0.00           C  
ATOM   2519  N   PHE B1613      23.493  40.154  -2.936  1.00  0.00           N  
ATOM   2520  CA  PHE B1613      24.718  40.231  -2.148  1.00  0.00           C  
ATOM   2521  C   PHE B1613      25.631  41.357  -2.597  1.00  0.00           C  
ATOM   2522  O   PHE B1613      26.298  41.979  -1.766  1.00  0.00           O  
ATOM   2523  CB  PHE B1613      25.513  38.926  -2.257  1.00  0.00           C  
ATOM   2524  CG  PHE B1613      25.043  37.827  -1.350  1.00  0.00           C  
ATOM   2525  CD1 PHE B1613      25.623  37.667  -0.062  1.00  0.00           C  
ATOM   2526  CD2 PHE B1613      24.035  36.912  -1.781  1.00  0.00           C  
ATOM   2527  CE1 PHE B1613      25.211  36.586   0.818  1.00  0.00           C  
ATOM   2528  CE2 PHE B1613      23.597  35.817  -0.924  1.00  0.00           C  
ATOM   2529  CZ  PHE B1613      24.195  35.657   0.387  1.00  0.00           C  
ATOM   2530  N   PHE B1614      25.665  41.630  -3.902  1.00  0.00           N  
ATOM   2531  CA  PHE B1614      26.576  42.647  -4.412  1.00  0.00           C  
ATOM   2532  C   PHE B1614      26.108  43.822  -5.243  1.00  0.00           C  
ATOM   2533  O   PHE B1614      26.963  44.581  -5.726  1.00  0.00           O  
ATOM   2534  CB  PHE B1614      27.693  41.954  -5.183  1.00  0.00           C  
ATOM   2535  CG  PHE B1614      28.412  40.926  -4.389  1.00  0.00           C  
ATOM   2536  CD1 PHE B1614      28.017  39.561  -4.452  1.00  0.00           C  
ATOM   2537  CD2 PHE B1614      29.476  41.305  -3.535  1.00  0.00           C  
ATOM   2538  CE1 PHE B1614      28.690  38.552  -3.652  1.00  0.00           C  
ATOM   2539  CE2 PHE B1614      30.175  40.326  -2.725  1.00  0.00           C  
ATOM   2540  CZ  PHE B1614      29.782  38.941  -2.781  1.00  0.00           C  
ATOM   2541  N   LEU B1615      24.805  44.002  -5.439  1.00  0.00           N  
ATOM   2542  CA  LEU B1615      24.374  45.145  -6.244  1.00  0.00           C  
ATOM   2543  C   LEU B1615      24.532  46.483  -5.542  1.00  0.00           C  
ATOM   2544  O   LEU B1615      25.323  47.300  -5.986  1.00  0.00           O  
ATOM   2545  CB  LEU B1615      22.922  44.951  -6.745  1.00  0.00           C  
ATOM   2546  CG  LEU B1615      22.315  45.902  -7.793  1.00  0.00           C  
ATOM   2547  CD1 LEU B1615      23.104  45.889  -9.100  1.00  0.00           C  
ATOM   2548  CD2 LEU B1615      20.887  45.465  -8.081  1.00  0.00           C  
ATOM   2549  N   GLU B1616      23.824  46.668  -4.423  1.00  0.00           N  
ATOM   2550  CA  GLU B1616      23.884  47.886  -3.597  1.00  0.00           C  
ATOM   2551  C   GLU B1616      23.133  49.043  -4.221  1.00  0.00           C  
ATOM   2552  O   GLU B1616      23.716  50.036  -4.653  1.00  0.00           O  
ATOM   2553  CB  GLU B1616      25.317  48.309  -3.298  1.00  0.00           C  
ATOM   2554  CG  GLU B1616      25.694  48.284  -1.842  1.00  0.00           C  
ATOM   2555  CD  GLU B1616      26.905  49.150  -1.567  1.00  0.00           C  
ATOM   2556  OE1 GLU B1616      27.995  48.826  -2.094  1.00  0.00           O  
ATOM   2557  OE2 GLU B1616      26.765  50.153  -0.830  1.00  0.00           O  
ATOM   2558  N   ASP B1618      21.828  48.879  -4.230  1.00  0.00           N  
ATOM   2559  CA  ASP B1618      20.852  49.841  -4.706  1.00  0.00           C  
ATOM   2560  C   ASP B1618      19.625  48.992  -4.522  1.00  0.00           C  
ATOM   2561  O   ASP B1618      19.287  48.172  -5.359  1.00  0.00           O  
ATOM   2562  CB  ASP B1618      21.064  50.174  -6.187  1.00  0.00           C  
ATOM   2563  CG  ASP B1618      20.330  51.420  -6.618  1.00  0.00           C  
ATOM   2564  OD1 ASP B1618      19.187  51.612  -6.179  1.00  0.00           O  
ATOM   2565  OD2 ASP B1618      20.916  52.238  -7.384  1.00  0.00           O  
ATOM   2566  N   ASP B1619      19.005  49.178  -3.371  1.00  0.00           N  
ATOM   2567  CA  ASP B1619      17.835  48.432  -2.981  1.00  0.00           C  
ATOM   2568  C   ASP B1619      16.685  48.553  -3.979  1.00  0.00           C  
ATOM   2569  O   ASP B1619      15.932  47.599  -4.180  1.00  0.00           O  
ATOM   2570  CB  ASP B1619      17.341  48.882  -1.585  1.00  0.00           C  
ATOM   2571  CG  ASP B1619      18.393  48.709  -0.453  1.00  0.00           C  
ATOM   2572  OD1 ASP B1619      19.609  48.645  -0.729  1.00  0.00           O  
ATOM   2573  OD2 ASP B1619      17.980  48.653   0.727  1.00  0.00           O  
ATOM   2574  N   ASP B1620      16.531  49.727  -4.586  1.00  0.00           N  
ATOM   2575  CA  ASP B1620      15.433  49.949  -5.519  1.00  0.00           C  
ATOM   2576  C   ASP B1620      15.650  49.313  -6.870  1.00  0.00           C  
ATOM   2577  O   ASP B1620      14.708  48.789  -7.464  1.00  0.00           O  
ATOM   2578  CB  ASP B1620      15.152  51.435  -5.645  1.00  0.00           C  
ATOM   2579  CG  ASP B1620      14.641  52.015  -4.357  1.00  0.00           C  
ATOM   2580  OD1 ASP B1620      13.606  51.516  -3.869  1.00  0.00           O  
ATOM   2581  OD2 ASP B1620      15.270  52.947  -3.816  1.00  0.00           O  
ATOM   2582  N   LYS B1621      16.888  49.327  -7.342  1.00  0.00           N  
ATOM   2583  CA  LYS B1621      17.193  48.697  -8.617  1.00  0.00           C  
ATOM   2584  C   LYS B1621      16.992  47.190  -8.468  1.00  0.00           C  
ATOM   2585  O   LYS B1621      16.356  46.560  -9.310  1.00  0.00           O  
ATOM   2586  CB  LYS B1621      18.619  48.999  -9.031  1.00  0.00           C  
ATOM   2587  CG  LYS B1621      18.955  48.436 -10.377  1.00  0.00           C  
ATOM   2588  CD  LYS B1621      20.324  48.854 -10.792  1.00  0.00           C  
ATOM   2589  CE  LYS B1621      20.713  48.177 -12.077  1.00  0.00           C  
ATOM   2590  NZ  LYS B1621      22.068  48.656 -12.480  1.00  0.00           N  
ATOM   2591  N   LEU B1622      17.527  46.631  -7.380  1.00  0.00           N  
ATOM   2592  CA  LEU B1622      17.403  45.202  -7.073  1.00  0.00           C  
ATOM   2593  C   LEU B1622      15.927  44.831  -7.000  1.00  0.00           C  
ATOM   2594  O   LEU B1622      15.516  43.763  -7.462  1.00  0.00           O  
ATOM   2595  CB  LEU B1622      18.064  44.887  -5.721  1.00  0.00           C  
ATOM   2596  CG  LEU B1622      18.076  43.428  -5.240  1.00  0.00           C  
ATOM   2597  CD1 LEU B1622      19.055  42.640  -6.085  1.00  0.00           C  
ATOM   2598  CD2 LEU B1622      18.490  43.346  -3.784  1.00  0.00           C  
ATOM   2599  N   GLU B1632      15.143  45.731  -6.411  1.00  0.00           N  
ATOM   2600  CA  GLU B1632      13.715  45.538  -6.255  1.00  0.00           C  
ATOM   2601  C   GLU B1632      13.015  45.637  -7.599  1.00  0.00           C  
ATOM   2602  O   GLU B1632      11.973  45.021  -7.801  1.00  0.00           O  
ATOM   2603  CB  GLU B1632      13.151  46.574  -5.275  1.00  0.00           C  
ATOM   2604  CG  GLU B1632      11.615  46.634  -5.170  1.00  0.00           C  
ATOM   2605  CD  GLU B1632      10.942  45.321  -4.719  1.00  0.00           C  
ATOM   2606  OE1 GLU B1632       9.687  45.279  -4.700  1.00  0.00           O  
ATOM   2607  OE2 GLU B1632      11.644  44.338  -4.378  1.00  0.00           O  
ATOM   2608  N   GLN B1635      13.594  46.422  -8.507  1.00  0.00           N  
ATOM   2609  CA  GLN B1635      13.038  46.598  -9.845  1.00  0.00           C  
ATOM   2610  C   GLN B1635      13.403  45.376 -10.678  1.00  0.00           C  
ATOM   2611  O   GLN B1635      12.641  44.968 -11.552  1.00  0.00           O  
ATOM   2612  CB  GLN B1635      13.578  47.887 -10.481  1.00  0.00           C  
ATOM   2613  CG  GLN B1635      13.350  48.030 -11.970  1.00  0.00           C  
ATOM   2614  CD  GLN B1635      14.494  47.446 -12.747  1.00  0.00           C  
ATOM   2615  OE1 GLN B1635      15.643  47.846 -12.556  1.00  0.00           O  
ATOM   2616  NE2 GLN B1635      14.203  46.481 -13.616  1.00  0.00           N  
ATOM   2617  N   ILE B1636      14.572  44.804 -10.408  1.00  0.00           N  
ATOM   2618  CA  ILE B1636      15.018  43.614 -11.112  1.00  0.00           C  
ATOM   2619  C   ILE B1636      14.188  42.417 -10.615  1.00  0.00           C  
ATOM   2620  O   ILE B1636      14.039  41.422 -11.322  1.00  0.00           O  
ATOM   2621  CB  ILE B1636      16.533  43.377 -10.882  1.00  0.00           C  
ATOM   2622  CG1 ILE B1636      17.320  44.540 -11.497  1.00  0.00           C  
ATOM   2623  CG2 ILE B1636      16.977  42.058 -11.491  1.00  0.00           C  
ATOM   2624  CD1 ILE B1636      18.830  44.446 -11.391  1.00  0.00           C  
ATOM   2625  N   ARG B1637      13.627  42.534  -9.413  1.00  0.00           N  
ATOM   2626  CA  ARG B1637      12.826  41.462  -8.844  1.00  0.00           C  
ATOM   2627  C   ARG B1637      11.465  41.402  -9.505  1.00  0.00           C  
ATOM   2628  O   ARG B1637      11.086  40.359 -10.043  1.00  0.00           O  
ATOM   2629  CB  ARG B1637      12.645  41.655  -7.336  1.00  0.00           C  
ATOM   2630  CG  ARG B1637      11.803  40.568  -6.676  1.00  0.00           C  
ATOM   2631  CD  ARG B1637      11.429  40.929  -5.256  1.00  0.00           C  
ATOM   2632  NE  ARG B1637       9.982  40.903  -5.038  1.00  0.00           N  
ATOM   2633  CZ  ARG B1637       9.133  41.848  -5.443  1.00  0.00           C  
ATOM   2634  NH1 ARG B1637       9.567  42.914  -6.104  1.00  0.00           N  
ATOM   2635  NH2 ARG B1637       7.843  41.746  -5.156  1.00  0.00           N  
ATOM   2636  N   LYS B1638      10.724  42.507  -9.436  1.00  0.00           N  
ATOM   2637  CA  LYS B1638       9.396  42.575 -10.048  1.00  0.00           C  
ATOM   2638  C   LYS B1638       9.477  42.236 -11.532  1.00  0.00           C  
ATOM   2639  O   LYS B1638       8.683  41.445 -12.041  1.00  0.00           O  
ATOM   2640  CB  LYS B1638       8.786  43.973  -9.890  1.00  0.00           C  
ATOM   2641  CG  LYS B1638       8.006  44.179  -8.605  1.00  0.00           C  
ATOM   2642  CD  LYS B1638       7.128  45.427  -8.674  1.00  0.00           C  
ATOM   2643  CE  LYS B1638       6.496  45.741  -7.315  1.00  0.00           C  
ATOM   2644  NZ  LYS B1638       7.508  46.207  -6.321  1.00  0.00           N  
ATOM   2645  N   ASP B1639      10.458  42.826 -12.207  1.00  0.00           N  
ATOM   2646  CA  ASP B1639      10.655  42.623 -13.636  1.00  0.00           C  
ATOM   2647  C   ASP B1639      10.918  41.178 -14.043  1.00  0.00           C  
ATOM   2648  O   ASP B1639      10.310  40.687 -15.004  1.00  0.00           O  
ATOM   2649  CB  ASP B1639      11.788  43.528 -14.144  1.00  0.00           C  
ATOM   2650  CG  ASP B1639      11.308  44.953 -14.483  1.00  0.00           C  
ATOM   2651  OD1 ASP B1639      10.284  45.404 -13.916  1.00  0.00           O  
ATOM   2652  OD2 ASP B1639      11.966  45.631 -15.314  1.00  0.00           O  
ATOM   2653  N   TYR B1640      11.815  40.495 -13.333  1.00  0.00           N  
ATOM   2654  CA  TYR B1640      12.129  39.107 -13.663  1.00  0.00           C  
ATOM   2655  C   TYR B1640      10.924  38.230 -13.358  1.00  0.00           C  
ATOM   2656  O   TYR B1640      10.691  37.220 -14.024  1.00  0.00           O  
ATOM   2657  CB  TYR B1640      13.322  38.625 -12.853  1.00  0.00           C  
ATOM   2658  CG  TYR B1640      13.952  37.351 -13.360  1.00  0.00           C  
ATOM   2659  CD1 TYR B1640      14.604  37.313 -14.632  1.00  0.00           C  
ATOM   2660  CD2 TYR B1640      13.965  36.171 -12.552  1.00  0.00           C  
ATOM   2661  CE1 TYR B1640      15.284  36.111 -15.097  1.00  0.00           C  
ATOM   2662  CE2 TYR B1640      14.639  34.956 -13.003  1.00  0.00           C  
ATOM   2663  CZ  TYR B1640      15.292  34.945 -14.264  1.00  0.00           C  
ATOM   2664  OH  TYR B1640      15.939  33.820 -14.691  1.00  0.00           O  
ATOM   2665  N   THR B1641      10.152  38.629 -12.353  1.00  0.00           N  
ATOM   2666  CA  THR B1641       8.969  37.875 -11.966  1.00  0.00           C  
ATOM   2667  C   THR B1641       7.884  38.000 -13.032  1.00  0.00           C  
ATOM   2668  O   THR B1641       7.370  36.988 -13.521  1.00  0.00           O  
ATOM   2669  CB  THR B1641       8.391  38.375 -10.618  1.00  0.00           C  
ATOM   2670  OG1 THR B1641       9.416  38.333  -9.621  1.00  0.00           O  
ATOM   2671  CG2 THR B1641       7.236  37.491 -10.147  1.00  0.00           C  
ATOM   2672  N   SER B1642       7.559  39.249 -13.380  1.00  0.00           N  
ATOM   2673  CA  SER B1642       6.522  39.579 -14.353  1.00  0.00           C  
ATOM   2674  C   SER B1642       6.773  39.025 -15.754  1.00  0.00           C  
ATOM   2675  O   SER B1642       5.825  38.823 -16.499  1.00  0.00           O  
ATOM   2676  CB  SER B1642       6.368  41.100 -14.460  1.00  0.00           C  
ATOM   2677  OG  SER B1642       7.436  41.661 -15.213  1.00  0.00           O  
ATOM   2678  N   GLY B1662       8.036  38.804 -16.113  1.00  0.00           N  
ATOM   2679  CA  GLY B1662       8.363  38.309 -17.439  1.00  0.00           C  
ATOM   2680  C   GLY B1662       9.070  39.360 -18.271  1.00  0.00           C  
ATOM   2681  O   GLY B1662       9.677  39.058 -19.301  1.00  0.00           O  
ATOM   2682  N   ALA B1663       9.009  40.606 -17.823  1.00  0.00           N  
ATOM   2683  CA  ALA B1663       9.627  41.725 -18.512  1.00  0.00           C  
ATOM   2684  C   ALA B1663      11.133  41.647 -18.654  1.00  0.00           C  
ATOM   2685  O   ALA B1663      11.645  42.043 -19.697  1.00  0.00           O  
ATOM   2686  CB  ALA B1663       9.234  43.041 -17.807  1.00  0.00           C  
ATOM   2687  N   MET B1664      11.852  41.168 -17.633  1.00  0.00           N  
ATOM   2688  CA  MET B1664      13.314  41.115 -17.703  1.00  0.00           C  
ATOM   2689  C   MET B1664      13.955  40.044 -18.600  1.00  0.00           C  
ATOM   2690  O   MET B1664      14.908  40.356 -19.301  1.00  0.00           O  
ATOM   2691  CB  MET B1664      13.915  41.078 -16.293  1.00  0.00           C  
ATOM   2692  CG  MET B1664      15.431  41.198 -16.309  1.00  0.00           C  
ATOM   2693  SD  MET B1664      16.150  42.063 -14.929  1.00  0.00           S  
ATOM   2694  CE  MET B1664      17.557  42.793 -15.718  1.00  0.00           C  
ATOM   2695  N   LEU B1810      13.498  38.791 -18.546  1.00  0.00           N  
ATOM   2696  CA  LEU B1810      14.036  37.741 -19.453  1.00  0.00           C  
ATOM   2697  C   LEU B1810      15.488  37.234 -19.346  1.00  0.00           C  
ATOM   2698  O   LEU B1810      16.318  37.557 -20.186  1.00  0.00           O  
ATOM   2699  CB  LEU B1810      13.805  38.191 -20.904  1.00  0.00           C  
ATOM   2700  CG  LEU B1810      14.010  37.387 -22.177  1.00  0.00           C  
ATOM   2701  CD1 LEU B1810      12.742  36.595 -22.457  1.00  0.00           C  
ATOM   2702  CD2 LEU B1810      14.271  38.348 -23.335  1.00  0.00           C  
ATOM   2703  N   THR B1812      15.775  36.434 -18.322  1.00  0.00           N  
ATOM   2704  CA  THR B1812      17.080  35.785 -18.045  1.00  0.00           C  
ATOM   2705  C   THR B1812      18.468  36.269 -18.514  1.00  0.00           C  
ATOM   2706  O   THR B1812      19.341  36.493 -17.668  1.00  0.00           O  
ATOM   2707  CB  THR B1812      16.944  34.253 -18.369  1.00  0.00           C  
ATOM   2708  OG1 THR B1812      16.055  33.669 -17.403  1.00  0.00           O  
ATOM   2709  CG2 THR B1812      18.292  33.497 -18.294  1.00  0.00           C  
ATOM   2710  N   GLY B1813      18.707  36.357 -19.820  1.00  0.00           N  
ATOM   2711  CA  GLY B1813      20.015  36.791 -20.293  1.00  0.00           C  
ATOM   2712  C   GLY B1813      20.362  38.213 -19.880  1.00  0.00           C  
ATOM   2713  O   GLY B1813      21.533  38.600 -19.835  1.00  0.00           O  
ATOM   2714  N   GLU B1814      19.324  38.991 -19.585  1.00  0.00           N  
ATOM   2715  CA  GLU B1814      19.474  40.380 -19.174  1.00  0.00           C  
ATOM   2716  C   GLU B1814      19.841  40.400 -17.697  1.00  0.00           C  
ATOM   2717  O   GLU B1814      20.684  41.189 -17.280  1.00  0.00           O  
ATOM   2718  CB  GLU B1814      18.165  41.171 -19.418  1.00  0.00           C  
ATOM   2719  CG  GLU B1814      17.686  41.151 -20.883  1.00  0.00           C  
ATOM   2720  CD  GLU B1814      16.710  42.292 -21.261  1.00  0.00           C  
ATOM   2721  OE1 GLU B1814      15.509  42.227 -20.924  1.00  0.00           O  
ATOM   2722  OE2 GLU B1814      17.154  43.270 -21.910  1.00  0.00           O  
ATOM   2723  N   LEU B1815      19.205  39.513 -16.927  1.00  0.00           N  
ATOM   2724  CA  LEU B1815      19.431  39.373 -15.487  1.00  0.00           C  
ATOM   2725  C   LEU B1815      20.884  38.979 -15.248  1.00  0.00           C  
ATOM   2726  O   LEU B1815      21.575  39.587 -14.436  1.00  0.00           O  
ATOM   2727  CB  LEU B1815      18.517  38.296 -14.906  1.00  0.00           C  
ATOM   2728  CG  LEU B1815      18.585  38.090 -13.393  1.00  0.00           C  
ATOM   2729  CD1 LEU B1815      17.627  39.018 -12.721  1.00  0.00           C  
ATOM   2730  CD2 LEU B1815      18.202  36.680 -13.052  1.00  0.00           C  
ATOM   2731  N   LYS B1816      21.337  37.963 -15.977  1.00  0.00           N  
ATOM   2732  CA  LYS B1816      22.702  37.499 -15.863  1.00  0.00           C  
ATOM   2733  C   LYS B1816      23.664  38.577 -16.329  1.00  0.00           C  
ATOM   2734  O   LYS B1816      24.731  38.763 -15.738  1.00  0.00           O  
ATOM   2735  CB  LYS B1816      22.899  36.224 -16.684  1.00  0.00           C  
ATOM   2736  CG  LYS B1816      22.065  35.060 -16.194  1.00  0.00           C  
ATOM   2737  CD  LYS B1816      22.645  33.743 -16.663  1.00  0.00           C  
ATOM   2738  CE  LYS B1816      21.758  32.585 -16.240  1.00  0.00           C  
ATOM   2739  NZ  LYS B1816      22.431  31.273 -16.481  1.00  0.00           N  
ATOM   2740  N   LYS B1817      23.278  39.278 -17.392  1.00  0.00           N  
ATOM   2741  CA  LYS B1817      24.074  40.364 -17.975  1.00  0.00           C  
ATOM   2742  C   LYS B1817      24.359  41.400 -16.886  1.00  0.00           C  
ATOM   2743  O   LYS B1817      25.465  41.922 -16.788  1.00  0.00           O  
ATOM   2744  CB  LYS B1817      23.285  41.009 -19.114  1.00  0.00           C  
ATOM   2745  CG  LYS B1817      24.063  41.945 -20.021  1.00  0.00           C  
ATOM   2746  CD  LYS B1817      23.082  42.745 -20.893  1.00  0.00           C  
ATOM   2747  CE  LYS B1817      23.785  43.681 -21.863  1.00  0.00           C  
ATOM   2748  NZ  LYS B1817      24.585  42.938 -22.892  1.00  0.00           N  
ATOM   2749  N   ALA B1818      23.346  41.677 -16.070  1.00  0.00           N  
ATOM   2750  CA  ALA B1818      23.460  42.629 -14.970  1.00  0.00           C  
ATOM   2751  C   ALA B1818      24.479  42.132 -13.934  1.00  0.00           C  
ATOM   2752  O   ALA B1818      25.443  42.840 -13.597  1.00  0.00           O  
ATOM   2753  CB  ALA B1818      22.109  42.813 -14.312  1.00  0.00           C  
ATOM   2754  N   LEU B1819      24.259  40.913 -13.442  1.00  0.00           N  
ATOM   2755  CA  LEU B1819      25.145  40.308 -12.454  1.00  0.00           C  
ATOM   2756  C   LEU B1819      26.585  40.294 -12.930  1.00  0.00           C  
ATOM   2757  O   LEU B1819      27.505  40.466 -12.131  1.00  0.00           O  
ATOM   2758  CB  LEU B1819      24.710  38.872 -12.128  1.00  0.00           C  
ATOM   2759  CG  LEU B1819      25.560  38.112 -11.092  1.00  0.00           C  
ATOM   2760  CD1 LEU B1819      25.511  38.818  -9.740  1.00  0.00           C  
ATOM   2761  CD2 LEU B1819      25.043  36.687 -10.964  1.00  0.00           C  
ATOM   2762  N   ILE B1820      26.785  40.101 -14.229  1.00  0.00           N  
ATOM   2763  CA  ILE B1820      28.140  40.064 -14.761  1.00  0.00           C  
ATOM   2764  C   ILE B1820      28.761  41.460 -14.721  1.00  0.00           C  
ATOM   2765  O   ILE B1820      29.980  41.598 -14.720  1.00  0.00           O  
ATOM   2766  CB  ILE B1820      28.165  39.466 -16.206  1.00  0.00           C  
ATOM   2767  CG1 ILE B1820      27.615  38.037 -16.175  1.00  0.00           C  
ATOM   2768  CG2 ILE B1820      29.601  39.372 -16.739  1.00  0.00           C  
ATOM   2769  CD1 ILE B1820      27.285  37.451 -17.551  1.00  0.00           C  
ATOM   2770  N   GLU B1821      27.926  42.492 -14.657  1.00  0.00           N  
ATOM   2771  CA  GLU B1821      28.441  43.851 -14.606  1.00  0.00           C  
ATOM   2772  C   GLU B1821      28.888  44.240 -13.203  1.00  0.00           C  
ATOM   2773  O   GLU B1821      29.616  45.218 -13.040  1.00  0.00           O  
ATOM   2774  CB  GLU B1821      27.399  44.839 -15.116  1.00  0.00           C  
ATOM   2775  CG  GLU B1821      27.095  44.666 -16.584  1.00  0.00           C  
ATOM   2776  CD  GLU B1821      26.310  45.829 -17.157  1.00  0.00           C  
ATOM   2777  OE1 GLU B1821      25.207  46.123 -16.633  1.00  0.00           O  
ATOM   2778  OE2 GLU B1821      26.805  46.443 -18.132  1.00  0.00           O  
ATOM   2779  N   VAL B1822      28.434  43.488 -12.195  1.00  0.00           N  
ATOM   2780  CA  VAL B1822      28.822  43.749 -10.813  1.00  0.00           C  
ATOM   2781  C   VAL B1822      29.982  42.848 -10.387  1.00  0.00           C  
ATOM   2782  O   VAL B1822      30.947  43.333  -9.804  1.00  0.00           O  
ATOM   2783  CB  VAL B1822      27.620  43.614  -9.814  1.00  0.00           C  
ATOM   2784  CG1 VAL B1822      26.468  44.467 -10.291  1.00  0.00           C  
ATOM   2785  CG2 VAL B1822      27.159  42.196  -9.656  1.00  0.00           C  
ATOM   2786  N   LEU B1823      29.913  41.557 -10.710  1.00  0.00           N  
ATOM   2787  CA  LEU B1823      30.975  40.629 -10.334  1.00  0.00           C  
ATOM   2788  C   LEU B1823      32.287  40.903 -11.053  1.00  0.00           C  
ATOM   2789  O   LEU B1823      33.360  40.816 -10.446  1.00  0.00           O  
ATOM   2790  CB  LEU B1823      30.561  39.175 -10.590  1.00  0.00           C  
ATOM   2791  CG  LEU B1823      29.301  38.571  -9.956  1.00  0.00           C  
ATOM   2792  CD1 LEU B1823      29.331  37.076 -10.247  1.00  0.00           C  
ATOM   2793  CD2 LEU B1823      29.225  38.807  -8.439  1.00  0.00           C  
ATOM   2794  N   GLN B1824      32.200  41.237 -12.335  1.00  0.00           N  
ATOM   2795  CA  GLN B1824      33.396  41.515 -13.122  1.00  0.00           C  
ATOM   2796  C   GLN B1824      34.253  42.609 -12.469  1.00  0.00           C  
ATOM   2797  O   GLN B1824      35.441  42.400 -12.292  1.00  0.00           O  
ATOM   2798  CB  GLN B1824      33.005  41.899 -14.565  1.00  0.00           C  
ATOM   2799  CG  GLN B1824      33.628  41.012 -15.668  1.00  0.00           C  
ATOM   2800  CD  GLN B1824      32.769  40.882 -16.947  1.00  0.00           C  
ATOM   2801  OE1 GLN B1824      33.072  40.078 -17.837  1.00  0.00           O  
ATOM   2802  NE2 GLN B1824      31.700  41.672 -17.034  1.00  0.00           N  
ATOM   2803  N   PRO B1825      33.666  43.788 -12.107  1.00  0.00           N  
ATOM   2804  CA  PRO B1825      34.497  44.824 -11.477  1.00  0.00           C  
ATOM   2805  C   PRO B1825      34.891  44.443 -10.050  1.00  0.00           C  
ATOM   2806  O   PRO B1825      36.025  44.683  -9.655  1.00  0.00           O  
ATOM   2807  CB  PRO B1825      33.609  46.070 -11.527  1.00  0.00           C  
ATOM   2808  CG  PRO B1825      32.257  45.511 -11.404  1.00  0.00           C  
ATOM   2809  CD  PRO B1825      32.304  44.303 -12.317  1.00  0.00           C  
ATOM   2810  N   LEU B1826      33.964  43.852  -9.292  1.00  0.00           N  
ATOM   2811  CA  LEU B1826      34.237  43.429  -7.918  1.00  0.00           C  
ATOM   2812  C   LEU B1826      35.503  42.575  -7.854  1.00  0.00           C  
ATOM   2813  O   LEU B1826      36.396  42.857  -7.067  1.00  0.00           O  
ATOM   2814  CB  LEU B1826      33.057  42.634  -7.337  1.00  0.00           C  
ATOM   2815  CG  LEU B1826      33.211  42.111  -5.884  1.00  0.00           C  
ATOM   2816  CD1 LEU B1826      33.106  43.249  -4.872  1.00  0.00           C  
ATOM   2817  CD2 LEU B1826      32.132  41.116  -5.582  1.00  0.00           C  
ATOM   2818  N   ILE B1827      35.594  41.561  -8.709  1.00  0.00           N  
ATOM   2819  CA  ILE B1827      36.760  40.689  -8.723  1.00  0.00           C  
ATOM   2820  C   ILE B1827      38.001  41.368  -9.310  1.00  0.00           C  
ATOM   2821  O   ILE B1827      39.134  41.058  -8.917  1.00  0.00           O  
ATOM   2822  CB  ILE B1827      36.438  39.338  -9.471  1.00  0.00           C  
ATOM   2823  CG1 ILE B1827      35.486  38.517  -8.606  1.00  0.00           C  
ATOM   2824  CG2 ILE B1827      37.691  38.469  -9.649  1.00  0.00           C  
ATOM   2825  CD1 ILE B1827      34.648  37.502  -9.359  1.00  0.00           C  
ATOM   2826  N   ALA B1828      37.794  42.294 -10.240  1.00  0.00           N  
ATOM   2827  CA  ALA B1828      38.917  42.989 -10.856  1.00  0.00           C  
ATOM   2828  C   ALA B1828      39.581  43.952  -9.874  1.00  0.00           C  
ATOM   2829  O   ALA B1828      40.797  44.082  -9.862  1.00  0.00           O  
ATOM   2830  CB  ALA B1828      38.457  43.741 -12.098  1.00  0.00           C  
ATOM   2831  N   GLU B1829      38.772  44.629  -9.066  1.00  0.00           N  
ATOM   2832  CA  GLU B1829      39.308  45.570  -8.080  1.00  0.00           C  
ATOM   2833  C   GLU B1829      40.022  44.801  -6.974  1.00  0.00           C  
ATOM   2834  O   GLU B1829      41.031  45.266  -6.446  1.00  0.00           O  
ATOM   2835  CB  GLU B1829      38.196  46.448  -7.521  1.00  0.00           C  
ATOM   2836  CG  GLU B1829      37.684  47.417  -8.560  1.00  0.00           C  
ATOM   2837  CD  GLU B1829      36.375  48.081  -8.191  1.00  0.00           C  
ATOM   2838  OE1 GLU B1829      36.360  48.919  -7.266  1.00  0.00           O  
ATOM   2839  OE2 GLU B1829      35.351  47.747  -8.825  1.00  0.00           O  
ATOM   2840  N   HIS B1830      39.508  43.610  -6.669  1.00  0.00           N  
ATOM   2841  CA  HIS B1830      40.075  42.749  -5.648  1.00  0.00           C  
ATOM   2842  C   HIS B1830      41.489  42.338  -6.046  1.00  0.00           C  
ATOM   2843  O   HIS B1830      42.426  42.472  -5.256  1.00  0.00           O  
ATOM   2844  CB  HIS B1830      39.197  41.513  -5.467  1.00  0.00           C  
ATOM   2845  CG  HIS B1830      39.555  40.708  -4.267  1.00  0.00           C  
ATOM   2846  ND1 HIS B1830      40.650  39.873  -4.237  1.00  0.00           N  
ATOM   2847  CD2 HIS B1830      39.026  40.683  -3.021  1.00  0.00           C  
ATOM   2848  CE1 HIS B1830      40.783  39.373  -3.024  1.00  0.00           C  
ATOM   2849  NE2 HIS B1830      39.812  39.849  -2.267  1.00  0.00           N  
ATOM   2850  N   GLN B1831      41.634  41.858  -7.280  1.00  0.00           N  
ATOM   2851  CA  GLN B1831      42.924  41.423  -7.797  1.00  0.00           C  
ATOM   2852  C   GLN B1831      43.931  42.557  -7.828  1.00  0.00           C  
ATOM   2853  O   GLN B1831      45.112  42.361  -7.526  1.00  0.00           O  
ATOM   2854  CB  GLN B1831      42.777  40.872  -9.211  1.00  0.00           C  
ATOM   2855  CG  GLN B1831      41.985  39.583  -9.304  1.00  0.00           C  
ATOM   2856  CD  GLN B1831      41.694  39.188 -10.736  1.00  0.00           C  
ATOM   2857  OE1 GLN B1831      42.561  39.274 -11.604  1.00  0.00           O  
ATOM   2858  NE2 GLN B1831      40.475  38.739 -10.988  1.00  0.00           N  
ATOM   2859  N   ALA B1832      43.453  43.741  -8.199  1.00  0.00           N  
ATOM   2860  CA  ALA B1832      44.308  44.921  -8.305  1.00  0.00           C  
ATOM   2861  C   ALA B1832      44.915  45.284  -6.956  1.00  0.00           C  
ATOM   2862  O   ALA B1832      46.128  45.476  -6.833  1.00  0.00           O  
ATOM   2863  CB  ALA B1832      43.507  46.098  -8.860  1.00  0.00           C  
ATOM   2864  N   ARG B1833      44.056  45.370  -5.952  1.00  0.00           N  
ATOM   2865  CA  ARG B1833      44.485  45.705  -4.612  1.00  0.00           C  
ATOM   2866  C   ARG B1833      45.382  44.608  -4.087  1.00  0.00           C  
ATOM   2867  O   ARG B1833      46.352  44.891  -3.394  1.00  0.00           O  
ATOM   2868  CB  ARG B1833      43.260  45.910  -3.731  1.00  0.00           C  
ATOM   2869  CG  ARG B1833      42.420  47.029  -4.298  1.00  0.00           C  
ATOM   2870  CD  ARG B1833      41.121  47.212  -3.599  1.00  0.00           C  
ATOM   2871  NE  ARG B1833      40.377  45.963  -3.523  1.00  0.00           N  
ATOM   2872  CZ  ARG B1833      39.074  45.882  -3.262  1.00  0.00           C  
ATOM   2873  NH1 ARG B1833      38.372  46.991  -3.064  1.00  0.00           N  
ATOM   2874  NH2 ARG B1833      38.470  44.697  -3.200  1.00  0.00           N  
ATOM   2875  N   ARG B1834      45.078  43.363  -4.448  1.00  0.00           N  
ATOM   2876  CA  ARG B1834      45.887  42.231  -4.011  1.00  0.00           C  
ATOM   2877  C   ARG B1834      47.326  42.360  -4.504  1.00  0.00           C  
ATOM   2878  O   ARG B1834      48.262  42.105  -3.744  1.00  0.00           O  
ATOM   2879  CB  ARG B1834      45.288  40.918  -4.498  1.00  0.00           C  
ATOM   2880  CG  ARG B1834      45.860  39.707  -3.786  1.00  0.00           C  
ATOM   2881  CD  ARG B1834      45.231  38.419  -4.284  1.00  0.00           C  
ATOM   2882  NE  ARG B1834      45.696  37.241  -3.555  1.00  0.00           N  
ATOM   2883  CZ  ARG B1834      46.949  36.788  -3.555  1.00  0.00           C  
ATOM   2884  NH1 ARG B1834      47.899  37.408  -4.250  1.00  0.00           N  
ATOM   2885  NH2 ARG B1834      47.255  35.702  -2.858  1.00  0.00           N  
ATOM   2886  N   LYS B2014      47.497  42.773  -5.762  1.00  0.00           N  
ATOM   2887  CA  LYS B2014      48.823  42.964  -6.359  1.00  0.00           C  
ATOM   2888  C   LYS B2014      49.629  44.006  -5.593  1.00  0.00           C  
ATOM   2889  O   LYS B2014      50.847  44.105  -5.751  1.00  0.00           O  
ATOM   2890  CB  LYS B2014      48.710  43.443  -7.809  1.00  0.00           C  
ATOM   2891  CG  LYS B2014      48.476  42.367  -8.843  1.00  0.00           C  
ATOM   2892  CD  LYS B2014      48.870  42.891 -10.218  1.00  0.00           C  
ATOM   2893  CE  LYS B2014      48.706  41.843 -11.310  1.00  0.00           C  
ATOM   2894  NZ  LYS B2014      49.191  42.358 -12.628  1.00  0.00           N  
ATOM   2895  N   GLU B2026      48.938  44.798  -4.781  1.00  0.00           N  
ATOM   2896  CA  GLU B2026      49.593  45.837  -4.015  1.00  0.00           C  
ATOM   2897  C   GLU B2026      50.082  45.366  -2.656  1.00  0.00           C  
ATOM   2898  O   GLU B2026      50.856  46.063  -1.997  1.00  0.00           O  
ATOM   2899  CB  GLU B2026      48.659  47.036  -3.881  1.00  0.00           C  
ATOM   2900  CG  GLU B2026      48.230  47.622  -5.229  1.00  0.00           C  
ATOM   2901  CD  GLU B2026      49.401  47.838  -6.188  1.00  0.00           C  
ATOM   2902  OE1 GLU B2026      50.351  48.568  -5.828  1.00  0.00           O  
ATOM   2903  OE2 GLU B2026      49.375  47.271  -7.301  1.00  0.00           O  
ATOM   2904  N   VAL B2027      49.647  44.180  -2.241  1.00  0.00           N  
ATOM   2905  CA  VAL B2027      50.075  43.623  -0.959  1.00  0.00           C  
ATOM   2906  C   VAL B2027      51.488  43.060  -1.120  1.00  0.00           C  
ATOM   2907  O   VAL B2027      51.671  41.954  -1.627  1.00  0.00           O  
ATOM   2908  CB  VAL B2027      49.118  42.501  -0.492  1.00  0.00           C  
ATOM   2909  CG1 VAL B2027      49.529  41.997   0.883  1.00  0.00           C  
ATOM   2910  CG2 VAL B2027      47.695  43.025  -0.432  1.00  0.00           C  
ATOM   2911  N   THR B2039      52.482  43.838  -0.704  1.00  0.00           N  
ATOM   2912  CA  THR B2039      53.878  43.429  -0.797  1.00  0.00           C  
ATOM   2913  C   THR B2039      54.168  42.413   0.311  1.00  0.00           C  
ATOM   2914  O   THR B2039      53.378  42.285   1.252  1.00  0.00           O  
ATOM   2915  CB  THR B2039      54.797  44.656  -0.664  1.00  0.00           C  
ATOM   2916  OG1 THR B2039      56.159  44.239  -0.508  1.00  0.00           O  
ATOM   2917  CG2 THR B2039      54.385  45.489   0.517  1.00  0.00           C  
ATOM   2918  N   ASP B2040      55.278  41.686   0.189  1.00  0.00           N  
ATOM   2919  CA  ASP B2040      55.655  40.683   1.183  1.00  0.00           C  
ATOM   2920  C   ASP B2040      55.769  41.328   2.574  1.00  0.00           C  
ATOM   2921  O   ASP B2040      55.336  40.768   3.580  1.00  0.00           O  
ATOM   2922  CB  ASP B2040      57.011  40.050   0.846  1.00  0.00           C  
ATOM   2923  CG  ASP B2040      56.986  39.222  -0.412  1.00  0.00           C  
ATOM   2924  OD1 ASP B2040      56.008  38.462  -0.590  1.00  0.00           O  
ATOM   2925  OD2 ASP B2040      57.954  39.341  -1.190  1.00  0.00           O  
ATOM   2926  N   GLU B2041      56.336  42.528   2.603  1.00  0.00           N  
ATOM   2927  CA  GLU B2041      56.528  43.248   3.840  1.00  0.00           C  
ATOM   2928  C   GLU B2041      55.218  43.589   4.520  1.00  0.00           C  
ATOM   2929  O   GLU B2041      55.160  43.624   5.751  1.00  0.00           O  
ATOM   2930  CB  GLU B2041      57.351  44.511   3.591  1.00  0.00           C  
ATOM   2931  CG  GLU B2041      58.761  44.202   3.099  1.00  0.00           C  
ATOM   2932  CD  GLU B2041      59.592  45.449   2.802  1.00  0.00           C  
ATOM   2933  OE1 GLU B2041      60.755  45.291   2.362  1.00  0.00           O  
ATOM   2934  OE2 GLU B2041      59.093  46.582   3.004  1.00  0.00           O  
ATOM   2935  N   ILE B2042      54.165  43.827   3.737  1.00  0.00           N  
ATOM   2936  CA  ILE B2042      52.858  44.163   4.304  1.00  0.00           C  
ATOM   2937  C   ILE B2042      52.232  42.926   4.948  1.00  0.00           C  
ATOM   2938  O   ILE B2042      51.707  43.006   6.061  1.00  0.00           O  
ATOM   2939  CB  ILE B2042      51.907  44.822   3.219  1.00  0.00           C  
ATOM   2940  CG1 ILE B2042      52.257  46.316   3.096  1.00  0.00           C  
ATOM   2941  CG2 ILE B2042      50.412  44.679   3.589  1.00  0.00           C  
ATOM   2942  CD1 ILE B2042      51.569  47.080   1.939  1.00  0.00           C  
ATOM   2943  N   VAL B2043      52.290  41.791   4.258  1.00  0.00           N  
ATOM   2944  CA  VAL B2043      51.752  40.536   4.796  1.00  0.00           C  
ATOM   2945  C   VAL B2043      52.426  40.294   6.151  1.00  0.00           C  
ATOM   2946  O   VAL B2043      51.767  39.978   7.146  1.00  0.00           O  
ATOM   2947  CB  VAL B2043      52.043  39.349   3.810  1.00  0.00           C  
ATOM   2948  CG1 VAL B2043      51.922  37.965   4.494  1.00  0.00           C  
ATOM   2949  CG2 VAL B2043      51.084  39.415   2.676  1.00  0.00           C  
ATOM   2950  N   LYS B2044      53.739  40.491   6.164  1.00  0.00           N  
ATOM   2951  CA  LYS B2044      54.535  40.306   7.360  1.00  0.00           C  
ATOM   2952  C   LYS B2044      54.032  41.187   8.490  1.00  0.00           C  
ATOM   2953  O   LYS B2044      53.684  40.667   9.552  1.00  0.00           O  
ATOM   2954  CB  LYS B2044      55.999  40.606   7.067  1.00  0.00           C  
ATOM   2955  CG  LYS B2044      56.967  39.912   7.998  1.00  0.00           C  
ATOM   2956  CD  LYS B2044      58.304  39.714   7.311  1.00  0.00           C  
ATOM   2957  CE  LYS B2044      59.135  38.628   7.993  1.00  0.00           C  
ATOM   2958  NZ  LYS B2044      60.349  38.276   7.180  1.00  0.00           N  
ATOM   2959  N   GLU B2047      53.959  42.500   8.258  1.00  0.00           N  
ATOM   2960  CA  GLU B2047      53.496  43.417   9.298  1.00  0.00           C  
ATOM   2961  C   GLU B2047      52.153  43.004   9.887  1.00  0.00           C  
ATOM   2962  O   GLU B2047      52.044  42.851  11.107  1.00  0.00           O  
ATOM   2963  CB  GLU B2047      53.431  44.867   8.785  1.00  0.00           C  
ATOM   2964  CG  GLU B2047      52.809  45.858   9.795  1.00  0.00           C  
ATOM   2965  CD  GLU B2047      53.244  47.298   9.602  1.00  0.00           C  
ATOM   2966  OE1 GLU B2047      52.547  48.186  10.144  1.00  0.00           O  
ATOM   2967  OE2 GLU B2047      54.272  47.534   8.925  1.00  0.00           O  
ATOM   2968  N   PHE B2048      51.144  42.828   9.034  1.00  0.00           N  
ATOM   2969  CA  PHE B2048      49.803  42.417   9.468  1.00  0.00           C  
ATOM   2970  C   PHE B2048      49.862  41.164  10.354  1.00  0.00           C  
ATOM   2971  O   PHE B2048      49.095  41.004  11.311  1.00  0.00           O  
ATOM   2972  CB  PHE B2048      48.934  42.074   8.254  1.00  0.00           C  
ATOM   2973  CG  PHE B2048      47.981  43.152   7.847  1.00  0.00           C  
ATOM   2974  CD1 PHE B2048      48.338  44.086   6.833  1.00  0.00           C  
ATOM   2975  CD2 PHE B2048      46.698  43.237   8.453  1.00  0.00           C  
ATOM   2976  CE1 PHE B2048      47.406  45.124   6.406  1.00  0.00           C  
ATOM   2977  CE2 PHE B2048      45.734  44.265   8.052  1.00  0.00           C  
ATOM   2978  CZ  PHE B2048      46.095  45.208   7.023  1.00  0.00           C  
ATOM   2979  N   MET B2049      50.779  40.271  10.012  1.00  0.00           N  
ATOM   2980  CA  MET B2049      50.918  39.024  10.740  1.00  0.00           C  
ATOM   2981  C   MET B2049      51.876  39.016  11.936  1.00  0.00           C  
ATOM   2982  O   MET B2049      52.001  37.991  12.602  1.00  0.00           O  
ATOM   2983  CB  MET B2049      51.278  37.908   9.766  1.00  0.00           C  
ATOM   2984  CG  MET B2049      50.164  37.570   8.769  1.00  0.00           C  
ATOM   2985  SD  MET B2049      50.610  36.115   7.777  1.00  0.00           S  
ATOM   2986  CE  MET B2049      49.912  34.818   8.815  1.00  0.00           C  
ATOM   2987  N   THR B2050      52.541  40.142  12.205  1.00  0.00           N  
ATOM   2988  CA  THR B2050      53.460  40.254  13.344  1.00  0.00           C  
ATOM   2989  C   THR B2050      52.655  40.669  14.584  1.00  0.00           C  
ATOM   2990  O   THR B2050      51.747  41.478  14.472  1.00  0.00           O  
ATOM   2991  CB  THR B2050      54.565  41.309  13.065  1.00  0.00           C  
ATOM   2992  OG1 THR B2050      55.398  40.850  11.995  1.00  0.00           O  
ATOM   2993  CG2 THR B2050      55.451  41.536  14.300  1.00  0.00           C  
ATOM   2994  N   PRO B2051      52.949  40.094  15.773  1.00  0.00           N  
ATOM   2995  CA  PRO B2051      52.159  40.519  16.941  1.00  0.00           C  
ATOM   2996  C   PRO B2051      52.527  41.968  17.221  1.00  0.00           C  
ATOM   2997  O   PRO B2051      53.711  42.317  17.220  1.00  0.00           O  
ATOM   2998  CB  PRO B2051      52.619  39.573  18.044  1.00  0.00           C  
ATOM   2999  CG  PRO B2051      53.134  38.375  17.307  1.00  0.00           C  
ATOM   3000  CD  PRO B2051      53.855  38.989  16.135  1.00  0.00           C  
ATOM   3001  N   ARG B2085      51.518  42.814  17.423  1.00  0.00           N  
ATOM   3002  CA  ARG B2085      51.747  44.237  17.645  1.00  0.00           C  
ATOM   3003  C   ARG B2085      50.757  44.775  18.633  1.00  0.00           C  
ATOM   3004  O   ARG B2085      49.847  44.072  19.058  1.00  0.00           O  
ATOM   3005  CB  ARG B2085      51.578  45.024  16.333  1.00  0.00           C  
ATOM   3006  CG  ARG B2085      52.262  44.406  15.133  1.00  0.00           C  
ATOM   3007  CD  ARG B2085      52.158  45.219  13.850  1.00  0.00           C  
ATOM   3008  NE  ARG B2085      50.815  45.409  13.295  1.00  0.00           N  
ATOM   3009  CZ  ARG B2085      49.974  44.441  12.938  1.00  0.00           C  
ATOM   3010  NH1 ARG B2085      50.286  43.166  13.073  1.00  0.00           N  
ATOM   3011  NH2 ARG B2085      48.821  44.759  12.382  1.00  0.00           N  
ATOM   3012  N   LYS B2086      50.917  46.056  18.941  1.00  0.00           N  
ATOM   3013  CA  LYS B2086      50.064  46.750  19.884  1.00  0.00           C  
ATOM   3014  C   LYS B2086      48.766  47.232  19.244  1.00  0.00           C  
ATOM   3015  O   LYS B2086      47.724  47.256  19.903  1.00  0.00           O  
ATOM   3016  CB  LYS B2086      50.818  47.944  20.463  1.00  0.00           C  
ATOM   3017  CG  LYS B2086      50.299  48.420  21.807  1.00  0.00           C  
ATOM   3018  CD  LYS B2086      51.236  49.468  22.399  1.00  0.00           C  
ATOM   3019  CE  LYS B2086      52.520  48.830  22.946  1.00  0.00           C  
ATOM   3020  NZ  LYS B2086      53.528  49.827  23.436  1.00  0.00           N  
ATOM   3021  N   LEU B2087      48.852  47.615  17.969  1.00  0.00           N  
ATOM   3022  CA  LEU B2087      47.732  48.148  17.160  1.00  0.00           C  
ATOM   3023  C   LEU B2087      47.564  49.649  17.449  1.00  0.00           C  
ATOM   3024  O   LEU B2087      48.519  50.407  17.272  1.00  0.00           O  
ATOM   3025  CB  LEU B2087      46.399  47.387  17.382  1.00  0.00           C  
ATOM   3026  CG  LEU B2087      46.378  45.861  17.218  1.00  0.00           C  
ATOM   3027  CD1 LEU B2087      44.970  45.361  17.366  1.00  0.00           C  
ATOM   3028  CD2 LEU B2087      46.907  45.436  15.879  1.00  0.00           C  
ATOM   3029  N   SER B2088      46.389  50.084  17.894  1.00  0.00           N  
ATOM   3030  CA  SER B2088      46.179  51.504  18.191  1.00  0.00           C  
ATOM   3031  C   SER B2088      45.028  51.702  19.163  1.00  0.00           C  
ATOM   3032  O   SER B2088      44.242  52.643  19.016  1.00  0.00           O  
ATOM   3033  CB  SER B2088      45.892  52.290  16.903  1.00  0.00           C  
ATOM   3034  OG  SER B2088      46.973  52.193  15.997  1.00  0.00           O  
ATOM   3035  N   PHE B2089      44.926  50.805  20.142  1.00  0.00           N  
ATOM   3036  CA  PHE B2089      43.869  50.811  21.163  1.00  0.00           C  
ATOM   3037  C   PHE B2089      42.488  50.926  20.523  1.00  0.00           C  
ATOM   3038  O   PHE B2089      41.508  51.160  21.225  1.00  0.00           O  
ATOM   3039  CB  PHE B2089      44.055  51.972  22.154  1.00  0.00           C  
ATOM   3040  CG  PHE B2089      44.035  51.551  23.607  1.00  0.00           C  
ATOM   3041  CD1 PHE B2089      45.259  51.278  24.301  1.00  0.00           C  
ATOM   3042  CD2 PHE B2089      42.799  51.426  24.313  1.00  0.00           C  
ATOM   3043  CE1 PHE B2089      45.268  50.868  25.694  1.00  0.00           C  
ATOM   3044  CE2 PHE B2089      42.781  51.015  25.716  1.00  0.00           C  
ATOM   3045  CZ  PHE B2089      44.031  50.745  26.398  1.00  0.00           C  
ATOM   3046  N   ASP B2090      42.448  50.738  19.201  1.00  0.00           N  
ATOM   3047  CA  ASP B2090      41.283  50.843  18.324  1.00  0.00           C  
ATOM   3048  C   ASP B2090      39.923  50.789  18.993  1.00  0.00           C  
ATOM   3049  O   ASP B2090      39.149  51.748  18.812  1.00  0.00           O  
ATOM   3050  CB  ASP B2090      41.371  49.765  17.249  1.00  0.00           C  
ATOM   3051  CG  ASP B2090      42.797  49.364  16.963  1.00  0.00           C  
ATOM   3052  OD1 ASP B2090      43.594  50.256  16.618  1.00  0.00           O  
ATOM   3053  OD2 ASP B2090      43.125  48.166  17.096  1.00  0.00           O  
TER
END
