# Supplementary material for: Backbone Brackets and Arginine Tweezers delineate Class I and Class II aminoacyl tRNA synthetases
Source: PLoS Comput Biol. 2018 Apr 16;14(4):e1006101. doi: 10.1371/journal.pcbi.1006101 (PMC5919687; doi:10.1371/journal.pcbi.1006101)
Supplement: S11 File — All structures of Class I aaRS with residues renumbered according to the MSA. (GZ) [file pcbi.1006101.s023.tar.gz › 1vbm_A_renum.pdb]

ATOM      1  N   ASN A 214      11.876 161.813 267.959  1.00  0.00           N  
ATOM      2  CA  ASN A 214      11.712 163.023 268.812  1.00  0.00           C  
ATOM      3  C   ASN A 214      10.688 163.974 268.198  1.00  0.00           C  
ATOM      4  O   ASN A 214       9.540 164.027 268.639  1.00  0.00           O  
ATOM      5  CB  ASN A 214      13.055 163.742 268.970  1.00  0.00           C  
ATOM      6  CG  ASN A 214      12.984 164.911 269.938  1.00  0.00           C  
ATOM      7  OD1 ASN A 214      12.207 165.847 269.744  1.00  0.00           O  
ATOM      8  ND2 ASN A 214      13.799 164.862 270.985  1.00  0.00           N  
ATOM      9  N   LEU A 215      11.108 164.720 267.180  1.00  0.00           N  
ATOM     10  CA  LEU A 215      10.222 165.667 266.511  1.00  0.00           C  
ATOM     11  C   LEU A 215       9.245 164.968 265.573  1.00  0.00           C  
ATOM     12  O   LEU A 215       8.055 165.280 265.563  1.00  0.00           O  
ATOM     13  CB  LEU A 215      11.039 166.696 265.724  1.00  0.00           C  
ATOM     14  CG  LEU A 215      10.242 167.682 264.864  1.00  0.00           C  
ATOM     15  CD1 LEU A 215       9.187 168.382 265.705  1.00  0.00           C  
ATOM     16  CD2 LEU A 215      11.189 168.693 264.246  1.00  0.00           C  
ATOM     17  N   ILE A 216       9.750 164.026 264.784  1.00  0.00           N  
ATOM     18  CA  ILE A 216       8.908 163.292 263.848  1.00  0.00           C  
ATOM     19  C   ILE A 216       7.710 162.677 264.563  1.00  0.00           C  
ATOM     20  O   ILE A 216       6.586 162.727 264.066  1.00  0.00           O  
ATOM     21  CB  ILE A 216       9.693 162.164 263.145  1.00  0.00           C  
ATOM     22  CG1 ILE A 216      10.858 162.759 262.351  1.00  0.00           C  
ATOM     23  CG2 ILE A 216       8.765 161.370 262.232  1.00  0.00           C  
ATOM     24  CD1 ILE A 216      10.438 163.777 261.308  1.00  0.00           C  
ATOM     25  N   LYS A 217       7.957 162.097 265.733  1.00  0.00           N  
ATOM     26  CA  LYS A 217       6.887 161.478 266.501  1.00  0.00           C  
ATOM     27  C   LYS A 217       5.895 162.527 266.991  1.00  0.00           C  
ATOM     28  O   LYS A 217       4.702 162.249 267.115  1.00  0.00           O  
ATOM     29  CB  LYS A 217       7.460 160.698 267.687  1.00  0.00           C  
ATOM     30  CG  LYS A 217       8.439 159.605 267.282  1.00  0.00           C  
ATOM     31  CD  LYS A 217       8.630 158.576 268.387  1.00  0.00           C  
ATOM     32  CE  LYS A 217       7.433 157.639 268.497  1.00  0.00           C  
ATOM     33  NZ  LYS A 217       6.159 158.349 268.798  1.00  0.00           N  
ATOM     34  N   GLN A 218       6.387 163.730 267.265  1.00  0.00           N  
ATOM     35  CA  GLN A 218       5.522 164.811 267.723  1.00  0.00           C  
ATOM     36  C   GLN A 218       4.534 165.163 266.618  1.00  0.00           C  
ATOM     37  O   GLN A 218       3.349 165.382 266.872  1.00  0.00           O  
ATOM     38  CB  GLN A 218       6.346 166.050 268.085  1.00  0.00           C  
ATOM     39  CG  GLN A 218       7.232 165.883 269.305  1.00  0.00           C  
ATOM     40  CD  GLN A 218       7.944 167.168 269.684  1.00  0.00           C  
ATOM     41  OE1 GLN A 218       7.309 168.190 269.944  1.00  0.00           O  
ATOM     42  NE2 GLN A 218       9.271 167.122 269.717  1.00  0.00           N  
ATOM     43  N   LEU A 219       5.037 165.212 265.388  1.00  0.00           N  
ATOM     44  CA  LEU A 219       4.210 165.532 264.233  1.00  0.00           C  
ATOM     45  C   LEU A 219       3.225 164.401 263.961  1.00  0.00           C  
ATOM     46  O   LEU A 219       2.085 164.643 263.564  1.00  0.00           O  
ATOM     47  CB  LEU A 219       5.093 165.761 263.004  1.00  0.00           C  
ATOM     48  CG  LEU A 219       6.145 166.866 263.130  1.00  0.00           C  
ATOM     49  CD1 LEU A 219       6.963 166.937 261.849  1.00  0.00           C  
ATOM     50  CD2 LEU A 219       5.466 168.199 263.408  1.00  0.00           C  
ATOM     51  N   GLN A 220       3.670 163.167 264.175  1.00  0.00           N  
ATOM     52  CA  GLN A 220       2.816 162.006 263.959  1.00  0.00           C  
ATOM     53  C   GLN A 220       1.626 162.071 264.907  1.00  0.00           C  
ATOM     54  O   GLN A 220       0.530 161.622 264.573  1.00  0.00           O  
ATOM     55  CB  GLN A 220       3.600 160.713 264.195  1.00  0.00           C  
ATOM     56  CG  GLN A 220       4.733 160.483 263.208  1.00  0.00           C  
ATOM     57  CD  GLN A 220       5.445 159.161 263.434  1.00  0.00           C  
ATOM     58  OE1 GLN A 220       6.013 158.922 264.500  1.00  0.00           O  
ATOM     59  NE2 GLN A 220       5.415 158.295 262.427  1.00  0.00           N  
ATOM     60  N   GLU A 221       1.851 162.632 266.090  1.00  0.00           N  
ATOM     61  CA  GLU A 221       0.796 162.768 267.088  1.00  0.00           C  
ATOM     62  C   GLU A 221      -0.289 163.691 266.551  1.00  0.00           C  
ATOM     63  O   GLU A 221      -1.480 163.461 266.762  1.00  0.00           O  
ATOM     64  CB  GLU A 221       1.358 163.353 268.386  1.00  0.00           C  
ATOM     65  CG  GLU A 221       2.415 162.495 269.063  1.00  0.00           C  
ATOM     66  CD  GLU A 221       2.953 163.129 270.334  1.00  0.00           C  
ATOM     67  OE1 GLU A 221       3.842 162.526 270.971  1.00  0.00           O  
ATOM     68  OE2 GLU A 221       2.487 164.231 270.698  1.00  0.00           O  
ATOM     69  N   ARG A 222       0.137 164.739 265.855  1.00  0.00           N  
ATOM     70  CA  ARG A 222      -0.790 165.706 265.283  1.00  0.00           C  
ATOM     71  C   ARG A 222      -1.346 165.187 263.962  1.00  0.00           C  
ATOM     72  O   ARG A 222      -2.278 165.765 263.404  1.00  0.00           O  
ATOM     73  CB  ARG A 222      -0.078 167.044 265.064  1.00  0.00           C  
ATOM     74  CG  ARG A 222       0.614 167.583 266.310  1.00  0.00           C  
ATOM     75  CD  ARG A 222       1.367 168.873 266.023  1.00  0.00           C  
ATOM     76  NE  ARG A 222       0.470 170.002 265.789  1.00  0.00           N  
ATOM     77  CZ  ARG A 222      -0.302 170.550 266.724  1.00  0.00           C  
ATOM     78  NH1 ARG A 222      -0.288 170.075 267.961  1.00  0.00           N  
ATOM     79  NH2 ARG A 222      -1.084 171.577 266.422  1.00  0.00           N  
ATOM     80  N   GLY A 224      -0.771 164.092 263.472  1.00  0.00           N  
ATOM     81  CA  GLY A 224      -1.223 163.510 262.219  1.00  0.00           C  
ATOM     82  C   GLY A 224      -0.754 164.275 260.996  1.00  0.00           C  
ATOM     83  O   GLY A 224      -1.436 164.302 259.971  1.00  0.00           O  
ATOM     84  N   LEU A 225       0.415 164.898 261.104  1.00  0.00           N  
ATOM     85  CA  LEU A 225       0.983 165.670 260.005  1.00  0.00           C  
ATOM     86  C   LEU A 225       2.137 164.926 259.340  1.00  0.00           C  
ATOM     87  O   LEU A 225       3.041 165.545 258.779  1.00  0.00           O  
ATOM     88  CB  LEU A 225       1.474 167.026 260.517  1.00  0.00           C  
ATOM     89  CG  LEU A 225       0.410 168.049 260.924  1.00  0.00           C  
ATOM     90  CD1 LEU A 225       1.047 169.153 261.752  1.00  0.00           C  
ATOM     91  CD2 LEU A 225      -0.250 168.618 259.677  1.00  0.00           C  
ATOM     92  N   VAL A 226       2.105 163.601 259.402  1.00  0.00           N  
ATOM     93  CA  VAL A 226       3.161 162.798 258.798  1.00  0.00           C  
ATOM     94  C   VAL A 226       2.595 161.691 257.921  1.00  0.00           C  
ATOM     95  O   VAL A 226       2.186 160.637 258.412  1.00  0.00           O  
ATOM     96  CB  VAL A 226       4.072 162.166 259.869  1.00  0.00           C  
ATOM     97  CG1 VAL A 226       5.159 161.334 259.202  1.00  0.00           C  
ATOM     98  CG2 VAL A 226       4.695 163.256 260.725  1.00  0.00           C  
ATOM     99  N   ALA A 227       2.575 161.946 256.617  1.00  0.00           N  
ATOM    100  CA  ALA A 227       2.071 160.981 255.653  1.00  0.00           C  
ATOM    101  C   ALA A 227       3.100 159.872 255.459  1.00  0.00           C  
ATOM    102  O   ALA A 227       2.809 158.697 255.683  1.00  0.00           O  
ATOM    103  CB  ALA A 227       1.785 161.670 254.330  1.00  0.00           C  
ATOM    104  N   GLN A 228       4.305 160.255 255.049  1.00  0.00           N  
ATOM    105  CA  GLN A 228       5.380 159.296 254.828  1.00  0.00           C  
ATOM    106  C   GLN A 228       6.761 159.867 255.147  1.00  0.00           C  
ATOM    107  O   GLN A 228       6.946 161.082 255.240  1.00  0.00           O  
ATOM    108  CB  GLN A 228       5.380 158.816 253.376  1.00  0.00           C  
ATOM    109  CG  GLN A 228       4.162 158.020 252.952  1.00  0.00           C  
ATOM    110  CD  GLN A 228       4.327 157.412 251.569  1.00  0.00           C  
ATOM    111  OE1 GLN A 228       5.202 156.573 251.345  1.00  0.00           O  
ATOM    112  NE2 GLN A 228       3.490 157.840 250.636  1.00  0.00           N  
ATOM    113  N   VAL A 229       7.729 158.968 255.301  1.00  0.00           N  
ATOM    114  CA  VAL A 229       9.111 159.333 255.588  1.00  0.00           C  
ATOM    115  C   VAL A 229      10.008 158.411 254.771  1.00  0.00           C  
ATOM    116  O   VAL A 229       9.754 157.210 254.687  1.00  0.00           O  
ATOM    117  CB  VAL A 229       9.461 159.140 257.079  1.00  0.00           C  
ATOM    118  CG1 VAL A 229      10.873 159.638 257.343  1.00  0.00           C  
ATOM    119  CG2 VAL A 229       8.463 159.878 257.955  1.00  0.00           C  
ATOM    120  N   THR A 230      11.053 158.967 254.170  1.00  0.00           N  
ATOM    121  CA  THR A 230      11.968 158.169 253.361  1.00  0.00           C  
ATOM    122  C   THR A 230      12.826 157.248 254.229  1.00  0.00           C  
ATOM    123  O   THR A 230      13.056 156.087 253.878  1.00  0.00           O  
ATOM    124  CB  THR A 230      12.878 159.076 252.517  1.00  0.00           C  
ATOM    125  OG1 THR A 230      13.618 159.951 253.376  1.00  0.00           O  
ATOM    126  CG2 THR A 230      12.041 159.903 251.558  1.00  0.00           C  
ATOM    127  N   ASP A 232      13.289 157.767 255.361  1.00  0.00           N  
ATOM    128  CA  ASP A 232      14.110 157.007 256.299  1.00  0.00           C  
ATOM    129  C   ASP A 232      13.803 157.526 257.701  1.00  0.00           C  
ATOM    130  O   ASP A 232      14.450 158.457 258.182  1.00  0.00           O  
ATOM    131  CB  ASP A 232      15.596 157.194 255.993  1.00  0.00           C  
ATOM    132  CG  ASP A 232      16.478 156.209 256.735  1.00  0.00           C  
ATOM    133  OD1 ASP A 232      16.350 156.114 257.975  1.00  0.00           O  
ATOM    134  OD2 ASP A 232      17.294 155.528 256.081  1.00  0.00           O  
ATOM    135  N   GLU A 233      12.819 156.920 258.357  1.00  0.00           N  
ATOM    136  CA  GLU A 233      12.422 157.375 259.682  1.00  0.00           C  
ATOM    137  C   GLU A 233      13.469 157.249 260.781  1.00  0.00           C  
ATOM    138  O   GLU A 233      13.362 157.918 261.807  1.00  0.00           O  
ATOM    139  CB  GLU A 233      11.133 156.684 260.133  1.00  0.00           C  
ATOM    140  CG  GLU A 233      10.101 157.687 260.631  1.00  0.00           C  
ATOM    141  CD  GLU A 233       8.997 157.063 261.455  1.00  0.00           C  
ATOM    142  OE1 GLU A 233       8.336 156.126 260.968  1.00  0.00           O  
ATOM    143  OE2 GLU A 233       8.786 157.524 262.595  1.00  0.00           O  
ATOM    144  N   GLU A 234      14.477 156.407 260.589  1.00  0.00           N  
ATOM    145  CA  GLU A 234      15.503 156.266 261.617  1.00  0.00           C  
ATOM    146  C   GLU A 234      16.663 157.225 261.409  1.00  0.00           C  
ATOM    147  O   GLU A 234      17.000 158.006 262.298  1.00  0.00           O  
ATOM    148  CB  GLU A 234      16.035 154.835 261.670  1.00  0.00           C  
ATOM    149  CG  GLU A 234      15.092 153.850 262.330  1.00  0.00           C  
ATOM    150  CD  GLU A 234      15.788 152.566 262.735  1.00  0.00           C  
ATOM    151  OE1 GLU A 234      16.748 152.640 263.531  1.00  0.00           O  
ATOM    152  OE2 GLU A 234      15.373 151.487 262.261  1.00  0.00           O  
ATOM    153  N   ALA A 235      17.278 157.156 260.234  1.00  0.00           N  
ATOM    154  CA  ALA A 235      18.400 158.023 259.916  1.00  0.00           C  
ATOM    155  C   ALA A 235      17.980 159.484 260.048  1.00  0.00           C  
ATOM    156  O   ALA A 235      18.741 160.314 260.548  1.00  0.00           O  
ATOM    157  CB  ALA A 235      18.889 157.740 258.507  1.00  0.00           C  
ATOM    158  N   LEU A 236      16.763 159.790 259.604  1.00  0.00           N  
ATOM    159  CA  LEU A 236      16.243 161.150 259.683  1.00  0.00           C  
ATOM    160  C   LEU A 236      16.085 161.565 261.139  1.00  0.00           C  
ATOM    161  O   LEU A 236      16.487 162.662 261.531  1.00  0.00           O  
ATOM    162  CB  LEU A 236      14.890 161.254 258.976  1.00  0.00           C  
ATOM    163  CG  LEU A 236      14.210 162.627 259.017  1.00  0.00           C  
ATOM    164  CD1 LEU A 236      15.111 163.666 258.371  1.00  0.00           C  
ATOM    165  CD2 LEU A 236      12.872 162.557 258.301  1.00  0.00           C  
ATOM    166  N   ALA A 237      15.494 160.681 261.936  1.00  0.00           N  
ATOM    167  CA  ALA A 237      15.285 160.948 263.353  1.00  0.00           C  
ATOM    168  C   ALA A 237      16.629 161.096 264.056  1.00  0.00           C  
ATOM    169  O   ALA A 237      16.750 161.827 265.041  1.00  0.00           O  
ATOM    170  CB  ALA A 237      14.484 159.816 263.982  1.00  0.00           C  
ATOM    171  N   GLU A 238      17.637 160.397 263.543  1.00  0.00           N  
ATOM    172  CA  GLU A 238      18.976 160.451 264.114  1.00  0.00           C  
ATOM    173  C   GLU A 238      19.658 161.768 263.762  1.00  0.00           C  
ATOM    174  O   GLU A 238      20.216 162.438 264.631  1.00  0.00           O  
ATOM    175  CB  GLU A 238      19.821 159.285 263.598  1.00  0.00           C  
ATOM    176  CG  GLU A 238      21.255 159.296 264.104  1.00  0.00           C  
ATOM    177  CD  GLU A 238      22.072 158.132 263.579  1.00  0.00           C  
ATOM    178  OE1 GLU A 238      23.274 158.054 263.909  1.00  0.00           O  
ATOM    179  OE2 GLU A 238      21.514 157.296 262.838  1.00  0.00           O  
ATOM    180  N   ARG A 240      19.616 162.130 262.483  1.00  0.00           N  
ATOM    181  CA  ARG A 240      20.230 163.370 262.024  1.00  0.00           C  
ATOM    182  C   ARG A 240      19.667 164.550 262.808  1.00  0.00           C  
ATOM    183  O   ARG A 240      20.412 165.419 263.262  1.00  0.00           O  
ATOM    184  CB  ARG A 240      19.970 163.575 260.530  1.00  0.00           C  
ATOM    185  CG  ARG A 240      20.563 164.858 259.979  1.00  0.00           C  
ATOM    186  CD  ARG A 240      22.083 164.841 260.044  1.00  0.00           C  
ATOM    187  NE  ARG A 240      22.655 166.162 259.799  1.00  0.00           N  
ATOM    188  CZ  ARG A 240      22.547 167.189 260.636  1.00  0.00           C  
ATOM    189  NH1 ARG A 240      21.890 167.050 261.779  1.00  0.00           N  
ATOM    190  NH2 ARG A 240      23.095 168.357 260.333  1.00  0.00           N  
ATOM    191  N   LEU A 241      18.349 164.576 262.964  1.00  0.00           N  
ATOM    192  CA  LEU A 241      17.692 165.648 263.700  1.00  0.00           C  
ATOM    193  C   LEU A 241      18.200 165.679 265.137  1.00  0.00           C  
ATOM    194  O   LEU A 241      18.163 166.718 265.798  1.00  0.00           O  
ATOM    195  CB  LEU A 241      16.175 165.442 263.692  1.00  0.00           C  
ATOM    196  CG  LEU A 241      15.499 165.442 262.319  1.00  0.00           C  
ATOM    197  CD1 LEU A 241      14.014 165.146 262.476  1.00  0.00           C  
ATOM    198  CD2 LEU A 241      15.708 166.788 261.645  1.00  0.00           C  
ATOM    199  N   ALA A 243      18.678 164.532 265.610  1.00  0.00           N  
ATOM    200  CA  ALA A 243      19.198 164.414 266.967  1.00  0.00           C  
ATOM    201  C   ALA A 243      20.605 164.992 267.071  1.00  0.00           C  
ATOM    202  O   ALA A 243      20.941 165.653 268.054  1.00  0.00           O  
ATOM    203  CB  ALA A 243      19.202 162.952 267.396  1.00  0.00           C  
ATOM    204  N   GLN A 244      21.427 164.738 266.057  1.00  0.00           N  
ATOM    205  CA  GLN A 244      22.795 165.241 266.046  1.00  0.00           C  
ATOM    206  C   GLN A 244      22.824 166.757 266.201  1.00  0.00           C  
ATOM    207  O   GLN A 244      23.751 167.311 266.793  1.00  0.00           O  
ATOM    208  CB  GLN A 244      23.497 164.848 264.745  1.00  0.00           C  
ATOM    209  CG  GLN A 244      23.689 163.354 264.567  1.00  0.00           C  
ATOM    210  CD  GLN A 244      24.469 163.018 263.311  1.00  0.00           C  
ATOM    211  OE1 GLN A 244      24.032 163.311 262.198  1.00  0.00           O  
ATOM    212  NE2 GLN A 244      25.634 162.402 263.485  1.00  0.00           N  
ATOM    213  N   GLY A 245      21.805 167.425 265.670  1.00  0.00           N  
ATOM    214  CA  GLY A 245      21.748 168.873 265.770  1.00  0.00           C  
ATOM    215  C   GLY A 245      20.812 169.515 264.765  1.00  0.00           C  
ATOM    216  O   GLY A 245      20.202 168.824 263.949  1.00  0.00           O  
ATOM    217  N   PRO A 265      20.673 170.851 264.801  1.00  0.00           N  
ATOM    218  CA  PRO A 265      19.802 171.600 263.892  1.00  0.00           C  
ATOM    219  C   PRO A 265      20.140 171.373 262.419  1.00  0.00           C  
ATOM    220  O   PRO A 265      21.301 171.460 262.017  1.00  0.00           O  
ATOM    221  CB  PRO A 265      20.031 173.049 264.315  1.00  0.00           C  
ATOM    222  CG  PRO A 265      20.325 172.927 265.776  1.00  0.00           C  
ATOM    223  CD  PRO A 265      21.272 171.750 265.803  1.00  0.00           C  
ATOM    224  N   ILE A 266      19.116 171.084 261.623  1.00  0.00           N  
ATOM    225  CA  ILE A 266      19.300 170.853 260.196  1.00  0.00           C  
ATOM    226  C   ILE A 266      18.566 171.923 259.402  1.00  0.00           C  
ATOM    227  O   ILE A 266      17.837 172.738 259.969  1.00  0.00           O  
ATOM    228  CB  ILE A 266      18.770 169.458 259.775  1.00  0.00           C  
ATOM    229  CG1 ILE A 266      17.265 169.351 260.036  1.00  0.00           C  
ATOM    230  CG2 ILE A 266      19.501 168.374 260.545  1.00  0.00           C  
ATOM    231  CD1 ILE A 266      16.394 169.945 258.948  1.00  0.00           C  
ATOM    232  N   ALA A 267      18.761 171.916 258.090  1.00  0.00           N  
ATOM    233  CA  ALA A 267      18.107 172.879 257.217  1.00  0.00           C  
ATOM    234  C   ALA A 267      17.206 172.136 256.238  1.00  0.00           C  
ATOM    235  O   ALA A 267      17.662 171.249 255.517  1.00  0.00           O  
ATOM    236  CB  ALA A 267      19.150 173.692 256.461  1.00  0.00           C  
ATOM    237  N   LEU A 268      15.926 172.494 256.224  1.00  0.00           N  
ATOM    238  CA  LEU A 268      14.967 171.857 255.328  1.00  0.00           C  
ATOM    239  C   LEU A 268      14.333 172.904 254.426  1.00  0.00           C  
ATOM    240  O   LEU A 268      14.697 174.078 254.476  1.00  0.00           O  
ATOM    241  CB  LEU A 268      13.866 171.148 256.124  1.00  0.00           C  
ATOM    242  CG  LEU A 268      12.876 172.027 256.898  1.00  0.00           C  
ATOM    243  CD1 LEU A 268      11.705 171.179 257.363  1.00  0.00           C  
ATOM    244  CD2 LEU A 268      13.572 172.690 258.076  1.00  0.00           C  
ATOM    245  N   TYR A 269      13.384 172.476 253.601  1.00  0.00           N  
ATOM    246  CA  TYR A 269      12.704 173.396 252.702  1.00  0.00           C  
ATOM    247  C   TYR A 269      11.435 172.795 252.110  1.00  0.00           C  
ATOM    248  O   TYR A 269      11.210 171.586 252.172  1.00  0.00           O  
ATOM    249  CB  TYR A 269      13.632 173.820 251.558  1.00  0.00           C  
ATOM    250  CG  TYR A 269      13.559 172.929 250.336  1.00  0.00           C  
ATOM    251  CD1 TYR A 269      14.196 171.688 250.308  1.00  0.00           C  
ATOM    252  CD2 TYR A 269      12.840 173.326 249.207  1.00  0.00           C  
ATOM    253  CE1 TYR A 269      14.120 170.864 249.184  1.00  0.00           C  
ATOM    254  CE2 TYR A 269      12.756 172.511 248.082  1.00  0.00           C  
ATOM    255  CZ  TYR A 269      13.398 171.283 248.077  1.00  0.00           C  
ATOM    256  OH  TYR A 269      13.319 170.479 246.963  1.00  0.00           O  
ATOM    257  N   CYS A 270      10.613 173.664 251.534  1.00  0.00           N  
ATOM    258  CA  CYS A 270       9.369 173.263 250.896  1.00  0.00           C  
ATOM    259  C   CYS A 270       9.144 174.216 249.732  1.00  0.00           C  
ATOM    260  O   CYS A 270       9.373 175.419 249.856  1.00  0.00           O  
ATOM    261  CB  CYS A 270       8.201 173.355 251.879  1.00  0.00           C  
ATOM    262  SG  CYS A 270       6.617 172.813 251.183  1.00  0.00           S  
ATOM    263  N   GLY A 272       8.705 173.680 248.600  1.00  0.00           N  
ATOM    264  CA  GLY A 272       8.475 174.519 247.441  1.00  0.00           C  
ATOM    265  C   GLY A 272       7.032 174.946 247.269  1.00  0.00           C  
ATOM    266  O   GLY A 272       6.108 174.259 247.704  1.00  0.00           O  
ATOM    267  N   PHE A 273       6.848 176.093 246.625  1.00  0.00           N  
ATOM    268  CA  PHE A 273       5.524 176.641 246.375  1.00  0.00           C  
ATOM    269  C   PHE A 273       5.494 177.237 244.973  1.00  0.00           C  
ATOM    270  O   PHE A 273       6.147 178.245 244.704  1.00  0.00           O  
ATOM    271  CB  PHE A 273       5.205 177.715 247.417  1.00  0.00           C  
ATOM    272  CG  PHE A 273       5.131 177.192 248.824  1.00  0.00           C  
ATOM    273  CD1 PHE A 273       4.048 176.423 249.237  1.00  0.00           C  
ATOM    274  CD2 PHE A 273       6.152 177.454 249.732  1.00  0.00           C  
ATOM    275  CE1 PHE A 273       3.980 175.921 250.536  1.00  0.00           C  
ATOM    276  CE2 PHE A 273       6.096 176.956 251.035  1.00  0.00           C  
ATOM    277  CZ  PHE A 273       5.007 176.188 251.436  1.00  0.00           C  
ATOM    278  N   ASP A 274       4.733 176.608 244.082  1.00  0.00           N  
ATOM    279  CA  ASP A 274       4.629 177.069 242.702  1.00  0.00           C  
ATOM    280  C   ASP A 274       3.557 178.126 242.468  1.00  0.00           C  
ATOM    281  O   ASP A 274       2.440 178.023 242.975  1.00  0.00           O  
ATOM    282  CB  ASP A 274       4.379 175.881 241.771  1.00  0.00           C  
ATOM    283  CG  ASP A 274       5.644 175.408 241.088  1.00  0.00           C  
ATOM    284  OD1 ASP A 274       6.656 175.199 241.787  1.00  0.00           O  
ATOM    285  OD2 ASP A 274       5.623 175.241 239.850  1.00  0.00           O  
ATOM    286  N   PRO A 275       3.895 179.169 241.690  1.00  0.00           N  
ATOM    287  CA  PRO A 275       3.000 180.278 241.353  1.00  0.00           C  
ATOM    288  C   PRO A 275       1.912 179.895 240.349  1.00  0.00           C  
ATOM    289  O   PRO A 275       2.154 179.872 239.142  1.00  0.00           O  
ATOM    290  CB  PRO A 275       3.950 181.328 240.775  1.00  0.00           C  
ATOM    291  CG  PRO A 275       5.265 180.999 241.415  1.00  0.00           C  
ATOM    292  CD  PRO A 275       5.282 179.502 241.328  1.00  0.00           C  
ATOM    293  N   THR A 276       0.722 179.588 240.854  1.00  0.00           N  
ATOM    294  CA  THR A 276      -0.405 179.232 239.997  1.00  0.00           C  
ATOM    295  C   THR A 276      -1.486 180.288 240.189  1.00  0.00           C  
ATOM    296  O   THR A 276      -2.529 180.260 239.536  1.00  0.00           O  
ATOM    297  CB  THR A 276      -0.989 177.854 240.363  1.00  0.00           C  
ATOM    298  OG1 THR A 276      -1.449 177.871 241.719  1.00  0.00           O  
ATOM    299  CG2 THR A 276       0.065 176.771 240.200  1.00  0.00           C  
ATOM    300  N   ALA A 277      -1.213 181.222 241.095  1.00  0.00           N  
ATOM    301  CA  ALA A 277      -2.126 182.315 241.408  1.00  0.00           C  
ATOM    302  C   ALA A 277      -1.338 183.414 242.116  1.00  0.00           C  
ATOM    303  O   ALA A 277      -0.167 183.227 242.443  1.00  0.00           O  
ATOM    304  CB  ALA A 277      -3.253 181.815 242.303  1.00  0.00           C  
ATOM    305  N   ASP A 278      -1.978 184.555 242.353  1.00  0.00           N  
ATOM    306  CA  ASP A 278      -1.309 185.667 243.021  1.00  0.00           C  
ATOM    307  C   ASP A 278      -1.404 185.536 244.536  1.00  0.00           C  
ATOM    308  O   ASP A 278      -1.195 186.504 245.269  1.00  0.00           O  
ATOM    309  CB  ASP A 278      -1.920 187.001 242.578  1.00  0.00           C  
ATOM    310  CG  ASP A 278      -3.352 187.172 243.043  1.00  0.00           C  
ATOM    311  OD1 ASP A 278      -4.191 186.303 242.726  1.00  0.00           O  
ATOM    312  OD2 ASP A 278      -3.639 188.181 243.722  1.00  0.00           O  
ATOM    313  N   SER A 279      -1.721 184.331 244.999  1.00  0.00           N  
ATOM    314  CA  SER A 279      -1.843 184.066 246.427  1.00  0.00           C  
ATOM    315  C   SER A 279      -1.974 182.577 246.727  1.00  0.00           C  
ATOM    316  O   SER A 279      -2.472 181.807 245.908  1.00  0.00           O  
ATOM    317  CB  SER A 279      -3.055 184.801 247.002  1.00  0.00           C  
ATOM    318  OG  SER A 279      -3.268 184.440 248.358  1.00  0.00           O  
ATOM    319  N   LEU A 280      -1.517 182.182 247.911  1.00  0.00           N  
ATOM    320  CA  LEU A 280      -1.594 180.792 248.338  1.00  0.00           C  
ATOM    321  C   LEU A 280      -2.937 180.596 249.027  1.00  0.00           C  
ATOM    322  O   LEU A 280      -3.681 181.558 249.229  1.00  0.00           O  
ATOM    323  CB  LEU A 280      -0.460 180.477 249.316  1.00  0.00           C  
ATOM    324  CG  LEU A 280       0.971 180.677 248.813  1.00  0.00           C  
ATOM    325  CD1 LEU A 280       1.951 180.413 249.943  1.00  0.00           C  
ATOM    326  CD2 LEU A 280       1.242 179.745 247.643  1.00  0.00           C  
ATOM    327  N   HIS A 281      -3.250 179.356 249.388  1.00  0.00           N  
ATOM    328  CA  HIS A 281      -4.510 179.069 250.061  1.00  0.00           C  
ATOM    329  C   HIS A 281      -4.338 178.080 251.205  1.00  0.00           C  
ATOM    330  O   HIS A 281      -3.231 177.613 251.476  1.00  0.00           O  
ATOM    331  CB  HIS A 281      -5.545 178.547 249.058  1.00  0.00           C  
ATOM    332  CG  HIS A 281      -5.098 177.342 248.291  1.00  0.00           C  
ATOM    333  ND1 HIS A 281      -4.819 176.135 248.894  1.00  0.00           N  
ATOM    334  CD2 HIS A 281      -4.897 177.157 246.965  1.00  0.00           C  
ATOM    335  CE1 HIS A 281      -4.467 175.256 247.972  1.00  0.00           C  
ATOM    336  NE2 HIS A 281      -4.507 175.851 246.793  1.00  0.00           N  
ATOM    337  N   LEU A 282      -5.443 177.774 251.878  1.00  0.00           N  
ATOM    338  CA  LEU A 282      -5.439 176.853 253.007  1.00  0.00           C  
ATOM    339  C   LEU A 282      -4.562 175.627 252.818  1.00  0.00           C  
ATOM    340  O   LEU A 282      -3.794 175.265 253.710  1.00  0.00           O  
ATOM    341  CB  LEU A 282      -6.869 176.414 253.330  1.00  0.00           C  
ATOM    342  CG  LEU A 282      -7.589 177.293 254.352  1.00  0.00           C  
ATOM    343  CD1 LEU A 282      -6.820 177.238 255.657  1.00  0.00           C  
ATOM    344  CD2 LEU A 282      -7.678 178.724 253.857  1.00  0.00           C  
ATOM    345  N   GLY A 283      -4.680 174.981 251.663  1.00  0.00           N  
ATOM    346  CA  GLY A 283      -3.877 173.802 251.403  1.00  0.00           C  
ATOM    347  C   GLY A 283      -2.398 174.080 251.588  1.00  0.00           C  
ATOM    348  O   GLY A 283      -1.700 173.356 252.299  1.00  0.00           O  
ATOM    349  N   HIS A 284      -1.924 175.146 250.952  1.00  0.00           N  
ATOM    350  CA  HIS A 284      -0.522 175.543 251.019  1.00  0.00           C  
ATOM    351  C   HIS A 284      -0.085 175.871 252.444  1.00  0.00           C  
ATOM    352  O   HIS A 284       1.076 175.680 252.808  1.00  0.00           O  
ATOM    353  CB  HIS A 284      -0.291 176.770 250.134  1.00  0.00           C  
ATOM    354  CG  HIS A 284      -0.781 176.605 248.729  1.00  0.00           C  
ATOM    355  ND1 HIS A 284      -0.871 177.659 247.845  1.00  0.00           N  
ATOM    356  CD2 HIS A 284      -1.198 175.509 248.051  1.00  0.00           C  
ATOM    357  CE1 HIS A 284      -1.322 177.221 246.684  1.00  0.00           C  
ATOM    358  NE2 HIS A 284      -1.528 175.919 246.782  1.00  0.00           N  
ATOM    359  N   LEU A 285      -1.021 176.368 253.244  1.00  0.00           N  
ATOM    360  CA  LEU A 285      -0.737 176.750 254.622  1.00  0.00           C  
ATOM    361  C   LEU A 285      -0.270 175.596 255.506  1.00  0.00           C  
ATOM    362  O   LEU A 285       0.378 175.817 256.531  1.00  0.00           O  
ATOM    363  CB  LEU A 285      -1.973 177.409 255.240  1.00  0.00           C  
ATOM    364  CG  LEU A 285      -1.815 178.021 256.633  1.00  0.00           C  
ATOM    365  CD1 LEU A 285      -0.707 179.067 256.618  1.00  0.00           C  
ATOM    366  CD2 LEU A 285      -3.132 178.647 257.063  1.00  0.00           C  
ATOM    367  N   VAL A 286      -0.592 174.367 255.114  1.00  0.00           N  
ATOM    368  CA  VAL A 286      -0.194 173.204 255.899  1.00  0.00           C  
ATOM    369  C   VAL A 286       1.321 172.997 255.878  1.00  0.00           C  
ATOM    370  O   VAL A 286       1.964 172.990 256.927  1.00  0.00           O  
ATOM    371  CB  VAL A 286      -0.889 171.921 255.395  1.00  0.00           C  
ATOM    372  CG1 VAL A 286      -0.578 170.760 256.327  1.00  0.00           C  
ATOM    373  CG2 VAL A 286      -2.386 172.150 255.299  1.00  0.00           C  
ATOM    374  N   PRO A 288       1.911 172.823 254.681  1.00  0.00           N  
ATOM    375  CA  PRO A 288       3.362 172.623 254.604  1.00  0.00           C  
ATOM    376  C   PRO A 288       4.121 173.805 255.198  1.00  0.00           C  
ATOM    377  O   PRO A 288       5.055 173.630 255.982  1.00  0.00           O  
ATOM    378  CB  PRO A 288       3.608 172.480 253.104  1.00  0.00           C  
ATOM    379  CG  PRO A 288       2.330 171.886 252.608  1.00  0.00           C  
ATOM    380  CD  PRO A 288       1.301 172.699 253.346  1.00  0.00           C  
ATOM    381  N   LEU A 289       3.706 175.009 254.817  1.00  0.00           N  
ATOM    382  CA  LEU A 289       4.335 176.232 255.299  1.00  0.00           C  
ATOM    383  C   LEU A 289       4.406 176.247 256.820  1.00  0.00           C  
ATOM    384  O   LEU A 289       5.452 176.542 257.398  1.00  0.00           O  
ATOM    385  CB  LEU A 289       3.554 177.454 254.812  1.00  0.00           C  
ATOM    386  CG  LEU A 289       4.136 178.812 255.205  1.00  0.00           C  
ATOM    387  CD1 LEU A 289       5.540 178.948 254.636  1.00  0.00           C  
ATOM    388  CD2 LEU A 289       3.238 179.925 254.692  1.00  0.00           C  
ATOM    389  N   LEU A 290       3.287 175.927 257.461  1.00  0.00           N  
ATOM    390  CA  LEU A 290       3.222 175.902 258.917  1.00  0.00           C  
ATOM    391  C   LEU A 290       4.174 174.863 259.504  1.00  0.00           C  
ATOM    392  O   LEU A 290       4.748 175.072 260.576  1.00  0.00           O  
ATOM    393  CB  LEU A 290       1.789 175.619 259.375  1.00  0.00           C  
ATOM    394  CG  LEU A 290       1.076 176.776 260.083  1.00  0.00           C  
ATOM    395  CD1 LEU A 290       1.168 178.040 259.243  1.00  0.00           C  
ATOM    396  CD2 LEU A 290      -0.374 176.398 260.335  1.00  0.00           C  
ATOM    397  N   CYS A 291       4.340 173.744 258.805  1.00  0.00           N  
ATOM    398  CA  CYS A 291       5.239 172.696 259.272  1.00  0.00           C  
ATOM    399  C   CYS A 291       6.660 173.236 259.353  1.00  0.00           C  
ATOM    400  O   CYS A 291       7.398 172.925 260.290  1.00  0.00           O  
ATOM    401  CB  CYS A 291       5.193 171.488 258.334  1.00  0.00           C  
ATOM    402  SG  CYS A 291       3.688 170.502 258.475  1.00  0.00           S  
ATOM    403  N   LEU A 292       7.040 174.046 258.370  1.00  0.00           N  
ATOM    404  CA  LEU A 292       8.370 174.637 258.354  1.00  0.00           C  
ATOM    405  C   LEU A 292       8.584 175.383 259.662  1.00  0.00           C  
ATOM    406  O   LEU A 292       9.615 175.229 260.317  1.00  0.00           O  
ATOM    407  CB  LEU A 292       8.515 175.606 257.179  1.00  0.00           C  
ATOM    408  CG  LEU A 292       8.531 174.990 255.779  1.00  0.00           C  
ATOM    409  CD1 LEU A 292       8.594 176.096 254.738  1.00  0.00           C  
ATOM    410  CD2 LEU A 292       9.727 174.056 255.640  1.00  0.00           C  
ATOM    411  N   LYS A 293       7.598 176.190 260.042  1.00  0.00           N  
ATOM    412  CA  LYS A 293       7.680 176.953 261.279  1.00  0.00           C  
ATOM    413  C   LYS A 293       7.815 176.001 262.461  1.00  0.00           C  
ATOM    414  O   LYS A 293       8.544 176.279 263.412  1.00  0.00           O  
ATOM    415  CB  LYS A 293       6.436 177.827 261.455  1.00  0.00           C  
ATOM    416  CG  LYS A 293       6.481 178.720 262.688  1.00  0.00           C  
ATOM    417  CD  LYS A 293       7.728 179.594 262.688  1.00  0.00           C  
ATOM    418  CE  LYS A 293       7.767 180.515 263.896  1.00  0.00           C  
ATOM    419  NZ  LYS A 293       6.645 181.493 263.881  1.00  0.00           N  
ATOM    420  N   ARG A 294       7.108 174.877 262.395  1.00  0.00           N  
ATOM    421  CA  ARG A 294       7.167 173.883 263.459  1.00  0.00           C  
ATOM    422  C   ARG A 294       8.605 173.406 263.598  1.00  0.00           C  
ATOM    423  O   ARG A 294       9.143 173.334 264.703  1.00  0.00           O  
ATOM    424  CB  ARG A 294       6.257 172.696 263.137  1.00  0.00           C  
ATOM    425  CG  ARG A 294       4.786 173.055 263.021  1.00  0.00           C  
ATOM    426  CD  ARG A 294       3.943 171.830 262.699  1.00  0.00           C  
ATOM    427  NE  ARG A 294       2.534 172.171 262.529  1.00  0.00           N  
ATOM    428  CZ  ARG A 294       1.756 172.649 263.496  1.00  0.00           C  
ATOM    429  NH1 ARG A 294       2.247 172.842 264.712  1.00  0.00           N  
ATOM    430  NH2 ARG A 294       0.487 172.940 263.243  1.00  0.00           N  
ATOM    431  N   PHE A 295       9.220 173.081 262.465  1.00  0.00           N  
ATOM    432  CA  PHE A 295      10.604 172.623 262.441  1.00  0.00           C  
ATOM    433  C   PHE A 295      11.524 173.710 262.982  1.00  0.00           C  
ATOM    434  O   PHE A 295      12.456 173.430 263.738  1.00  0.00           O  
ATOM    435  CB  PHE A 295      11.013 172.267 261.009  1.00  0.00           C  
ATOM    436  CG  PHE A 295      10.702 170.850 260.622  1.00  0.00           C  
ATOM    437  CD1 PHE A 295      11.595 169.826 260.918  1.00  0.00           C  
ATOM    438  CD2 PHE A 295       9.515 170.535 259.970  1.00  0.00           C  
ATOM    439  CE1 PHE A 295      11.312 168.507 260.570  1.00  0.00           C  
ATOM    440  CE2 PHE A 295       9.220 169.218 259.619  1.00  0.00           C  
ATOM    441  CZ  PHE A 295      10.121 168.203 259.920  1.00  0.00           C  
ATOM    442  N   GLN A 296      11.253 174.952 262.596  1.00  0.00           N  
ATOM    443  CA  GLN A 296      12.064 176.075 263.041  1.00  0.00           C  
ATOM    444  C   GLN A 296      12.011 176.240 264.554  1.00  0.00           C  
ATOM    445  O   GLN A 296      13.047 176.395 265.202  1.00  0.00           O  
ATOM    446  CB  GLN A 296      11.606 177.364 262.358  1.00  0.00           C  
ATOM    447  CG  GLN A 296      12.451 178.575 262.713  1.00  0.00           C  
ATOM    448  CD  GLN A 296      12.077 179.801 261.911  1.00  0.00           C  
ATOM    449  OE1 GLN A 296      10.922 180.226 261.907  1.00  0.00           O  
ATOM    450  NE2 GLN A 296      13.055 180.381 261.228  1.00  0.00           N  
ATOM    451  N   GLN A 297      10.808 176.213 265.120  1.00  0.00           N  
ATOM    452  CA  GLN A 297      10.663 176.352 266.565  1.00  0.00           C  
ATOM    453  C   GLN A 297      11.414 175.229 267.267  1.00  0.00           C  
ATOM    454  O   GLN A 297      11.779 175.348 268.437  1.00  0.00           O  
ATOM    455  CB  GLN A 297       9.189 176.316 266.976  1.00  0.00           C  
ATOM    456  CG  GLN A 297       8.379 177.514 266.518  1.00  0.00           C  
ATOM    457  CD  GLN A 297       7.047 177.620 267.239  1.00  0.00           C  
ATOM    458  OE1 GLN A 297       6.244 176.687 267.225  1.00  0.00           O  
ATOM    459  NE2 GLN A 297       6.809 178.762 267.874  1.00  0.00           N  
ATOM    460  N   ALA A 298      11.641 174.137 266.544  1.00  0.00           N  
ATOM    461  CA  ALA A 298      12.358 172.994 267.092  1.00  0.00           C  
ATOM    462  C   ALA A 298      13.858 173.252 267.006  1.00  0.00           C  
ATOM    463  O   ALA A 298      14.667 172.414 267.406  1.00  0.00           O  
ATOM    464  CB  ALA A 298      11.994 171.729 266.324  1.00  0.00           C  
ATOM    465  N   GLY A 305      14.218 174.419 266.479  1.00  0.00           N  
ATOM    466  CA  GLY A 305      15.617 174.783 266.352  1.00  0.00           C  
ATOM    467  C   GLY A 305      16.186 174.551 264.965  1.00  0.00           C  
ATOM    468  O   GLY A 305      17.393 174.689 264.755  1.00  0.00           O  
ATOM    469  N   HIS A 306      15.323 174.209 264.015  1.00  0.00           N  
ATOM    470  CA  HIS A 306      15.758 173.952 262.646  1.00  0.00           C  
ATOM    471  C   HIS A 306      15.633 175.191 261.763  1.00  0.00           C  
ATOM    472  O   HIS A 306      14.901 176.127 262.086  1.00  0.00           O  
ATOM    473  CB  HIS A 306      14.950 172.794 262.058  1.00  0.00           C  
ATOM    474  CG  HIS A 306      15.070 171.525 262.841  1.00  0.00           C  
ATOM    475  ND1 HIS A 306      16.266 170.856 262.993  1.00  0.00           N  
ATOM    476  CD2 HIS A 306      14.152 170.818 263.541  1.00  0.00           C  
ATOM    477  CE1 HIS A 306      16.080 169.792 263.754  1.00  0.00           C  
ATOM    478  NE2 HIS A 306      14.806 169.746 264.101  1.00  0.00           N  
ATOM    479  N   LYS A 307      16.354 175.186 260.644  1.00  0.00           N  
ATOM    480  CA  LYS A 307      16.352 176.308 259.711  1.00  0.00           C  
ATOM    481  C   LYS A 307      15.498 176.003 258.478  1.00  0.00           C  
ATOM    482  O   LYS A 307      15.858 175.164 257.652  1.00  0.00           O  
ATOM    483  CB  LYS A 307      17.791 176.617 259.285  1.00  0.00           C  
ATOM    484  CG  LYS A 307      17.969 177.878 258.453  1.00  0.00           C  
ATOM    485  CD  LYS A 307      19.411 177.998 257.980  1.00  0.00           C  
ATOM    486  CE  LYS A 307      19.656 179.280 257.206  1.00  0.00           C  
ATOM    487  NZ  LYS A 307      19.605 180.480 258.082  1.00  0.00           N  
ATOM    488  N   PRO A 308      14.346 176.683 258.344  1.00  0.00           N  
ATOM    489  CA  PRO A 308      13.438 176.483 257.211  1.00  0.00           C  
ATOM    490  C   PRO A 308      13.857 177.249 255.961  1.00  0.00           C  
ATOM    491  O   PRO A 308      14.472 178.312 256.048  1.00  0.00           O  
ATOM    492  CB  PRO A 308      12.107 176.975 257.759  1.00  0.00           C  
ATOM    493  CG  PRO A 308      12.531 178.134 258.599  1.00  0.00           C  
ATOM    494  CD  PRO A 308      13.738 177.581 259.343  1.00  0.00           C  
ATOM    495  N   VAL A 309      13.517 176.703 254.797  1.00  0.00           N  
ATOM    496  CA  VAL A 309      13.851 177.341 253.531  1.00  0.00           C  
ATOM    497  C   VAL A 309      12.643 177.342 252.598  1.00  0.00           C  
ATOM    498  O   VAL A 309      12.435 176.400 251.833  1.00  0.00           O  
ATOM    499  CB  VAL A 309      15.023 176.620 252.830  1.00  0.00           C  
ATOM    500  CG1 VAL A 309      15.373 177.337 251.535  1.00  0.00           C  
ATOM    501  CG2 VAL A 309      16.231 176.569 253.752  1.00  0.00           C  
ATOM    502  N   ALA A 310      11.843 178.400 252.671  1.00  0.00           N  
ATOM    503  CA  ALA A 310      10.664 178.522 251.824  1.00  0.00           C  
ATOM    504  C   ALA A 310      11.109 178.921 250.424  1.00  0.00           C  
ATOM    505  O   ALA A 310      11.678 179.996 250.229  1.00  0.00           O  
ATOM    506  CB  ALA A 310       9.714 179.567 252.394  1.00  0.00           C  
ATOM    507  N   LEU A 311      10.851 178.053 249.451  1.00  0.00           N  
ATOM    508  CA  LEU A 311      11.244 178.317 248.073  1.00  0.00           C  
ATOM    509  C   LEU A 311      10.044 178.530 247.158  1.00  0.00           C  
ATOM    510  O   LEU A 311       9.033 177.834 247.262  1.00  0.00           O  
ATOM    511  CB  LEU A 311      12.108 177.162 247.549  1.00  0.00           C  
ATOM    512  CG  LEU A 311      12.731 177.271 246.153  1.00  0.00           C  
ATOM    513  CD1 LEU A 311      13.845 176.247 246.025  1.00  0.00           C  
ATOM    514  CD2 LEU A 311      11.679 177.060 245.077  1.00  0.00           C  
ATOM    515  N   VAL A 312      10.172 179.500 246.259  1.00  0.00           N  
ATOM    516  CA  VAL A 312       9.120 179.822 245.306  1.00  0.00           C  
ATOM    517  C   VAL A 312       9.546 179.389 243.906  1.00  0.00           C  
ATOM    518  O   VAL A 312      10.603 179.787 243.415  1.00  0.00           O  
ATOM    519  CB  VAL A 312       8.828 181.335 245.292  1.00  0.00           C  
ATOM    520  CG1 VAL A 312       7.710 181.643 244.309  1.00  0.00           C  
ATOM    521  CG2 VAL A 312       8.454 181.800 246.687  1.00  0.00           C  
ATOM    522  N   GLY A 313       8.710 178.574 243.269  1.00  0.00           N  
ATOM    523  CA  GLY A 313       9.014 178.083 241.938  1.00  0.00           C  
ATOM    524  C   GLY A 313       8.851 179.093 240.820  1.00  0.00           C  
ATOM    525  O   GLY A 313       7.920 178.996 240.018  1.00  0.00           O  
ATOM    526  N   GLY A 314       9.759 180.062 240.760  1.00  0.00           N  
ATOM    527  CA  GLY A 314       9.689 181.064 239.713  1.00  0.00           C  
ATOM    528  C   GLY A 314       9.930 180.427 238.358  1.00  0.00           C  
ATOM    529  O   GLY A 314       9.521 180.958 237.326  1.00  0.00           O  
ATOM    530  N   ALA A 315      10.599 179.279 238.366  1.00  0.00           N  
ATOM    531  CA  ALA A 315      10.894 178.557 237.137  1.00  0.00           C  
ATOM    532  C   ALA A 315       9.904 177.413 236.958  1.00  0.00           C  
ATOM    533  O   ALA A 315       9.256 177.299 235.917  1.00  0.00           O  
ATOM    534  CB  ALA A 315      12.317 178.016 237.177  1.00  0.00           C  
ATOM    535  N   THR A 316       9.788 176.566 237.976  1.00  0.00           N  
ATOM    536  CA  THR A 316       8.871 175.435 237.922  1.00  0.00           C  
ATOM    537  C   THR A 316       7.439 175.907 237.696  1.00  0.00           C  
ATOM    538  O   THR A 316       6.603 175.160 237.188  1.00  0.00           O  
ATOM    539  CB  THR A 316       8.927 174.606 239.222  1.00  0.00           C  
ATOM    540  OG1 THR A 316       8.818 175.477 240.354  1.00  0.00           O  
ATOM    541  CG2 THR A 316      10.232 173.829 239.301  1.00  0.00           C  
ATOM    542  N   GLY A 317       7.164 177.152 238.073  1.00  0.00           N  
ATOM    543  CA  GLY A 317       5.835 177.703 237.890  1.00  0.00           C  
ATOM    544  C   GLY A 317       5.572 178.025 236.431  1.00  0.00           C  
ATOM    545  O   GLY A 317       4.453 178.369 236.050  1.00  0.00           O  
ATOM    546  N   LEU A 333       6.613 177.913 235.613  1.00  0.00           N  
ATOM    547  CA  LEU A 333       6.507 178.184 234.185  1.00  0.00           C  
ATOM    548  C   LEU A 333       6.345 176.899 233.382  1.00  0.00           C  
ATOM    549  O   LEU A 333       6.176 176.939 232.164  1.00  0.00           O  
ATOM    550  CB  LEU A 333       7.746 178.945 233.700  1.00  0.00           C  
ATOM    551  CG  LEU A 333       7.694 180.477 233.712  1.00  0.00           C  
ATOM    552  CD1 LEU A 333       7.067 180.975 234.998  1.00  0.00           C  
ATOM    553  CD2 LEU A 333       9.103 181.032 233.547  1.00  0.00           C  
ATOM    554  N   ILE A 335       6.399 175.760 234.065  1.00  0.00           N  
ATOM    555  CA  ILE A 335       6.250 174.469 233.400  1.00  0.00           C  
ATOM    556  C   ILE A 335       4.992 173.742 233.870  1.00  0.00           C  
ATOM    557  O   ILE A 335       4.225 173.228 233.055  1.00  0.00           O  
ATOM    558  CB  ILE A 335       7.486 173.563 233.638  1.00  0.00           C  
ATOM    559  CG1 ILE A 335       8.681 174.079 232.829  1.00  0.00           C  
ATOM    560  CG2 ILE A 335       7.174 172.129 233.234  1.00  0.00           C  
ATOM    561  CD1 ILE A 335       9.205 175.421 233.277  1.00  0.00           C  
ATOM    562  N   GLY A 336       4.787 173.698 235.184  1.00  0.00           N  
ATOM    563  CA  GLY A 336       3.612 173.040 235.727  1.00  0.00           C  
ATOM    564  C   GLY A 336       3.871 171.650 236.278  1.00  0.00           C  
ATOM    565  O   GLY A 336       4.478 170.811 235.612  1.00  0.00           O  
ATOM    566  N   ASP A 337       3.402 171.406 237.498  1.00  0.00           N  
ATOM    567  CA  ASP A 337       3.577 170.112 238.148  1.00  0.00           C  
ATOM    568  C   ASP A 337       2.383 169.208 237.845  1.00  0.00           C  
ATOM    569  O   ASP A 337       1.254 169.500 238.240  1.00  0.00           O  
ATOM    570  CB  ASP A 337       3.714 170.298 239.662  1.00  0.00           C  
ATOM    571  CG  ASP A 337       4.047 169.006 240.380  1.00  0.00           C  
ATOM    572  OD1 ASP A 337       4.252 169.043 241.611  1.00  0.00           O  
ATOM    573  OD2 ASP A 337       4.103 167.951 239.713  1.00  0.00           O  
ATOM    574  N   PRO A 338       2.624 168.094 237.132  1.00  0.00           N  
ATOM    575  CA  PRO A 338       1.578 167.137 236.761  1.00  0.00           C  
ATOM    576  C   PRO A 338       1.248 166.115 237.847  1.00  0.00           C  
ATOM    577  O   PRO A 338       0.356 165.286 237.671  1.00  0.00           O  
ATOM    578  CB  PRO A 338       2.161 166.475 235.521  1.00  0.00           C  
ATOM    579  CG  PRO A 338       3.608 166.375 235.887  1.00  0.00           C  
ATOM    580  CD  PRO A 338       3.901 167.744 236.483  1.00  0.00           C  
ATOM    581  N   SER A 339       1.971 166.176 238.963  1.00  0.00           N  
ATOM    582  CA  SER A 339       1.758 165.244 240.067  1.00  0.00           C  
ATOM    583  C   SER A 339       0.281 164.999 240.355  1.00  0.00           C  
ATOM    584  O   SER A 339      -0.441 165.907 240.767  1.00  0.00           O  
ATOM    585  CB  SER A 339       2.451 165.758 241.330  1.00  0.00           C  
ATOM    586  OG  SER A 339       3.851 165.824 241.140  1.00  0.00           O  
ATOM    587  N   PHE A 340      -0.154 163.762 240.132  1.00  0.00           N  
ATOM    588  CA  PHE A 340      -1.540 163.362 240.352  1.00  0.00           C  
ATOM    589  C   PHE A 340      -2.520 164.394 239.807  1.00  0.00           C  
ATOM    590  O   PHE A 340      -3.614 164.572 240.342  1.00  0.00           O  
ATOM    591  CB  PHE A 340      -1.803 163.136 241.845  1.00  0.00           C  
ATOM    592  CG  PHE A 340      -0.942 162.067 242.456  1.00  0.00           C  
ATOM    593  CD1 PHE A 340       0.389 162.325 242.775  1.00  0.00           C  
ATOM    594  CD2 PHE A 340      -1.453 160.796 242.692  1.00  0.00           C  
ATOM    595  CE1 PHE A 340       1.198 161.330 243.321  1.00  0.00           C  
ATOM    596  CE2 PHE A 340      -0.653 159.793 243.237  1.00  0.00           C  
ATOM    597  CZ  PHE A 340       0.675 160.062 243.551  1.00  0.00           C  
ATOM    598  N   LYS A 341      -2.116 165.072 238.737  1.00  0.00           N  
ATOM    599  CA  LYS A 341      -2.954 166.084 238.108  1.00  0.00           C  
ATOM    600  C   LYS A 341      -3.791 165.435 237.014  1.00  0.00           C  
ATOM    601  O   LYS A 341      -3.255 164.818 236.093  1.00  0.00           O  
ATOM    602  CB  LYS A 341      -2.085 167.194 237.509  1.00  0.00           C  
ATOM    603  CG  LYS A 341      -2.347 168.578 238.091  1.00  0.00           C  
ATOM    604  CD  LYS A 341      -2.057 168.627 239.584  1.00  0.00           C  
ATOM    605  CE  LYS A 341      -2.292 170.019 240.146  1.00  0.00           C  
ATOM    606  NZ  LYS A 341      -3.698 170.471 239.959  1.00  0.00           N  
ATOM    607  N   ALA A 342      -5.107 165.579 237.124  1.00  0.00           N  
ATOM    608  CA  ALA A 342      -6.032 165.002 236.157  1.00  0.00           C  
ATOM    609  C   ALA A 342      -5.647 165.318 234.715  1.00  0.00           C  
ATOM    610  O   ALA A 342      -5.562 164.420 233.878  1.00  0.00           O  
ATOM    611  CB  ALA A 342      -7.446 165.493 236.440  1.00  0.00           C  
ATOM    612  N   ALA A 343      -5.411 166.594 234.422  1.00  0.00           N  
ATOM    613  CA  ALA A 343      -5.051 166.991 233.066  1.00  0.00           C  
ATOM    614  C   ALA A 343      -3.922 168.012 233.018  1.00  0.00           C  
ATOM    615  O   ALA A 343      -3.416 168.450 234.050  1.00  0.00           O  
ATOM    616  CB  ALA A 343      -6.276 167.541 232.348  1.00  0.00           C  
ATOM    617  N   GLU A 344      -3.542 168.383 231.799  1.00  0.00           N  
ATOM    618  CA  GLU A 344      -2.472 169.346 231.561  1.00  0.00           C  
ATOM    619  C   GLU A 344      -2.726 170.639 232.327  1.00  0.00           C  
ATOM    620  O   GLU A 344      -3.806 170.841 232.881  1.00  0.00           O  
ATOM    621  CB  GLU A 344      -2.376 169.646 230.062  1.00  0.00           C  
ATOM    622  CG  GLU A 344      -1.054 170.251 229.628  1.00  0.00           C  
ATOM    623  CD  GLU A 344       0.085 169.251 229.674  1.00  0.00           C  
ATOM    624  OE1 GLU A 344       1.246 169.664 229.475  1.00  0.00           O  
ATOM    625  OE2 GLU A 344      -0.177 168.050 229.903  1.00  0.00           O  
ATOM    626  N   ARG A 345      -1.726 171.513 232.361  1.00  0.00           N  
ATOM    627  CA  ARG A 345      -1.867 172.783 233.057  1.00  0.00           C  
ATOM    628  C   ARG A 345      -1.564 173.951 232.129  1.00  0.00           C  
ATOM    629  O   ARG A 345      -0.891 173.799 231.107  1.00  0.00           O  
ATOM    630  CB  ARG A 345      -0.949 172.829 234.283  1.00  0.00           C  
ATOM    631  CG  ARG A 345      -1.068 171.598 235.170  1.00  0.00           C  
ATOM    632  CD  ARG A 345      -0.356 171.763 236.508  1.00  0.00           C  
ATOM    633  NE  ARG A 345      -1.076 172.658 237.412  1.00  0.00           N  
ATOM    634  CZ  ARG A 345      -0.793 172.802 238.704  1.00  0.00           C  
ATOM    635  NH1 ARG A 345       0.197 172.108 239.250  1.00  0.00           N  
ATOM    636  NH2 ARG A 345      -1.503 173.635 239.453  1.00  0.00           N  
ATOM    637  N   LYS A 407      -2.081 175.114 232.501  1.00  0.00           N  
ATOM    638  CA  LYS A 407      -1.920 176.346 231.742  1.00  0.00           C  
ATOM    639  C   LYS A 407      -0.497 176.901 231.781  1.00  0.00           C  
ATOM    640  O   LYS A 407       0.187 176.807 232.799  1.00  0.00           O  
ATOM    641  CB  LYS A 407      -2.898 177.390 232.292  1.00  0.00           C  
ATOM    642  CG  LYS A 407      -2.611 178.815 231.869  1.00  0.00           C  
ATOM    643  CD  LYS A 407      -3.506 179.803 232.597  1.00  0.00           C  
ATOM    644  CE  LYS A 407      -3.225 181.220 232.130  1.00  0.00           C  
ATOM    645  NZ  LYS A 407      -3.730 182.246 233.081  1.00  0.00           N  
ATOM    646  N   LEU A 408      -0.060 177.484 230.667  1.00  0.00           N  
ATOM    647  CA  LEU A 408       1.270 178.079 230.581  1.00  0.00           C  
ATOM    648  C   LEU A 408       1.167 179.591 230.764  1.00  0.00           C  
ATOM    649  O   LEU A 408       1.116 180.343 229.790  1.00  0.00           O  
ATOM    650  CB  LEU A 408       1.921 177.767 229.228  1.00  0.00           C  
ATOM    651  CG  LEU A 408       2.387 176.330 228.977  1.00  0.00           C  
ATOM    652  CD1 LEU A 408       2.944 176.205 227.566  1.00  0.00           C  
ATOM    653  CD2 LEU A 408       3.445 175.954 230.000  1.00  0.00           C  
ATOM    654  N   ASN A 418       1.126 180.026 232.020  1.00  0.00           N  
ATOM    655  CA  ASN A 418       1.032 181.444 232.344  1.00  0.00           C  
ATOM    656  C   ASN A 418       2.185 182.204 231.703  1.00  0.00           C  
ATOM    657  O   ASN A 418       3.246 181.636 231.448  1.00  0.00           O  
ATOM    658  CB  ASN A 418       1.079 181.644 233.861  1.00  0.00           C  
ATOM    659  CG  ASN A 418      -0.057 180.941 234.575  1.00  0.00           C  
ATOM    660  OD1 ASN A 418      -1.226 181.277 234.388  1.00  0.00           O  
ATOM    661  ND2 ASN A 418       0.282 179.956 235.401  1.00  0.00           N  
ATOM    662  N   THR A 419       1.973 183.491 231.445  1.00  0.00           N  
ATOM    663  CA  THR A 419       3.009 184.316 230.841  1.00  0.00           C  
ATOM    664  C   THR A 419       4.171 184.452 231.813  1.00  0.00           C  
ATOM    665  O   THR A 419       4.003 184.305 233.024  1.00  0.00           O  
ATOM    666  CB  THR A 419       2.482 185.721 230.497  1.00  0.00           C  
ATOM    667  OG1 THR A 419       2.090 186.393 231.700  1.00  0.00           O  
ATOM    668  CG2 THR A 419       1.286 185.625 229.562  1.00  0.00           C  
ATOM    669  N   GLU A 420       5.352 184.731 231.277  1.00  0.00           N  
ATOM    670  CA  GLU A 420       6.542 184.875 232.101  1.00  0.00           C  
ATOM    671  C   GLU A 420       6.431 186.093 233.015  1.00  0.00           C  
ATOM    672  O   GLU A 420       7.079 186.158 234.058  1.00  0.00           O  
ATOM    673  CB  GLU A 420       7.775 184.993 231.204  1.00  0.00           C  
ATOM    674  CG  GLU A 420       9.097 184.804 231.926  1.00  0.00           C  
ATOM    675  CD  GLU A 420      10.254 184.599 230.968  1.00  0.00           C  
ATOM    676  OE1 GLU A 420      11.391 184.391 231.444  1.00  0.00           O  
ATOM    677  OE2 GLU A 420      10.028 184.643 229.740  1.00  0.00           O  
ATOM    678  N   GLU A 421       5.596 187.049 232.621  1.00  0.00           N  
ATOM    679  CA  GLU A 421       5.397 188.269 233.398  1.00  0.00           C  
ATOM    680  C   GLU A 421       4.397 188.046 234.530  1.00  0.00           C  
ATOM    681  O   GLU A 421       4.639 188.444 235.672  1.00  0.00           O  
ATOM    682  CB  GLU A 421       4.899 189.400 232.491  1.00  0.00           C  
ATOM    683  CG  GLU A 421       5.787 189.679 231.284  1.00  0.00           C  
ATOM    684  CD  GLU A 421       5.673 188.616 230.204  1.00  0.00           C  
ATOM    685  OE1 GLU A 421       6.438 188.683 229.219  1.00  0.00           O  
ATOM    686  OE2 GLU A 421       4.815 187.716 230.332  1.00  0.00           O  
ATOM    687  N   THR A 422       3.274 187.413 234.206  1.00  0.00           N  
ATOM    688  CA  THR A 422       2.237 187.130 235.191  1.00  0.00           C  
ATOM    689  C   THR A 422       2.808 186.326 236.353  1.00  0.00           C  
ATOM    690  O   THR A 422       2.550 186.631 237.518  1.00  0.00           O  
ATOM    691  CB  THR A 422       1.077 186.331 234.566  1.00  0.00           C  
ATOM    692  OG1 THR A 422       0.453 187.112 233.540  1.00  0.00           O  
ATOM    693  CG2 THR A 422       0.046 185.979 235.624  1.00  0.00           C  
ATOM    694  N   VAL A 423       3.586 185.297 236.031  1.00  0.00           N  
ATOM    695  CA  VAL A 423       4.185 184.457 237.058  1.00  0.00           C  
ATOM    696  C   VAL A 423       5.136 185.271 237.924  1.00  0.00           C  
ATOM    697  O   VAL A 423       5.132 185.148 239.148  1.00  0.00           O  
ATOM    698  CB  VAL A 423       4.964 183.279 236.442  1.00  0.00           C  
ATOM    699  CG1 VAL A 423       5.533 182.403 237.551  1.00  0.00           C  
ATOM    700  CG2 VAL A 423       4.048 182.464 235.542  1.00  0.00           C  
ATOM    701  N   GLN A 424       5.951 186.101 237.284  1.00  0.00           N  
ATOM    702  CA  GLN A 424       6.895 186.941 238.010  1.00  0.00           C  
ATOM    703  C   GLN A 424       6.126 187.787 239.015  1.00  0.00           C  
ATOM    704  O   GLN A 424       6.538 187.935 240.165  1.00  0.00           O  
ATOM    705  CB  GLN A 424       7.656 187.848 237.039  1.00  0.00           C  
ATOM    706  CG  GLN A 424       8.607 188.829 237.712  1.00  0.00           C  
ATOM    707  CD  GLN A 424       9.630 188.143 238.597  1.00  0.00           C  
ATOM    708  OE1 GLN A 424       9.291 187.574 239.635  1.00  0.00           O  
ATOM    709  NE2 GLN A 424      10.891 188.190 238.185  1.00  0.00           N  
ATOM    710  N   GLU A 425       5.001 188.336 238.569  1.00  0.00           N  
ATOM    711  CA  GLU A 425       4.158 189.163 239.420  1.00  0.00           C  
ATOM    712  C   GLU A 425       3.663 188.356 240.617  1.00  0.00           C  
ATOM    713  O   GLU A 425       3.666 188.843 241.748  1.00  0.00           O  
ATOM    714  CB  GLU A 425       2.968 189.695 238.618  1.00  0.00           C  
ATOM    715  CG  GLU A 425       1.979 190.516 239.429  1.00  0.00           C  
ATOM    716  CD  GLU A 425       0.860 191.088 238.579  1.00  0.00           C  
ATOM    717  OE1 GLU A 425      -0.070 191.696 239.150  1.00  0.00           O  
ATOM    718  OE2 GLU A 425       0.911 190.931 237.340  1.00  0.00           O  
ATOM    719  N   TRP A 426       3.239 187.120 240.364  1.00  0.00           N  
ATOM    720  CA  TRP A 426       2.754 186.251 241.430  1.00  0.00           C  
ATOM    721  C   TRP A 426       3.897 185.857 242.358  1.00  0.00           C  
ATOM    722  O   TRP A 426       3.771 185.929 243.581  1.00  0.00           O  
ATOM    723  CB  TRP A 426       2.121 184.982 240.851  1.00  0.00           C  
ATOM    724  CG  TRP A 426       0.881 185.213 240.040  1.00  0.00           C  
ATOM    725  CD1 TRP A 426       0.133 186.354 239.986  1.00  0.00           C  
ATOM    726  CD2 TRP A 426       0.218 184.258 239.204  1.00  0.00           C  
ATOM    727  NE1 TRP A 426      -0.956 186.169 239.169  1.00  0.00           N  
ATOM    728  CE2 TRP A 426      -0.930 184.891 238.676  1.00  0.00           C  
ATOM    729  CE3 TRP A 426       0.480 182.928 238.849  1.00  0.00           C  
ATOM    730  CZ2 TRP A 426      -1.816 184.238 237.811  1.00  0.00           C  
ATOM    731  CZ3 TRP A 426      -0.402 182.278 237.989  1.00  0.00           C  
ATOM    732  CH2 TRP A 426      -1.536 182.937 237.480  1.00  0.00           C  
ATOM    733  N   VAL A 427       5.009 185.433 241.765  1.00  0.00           N  
ATOM    734  CA  VAL A 427       6.183 185.026 242.525  1.00  0.00           C  
ATOM    735  C   VAL A 427       6.535 186.074 243.570  1.00  0.00           C  
ATOM    736  O   VAL A 427       6.853 185.744 244.713  1.00  0.00           O  
ATOM    737  CB  VAL A 427       7.405 184.824 241.600  1.00  0.00           C  
ATOM    738  CG1 VAL A 427       8.640 184.519 242.427  1.00  0.00           C  
ATOM    739  CG2 VAL A 427       7.139 183.692 240.622  1.00  0.00           C  
ATOM    740  N   ASP A 429       6.470 187.339 243.171  1.00  0.00           N  
ATOM    741  CA  ASP A 429       6.795 188.440 244.068  1.00  0.00           C  
ATOM    742  C   ASP A 429       5.731 188.631 245.146  1.00  0.00           C  
ATOM    743  O   ASP A 429       6.010 189.183 246.210  1.00  0.00           O  
ATOM    744  CB  ASP A 429       6.961 189.735 243.270  1.00  0.00           C  
ATOM    745  CG  ASP A 429       7.630 190.830 244.075  1.00  0.00           C  
ATOM    746  OD1 ASP A 429       8.789 190.632 244.498  1.00  0.00           O  
ATOM    747  OD2 ASP A 429       7.000 191.887 244.288  1.00  0.00           O  
ATOM    748  N   LYS A 431       4.512 188.177 244.870  1.00  0.00           N  
ATOM    749  CA  LYS A 431       3.425 188.302 245.834  1.00  0.00           C  
ATOM    750  C   LYS A 431       3.470 187.157 246.839  1.00  0.00           C  
ATOM    751  O   LYS A 431       3.023 187.301 247.978  1.00  0.00           O  
ATOM    752  CB  LYS A 431       2.068 188.312 245.120  1.00  0.00           C  
ATOM    753  CG  LYS A 431       1.829 189.533 244.246  1.00  0.00           C  
ATOM    754  CD  LYS A 431       0.425 189.530 243.661  1.00  0.00           C  
ATOM    755  CE  LYS A 431       0.175 190.770 242.816  1.00  0.00           C  
ATOM    756  NZ  LYS A 431      -1.207 190.796 242.254  1.00  0.00           N  
ATOM    757  N   ILE A 432       4.014 186.022 246.413  1.00  0.00           N  
ATOM    758  CA  ILE A 432       4.124 184.853 247.279  1.00  0.00           C  
ATOM    759  C   ILE A 432       5.271 185.037 248.269  1.00  0.00           C  
ATOM    760  O   ILE A 432       5.114 184.795 249.465  1.00  0.00           O  
ATOM    761  CB  ILE A 432       4.380 183.573 246.459  1.00  0.00           C  
ATOM    762  CG1 ILE A 432       3.255 183.367 245.441  1.00  0.00           C  
ATOM    763  CG2 ILE A 432       4.476 182.373 247.388  1.00  0.00           C  
ATOM    764  CD1 ILE A 432       1.886 183.162 246.060  1.00  0.00           C  
ATOM    765  N   ARG A 433       6.424 185.462 247.759  1.00  0.00           N  
ATOM    766  CA  ARG A 433       7.604 185.686 248.589  1.00  0.00           C  
ATOM    767  C   ARG A 433       7.270 186.574 249.781  1.00  0.00           C  
ATOM    768  O   ARG A 433       7.757 186.352 250.891  1.00  0.00           O  
ATOM    769  CB  ARG A 433       8.708 186.351 247.766  1.00  0.00           C  
ATOM    770  CG  ARG A 433       8.241 187.604 247.048  1.00  0.00           C  
ATOM    771  CD  ARG A 433       9.224 188.755 247.184  1.00  0.00           C  
ATOM    772  NE  ARG A 433      10.496 188.493 246.518  1.00  0.00           N  
ATOM    773  CZ  ARG A 433      11.483 189.379 246.432  1.00  0.00           C  
ATOM    774  NH1 ARG A 433      11.343 190.584 246.968  1.00  0.00           N  
ATOM    775  NH2 ARG A 433      12.609 189.062 245.808  1.00  0.00           N  
ATOM    776  N   LYS A 434       6.439 187.583 249.541  1.00  0.00           N  
ATOM    777  CA  LYS A 434       6.041 188.517 250.587  1.00  0.00           C  
ATOM    778  C   LYS A 434       4.942 187.947 251.476  1.00  0.00           C  
ATOM    779  O   LYS A 434       4.852 188.283 252.657  1.00  0.00           O  
ATOM    780  CB  LYS A 434       5.570 189.833 249.961  1.00  0.00           C  
ATOM    781  CG  LYS A 434       6.650 190.562 249.175  1.00  0.00           C  
ATOM    782  CD  LYS A 434       6.163 191.913 248.676  1.00  0.00           C  
ATOM    783  CE  LYS A 434       7.278 192.677 247.978  1.00  0.00           C  
ATOM    784  NZ  LYS A 434       6.849 194.042 247.564  1.00  0.00           N  
ATOM    785  N   GLN A 435       4.110 187.081 250.906  1.00  0.00           N  
ATOM    786  CA  GLN A 435       3.013 186.470 251.648  1.00  0.00           C  
ATOM    787  C   GLN A 435       3.508 185.349 252.558  1.00  0.00           C  
ATOM    788  O   GLN A 435       2.830 184.966 253.510  1.00  0.00           O  
ATOM    789  CB  GLN A 435       1.965 185.922 250.674  1.00  0.00           C  
ATOM    790  CG  GLN A 435       0.717 185.372 251.344  1.00  0.00           C  
ATOM    791  CD  GLN A 435      -0.302 184.861 250.346  1.00  0.00           C  
ATOM    792  OE1 GLN A 435      -0.038 183.923 249.594  1.00  0.00           O  
ATOM    793  NE2 GLN A 435      -1.477 185.477 250.334  1.00  0.00           N  
ATOM    794  N   VAL A 436       4.695 184.831 252.260  1.00  0.00           N  
ATOM    795  CA  VAL A 436       5.284 183.747 253.040  1.00  0.00           C  
ATOM    796  C   VAL A 436       6.183 184.265 254.161  1.00  0.00           C  
ATOM    797  O   VAL A 436       6.246 183.679 255.242  1.00  0.00           O  
ATOM    798  CB  VAL A 436       6.117 182.814 252.131  1.00  0.00           C  
ATOM    799  CG1 VAL A 436       6.770 181.720 252.960  1.00  0.00           C  
ATOM    800  CG2 VAL A 436       5.230 182.211 251.056  1.00  0.00           C  
ATOM    801  N   ALA A 437       6.873 185.370 253.893  1.00  0.00           N  
ATOM    802  CA  ALA A 437       7.786 185.973 254.857  1.00  0.00           C  
ATOM    803  C   ALA A 437       7.244 186.071 256.285  1.00  0.00           C  
ATOM    804  O   ALA A 437       7.866 185.572 257.223  1.00  0.00           O  
ATOM    805  CB  ALA A 437       8.213 187.356 254.364  1.00  0.00           C  
ATOM    806  N   PRO A 438       6.076 186.710 256.470  1.00  0.00           N  
ATOM    807  CA  PRO A 438       5.474 186.863 257.801  1.00  0.00           C  
ATOM    808  C   PRO A 438       5.323 185.567 258.596  1.00  0.00           C  
ATOM    809  O   PRO A 438       5.400 185.573 259.825  1.00  0.00           O  
ATOM    810  CB  PRO A 438       4.122 187.503 257.493  1.00  0.00           C  
ATOM    811  CG  PRO A 438       4.407 188.311 256.271  1.00  0.00           C  
ATOM    812  CD  PRO A 438       5.231 187.350 255.447  1.00  0.00           C  
ATOM    813  N   PHE A 439       5.113 184.461 257.890  1.00  0.00           N  
ATOM    814  CA  PHE A 439       4.927 183.162 258.532  1.00  0.00           C  
ATOM    815  C   PHE A 439       6.195 182.547 259.118  1.00  0.00           C  
ATOM    816  O   PHE A 439       6.125 181.569 259.863  1.00  0.00           O  
ATOM    817  CB  PHE A 439       4.295 182.184 257.538  1.00  0.00           C  
ATOM    818  CG  PHE A 439       2.885 182.536 257.158  1.00  0.00           C  
ATOM    819  CD1 PHE A 439       1.845 182.374 258.067  1.00  0.00           C  
ATOM    820  CD2 PHE A 439       2.598 183.048 255.896  1.00  0.00           C  
ATOM    821  CE1 PHE A 439       0.538 182.716 257.728  1.00  0.00           C  
ATOM    822  CE2 PHE A 439       1.294 183.394 255.547  1.00  0.00           C  
ATOM    823  CZ  PHE A 439       0.262 183.227 256.465  1.00  0.00           C  
ATOM    824  N   LEU A 444       7.350 183.117 258.792  1.00  0.00           N  
ATOM    825  CA  LEU A 444       8.614 182.591 259.295  1.00  0.00           C  
ATOM    826  C   LEU A 444       9.521 183.665 259.884  1.00  0.00           C  
ATOM    827  O   LEU A 444       9.406 184.844 259.549  1.00  0.00           O  
ATOM    828  CB  LEU A 444       9.362 181.860 258.178  1.00  0.00           C  
ATOM    829  CG  LEU A 444       8.698 180.615 257.584  1.00  0.00           C  
ATOM    830  CD1 LEU A 444       9.556 180.076 256.451  1.00  0.00           C  
ATOM    831  CD2 LEU A 444       8.517 179.559 258.665  1.00  0.00           C  
ATOM    832  N   ASP A 445      10.423 183.241 260.766  1.00  0.00           N  
ATOM    833  CA  ASP A 445      11.371 184.149 261.402  1.00  0.00           C  
ATOM    834  C   ASP A 445      12.569 184.312 260.475  1.00  0.00           C  
ATOM    835  O   ASP A 445      13.234 183.336 260.130  1.00  0.00           O  
ATOM    836  CB  ASP A 445      11.833 183.578 262.746  1.00  0.00           C  
ATOM    837  CG  ASP A 445      10.680 183.313 263.696  1.00  0.00           C  
ATOM    838  OD1 ASP A 445       9.945 184.268 264.024  1.00  0.00           O  
ATOM    839  OD2 ASP A 445      10.510 182.148 264.116  1.00  0.00           O  
ATOM    840  N   PHE A 457      12.840 185.548 260.071  1.00  0.00           N  
ATOM    841  CA  PHE A 457      13.953 185.826 259.173  1.00  0.00           C  
ATOM    842  C   PHE A 457      15.085 186.599 259.840  1.00  0.00           C  
ATOM    843  O   PHE A 457      15.775 187.383 259.187  1.00  0.00           O  
ATOM    844  CB  PHE A 457      13.453 186.596 257.951  1.00  0.00           C  
ATOM    845  CG  PHE A 457      12.829 185.724 256.901  1.00  0.00           C  
ATOM    846  CD1 PHE A 457      13.623 184.932 256.077  1.00  0.00           C  
ATOM    847  CD2 PHE A 457      11.449 185.682 256.740  1.00  0.00           C  
ATOM    848  CE1 PHE A 457      13.053 184.113 255.108  1.00  0.00           C  
ATOM    849  CE2 PHE A 457      10.868 184.865 255.773  1.00  0.00           C  
ATOM    850  CZ  PHE A 457      11.671 184.079 254.956  1.00  0.00           C  
ATOM    851  N   ASP A 458      15.274 186.377 261.135  1.00  0.00           N  
ATOM    852  CA  ASP A 458      16.334 187.056 261.870  1.00  0.00           C  
ATOM    853  C   ASP A 458      16.452 186.516 263.290  1.00  0.00           C  
ATOM    854  O   ASP A 458      16.959 187.194 264.183  1.00  0.00           O  
ATOM    855  CB  ASP A 458      16.070 188.564 261.909  1.00  0.00           C  
ATOM    856  CG  ASP A 458      17.247 189.349 262.457  1.00  0.00           C  
ATOM    857  OD1 ASP A 458      18.346 189.262 261.869  1.00  0.00           O  
ATOM    858  OD2 ASP A 458      17.074 190.050 263.476  1.00  0.00           O  
ATOM    859  N   CYS A 459      15.982 185.290 263.495  1.00  0.00           N  
ATOM    860  CA  CYS A 459      16.044 184.666 264.809  1.00  0.00           C  
ATOM    861  C   CYS A 459      17.468 184.213 265.122  1.00  0.00           C  
ATOM    862  O   CYS A 459      17.697 183.469 266.077  1.00  0.00           O  
ATOM    863  CB  CYS A 459      15.092 183.469 264.874  1.00  0.00           C  
ATOM    864  SG  CYS A 459      15.464 182.145 263.703  1.00  0.00           S  
ATOM    865  N   GLY A 460      18.420 184.666 264.313  1.00  0.00           N  
ATOM    866  CA  GLY A 460      19.808 184.302 264.525  1.00  0.00           C  
ATOM    867  C   GLY A 460      20.252 183.092 263.726  1.00  0.00           C  
ATOM    868  O   GLY A 460      20.221 183.101 262.496  1.00  0.00           O  
ATOM    869  N   GLU A 461      20.668 182.045 264.431  1.00  0.00           N  
ATOM    870  CA  GLU A 461      21.132 180.819 263.793  1.00  0.00           C  
ATOM    871  C   GLU A 461      20.186 180.268 262.731  1.00  0.00           C  
ATOM    872  O   GLU A 461      20.486 180.308 261.539  1.00  0.00           O  
ATOM    873  CB  GLU A 461      21.381 179.736 264.847  1.00  0.00           C  
ATOM    874  CG  GLU A 461      22.749 179.799 265.507  1.00  0.00           C  
ATOM    875  CD  GLU A 461      22.946 178.704 266.538  1.00  0.00           C  
ATOM    876  OE1 GLU A 461      22.680 177.527 266.215  1.00  0.00           O  
ATOM    877  OE2 GLU A 461      23.374 179.018 267.670  1.00  0.00           O  
ATOM    878  N   ASN A 463      19.044 179.751 263.170  1.00  0.00           N  
ATOM    879  CA  ASN A 463      18.066 179.164 262.262  1.00  0.00           C  
ATOM    880  C   ASN A 463      17.154 180.168 261.560  1.00  0.00           C  
ATOM    881  O   ASN A 463      15.940 179.957 261.469  1.00  0.00           O  
ATOM    882  CB  ASN A 463      17.211 178.144 263.017  1.00  0.00           C  
ATOM    883  CG  ASN A 463      16.485 178.755 264.206  1.00  0.00           C  
ATOM    884  OD1 ASN A 463      17.109 179.316 265.108  1.00  0.00           O  
ATOM    885  ND2 ASN A 463      15.160 178.643 264.213  1.00  0.00           N  
ATOM    886  N   SER A 471      17.734 181.255 261.061  1.00  0.00           N  
ATOM    887  CA  SER A 471      16.948 182.262 260.355  1.00  0.00           C  
ATOM    888  C   SER A 471      16.436 181.672 259.048  1.00  0.00           C  
ATOM    889  O   SER A 471      17.202 181.081 258.292  1.00  0.00           O  
ATOM    890  CB  SER A 471      17.793 183.505 260.059  1.00  0.00           C  
ATOM    891  OG  SER A 471      18.177 184.157 261.256  1.00  0.00           O  
ATOM    892  N   ALA A 472      15.144 181.825 258.782  1.00  0.00           N  
ATOM    893  CA  ALA A 472      14.554 181.304 257.555  1.00  0.00           C  
ATOM    894  C   ALA A 472      15.216 181.960 256.347  1.00  0.00           C  
ATOM    895  O   ALA A 472      15.849 183.012 256.472  1.00  0.00           O  
ATOM    896  CB  ALA A 472      13.055 181.576 257.543  1.00  0.00           C  
ATOM    897  N   ILE A 473      15.075 181.337 255.186  1.00  0.00           N  
ATOM    898  CA  ILE A 473      15.656 181.877 253.964  1.00  0.00           C  
ATOM    899  C   ILE A 473      14.738 181.667 252.771  1.00  0.00           C  
ATOM    900  O   ILE A 473      14.246 180.566 252.534  1.00  0.00           O  
ATOM    901  CB  ILE A 473      17.070 181.268 253.696  1.00  0.00           C  
ATOM    902  CG1 ILE A 473      17.580 181.665 252.306  1.00  0.00           C  
ATOM    903  CG2 ILE A 473      17.039 179.775 253.908  1.00  0.00           C  
ATOM    904  CD1 ILE A 473      17.035 180.820 251.163  1.00  0.00           C  
ATOM    905  N   ALA A 474      14.499 182.751 252.040  1.00  0.00           N  
ATOM    906  CA  ALA A 474      13.646 182.725 250.860  1.00  0.00           C  
ATOM    907  C   ALA A 474      14.470 182.370 249.630  1.00  0.00           C  
ATOM    908  O   ALA A 474      15.507 182.980 249.371  1.00  0.00           O  
ATOM    909  CB  ALA A 474      12.984 184.079 250.669  1.00  0.00           C  
ATOM    910  N   ALA A 475      14.006 181.383 248.874  1.00  0.00           N  
ATOM    911  CA  ALA A 475      14.710 180.950 247.675  1.00  0.00           C  
ATOM    912  C   ALA A 475      13.771 180.887 246.477  1.00  0.00           C  
ATOM    913  O   ALA A 475      12.564 180.700 246.631  1.00  0.00           O  
ATOM    914  CB  ALA A 475      15.343 179.585 247.913  1.00  0.00           C  
ATOM    915  N   ASN A 476      14.338 181.048 245.286  1.00  0.00           N  
ATOM    916  CA  ASN A 476      13.572 181.004 244.044  1.00  0.00           C  
ATOM    917  C   ASN A 476      14.366 180.197 243.022  1.00  0.00           C  
ATOM    918  O   ASN A 476      15.446 180.618 242.603  1.00  0.00           O  
ATOM    919  CB  ASN A 476      13.346 182.419 243.510  1.00  0.00           C  
ATOM    920  CG  ASN A 476      12.354 182.457 242.365  1.00  0.00           C  
ATOM    921  OD1 ASN A 476      12.453 181.681 241.416  1.00  0.00           O  
ATOM    922  ND2 ASN A 476      11.392 183.366 242.449  1.00  0.00           N  
ATOM    923  N   ASN A 477      13.832 179.048 242.617  1.00  0.00           N  
ATOM    924  CA  ASN A 477      14.519 178.191 241.657  1.00  0.00           C  
ATOM    925  C   ASN A 477      14.785 178.855 240.315  1.00  0.00           C  
ATOM    926  O   ASN A 477      15.517 178.310 239.489  1.00  0.00           O  
ATOM    927  CB  ASN A 477      13.743 176.886 241.436  1.00  0.00           C  
ATOM    928  CG  ASN A 477      12.308 177.118 241.008  1.00  0.00           C  
ATOM    929  OD1 ASN A 477      12.029 177.937 240.132  1.00  0.00           O  
ATOM    930  ND2 ASN A 477      11.386 176.381 241.615  1.00  0.00           N  
ATOM    931  N   TYR A 478      14.197 180.025 240.089  1.00  0.00           N  
ATOM    932  CA  TYR A 478      14.415 180.730 238.832  1.00  0.00           C  
ATOM    933  C   TYR A 478      15.855 181.227 238.796  1.00  0.00           C  
ATOM    934  O   TYR A 478      16.435 181.415 237.726  1.00  0.00           O  
ATOM    935  CB  TYR A 478      13.469 181.925 238.697  1.00  0.00           C  
ATOM    936  CG  TYR A 478      13.518 182.570 237.330  1.00  0.00           C  
ATOM    937  CD1 TYR A 478      12.817 182.023 236.256  1.00  0.00           C  
ATOM    938  CD2 TYR A 478      14.302 183.700 237.097  1.00  0.00           C  
ATOM    939  CE1 TYR A 478      12.894 182.584 234.981  1.00  0.00           C  
ATOM    940  CE2 TYR A 478      14.389 184.268 235.826  1.00  0.00           C  
ATOM    941  CZ  TYR A 478      13.683 183.704 234.774  1.00  0.00           C  
ATOM    942  OH  TYR A 478      13.771 184.252 233.514  1.00  0.00           O  
ATOM    943  N   ASP A 479      16.426 181.434 239.978  1.00  0.00           N  
ATOM    944  CA  ASP A 479      17.798 181.911 240.102  1.00  0.00           C  
ATOM    945  C   ASP A 479      18.798 181.067 239.322  1.00  0.00           C  
ATOM    946  O   ASP A 479      19.771 181.594 238.785  1.00  0.00           O  
ATOM    947  CB  ASP A 479      18.213 181.950 241.575  1.00  0.00           C  
ATOM    948  CG  ASP A 479      17.530 183.064 242.345  1.00  0.00           C  
ATOM    949  OD1 ASP A 479      17.745 183.153 243.573  1.00  0.00           O  
ATOM    950  OD2 ASP A 479      16.787 183.854 241.725  1.00  0.00           O  
ATOM    951  N   TRP A 482      18.557 179.760 239.257  1.00  0.00           N  
ATOM    952  CA  TRP A 482      19.462 178.864 238.550  1.00  0.00           C  
ATOM    953  C   TRP A 482      18.908 178.281 237.251  1.00  0.00           C  
ATOM    954  O   TRP A 482      19.666 177.988 236.326  1.00  0.00           O  
ATOM    955  CB  TRP A 482      19.918 177.742 239.490  1.00  0.00           C  
ATOM    956  CG  TRP A 482      18.813 177.061 240.247  1.00  0.00           C  
ATOM    957  CD1 TRP A 482      17.940 176.129 239.766  1.00  0.00           C  
ATOM    958  CD2 TRP A 482      18.482 177.246 241.630  1.00  0.00           C  
ATOM    959  NE1 TRP A 482      17.088 175.718 240.765  1.00  0.00           N  
ATOM    960  CE2 TRP A 482      17.399 176.388 241.918  1.00  0.00           C  
ATOM    961  CE3 TRP A 482      18.996 178.054 242.653  1.00  0.00           C  
ATOM    962  CZ2 TRP A 482      16.821 176.312 243.190  1.00  0.00           C  
ATOM    963  CZ3 TRP A 482      18.420 177.979 243.918  1.00  0.00           C  
ATOM    964  CH2 TRP A 482      17.343 177.113 244.173  1.00  0.00           C  
ATOM    965  N   PHE A 485      17.592 178.116 237.175  1.00  0.00           N  
ATOM    966  CA  PHE A 485      16.968 177.580 235.970  1.00  0.00           C  
ATOM    967  C   PHE A 485      16.666 178.699 234.981  1.00  0.00           C  
ATOM    968  O   PHE A 485      16.491 178.455 233.788  1.00  0.00           O  
ATOM    969  CB  PHE A 485      15.664 176.853 236.318  1.00  0.00           C  
ATOM    970  CG  PHE A 485      15.861 175.465 236.861  1.00  0.00           C  
ATOM    971  CD1 PHE A 485      15.197 175.058 238.015  1.00  0.00           C  
ATOM    972  CD2 PHE A 485      16.690 174.557 236.208  1.00  0.00           C  
ATOM    973  CE1 PHE A 485      15.356 173.768 238.510  1.00  0.00           C  
ATOM    974  CE2 PHE A 485      16.856 173.264 236.695  1.00  0.00           C  
ATOM    975  CZ  PHE A 485      16.187 172.869 237.848  1.00  0.00           C  
ATOM    976  N   GLY A 486      16.612 179.928 235.489  1.00  0.00           N  
ATOM    977  CA  GLY A 486      16.309 181.076 234.651  1.00  0.00           C  
ATOM    978  C   GLY A 486      17.409 181.556 233.722  1.00  0.00           C  
ATOM    979  O   GLY A 486      17.195 182.481 232.938  1.00  0.00           O  
ATOM    980  N   ASN A 489      18.585 180.942 233.804  1.00  0.00           N  
ATOM    981  CA  ASN A 489      19.703 181.327 232.949  1.00  0.00           C  
ATOM    982  C   ASN A 489      20.511 180.100 232.545  1.00  0.00           C  
ATOM    983  O   ASN A 489      21.576 180.214 231.937  1.00  0.00           O  
ATOM    984  CB  ASN A 489      20.606 182.335 233.671  1.00  0.00           C  
ATOM    985  CG  ASN A 489      21.389 181.712 234.812  1.00  0.00           C  
ATOM    986  OD1 ASN A 489      20.815 181.135 235.736  1.00  0.00           O  
ATOM    987  ND2 ASN A 489      22.712 181.832 234.754  1.00  0.00           N  
ATOM    988  N   MET A 490      19.987 178.927 232.884  1.00  0.00           N  
ATOM    989  CA  MET A 490      20.640 177.663 232.568  1.00  0.00           C  
ATOM    990  C   MET A 490      20.362 177.247 231.124  1.00  0.00           C  
ATOM    991  O   MET A 490      19.229 177.327 230.652  1.00  0.00           O  
ATOM    992  CB  MET A 490      20.151 176.572 233.527  1.00  0.00           C  
ATOM    993  CG  MET A 490      20.768 175.205 233.286  1.00  0.00           C  
ATOM    994  SD  MET A 490      20.166 173.960 234.448  1.00  0.00           S  
ATOM    995  CE  MET A 490      21.384 174.097 235.760  1.00  0.00           C  
ATOM    996  N   ASN A 494      21.409 176.815 230.427  1.00  0.00           N  
ATOM    997  CA  ASN A 494      21.288 176.379 229.040  1.00  0.00           C  
ATOM    998  C   ASN A 494      20.459 175.103 228.969  1.00  0.00           C  
ATOM    999  O   ASN A 494      20.339 174.377 229.957  1.00  0.00           O  
ATOM   1000  CB  ASN A 494      22.678 176.128 228.446  1.00  0.00           C  
ATOM   1001  CG  ASN A 494      22.621 175.560 227.039  1.00  0.00           C  
ATOM   1002  OD1 ASN A 494      22.092 176.189 226.123  1.00  0.00           O  
ATOM   1003  ND2 ASN A 494      23.168 174.364 226.864  1.00  0.00           N  
ATOM   1004  N   VAL A 495      19.888 174.833 227.799  1.00  0.00           N  
ATOM   1005  CA  VAL A 495      19.077 173.637 227.614  1.00  0.00           C  
ATOM   1006  C   VAL A 495      19.961 172.395 227.552  1.00  0.00           C  
ATOM   1007  O   VAL A 495      19.686 171.393 228.214  1.00  0.00           O  
ATOM   1008  CB  VAL A 495      18.232 173.725 226.321  1.00  0.00           C  
ATOM   1009  CG1 VAL A 495      19.132 173.962 225.122  1.00  0.00           C  
ATOM   1010  CG2 VAL A 495      17.428 172.448 226.139  1.00  0.00           C  
ATOM   1011  N   LEU A 496      21.029 172.470 226.762  1.00  0.00           N  
ATOM   1012  CA  LEU A 496      21.951 171.352 226.616  1.00  0.00           C  
ATOM   1013  C   LEU A 496      22.581 171.015 227.961  1.00  0.00           C  
ATOM   1014  O   LEU A 496      22.736 169.844 228.308  1.00  0.00           O  
ATOM   1015  CB  LEU A 496      23.045 171.694 225.600  1.00  0.00           C  
ATOM   1016  CG  LEU A 496      22.570 172.112 224.204  1.00  0.00           C  
ATOM   1017  CD1 LEU A 496      23.774 172.409 223.326  1.00  0.00           C  
ATOM   1018  CD2 LEU A 496      21.723 171.009 223.590  1.00  0.00           C  
ATOM   1019  N   THR A 498      22.941 172.048 228.716  1.00  0.00           N  
ATOM   1020  CA  THR A 498      23.540 171.853 230.029  1.00  0.00           C  
ATOM   1021  C   THR A 498      22.562 171.066 230.894  1.00  0.00           C  
ATOM   1022  O   THR A 498      22.949 170.138 231.603  1.00  0.00           O  
ATOM   1023  CB  THR A 498      23.835 173.204 230.716  1.00  0.00           C  
ATOM   1024  OG1 THR A 498      24.676 173.998 229.871  1.00  0.00           O  
ATOM   1025  CG2 THR A 498      24.536 172.981 232.048  1.00  0.00           C  
ATOM   1026  N   PHE A 499      21.290 171.444 230.816  1.00  0.00           N  
ATOM   1027  CA  PHE A 499      20.231 170.793 231.579  1.00  0.00           C  
ATOM   1028  C   PHE A 499      20.112 169.313 231.231  1.00  0.00           C  
ATOM   1029  O   PHE A 499      20.242 168.447 232.096  1.00  0.00           O  
ATOM   1030  CB  PHE A 499      18.892 171.486 231.310  1.00  0.00           C  
ATOM   1031  CG  PHE A 499      17.721 170.829 231.983  1.00  0.00           C  
ATOM   1032  CD1 PHE A 499      17.635 170.781 233.370  1.00  0.00           C  
ATOM   1033  CD2 PHE A 499      16.704 170.253 231.229  1.00  0.00           C  
ATOM   1034  CE1 PHE A 499      16.551 170.169 233.999  1.00  0.00           C  
ATOM   1035  CE2 PHE A 499      15.615 169.639 231.847  1.00  0.00           C  
ATOM   1036  CZ  PHE A 499      15.539 169.598 233.234  1.00  0.00           C  
ATOM   1037  N   LEU A 500      19.863 169.031 229.956  1.00  0.00           N  
ATOM   1038  CA  LEU A 500      19.714 167.660 229.484  1.00  0.00           C  
ATOM   1039  C   LEU A 500      20.925 166.799 229.835  1.00  0.00           C  
ATOM   1040  O   LEU A 500      20.783 165.699 230.370  1.00  0.00           O  
ATOM   1041  CB  LEU A 500      19.496 167.651 227.969  1.00  0.00           C  
ATOM   1042  CG  LEU A 500      18.331 168.503 227.459  1.00  0.00           C  
ATOM   1043  CD1 LEU A 500      18.269 168.432 225.943  1.00  0.00           C  
ATOM   1044  CD2 LEU A 500      17.028 168.018 228.075  1.00  0.00           C  
ATOM   1045  N   ARG A 501      22.115 167.305 229.534  1.00  0.00           N  
ATOM   1046  CA  ARG A 501      23.346 166.575 229.808  1.00  0.00           C  
ATOM   1047  C   ARG A 501      23.583 166.327 231.296  1.00  0.00           C  
ATOM   1048  O   ARG A 501      23.445 165.203 231.778  1.00  0.00           O  
ATOM   1049  CB  ARG A 501      24.544 167.334 229.228  1.00  0.00           C  
ATOM   1050  CG  ARG A 501      24.588 167.371 227.710  1.00  0.00           C  
ATOM   1051  CD  ARG A 501      25.619 168.377 227.213  1.00  0.00           C  
ATOM   1052  NE  ARG A 501      26.972 168.085 227.681  1.00  0.00           N  
ATOM   1053  CZ  ARG A 501      27.688 167.030 227.303  1.00  0.00           C  
ATOM   1054  NH1 ARG A 501      27.186 166.154 226.444  1.00  0.00           N  
ATOM   1055  NH2 ARG A 501      28.913 166.854 227.780  1.00  0.00           N  
ATOM   1056  N   ASP A 502      23.936 167.388 232.013  1.00  0.00           N  
ATOM   1057  CA  ASP A 502      24.235 167.318 233.440  1.00  0.00           C  
ATOM   1058  C   ASP A 502      23.139 166.778 234.359  1.00  0.00           C  
ATOM   1059  O   ASP A 502      23.435 166.095 235.338  1.00  0.00           O  
ATOM   1060  CB  ASP A 502      24.673 168.699 233.934  1.00  0.00           C  
ATOM   1061  CG  ASP A 502      25.966 169.160 233.290  1.00  0.00           C  
ATOM   1062  OD1 ASP A 502      26.057 169.131 232.044  1.00  0.00           O  
ATOM   1063  OD2 ASP A 502      26.891 169.557 234.030  1.00  0.00           O  
ATOM   1064  N   ILE A 503      21.880 167.079 234.056  1.00  0.00           N  
ATOM   1065  CA  ILE A 503      20.781 166.614 234.900  1.00  0.00           C  
ATOM   1066  C   ILE A 503      20.001 165.447 234.300  1.00  0.00           C  
ATOM   1067  O   ILE A 503      19.666 164.491 234.999  1.00  0.00           O  
ATOM   1068  CB  ILE A 503      19.785 167.759 235.193  1.00  0.00           C  
ATOM   1069  CG1 ILE A 503      20.512 168.917 235.883  1.00  0.00           C  
ATOM   1070  CG2 ILE A 503      18.649 167.248 236.071  1.00  0.00           C  
ATOM   1071  CD1 ILE A 503      19.634 170.123 236.144  1.00  0.00           C  
ATOM   1072  N   GLY A 840      19.717 165.530 233.006  1.00  0.00           N  
ATOM   1073  CA  GLY A 840      18.960 164.484 232.344  1.00  0.00           C  
ATOM   1074  C   GLY A 840      19.609 163.113 232.303  1.00  0.00           C  
ATOM   1075  O   GLY A 840      18.923 162.097 232.422  1.00  0.00           O  
ATOM   1076  N   LYS A 841      20.926 163.076 232.138  1.00  0.00           N  
ATOM   1077  CA  LYS A 841      21.645 161.808 232.066  1.00  0.00           C  
ATOM   1078  C   LYS A 841      21.430 160.955 233.311  1.00  0.00           C  
ATOM   1079  O   LYS A 841      21.648 159.744 233.285  1.00  0.00           O  
ATOM   1080  CB  LYS A 841      23.142 162.056 231.879  1.00  0.00           C  
ATOM   1081  CG  LYS A 841      23.838 162.623 233.104  1.00  0.00           C  
ATOM   1082  CD  LYS A 841      25.323 162.809 232.847  1.00  0.00           C  
ATOM   1083  CE  LYS A 841      26.027 163.398 234.057  1.00  0.00           C  
ATOM   1084  NZ  LYS A 841      27.483 163.580 233.806  1.00  0.00           N  
ATOM   1085  N   HIS A 844      21.000 161.588 234.397  1.00  0.00           N  
ATOM   1086  CA  HIS A 844      20.767 160.879 235.650  1.00  0.00           C  
ATOM   1087  C   HIS A 844      19.322 160.424 235.821  1.00  0.00           C  
ATOM   1088  O   HIS A 844      18.894 160.111 236.933  1.00  0.00           O  
ATOM   1089  CB  HIS A 844      21.166 161.765 236.835  1.00  0.00           C  
ATOM   1090  CG  HIS A 844      22.635 162.047 236.912  1.00  0.00           C  
ATOM   1091  ND1 HIS A 844      23.568 161.064 237.161  1.00  0.00           N  
ATOM   1092  CD2 HIS A 844      23.330 163.199 236.770  1.00  0.00           C  
ATOM   1093  CE1 HIS A 844      24.776 161.599 237.169  1.00  0.00           C  
ATOM   1094  NE2 HIS A 844      24.659 162.894 236.934  1.00  0.00           N  
ATOM   1095  N   PHE A 845      18.568 160.387 234.727  1.00  0.00           N  
ATOM   1096  CA  PHE A 845      17.175 159.963 234.791  1.00  0.00           C  
ATOM   1097  C   PHE A 845      16.808 158.933 233.733  1.00  0.00           C  
ATOM   1098  O   PHE A 845      17.131 159.087 232.554  1.00  0.00           O  
ATOM   1099  CB  PHE A 845      16.236 161.168 234.668  1.00  0.00           C  
ATOM   1100  CG  PHE A 845      16.209 162.042 235.887  1.00  0.00           C  
ATOM   1101  CD1 PHE A 845      17.293 162.850 236.209  1.00  0.00           C  
ATOM   1102  CD2 PHE A 845      15.098 162.049 236.724  1.00  0.00           C  
ATOM   1103  CE1 PHE A 845      17.274 163.653 237.347  1.00  0.00           C  
ATOM   1104  CE2 PHE A 845      15.067 162.847 237.864  1.00  0.00           C  
ATOM   1105  CZ  PHE A 845      16.157 163.651 238.176  1.00  0.00           C  
ATOM   1106  N   SER A 846      16.124 157.882 234.173  1.00  0.00           N  
ATOM   1107  CA  SER A 846      15.685 156.814 233.287  1.00  0.00           C  
ATOM   1108  C   SER A 846      14.217 157.019 232.929  1.00  0.00           C  
ATOM   1109  O   SER A 846      13.355 157.038 233.806  1.00  0.00           O  
ATOM   1110  CB  SER A 846      15.862 155.457 233.976  1.00  0.00           C  
ATOM   1111  OG  SER A 846      15.308 154.411 233.198  1.00  0.00           O  
ATOM   1112  N   VAL A 847      13.934 157.179 231.640  1.00  0.00           N  
ATOM   1113  CA  VAL A 847      12.562 157.376 231.191  1.00  0.00           C  
ATOM   1114  C   VAL A 847      11.711 156.192 231.634  1.00  0.00           C  
ATOM   1115  O   VAL A 847      10.556 156.354 232.024  1.00  0.00           O  
ATOM   1116  CB  VAL A 847      12.484 157.498 229.653  1.00  0.00           C  
ATOM   1117  CG1 VAL A 847      11.046 157.730 229.221  1.00  0.00           C  
ATOM   1118  CG2 VAL A 847      13.371 158.639 229.176  1.00  0.00           C  
ATOM   1119  N   ASN A 848      12.298 155.001 231.577  1.00  0.00           N  
ATOM   1120  CA  ASN A 848      11.606 153.778 231.964  1.00  0.00           C  
ATOM   1121  C   ASN A 848      10.997 153.877 233.360  1.00  0.00           C  
ATOM   1122  O   ASN A 848       9.844 153.496 233.567  1.00  0.00           O  
ATOM   1123  CB  ASN A 848      12.571 152.592 231.909  1.00  0.00           C  
ATOM   1124  CG  ASN A 848      13.175 152.395 230.532  1.00  0.00           C  
ATOM   1125  OD1 ASN A 848      13.846 153.282 230.002  1.00  0.00           O  
ATOM   1126  ND2 ASN A 848      12.941 151.227 229.944  1.00  0.00           N  
ATOM   1127  N   GLN A 849      11.768 154.391 234.316  1.00  0.00           N  
ATOM   1128  CA  GLN A 849      11.283 154.520 235.686  1.00  0.00           C  
ATOM   1129  C   GLN A 849      10.489 155.803 235.915  1.00  0.00           C  
ATOM   1130  O   GLN A 849       9.716 155.898 236.868  1.00  0.00           O  
ATOM   1131  CB  GLN A 849      12.449 154.439 236.678  1.00  0.00           C  
ATOM   1132  CG  GLN A 849      13.497 155.527 236.530  1.00  0.00           C  
ATOM   1133  CD  GLN A 849      14.630 155.381 237.531  1.00  0.00           C  
ATOM   1134  OE1 GLN A 849      15.545 156.204 237.576  1.00  0.00           O  
ATOM   1135  NE2 GLN A 849      14.575 154.329 238.340  1.00  0.00           N  
ATOM   1136  N   MET A 850      10.678 156.789 235.044  1.00  0.00           N  
ATOM   1137  CA  MET A 850       9.950 158.046 235.162  1.00  0.00           C  
ATOM   1138  C   MET A 850       8.478 157.792 234.865  1.00  0.00           C  
ATOM   1139  O   MET A 850       7.593 158.409 235.461  1.00  0.00           O  
ATOM   1140  CB  MET A 850      10.487 159.079 234.168  1.00  0.00           C  
ATOM   1141  CG  MET A 850      11.829 159.685 234.531  1.00  0.00           C  
ATOM   1142  SD  MET A 850      12.376 160.870 233.280  1.00  0.00           S  
ATOM   1143  CE  MET A 850      11.220 162.203 233.551  1.00  0.00           C  
ATOM   1144  N   ILE A 851       8.233 156.872 233.939  1.00  0.00           N  
ATOM   1145  CA  ILE A 851       6.882 156.515 233.520  1.00  0.00           C  
ATOM   1146  C   ILE A 851       6.077 155.806 234.605  1.00  0.00           C  
ATOM   1147  O   ILE A 851       4.891 156.081 234.787  1.00  0.00           O  
ATOM   1148  CB  ILE A 851       6.915 155.598 232.276  1.00  0.00           C  
ATOM   1149  CG1 ILE A 851       7.710 156.264 231.148  1.00  0.00           C  
ATOM   1150  CG2 ILE A 851       5.498 155.282 231.825  1.00  0.00           C  
ATOM   1151  CD1 ILE A 851       7.155 157.599 230.691  1.00  0.00           C  
ATOM   1152  N   ASN A1160       6.723 154.889 235.320  1.00  0.00           N  
ATOM   1153  CA  ASN A1160       6.049 154.130 236.366  1.00  0.00           C  
ATOM   1154  C   ASN A1160       5.861 154.875 237.686  1.00  0.00           C  
ATOM   1155  O   ASN A1160       5.506 154.269 238.698  1.00  0.00           O  
ATOM   1156  CB  ASN A1160       6.789 152.812 236.620  1.00  0.00           C  
ATOM   1157  CG  ASN A1160       8.253 153.017 236.944  1.00  0.00           C  
ATOM   1158  OD1 ASN A1160       8.599 153.715 237.898  1.00  0.00           O  
ATOM   1159  ND2 ASN A1160       9.125 152.403 236.153  1.00  0.00           N  
ATOM   1160  N   LYS A1161       6.097 156.184 237.683  1.00  0.00           N  
ATOM   1161  CA  LYS A1161       5.920 156.974 238.896  1.00  0.00           C  
ATOM   1162  C   LYS A1161       4.447 157.343 239.041  1.00  0.00           C  
ATOM   1163  O   LYS A1161       3.858 157.942 238.141  1.00  0.00           O  
ATOM   1164  CB  LYS A1161       6.772 158.245 238.844  1.00  0.00           C  
ATOM   1165  CG  LYS A1161       8.272 157.990 238.841  1.00  0.00           C  
ATOM   1166  CD  LYS A1161       9.061 159.289 238.931  1.00  0.00           C  
ATOM   1167  CE  LYS A1161       8.874 159.971 240.281  1.00  0.00           C  
ATOM   1168  NZ  LYS A1161       9.417 159.157 241.402  1.00  0.00           N  
ATOM   1169  N   GLU A1162       3.860 156.973 240.176  1.00  0.00           N  
ATOM   1170  CA  GLU A1162       2.452 157.246 240.455  1.00  0.00           C  
ATOM   1171  C   GLU A1162       2.015 158.662 240.094  1.00  0.00           C  
ATOM   1172  O   GLU A1162       0.948 158.861 239.512  1.00  0.00           O  
ATOM   1173  CB  GLU A1162       2.153 156.989 241.935  1.00  0.00           C  
ATOM   1174  CG  GLU A1162       1.338 155.733 242.197  1.00  0.00           C  
ATOM   1175  CD  GLU A1162       1.948 154.499 241.565  1.00  0.00           C  
ATOM   1176  OE1 GLU A1162       3.109 154.172 241.890  1.00  0.00           O  
ATOM   1177  OE2 GLU A1162       1.263 153.854 240.741  1.00  0.00           O  
ATOM   1178  N   ALA A1163       2.843 159.640 240.441  1.00  0.00           N  
ATOM   1179  CA  ALA A1163       2.541 161.040 240.165  1.00  0.00           C  
ATOM   1180  C   ALA A1163       2.162 161.304 238.708  1.00  0.00           C  
ATOM   1181  O   ALA A1163       1.468 162.277 238.411  1.00  0.00           O  
ATOM   1182  CB  ALA A1163       3.731 161.911 240.557  1.00  0.00           C  
ATOM   1183  N   VAL A1164       2.614 160.441 237.802  1.00  0.00           N  
ATOM   1184  CA  VAL A1164       2.319 160.608 236.380  1.00  0.00           C  
ATOM   1185  C   VAL A1164       1.769 159.336 235.744  1.00  0.00           C  
ATOM   1186  O   VAL A1164       1.481 159.307 234.548  1.00  0.00           O  
ATOM   1187  CB  VAL A1164       3.582 161.030 235.596  1.00  0.00           C  
ATOM   1188  CG1 VAL A1164       4.118 162.344 236.139  1.00  0.00           C  
ATOM   1189  CG2 VAL A1164       4.644 159.941 235.693  1.00  0.00           C  
ATOM   1190  N   LYS A1165       1.623 158.291 236.550  1.00  0.00           N  
ATOM   1191  CA  LYS A1165       1.127 157.006 236.072  1.00  0.00           C  
ATOM   1192  C   LYS A1165      -0.116 157.140 235.193  1.00  0.00           C  
ATOM   1193  O   LYS A1165      -0.057 156.922 233.983  1.00  0.00           O  
ATOM   1194  CB  LYS A1165       0.820 156.098 237.265  1.00  0.00           C  
ATOM   1195  CG  LYS A1165       1.006 154.615 236.989  1.00  0.00           C  
ATOM   1196  CD  LYS A1165       2.448 154.314 236.602  1.00  0.00           C  
ATOM   1197  CE  LYS A1165       2.705 152.819 236.537  1.00  0.00           C  
ATOM   1198  NZ  LYS A1165       2.529 152.179 237.871  1.00  0.00           N  
ATOM   1199  N   GLN A1166      -1.238 157.504 235.807  1.00  0.00           N  
ATOM   1200  CA  GLN A1166      -2.501 157.660 235.091  1.00  0.00           C  
ATOM   1201  C   GLN A1166      -2.372 158.490 233.815  1.00  0.00           C  
ATOM   1202  O   GLN A1166      -2.985 158.172 232.796  1.00  0.00           O  
ATOM   1203  CB  GLN A1166      -3.545 158.302 236.010  1.00  0.00           C  
ATOM   1204  CG  GLN A1166      -3.133 159.657 236.572  1.00  0.00           C  
ATOM   1205  CD  GLN A1166      -4.212 160.291 237.433  1.00  0.00           C  
ATOM   1206  OE1 GLN A1166      -4.659 159.708 238.420  1.00  0.00           O  
ATOM   1207  NE2 GLN A1166      -4.634 161.495 237.060  1.00  0.00           N  
ATOM   1208  N   ARG A1167      -1.570 159.546 233.876  1.00  0.00           N  
ATOM   1209  CA  ARG A1167      -1.368 160.439 232.739  1.00  0.00           C  
ATOM   1210  C   ARG A1167      -0.705 159.789 231.528  1.00  0.00           C  
ATOM   1211  O   ARG A1167      -0.670 160.379 230.450  1.00  0.00           O  
ATOM   1212  CB  ARG A1167      -0.540 161.651 233.175  1.00  0.00           C  
ATOM   1213  CG  ARG A1167      -1.236 162.542 234.191  1.00  0.00           C  
ATOM   1214  CD  ARG A1167      -2.372 163.324 233.548  1.00  0.00           C  
ATOM   1215  NE  ARG A1167      -1.876 164.394 232.688  1.00  0.00           N  
ATOM   1216  CZ  ARG A1167      -1.231 165.469 233.132  1.00  0.00           C  
ATOM   1217  NH1 ARG A1167      -1.003 165.620 234.431  1.00  0.00           N  
ATOM   1218  NH2 ARG A1167      -0.812 166.395 232.280  1.00  0.00           N  
ATOM   1219  N   LEU A1168      -0.186 158.578 231.696  1.00  0.00           N  
ATOM   1220  CA  LEU A1168       0.489 157.893 230.596  1.00  0.00           C  
ATOM   1221  C   LEU A1168      -0.225 156.624 230.159  1.00  0.00           C  
ATOM   1222  O   LEU A1168      -0.032 156.140 229.044  1.00  0.00           O  
ATOM   1223  CB  LEU A1168       1.921 157.551 231.002  1.00  0.00           C  
ATOM   1224  CG  LEU A1168       2.825 158.751 231.279  1.00  0.00           C  
ATOM   1225  CD1 LEU A1168       4.113 158.277 231.914  1.00  0.00           C  
ATOM   1226  CD2 LEU A1168       3.094 159.499 229.984  1.00  0.00           C  
ATOM   1227  N   ASN A1169      -1.043 156.086 231.053  1.00  0.00           N  
ATOM   1228  CA  ASN A1169      -1.789 154.871 230.770  1.00  0.00           C  
ATOM   1229  C   ASN A1169      -3.192 155.209 230.283  1.00  0.00           C  
ATOM   1230  O   ASN A1169      -3.592 154.831 229.181  1.00  0.00           O  
ATOM   1231  CB  ASN A1169      -1.879 154.013 232.037  1.00  0.00           C  
ATOM   1232  CG  ASN A1169      -2.958 152.944 231.953  1.00  0.00           C  
ATOM   1233  OD1 ASN A1169      -3.434 152.452 232.976  1.00  0.00           O  
ATOM   1234  ND2 ASN A1169      -3.340 152.574 230.735  1.00  0.00           N  
ATOM   1235  N   ARG A1170      -3.921 155.947 231.114  1.00  0.00           N  
ATOM   1236  CA  ARG A1170      -5.303 156.321 230.835  1.00  0.00           C  
ATOM   1237  C   ARG A1170      -5.783 156.650 229.429  1.00  0.00           C  
ATOM   1238  O   ARG A1170      -5.020 156.920 228.502  1.00  0.00           O  
ATOM   1239  CB  ARG A1170      -5.744 157.463 231.760  1.00  0.00           C  
ATOM   1240  CG  ARG A1170      -6.565 156.984 232.947  1.00  0.00           C  
ATOM   1241  CD  ARG A1170      -7.330 158.114 233.617  1.00  0.00           C  
ATOM   1242  NE  ARG A1170      -8.124 157.643 234.749  1.00  0.00           N  
ATOM   1243  CZ  ARG A1170      -7.625 156.975 235.784  1.00  0.00           C  
ATOM   1244  NH1 ARG A1170      -6.329 156.696 235.833  1.00  0.00           N  
ATOM   1245  NH2 ARG A1170      -8.422 156.581 236.768  1.00  0.00           N  
ATOM   1246  N   GLU A1171      -7.107 156.611 229.333  1.00  0.00           N  
ATOM   1247  CA  GLU A1171      -7.903 156.894 228.153  1.00  0.00           C  
ATOM   1248  C   GLU A1171      -7.463 158.167 227.438  1.00  0.00           C  
ATOM   1249  O   GLU A1171      -6.761 158.103 226.431  1.00  0.00           O  
ATOM   1250  CB  GLU A1171      -9.348 157.035 228.606  1.00  0.00           C  
ATOM   1251  CG  GLU A1171      -9.411 157.444 230.073  1.00  0.00           C  
ATOM   1252  CD  GLU A1171     -10.473 158.466 230.368  1.00  0.00           C  
ATOM   1253  OE1 GLU A1171     -10.397 159.576 229.804  1.00  0.00           O  
ATOM   1254  OE2 GLU A1171     -11.378 158.154 231.172  1.00  0.00           O  
ATOM   1255  N   ASP A1177      -7.881 159.320 227.965  1.00  0.00           N  
ATOM   1256  CA  ASP A1177      -7.541 160.612 227.360  1.00  0.00           C  
ATOM   1257  C   ASP A1177      -6.675 161.518 228.233  1.00  0.00           C  
ATOM   1258  O   ASP A1177      -6.607 162.728 227.997  1.00  0.00           O  
ATOM   1259  CB  ASP A1177      -8.819 161.357 226.953  1.00  0.00           C  
ATOM   1260  CG  ASP A1177      -9.786 160.482 226.181  1.00  0.00           C  
ATOM   1261  OD1 ASP A1177     -10.876 160.957 225.817  1.00  0.00           O  
ATOM   1262  OD2 ASP A1177      -9.453 159.304 225.940  1.00  0.00           O  
ATOM   1263  N   GLN A1178      -6.021 160.950 229.243  1.00  0.00           N  
ATOM   1264  CA  GLN A1178      -5.137 161.739 230.095  1.00  0.00           C  
ATOM   1265  C   GLN A1178      -3.747 161.668 229.484  1.00  0.00           C  
ATOM   1266  O   GLN A1178      -3.088 160.635 229.561  1.00  0.00           O  
ATOM   1267  CB  GLN A1178      -5.059 161.185 231.523  1.00  0.00           C  
ATOM   1268  CG  GLN A1178      -6.308 161.345 232.363  1.00  0.00           C  
ATOM   1269  CD  GLN A1178      -6.027 161.157 233.841  1.00  0.00           C  
ATOM   1270  OE1 GLN A1178      -5.506 160.126 234.259  1.00  0.00           O  
ATOM   1271  NE2 GLN A1178      -6.371 162.159 234.640  1.00  0.00           N  
ATOM   1272  N   GLY A1191      -3.303 162.758 228.871  1.00  0.00           N  
ATOM   1273  CA  GLY A1191      -1.983 162.764 228.274  1.00  0.00           C  
ATOM   1274  C   GLY A1191      -1.083 163.692 229.056  1.00  0.00           C  
ATOM   1275  O   GLY A1191      -1.499 164.248 230.068  1.00  0.00           O  
ATOM   1276  N   ILE A1192       0.152 163.861 228.603  1.00  0.00           N  
ATOM   1277  CA  ILE A1192       1.074 164.751 229.292  1.00  0.00           C  
ATOM   1278  C   ILE A1192       2.149 165.201 228.316  1.00  0.00           C  
ATOM   1279  O   ILE A1192       2.779 164.382 227.648  1.00  0.00           O  
ATOM   1280  CB  ILE A1192       1.715 164.052 230.517  1.00  0.00           C  
ATOM   1281  CG1 ILE A1192       2.572 165.046 231.302  1.00  0.00           C  
ATOM   1282  CG2 ILE A1192       2.542 162.863 230.064  1.00  0.00           C  
ATOM   1283  CD1 ILE A1192       3.143 164.474 232.589  1.00  0.00           C  
ATOM   1284  N   SER A1193       2.336 166.511 228.222  1.00  0.00           N  
ATOM   1285  CA  SER A1193       3.325 167.077 227.317  1.00  0.00           C  
ATOM   1286  C   SER A1193       4.729 166.840 227.848  1.00  0.00           C  
ATOM   1287  O   SER A1193       4.920 166.561 229.032  1.00  0.00           O  
ATOM   1288  CB  SER A1193       3.093 168.580 227.154  1.00  0.00           C  
ATOM   1289  OG  SER A1193       3.388 169.267 228.356  1.00  0.00           O  
ATOM   1290  N   PHE A1194       5.709 166.950 226.959  1.00  0.00           N  
ATOM   1291  CA  PHE A1194       7.102 166.767 227.333  1.00  0.00           C  
ATOM   1292  C   PHE A1194       7.448 167.826 228.372  1.00  0.00           C  
ATOM   1293  O   PHE A1194       8.333 167.635 229.206  1.00  0.00           O  
ATOM   1294  CB  PHE A1194       7.991 166.915 226.094  1.00  0.00           C  
ATOM   1295  CG  PHE A1194       9.461 166.806 226.377  1.00  0.00           C  
ATOM   1296  CD1 PHE A1194      10.161 167.875 226.930  1.00  0.00           C  
ATOM   1297  CD2 PHE A1194      10.149 165.632 226.092  1.00  0.00           C  
ATOM   1298  CE1 PHE A1194      11.524 167.775 227.194  1.00  0.00           C  
ATOM   1299  CE2 PHE A1194      11.511 165.522 226.353  1.00  0.00           C  
ATOM   1300  CZ  PHE A1194      12.199 166.596 226.904  1.00  0.00           C  
ATOM   1301  N   THR A1195       6.725 168.940 228.318  1.00  0.00           N  
ATOM   1302  CA  THR A1195       6.931 170.050 229.239  1.00  0.00           C  
ATOM   1303  C   THR A1195       6.801 169.613 230.694  1.00  0.00           C  
ATOM   1304  O   THR A1195       7.779 169.612 231.442  1.00  0.00           O  
ATOM   1305  CB  THR A1195       5.911 171.178 228.987  1.00  0.00           C  
ATOM   1306  OG1 THR A1195       6.026 171.634 227.634  1.00  0.00           O  
ATOM   1307  CG2 THR A1195       6.160 172.343 229.933  1.00  0.00           C  
ATOM   1308  N   GLU A1196       5.587 169.241 231.085  1.00  0.00           N  
ATOM   1309  CA  GLU A1196       5.317 168.822 232.454  1.00  0.00           C  
ATOM   1310  C   GLU A1196       5.928 167.466 232.786  1.00  0.00           C  
ATOM   1311  O   GLU A1196       5.954 167.061 233.949  1.00  0.00           O  
ATOM   1312  CB  GLU A1196       3.807 168.780 232.699  1.00  0.00           C  
ATOM   1313  CG  GLU A1196       3.081 170.037 232.257  1.00  0.00           C  
ATOM   1314  CD  GLU A1196       1.636 170.062 232.705  1.00  0.00           C  
ATOM   1315  OE1 GLU A1196       0.929 169.054 232.494  1.00  0.00           O  
ATOM   1316  OE2 GLU A1196       1.208 171.093 233.265  1.00  0.00           O  
ATOM   1317  N   PHE A1198       6.413 166.762 231.769  1.00  0.00           N  
ATOM   1318  CA  PHE A1198       7.026 165.458 231.981  1.00  0.00           C  
ATOM   1319  C   PHE A1198       8.421 165.639 232.569  1.00  0.00           C  
ATOM   1320  O   PHE A1198       8.931 164.761 233.265  1.00  0.00           O  
ATOM   1321  CB  PHE A1198       7.120 164.688 230.660  1.00  0.00           C  
ATOM   1322  CG  PHE A1198       7.707 163.310 230.801  1.00  0.00           C  
ATOM   1323  CD1 PHE A1198       7.100 162.361 231.618  1.00  0.00           C  
ATOM   1324  CD2 PHE A1198       8.865 162.959 230.116  1.00  0.00           C  
ATOM   1325  CE1 PHE A1198       7.638 161.080 231.752  1.00  0.00           C  
ATOM   1326  CE2 PHE A1198       9.411 161.682 230.242  1.00  0.00           C  
ATOM   1327  CZ  PHE A1198       8.796 160.742 231.061  1.00  0.00           C  
ATOM   1328  N   SER A1199       9.027 166.788 232.286  1.00  0.00           N  
ATOM   1329  CA  SER A1199      10.365 167.096 232.776  1.00  0.00           C  
ATOM   1330  C   SER A1199      10.339 167.825 234.117  1.00  0.00           C  
ATOM   1331  O   SER A1199      11.384 168.047 234.730  1.00  0.00           O  
ATOM   1332  CB  SER A1199      11.111 167.952 231.751  1.00  0.00           C  
ATOM   1333  OG  SER A1199      10.463 169.196 231.560  1.00  0.00           O  
ATOM   1334  N   TYR A1200       9.145 168.199 234.567  1.00  0.00           N  
ATOM   1335  CA  TYR A1200       8.995 168.908 235.833  1.00  0.00           C  
ATOM   1336  C   TYR A1200       9.743 168.183 236.948  1.00  0.00           C  
ATOM   1337  O   TYR A1200      10.437 168.807 237.751  1.00  0.00           O  
ATOM   1338  CB  TYR A1200       7.516 169.014 236.210  1.00  0.00           C  
ATOM   1339  CG  TYR A1200       7.241 169.986 237.335  1.00  0.00           C  
ATOM   1340  CD1 TYR A1200       7.029 171.339 237.075  1.00  0.00           C  
ATOM   1341  CD2 TYR A1200       7.209 169.557 238.661  1.00  0.00           C  
ATOM   1342  CE1 TYR A1200       6.790 172.240 238.106  1.00  0.00           C  
ATOM   1343  CE2 TYR A1200       6.975 170.450 239.702  1.00  0.00           C  
ATOM   1344  CZ  TYR A1200       6.764 171.791 239.417  1.00  0.00           C  
ATOM   1345  OH  TYR A1200       6.519 172.682 240.438  1.00  0.00           O  
ATOM   1346  N   ASN A1201       9.593 166.862 236.986  1.00  0.00           N  
ATOM   1347  CA  ASN A1201      10.233 166.033 238.001  1.00  0.00           C  
ATOM   1348  C   ASN A1201      11.725 166.326 238.133  1.00  0.00           C  
ATOM   1349  O   ASN A1201      12.246 166.437 239.244  1.00  0.00           O  
ATOM   1350  CB  ASN A1201      10.025 164.552 237.669  1.00  0.00           C  
ATOM   1351  CG  ASN A1201      10.489 163.637 238.782  1.00  0.00           C  
ATOM   1352  OD1 ASN A1201       9.985 163.701 239.902  1.00  0.00           O  
ATOM   1353  ND2 ASN A1201      11.456 162.776 238.478  1.00  0.00           N  
ATOM   1354  N   LEU A1202      12.411 166.447 237.003  1.00  0.00           N  
ATOM   1355  CA  LEU A1202      13.841 166.731 237.014  1.00  0.00           C  
ATOM   1356  C   LEU A1202      14.112 168.096 237.635  1.00  0.00           C  
ATOM   1357  O   LEU A1202      15.046 168.257 238.423  1.00  0.00           O  
ATOM   1358  CB  LEU A1202      14.406 166.695 235.590  1.00  0.00           C  
ATOM   1359  CG  LEU A1202      14.579 165.325 234.926  1.00  0.00           C  
ATOM   1360  CD1 LEU A1202      13.252 164.594 234.871  1.00  0.00           C  
ATOM   1361  CD2 LEU A1202      15.139 165.512 233.527  1.00  0.00           C  
ATOM   1362  N   LEU A1203      13.287 169.074 237.277  1.00  0.00           N  
ATOM   1363  CA  LEU A1203      13.434 170.430 237.791  1.00  0.00           C  
ATOM   1364  C   LEU A1203      13.355 170.475 239.313  1.00  0.00           C  
ATOM   1365  O   LEU A1203      14.201 171.090 239.964  1.00  0.00           O  
ATOM   1366  CB  LEU A1203      12.364 171.340 237.184  1.00  0.00           C  
ATOM   1367  CG  LEU A1203      12.447 171.528 235.666  1.00  0.00           C  
ATOM   1368  CD1 LEU A1203      11.260 172.340 235.183  1.00  0.00           C  
ATOM   1369  CD2 LEU A1203      13.751 172.222 235.307  1.00  0.00           C  
ATOM   1370  N   GLN A1204      12.341 169.831 239.884  1.00  0.00           N  
ATOM   1371  CA  GLN A1204      12.199 169.818 241.336  1.00  0.00           C  
ATOM   1372  C   GLN A1204      13.261 168.905 241.932  1.00  0.00           C  
ATOM   1373  O   GLN A1204      13.628 169.039 243.099  1.00  0.00           O  
ATOM   1374  CB  GLN A1204      10.807 169.334 241.754  1.00  0.00           C  
ATOM   1375  CG  GLN A1204      10.554 169.485 243.249  1.00  0.00           C  
ATOM   1376  CD  GLN A1204       9.139 169.131 243.658  1.00  0.00           C  
ATOM   1377  OE1 GLN A1204       8.171 169.572 243.039  1.00  0.00           O  
ATOM   1378  NE2 GLN A1204       9.012 168.341 244.717  1.00  0.00           N  
ATOM   1379  N   GLY A1205      13.750 167.975 241.118  1.00  0.00           N  
ATOM   1380  CA  GLY A1205      14.779 167.063 241.577  1.00  0.00           C  
ATOM   1381  C   GLY A1205      16.073 167.823 241.783  1.00  0.00           C  
ATOM   1382  O   GLY A1205      16.697 167.730 242.842  1.00  0.00           O  
ATOM   1383  N   TYR A1206      16.473 168.582 240.768  1.00  0.00           N  
ATOM   1384  CA  TYR A1206      17.695 169.374 240.836  1.00  0.00           C  
ATOM   1385  C   TYR A1206      17.610 170.353 242.001  1.00  0.00           C  
ATOM   1386  O   TYR A1206      18.575 170.532 242.742  1.00  0.00           O  
ATOM   1387  CB  TYR A1206      17.901 170.145 239.531  1.00  0.00           C  
ATOM   1388  CG  TYR A1206      19.194 170.925 239.474  1.00  0.00           C  
ATOM   1389  CD1 TYR A1206      20.426 170.279 239.572  1.00  0.00           C  
ATOM   1390  CD2 TYR A1206      19.189 172.310 239.316  1.00  0.00           C  
ATOM   1391  CE1 TYR A1206      21.622 170.992 239.512  1.00  0.00           C  
ATOM   1392  CE2 TYR A1206      20.379 173.034 239.255  1.00  0.00           C  
ATOM   1393  CZ  TYR A1206      21.590 172.368 239.354  1.00  0.00           C  
ATOM   1394  OH  TYR A1206      22.768 173.075 239.295  1.00  0.00           O  
ATOM   1395  N   ASP A1207      16.448 170.981 242.153  1.00  0.00           N  
ATOM   1396  CA  ASP A1207      16.223 171.942 243.229  1.00  0.00           C  
ATOM   1397  C   ASP A1207      16.729 171.419 244.566  1.00  0.00           C  
ATOM   1398  O   ASP A1207      17.410 172.132 245.302  1.00  0.00           O  
ATOM   1399  CB  ASP A1207      14.731 172.266 243.352  1.00  0.00           C  
ATOM   1400  CG  ASP A1207      14.263 173.289 242.333  1.00  0.00           C  
ATOM   1401  OD1 ASP A1207      13.040 173.528 242.252  1.00  0.00           O  
ATOM   1402  OD2 ASP A1207      15.113 173.861 241.620  1.00  0.00           O  
ATOM   1403  N   PHE A1208      16.394 170.170 244.877  1.00  0.00           N  
ATOM   1404  CA  PHE A1208      16.813 169.567 246.137  1.00  0.00           C  
ATOM   1405  C   PHE A1208      18.336 169.574 246.248  1.00  0.00           C  
ATOM   1406  O   PHE A1208      18.895 170.089 247.217  1.00  0.00           O  
ATOM   1407  CB  PHE A1208      16.304 168.124 246.238  1.00  0.00           C  
ATOM   1408  CG  PHE A1208      16.144 167.634 247.652  1.00  0.00           C  
ATOM   1409  CD1 PHE A1208      16.916 168.162 248.684  1.00  0.00           C  
ATOM   1410  CD2 PHE A1208      15.223 166.638 247.954  1.00  0.00           C  
ATOM   1411  CE1 PHE A1208      16.770 167.710 249.990  1.00  0.00           C  
ATOM   1412  CE2 PHE A1208      15.070 166.175 249.260  1.00  0.00           C  
ATOM   1413  CZ  PHE A1208      15.845 166.713 250.279  1.00  0.00           C  
ATOM   1414  N   ALA A1209      19.001 169.000 245.250  1.00  0.00           N  
ATOM   1415  CA  ALA A1209      20.457 168.938 245.236  1.00  0.00           C  
ATOM   1416  C   ALA A1209      21.060 170.338 245.267  1.00  0.00           C  
ATOM   1417  O   ALA A1209      22.014 170.596 246.001  1.00  0.00           O  
ATOM   1418  CB  ALA A1209      20.935 168.189 243.996  1.00  0.00           C  
ATOM   1419  N   CYS A1210      20.496 171.239 244.470  1.00  0.00           N  
ATOM   1420  CA  CYS A1210      20.977 172.613 244.403  1.00  0.00           C  
ATOM   1421  C   CYS A1210      20.914 173.284 245.773  1.00  0.00           C  
ATOM   1422  O   CYS A1210      21.823 174.022 246.156  1.00  0.00           O  
ATOM   1423  CB  CYS A1210      20.147 173.413 243.396  1.00  0.00           C  
ATOM   1424  SG  CYS A1210      20.738 175.099 243.122  1.00  0.00           S  
ATOM   1425  N   LEU A1211      19.837 173.026 246.509  1.00  0.00           N  
ATOM   1426  CA  LEU A1211      19.669 173.606 247.836  1.00  0.00           C  
ATOM   1427  C   LEU A1211      20.573 172.910 248.843  1.00  0.00           C  
ATOM   1428  O   LEU A1211      21.057 173.530 249.789  1.00  0.00           O  
ATOM   1429  CB  LEU A1211      18.212 173.491 248.287  1.00  0.00           C  
ATOM   1430  CG  LEU A1211      17.209 174.394 247.568  1.00  0.00           C  
ATOM   1431  CD1 LEU A1211      15.805 174.026 247.999  1.00  0.00           C  
ATOM   1432  CD2 LEU A1211      17.503 175.854 247.884  1.00  0.00           C  
ATOM   1433  N   ASN A1212      20.794 171.618 248.637  1.00  0.00           N  
ATOM   1434  CA  ASN A1212      21.654 170.850 249.523  1.00  0.00           C  
ATOM   1435  C   ASN A1212      23.110 171.249 249.319  1.00  0.00           C  
ATOM   1436  O   ASN A1212      23.892 171.281 250.267  1.00  0.00           O  
ATOM   1437  CB  ASN A1212      21.489 169.352 249.254  1.00  0.00           C  
ATOM   1438  CG  ASN A1212      22.616 168.523 249.846  1.00  0.00           C  
ATOM   1439  OD1 ASN A1212      23.755 168.575 249.377  1.00  0.00           O  
ATOM   1440  ND2 ASN A1212      22.305 167.756 250.883  1.00  0.00           N  
ATOM   1441  N   LYS A1213      23.466 171.556 248.076  1.00  0.00           N  
ATOM   1442  CA  LYS A1213      24.831 171.941 247.753  1.00  0.00           C  
ATOM   1443  C   LYS A1213      25.229 173.297 248.320  1.00  0.00           C  
ATOM   1444  O   LYS A1213      26.324 173.447 248.860  1.00  0.00           O  
ATOM   1445  CB  LYS A1213      25.035 171.956 246.237  1.00  0.00           C  
ATOM   1446  CG  LYS A1213      26.414 172.442 245.821  1.00  0.00           C  
ATOM   1447  CD  LYS A1213      26.524 172.599 244.316  1.00  0.00           C  
ATOM   1448  CE  LYS A1213      27.906 173.084 243.916  1.00  0.00           C  
ATOM   1449  NZ  LYS A1213      28.019 173.254 242.445  1.00  0.00           N  
ATOM   1450  N   GLN A1289      24.342 174.283 248.204  1.00  0.00           N  
ATOM   1451  CA  GLN A1289      24.644 175.625 248.688  1.00  0.00           C  
ATOM   1452  C   GLN A1289      24.156 175.933 250.102  1.00  0.00           C  
ATOM   1453  O   GLN A1289      24.784 176.713 250.815  1.00  0.00           O  
ATOM   1454  CB  GLN A1289      24.103 176.674 247.703  1.00  0.00           C  
ATOM   1455  CG  GLN A1289      22.594 176.859 247.681  1.00  0.00           C  
ATOM   1456  CD  GLN A1289      22.139 177.692 246.496  1.00  0.00           C  
ATOM   1457  OE1 GLN A1289      22.685 178.761 246.221  1.00  0.00           O  
ATOM   1458  NE2 GLN A1289      21.130 177.202 245.791  1.00  0.00           N  
ATOM   1459  N   TYR A1290      23.050 175.326 250.518  1.00  0.00           N  
ATOM   1460  CA  TYR A1290      22.529 175.580 251.859  1.00  0.00           C  
ATOM   1461  C   TYR A1290      22.602 174.383 252.803  1.00  0.00           C  
ATOM   1462  O   TYR A1290      22.252 174.493 253.979  1.00  0.00           O  
ATOM   1463  CB  TYR A1290      21.083 176.075 251.784  1.00  0.00           C  
ATOM   1464  CG  TYR A1290      20.929 177.438 251.148  1.00  0.00           C  
ATOM   1465  CD1 TYR A1290      21.575 178.555 251.678  1.00  0.00           C  
ATOM   1466  CD2 TYR A1290      20.138 177.611 250.014  1.00  0.00           C  
ATOM   1467  CE1 TYR A1290      21.438 179.811 251.091  1.00  0.00           C  
ATOM   1468  CE2 TYR A1290      19.994 178.860 249.420  1.00  0.00           C  
ATOM   1469  CZ  TYR A1290      20.646 179.955 249.962  1.00  0.00           C  
ATOM   1470  OH  TYR A1290      20.509 181.192 249.375  1.00  0.00           O  
ATOM   1471  N   GLY A1291      23.053 173.243 252.293  1.00  0.00           N  
ATOM   1472  CA  GLY A1291      23.155 172.061 253.130  1.00  0.00           C  
ATOM   1473  C   GLY A1291      21.805 171.537 253.579  1.00  0.00           C  
ATOM   1474  O   GLY A1291      21.677 170.976 254.667  1.00  0.00           O  
ATOM   1475  N   VAL A1292      20.792 171.724 252.739  1.00  0.00           N  
ATOM   1476  CA  VAL A1292      19.450 171.255 253.048  1.00  0.00           C  
ATOM   1477  C   VAL A1292      19.408 169.736 252.907  1.00  0.00           C  
ATOM   1478  O   VAL A1292      19.599 169.199 251.817  1.00  0.00           O  
ATOM   1479  CB  VAL A1292      18.410 171.882 252.096  1.00  0.00           C  
ATOM   1480  CG1 VAL A1292      17.018 171.368 252.425  1.00  0.00           C  
ATOM   1481  CG2 VAL A1292      18.455 173.395 252.212  1.00  0.00           C  
ATOM   1482  N   VAL A1293      19.161 169.048 254.014  1.00  0.00           N  
ATOM   1483  CA  VAL A1293      19.109 167.593 254.008  1.00  0.00           C  
ATOM   1484  C   VAL A1293      17.692 167.052 254.173  1.00  0.00           C  
ATOM   1485  O   VAL A1293      17.499 165.853 254.380  1.00  0.00           O  
ATOM   1486  CB  VAL A1293      19.996 167.002 255.126  1.00  0.00           C  
ATOM   1487  CG1 VAL A1293      21.452 167.360 254.877  1.00  0.00           C  
ATOM   1488  CG2 VAL A1293      19.546 167.532 256.482  1.00  0.00           C  
ATOM   1489  N   LEU A1294      16.702 167.932 254.069  1.00  0.00           N  
ATOM   1490  CA  LEU A1294      15.314 167.516 254.218  1.00  0.00           C  
ATOM   1491  C   LEU A1294      14.329 168.378 253.434  1.00  0.00           C  
ATOM   1492  O   LEU A1294      14.445 169.603 253.401  1.00  0.00           O  
ATOM   1493  CB  LEU A1294      14.924 167.524 255.699  1.00  0.00           C  
ATOM   1494  CG  LEU A1294      13.460 167.211 256.025  1.00  0.00           C  
ATOM   1495  CD1 LEU A1294      13.099 165.826 255.508  1.00  0.00           C  
ATOM   1496  CD2 LEU A1294      13.243 167.293 257.527  1.00  0.00           C  
ATOM   1497  N   GLN A1295      13.361 167.722 252.805  1.00  0.00           N  
ATOM   1498  CA  GLN A1295      12.328 168.410 252.039  1.00  0.00           C  
ATOM   1499  C   GLN A1295      10.967 167.872 252.457  1.00  0.00           C  
ATOM   1500  O   GLN A1295      10.801 166.669 252.660  1.00  0.00           O  
ATOM   1501  CB  GLN A1295      12.512 168.188 250.536  1.00  0.00           C  
ATOM   1502  CG  GLN A1295      11.426 168.858 249.697  1.00  0.00           C  
ATOM   1503  CD  GLN A1295      11.572 168.597 248.211  1.00  0.00           C  
ATOM   1504  OE1 GLN A1295      10.804 169.116 247.400  1.00  0.00           O  
ATOM   1505  NE2 GLN A1295      12.556 167.787 247.844  1.00  0.00           N  
ATOM   1506  N   ILE A1296       9.994 168.768 252.585  1.00  0.00           N  
ATOM   1507  CA  ILE A1296       8.651 168.371 252.975  1.00  0.00           C  
ATOM   1508  C   ILE A1296       7.618 168.928 252.005  1.00  0.00           C  
ATOM   1509  O   ILE A1296       7.884 169.888 251.280  1.00  0.00           O  
ATOM   1510  CB  ILE A1296       8.315 168.861 254.399  1.00  0.00           C  
ATOM   1511  CG1 ILE A1296       8.365 170.390 254.451  1.00  0.00           C  
ATOM   1512  CG2 ILE A1296       9.292 168.256 255.397  1.00  0.00           C  
ATOM   1513  CD1 ILE A1296       7.962 170.972 255.790  1.00  0.00           C  
ATOM   1514  N   GLY A1297       6.442 168.312 251.995  1.00  0.00           N  
ATOM   1515  CA  GLY A1297       5.377 168.754 251.113  1.00  0.00           C  
ATOM   1516  C   GLY A1297       4.183 167.826 251.193  1.00  0.00           C  
ATOM   1517  O   GLY A1297       4.166 166.896 251.999  1.00  0.00           O  
ATOM   1518  N   GLY A1298       3.183 168.074 250.353  1.00  0.00           N  
ATOM   1519  CA  GLY A1298       2.000 167.237 250.358  1.00  0.00           C  
ATOM   1520  C   GLY A1298       2.291 165.815 249.923  1.00  0.00           C  
ATOM   1521  O   GLY A1298       3.373 165.516 249.418  1.00  0.00           O  
ATOM   1522  N   SER A1299       1.317 164.934 250.124  1.00  0.00           N  
ATOM   1523  CA  SER A1299       1.451 163.532 249.752  1.00  0.00           C  
ATOM   1524  C   SER A1299       1.621 163.389 248.243  1.00  0.00           C  
ATOM   1525  O   SER A1299       2.121 162.373 247.758  1.00  0.00           O  
ATOM   1526  CB  SER A1299       0.214 162.751 250.204  1.00  0.00           C  
ATOM   1527  OG  SER A1299       0.277 161.400 249.783  1.00  0.00           O  
ATOM   1528  N   ASP A1300       1.204 164.414 247.507  1.00  0.00           N  
ATOM   1529  CA  ASP A1300       1.294 164.405 246.052  1.00  0.00           C  
ATOM   1530  C   ASP A1300       2.684 164.797 245.554  1.00  0.00           C  
ATOM   1531  O   ASP A1300       2.943 164.797 244.351  1.00  0.00           O  
ATOM   1532  CB  ASP A1300       0.251 165.359 245.463  1.00  0.00           C  
ATOM   1533  CG  ASP A1300       0.534 166.810 245.796  1.00  0.00           C  
ATOM   1534  OD1 ASP A1300       0.757 167.114 246.986  1.00  0.00           O  
ATOM   1535  OD2 ASP A1300       0.528 167.648 244.871  1.00  0.00           O  
ATOM   1536  N   GLN A1301       3.578 165.125 246.479  1.00  0.00           N  
ATOM   1537  CA  GLN A1301       4.931 165.522 246.109  1.00  0.00           C  
ATOM   1538  C   GLN A1301       5.954 164.426 246.383  1.00  0.00           C  
ATOM   1539  O   GLN A1301       7.131 164.573 246.059  1.00  0.00           O  
ATOM   1540  CB  GLN A1301       5.326 166.795 246.861  1.00  0.00           C  
ATOM   1541  CG  GLN A1301       4.488 168.007 246.497  1.00  0.00           C  
ATOM   1542  CD  GLN A1301       4.604 168.376 245.031  1.00  0.00           C  
ATOM   1543  OE1 GLN A1301       5.690 168.686 244.539  1.00  0.00           O  
ATOM   1544  NE2 GLN A1301       3.482 168.343 244.322  1.00  0.00           N  
ATOM   1545  N   TRP A1302       5.498 163.326 246.971  1.00  0.00           N  
ATOM   1546  CA  TRP A1302       6.379 162.211 247.290  1.00  0.00           C  
ATOM   1547  C   TRP A1302       7.260 161.806 246.112  1.00  0.00           C  
ATOM   1548  O   TRP A1302       8.461 161.595 246.270  1.00  0.00           O  
ATOM   1549  CB  TRP A1302       5.559 161.006 247.761  1.00  0.00           C  
ATOM   1550  CG  TRP A1302       6.381 159.771 247.956  1.00  0.00           C  
ATOM   1551  CD1 TRP A1302       6.663 158.814 247.022  1.00  0.00           C  
ATOM   1552  CD2 TRP A1302       7.071 159.381 249.148  1.00  0.00           C  
ATOM   1553  NE1 TRP A1302       7.486 157.854 247.559  1.00  0.00           N  
ATOM   1554  CE2 TRP A1302       7.753 158.177 248.863  1.00  0.00           C  
ATOM   1555  CE3 TRP A1302       7.183 159.935 250.431  1.00  0.00           C  
ATOM   1556  CZ2 TRP A1302       8.535 157.516 249.814  1.00  0.00           C  
ATOM   1557  CZ3 TRP A1302       7.961 159.275 251.378  1.00  0.00           C  
ATOM   1558  CH2 TRP A1302       8.626 158.078 251.062  1.00  0.00           C  
ATOM   1559  N   GLY A1303       6.657 161.696 244.932  1.00  0.00           N  
ATOM   1560  CA  GLY A1303       7.410 161.310 243.752  1.00  0.00           C  
ATOM   1561  C   GLY A1303       8.481 162.316 243.381  1.00  0.00           C  
ATOM   1562  O   GLY A1303       9.562 161.946 242.919  1.00  0.00           O  
ATOM   1563  N   ASN A1304       8.184 163.596 243.583  1.00  0.00           N  
ATOM   1564  CA  ASN A1304       9.132 164.655 243.262  1.00  0.00           C  
ATOM   1565  C   ASN A1304      10.254 164.724 244.295  1.00  0.00           C  
ATOM   1566  O   ASN A1304      11.404 165.006 243.953  1.00  0.00           O  
ATOM   1567  CB  ASN A1304       8.414 166.004 243.182  1.00  0.00           C  
ATOM   1568  CG  ASN A1304       7.368 166.044 242.088  1.00  0.00           C  
ATOM   1569  OD1 ASN A1304       7.668 165.811 240.917  1.00  0.00           O  
ATOM   1570  ND2 ASN A1304       6.132 166.346 242.463  1.00  0.00           N  
ATOM   1571  N   ILE A1306       9.914 164.471 245.556  1.00  0.00           N  
ATOM   1572  CA  ILE A1306      10.903 164.489 246.629  1.00  0.00           C  
ATOM   1573  C   ILE A1306      11.894 163.359 246.394  1.00  0.00           C  
ATOM   1574  O   ILE A1306      13.108 163.553 246.451  1.00  0.00           O  
ATOM   1575  CB  ILE A1306      10.261 164.254 248.010  1.00  0.00           C  
ATOM   1576  CG1 ILE A1306       9.011 165.122 248.172  1.00  0.00           C  
ATOM   1577  CG2 ILE A1306      11.273 164.557 249.106  1.00  0.00           C  
ATOM   1578  CD1 ILE A1306       9.251 166.603 248.019  1.00  0.00           C  
ATOM   1579  N   THR A1310      11.355 162.174 246.125  1.00  0.00           N  
ATOM   1580  CA  THR A1310      12.163 160.987 245.882  1.00  0.00           C  
ATOM   1581  C   THR A1310      13.251 161.282 244.861  1.00  0.00           C  
ATOM   1582  O   THR A1310      14.431 161.066 245.125  1.00  0.00           O  
ATOM   1583  CB  THR A1310      11.293 159.810 245.360  1.00  0.00           C  
ATOM   1584  OG1 THR A1310      10.302 159.469 246.339  1.00  0.00           O  
ATOM   1585  CG2 THR A1310      12.150 158.587 245.084  1.00  0.00           C  
ATOM   1586  N   SER A1312      12.847 161.769 243.693  1.00  0.00           N  
ATOM   1587  CA  SER A1312      13.788 162.097 242.631  1.00  0.00           C  
ATOM   1588  C   SER A1312      14.863 163.047 243.147  1.00  0.00           C  
ATOM   1589  O   SER A1312      16.033 162.930 242.785  1.00  0.00           O  
ATOM   1590  CB  SER A1312      13.051 162.746 241.460  1.00  0.00           C  
ATOM   1591  OG  SER A1312      12.014 161.905 240.983  1.00  0.00           O  
ATOM   1592  N   GLY A1314      14.459 163.988 243.994  1.00  0.00           N  
ATOM   1593  CA  GLY A1314      15.403 164.943 244.542  1.00  0.00           C  
ATOM   1594  C   GLY A1314      16.397 164.278 245.471  1.00  0.00           C  
ATOM   1595  O   GLY A1314      17.570 164.653 245.521  1.00  0.00           O  
ATOM   1596  N   ILE A1316      15.923 163.282 246.211  1.00  0.00           N  
ATOM   1597  CA  ILE A1316      16.767 162.556 247.146  1.00  0.00           C  
ATOM   1598  C   ILE A1316      17.779 161.694 246.401  1.00  0.00           C  
ATOM   1599  O   ILE A1316      18.944 161.606 246.793  1.00  0.00           O  
ATOM   1600  CB  ILE A1316      15.917 161.654 248.065  1.00  0.00           C  
ATOM   1601  CG1 ILE A1316      14.977 162.517 248.909  1.00  0.00           C  
ATOM   1602  CG2 ILE A1316      16.822 160.807 248.951  1.00  0.00           C  
ATOM   1603  CD1 ILE A1316      14.132 161.733 249.884  1.00  0.00           C  
ATOM   1604  N   ASP A1317      17.327 161.066 245.323  1.00  0.00           N  
ATOM   1605  CA  ASP A1317      18.189 160.204 244.528  1.00  0.00           C  
ATOM   1606  C   ASP A1317      19.266 161.004 243.802  1.00  0.00           C  
ATOM   1607  O   ASP A1317      20.452 160.682 243.886  1.00  0.00           O  
ATOM   1608  CB  ASP A1317      17.352 159.424 243.512  1.00  0.00           C  
ATOM   1609  CG  ASP A1317      18.140 158.324 242.831  1.00  0.00           C  
ATOM   1610  OD1 ASP A1317      17.587 157.674 241.919  1.00  0.00           O  
ATOM   1611  OD2 ASP A1317      19.310 158.104 243.212  1.00  0.00           O  
ATOM   1612  N   LEU A1318      18.850 162.049 243.091  1.00  0.00           N  
ATOM   1613  CA  LEU A1318      19.785 162.884 242.347  1.00  0.00           C  
ATOM   1614  C   LEU A1318      20.881 163.447 243.249  1.00  0.00           C  
ATOM   1615  O   LEU A1318      22.064 163.382 242.912  1.00  0.00           O  
ATOM   1616  CB  LEU A1318      19.037 164.035 241.663  1.00  0.00           C  
ATOM   1617  CG  LEU A1318      19.872 164.947 240.756  1.00  0.00           C  
ATOM   1618  CD1 LEU A1318      20.477 164.134 239.622  1.00  0.00           C  
ATOM   1619  CD2 LEU A1318      18.997 166.059 240.202  1.00  0.00           C  
ATOM   1620  N   THR A1319      20.483 163.996 244.393  1.00  0.00           N  
ATOM   1621  CA  THR A1319      21.439 164.569 245.336  1.00  0.00           C  
ATOM   1622  C   THR A1319      22.531 163.563 245.687  1.00  0.00           C  
ATOM   1623  O   THR A1319      23.690 163.932 245.875  1.00  0.00           O  
ATOM   1624  CB  THR A1319      20.739 165.024 246.639  1.00  0.00           C  
ATOM   1625  OG1 THR A1319      19.798 166.060 246.339  1.00  0.00           O  
ATOM   1626  CG2 THR A1319      21.758 165.553 247.639  1.00  0.00           C  
ATOM   1627  N   ARG A1321      22.153 162.290 245.766  1.00  0.00           N  
ATOM   1628  CA  ARG A1321      23.098 161.230 246.095  1.00  0.00           C  
ATOM   1629  C   ARG A1321      24.161 161.057 245.013  1.00  0.00           C  
ATOM   1630  O   ARG A1321      25.356 161.134 245.288  1.00  0.00           O  
ATOM   1631  CB  ARG A1321      22.358 159.903 246.296  1.00  0.00           C  
ATOM   1632  CG  ARG A1321      23.270 158.738 246.662  1.00  0.00           C  
ATOM   1633  CD  ARG A1321      22.497 157.434 246.789  1.00  0.00           C  
ATOM   1634  NE  ARG A1321      21.920 157.003 245.517  1.00  0.00           N  
ATOM   1635  CZ  ARG A1321      22.633 156.624 244.460  1.00  0.00           C  
ATOM   1636  NH1 ARG A1321      23.959 156.619 244.516  1.00  0.00           N  
ATOM   1637  NH2 ARG A1321      22.020 156.246 243.347  1.00  0.00           N  
ATOM   1638  N   ARG A1322      23.722 160.826 243.781  1.00  0.00           N  
ATOM   1639  CA  ARG A1322      24.645 160.628 242.671  1.00  0.00           C  
ATOM   1640  C   ARG A1322      25.277 161.923 242.175  1.00  0.00           C  
ATOM   1641  O   ARG A1322      26.066 161.913 241.232  1.00  0.00           O  
ATOM   1642  CB  ARG A1322      23.926 159.922 241.520  1.00  0.00           C  
ATOM   1643  CG  ARG A1322      22.671 160.626 241.038  1.00  0.00           C  
ATOM   1644  CD  ARG A1322      21.507 159.652 240.961  1.00  0.00           C  
ATOM   1645  NE  ARG A1322      21.858 158.439 240.228  1.00  0.00           N  
ATOM   1646  CZ  ARG A1322      21.037 157.410 240.047  1.00  0.00           C  
ATOM   1647  NH1 ARG A1322      19.808 157.441 240.543  1.00  0.00           N  
ATOM   1648  NH2 ARG A1322      21.447 156.344 239.373  1.00  0.00           N  
ATOM   1649  N   LEU A1323      24.934 163.035 242.816  1.00  0.00           N  
ATOM   1650  CA  LEU A1323      25.478 164.333 242.433  1.00  0.00           C  
ATOM   1651  C   LEU A1323      26.439 164.889 243.478  1.00  0.00           C  
ATOM   1652  O   LEU A1323      27.406 165.570 243.140  1.00  0.00           O  
ATOM   1653  CB  LEU A1323      24.344 165.334 242.201  1.00  0.00           C  
ATOM   1654  CG  LEU A1323      24.071 165.738 240.750  1.00  0.00           C  
ATOM   1655  CD1 LEU A1323      25.242 166.546 240.215  1.00  0.00           C  
ATOM   1656  CD2 LEU A1323      23.842 164.502 239.902  1.00  0.00           C  
ATOM   1657  N   HIS A1324      26.172 164.596 244.747  1.00  0.00           N  
ATOM   1658  CA  HIS A1324      27.018 165.085 245.829  1.00  0.00           C  
ATOM   1659  C   HIS A1324      27.331 163.999 246.855  1.00  0.00           C  
ATOM   1660  O   HIS A1324      28.028 164.247 247.839  1.00  0.00           O  
ATOM   1661  CB  HIS A1324      26.343 166.274 246.520  1.00  0.00           C  
ATOM   1662  CG  HIS A1324      26.034 167.413 245.597  1.00  0.00           C  
ATOM   1663  ND1 HIS A1324      27.009 168.093 244.899  1.00  0.00           N  
ATOM   1664  CD2 HIS A1324      24.857 167.988 245.253  1.00  0.00           C  
ATOM   1665  CE1 HIS A1324      26.448 169.036 244.165  1.00  0.00           C  
ATOM   1666  NE2 HIS A1324      25.142 168.993 244.360  1.00  0.00           N  
ATOM   1667  N   GLN A1342      26.815 162.797 246.618  1.00  0.00           N  
ATOM   1668  CA  GLN A1342      27.037 161.666 247.514  1.00  0.00           C  
ATOM   1669  C   GLN A1342      26.581 161.974 248.936  1.00  0.00           C  
ATOM   1670  O   GLN A1342      27.262 161.630 249.902  1.00  0.00           O  
ATOM   1671  CB  GLN A1342      28.522 161.278 247.531  1.00  0.00           C  
ATOM   1672  CG  GLN A1342      29.074 160.738 246.214  1.00  0.00           C  
ATOM   1673  CD  GLN A1342      29.178 161.796 245.131  1.00  0.00           C  
ATOM   1674  OE1 GLN A1342      28.171 162.261 244.599  1.00  0.00           O  
ATOM   1675  NE2 GLN A1342      30.405 162.183 244.801  1.00  0.00           N  
ATOM   1676  N   ASN A1344      25.425 162.619 249.059  1.00  0.00           N  
ATOM   1677  CA  ASN A1344      24.884 162.975 250.366  1.00  0.00           C  
ATOM   1678  C   ASN A1344      23.526 162.326 250.612  1.00  0.00           C  
ATOM   1679  O   ASN A1344      22.623 162.417 249.778  1.00  0.00           O  
ATOM   1680  CB  ASN A1344      24.741 164.495 250.478  1.00  0.00           C  
ATOM   1681  CG  ASN A1344      26.070 165.218 250.377  1.00  0.00           C  
ATOM   1682  OD1 ASN A1344      26.118 166.445 250.293  1.00  0.00           O  
ATOM   1683  ND2 ASN A1344      27.159 164.460 250.393  1.00  0.00           N  
ATOM   1684  N   GLN A1345      23.386 161.670 251.760  1.00  0.00           N  
ATOM   1685  CA  GLN A1345      22.129 161.024 252.117  1.00  0.00           C  
ATOM   1686  C   GLN A1345      21.153 162.092 252.583  1.00  0.00           C  
ATOM   1687  O   GLN A1345      21.268 162.606 253.696  1.00  0.00           O  
ATOM   1688  CB  GLN A1345      22.337 160.009 253.240  1.00  0.00           C  
ATOM   1689  CG  GLN A1345      21.058 159.297 253.658  1.00  0.00           C  
ATOM   1690  CD  GLN A1345      21.236 158.434 254.893  1.00  0.00           C  
ATOM   1691  OE1 GLN A1345      20.309 157.743 255.318  1.00  0.00           O  
ATOM   1692  NE2 GLN A1345      22.429 158.472 255.480  1.00  0.00           N  
ATOM   1693  N   VAL A1347      20.194 162.425 251.729  1.00  0.00           N  
ATOM   1694  CA  VAL A1347      19.208 163.440 252.060  1.00  0.00           C  
ATOM   1695  C   VAL A1347      17.882 162.769 252.419  1.00  0.00           C  
ATOM   1696  O   VAL A1347      17.679 161.594 252.115  1.00  0.00           O  
ATOM   1697  CB  VAL A1347      19.019 164.411 250.878  1.00  0.00           C  
ATOM   1698  CG1 VAL A1347      17.887 163.949 249.981  1.00  0.00           C  
ATOM   1699  CG2 VAL A1347      18.791 165.803 251.396  1.00  0.00           C  
ATOM   1700  N   PHE A1348      16.983 163.508 253.062  1.00  0.00           N  
ATOM   1701  CA  PHE A1348      15.701 162.937 253.462  1.00  0.00           C  
ATOM   1702  C   PHE A1348      14.480 163.694 252.957  1.00  0.00           C  
ATOM   1703  O   PHE A1348      14.574 164.842 252.521  1.00  0.00           O  
ATOM   1704  CB  PHE A1348      15.623 162.835 254.987  1.00  0.00           C  
ATOM   1705  CG  PHE A1348      16.778 162.106 255.608  1.00  0.00           C  
ATOM   1706  CD1 PHE A1348      18.014 162.728 255.751  1.00  0.00           C  
ATOM   1707  CD2 PHE A1348      16.635 160.792 256.037  1.00  0.00           C  
ATOM   1708  CE1 PHE A1348      19.091 162.052 256.315  1.00  0.00           C  
ATOM   1709  CE2 PHE A1348      17.706 160.108 256.602  1.00  0.00           C  
ATOM   1710  CZ  PHE A1348      18.936 160.739 256.742  1.00  0.00           C  
ATOM   1711  N   GLY A1349      13.330 163.028 253.032  1.00  0.00           N  
ATOM   1712  CA  GLY A1349      12.078 163.621 252.600  1.00  0.00           C  
ATOM   1713  C   GLY A1349      10.948 163.233 253.536  1.00  0.00           C  
ATOM   1714  O   GLY A1349      10.895 162.102 254.022  1.00  0.00           O  
ATOM   1715  N   LEU A1350      10.043 164.173 253.790  1.00  0.00           N  
ATOM   1716  CA  LEU A1350       8.908 163.936 254.676  1.00  0.00           C  
ATOM   1717  C   LEU A1350       7.640 164.599 254.141  1.00  0.00           C  
ATOM   1718  O   LEU A1350       7.503 165.820 254.183  1.00  0.00           O  
ATOM   1719  CB  LEU A1350       9.222 164.474 256.077  1.00  0.00           C  
ATOM   1720  CG  LEU A1350       8.107 164.472 257.127  1.00  0.00           C  
ATOM   1721  CD1 LEU A1350       7.582 163.062 257.325  1.00  0.00           C  
ATOM   1722  CD2 LEU A1350       8.646 165.025 258.437  1.00  0.00           C  
ATOM   1723  N   THR A1351       6.714 163.790 253.638  1.00  0.00           N  
ATOM   1724  CA  THR A1351       5.461 164.310 253.101  1.00  0.00           C  
ATOM   1725  C   THR A1351       4.407 164.451 254.192  1.00  0.00           C  
ATOM   1726  O   THR A1351       4.355 163.644 255.120  1.00  0.00           O  
ATOM   1727  CB  THR A1351       4.884 163.386 252.005  1.00  0.00           C  
ATOM   1728  OG1 THR A1351       4.621 162.089 252.559  1.00  0.00           O  
ATOM   1729  CG2 THR A1351       5.862 163.252 250.848  1.00  0.00           C  
ATOM   1730  N   VAL A1352       3.565 165.473 254.066  1.00  0.00           N  
ATOM   1731  CA  VAL A1352       2.495 165.725 255.027  1.00  0.00           C  
ATOM   1732  C   VAL A1352       1.183 165.332 254.346  1.00  0.00           C  
ATOM   1733  O   VAL A1352       1.001 165.588 253.150  1.00  0.00           O  
ATOM   1734  CB  VAL A1352       2.447 167.225 255.437  1.00  0.00           C  
ATOM   1735  CG1 VAL A1352       1.722 168.044 254.382  1.00  0.00           C  
ATOM   1736  CG2 VAL A1352       1.787 167.373 256.797  1.00  0.00           C  
ATOM   1737  N   PRO A1356       0.263 164.692 255.092  1.00  0.00           N  
ATOM   1738  CA  PRO A1356      -1.021 164.283 254.506  1.00  0.00           C  
ATOM   1739  C   PRO A1356      -1.823 165.460 253.951  1.00  0.00           C  
ATOM   1740  O   PRO A1356      -1.888 166.523 254.569  1.00  0.00           O  
ATOM   1741  CB  PRO A1356      -1.722 163.602 255.672  1.00  0.00           C  
ATOM   1742  CG  PRO A1356      -1.161 164.336 256.851  1.00  0.00           C  
ATOM   1743  CD  PRO A1356       0.279 164.419 256.541  1.00  0.00           C  
ATOM   1744  N   LEU A1360      -2.428 165.270 252.781  1.00  0.00           N  
ATOM   1745  CA  LEU A1360      -3.228 166.322 252.165  1.00  0.00           C  
ATOM   1746  C   LEU A1360      -4.511 166.509 252.964  1.00  0.00           C  
ATOM   1747  O   LEU A1360      -5.339 165.601 253.051  1.00  0.00           O  
ATOM   1748  CB  LEU A1360      -3.560 165.959 250.715  1.00  0.00           C  
ATOM   1749  CG  LEU A1360      -2.363 165.832 249.769  1.00  0.00           C  
ATOM   1750  CD1 LEU A1360      -2.841 165.425 248.383  1.00  0.00           C  
ATOM   1751  CD2 LEU A1360      -1.619 167.157 249.709  1.00  0.00           C  
ATOM   1752  N   ILE A1361      -4.667 167.690 253.552  1.00  0.00           N  
ATOM   1753  CA  ILE A1361      -5.839 167.996 254.359  1.00  0.00           C  
ATOM   1754  C   ILE A1361      -7.124 167.975 253.537  1.00  0.00           C  
ATOM   1755  O   ILE A1361      -7.174 168.495 252.421  1.00  0.00           O  
ATOM   1756  CB  ILE A1361      -5.703 169.379 255.027  1.00  0.00           C  
ATOM   1757  CG1 ILE A1361      -4.293 169.539 255.603  1.00  0.00           C  
ATOM   1758  CG2 ILE A1361      -6.743 169.532 256.128  1.00  0.00           C  
ATOM   1759  CD1 ILE A1361      -3.853 168.402 256.505  1.00  0.00           C  
ATOM   1760  N   THR A1365      -8.160 167.364 254.099  1.00  0.00           N  
ATOM   1761  CA  THR A1365      -9.455 167.272 253.437  1.00  0.00           C  
ATOM   1762  C   THR A1365     -10.562 167.181 254.480  1.00  0.00           C  
ATOM   1763  O   THR A1365     -10.435 166.458 255.468  1.00  0.00           O  
ATOM   1764  CB  THR A1365      -9.531 166.033 252.520  1.00  0.00           C  
ATOM   1765  OG1 THR A1365     -10.831 165.960 251.923  1.00  0.00           O  
ATOM   1766  CG2 THR A1365      -9.268 164.761 253.314  1.00  0.00           C  
ATOM   1767  N   LYS A1366     -11.643 167.924 254.262  1.00  0.00           N  
ATOM   1768  CA  LYS A1366     -12.767 167.919 255.190  1.00  0.00           C  
ATOM   1769  C   LYS A1366     -13.289 166.503 255.401  1.00  0.00           C  
ATOM   1770  O   LYS A1366     -13.282 165.684 254.482  1.00  0.00           O  
ATOM   1771  CB  LYS A1366     -13.891 168.820 254.668  1.00  0.00           C  
ATOM   1772  CG  LYS A1366     -13.538 170.301 254.651  1.00  0.00           C  
ATOM   1773  CD  LYS A1366     -14.721 171.154 254.218  1.00  0.00           C  
ATOM   1774  CE  LYS A1366     -14.393 172.638 254.294  1.00  0.00           C  
ATOM   1775  NZ  LYS A1366     -14.048 173.061 255.681  1.00  0.00           N  
ATOM   1776  N   ALA A1368     -13.736 166.222 256.622  1.00  0.00           N  
ATOM   1777  CA  ALA A1368     -14.262 164.908 256.974  1.00  0.00           C  
ATOM   1778  C   ALA A1368     -15.273 164.428 255.941  1.00  0.00           C  
ATOM   1779  O   ALA A1368     -15.287 163.255 255.570  1.00  0.00           O  
ATOM   1780  CB  ALA A1368     -14.909 164.960 258.353  1.00  0.00           C  
ATOM   1781  N   ASP A1369     -16.117 165.347 255.482  1.00  0.00           N  
ATOM   1782  CA  ASP A1369     -17.133 165.036 254.487  1.00  0.00           C  
ATOM   1783  C   ASP A1369     -16.522 164.852 253.098  1.00  0.00           C  
ATOM   1784  O   ASP A1369     -17.207 164.996 252.085  1.00  0.00           O  
ATOM   1785  CB  ASP A1369     -18.188 166.147 254.458  1.00  0.00           C  
ATOM   1786  CG  ASP A1369     -17.580 167.535 254.563  1.00  0.00           C  
ATOM   1787  OD1 ASP A1369     -16.995 167.854 255.621  1.00  0.00           O  
ATOM   1788  OD2 ASP A1369     -17.684 168.306 253.586  1.00  0.00           O  
ATOM   1789  N   GLY A1370     -15.230 164.534 253.065  1.00  0.00           N  
ATOM   1790  CA  GLY A1370     -14.528 164.321 251.809  1.00  0.00           C  
ATOM   1791  C   GLY A1370     -14.882 165.308 250.714  1.00  0.00           C  
ATOM   1792  O   GLY A1370     -15.537 164.951 249.735  1.00  0.00           O  
ATOM   1793  N   THR A1373     -14.441 166.552 250.869  1.00  0.00           N  
ATOM   1794  CA  THR A1373     -14.737 167.583 249.882  1.00  0.00           C  
ATOM   1795  C   THR A1373     -13.539 168.472 249.580  1.00  0.00           C  
ATOM   1796  O   THR A1373     -13.660 169.696 249.495  1.00  0.00           O  
ATOM   1797  CB  THR A1373     -15.905 168.463 250.350  1.00  0.00           C  
ATOM   1798  OG1 THR A1373     -15.580 169.072 251.604  1.00  0.00           O  
ATOM   1799  CG2 THR A1373     -17.155 167.624 250.508  1.00  0.00           C  
ATOM   1800  N   LYS A1412     -12.380 167.843 249.415  1.00  0.00           N  
ATOM   1801  CA  LYS A1412     -11.161 168.569 249.110  1.00  0.00           C  
ATOM   1802  C   LYS A1412     -10.875 169.563 250.207  1.00  0.00           C  
ATOM   1803  O   LYS A1412     -11.339 169.419 251.342  1.00  0.00           O  
ATOM   1804  CB  LYS A1412     -11.313 169.318 247.791  1.00  0.00           C  
ATOM   1805  CG  LYS A1412     -11.662 168.420 246.645  1.00  0.00           C  
ATOM   1806  CD  LYS A1412     -12.019 169.210 245.415  1.00  0.00           C  
ATOM   1807  CE  LYS A1412     -12.481 168.263 244.335  1.00  0.00           C  
ATOM   1808  NZ  LYS A1412     -13.533 167.340 244.863  1.00  0.00           N  
ATOM   1809  N   PHE A1415     -10.117 170.589 249.850  1.00  0.00           N  
ATOM   1810  CA  PHE A1415      -9.772 171.611 250.805  1.00  0.00           C  
ATOM   1811  C   PHE A1415      -9.242 172.860 250.127  1.00  0.00           C  
ATOM   1812  O   PHE A1415      -8.908 172.838 248.945  1.00  0.00           O  
ATOM   1813  CB  PHE A1415      -8.736 171.079 251.783  1.00  0.00           C  
ATOM   1814  CG  PHE A1415      -8.770 171.769 253.095  1.00  0.00           C  
ATOM   1815  CD1 PHE A1415      -9.794 171.505 253.996  1.00  0.00           C  
ATOM   1816  CD2 PHE A1415      -7.827 172.736 253.409  1.00  0.00           C  
ATOM   1817  CE1 PHE A1415      -9.884 172.195 255.189  1.00  0.00           C  
ATOM   1818  CE2 PHE A1415      -7.906 173.435 254.602  1.00  0.00           C  
ATOM   1819  CZ  PHE A1415      -8.940 173.164 255.496  1.00  0.00           C  
ATOM   1820  N   GLY A1416      -9.182 173.951 250.882  1.00  0.00           N  
ATOM   1821  CA  GLY A1416      -8.689 175.202 250.338  1.00  0.00           C  
ATOM   1822  C   GLY A1416      -9.712 175.936 249.496  1.00  0.00           C  
ATOM   1823  O   GLY A1416      -9.586 177.141 249.284  1.00  0.00           O  
ATOM   1824  N   LYS A1417     -10.727 175.223 249.015  1.00  0.00           N  
ATOM   1825  CA  LYS A1417     -11.751 175.848 248.188  1.00  0.00           C  
ATOM   1826  C   LYS A1417     -13.169 175.621 248.706  1.00  0.00           C  
ATOM   1827  O   LYS A1417     -13.517 174.531 249.161  1.00  0.00           O  
ATOM   1828  CB  LYS A1417     -11.643 175.346 246.742  1.00  0.00           C  
ATOM   1829  CG  LYS A1417     -12.532 176.099 245.758  1.00  0.00           C  
ATOM   1830  CD  LYS A1417     -12.263 175.685 244.315  1.00  0.00           C  
ATOM   1831  CE  LYS A1417     -12.724 174.265 244.032  1.00  0.00           C  
ATOM   1832  NZ  LYS A1417     -14.200 174.131 244.159  1.00  0.00           N  
ATOM   1833  N   THR A1442     -13.977 176.674 248.632  1.00  0.00           N  
ATOM   1834  CA  THR A1442     -15.369 176.637 249.066  1.00  0.00           C  
ATOM   1835  C   THR A1442     -16.162 177.588 248.178  1.00  0.00           C  
ATOM   1836  O   THR A1442     -15.930 178.798 248.190  1.00  0.00           O  
ATOM   1837  CB  THR A1442     -15.515 177.082 250.536  1.00  0.00           C  
ATOM   1838  OG1 THR A1442     -14.911 178.370 250.710  1.00  0.00           O  
ATOM   1839  CG2 THR A1442     -14.849 176.079 251.465  1.00  0.00           C  
ATOM   1840  N   GLU A1444     -17.094 177.037 247.408  1.00  0.00           N  
ATOM   1841  CA  GLU A1444     -17.906 177.835 246.496  1.00  0.00           C  
ATOM   1842  C   GLU A1444     -17.008 178.477 245.445  1.00  0.00           C  
ATOM   1843  O   GLU A1444     -15.896 178.008 245.199  1.00  0.00           O  
ATOM   1844  CB  GLU A1444     -18.665 178.925 247.259  1.00  0.00           C  
ATOM   1845  CG  GLU A1444     -19.730 178.407 248.207  1.00  0.00           C  
ATOM   1846  CD  GLU A1444     -20.465 179.527 248.917  1.00  0.00           C  
ATOM   1847  OE1 GLU A1444     -19.820 180.272 249.684  1.00  0.00           O  
ATOM   1848  OE2 GLU A1444     -21.688 179.664 248.704  1.00  0.00           O  
ATOM   1849  N   GLY A1450     -17.492 179.552 244.831  1.00  0.00           N  
ATOM   1850  CA  GLY A1450     -16.715 180.232 243.811  1.00  0.00           C  
ATOM   1851  C   GLY A1450     -15.592 181.076 244.384  1.00  0.00           C  
ATOM   1852  O   GLY A1450     -15.559 182.291 244.189  1.00  0.00           O  
ATOM   1853  N   GLY A1452     -14.670 180.432 245.094  1.00  0.00           N  
ATOM   1854  CA  GLY A1452     -13.556 181.153 245.681  1.00  0.00           C  
ATOM   1855  C   GLY A1452     -12.819 180.376 246.756  1.00  0.00           C  
ATOM   1856  O   GLY A1452     -13.240 180.353 247.913  1.00  0.00           O  
ATOM   1857  N   ALA A1455     -11.717 179.737 246.376  1.00  0.00           N  
ATOM   1858  CA  ALA A1455     -10.913 178.963 247.316  1.00  0.00           C  
ATOM   1859  C   ALA A1455     -10.363 179.905 248.380  1.00  0.00           C  
ATOM   1860  O   ALA A1455      -9.746 180.914 248.053  1.00  0.00           O  
ATOM   1861  CB  ALA A1455      -9.771 178.272 246.581  1.00  0.00           C  
ATOM   1862  N   VAL A1456     -10.581 179.575 249.647  1.00  0.00           N  
ATOM   1863  CA  VAL A1456     -10.111 180.426 250.738  1.00  0.00           C  
ATOM   1864  C   VAL A1456      -8.619 180.747 250.622  1.00  0.00           C  
ATOM   1865  O   VAL A1456      -7.773 179.935 251.000  1.00  0.00           O  
ATOM   1866  CB  VAL A1456     -10.373 179.772 252.117  1.00  0.00           C  
ATOM   1867  CG1 VAL A1456     -10.115 180.781 253.222  1.00  0.00           C  
ATOM   1868  CG2 VAL A1456     -11.800 179.250 252.195  1.00  0.00           C  
ATOM   1869  N   TRP A1457      -8.304 181.931 250.100  1.00  0.00           N  
ATOM   1870  CA  TRP A1457      -6.913 182.361 249.939  1.00  0.00           C  
ATOM   1871  C   TRP A1457      -6.403 183.003 251.223  1.00  0.00           C  
ATOM   1872  O   TRP A1457      -7.166 183.213 252.163  1.00  0.00           O  
ATOM   1873  CB  TRP A1457      -6.781 183.380 248.801  1.00  0.00           C  
ATOM   1874  CG  TRP A1457      -7.472 182.989 247.532  1.00  0.00           C  
ATOM   1875  CD1 TRP A1457      -8.726 183.356 247.134  1.00  0.00           C  
ATOM   1876  CD2 TRP A1457      -6.964 182.125 246.508  1.00  0.00           C  
ATOM   1877  NE1 TRP A1457      -9.030 182.775 245.926  1.00  0.00           N  
ATOM   1878  CE2 TRP A1457      -7.966 182.013 245.519  1.00  0.00           C  
ATOM   1879  CE3 TRP A1457      -5.757 181.435 246.330  1.00  0.00           C  
ATOM   1880  CZ2 TRP A1457      -7.799 181.236 244.366  1.00  0.00           C  
ATOM   1881  CZ3 TRP A1457      -5.591 180.662 245.184  1.00  0.00           C  
ATOM   1882  CH2 TRP A1457      -6.608 180.570 244.217  1.00  0.00           C  
ATOM   1883  N   LEU A1458      -5.112 183.318 251.257  1.00  0.00           N  
ATOM   1884  CA  LEU A1458      -4.514 183.951 252.425  1.00  0.00           C  
ATOM   1885  C   LEU A1458      -4.515 185.467 252.253  1.00  0.00           C  
ATOM   1886  O   LEU A1458      -4.414 186.211 253.229  1.00  0.00           O  
ATOM   1887  CB  LEU A1458      -3.083 183.450 252.633  1.00  0.00           C  
ATOM   1888  CG  LEU A1458      -2.932 181.948 252.886  1.00  0.00           C  
ATOM   1889  CD1 LEU A1458      -1.462 181.612 253.077  1.00  0.00           C  
ATOM   1890  CD2 LEU A1458      -3.734 181.546 254.114  1.00  0.00           C  
ATOM   1891  N   ASP A1459      -4.625 185.917 251.008  1.00  0.00           N  
ATOM   1892  CA  ASP A1459      -4.652 187.345 250.705  1.00  0.00           C  
ATOM   1893  C   ASP A1459      -5.991 187.918 251.158  1.00  0.00           C  
ATOM   1894  O   ASP A1459      -7.043 187.534 250.656  1.00  0.00           O  
ATOM   1895  CB  ASP A1459      -4.471 187.566 249.198  1.00  0.00           C  
ATOM   1896  CG  ASP A1459      -4.446 189.038 248.819  1.00  0.00           C  
ATOM   1897  OD1 ASP A1459      -4.346 189.339 247.610  1.00  0.00           O  
ATOM   1898  OD2 ASP A1459      -4.525 189.892 249.726  1.00  0.00           O  
ATOM   1899  N   PRO A1460      -5.968 188.849 252.120  1.00  0.00           N  
ATOM   1900  CA  PRO A1460      -7.199 189.462 252.624  1.00  0.00           C  
ATOM   1901  C   PRO A1460      -8.015 190.161 251.542  1.00  0.00           C  
ATOM   1902  O   PRO A1460      -9.197 190.448 251.733  1.00  0.00           O  
ATOM   1903  CB  PRO A1460      -6.688 190.427 253.693  1.00  0.00           C  
ATOM   1904  CG  PRO A1460      -5.346 190.833 253.167  1.00  0.00           C  
ATOM   1905  CD  PRO A1460      -4.785 189.489 252.717  1.00  0.00           C  
ATOM   1906  N   LYS A1461      -7.379 190.434 250.405  1.00  0.00           N  
ATOM   1907  CA  LYS A1461      -8.053 191.094 249.292  1.00  0.00           C  
ATOM   1908  C   LYS A1461      -8.915 190.113 248.503  1.00  0.00           C  
ATOM   1909  O   LYS A1461      -9.910 190.503 247.891  1.00  0.00           O  
ATOM   1910  CB  LYS A1461      -7.027 191.739 248.359  1.00  0.00           C  
ATOM   1911  CG  LYS A1461      -6.233 192.865 248.999  1.00  0.00           C  
ATOM   1912  CD  LYS A1461      -5.231 193.458 248.023  1.00  0.00           C  
ATOM   1913  CE  LYS A1461      -4.492 194.640 248.633  1.00  0.00           C  
ATOM   1914  NZ  LYS A1461      -5.416 195.751 248.988  1.00  0.00           N  
ATOM   1915  N   LYS A1462      -8.529 188.841 248.515  1.00  0.00           N  
ATOM   1916  CA  LYS A1462      -9.273 187.808 247.802  1.00  0.00           C  
ATOM   1917  C   LYS A1462     -10.254 187.118 248.742  1.00  0.00           C  
ATOM   1918  O   LYS A1462     -11.260 186.558 248.307  1.00  0.00           O  
ATOM   1919  CB  LYS A1462      -8.312 186.777 247.206  1.00  0.00           C  
ATOM   1920  CG  LYS A1462      -7.274 187.374 246.269  1.00  0.00           C  
ATOM   1921  CD  LYS A1462      -6.440 186.300 245.592  1.00  0.00           C  
ATOM   1922  CE  LYS A1462      -7.297 185.428 244.688  1.00  0.00           C  
ATOM   1923  NZ  LYS A1462      -6.498 184.379 243.999  1.00  0.00           N  
ATOM   1924  N   THR A1463      -9.949 187.164 250.034  1.00  0.00           N  
ATOM   1925  CA  THR A1463     -10.799 186.556 251.048  1.00  0.00           C  
ATOM   1926  C   THR A1463     -10.761 187.417 252.303  1.00  0.00           C  
ATOM   1927  O   THR A1463      -9.833 187.318 253.107  1.00  0.00           O  
ATOM   1928  CB  THR A1463     -10.325 185.130 251.396  1.00  0.00           C  
ATOM   1929  OG1 THR A1463     -10.370 184.313 250.220  1.00  0.00           O  
ATOM   1930  CG2 THR A1463     -11.219 184.515 252.467  1.00  0.00           C  
ATOM   1931  N   SER A1465     -11.773 188.266 252.454  1.00  0.00           N  
ATOM   1932  CA  SER A1465     -11.874 189.166 253.596  1.00  0.00           C  
ATOM   1933  C   SER A1465     -11.562 188.468 254.915  1.00  0.00           C  
ATOM   1934  O   SER A1465     -11.956 187.321 255.129  1.00  0.00           O  
ATOM   1935  CB  SER A1465     -13.276 189.773 253.660  1.00  0.00           C  
ATOM   1936  OG  SER A1465     -13.415 190.618 254.789  1.00  0.00           O  
ATOM   1937  N   PRO A1467     -10.840 189.156 255.815  1.00  0.00           N  
ATOM   1938  CA  PRO A1467     -10.482 188.593 257.123  1.00  0.00           C  
ATOM   1939  C   PRO A1467     -11.743 188.137 257.847  1.00  0.00           C  
ATOM   1940  O   PRO A1467     -11.711 187.226 258.671  1.00  0.00           O  
ATOM   1941  CB  PRO A1467      -9.804 189.765 257.825  1.00  0.00           C  
ATOM   1942  CG  PRO A1467      -9.158 190.497 256.691  1.00  0.00           C  
ATOM   1943  CD  PRO A1467     -10.252 190.497 255.648  1.00  0.00           C  
ATOM   1944  N   TYR A1506     -12.853 188.790 257.519  1.00  0.00           N  
ATOM   1945  CA  TYR A1506     -14.145 188.476 258.110  1.00  0.00           C  
ATOM   1946  C   TYR A1506     -14.643 187.162 257.517  1.00  0.00           C  
ATOM   1947  O   TYR A1506     -15.191 186.317 258.223  1.00  0.00           O  
ATOM   1948  CB  TYR A1506     -15.134 189.609 257.812  1.00  0.00           C  
ATOM   1949  CG  TYR A1506     -16.440 189.529 258.570  1.00  0.00           C  
ATOM   1950  CD1 TYR A1506     -17.375 188.534 258.291  1.00  0.00           C  
ATOM   1951  CD2 TYR A1506     -16.741 190.455 259.569  1.00  0.00           C  
ATOM   1952  CE1 TYR A1506     -18.581 188.464 258.987  1.00  0.00           C  
ATOM   1953  CE2 TYR A1506     -17.942 190.395 260.272  1.00  0.00           C  
ATOM   1954  CZ  TYR A1506     -18.857 189.397 259.975  1.00  0.00           C  
ATOM   1955  OH  TYR A1506     -20.047 189.334 260.666  1.00  0.00           O  
ATOM   1956  N   LYS A1507     -14.441 186.998 256.213  1.00  0.00           N  
ATOM   1957  CA  LYS A1507     -14.860 185.788 255.515  1.00  0.00           C  
ATOM   1958  C   LYS A1507     -13.963 184.616 255.904  1.00  0.00           C  
ATOM   1959  O   LYS A1507     -14.376 183.459 255.849  1.00  0.00           O  
ATOM   1960  CB  LYS A1507     -14.795 186.006 254.001  1.00  0.00           C  
ATOM   1961  CG  LYS A1507     -15.668 187.146 253.499  1.00  0.00           C  
ATOM   1962  CD  LYS A1507     -15.535 187.334 251.993  1.00  0.00           C  
ATOM   1963  CE  LYS A1507     -16.036 186.118 251.227  1.00  0.00           C  
ATOM   1964  NZ  LYS A1507     -17.479 185.857 251.486  1.00  0.00           N  
ATOM   1965  N   PHE A1508     -12.732 184.931 256.296  1.00  0.00           N  
ATOM   1966  CA  PHE A1508     -11.763 183.918 256.700  1.00  0.00           C  
ATOM   1967  C   PHE A1508     -12.185 183.320 258.040  1.00  0.00           C  
ATOM   1968  O   PHE A1508     -12.329 182.105 258.176  1.00  0.00           O  
ATOM   1969  CB  PHE A1508     -10.376 184.553 256.835  1.00  0.00           C  
ATOM   1970  CG  PHE A1508      -9.249 183.559 256.867  1.00  0.00           C  
ATOM   1971  CD1 PHE A1508      -8.865 182.890 255.709  1.00  0.00           C  
ATOM   1972  CD2 PHE A1508      -8.572 183.291 258.052  1.00  0.00           C  
ATOM   1973  CE1 PHE A1508      -7.821 181.969 255.731  1.00  0.00           C  
ATOM   1974  CE2 PHE A1508      -7.526 182.371 258.083  1.00  0.00           C  
ATOM   1975  CZ  PHE A1508      -7.150 181.709 256.920  1.00  0.00           C  
ATOM   1976  N   TYR A1509     -12.382 184.195 259.022  1.00  0.00           N  
ATOM   1977  CA  TYR A1509     -12.791 183.797 260.365  1.00  0.00           C  
ATOM   1978  C   TYR A1509     -14.088 182.997 260.323  1.00  0.00           C  
ATOM   1979  O   TYR A1509     -14.283 182.075 261.114  1.00  0.00           O  
ATOM   1980  CB  TYR A1509     -12.963 185.049 261.234  1.00  0.00           C  
ATOM   1981  CG  TYR A1509     -13.305 184.798 262.690  1.00  0.00           C  
ATOM   1982  CD1 TYR A1509     -14.573 184.359 263.068  1.00  0.00           C  
ATOM   1983  CD2 TYR A1509     -12.362 185.027 263.693  1.00  0.00           C  
ATOM   1984  CE1 TYR A1509     -14.896 184.157 264.410  1.00  0.00           C  
ATOM   1985  CE2 TYR A1509     -12.674 184.828 265.036  1.00  0.00           C  
ATOM   1986  CZ  TYR A1509     -13.940 184.394 265.386  1.00  0.00           C  
ATOM   1987  OH  TYR A1509     -14.253 184.205 266.713  1.00  0.00           O  
ATOM   1988  N   GLN A1510     -14.973 183.351 259.397  1.00  0.00           N  
ATOM   1989  CA  GLN A1510     -16.248 182.658 259.259  1.00  0.00           C  
ATOM   1990  C   GLN A1510     -16.070 181.234 258.752  1.00  0.00           C  
ATOM   1991  O   GLN A1510     -16.785 180.323 259.172  1.00  0.00           O  
ATOM   1992  CB  GLN A1510     -17.170 183.431 258.314  1.00  0.00           C  
ATOM   1993  CG  GLN A1510     -17.800 184.660 258.942  1.00  0.00           C  
ATOM   1994  CD  GLN A1510     -18.611 184.318 260.177  1.00  0.00           C  
ATOM   1995  OE1 GLN A1510     -19.536 183.508 260.122  1.00  0.00           O  
ATOM   1996  NE2 GLN A1510     -18.266 184.935 261.300  1.00  0.00           N  
ATOM   1997  N   PHE A1511     -15.114 181.045 257.849  1.00  0.00           N  
ATOM   1998  CA  PHE A1511     -14.846 179.728 257.287  1.00  0.00           C  
ATOM   1999  C   PHE A1511     -14.540 178.707 258.377  1.00  0.00           C  
ATOM   2000  O   PHE A1511     -15.026 177.577 258.331  1.00  0.00           O  
ATOM   2001  CB  PHE A1511     -13.678 179.808 256.297  1.00  0.00           C  
ATOM   2002  CG  PHE A1511     -13.154 178.466 255.859  1.00  0.00           C  
ATOM   2003  CD1 PHE A1511     -12.221 177.780 256.632  1.00  0.00           C  
ATOM   2004  CD2 PHE A1511     -13.604 177.880 254.680  1.00  0.00           C  
ATOM   2005  CE1 PHE A1511     -11.744 176.531 256.237  1.00  0.00           C  
ATOM   2006  CE2 PHE A1511     -13.133 176.633 254.277  1.00  0.00           C  
ATOM   2007  CZ  PHE A1511     -12.201 175.958 255.057  1.00  0.00           C  
ATOM   2008  N   TRP A1516     -13.734 179.107 259.354  1.00  0.00           N  
ATOM   2009  CA  TRP A1516     -13.365 178.212 260.443  1.00  0.00           C  
ATOM   2010  C   TRP A1516     -14.529 177.952 261.385  1.00  0.00           C  
ATOM   2011  O   TRP A1516     -14.706 176.835 261.874  1.00  0.00           O  
ATOM   2012  CB  TRP A1516     -12.180 178.786 261.218  1.00  0.00           C  
ATOM   2013  CG  TRP A1516     -10.958 178.908 260.371  1.00  0.00           C  
ATOM   2014  CD1 TRP A1516     -10.415 180.056 259.868  1.00  0.00           C  
ATOM   2015  CD2 TRP A1516     -10.154 177.833 259.878  1.00  0.00           C  
ATOM   2016  NE1 TRP A1516      -9.322 179.761 259.090  1.00  0.00           N  
ATOM   2017  CE2 TRP A1516      -9.139 178.403 259.079  1.00  0.00           C  
ATOM   2018  CE3 TRP A1516     -10.193 176.441 260.032  1.00  0.00           C  
ATOM   2019  CZ2 TRP A1516      -8.170 177.630 258.436  1.00  0.00           C  
ATOM   2020  CZ3 TRP A1516      -9.227 175.670 259.391  1.00  0.00           C  
ATOM   2021  CH2 TRP A1516      -8.229 176.269 258.602  1.00  0.00           C  
ATOM   2022  N   ILE A1517     -15.324 178.984 261.639  1.00  0.00           N  
ATOM   2023  CA  ILE A1517     -16.479 178.852 262.515  1.00  0.00           C  
ATOM   2024  C   ILE A1517     -17.421 177.793 261.949  1.00  0.00           C  
ATOM   2025  O   ILE A1517     -18.096 177.082 262.694  1.00  0.00           O  
ATOM   2026  CB  ILE A1517     -17.243 180.191 262.631  1.00  0.00           C  
ATOM   2027  CG1 ILE A1517     -16.370 181.231 263.334  1.00  0.00           C  
ATOM   2028  CG2 ILE A1517     -18.548 179.987 263.387  1.00  0.00           C  
ATOM   2029  CD1 ILE A1517     -15.993 180.863 264.759  1.00  0.00           C  
ATOM   2030  N   ASN A1518     -17.448 177.686 260.625  1.00  0.00           N  
ATOM   2031  CA  ASN A1518     -18.315 176.732 259.948  1.00  0.00           C  
ATOM   2032  C   ASN A1518     -17.709 175.329 259.840  1.00  0.00           C  
ATOM   2033  O   ASN A1518     -18.258 174.462 259.161  1.00  0.00           O  
ATOM   2034  CB  ASN A1518     -18.659 177.258 258.553  1.00  0.00           C  
ATOM   2035  CG  ASN A1518     -19.781 176.480 257.895  1.00  0.00           C  
ATOM   2036  OD1 ASN A1518     -20.902 176.438 258.401  1.00  0.00           O  
ATOM   2037  ND2 ASN A1518     -19.483 175.857 256.762  1.00  0.00           N  
ATOM   2038  N   THR A1527     -16.584 175.106 260.515  1.00  0.00           N  
ATOM   2039  CA  THR A1527     -15.918 173.805 260.483  1.00  0.00           C  
ATOM   2040  C   THR A1527     -16.740 172.722 261.183  1.00  0.00           C  
ATOM   2041  O   THR A1527     -17.242 172.929 262.285  1.00  0.00           O  
ATOM   2042  CB  THR A1527     -14.529 173.875 261.156  1.00  0.00           C  
ATOM   2043  OG1 THR A1527     -13.687 174.777 260.428  1.00  0.00           O  
ATOM   2044  CG2 THR A1527     -13.882 172.499 261.187  1.00  0.00           C  
ATOM   2045  N   ALA A1528     -16.868 171.565 260.537  1.00  0.00           N  
ATOM   2046  CA  ALA A1528     -17.625 170.443 261.091  1.00  0.00           C  
ATOM   2047  C   ALA A1528     -16.914 169.848 262.309  1.00  0.00           C  
ATOM   2048  O   ALA A1528     -15.686 169.852 262.375  1.00  0.00           O  
ATOM   2049  CB  ALA A1528     -17.817 169.372 260.023  1.00  0.00           C  
ATOM   2050  N   ASP A1549     -17.688 169.335 263.263  1.00  0.00           N  
ATOM   2051  CA  ASP A1549     -17.126 168.745 264.477  1.00  0.00           C  
ATOM   2052  C   ASP A1549     -16.177 167.592 264.162  1.00  0.00           C  
ATOM   2053  O   ASP A1549     -15.237 167.324 264.912  1.00  0.00           O  
ATOM   2054  CB  ASP A1549     -18.236 168.212 265.392  1.00  0.00           C  
ATOM   2055  CG  ASP A1549     -19.236 169.280 265.783  1.00  0.00           C  
ATOM   2056  OD1 ASP A1549     -18.840 170.264 266.440  1.00  0.00           O  
ATOM   2057  OD2 ASP A1549     -20.426 169.124 265.435  1.00  0.00           O  
ATOM   2058  N   ALA A1563     -16.441 166.906 263.055  1.00  0.00           N  
ATOM   2059  CA  ALA A1563     -15.619 165.772 262.643  1.00  0.00           C  
ATOM   2060  C   ALA A1563     -14.252 166.223 262.145  1.00  0.00           C  
ATOM   2061  O   ALA A1563     -13.383 165.398 261.857  1.00  0.00           O  
ATOM   2062  CB  ALA A1563     -16.339 164.981 261.554  1.00  0.00           C  
ATOM   2063  N   ASP A1569     -14.064 167.535 262.048  1.00  0.00           N  
ATOM   2064  CA  ASP A1569     -12.801 168.092 261.578  1.00  0.00           C  
ATOM   2065  C   ASP A1569     -12.146 169.028 262.585  1.00  0.00           C  
ATOM   2066  O   ASP A1569     -10.992 168.835 262.959  1.00  0.00           O  
ATOM   2067  CB  ASP A1569     -13.017 168.843 260.263  1.00  0.00           C  
ATOM   2068  CG  ASP A1569     -13.419 167.928 259.128  1.00  0.00           C  
ATOM   2069  OD1 ASP A1569     -12.673 166.966 258.851  1.00  0.00           O  
ATOM   2070  OD2 ASP A1569     -14.478 168.172 258.513  1.00  0.00           O  
ATOM   2071  N   VAL A1594     -12.897 170.039 263.014  1.00  0.00           N  
ATOM   2072  CA  VAL A1594     -12.425 171.048 263.961  1.00  0.00           C  
ATOM   2073  C   VAL A1594     -11.179 170.687 264.777  1.00  0.00           C  
ATOM   2074  O   VAL A1594     -10.207 171.443 264.797  1.00  0.00           O  
ATOM   2075  CB  VAL A1594     -13.555 171.455 264.941  1.00  0.00           C  
ATOM   2076  CG1 VAL A1594     -13.967 170.267 265.797  1.00  0.00           C  
ATOM   2077  CG2 VAL A1594     -13.094 172.612 265.807  1.00  0.00           C  
ATOM   2078  N   TYR A1596     -11.203 169.539 265.444  1.00  0.00           N  
ATOM   2079  CA  TYR A1596     -10.071 169.113 266.261  1.00  0.00           C  
ATOM   2080  C   TYR A1596      -8.861 168.730 265.419  1.00  0.00           C  
ATOM   2081  O   TYR A1596      -7.728 169.086 265.745  1.00  0.00           O  
ATOM   2082  CB  TYR A1596     -10.490 167.945 267.152  1.00  0.00           C  
ATOM   2083  CG  TYR A1596     -11.633 168.300 268.072  1.00  0.00           C  
ATOM   2084  CD1 TYR A1596     -11.484 169.288 269.045  1.00  0.00           C  
ATOM   2085  CD2 TYR A1596     -12.875 167.682 267.945  1.00  0.00           C  
ATOM   2086  CE1 TYR A1596     -12.543 169.656 269.866  1.00  0.00           C  
ATOM   2087  CE2 TYR A1596     -13.943 168.041 268.762  1.00  0.00           C  
ATOM   2088  CZ  TYR A1596     -13.769 169.030 269.719  1.00  0.00           C  
ATOM   2089  OH  TYR A1596     -14.823 169.398 270.523  1.00  0.00           O  
ATOM   2090  N   ARG A1601      -9.106 167.999 264.338  1.00  0.00           N  
ATOM   2091  CA  ARG A1601      -8.042 167.577 263.437  1.00  0.00           C  
ATOM   2092  C   ARG A1601      -7.417 168.814 262.801  1.00  0.00           C  
ATOM   2093  O   ARG A1601      -6.212 168.860 262.552  1.00  0.00           O  
ATOM   2094  CB  ARG A1601      -8.613 166.676 262.345  1.00  0.00           C  
ATOM   2095  CG  ARG A1601      -9.403 165.492 262.868  1.00  0.00           C  
ATOM   2096  CD  ARG A1601     -10.062 164.716 261.738  1.00  0.00           C  
ATOM   2097  NE  ARG A1601      -9.094 164.231 260.757  1.00  0.00           N  
ATOM   2098  CZ  ARG A1601      -8.649 164.930 259.717  1.00  0.00           C  
ATOM   2099  NH1 ARG A1601      -9.083 166.164 259.503  1.00  0.00           N  
ATOM   2100  NH2 ARG A1601      -7.766 164.390 258.887  1.00  0.00           N  
ATOM   2101  N   PHE A1602      -8.255 169.813 262.541  1.00  0.00           N  
ATOM   2102  CA  PHE A1602      -7.815 171.064 261.937  1.00  0.00           C  
ATOM   2103  C   PHE A1602      -6.961 171.869 262.907  1.00  0.00           C  
ATOM   2104  O   PHE A1602      -6.027 172.559 262.499  1.00  0.00           O  
ATOM   2105  CB  PHE A1602      -9.032 171.887 261.504  1.00  0.00           C  
ATOM   2106  CG  PHE A1602      -9.678 171.399 260.235  1.00  0.00           C  
ATOM   2107  CD1 PHE A1602      -9.580 170.065 259.848  1.00  0.00           C  
ATOM   2108  CD2 PHE A1602     -10.404 172.275 259.433  1.00  0.00           C  
ATOM   2109  CE1 PHE A1602     -10.192 169.611 258.683  1.00  0.00           C  
ATOM   2110  CE2 PHE A1602     -11.021 171.829 258.268  1.00  0.00           C  
ATOM   2111  CZ  PHE A1602     -10.914 170.495 257.893  1.00  0.00           C  
ATOM   2112  N   LEU A1603      -7.288 171.783 264.194  1.00  0.00           N  
ATOM   2113  CA  LEU A1603      -6.533 172.496 265.217  1.00  0.00           C  
ATOM   2114  C   LEU A1603      -5.094 171.994 265.248  1.00  0.00           C  
ATOM   2115  O   LEU A1603      -4.160 172.770 265.435  1.00  0.00           O  
ATOM   2116  CB  LEU A1603      -7.176 172.300 266.593  1.00  0.00           C  
ATOM   2117  CG  LEU A1603      -8.410 173.140 266.932  1.00  0.00           C  
ATOM   2118  CD1 LEU A1603      -8.983 172.692 268.268  1.00  0.00           C  
ATOM   2119  CD2 LEU A1603      -8.029 174.611 266.986  1.00  0.00           C  
ATOM   2120  N   LYS A1604      -4.923 170.690 265.058  1.00  0.00           N  
ATOM   2121  CA  LYS A1604      -3.598 170.082 265.065  1.00  0.00           C  
ATOM   2122  C   LYS A1604      -2.810 170.478 263.820  1.00  0.00           C  
ATOM   2123  O   LYS A1604      -1.583 170.566 263.850  1.00  0.00           O  
ATOM   2124  CB  LYS A1604      -3.719 168.557 265.111  1.00  0.00           C  
ATOM   2125  CG  LYS A1604      -4.557 168.012 266.256  1.00  0.00           C  
ATOM   2126  CD  LYS A1604      -4.705 166.502 266.139  1.00  0.00           C  
ATOM   2127  CE  LYS A1604      -5.592 165.938 267.237  1.00  0.00           C  
ATOM   2128  NZ  LYS A1604      -5.037 166.207 268.591  1.00  0.00           N  
ATOM   2129  N   PHE A1613      -3.530 170.723 262.731  1.00  0.00           N  
ATOM   2130  CA  PHE A1613      -2.918 171.078 261.455  1.00  0.00           C  
ATOM   2131  C   PHE A1613      -2.650 172.568 261.239  1.00  0.00           C  
ATOM   2132  O   PHE A1613      -1.606 172.938 260.702  1.00  0.00           O  
ATOM   2133  CB  PHE A1613      -3.797 170.572 260.306  1.00  0.00           C  
ATOM   2134  CG  PHE A1613      -4.001 169.077 260.293  1.00  0.00           C  
ATOM   2135  CD1 PHE A1613      -4.988 168.514 259.490  1.00  0.00           C  
ATOM   2136  CD2 PHE A1613      -3.200 168.232 261.054  1.00  0.00           C  
ATOM   2137  CE1 PHE A1613      -5.174 167.135 259.442  1.00  0.00           C  
ATOM   2138  CE2 PHE A1613      -3.379 166.851 261.011  1.00  0.00           C  
ATOM   2139  CZ  PHE A1613      -4.368 166.302 260.204  1.00  0.00           C  
ATOM   2140  N   PHE A1614      -3.586 173.418 261.653  1.00  0.00           N  
ATOM   2141  CA  PHE A1614      -3.455 174.858 261.443  1.00  0.00           C  
ATOM   2142  C   PHE A1614      -3.024 175.734 262.615  1.00  0.00           C  
ATOM   2143  O   PHE A1614      -2.744 176.920 262.423  1.00  0.00           O  
ATOM   2144  CB  PHE A1614      -4.764 175.394 260.864  1.00  0.00           C  
ATOM   2145  CG  PHE A1614      -5.077 174.852 259.503  1.00  0.00           C  
ATOM   2146  CD1 PHE A1614      -4.393 175.316 258.385  1.00  0.00           C  
ATOM   2147  CD2 PHE A1614      -6.015 173.839 259.343  1.00  0.00           C  
ATOM   2148  CE1 PHE A1614      -4.637 174.778 257.126  1.00  0.00           C  
ATOM   2149  CE2 PHE A1614      -6.266 173.294 258.089  1.00  0.00           C  
ATOM   2150  CZ  PHE A1614      -5.575 173.764 256.978  1.00  0.00           C  
ATOM   2151  N   THR A1615      -2.968 175.178 263.821  1.00  0.00           N  
ATOM   2152  CA  THR A1615      -2.553 175.973 264.968  1.00  0.00           C  
ATOM   2153  C   THR A1615      -1.263 175.423 265.559  1.00  0.00           C  
ATOM   2154  O   THR A1615      -0.709 174.442 265.063  1.00  0.00           O  
ATOM   2155  CB  THR A1615      -3.640 176.006 266.064  1.00  0.00           C  
ATOM   2156  OG1 THR A1615      -3.669 174.753 266.753  1.00  0.00           O  
ATOM   2157  CG2 THR A1615      -5.010 176.267 265.446  1.00  0.00           C  
ATOM   2158  N   PHE A1616      -0.778 176.079 266.607  1.00  0.00           N  
ATOM   2159  CA  PHE A1616       0.447 175.663 267.279  1.00  0.00           C  
ATOM   2160  C   PHE A1616       0.162 175.321 268.736  1.00  0.00           C  
ATOM   2161  O   PHE A1616       1.032 175.445 269.602  1.00  0.00           O  
ATOM   2162  CB  PHE A1616       1.498 176.771 267.202  1.00  0.00           C  
ATOM   2163  CG  PHE A1616       2.036 176.999 265.822  1.00  0.00           C  
ATOM   2164  CD1 PHE A1616       2.798 176.022 265.192  1.00  0.00           C  
ATOM   2165  CD2 PHE A1616       1.768 178.182 265.143  1.00  0.00           C  
ATOM   2166  CE1 PHE A1616       3.285 176.218 263.905  1.00  0.00           C  
ATOM   2167  CE2 PHE A1616       2.250 178.388 263.854  1.00  0.00           C  
ATOM   2168  CZ  PHE A1616       3.010 177.404 263.235  1.00  0.00           C  
ATOM   2169  N   MET A1617      -1.071 174.903 268.995  1.00  0.00           N  
ATOM   2170  CA  MET A1617      -1.497 174.524 270.334  1.00  0.00           C  
ATOM   2171  C   MET A1617      -0.946 173.145 270.661  1.00  0.00           C  
ATOM   2172  O   MET A1617      -0.956 172.252 269.815  1.00  0.00           O  
ATOM   2173  CB  MET A1617      -3.024 174.480 270.412  1.00  0.00           C  
ATOM   2174  CG  MET A1617      -3.712 175.827 270.313  1.00  0.00           C  
ATOM   2175  SD  MET A1617      -5.508 175.638 270.231  1.00  0.00           S  
ATOM   2176  CE  MET A1617      -5.870 175.068 271.892  1.00  0.00           C  
ATOM   2177  N   SER A1619      -0.467 172.971 271.888  1.00  0.00           N  
ATOM   2178  CA  SER A1619       0.074 171.686 272.308  1.00  0.00           C  
ATOM   2179  C   SER A1619      -1.006 170.623 272.148  1.00  0.00           C  
ATOM   2180  O   SER A1619      -2.157 170.838 272.526  1.00  0.00           O  
ATOM   2181  CB  SER A1619       0.531 171.754 273.768  1.00  0.00           C  
ATOM   2182  OG  SER A1619      -0.542 172.079 274.634  1.00  0.00           O  
ATOM   2183  N   ILE A1620      -0.635 169.479 271.582  1.00  0.00           N  
ATOM   2184  CA  ILE A1620      -1.585 168.395 271.372  1.00  0.00           C  
ATOM   2185  C   ILE A1620      -2.371 168.114 272.649  1.00  0.00           C  
ATOM   2186  O   ILE A1620      -3.487 167.598 272.599  1.00  0.00           O  
ATOM   2187  CB  ILE A1620      -0.870 167.100 270.915  1.00  0.00           C  
ATOM   2188  CG1 ILE A1620      -1.904 166.013 270.612  1.00  0.00           C  
ATOM   2189  CG2 ILE A1620       0.100 166.630 271.987  1.00  0.00           C  
ATOM   2190  CD1 ILE A1620      -1.312 164.722 270.089  1.00  0.00           C  
ATOM   2191  N   GLU A1621      -1.789 168.466 273.790  1.00  0.00           N  
ATOM   2192  CA  GLU A1621      -2.445 168.255 275.075  1.00  0.00           C  
ATOM   2193  C   GLU A1621      -3.642 169.180 275.261  1.00  0.00           C  
ATOM   2194  O   GLU A1621      -4.746 168.720 275.547  1.00  0.00           O  
ATOM   2195  CB  GLU A1621      -1.456 168.460 276.228  1.00  0.00           C  
ATOM   2196  CG  GLU A1621      -0.463 167.321 276.415  1.00  0.00           C  
ATOM   2197  CD  GLU A1621       0.563 167.239 275.303  1.00  0.00           C  
ATOM   2198  OE1 GLU A1621       1.317 166.243 275.263  1.00  0.00           O  
ATOM   2199  OE2 GLU A1621       0.625 168.170 274.474  1.00  0.00           O  
ATOM   2200  N   GLU A1622      -3.426 170.482 275.098  1.00  0.00           N  
ATOM   2201  CA  GLU A1622      -4.510 171.445 275.260  1.00  0.00           C  
ATOM   2202  C   GLU A1622      -5.562 171.273 274.170  1.00  0.00           C  
ATOM   2203  O   GLU A1622      -6.689 171.751 274.305  1.00  0.00           O  
ATOM   2204  CB  GLU A1622      -3.966 172.879 275.248  1.00  0.00           C  
ATOM   2205  CG  GLU A1622      -3.277 173.296 273.961  1.00  0.00           C  
ATOM   2206  CD  GLU A1622      -2.745 174.718 274.026  1.00  0.00           C  
ATOM   2207  OE1 GLU A1622      -3.552 175.650 274.235  1.00  0.00           O  
ATOM   2208  OE2 GLU A1622      -1.520 174.904 273.871  1.00  0.00           O  
ATOM   2209  N   ILE A1632      -5.192 170.587 273.093  1.00  0.00           N  
ATOM   2210  CA  ILE A1632      -6.118 170.343 271.995  1.00  0.00           C  
ATOM   2211  C   ILE A1632      -7.015 169.167 272.365  1.00  0.00           C  
ATOM   2212  O   ILE A1632      -8.231 169.225 272.187  1.00  0.00           O  
ATOM   2213  CB  ILE A1632      -5.372 170.018 270.685  1.00  0.00           C  
ATOM   2214  CG1 ILE A1632      -4.487 171.200 270.285  1.00  0.00           C  
ATOM   2215  CG2 ILE A1632      -6.374 169.713 269.580  1.00  0.00           C  
ATOM   2216  CD1 ILE A1632      -3.706 170.979 269.003  1.00  0.00           C  
ATOM   2217  N   ASN A1635      -6.409 168.099 272.879  1.00  0.00           N  
ATOM   2218  CA  ASN A1635      -7.169 166.925 273.292  1.00  0.00           C  
ATOM   2219  C   ASN A1635      -7.982 167.292 274.526  1.00  0.00           C  
ATOM   2220  O   ASN A1635      -9.062 166.749 274.757  1.00  0.00           O  
ATOM   2221  CB  ASN A1635      -6.232 165.757 273.615  1.00  0.00           C  
ATOM   2222  CG  ASN A1635      -5.631 165.126 272.372  1.00  0.00           C  
ATOM   2223  OD1 ASN A1635      -6.353 164.656 271.490  1.00  0.00           O  
ATOM   2224  ND2 ASN A1635      -4.305 165.107 272.296  1.00  0.00           N  
ATOM   2225  N   ALA A1636      -7.451 168.221 275.314  1.00  0.00           N  
ATOM   2226  CA  ALA A1636      -8.125 168.678 276.521  1.00  0.00           C  
ATOM   2227  C   ALA A1636      -9.350 169.485 276.111  1.00  0.00           C  
ATOM   2228  O   ALA A1636     -10.346 169.530 276.831  1.00  0.00           O  
ATOM   2229  CB  ALA A1636      -7.184 169.539 277.353  1.00  0.00           C  
ATOM   2230  N   LEU A1637      -9.262 170.121 274.947  1.00  0.00           N  
ATOM   2231  CA  LEU A1637     -10.362 170.922 274.426  1.00  0.00           C  
ATOM   2232  C   LEU A1637     -11.456 170.003 273.891  1.00  0.00           C  
ATOM   2233  O   LEU A1637     -12.644 170.285 274.041  1.00  0.00           O  
ATOM   2234  CB  LEU A1637      -9.867 171.841 273.306  1.00  0.00           C  
ATOM   2235  CG  LEU A1637     -10.916 172.747 272.654  1.00  0.00           C  
ATOM   2236  CD1 LEU A1637     -11.546 173.644 273.707  1.00  0.00           C  
ATOM   2237  CD2 LEU A1637     -10.266 173.579 271.560  1.00  0.00           C  
ATOM   2238  N   GLU A1638     -11.046 168.904 273.270  1.00  0.00           N  
ATOM   2239  CA  GLU A1638     -11.994 167.944 272.722  1.00  0.00           C  
ATOM   2240  C   GLU A1638     -12.735 167.269 273.868  1.00  0.00           C  
ATOM   2241  O   GLU A1638     -13.966 167.228 273.887  1.00  0.00           O  
ATOM   2242  CB  GLU A1638     -11.261 166.897 271.879  1.00  0.00           C  
ATOM   2243  CG  GLU A1638     -12.179 165.902 271.186  1.00  0.00           C  
ATOM   2244  CD  GLU A1638     -11.429 164.936 270.287  1.00  0.00           C  
ATOM   2245  OE1 GLU A1638     -12.080 164.064 269.674  1.00  0.00           O  
ATOM   2246  OE2 GLU A1638     -10.188 165.051 270.191  1.00  0.00           O  
ATOM   2247  N   GLU A1639     -11.977 166.746 274.827  1.00  0.00           N  
ATOM   2248  CA  GLU A1639     -12.563 166.084 275.985  1.00  0.00           C  
ATOM   2249  C   GLU A1639     -13.429 167.097 276.724  1.00  0.00           C  
ATOM   2250  O   GLU A1639     -14.354 166.734 277.451  1.00  0.00           O  
ATOM   2251  CB  GLU A1639     -11.461 165.569 276.915  1.00  0.00           C  
ATOM   2252  CG  GLU A1639     -11.618 164.111 277.324  1.00  0.00           C  
ATOM   2253  CD  GLU A1639     -12.948 163.828 277.994  1.00  0.00           C  
ATOM   2254  OE1 GLU A1639     -13.223 164.427 279.055  1.00  0.00           O  
ATOM   2255  OE2 GLU A1639     -13.719 163.003 277.459  1.00  0.00           O  
ATOM   2256  N   GLU A1640     -13.116 168.374 276.526  1.00  0.00           N  
ATOM   2257  CA  GLU A1640     -13.852 169.460 277.160  1.00  0.00           C  
ATOM   2258  C   GLU A1640     -15.225 169.616 276.518  1.00  0.00           C  
ATOM   2259  O   GLU A1640     -16.244 169.623 277.207  1.00  0.00           O  
ATOM   2260  CB  GLU A1640     -13.071 170.768 277.020  1.00  0.00           C  
ATOM   2261  CG  GLU A1640     -13.748 171.975 277.641  1.00  0.00           C  
ATOM   2262  CD  GLU A1640     -13.009 173.265 277.348  1.00  0.00           C  
ATOM   2263  OE1 GLU A1640     -11.811 173.355 277.689  1.00  0.00           O  
ATOM   2264  OE2 GLU A1640     -13.626 174.188 276.774  1.00  0.00           O  
ATOM   2265  N   ASP A1641     -15.243 169.741 275.195  1.00  0.00           N  
ATOM   2266  CA  ASP A1641     -16.491 169.901 274.458  1.00  0.00           C  
ATOM   2267  C   ASP A1641     -17.379 168.669 274.580  1.00  0.00           C  
ATOM   2268  O   ASP A1641     -18.596 168.753 274.415  1.00  0.00           O  
ATOM   2269  CB  ASP A1641     -16.202 170.181 272.981  1.00  0.00           C  
ATOM   2270  CG  ASP A1641     -15.472 171.495 272.764  1.00  0.00           C  
ATOM   2271  OD1 ASP A1641     -16.006 172.550 273.169  1.00  0.00           O  
ATOM   2272  OD2 ASP A1641     -14.366 171.473 272.187  1.00  0.00           O  
ATOM   2273  N   LYS A1642     -16.768 167.525 274.868  1.00  0.00           N  
ATOM   2274  CA  LYS A1642     -17.510 166.279 275.012  1.00  0.00           C  
ATOM   2275  C   LYS A1642     -18.374 166.294 276.269  1.00  0.00           C  
ATOM   2276  O   LYS A1642     -19.602 166.325 276.192  1.00  0.00           O  
ATOM   2277  CB  LYS A1642     -16.545 165.092 275.071  1.00  0.00           C  
ATOM   2278  CG  LYS A1642     -17.220 163.754 275.334  1.00  0.00           C  
ATOM   2279  CD  LYS A1642     -16.196 162.642 275.502  1.00  0.00           C  
ATOM   2280  CE  LYS A1642     -16.865 161.324 275.855  1.00  0.00           C  
ATOM   2281  NZ  LYS A1642     -15.872 160.233 276.058  1.00  0.00           N  
ATOM   2282  N   ASN A1662     -17.719 166.273 277.427  1.00  0.00           N  
ATOM   2283  CA  ASN A1662     -18.414 166.277 278.709  1.00  0.00           C  
ATOM   2284  C   ASN A1662     -19.399 167.435 278.824  1.00  0.00           C  
ATOM   2285  O   ASN A1662     -20.542 167.247 279.243  1.00  0.00           O  
ATOM   2286  CB  ASN A1662     -17.401 166.349 279.856  1.00  0.00           C  
ATOM   2287  CG  ASN A1662     -16.497 165.131 279.916  1.00  0.00           C  
ATOM   2288  OD1 ASN A1662     -15.600 165.052 280.757  1.00  0.00           O  
ATOM   2289  ND2 ASN A1662     -16.729 164.173 279.025  1.00  0.00           N  
ATOM   2290  N   SER A1663     -18.953 168.629 278.454  1.00  0.00           N  
ATOM   2291  CA  SER A1663     -19.798 169.816 278.524  1.00  0.00           C  
ATOM   2292  C   SER A1663     -21.067 169.659 277.693  1.00  0.00           C  
ATOM   2293  O   SER A1663     -21.056 169.028 276.636  1.00  0.00           O  
ATOM   2294  CB  SER A1663     -19.021 171.043 278.042  1.00  0.00           C  
ATOM   2295  OG  SER A1663     -19.828 172.206 278.094  1.00  0.00           O  
ATOM   2296  N   GLY A1664     -22.160 170.234 278.185  1.00  0.00           N  
ATOM   2297  CA  GLY A1664     -23.422 170.159 277.472  1.00  0.00           C  
ATOM   2298  C   GLY A1664     -23.629 171.416 276.650  1.00  0.00           C  
ATOM   2299  O   GLY A1664     -24.644 171.579 275.971  1.00  0.00           O  
ATOM   2300  N   LYS A1665     -22.649 172.309 276.721  1.00  0.00           N  
ATOM   2301  CA  LYS A1665     -22.682 173.571 275.994  1.00  0.00           C  
ATOM   2302  C   LYS A1665     -22.262 173.344 274.546  1.00  0.00           C  
ATOM   2303  O   LYS A1665     -22.004 172.213 274.137  1.00  0.00           O  
ATOM   2304  CB  LYS A1665     -21.733 174.568 276.663  1.00  0.00           C  
ATOM   2305  CG  LYS A1665     -22.092 174.875 278.111  1.00  0.00           C  
ATOM   2306  CD  LYS A1665     -20.869 175.264 278.935  1.00  0.00           C  
ATOM   2307  CE  LYS A1665     -20.149 176.476 278.365  1.00  0.00           C  
ATOM   2308  NZ  LYS A1665     -18.984 176.865 279.208  1.00  0.00           N  
ATOM   2309  N   ALA A1666     -22.204 174.424 273.772  1.00  0.00           N  
ATOM   2310  CA  ALA A1666     -21.806 174.332 272.374  1.00  0.00           C  
ATOM   2311  C   ALA A1666     -20.292 174.175 272.291  1.00  0.00           C  
ATOM   2312  O   ALA A1666     -19.555 174.740 273.100  1.00  0.00           O  
ATOM   2313  CB  ALA A1666     -22.244 175.583 271.622  1.00  0.00           C  
ATOM   2314  N   PRO A1667     -19.803 173.403 271.308  1.00  0.00           N  
ATOM   2315  CA  PRO A1667     -18.363 173.189 271.148  1.00  0.00           C  
ATOM   2316  C   PRO A1667     -17.617 174.486 270.842  1.00  0.00           C  
ATOM   2317  O   PRO A1667     -17.811 175.092 269.788  1.00  0.00           O  
ATOM   2318  CB  PRO A1667     -18.293 172.190 269.998  1.00  0.00           C  
ATOM   2319  CG  PRO A1667     -19.479 172.573 269.165  1.00  0.00           C  
ATOM   2320  CD  PRO A1667     -20.553 172.768 270.209  1.00  0.00           C  
ATOM   2321  N   ARG A1668     -16.766 174.909 271.771  1.00  0.00           N  
ATOM   2322  CA  ARG A1668     -15.996 176.134 271.597  1.00  0.00           C  
ATOM   2323  C   ARG A1668     -14.726 175.883 270.794  1.00  0.00           C  
ATOM   2324  O   ARG A1668     -13.883 176.768 270.653  1.00  0.00           O  
ATOM   2325  CB  ARG A1668     -15.642 176.739 272.960  1.00  0.00           C  
ATOM   2326  CG  ARG A1668     -14.876 175.811 273.892  1.00  0.00           C  
ATOM   2327  CD  ARG A1668     -14.688 176.452 275.262  1.00  0.00           C  
ATOM   2328  NE  ARG A1668     -13.770 177.589 275.232  1.00  0.00           N  
ATOM   2329  CZ  ARG A1668     -12.446 177.482 275.155  1.00  0.00           C  
ATOM   2330  NH1 ARG A1668     -11.877 176.286 275.101  1.00  0.00           N  
ATOM   2331  NH2 ARG A1668     -11.690 178.572 275.135  1.00  0.00           N  
ATOM   2332  N   ALA A1669     -14.598 174.672 270.263  1.00  0.00           N  
ATOM   2333  CA  ALA A1669     -13.434 174.306 269.471  1.00  0.00           C  
ATOM   2334  C   ALA A1669     -13.311 175.207 268.246  1.00  0.00           C  
ATOM   2335  O   ALA A1669     -12.231 175.715 267.945  1.00  0.00           O  
ATOM   2336  CB  ALA A1669     -13.534 172.848 269.044  1.00  0.00           C  
ATOM   2337  N   GLN A1670     -14.423 175.407 267.544  1.00  0.00           N  
ATOM   2338  CA  GLN A1670     -14.434 176.247 266.353  1.00  0.00           C  
ATOM   2339  C   GLN A1670     -13.996 177.668 266.691  1.00  0.00           C  
ATOM   2340  O   GLN A1670     -13.163 178.249 265.996  1.00  0.00           O  
ATOM   2341  CB  GLN A1670     -15.830 176.274 265.724  1.00  0.00           C  
ATOM   2342  CG  GLN A1670     -16.269 174.961 265.087  1.00  0.00           C  
ATOM   2343  CD  GLN A1670     -16.637 173.895 266.102  1.00  0.00           C  
ATOM   2344  OE1 GLN A1670     -15.816 173.488 266.922  1.00  0.00           O  
ATOM   2345  NE2 GLN A1670     -17.882 173.435 266.047  1.00  0.00           N  
ATOM   2346  N   TYR A1671     -14.566 178.224 267.757  1.00  0.00           N  
ATOM   2347  CA  TYR A1671     -14.224 179.574 268.194  1.00  0.00           C  
ATOM   2348  C   TYR A1671     -12.707 179.674 268.321  1.00  0.00           C  
ATOM   2349  O   TYR A1671     -12.091 180.623 267.837  1.00  0.00           O  
ATOM   2350  CB  TYR A1671     -14.878 179.873 269.547  1.00  0.00           C  
ATOM   2351  CG  TYR A1671     -14.493 181.206 270.159  1.00  0.00           C  
ATOM   2352  CD1 TYR A1671     -14.538 181.397 271.540  1.00  0.00           C  
ATOM   2353  CD2 TYR A1671     -14.078 182.275 269.362  1.00  0.00           C  
ATOM   2354  CE1 TYR A1671     -14.175 182.614 272.113  1.00  0.00           C  
ATOM   2355  CE2 TYR A1671     -13.714 183.497 269.925  1.00  0.00           C  
ATOM   2356  CZ  TYR A1671     -13.764 183.658 271.301  1.00  0.00           C  
ATOM   2357  OH  TYR A1671     -13.399 184.858 271.868  1.00  0.00           O  
ATOM   2358  N   VAL A1672     -12.118 178.681 268.980  1.00  0.00           N  
ATOM   2359  CA  VAL A1672     -10.675 178.631 269.179  1.00  0.00           C  
ATOM   2360  C   VAL A1672      -9.955 178.500 267.841  1.00  0.00           C  
ATOM   2361  O   VAL A1672      -9.022 179.247 267.548  1.00  0.00           O  
ATOM   2362  CB  VAL A1672     -10.282 177.432 270.067  1.00  0.00           C  
ATOM   2363  CG1 VAL A1672      -8.771 177.386 270.239  1.00  0.00           C  
ATOM   2364  CG2 VAL A1672     -10.968 177.543 271.420  1.00  0.00           C  
ATOM   2365  N   LEU A1673     -10.401 177.542 267.035  1.00  0.00           N  
ATOM   2366  CA  LEU A1673      -9.808 177.291 265.727  1.00  0.00           C  
ATOM   2367  C   LEU A1673      -9.836 178.526 264.832  1.00  0.00           C  
ATOM   2368  O   LEU A1673      -8.884 178.791 264.097  1.00  0.00           O  
ATOM   2369  CB  LEU A1673     -10.545 176.139 265.037  1.00  0.00           C  
ATOM   2370  CG  LEU A1673     -10.078 175.749 263.633  1.00  0.00           C  
ATOM   2371  CD1 LEU A1673      -8.624 175.309 263.670  1.00  0.00           C  
ATOM   2372  CD2 LEU A1673     -10.961 174.630 263.100  1.00  0.00           C  
ATOM   2373  N   ALA A1684     -10.929 179.279 264.899  1.00  0.00           N  
ATOM   2374  CA  ALA A1684     -11.083 180.479 264.085  1.00  0.00           C  
ATOM   2375  C   ALA A1684     -10.173 181.611 264.548  1.00  0.00           C  
ATOM   2376  O   ALA A1684      -9.515 182.263 263.738  1.00  0.00           O  
ATOM   2377  CB  ALA A1684     -12.536 180.940 264.110  1.00  0.00           C  
ATOM   2378  N   GLU A1685     -10.139 181.840 265.856  1.00  0.00           N  
ATOM   2379  CA  GLU A1685      -9.320 182.903 266.420  1.00  0.00           C  
ATOM   2380  C   GLU A1685      -7.830 182.635 266.214  1.00  0.00           C  
ATOM   2381  O   GLU A1685      -7.054 183.559 265.968  1.00  0.00           O  
ATOM   2382  CB  GLU A1685      -9.627 183.052 267.913  1.00  0.00           C  
ATOM   2383  CG  GLU A1685      -9.114 184.341 268.529  1.00  0.00           C  
ATOM   2384  CD  GLU A1685      -9.562 184.511 269.967  1.00  0.00           C  
ATOM   2385  OE1 GLU A1685      -9.142 183.704 270.823  1.00  0.00           O  
ATOM   2386  OE2 GLU A1685     -10.340 185.450 270.241  1.00  0.00           O  
ATOM   2387  N   GLN A1686      -7.438 181.368 266.308  1.00  0.00           N  
ATOM   2388  CA  GLN A1686      -6.040 180.979 266.135  1.00  0.00           C  
ATOM   2389  C   GLN A1686      -5.523 181.233 264.723  1.00  0.00           C  
ATOM   2390  O   GLN A1686      -4.621 182.045 264.519  1.00  0.00           O  
ATOM   2391  CB  GLN A1686      -5.857 179.497 266.483  1.00  0.00           C  
ATOM   2392  CG  GLN A1686      -5.955 179.185 267.968  1.00  0.00           C  
ATOM   2393  CD  GLN A1686      -4.776 179.721 268.759  1.00  0.00           C  
ATOM   2394  OE1 GLN A1686      -4.753 179.643 269.986  1.00  0.00           O  
ATOM   2395  NE2 GLN A1686      -3.787 180.262 268.057  1.00  0.00           N  
ATOM   2396  N   VAL A1687      -6.098 180.531 263.751  1.00  0.00           N  
ATOM   2397  CA  VAL A1687      -5.686 180.666 262.359  1.00  0.00           C  
ATOM   2398  C   VAL A1687      -5.791 182.099 261.843  1.00  0.00           C  
ATOM   2399  O   VAL A1687      -4.885 182.590 261.167  1.00  0.00           O  
ATOM   2400  CB  VAL A1687      -6.521 179.747 261.445  1.00  0.00           C  
ATOM   2401  CG1 VAL A1687      -6.013 179.835 260.014  1.00  0.00           C  
ATOM   2402  CG2 VAL A1687      -6.448 178.316 261.947  1.00  0.00           C  
ATOM   2403  N   THR A1690      -6.897 182.768 262.161  1.00  0.00           N  
ATOM   2404  CA  THR A1690      -7.104 184.146 261.725  1.00  0.00           C  
ATOM   2405  C   THR A1690      -5.980 185.048 262.227  1.00  0.00           C  
ATOM   2406  O   THR A1690      -5.567 185.988 261.546  1.00  0.00           O  
ATOM   2407  CB  THR A1690      -8.450 184.699 262.239  1.00  0.00           C  
ATOM   2408  OG1 THR A1690      -9.526 183.937 261.678  1.00  0.00           O  
ATOM   2409  CG2 THR A1690      -8.615 186.160 261.847  1.00  0.00           C  
ATOM   2410  N   ARG A1691      -5.487 184.750 263.424  1.00  0.00           N  
ATOM   2411  CA  ARG A1691      -4.412 185.523 264.034  1.00  0.00           C  
ATOM   2412  C   ARG A1691      -3.076 185.232 263.356  1.00  0.00           C  
ATOM   2413  O   ARG A1691      -2.256 186.130 263.166  1.00  0.00           O  
ATOM   2414  CB  ARG A1691      -4.327 185.192 265.525  1.00  0.00           C  
ATOM   2415  CG  ARG A1691      -3.302 185.994 266.305  1.00  0.00           C  
ATOM   2416  CD  ARG A1691      -3.345 185.605 267.773  1.00  0.00           C  
ATOM   2417  NE  ARG A1691      -4.671 185.821 268.346  1.00  0.00           N  
ATOM   2418  CZ  ARG A1691      -5.041 185.415 269.557  1.00  0.00           C  
ATOM   2419  NH1 ARG A1691      -4.183 184.764 270.332  1.00  0.00           N  
ATOM   2420  NH2 ARG A1691      -6.269 185.660 269.993  1.00  0.00           N  
ATOM   2421  N   LEU A1692      -2.863 183.970 262.996  1.00  0.00           N  
ATOM   2422  CA  LEU A1692      -1.630 183.555 262.336  1.00  0.00           C  
ATOM   2423  C   LEU A1692      -1.491 184.154 260.946  1.00  0.00           C  
ATOM   2424  O   LEU A1692      -0.396 184.529 260.530  1.00  0.00           O  
ATOM   2425  CB  LEU A1692      -1.576 182.030 262.218  1.00  0.00           C  
ATOM   2426  CG  LEU A1692      -0.855 181.247 263.313  1.00  0.00           C  
ATOM   2427  CD1 LEU A1692      -1.007 179.754 263.056  1.00  0.00           C  
ATOM   2428  CD2 LEU A1692       0.618 181.636 263.332  1.00  0.00           C  
ATOM   2429  N   VAL A1693      -2.606 184.241 260.232  1.00  0.00           N  
ATOM   2430  CA  VAL A1693      -2.605 184.763 258.872  1.00  0.00           C  
ATOM   2431  C   VAL A1693      -2.854 186.265 258.757  1.00  0.00           C  
ATOM   2432  O   VAL A1693      -2.354 186.905 257.832  1.00  0.00           O  
ATOM   2433  CB  VAL A1693      -3.657 184.030 258.010  1.00  0.00           C  
ATOM   2434  CG1 VAL A1693      -3.538 184.461 256.558  1.00  0.00           C  
ATOM   2435  CG2 VAL A1693      -3.475 182.527 258.138  1.00  0.00           C  
ATOM   2436  N   HIS A1694      -3.617 186.832 259.687  1.00  0.00           N  
ATOM   2437  CA  HIS A1694      -3.925 188.258 259.620  1.00  0.00           C  
ATOM   2438  C   HIS A1694      -3.627 189.049 260.894  1.00  0.00           C  
ATOM   2439  O   HIS A1694      -3.972 190.227 260.990  1.00  0.00           O  
ATOM   2440  CB  HIS A1694      -5.393 188.444 259.231  1.00  0.00           C  
ATOM   2441  CG  HIS A1694      -5.774 187.733 257.968  1.00  0.00           C  
ATOM   2442  ND1 HIS A1694      -5.200 188.023 256.749  1.00  0.00           N  
ATOM   2443  CD2 HIS A1694      -6.662 186.737 257.737  1.00  0.00           C  
ATOM   2444  CE1 HIS A1694      -5.717 187.236 255.823  1.00  0.00           C  
ATOM   2445  NE2 HIS A1694      -6.606 186.446 256.396  1.00  0.00           N  
ATOM   2446  N   GLY A1695      -2.992 188.405 261.867  1.00  0.00           N  
ATOM   2447  CA  GLY A1695      -2.658 189.085 263.108  1.00  0.00           C  
ATOM   2448  C   GLY A1695      -3.851 189.662 263.848  1.00  0.00           C  
ATOM   2449  O   GLY A1695      -4.986 189.585 263.376  1.00  0.00           O  
ATOM   2450  N   GLU A1696      -3.588 190.245 265.014  1.00  0.00           N  
ATOM   2451  CA  GLU A1696      -4.635 190.838 265.840  1.00  0.00           C  
ATOM   2452  C   GLU A1696      -5.526 191.788 265.044  1.00  0.00           C  
ATOM   2453  O   GLU A1696      -6.721 191.906 265.318  1.00  0.00           O  
ATOM   2454  CB  GLU A1696      -4.014 191.590 267.022  1.00  0.00           C  
ATOM   2455  CG  GLU A1696      -3.239 190.709 267.993  1.00  0.00           C  
ATOM   2456  CD  GLU A1696      -4.121 189.700 268.708  1.00  0.00           C  
ATOM   2457  OE1 GLU A1696      -5.078 190.121 269.392  1.00  0.00           O  
ATOM   2458  OE2 GLU A1696      -3.855 188.485 268.590  1.00  0.00           O  
ATOM   2459  N   GLU A1697      -4.939 192.463 264.061  1.00  0.00           N  
ATOM   2460  CA  GLU A1697      -5.679 193.403 263.225  1.00  0.00           C  
ATOM   2461  C   GLU A1697      -6.849 192.720 262.526  1.00  0.00           C  
ATOM   2462  O   GLU A1697      -8.007 193.066 262.754  1.00  0.00           O  
ATOM   2463  CB  GLU A1697      -4.751 194.021 262.178  1.00  0.00           C  
ATOM   2464  CG  GLU A1697      -3.582 194.800 262.759  1.00  0.00           C  
ATOM   2465  CD  GLU A1697      -2.658 195.347 261.687  1.00  0.00           C  
ATOM   2466  OE1 GLU A1697      -3.128 196.134 260.838  1.00  0.00           O  
ATOM   2467  OE2 GLU A1697      -1.461 194.990 261.693  1.00  0.00           O  
ATOM   2468  N   GLY A1698      -6.535 191.750 261.672  1.00  0.00           N  
ATOM   2469  CA  GLY A1698      -7.569 191.034 260.947  1.00  0.00           C  
ATOM   2470  C   GLY A1698      -8.573 190.359 261.861  1.00  0.00           C  
ATOM   2471  O   GLY A1698      -9.762 190.293 261.547  1.00  0.00           O  
ATOM   2472  N   LEU A1708      -8.094 189.855 262.995  1.00  0.00           N  
ATOM   2473  CA  LEU A1708      -8.958 189.185 263.958  1.00  0.00           C  
ATOM   2474  C   LEU A1708     -10.070 190.127 264.406  1.00  0.00           C  
ATOM   2475  O   LEU A1708     -11.241 189.750 264.446  1.00  0.00           O  
ATOM   2476  CB  LEU A1708      -8.139 188.734 265.171  1.00  0.00           C  
ATOM   2477  CG  LEU A1708      -8.882 187.977 266.276  1.00  0.00           C  
ATOM   2478  CD1 LEU A1708      -9.526 186.721 265.706  1.00  0.00           C  
ATOM   2479  CD2 LEU A1708      -7.907 187.620 267.388  1.00  0.00           C  
ATOM   2480  N   GLN A1716      -9.693 191.358 264.737  1.00  0.00           N  
ATOM   2481  CA  GLN A1716     -10.652 192.364 265.177  1.00  0.00           C  
ATOM   2482  C   GLN A1716     -11.473 192.865 263.995  1.00  0.00           C  
ATOM   2483  O   GLN A1716     -12.531 193.469 264.170  1.00  0.00           O  
ATOM   2484  CB  GLN A1716      -9.919 193.536 265.835  1.00  0.00           C  
ATOM   2485  CG  GLN A1716     -10.824 194.684 266.252  1.00  0.00           C  
ATOM   2486  CD  GLN A1716     -10.069 195.794 266.954  1.00  0.00           C  
ATOM   2487  OE1 GLN A1716      -9.529 195.599 268.043  1.00  0.00           O  
ATOM   2488  NE2 GLN A1716     -10.021 196.965 266.330  1.00  0.00           N  
ATOM   2489  N   ALA A1717     -10.977 192.610 262.789  1.00  0.00           N  
ATOM   2490  CA  ALA A1717     -11.666 193.030 261.575  1.00  0.00           C  
ATOM   2491  C   ALA A1717     -12.764 192.031 261.229  1.00  0.00           C  
ATOM   2492  O   ALA A1717     -13.765 192.383 260.605  1.00  0.00           O  
ATOM   2493  CB  ALA A1717     -10.674 193.140 260.423  1.00  0.00           C  
ATOM   2494  N   ALA A1718     -12.570 190.783 261.642  1.00  0.00           N  
ATOM   2495  CA  ALA A1718     -13.537 189.725 261.377  1.00  0.00           C  
ATOM   2496  C   ALA A1718     -14.699 189.786 262.360  1.00  0.00           C  
ATOM   2497  O   ALA A1718     -15.558 188.903 262.378  1.00  0.00           O  
ATOM   2498  CB  ALA A1718     -12.855 188.368 261.461  1.00  0.00           C  
ATOM   2499  N   LYS A1719     -14.724 190.833 263.177  1.00  0.00           N  
ATOM   2500  CA  LYS A1719     -15.780 191.006 264.165  1.00  0.00           C  
ATOM   2501  C   LYS A1719     -16.340 192.422 264.108  1.00  0.00           C  
ATOM   2502  O   LYS A1719     -16.729 192.993 265.128  1.00  0.00           O  
ATOM   2503  CB  LYS A1719     -15.236 190.704 265.563  1.00  0.00           C  
ATOM   2504  CG  LYS A1719     -14.671 189.296 265.694  1.00  0.00           C  
ATOM   2505  CD  LYS A1719     -14.016 189.065 267.044  1.00  0.00           C  
ATOM   2506  CE  LYS A1719     -13.405 187.674 267.117  1.00  0.00           C  
ATOM   2507  NZ  LYS A1719     -12.716 187.431 268.416  1.00  0.00           N  
ATOM   2508  N   ARG A1720     -16.375 192.980 262.902  1.00  0.00           N  
ATOM   2509  CA  ARG A1720     -16.889 194.327 262.679  1.00  0.00           C  
ATOM   2510  C   ARG A1720     -17.231 194.540 261.205  1.00  0.00           C  
ATOM   2511  O   ARG A1720     -18.371 194.963 260.919  1.00  0.00           O  
ATOM   2512  CB  ARG A1720     -15.868 195.378 263.133  1.00  0.00           C  
ATOM   2513  CG  ARG A1720     -14.498 195.251 262.485  1.00  0.00           C  
ATOM   2514  CD  ARG A1720     -13.611 196.441 262.822  1.00  0.00           C  
ATOM   2515  NE  ARG A1720     -13.454 196.630 264.262  1.00  0.00           N  
ATOM   2516  CZ  ARG A1720     -12.689 197.567 264.814  1.00  0.00           C  
ATOM   2517  NH1 ARG A1720     -12.006 198.406 264.048  1.00  0.00           N  
ATOM   2518  NH2 ARG A1720     -12.608 197.669 266.132  1.00  0.00           N  
ATOM   2519  OXT ARG A1720     -16.355 194.281 260.353  1.00  0.00           O  
HETATM 2520  CD1 YSA A3001       8.969 173.347 243.251  1.00  0.00           C  
HETATM 2521  CE1 YSA A3001      10.341 173.150 243.382  1.00  0.00           C  
HETATM 2522  CZ  YSA A3001      10.846 172.482 244.495  1.00  0.00           C  
HETATM 2523  OH  YSA A3001      12.186 172.288 244.626  1.00  0.00           O  
HETATM 2524  CE2 YSA A3001       9.979 172.008 245.473  1.00  0.00           C  
HETATM 2525  CD2 YSA A3001       8.607 172.204 245.342  1.00  0.00           C  
HETATM 2526  CG  YSA A3001       8.102 172.876 244.231  1.00  0.00           C  
HETATM 2527  CB  YSA A3001       6.597 173.114 244.100  1.00  0.00           C  
HETATM 2528  CA  YSA A3001       5.812 171.816 243.891  1.00  0.00           C  
HETATM 2529  N   YSA A3001       6.182 171.208 242.604  1.00  0.00           N  
HETATM 2530  C   YSA A3001       4.319 172.136 243.884  1.00  0.00           C  
HETATM 2531  O   YSA A3001       3.595 171.749 242.966  1.00  0.00           O  
HETATM 2532  NAT YSA A3001       3.904 172.866 244.917  1.00  0.00           N  
HETATM 2533  SBI YSA A3001       2.348 173.315 245.089  1.00  0.00           S  
HETATM 2534  OAD YSA A3001       1.468 172.105 245.205  1.00  0.00           O  
HETATM 2535  OAE YSA A3001       1.935 174.125 243.895  1.00  0.00           O  
HETATM 2536  O5' YSA A3001       2.226 174.156 246.326  1.00  0.00           O  
HETATM 2537  C5' YSA A3001       1.427 173.755 247.443  1.00  0.00           C  
HETATM 2538  C4' YSA A3001       2.220 172.972 248.495  1.00  0.00           C  
HETATM 2539  O4' YSA A3001       1.359 172.704 249.617  1.00  0.00           O  
HETATM 2540  C3' YSA A3001       2.663 171.594 247.998  1.00  0.00           C  
HETATM 2541  O3' YSA A3001       3.653 171.049 248.875  1.00  0.00           O  
HETATM 2542  C2' YSA A3001       1.351 170.828 248.160  1.00  0.00           C  
HETATM 2543  O2' YSA A3001       1.637 169.429 248.233  1.00  0.00           O  
HETATM 2544  C1' YSA A3001       0.908 171.339 249.533  1.00  0.00           C  
HETATM 2545  N9  YSA A3001      -0.561 171.243 249.707  1.00  0.00           N  
HETATM 2546  C8  YSA A3001      -1.479 171.757 248.888  1.00  0.00           C  
HETATM 2547  N7  YSA A3001      -2.699 171.492 249.347  1.00  0.00           N  
HETATM 2548  C5  YSA A3001      -2.564 170.808 250.478  1.00  0.00           C  
HETATM 2549  C4  YSA A3001      -1.204 170.649 250.709  1.00  0.00           C  
HETATM 2550  N3  YSA A3001      -0.797 169.997 251.809  1.00  0.00           N  
HETATM 2551  C2  YSA A3001      -1.669 169.507 252.675  1.00  0.00           C  
HETATM 2552  N1  YSA A3001      -2.971 169.642 252.483  1.00  0.00           N  
HETATM 2553  C6  YSA A3001      -3.454 170.278 251.406  1.00  0.00           C  
HETATM 2554  N6  YSA A3001      -4.767 170.402 251.231  1.00  0.00           N  
TER
END
