# Supplementary material for: Backbone Brackets and Arginine Tweezers delineate Class I and Class II aminoacyl tRNA synthetases
Source: PLoS Comput Biol. 2018 Apr 16;14(4):e1006101. doi: 10.1371/journal.pcbi.1006101 (PMC5919687; doi:10.1371/journal.pcbi.1006101)
Supplement: S11 File — All structures of Class I aaRS with residues renumbered according to the MSA. (GZ) [file pcbi.1006101.s023.tar.gz › 1vbm_B_renum.pdb]

ATOM      1  N   ASN B 214       9.505 163.207 189.066  1.00  0.00           N  
ATOM      2  CA  ASN B 214      10.715 163.453 188.231  1.00  0.00           C  
ATOM      3  C   ASN B 214      11.971 163.031 188.989  1.00  0.00           C  
ATOM      4  O   ASN B 214      12.404 161.882 188.894  1.00  0.00           O  
ATOM      5  CB  ASN B 214      10.805 164.938 187.863  1.00  0.00           C  
ATOM      6  CG  ASN B 214      11.891 165.223 186.840  1.00  0.00           C  
ATOM      7  OD1 ASN B 214      13.066 164.926 187.062  1.00  0.00           O  
ATOM      8  ND2 ASN B 214      11.501 165.809 185.712  1.00  0.00           N  
ATOM      9  N   LEU B 215      12.548 163.963 189.742  1.00  0.00           N  
ATOM     10  CA  LEU B 215      13.755 163.689 190.514  1.00  0.00           C  
ATOM     11  C   LEU B 215      13.535 162.580 191.536  1.00  0.00           C  
ATOM     12  O   LEU B 215      14.442 161.797 191.817  1.00  0.00           O  
ATOM     13  CB  LEU B 215      14.226 164.957 191.231  1.00  0.00           C  
ATOM     14  CG  LEU B 215      15.437 164.801 192.156  1.00  0.00           C  
ATOM     15  CD1 LEU B 215      16.620 164.246 191.378  1.00  0.00           C  
ATOM     16  CD2 LEU B 215      15.784 166.147 192.764  1.00  0.00           C  
ATOM     17  N   ILE B 216      12.331 162.518 192.094  1.00  0.00           N  
ATOM     18  CA  ILE B 216      12.008 161.499 193.084  1.00  0.00           C  
ATOM     19  C   ILE B 216      12.145 160.099 192.493  1.00  0.00           C  
ATOM     20  O   ILE B 216      12.818 159.242 193.064  1.00  0.00           O  
ATOM     21  CB  ILE B 216      10.569 161.673 193.622  1.00  0.00           C  
ATOM     22  CG1 ILE B 216      10.464 162.980 194.415  1.00  0.00           C  
ATOM     23  CG2 ILE B 216      10.188 160.486 194.498  1.00  0.00           C  
ATOM     24  CD1 ILE B 216      11.379 163.045 195.625  1.00  0.00           C  
ATOM     25  N   LYS B 217      11.509 159.872 191.350  1.00  0.00           N  
ATOM     26  CA  LYS B 217      11.573 158.567 190.704  1.00  0.00           C  
ATOM     27  C   LYS B 217      12.990 158.263 190.235  1.00  0.00           C  
ATOM     28  O   LYS B 217      13.417 157.107 190.239  1.00  0.00           O  
ATOM     29  CB  LYS B 217      10.608 158.506 189.516  1.00  0.00           C  
ATOM     30  CG  LYS B 217      10.523 157.127 188.867  1.00  0.00           C  
ATOM     31  CD  LYS B 217      10.115 156.064 189.881  1.00  0.00           C  
ATOM     32  CE  LYS B 217      10.095 154.671 189.267  1.00  0.00           C  
ATOM     33  NZ  LYS B 217       9.078 154.538 188.189  1.00  0.00           N  
ATOM     34  N   GLN B 218      13.718 159.299 189.827  1.00  0.00           N  
ATOM     35  CA  GLN B 218      15.090 159.122 189.368  1.00  0.00           C  
ATOM     36  C   GLN B 218      15.916 158.501 190.487  1.00  0.00           C  
ATOM     37  O   GLN B 218      16.742 157.619 190.250  1.00  0.00           O  
ATOM     38  CB  GLN B 218      15.700 160.466 188.962  1.00  0.00           C  
ATOM     39  CG  GLN B 218      15.034 161.117 187.760  1.00  0.00           C  
ATOM     40  CD  GLN B 218      15.711 162.413 187.354  1.00  0.00           C  
ATOM     41  OE1 GLN B 218      15.797 163.355 188.142  1.00  0.00           O  
ATOM     42  NE2 GLN B 218      16.195 162.466 186.117  1.00  0.00           N  
ATOM     43  N   LEU B 219      15.685 158.971 191.709  1.00  0.00           N  
ATOM     44  CA  LEU B 219      16.395 158.460 192.874  1.00  0.00           C  
ATOM     45  C   LEU B 219      15.936 157.034 193.158  1.00  0.00           C  
ATOM     46  O   LEU B 219      16.700 156.215 193.671  1.00  0.00           O  
ATOM     47  CB  LEU B 219      16.119 159.344 194.092  1.00  0.00           C  
ATOM     48  CG  LEU B 219      16.578 160.802 194.007  1.00  0.00           C  
ATOM     49  CD1 LEU B 219      16.108 161.559 195.240  1.00  0.00           C  
ATOM     50  CD2 LEU B 219      18.092 160.860 193.885  1.00  0.00           C  
ATOM     51  N   GLN B 220      14.683 156.746 192.823  1.00  0.00           N  
ATOM     52  CA  GLN B 220      14.125 155.418 193.034  1.00  0.00           C  
ATOM     53  C   GLN B 220      14.777 154.424 192.084  1.00  0.00           C  
ATOM     54  O   GLN B 220      14.998 153.267 192.439  1.00  0.00           O  
ATOM     55  CB  GLN B 220      12.612 155.432 192.805  1.00  0.00           C  
ATOM     56  CG  GLN B 220      11.843 156.302 193.783  1.00  0.00           C  
ATOM     57  CD  GLN B 220      10.347 156.272 193.535  1.00  0.00           C  
ATOM     58  OE1 GLN B 220       9.720 155.213 193.575  1.00  0.00           O  
ATOM     59  NE2 GLN B 220       9.766 157.439 193.279  1.00  0.00           N  
ATOM     60  N   GLU B 221      15.083 154.882 190.873  1.00  0.00           N  
ATOM     61  CA  GLU B 221      15.714 154.027 189.875  1.00  0.00           C  
ATOM     62  C   GLU B 221      17.008 153.431 190.412  1.00  0.00           C  
ATOM     63  O   GLU B 221      17.371 152.305 190.072  1.00  0.00           O  
ATOM     64  CB  GLU B 221      16.006 154.816 188.596  1.00  0.00           C  
ATOM     65  CG  GLU B 221      14.763 155.272 187.848  1.00  0.00           C  
ATOM     66  CD  GLU B 221      15.085 155.880 186.496  1.00  0.00           C  
ATOM     67  OE1 GLU B 221      14.142 156.300 185.793  1.00  0.00           O  
ATOM     68  OE2 GLU B 221      16.280 155.938 186.135  1.00  0.00           O  
ATOM     69  N   ARG B 222      17.705 154.188 191.253  1.00  0.00           N  
ATOM     70  CA  ARG B 222      18.949 153.706 191.831  1.00  0.00           C  
ATOM     71  C   ARG B 222      18.792 153.394 193.314  1.00  0.00           C  
ATOM     72  O   ARG B 222      19.744 153.483 194.087  1.00  0.00           O  
ATOM     73  CB  ARG B 222      20.071 154.727 191.617  1.00  0.00           C  
ATOM     74  CG  ARG B 222      19.777 156.131 192.108  1.00  0.00           C  
ATOM     75  CD  ARG B 222      21.012 157.005 191.950  1.00  0.00           C  
ATOM     76  NE  ARG B 222      21.453 157.081 190.560  1.00  0.00           N  
ATOM     77  CZ  ARG B 222      22.646 157.525 190.177  1.00  0.00           C  
ATOM     78  NH1 ARG B 222      23.528 157.930 191.080  1.00  0.00           N  
ATOM     79  NH2 ARG B 222      22.956 157.566 188.889  1.00  0.00           N  
ATOM     80  N   GLY B 224      17.571 153.024 193.697  1.00  0.00           N  
ATOM     81  CA  GLY B 224      17.276 152.675 195.076  1.00  0.00           C  
ATOM     82  C   GLY B 224      17.834 153.587 196.154  1.00  0.00           C  
ATOM     83  O   GLY B 224      18.430 153.111 197.120  1.00  0.00           O  
ATOM     84  N   LEU B 225      17.643 154.894 195.999  1.00  0.00           N  
ATOM     85  CA  LEU B 225      18.127 155.850 196.989  1.00  0.00           C  
ATOM     86  C   LEU B 225      16.974 156.450 197.781  1.00  0.00           C  
ATOM     87  O   LEU B 225      17.148 157.430 198.503  1.00  0.00           O  
ATOM     88  CB  LEU B 225      18.927 156.967 196.312  1.00  0.00           C  
ATOM     89  CG  LEU B 225      20.374 156.646 195.927  1.00  0.00           C  
ATOM     90  CD1 LEU B 225      20.987 157.831 195.202  1.00  0.00           C  
ATOM     91  CD2 LEU B 225      21.175 156.321 197.178  1.00  0.00           C  
ATOM     92  N   VAL B 226      15.794 155.852 197.642  1.00  0.00           N  
ATOM     93  CA  VAL B 226      14.605 156.322 198.345  1.00  0.00           C  
ATOM     94  C   VAL B 226      13.900 155.171 199.052  1.00  0.00           C  
ATOM     95  O   VAL B 226      13.370 154.265 198.409  1.00  0.00           O  
ATOM     96  CB  VAL B 226      13.606 156.990 197.376  1.00  0.00           C  
ATOM     97  CG1 VAL B 226      12.348 157.400 198.126  1.00  0.00           C  
ATOM     98  CG2 VAL B 226      14.248 158.202 196.726  1.00  0.00           C  
ATOM     99  N   ALA B 227      13.896 155.217 200.379  1.00  0.00           N  
ATOM    100  CA  ALA B 227      13.255 154.181 201.179  1.00  0.00           C  
ATOM    101  C   ALA B 227      11.852 154.611 201.588  1.00  0.00           C  
ATOM    102  O   ALA B 227      10.913 153.815 201.556  1.00  0.00           O  
ATOM    103  CB  ALA B 227      14.093 153.890 202.418  1.00  0.00           C  
ATOM    104  N   GLN B 228      11.715 155.876 201.973  1.00  0.00           N  
ATOM    105  CA  GLN B 228      10.426 156.409 202.398  1.00  0.00           C  
ATOM    106  C   GLN B 228      10.272 157.878 202.018  1.00  0.00           C  
ATOM    107  O   GLN B 228      11.256 158.607 201.886  1.00  0.00           O  
ATOM    108  CB  GLN B 228      10.273 156.267 203.913  1.00  0.00           C  
ATOM    109  CG  GLN B 228      10.520 154.870 204.450  1.00  0.00           C  
ATOM    110  CD  GLN B 228      10.478 154.822 205.965  1.00  0.00           C  
ATOM    111  OE1 GLN B 228       9.437 155.061 206.579  1.00  0.00           O  
ATOM    112  NE2 GLN B 228      11.617 154.517 206.579  1.00  0.00           N  
ATOM    113  N   VAL B 229       9.024 158.304 201.847  1.00  0.00           N  
ATOM    114  CA  VAL B 229       8.710 159.683 201.498  1.00  0.00           C  
ATOM    115  C   VAL B 229       7.393 160.069 202.160  1.00  0.00           C  
ATOM    116  O   VAL B 229       6.349 159.487 201.866  1.00  0.00           O  
ATOM    117  CB  VAL B 229       8.569 159.864 199.972  1.00  0.00           C  
ATOM    118  CG1 VAL B 229       8.175 161.298 199.656  1.00  0.00           C  
ATOM    119  CG2 VAL B 229       9.875 159.513 199.283  1.00  0.00           C  
ATOM    120  N   THR B 230       7.453 161.049 203.055  1.00  0.00           N  
ATOM    121  CA  THR B 230       6.272 161.517 203.774  1.00  0.00           C  
ATOM    122  C   THR B 230       5.049 161.666 202.873  1.00  0.00           C  
ATOM    123  O   THR B 230       4.055 160.956 203.038  1.00  0.00           O  
ATOM    124  CB  THR B 230       6.552 162.866 204.460  1.00  0.00           C  
ATOM    125  OG1 THR B 230       6.901 163.845 203.474  1.00  0.00           O  
ATOM    126  CG2 THR B 230       7.699 162.721 205.443  1.00  0.00           C  
ATOM    127  N   ASP B 232       5.125 162.590 201.921  1.00  0.00           N  
ATOM    128  CA  ASP B 232       4.028 162.831 200.991  1.00  0.00           C  
ATOM    129  C   ASP B 232       4.594 162.948 199.579  1.00  0.00           C  
ATOM    130  O   ASP B 232       4.766 164.049 199.055  1.00  0.00           O  
ATOM    131  CB  ASP B 232       3.291 164.118 201.369  1.00  0.00           C  
ATOM    132  CG  ASP B 232       1.987 164.288 200.619  1.00  0.00           C  
ATOM    133  OD1 ASP B 232       2.012 164.296 199.371  1.00  0.00           O  
ATOM    134  OD2 ASP B 232       0.934 164.411 201.278  1.00  0.00           O  
ATOM    135  N   GLU B 233       4.881 161.800 198.972  1.00  0.00           N  
ATOM    136  CA  GLU B 233       5.448 161.747 197.628  1.00  0.00           C  
ATOM    137  C   GLU B 233       4.709 162.618 196.617  1.00  0.00           C  
ATOM    138  O   GLU B 233       5.336 163.302 195.808  1.00  0.00           O  
ATOM    139  CB  GLU B 233       5.483 160.296 197.139  1.00  0.00           C  
ATOM    140  CG  GLU B 233       6.207 160.102 195.818  1.00  0.00           C  
ATOM    141  CD  GLU B 233       6.401 158.639 195.472  1.00  0.00           C  
ATOM    142  OE1 GLU B 233       5.390 157.918 195.334  1.00  0.00           O  
ATOM    143  OE2 GLU B 233       7.567 158.210 195.340  1.00  0.00           O  
ATOM    144  N   GLU B 234       3.381 162.591 196.660  1.00  0.00           N  
ATOM    145  CA  GLU B 234       2.572 163.388 195.742  1.00  0.00           C  
ATOM    146  C   GLU B 234       2.883 164.876 195.861  1.00  0.00           C  
ATOM    147  O   GLU B 234       3.423 165.486 194.936  1.00  0.00           O  
ATOM    148  CB  GLU B 234       1.081 163.155 196.003  1.00  0.00           C  
ATOM    149  CG  GLU B 234       0.556 161.819 195.504  1.00  0.00           C  
ATOM    150  CD  GLU B 234       0.577 161.712 193.990  1.00  0.00           C  
ATOM    151  OE1 GLU B 234       1.676 161.779 193.400  1.00  0.00           O  
ATOM    152  OE2 GLU B 234      -0.508 161.562 193.388  1.00  0.00           O  
ATOM    153  N   ALA B 235       2.538 165.455 197.007  1.00  0.00           N  
ATOM    154  CA  ALA B 235       2.772 166.873 197.253  1.00  0.00           C  
ATOM    155  C   ALA B 235       4.229 167.250 197.003  1.00  0.00           C  
ATOM    156  O   ALA B 235       4.513 168.285 196.399  1.00  0.00           O  
ATOM    157  CB  ALA B 235       2.373 167.225 198.679  1.00  0.00           C  
ATOM    158  N   LEU B 236       5.151 166.411 197.471  1.00  0.00           N  
ATOM    159  CA  LEU B 236       6.574 166.670 197.286  1.00  0.00           C  
ATOM    160  C   LEU B 236       6.906 166.702 195.798  1.00  0.00           C  
ATOM    161  O   LEU B 236       7.770 167.462 195.360  1.00  0.00           O  
ATOM    162  CB  LEU B 236       7.411 165.588 197.973  1.00  0.00           C  
ATOM    163  CG  LEU B 236       8.930 165.772 197.887  1.00  0.00           C  
ATOM    164  CD1 LEU B 236       9.328 167.060 198.590  1.00  0.00           C  
ATOM    165  CD2 LEU B 236       9.632 164.585 198.523  1.00  0.00           C  
ATOM    166  N   ALA B 237       6.210 165.872 195.029  1.00  0.00           N  
ATOM    167  CA  ALA B 237       6.421 165.804 193.589  1.00  0.00           C  
ATOM    168  C   ALA B 237       5.998 167.110 192.929  1.00  0.00           C  
ATOM    169  O   ALA B 237       6.734 167.672 192.117  1.00  0.00           O  
ATOM    170  CB  ALA B 237       5.635 164.641 193.002  1.00  0.00           C  
ATOM    171  N   GLU B 238       4.811 167.592 193.285  1.00  0.00           N  
ATOM    172  CA  GLU B 238       4.297 168.834 192.724  1.00  0.00           C  
ATOM    173  C   GLU B 238       5.153 170.020 193.150  1.00  0.00           C  
ATOM    174  O   GLU B 238       5.488 170.879 192.334  1.00  0.00           O  
ATOM    175  CB  GLU B 238       2.853 169.067 193.173  1.00  0.00           C  
ATOM    176  CG  GLU B 238       2.235 170.335 192.604  1.00  0.00           C  
ATOM    177  CD  GLU B 238       0.838 170.595 193.129  1.00  0.00           C  
ATOM    178  OE1 GLU B 238       0.689 170.777 194.356  1.00  0.00           O  
ATOM    179  OE2 GLU B 238      -0.110 170.619 192.316  1.00  0.00           O  
ATOM    180  N   ARG B 240       5.501 170.064 194.432  1.00  0.00           N  
ATOM    181  CA  ARG B 240       6.316 171.149 194.962  1.00  0.00           C  
ATOM    182  C   ARG B 240       7.648 171.240 194.224  1.00  0.00           C  
ATOM    183  O   ARG B 240       8.048 172.317 193.782  1.00  0.00           O  
ATOM    184  CB  ARG B 240       6.572 170.946 196.457  1.00  0.00           C  
ATOM    185  CG  ARG B 240       7.362 172.075 197.097  1.00  0.00           C  
ATOM    186  CD  ARG B 240       6.589 173.386 197.051  1.00  0.00           C  
ATOM    187  NE  ARG B 240       7.438 174.531 197.363  1.00  0.00           N  
ATOM    188  CZ  ARG B 240       8.421 174.965 196.580  1.00  0.00           C  
ATOM    189  NH1 ARG B 240       8.678 174.352 195.433  1.00  0.00           N  
ATOM    190  NH2 ARG B 240       9.150 176.011 196.944  1.00  0.00           N  
ATOM    191  N   LEU B 241       8.332 170.107 194.095  1.00  0.00           N  
ATOM    192  CA  LEU B 241       9.616 170.070 193.405  1.00  0.00           C  
ATOM    193  C   LEU B 241       9.467 170.548 191.964  1.00  0.00           C  
ATOM    194  O   LEU B 241      10.377 171.166 191.407  1.00  0.00           O  
ATOM    195  CB  LEU B 241      10.189 168.651 193.421  1.00  0.00           C  
ATOM    196  CG  LEU B 241      10.685 168.123 194.770  1.00  0.00           C  
ATOM    197  CD1 LEU B 241      11.109 166.671 194.627  1.00  0.00           C  
ATOM    198  CD2 LEU B 241      11.844 168.976 195.261  1.00  0.00           C  
ATOM    199  N   ALA B 243       8.316 170.260 191.368  1.00  0.00           N  
ATOM    200  CA  ALA B 243       8.046 170.660 189.992  1.00  0.00           C  
ATOM    201  C   ALA B 243       7.787 172.160 189.908  1.00  0.00           C  
ATOM    202  O   ALA B 243       8.218 172.822 188.963  1.00  0.00           O  
ATOM    203  CB  ALA B 243       6.847 169.893 189.451  1.00  0.00           C  
ATOM    204  N   GLN B 244       7.079 172.690 190.901  1.00  0.00           N  
ATOM    205  CA  GLN B 244       6.760 174.111 190.944  1.00  0.00           C  
ATOM    206  C   GLN B 244       8.018 174.963 190.793  1.00  0.00           C  
ATOM    207  O   GLN B 244       7.997 176.002 190.134  1.00  0.00           O  
ATOM    208  CB  GLN B 244       6.058 174.452 192.262  1.00  0.00           C  
ATOM    209  CG  GLN B 244       5.643 175.911 192.393  1.00  0.00           C  
ATOM    210  CD  GLN B 244       4.935 176.202 193.705  1.00  0.00           C  
ATOM    211  OE1 GLN B 244       5.495 176.007 194.784  1.00  0.00           O  
ATOM    212  NE2 GLN B 244       3.695 176.671 193.616  1.00  0.00           N  
ATOM    213  N   GLY B 245       9.113 174.517 191.404  1.00  0.00           N  
ATOM    214  CA  GLY B 245      10.359 175.255 191.317  1.00  0.00           C  
ATOM    215  C   GLY B 245      11.413 174.779 192.305  1.00  0.00           C  
ATOM    216  O   GLY B 245      11.150 173.877 193.102  1.00  0.00           O  
ATOM    217  N   PRO B 265      12.615 175.370 192.270  1.00  0.00           N  
ATOM    218  CA  PRO B 265      13.726 175.010 193.166  1.00  0.00           C  
ATOM    219  C   PRO B 265      13.365 175.156 194.644  1.00  0.00           C  
ATOM    220  O   PRO B 265      12.714 176.124 195.040  1.00  0.00           O  
ATOM    221  CB  PRO B 265      14.830 175.977 192.747  1.00  0.00           C  
ATOM    222  CG  PRO B 265      14.549 176.205 191.296  1.00  0.00           C  
ATOM    223  CD  PRO B 265      13.052 176.379 191.289  1.00  0.00           C  
ATOM    224  N   ILE B 266      13.789 174.192 195.459  1.00  0.00           N  
ATOM    225  CA  ILE B 266      13.515 174.235 196.893  1.00  0.00           C  
ATOM    226  C   ILE B 266      14.799 174.128 197.706  1.00  0.00           C  
ATOM    227  O   ILE B 266      15.881 173.945 197.149  1.00  0.00           O  
ATOM    228  CB  ILE B 266      12.533 173.109 197.327  1.00  0.00           C  
ATOM    229  CG1 ILE B 266      13.164 171.729 197.128  1.00  0.00           C  
ATOM    230  CG2 ILE B 266      11.250 173.200 196.521  1.00  0.00           C  
ATOM    231  CD1 ILE B 266      13.954 171.228 198.313  1.00  0.00           C  
ATOM    232  N   ALA B 267      14.673 174.262 199.022  1.00  0.00           N  
ATOM    233  CA  ALA B 267      15.823 174.183 199.914  1.00  0.00           C  
ATOM    234  C   ALA B 267      15.687 172.995 200.862  1.00  0.00           C  
ATOM    235  O   ALA B 267      14.754 172.936 201.662  1.00  0.00           O  
ATOM    236  CB  ALA B 267      15.953 175.478 200.712  1.00  0.00           C  
ATOM    237  N   LEU B 268      16.620 172.052 200.768  1.00  0.00           N  
ATOM    238  CA  LEU B 268      16.604 170.868 201.621  1.00  0.00           C  
ATOM    239  C   LEU B 268      17.812 170.876 202.551  1.00  0.00           C  
ATOM    240  O   LEU B 268      18.717 171.693 202.394  1.00  0.00           O  
ATOM    241  CB  LEU B 268      16.625 169.593 200.772  1.00  0.00           C  
ATOM    242  CG  LEU B 268      17.880 169.313 199.937  1.00  0.00           C  
ATOM    243  CD1 LEU B 268      17.833 167.887 199.420  1.00  0.00           C  
ATOM    244  CD2 LEU B 268      17.977 170.301 198.786  1.00  0.00           C  
ATOM    245  N   TYR B 269      17.826 169.962 203.517  1.00  0.00           N  
ATOM    246  CA  TYR B 269      18.936 169.883 204.457  1.00  0.00           C  
ATOM    247  C   TYR B 269      19.081 168.475 205.024  1.00  0.00           C  
ATOM    248  O   TYR B 269      18.161 167.659 204.949  1.00  0.00           O  
ATOM    249  CB  TYR B 269      18.729 170.896 205.594  1.00  0.00           C  
ATOM    250  CG  TYR B 269      18.132 170.327 206.867  1.00  0.00           C  
ATOM    251  CD1 TYR B 269      18.937 169.693 207.816  1.00  0.00           C  
ATOM    252  CD2 TYR B 269      16.764 170.425 207.125  1.00  0.00           C  
ATOM    253  CE1 TYR B 269      18.397 169.173 208.990  1.00  0.00           C  
ATOM    254  CE2 TYR B 269      16.214 169.908 208.296  1.00  0.00           C  
ATOM    255  CZ  TYR B 269      17.037 169.284 209.223  1.00  0.00           C  
ATOM    256  OH  TYR B 269      16.504 168.771 210.385  1.00  0.00           O  
ATOM    257  N   CYS B 270      20.255 168.203 205.586  1.00  0.00           N  
ATOM    258  CA  CYS B 270      20.553 166.910 206.187  1.00  0.00           C  
ATOM    259  C   CYS B 270      21.583 167.120 207.288  1.00  0.00           C  
ATOM    260  O   CYS B 270      22.636 167.715 207.058  1.00  0.00           O  
ATOM    261  CB  CYS B 270      21.105 165.945 205.137  1.00  0.00           C  
ATOM    262  SG  CYS B 270      21.459 164.286 205.774  1.00  0.00           S  
ATOM    263  N   GLY B 272      21.277 166.630 208.486  1.00  0.00           N  
ATOM    264  CA  GLY B 272      22.189 166.793 209.603  1.00  0.00           C  
ATOM    265  C   GLY B 272      23.211 165.683 209.759  1.00  0.00           C  
ATOM    266  O   GLY B 272      22.979 164.541 209.358  1.00  0.00           O  
ATOM    267  N   PHE B 273      24.348 166.032 210.353  1.00  0.00           N  
ATOM    268  CA  PHE B 273      25.437 165.093 210.586  1.00  0.00           C  
ATOM    269  C   PHE B 273      26.027 165.371 211.962  1.00  0.00           C  
ATOM    270  O   PHE B 273      26.766 166.339 212.144  1.00  0.00           O  
ATOM    271  CB  PHE B 273      26.516 165.270 209.517  1.00  0.00           C  
ATOM    272  CG  PHE B 273      26.043 164.977 208.122  1.00  0.00           C  
ATOM    273  CD1 PHE B 273      25.915 163.665 207.677  1.00  0.00           C  
ATOM    274  CD2 PHE B 273      25.714 166.014 207.255  1.00  0.00           C  
ATOM    275  CE1 PHE B 273      25.466 163.389 206.385  1.00  0.00           C  
ATOM    276  CE2 PHE B 273      25.264 165.750 205.963  1.00  0.00           C  
ATOM    277  CZ  PHE B 273      25.140 164.435 205.526  1.00  0.00           C  
ATOM    278  N   ASP B 274      25.698 164.522 212.931  1.00  0.00           N  
ATOM    279  CA  ASP B 274      26.192 164.693 214.293  1.00  0.00           C  
ATOM    280  C   ASP B 274      27.660 164.336 214.484  1.00  0.00           C  
ATOM    281  O   ASP B 274      28.145 163.331 213.964  1.00  0.00           O  
ATOM    282  CB  ASP B 274      25.350 163.874 215.277  1.00  0.00           C  
ATOM    283  CG  ASP B 274      24.169 164.652 215.816  1.00  0.00           C  
ATOM    284  OD1 ASP B 274      23.433 164.106 216.666  1.00  0.00           O  
ATOM    285  OD2 ASP B 274      23.979 165.811 215.389  1.00  0.00           O  
ATOM    286  N   PRO B 275      28.392 165.175 215.237  1.00  0.00           N  
ATOM    287  CA  PRO B 275      29.813 164.986 215.527  1.00  0.00           C  
ATOM    288  C   PRO B 275      30.044 163.916 216.594  1.00  0.00           C  
ATOM    289  O   PRO B 275      29.982 164.204 217.791  1.00  0.00           O  
ATOM    290  CB  PRO B 275      30.257 166.368 216.015  1.00  0.00           C  
ATOM    291  CG  PRO B 275      29.260 167.300 215.391  1.00  0.00           C  
ATOM    292  CD  PRO B 275      27.978 166.546 215.579  1.00  0.00           C  
ATOM    293  N   THR B 276      30.295 162.686 216.157  1.00  0.00           N  
ATOM    294  CA  THR B 276      30.552 161.583 217.079  1.00  0.00           C  
ATOM    295  C   THR B 276      31.981 161.099 216.869  1.00  0.00           C  
ATOM    296  O   THR B 276      32.412 160.111 217.462  1.00  0.00           O  
ATOM    297  CB  THR B 276      29.589 160.404 216.842  1.00  0.00           C  
ATOM    298  OG1 THR B 276      29.718 159.945 215.491  1.00  0.00           O  
ATOM    299  CG2 THR B 276      28.151 160.833 217.096  1.00  0.00           C  
ATOM    300  N   ALA B 277      32.706 161.817 216.017  1.00  0.00           N  
ATOM    301  CA  ALA B 277      34.092 161.502 215.698  1.00  0.00           C  
ATOM    302  C   ALA B 277      34.706 162.681 214.946  1.00  0.00           C  
ATOM    303  O   ALA B 277      33.992 163.586 214.513  1.00  0.00           O  
ATOM    304  CB  ALA B 277      34.159 160.240 214.846  1.00  0.00           C  
ATOM    305  N   ASP B 278      36.026 162.666 214.790  1.00  0.00           N  
ATOM    306  CA  ASP B 278      36.721 163.746 214.096  1.00  0.00           C  
ATOM    307  C   ASP B 278      36.597 163.624 212.581  1.00  0.00           C  
ATOM    308  O   ASP B 278      37.238 164.369 211.838  1.00  0.00           O  
ATOM    309  CB  ASP B 278      38.202 163.755 214.483  1.00  0.00           C  
ATOM    310  CG  ASP B 278      38.961 162.575 213.909  1.00  0.00           C  
ATOM    311  OD1 ASP B 278      38.546 161.423 214.153  1.00  0.00           O  
ATOM    312  OD2 ASP B 278      39.975 162.800 213.215  1.00  0.00           O  
ATOM    313  N   SER B 279      35.771 162.687 212.126  1.00  0.00           N  
ATOM    314  CA  SER B 279      35.578 162.477 210.696  1.00  0.00           C  
ATOM    315  C   SER B 279      34.324 161.661 210.392  1.00  0.00           C  
ATOM    316  O   SER B 279      33.776 160.993 211.268  1.00  0.00           O  
ATOM    317  CB  SER B 279      36.801 161.771 210.103  1.00  0.00           C  
ATOM    318  OG  SER B 279      36.615 161.497 208.726  1.00  0.00           O  
ATOM    319  N   LEU B 280      33.878 161.724 209.141  1.00  0.00           N  
ATOM    320  CA  LEU B 280      32.698 160.989 208.701  1.00  0.00           C  
ATOM    321  C   LEU B 280      33.146 159.735 207.963  1.00  0.00           C  
ATOM    322  O   LEU B 280      34.309 159.621 207.577  1.00  0.00           O  
ATOM    323  CB  LEU B 280      31.851 161.851 207.761  1.00  0.00           C  
ATOM    324  CG  LEU B 280      31.332 163.192 208.282  1.00  0.00           C  
ATOM    325  CD1 LEU B 280      30.608 163.919 207.158  1.00  0.00           C  
ATOM    326  CD2 LEU B 280      30.399 162.969 209.462  1.00  0.00           C  
ATOM    327  N   HIS B 281      32.225 158.797 207.769  1.00  0.00           N  
ATOM    328  CA  HIS B 281      32.544 157.561 207.064  1.00  0.00           C  
ATOM    329  C   HIS B 281      31.620 157.336 205.870  1.00  0.00           C  
ATOM    330  O   HIS B 281      30.675 158.095 205.649  1.00  0.00           O  
ATOM    331  CB  HIS B 281      32.485 156.366 208.024  1.00  0.00           C  
ATOM    332  CG  HIS B 281      31.173 156.209 208.726  1.00  0.00           C  
ATOM    333  ND1 HIS B 281      30.007 155.886 208.066  1.00  0.00           N  
ATOM    334  CD2 HIS B 281      30.847 156.311 210.037  1.00  0.00           C  
ATOM    335  CE1 HIS B 281      29.020 155.795 208.939  1.00  0.00           C  
ATOM    336  NE2 HIS B 281      29.502 156.048 210.142  1.00  0.00           N  
ATOM    337  N   LEU B 282      31.903 156.289 205.099  1.00  0.00           N  
ATOM    338  CA  LEU B 282      31.119 155.964 203.913  1.00  0.00           C  
ATOM    339  C   LEU B 282      29.613 155.999 204.141  1.00  0.00           C  
ATOM    340  O   LEU B 282      28.851 156.361 203.242  1.00  0.00           O  
ATOM    341  CB  LEU B 282      31.531 154.591 203.378  1.00  0.00           C  
ATOM    342  CG  LEU B 282      32.991 154.483 202.931  1.00  0.00           C  
ATOM    343  CD1 LEU B 282      33.273 153.076 202.429  1.00  0.00           C  
ATOM    344  CD2 LEU B 282      33.266 155.506 201.838  1.00  0.00           C  
ATOM    345  N   GLY B 283      29.184 155.622 205.341  1.00  0.00           N  
ATOM    346  CA  GLY B 283      27.766 155.629 205.649  1.00  0.00           C  
ATOM    347  C   GLY B 283      27.182 157.026 205.575  1.00  0.00           C  
ATOM    348  O   GLY B 283      26.083 157.228 205.058  1.00  0.00           O  
ATOM    349  N   HIS B 284      27.929 157.993 206.095  1.00  0.00           N  
ATOM    350  CA  HIS B 284      27.506 159.389 206.099  1.00  0.00           C  
ATOM    351  C   HIS B 284      27.571 159.979 204.693  1.00  0.00           C  
ATOM    352  O   HIS B 284      26.882 160.951 204.380  1.00  0.00           O  
ATOM    353  CB  HIS B 284      28.414 160.201 207.024  1.00  0.00           C  
ATOM    354  CG  HIS B 284      28.467 159.684 208.428  1.00  0.00           C  
ATOM    355  ND1 HIS B 284      29.395 160.124 209.347  1.00  0.00           N  
ATOM    356  CD2 HIS B 284      27.695 158.781 209.077  1.00  0.00           C  
ATOM    357  CE1 HIS B 284      29.191 159.517 210.502  1.00  0.00           C  
ATOM    358  NE2 HIS B 284      28.164 158.698 210.366  1.00  0.00           N  
ATOM    359  N   LEU B 285      28.403 159.381 203.847  1.00  0.00           N  
ATOM    360  CA  LEU B 285      28.581 159.851 202.479  1.00  0.00           C  
ATOM    361  C   LEU B 285      27.336 159.701 201.609  1.00  0.00           C  
ATOM    362  O   LEU B 285      27.101 160.512 200.712  1.00  0.00           O  
ATOM    363  CB  LEU B 285      29.755 159.115 201.830  1.00  0.00           C  
ATOM    364  CG  LEU B 285      30.128 159.504 200.397  1.00  0.00           C  
ATOM    365  CD1 LEU B 285      30.411 160.995 200.314  1.00  0.00           C  
ATOM    366  CD2 LEU B 285      31.346 158.708 199.960  1.00  0.00           C  
ATOM    367  N   VAL B 286      26.540 158.668 201.871  1.00  0.00           N  
ATOM    368  CA  VAL B 286      25.331 158.434 201.087  1.00  0.00           C  
ATOM    369  C   VAL B 286      24.380 159.633 201.101  1.00  0.00           C  
ATOM    370  O   VAL B 286      24.087 160.207 200.051  1.00  0.00           O  
ATOM    371  CB  VAL B 286      24.573 157.178 201.582  1.00  0.00           C  
ATOM    372  CG1 VAL B 286      23.301 156.985 200.774  1.00  0.00           C  
ATOM    373  CG2 VAL B 286      25.466 155.953 201.465  1.00  0.00           C  
ATOM    374  N   PRO B 288      23.889 160.031 202.287  1.00  0.00           N  
ATOM    375  CA  PRO B 288      22.972 161.174 202.362  1.00  0.00           C  
ATOM    376  C   PRO B 288      23.598 162.462 201.839  1.00  0.00           C  
ATOM    377  O   PRO B 288      22.923 163.292 201.229  1.00  0.00           O  
ATOM    378  CB  PRO B 288      22.650 161.261 203.852  1.00  0.00           C  
ATOM    379  CG  PRO B 288      22.796 159.847 204.315  1.00  0.00           C  
ATOM    380  CD  PRO B 288      24.061 159.426 203.619  1.00  0.00           C  
ATOM    381  N   LEU B 289      24.894 162.622 202.085  1.00  0.00           N  
ATOM    382  CA  LEU B 289      25.616 163.810 201.650  1.00  0.00           C  
ATOM    383  C   LEU B 289      25.569 163.933 200.131  1.00  0.00           C  
ATOM    384  O   LEU B 289      25.355 165.020 199.594  1.00  0.00           O  
ATOM    385  CB  LEU B 289      27.070 163.740 202.121  1.00  0.00           C  
ATOM    386  CG  LEU B 289      27.821 165.065 202.289  1.00  0.00           C  
ATOM    387  CD1 LEU B 289      29.249 164.770 202.719  1.00  0.00           C  
ATOM    388  CD2 LEU B 289      27.814 165.856 200.991  1.00  0.00           C  
ATOM    389  N   LEU B 290      25.769 162.814 199.441  1.00  0.00           N  
ATOM    390  CA  LEU B 290      25.747 162.807 197.984  1.00  0.00           C  
ATOM    391  C   LEU B 290      24.361 163.148 197.445  1.00  0.00           C  
ATOM    392  O   LEU B 290      24.235 163.835 196.430  1.00  0.00           O  
ATOM    393  CB  LEU B 290      26.190 161.442 197.454  1.00  0.00           C  
ATOM    394  CG  LEU B 290      27.658 161.079 197.690  1.00  0.00           C  
ATOM    395  CD1 LEU B 290      27.930 159.673 197.185  1.00  0.00           C  
ATOM    396  CD2 LEU B 290      28.551 162.084 196.980  1.00  0.00           C  
ATOM    397  N   CYS B 291      23.325 162.664 198.123  1.00  0.00           N  
ATOM    398  CA  CYS B 291      21.959 162.937 197.700  1.00  0.00           C  
ATOM    399  C   CYS B 291      21.697 164.439 197.711  1.00  0.00           C  
ATOM    400  O   CYS B 291      20.884 164.942 196.936  1.00  0.00           O  
ATOM    401  CB  CYS B 291      20.960 162.221 198.611  1.00  0.00           C  
ATOM    402  SG  CYS B 291      20.904 160.430 198.378  1.00  0.00           S  
ATOM    403  N   LEU B 292      22.390 165.152 198.593  1.00  0.00           N  
ATOM    404  CA  LEU B 292      22.236 166.598 198.676  1.00  0.00           C  
ATOM    405  C   LEU B 292      22.776 167.228 197.398  1.00  0.00           C  
ATOM    406  O   LEU B 292      22.190 168.169 196.866  1.00  0.00           O  
ATOM    407  CB  LEU B 292      22.994 167.156 199.885  1.00  0.00           C  
ATOM    408  CG  LEU B 292      22.391 166.892 201.267  1.00  0.00           C  
ATOM    409  CD1 LEU B 292      23.325 167.424 202.342  1.00  0.00           C  
ATOM    410  CD2 LEU B 292      21.028 167.561 201.368  1.00  0.00           C  
ATOM    411  N   LYS B 293      23.895 166.701 196.908  1.00  0.00           N  
ATOM    412  CA  LYS B 293      24.497 167.221 195.687  1.00  0.00           C  
ATOM    413  C   LYS B 293      23.646 166.824 194.488  1.00  0.00           C  
ATOM    414  O   LYS B 293      23.490 167.601 193.545  1.00  0.00           O  
ATOM    415  CB  LYS B 293      25.920 166.688 195.515  1.00  0.00           C  
ATOM    416  CG  LYS B 293      26.672 167.328 194.358  1.00  0.00           C  
ATOM    417  CD  LYS B 293      28.125 166.884 194.322  1.00  0.00           C  
ATOM    418  CE  LYS B 293      28.892 167.586 193.213  1.00  0.00           C  
ATOM    419  NZ  LYS B 293      30.323 167.180 193.183  1.00  0.00           N  
ATOM    420  N   ARG B 294      23.100 165.613 194.527  1.00  0.00           N  
ATOM    421  CA  ARG B 294      22.248 165.136 193.445  1.00  0.00           C  
ATOM    422  C   ARG B 294      21.057 166.081 193.358  1.00  0.00           C  
ATOM    423  O   ARG B 294      20.617 166.452 192.270  1.00  0.00           O  
ATOM    424  CB  ARG B 294      21.759 163.714 193.730  1.00  0.00           C  
ATOM    425  CG  ARG B 294      22.868 162.683 193.875  1.00  0.00           C  
ATOM    426  CD  ARG B 294      22.295 161.303 194.177  1.00  0.00           C  
ATOM    427  NE  ARG B 294      23.334 160.322 194.481  1.00  0.00           N  
ATOM    428  CZ  ARG B 294      24.254 159.907 193.615  1.00  0.00           C  
ATOM    429  NH1 ARG B 294      24.269 160.384 192.378  1.00  0.00           N  
ATOM    430  NH2 ARG B 294      25.161 159.015 193.990  1.00  0.00           N  
ATOM    431  N   PHE B 295      20.545 166.467 194.523  1.00  0.00           N  
ATOM    432  CA  PHE B 295      19.415 167.385 194.615  1.00  0.00           C  
ATOM    433  C   PHE B 295      19.832 168.774 194.149  1.00  0.00           C  
ATOM    434  O   PHE B 295      19.032 169.512 193.571  1.00  0.00           O  
ATOM    435  CB  PHE B 295      18.917 167.458 196.060  1.00  0.00           C  
ATOM    436  CG  PHE B 295      17.690 166.634 196.323  1.00  0.00           C  
ATOM    437  CD1 PHE B 295      16.437 167.090 195.932  1.00  0.00           C  
ATOM    438  CD2 PHE B 295      17.787 165.402 196.960  1.00  0.00           C  
ATOM    439  CE1 PHE B 295      15.294 166.330 196.171  1.00  0.00           C  
ATOM    440  CE2 PHE B 295      16.649 164.633 197.205  1.00  0.00           C  
ATOM    441  CZ  PHE B 295      15.401 165.099 196.809  1.00  0.00           C  
ATOM    442  N   GLN B 296      21.089 169.121 194.403  1.00  0.00           N  
ATOM    443  CA  GLN B 296      21.617 170.423 194.014  1.00  0.00           C  
ATOM    444  C   GLN B 296      21.780 170.505 192.502  1.00  0.00           C  
ATOM    445  O   GLN B 296      21.461 171.526 191.893  1.00  0.00           O  
ATOM    446  CB  GLN B 296      22.966 170.673 194.692  1.00  0.00           C  
ATOM    447  CG  GLN B 296      23.507 172.082 194.494  1.00  0.00           C  
ATOM    448  CD  GLN B 296      24.855 172.293 195.159  1.00  0.00           C  
ATOM    449  OE1 GLN B 296      25.382 173.405 195.180  1.00  0.00           O  
ATOM    450  NE2 GLN B 296      25.422 171.222 195.701  1.00  0.00           N  
ATOM    451  N   GLN B 297      22.278 169.429 191.901  1.00  0.00           N  
ATOM    452  CA  GLN B 297      22.472 169.392 190.456  1.00  0.00           C  
ATOM    453  C   GLN B 297      21.123 169.544 189.769  1.00  0.00           C  
ATOM    454  O   GLN B 297      21.047 169.909 188.595  1.00  0.00           O  
ATOM    455  CB  GLN B 297      23.119 168.072 190.030  1.00  0.00           C  
ATOM    456  CG  GLN B 297      24.504 167.840 190.610  1.00  0.00           C  
ATOM    457  CD  GLN B 297      25.156 166.584 190.070  1.00  0.00           C  
ATOM    458  OE1 GLN B 297      24.613 165.485 190.194  1.00  0.00           O  
ATOM    459  NE2 GLN B 297      26.327 166.740 189.463  1.00  0.00           N  
ATOM    460  N   ALA B 298      20.061 169.258 190.514  1.00  0.00           N  
ATOM    461  CA  ALA B 298      18.706 169.369 189.992  1.00  0.00           C  
ATOM    462  C   ALA B 298      18.238 170.814 190.120  1.00  0.00           C  
ATOM    463  O   ALA B 298      17.131 171.161 189.710  1.00  0.00           O  
ATOM    464  CB  ALA B 298      17.772 168.441 190.760  1.00  0.00           C  
ATOM    465  N   GLY B 305      19.093 171.652 190.699  1.00  0.00           N  
ATOM    466  CA  GLY B 305      18.760 173.055 190.864  1.00  0.00           C  
ATOM    467  C   GLY B 305      18.334 173.449 192.266  1.00  0.00           C  
ATOM    468  O   GLY B 305      18.113 174.630 192.538  1.00  0.00           O  
ATOM    469  N   HIS B 306      18.218 172.474 193.162  1.00  0.00           N  
ATOM    470  CA  HIS B 306      17.807 172.759 194.530  1.00  0.00           C  
ATOM    471  C   HIS B 306      18.992 173.173 195.397  1.00  0.00           C  
ATOM    472  O   HIS B 306      20.143 172.901 195.060  1.00  0.00           O  
ATOM    473  CB  HIS B 306      17.115 171.539 195.140  1.00  0.00           C  
ATOM    474  CG  HIS B 306      16.005 170.994 194.296  1.00  0.00           C  
ATOM    475  ND1 HIS B 306      16.219 170.085 193.283  1.00  0.00           N  
ATOM    476  CD2 HIS B 306      14.677 171.258 194.292  1.00  0.00           C  
ATOM    477  CE1 HIS B 306      15.071 169.811 192.691  1.00  0.00           C  
ATOM    478  NE2 HIS B 306      14.119 170.509 193.284  1.00  0.00           N  
ATOM    479  N   LYS B 307      18.701 173.837 196.511  1.00  0.00           N  
ATOM    480  CA  LYS B 307      19.744 174.296 197.422  1.00  0.00           C  
ATOM    481  C   LYS B 307      19.885 173.389 198.643  1.00  0.00           C  
ATOM    482  O   LYS B 307      18.979 173.305 199.474  1.00  0.00           O  
ATOM    483  CB  LYS B 307      19.452 175.726 197.886  1.00  0.00           C  
ATOM    484  CG  LYS B 307      20.424 176.241 198.940  1.00  0.00           C  
ATOM    485  CD  LYS B 307      20.081 177.652 199.398  1.00  0.00           C  
ATOM    486  CE  LYS B 307      20.268 178.667 198.283  1.00  0.00           C  
ATOM    487  NZ  LYS B 307      19.971 180.054 198.738  1.00  0.00           N  
ATOM    488  N   PRO B 308      21.025 172.694 198.759  1.00  0.00           N  
ATOM    489  CA  PRO B 308      21.274 171.796 199.889  1.00  0.00           C  
ATOM    490  C   PRO B 308      21.752 172.565 201.116  1.00  0.00           C  
ATOM    491  O   PRO B 308      22.393 173.609 200.997  1.00  0.00           O  
ATOM    492  CB  PRO B 308      22.345 170.861 199.344  1.00  0.00           C  
ATOM    493  CG  PRO B 308      23.159 171.785 198.496  1.00  0.00           C  
ATOM    494  CD  PRO B 308      22.094 172.568 197.750  1.00  0.00           C  
ATOM    495  N   VAL B 309      21.435 172.044 202.297  1.00  0.00           N  
ATOM    496  CA  VAL B 309      21.841 172.675 203.543  1.00  0.00           C  
ATOM    497  C   VAL B 309      22.448 171.636 204.479  1.00  0.00           C  
ATOM    498  O   VAL B 309      21.735 170.967 205.226  1.00  0.00           O  
ATOM    499  CB  VAL B 309      20.643 173.350 204.250  1.00  0.00           C  
ATOM    500  CG1 VAL B 309      21.095 173.975 205.561  1.00  0.00           C  
ATOM    501  CG2 VAL B 309      20.035 174.408 203.344  1.00  0.00           C  
ATOM    502  N   ALA B 310      23.769 171.498 204.424  1.00  0.00           N  
ATOM    503  CA  ALA B 310      24.473 170.543 205.268  1.00  0.00           C  
ATOM    504  C   ALA B 310      24.610 171.120 206.671  1.00  0.00           C  
ATOM    505  O   ALA B 310      25.338 172.089 206.883  1.00  0.00           O  
ATOM    506  CB  ALA B 310      25.846 170.245 204.684  1.00  0.00           C  
ATOM    507  N   LEU B 311      23.908 170.521 207.626  1.00  0.00           N  
ATOM    508  CA  LEU B 311      23.946 170.986 209.006  1.00  0.00           C  
ATOM    509  C   LEU B 311      24.764 170.064 209.901  1.00  0.00           C  
ATOM    510  O   LEU B 311      24.661 168.840 209.814  1.00  0.00           O  
ATOM    511  CB  LEU B 311      22.518 171.113 209.553  1.00  0.00           C  
ATOM    512  CG  LEU B 311      22.317 171.612 210.990  1.00  0.00           C  
ATOM    513  CD1 LEU B 311      20.898 172.128 211.149  1.00  0.00           C  
ATOM    514  CD2 LEU B 311      22.596 170.495 211.985  1.00  0.00           C  
ATOM    515  N   VAL B 312      25.580 170.668 210.759  1.00  0.00           N  
ATOM    516  CA  VAL B 312      26.414 169.919 211.690  1.00  0.00           C  
ATOM    517  C   VAL B 312      25.848 170.104 213.094  1.00  0.00           C  
ATOM    518  O   VAL B 312      25.770 171.226 213.598  1.00  0.00           O  
ATOM    519  CB  VAL B 312      27.873 170.417 211.661  1.00  0.00           C  
ATOM    520  CG1 VAL B 312      28.731 169.570 212.588  1.00  0.00           C  
ATOM    521  CG2 VAL B 312      28.409 170.358 210.243  1.00  0.00           C  
ATOM    522  N   GLY B 313      25.453 168.999 213.715  1.00  0.00           N  
ATOM    523  CA  GLY B 313      24.878 169.054 215.047  1.00  0.00           C  
ATOM    524  C   GLY B 313      25.842 169.399 216.164  1.00  0.00           C  
ATOM    525  O   GLY B 313      26.152 168.556 217.007  1.00  0.00           O  
ATOM    526  N   GLY B 314      26.310 170.643 216.180  1.00  0.00           N  
ATOM    527  CA  GLY B 314      27.229 171.068 217.218  1.00  0.00           C  
ATOM    528  C   GLY B 314      26.592 170.959 218.590  1.00  0.00           C  
ATOM    529  O   GLY B 314      27.287 170.897 219.603  1.00  0.00           O  
ATOM    530  N   ALA B 315      25.263 170.937 218.620  1.00  0.00           N  
ATOM    531  CA  ALA B 315      24.523 170.830 219.871  1.00  0.00           C  
ATOM    532  C   ALA B 315      24.035 169.400 220.071  1.00  0.00           C  
ATOM    533  O   ALA B 315      24.277 168.790 221.113  1.00  0.00           O  
ATOM    534  CB  ALA B 315      23.339 171.791 219.864  1.00  0.00           C  
ATOM    535  N   THR B 316      23.346 168.871 219.064  1.00  0.00           N  
ATOM    536  CA  THR B 316      22.828 167.511 219.127  1.00  0.00           C  
ATOM    537  C   THR B 316      23.961 166.512 219.333  1.00  0.00           C  
ATOM    538  O   THR B 316      23.739 165.398 219.813  1.00  0.00           O  
ATOM    539  CB  THR B 316      22.066 167.149 217.838  1.00  0.00           C  
ATOM    540  OG1 THR B 316      22.834 167.551 216.699  1.00  0.00           O  
ATOM    541  CG2 THR B 316      20.715 167.839 217.807  1.00  0.00           C  
ATOM    542  N   GLY B 317      25.173 166.916 218.968  1.00  0.00           N  
ATOM    543  CA  GLY B 317      26.320 166.045 219.135  1.00  0.00           C  
ATOM    544  C   GLY B 317      26.640 165.853 220.605  1.00  0.00           C  
ATOM    545  O   GLY B 317      27.361 164.928 220.979  1.00  0.00           O  
ATOM    546  N   LEU B 333      26.103 166.738 221.440  1.00  0.00           N  
ATOM    547  CA  LEU B 333      26.322 166.674 222.880  1.00  0.00           C  
ATOM    548  C   LEU B 333      25.222 165.873 223.567  1.00  0.00           C  
ATOM    549  O   LEU B 333      25.390 165.416 224.696  1.00  0.00           O  
ATOM    550  CB  LEU B 333      26.375 168.086 223.474  1.00  0.00           C  
ATOM    551  CG  LEU B 333      27.649 168.910 223.256  1.00  0.00           C  
ATOM    552  CD1 LEU B 333      27.992 168.973 221.781  1.00  0.00           C  
ATOM    553  CD2 LEU B 333      27.443 170.310 223.815  1.00  0.00           C  
ATOM    554  N   ILE B 335      24.097 165.705 222.881  1.00  0.00           N  
ATOM    555  CA  ILE B 335      22.976 164.958 223.438  1.00  0.00           C  
ATOM    556  C   ILE B 335      23.057 163.485 223.054  1.00  0.00           C  
ATOM    557  O   ILE B 335      23.077 162.612 223.920  1.00  0.00           O  
ATOM    558  CB  ILE B 335      21.631 165.535 222.953  1.00  0.00           C  
ATOM    559  CG1 ILE B 335      21.533 167.012 223.348  1.00  0.00           C  
ATOM    560  CG2 ILE B 335      20.478 164.747 223.555  1.00  0.00           C  
ATOM    561  CD1 ILE B 335      21.679 167.261 224.837  1.00  0.00           C  
ATOM    562  N   GLY B 336      23.101 163.216 221.754  1.00  0.00           N  
ATOM    563  CA  GLY B 336      23.192 161.844 221.287  1.00  0.00           C  
ATOM    564  C   GLY B 336      21.895 161.269 220.754  1.00  0.00           C  
ATOM    565  O   GLY B 336      20.941 161.066 221.506  1.00  0.00           O  
ATOM    566  N   ASP B 337      21.864 161.003 219.452  1.00  0.00           N  
ATOM    567  CA  ASP B 337      20.687 160.435 218.805  1.00  0.00           C  
ATOM    568  C   ASP B 337      20.595 158.946 219.137  1.00  0.00           C  
ATOM    569  O   ASP B 337      21.504 158.178 218.825  1.00  0.00           O  
ATOM    570  CB  ASP B 337      20.781 160.617 217.288  1.00  0.00           C  
ATOM    571  CG  ASP B 337      19.576 160.053 216.555  1.00  0.00           C  
ATOM    572  OD1 ASP B 337      19.548 160.136 215.310  1.00  0.00           O  
ATOM    573  OD2 ASP B 337      18.659 159.528 217.220  1.00  0.00           O  
ATOM    574  N   PRO B 338      19.495 158.524 219.784  1.00  0.00           N  
ATOM    575  CA  PRO B 338      19.280 157.124 220.163  1.00  0.00           C  
ATOM    576  C   PRO B 338      18.528 156.307 219.112  1.00  0.00           C  
ATOM    577  O   PRO B 338      18.220 155.137 219.333  1.00  0.00           O  
ATOM    578  CB  PRO B 338      18.484 157.253 221.452  1.00  0.00           C  
ATOM    579  CG  PRO B 338      17.576 158.397 221.125  1.00  0.00           C  
ATOM    580  CD  PRO B 338      18.504 159.397 220.443  1.00  0.00           C  
ATOM    581  N   SER B 339      18.232 156.929 217.974  1.00  0.00           N  
ATOM    582  CA  SER B 339      17.501 156.266 216.898  1.00  0.00           C  
ATOM    583  C   SER B 339      17.991 154.854 216.600  1.00  0.00           C  
ATOM    584  O   SER B 339      19.086 154.659 216.073  1.00  0.00           O  
ATOM    585  CB  SER B 339      17.558 157.109 215.622  1.00  0.00           C  
ATOM    586  OG  SER B 339      16.858 158.329 215.790  1.00  0.00           O  
ATOM    587  N   PHE B 340      17.159 153.874 216.937  1.00  0.00           N  
ATOM    588  CA  PHE B 340      17.468 152.467 216.716  1.00  0.00           C  
ATOM    589  C   PHE B 340      18.803 152.019 217.306  1.00  0.00           C  
ATOM    590  O   PHE B 340      19.429 151.084 216.807  1.00  0.00           O  
ATOM    591  CB  PHE B 340      17.427 152.143 215.217  1.00  0.00           C  
ATOM    592  CG  PHE B 340      16.066 152.314 214.599  1.00  0.00           C  
ATOM    593  CD1 PHE B 340      15.642 153.561 214.146  1.00  0.00           C  
ATOM    594  CD2 PHE B 340      15.197 151.231 214.496  1.00  0.00           C  
ATOM    595  CE1 PHE B 340      14.369 153.727 213.598  1.00  0.00           C  
ATOM    596  CE2 PHE B 340      13.923 151.386 213.951  1.00  0.00           C  
ATOM    597  CZ  PHE B 340      13.508 152.638 213.501  1.00  0.00           C  
ATOM    598  N   LYS B 341      19.237 152.693 218.367  1.00  0.00           N  
ATOM    599  CA  LYS B 341      20.481 152.343 219.042  1.00  0.00           C  
ATOM    600  C   LYS B 341      20.118 151.520 220.270  1.00  0.00           C  
ATOM    601  O   LYS B 341      19.205 151.875 221.015  1.00  0.00           O  
ATOM    602  CB  LYS B 341      21.244 153.602 219.467  1.00  0.00           C  
ATOM    603  CG  LYS B 341      22.487 153.894 218.634  1.00  0.00           C  
ATOM    604  CD  LYS B 341      22.146 154.347 217.222  1.00  0.00           C  
ATOM    605  CE  LYS B 341      21.522 155.735 217.223  1.00  0.00           C  
ATOM    606  NZ  LYS B 341      21.254 156.238 215.847  1.00  0.00           N  
ATOM    607  N   ALA B 342      20.834 150.420 220.478  1.00  0.00           N  
ATOM    608  CA  ALA B 342      20.565 149.541 221.610  1.00  0.00           C  
ATOM    609  C   ALA B 342      21.106 150.064 222.938  1.00  0.00           C  
ATOM    610  O   ALA B 342      20.522 149.814 223.993  1.00  0.00           O  
ATOM    611  CB  ALA B 342      21.132 148.151 221.331  1.00  0.00           C  
ATOM    612  N   ALA B 343      22.217 150.793 222.891  1.00  0.00           N  
ATOM    613  CA  ALA B 343      22.814 151.315 224.113  1.00  0.00           C  
ATOM    614  C   ALA B 343      22.926 152.833 224.160  1.00  0.00           C  
ATOM    615  O   ALA B 343      22.826 153.516 223.141  1.00  0.00           O  
ATOM    616  CB  ALA B 343      24.186 150.692 224.323  1.00  0.00           C  
ATOM    617  N   GLU B 344      23.140 153.343 225.368  1.00  0.00           N  
ATOM    618  CA  GLU B 344      23.276 154.773 225.607  1.00  0.00           C  
ATOM    619  C   GLU B 344      24.588 155.275 225.011  1.00  0.00           C  
ATOM    620  O   GLU B 344      25.656 154.747 225.316  1.00  0.00           O  
ATOM    621  CB  GLU B 344      23.264 155.047 227.114  1.00  0.00           C  
ATOM    622  CG  GLU B 344      23.182 156.514 227.489  1.00  0.00           C  
ATOM    623  CD  GLU B 344      21.773 157.062 227.393  1.00  0.00           C  
ATOM    624  OE1 GLU B 344      21.603 158.287 227.556  1.00  0.00           O  
ATOM    625  OE2 GLU B 344      20.834 156.270 227.164  1.00  0.00           O  
ATOM    626  N   ARG B 345      24.505 156.294 224.162  1.00  0.00           N  
ATOM    627  CA  ARG B 345      25.695 156.861 223.539  1.00  0.00           C  
ATOM    628  C   ARG B 345      26.358 157.816 224.527  1.00  0.00           C  
ATOM    629  O   ARG B 345      25.807 158.869 224.848  1.00  0.00           O  
ATOM    630  CB  ARG B 345      25.309 157.602 222.257  1.00  0.00           C  
ATOM    631  CG  ARG B 345      24.374 156.803 221.365  1.00  0.00           C  
ATOM    632  CD  ARG B 345      24.201 157.436 219.995  1.00  0.00           C  
ATOM    633  NE  ARG B 345      25.442 157.420 219.227  1.00  0.00           N  
ATOM    634  CZ  ARG B 345      25.519 157.686 217.927  1.00  0.00           C  
ATOM    635  NH1 ARG B 345      24.423 157.990 217.245  1.00  0.00           N  
ATOM    636  NH2 ARG B 345      26.692 157.650 217.311  1.00  0.00           N  
ATOM    637  N   LYS B 407      27.540 157.442 225.008  1.00  0.00           N  
ATOM    638  CA  LYS B 407      28.261 158.257 225.980  1.00  0.00           C  
ATOM    639  C   LYS B 407      28.399 159.713 225.553  1.00  0.00           C  
ATOM    640  O   LYS B 407      28.436 160.028 224.363  1.00  0.00           O  
ATOM    641  CB  LYS B 407      29.648 157.669 226.257  1.00  0.00           C  
ATOM    642  CG  LYS B 407      30.354 158.329 227.434  1.00  0.00           C  
ATOM    643  CD  LYS B 407      31.681 157.663 227.758  1.00  0.00           C  
ATOM    644  CE  LYS B 407      32.332 158.320 228.967  1.00  0.00           C  
ATOM    645  NZ  LYS B 407      33.635 157.694 229.320  1.00  0.00           N  
ATOM    646  N   LEU B 408      28.477 160.595 226.545  1.00  0.00           N  
ATOM    647  CA  LEU B 408      28.593 162.027 226.311  1.00  0.00           C  
ATOM    648  C   LEU B 408      30.040 162.475 226.142  1.00  0.00           C  
ATOM    649  O   LEU B 408      30.905 162.134 226.947  1.00  0.00           O  
ATOM    650  CB  LEU B 408      27.959 162.787 227.479  1.00  0.00           C  
ATOM    651  CG  LEU B 408      26.509 162.423 227.816  1.00  0.00           C  
ATOM    652  CD1 LEU B 408      26.089 163.119 229.100  1.00  0.00           C  
ATOM    653  CD2 LEU B 408      25.599 162.816 226.663  1.00  0.00           C  
ATOM    654  N   ASN B 418      30.295 163.245 225.087  1.00  0.00           N  
ATOM    655  CA  ASN B 418      31.631 163.760 224.818  1.00  0.00           C  
ATOM    656  C   ASN B 418      31.719 165.184 225.354  1.00  0.00           C  
ATOM    657  O   ASN B 418      30.705 165.872 225.471  1.00  0.00           O  
ATOM    658  CB  ASN B 418      31.917 163.762 223.315  1.00  0.00           C  
ATOM    659  CG  ASN B 418      31.869 162.374 222.710  1.00  0.00           C  
ATOM    660  OD1 ASN B 418      32.596 161.476 223.133  1.00  0.00           O  
ATOM    661  ND2 ASN B 418      31.014 162.193 221.710  1.00  0.00           N  
ATOM    662  N   THR B 419      32.929 165.622 225.683  1.00  0.00           N  
ATOM    663  CA  THR B 419      33.132 166.968 226.204  1.00  0.00           C  
ATOM    664  C   THR B 419      32.809 168.001 225.133  1.00  0.00           C  
ATOM    665  O   THR B 419      32.978 167.744 223.941  1.00  0.00           O  
ATOM    666  CB  THR B 419      34.589 167.182 226.655  1.00  0.00           C  
ATOM    667  OG1 THR B 419      35.460 167.081 225.522  1.00  0.00           O  
ATOM    668  CG2 THR B 419      34.986 166.136 227.688  1.00  0.00           C  
ATOM    669  N   GLU B 420      32.340 169.167 225.562  1.00  0.00           N  
ATOM    670  CA  GLU B 420      32.003 170.237 224.633  1.00  0.00           C  
ATOM    671  C   GLU B 420      33.258 170.655 223.881  1.00  0.00           C  
ATOM    672  O   GLU B 420      33.190 171.130 222.749  1.00  0.00           O  
ATOM    673  CB  GLU B 420      31.432 171.438 225.389  1.00  0.00           C  
ATOM    674  CG  GLU B 420      30.212 171.116 226.231  1.00  0.00           C  
ATOM    675  CD  GLU B 420      29.646 172.339 226.922  1.00  0.00           C  
ATOM    676  OE1 GLU B 420      29.227 173.281 226.216  1.00  0.00           O  
ATOM    677  OE2 GLU B 420      29.623 172.360 228.171  1.00  0.00           O  
ATOM    678  N   GLU B 421      34.406 170.470 224.525  1.00  0.00           N  
ATOM    679  CA  GLU B 421      35.688 170.821 223.931  1.00  0.00           C  
ATOM    680  C   GLU B 421      36.010 169.879 222.775  1.00  0.00           C  
ATOM    681  O   GLU B 421      36.537 170.302 221.746  1.00  0.00           O  
ATOM    682  CB  GLU B 421      36.799 170.741 224.983  1.00  0.00           C  
ATOM    683  CG  GLU B 421      36.621 171.671 226.181  1.00  0.00           C  
ATOM    684  CD  GLU B 421      35.436 171.296 227.053  1.00  0.00           C  
ATOM    685  OE1 GLU B 421      35.407 170.158 227.568  1.00  0.00           O  
ATOM    686  OE2 GLU B 421      34.533 172.141 227.228  1.00  0.00           O  
ATOM    687  N   THR B 422      35.686 168.602 222.954  1.00  0.00           N  
ATOM    688  CA  THR B 422      35.940 167.591 221.934  1.00  0.00           C  
ATOM    689  C   THR B 422      34.971 167.704 220.760  1.00  0.00           C  
ATOM    690  O   THR B 422      35.391 167.746 219.603  1.00  0.00           O  
ATOM    691  CB  THR B 422      35.831 166.170 222.522  1.00  0.00           C  
ATOM    692  OG1 THR B 422      36.807 166.003 223.558  1.00  0.00           O  
ATOM    693  CG2 THR B 422      36.068 165.130 221.442  1.00  0.00           C  
ATOM    694  N   VAL B 423      33.677 167.752 221.062  1.00  0.00           N  
ATOM    695  CA  VAL B 423      32.657 167.856 220.023  1.00  0.00           C  
ATOM    696  C   VAL B 423      32.884 169.095 219.161  1.00  0.00           C  
ATOM    697  O   VAL B 423      32.712 169.056 217.944  1.00  0.00           O  
ATOM    698  CB  VAL B 423      31.239 167.925 220.630  1.00  0.00           C  
ATOM    699  CG1 VAL B 423      30.202 167.974 219.520  1.00  0.00           C  
ATOM    700  CG2 VAL B 423      30.999 166.721 221.527  1.00  0.00           C  
ATOM    701  N   GLN B 424      33.270 170.192 219.805  1.00  0.00           N  
ATOM    702  CA  GLN B 424      33.537 171.445 219.110  1.00  0.00           C  
ATOM    703  C   GLN B 424      34.698 171.223 218.149  1.00  0.00           C  
ATOM    704  O   GLN B 424      34.700 171.726 217.024  1.00  0.00           O  
ATOM    705  CB  GLN B 424      33.910 172.534 220.120  1.00  0.00           C  
ATOM    706  CG  GLN B 424      34.150 173.911 219.516  1.00  0.00           C  
ATOM    707  CD  GLN B 424      32.872 174.568 219.032  1.00  0.00           C  
ATOM    708  OE1 GLN B 424      31.939 174.785 219.809  1.00  0.00           O  
ATOM    709  NE2 GLN B 424      32.822 174.891 217.745  1.00  0.00           N  
ATOM    710  N   GLU B 425      35.684 170.459 218.608  1.00  0.00           N  
ATOM    711  CA  GLU B 425      36.866 170.151 217.816  1.00  0.00           C  
ATOM    712  C   GLU B 425      36.503 169.248 216.641  1.00  0.00           C  
ATOM    713  O   GLU B 425      37.132 169.308 215.585  1.00  0.00           O  
ATOM    714  CB  GLU B 425      37.922 169.479 218.698  1.00  0.00           C  
ATOM    715  CG  GLU B 425      39.283 169.311 218.043  1.00  0.00           C  
ATOM    716  CD  GLU B 425      40.347 168.845 219.023  1.00  0.00           C  
ATOM    717  OE1 GLU B 425      41.509 168.670 218.602  1.00  0.00           O  
ATOM    718  OE2 GLU B 425      40.022 168.658 220.215  1.00  0.00           O  
ATOM    719  N   TRP B 426      35.487 168.411 216.828  1.00  0.00           N  
ATOM    720  CA  TRP B 426      35.041 167.514 215.769  1.00  0.00           C  
ATOM    721  C   TRP B 426      34.163 168.270 214.776  1.00  0.00           C  
ATOM    722  O   TRP B 426      34.230 168.029 213.571  1.00  0.00           O  
ATOM    723  CB  TRP B 426      34.252 166.336 216.347  1.00  0.00           C  
ATOM    724  CG  TRP B 426      35.075 165.351 217.127  1.00  0.00           C  
ATOM    725  CD1 TRP B 426      36.434 165.222 217.111  1.00  0.00           C  
ATOM    726  CD2 TRP B 426      34.585 164.319 217.992  1.00  0.00           C  
ATOM    727  NE1 TRP B 426      36.822 164.175 217.912  1.00  0.00           N  
ATOM    728  CE2 TRP B 426      35.706 163.603 218.465  1.00  0.00           C  
ATOM    729  CE3 TRP B 426      33.307 163.931 218.415  1.00  0.00           C  
ATOM    730  CZ2 TRP B 426      35.589 162.517 219.340  1.00  0.00           C  
ATOM    731  CZ3 TRP B 426      33.189 162.850 219.287  1.00  0.00           C  
ATOM    732  CH2 TRP B 426      34.326 162.157 219.738  1.00  0.00           C  
ATOM    733  N   VAL B 427      33.340 169.179 215.290  1.00  0.00           N  
ATOM    734  CA  VAL B 427      32.445 169.970 214.450  1.00  0.00           C  
ATOM    735  C   VAL B 427      33.209 170.692 213.345  1.00  0.00           C  
ATOM    736  O   VAL B 427      32.801 170.676 212.186  1.00  0.00           O  
ATOM    737  CB  VAL B 427      31.674 171.019 215.282  1.00  0.00           C  
ATOM    738  CG1 VAL B 427      30.837 171.902 214.365  1.00  0.00           C  
ATOM    739  CG2 VAL B 427      30.781 170.324 216.294  1.00  0.00           C  
ATOM    740  N   ASP B 429      34.318 171.325 213.711  1.00  0.00           N  
ATOM    741  CA  ASP B 429      35.128 172.051 212.741  1.00  0.00           C  
ATOM    742  C   ASP B 429      35.624 171.121 211.643  1.00  0.00           C  
ATOM    743  O   ASP B 429      35.539 171.447 210.459  1.00  0.00           O  
ATOM    744  CB  ASP B 429      36.320 172.715 213.435  1.00  0.00           C  
ATOM    745  CG  ASP B 429      35.897 173.755 214.456  1.00  0.00           C  
ATOM    746  OD1 ASP B 429      35.176 174.705 214.077  1.00  0.00           O  
ATOM    747  OD2 ASP B 429      36.286 173.624 215.637  1.00  0.00           O  
ATOM    748  N   LYS B 431      36.136 169.961 212.040  1.00  0.00           N  
ATOM    749  CA  LYS B 431      36.648 168.986 211.086  1.00  0.00           C  
ATOM    750  C   LYS B 431      35.570 168.519 210.117  1.00  0.00           C  
ATOM    751  O   LYS B 431      35.783 168.497 208.906  1.00  0.00           O  
ATOM    752  CB  LYS B 431      37.234 167.779 211.822  1.00  0.00           C  
ATOM    753  CG  LYS B 431      38.495 168.083 212.608  1.00  0.00           C  
ATOM    754  CD  LYS B 431      39.083 166.820 213.216  1.00  0.00           C  
ATOM    755  CE  LYS B 431      40.385 167.115 213.944  1.00  0.00           C  
ATOM    756  NZ  LYS B 431      41.402 167.708 213.029  1.00  0.00           N  
ATOM    757  N   ILE B 432      34.413 168.147 210.653  1.00  0.00           N  
ATOM    758  CA  ILE B 432      33.310 167.678 209.823  1.00  0.00           C  
ATOM    759  C   ILE B 432      32.824 168.759 208.863  1.00  0.00           C  
ATOM    760  O   ILE B 432      32.582 168.487 207.687  1.00  0.00           O  
ATOM    761  CB  ILE B 432      32.124 167.205 210.689  1.00  0.00           C  
ATOM    762  CG1 ILE B 432      32.569 166.048 211.587  1.00  0.00           C  
ATOM    763  CG2 ILE B 432      30.969 166.766 209.798  1.00  0.00           C  
ATOM    764  CD1 ILE B 432      31.475 165.505 212.485  1.00  0.00           C  
ATOM    765  N   ARG B 433      32.687 169.984 209.363  1.00  0.00           N  
ATOM    766  CA  ARG B 433      32.225 171.093 208.535  1.00  0.00           C  
ATOM    767  C   ARG B 433      33.124 171.309 207.322  1.00  0.00           C  
ATOM    768  O   ARG B 433      32.640 171.439 206.196  1.00  0.00           O  
ATOM    769  CB  ARG B 433      32.160 172.386 209.353  1.00  0.00           C  
ATOM    770  CG  ARG B 433      31.627 173.577 208.565  1.00  0.00           C  
ATOM    771  CD  ARG B 433      31.584 174.865 209.384  1.00  0.00           C  
ATOM    772  NE  ARG B 433      32.913 175.366 209.735  1.00  0.00           N  
ATOM    773  CZ  ARG B 433      33.632 174.939 210.769  1.00  0.00           C  
ATOM    774  NH1 ARG B 433      33.155 173.998 211.572  1.00  0.00           N  
ATOM    775  NH2 ARG B 433      34.830 175.458 211.001  1.00  0.00           N  
ATOM    776  N   LYS B 434      34.432 171.348 207.553  1.00  0.00           N  
ATOM    777  CA  LYS B 434      35.384 171.553 206.469  1.00  0.00           C  
ATOM    778  C   LYS B 434      35.464 170.325 205.569  1.00  0.00           C  
ATOM    779  O   LYS B 434      35.770 170.434 204.383  1.00  0.00           O  
ATOM    780  CB  LYS B 434      36.773 171.871 207.030  1.00  0.00           C  
ATOM    781  CG  LYS B 434      37.404 170.743 207.828  1.00  0.00           C  
ATOM    782  CD  LYS B 434      38.794 171.129 208.314  1.00  0.00           C  
ATOM    783  CE  LYS B 434      39.444 169.997 209.093  1.00  0.00           C  
ATOM    784  NZ  LYS B 434      40.799 170.374 209.585  1.00  0.00           N  
ATOM    785  N   GLN B 435      35.183 169.158 206.139  1.00  0.00           N  
ATOM    786  CA  GLN B 435      35.225 167.908 205.388  1.00  0.00           C  
ATOM    787  C   GLN B 435      34.014 167.785 204.468  1.00  0.00           C  
ATOM    788  O   GLN B 435      34.071 167.112 203.439  1.00  0.00           O  
ATOM    789  CB  GLN B 435      35.259 166.716 206.351  1.00  0.00           C  
ATOM    790  CG  GLN B 435      35.316 165.360 205.666  1.00  0.00           C  
ATOM    791  CD  GLN B 435      35.317 164.206 206.652  1.00  0.00           C  
ATOM    792  OE1 GLN B 435      34.369 164.025 207.417  1.00  0.00           O  
ATOM    793  NE2 GLN B 435      36.383 163.417 206.637  1.00  0.00           N  
ATOM    794  N   VAL B 436      32.923 168.443 204.847  1.00  0.00           N  
ATOM    795  CA  VAL B 436      31.687 168.409 204.070  1.00  0.00           C  
ATOM    796  C   VAL B 436      31.671 169.445 202.948  1.00  0.00           C  
ATOM    797  O   VAL B 436      31.145 169.189 201.865  1.00  0.00           O  
ATOM    798  CB  VAL B 436      30.457 168.655 204.980  1.00  0.00           C  
ATOM    799  CG1 VAL B 436      29.188 168.716 204.145  1.00  0.00           C  
ATOM    800  CG2 VAL B 436      30.352 167.550 206.019  1.00  0.00           C  
ATOM    801  N   ALA B 437      32.254 170.608 203.212  1.00  0.00           N  
ATOM    802  CA  ALA B 437      32.295 171.696 202.240  1.00  0.00           C  
ATOM    803  C   ALA B 437      32.596 171.261 200.802  1.00  0.00           C  
ATOM    804  O   ALA B 437      31.806 171.522 199.894  1.00  0.00           O  
ATOM    805  CB  ALA B 437      33.300 172.754 202.691  1.00  0.00           C  
ATOM    806  N   PRO B 438      33.739 170.590 200.574  1.00  0.00           N  
ATOM    807  CA  PRO B 438      34.121 170.137 199.231  1.00  0.00           C  
ATOM    808  C   PRO B 438      33.031 169.396 198.454  1.00  0.00           C  
ATOM    809  O   PRO B 438      32.850 169.621 197.258  1.00  0.00           O  
ATOM    810  CB  PRO B 438      35.331 169.250 199.504  1.00  0.00           C  
ATOM    811  CG  PRO B 438      35.953 169.904 200.693  1.00  0.00           C  
ATOM    812  CD  PRO B 438      34.752 170.180 201.564  1.00  0.00           C  
ATOM    813  N   PHE B 439      32.308 168.517 199.139  1.00  0.00           N  
ATOM    814  CA  PHE B 439      31.250 167.730 198.510  1.00  0.00           C  
ATOM    815  C   PHE B 439      30.107 168.559 197.935  1.00  0.00           C  
ATOM    816  O   PHE B 439      29.391 168.099 197.045  1.00  0.00           O  
ATOM    817  CB  PHE B 439      30.701 166.714 199.511  1.00  0.00           C  
ATOM    818  CG  PHE B 439      31.680 165.635 199.873  1.00  0.00           C  
ATOM    819  CD1 PHE B 439      32.035 164.662 198.943  1.00  0.00           C  
ATOM    820  CD2 PHE B 439      32.265 165.603 201.134  1.00  0.00           C  
ATOM    821  CE1 PHE B 439      32.959 163.673 199.264  1.00  0.00           C  
ATOM    822  CE2 PHE B 439      33.191 164.617 201.464  1.00  0.00           C  
ATOM    823  CZ  PHE B 439      33.539 163.650 200.527  1.00  0.00           C  
ATOM    824  N   LEU B 444      29.933 169.776 198.439  1.00  0.00           N  
ATOM    825  CA  LEU B 444      28.870 170.648 197.954  1.00  0.00           C  
ATOM    826  C   LEU B 444      29.436 171.930 197.358  1.00  0.00           C  
ATOM    827  O   LEU B 444      30.530 172.365 197.720  1.00  0.00           O  
ATOM    828  CB  LEU B 444      27.902 170.990 199.091  1.00  0.00           C  
ATOM    829  CG  LEU B 444      27.111 169.822 199.687  1.00  0.00           C  
ATOM    830  CD1 LEU B 444      26.244 170.323 200.831  1.00  0.00           C  
ATOM    831  CD2 LEU B 444      26.251 169.179 198.608  1.00  0.00           C  
ATOM    832  N   ASP B 445      28.687 172.530 196.439  1.00  0.00           N  
ATOM    833  CA  ASP B 445      29.114 173.763 195.793  1.00  0.00           C  
ATOM    834  C   ASP B 445      28.595 174.961 196.583  1.00  0.00           C  
ATOM    835  O   ASP B 445      27.386 175.156 196.718  1.00  0.00           O  
ATOM    836  CB  ASP B 445      28.597 173.804 194.351  1.00  0.00           C  
ATOM    837  CG  ASP B 445      29.243 174.902 193.529  1.00  0.00           C  
ATOM    838  OD1 ASP B 445      29.120 174.862 192.287  1.00  0.00           O  
ATOM    839  OD2 ASP B 445      29.870 175.807 194.121  1.00  0.00           O  
ATOM    840  N   PHE B 457      29.521 175.759 197.100  1.00  0.00           N  
ATOM    841  CA  PHE B 457      29.175 176.928 197.899  1.00  0.00           C  
ATOM    842  C   PHE B 457      29.341 178.258 197.173  1.00  0.00           C  
ATOM    843  O   PHE B 457      29.678 179.266 197.795  1.00  0.00           O  
ATOM    844  CB  PHE B 457      30.014 176.937 199.180  1.00  0.00           C  
ATOM    845  CG  PHE B 457      29.538 175.968 200.223  1.00  0.00           C  
ATOM    846  CD1 PHE B 457      28.569 176.343 201.146  1.00  0.00           C  
ATOM    847  CD2 PHE B 457      30.042 174.673 200.269  1.00  0.00           C  
ATOM    848  CE1 PHE B 457      28.107 175.444 202.102  1.00  0.00           C  
ATOM    849  CE2 PHE B 457      29.587 173.765 201.221  1.00  0.00           C  
ATOM    850  CZ  PHE B 457      28.618 174.151 202.140  1.00  0.00           C  
ATOM    851  N   ASP B 458      29.101 178.266 195.865  1.00  0.00           N  
ATOM    852  CA  ASP B 458      29.223 179.494 195.084  1.00  0.00           C  
ATOM    853  C   ASP B 458      28.972 179.252 193.599  1.00  0.00           C  
ATOM    854  O   ASP B 458      29.647 179.830 192.746  1.00  0.00           O  
ATOM    855  CB  ASP B 458      30.612 180.110 195.276  1.00  0.00           C  
ATOM    856  CG  ASP B 458      30.694 181.536 194.765  1.00  0.00           C  
ATOM    857  OD1 ASP B 458      31.785 182.139 194.856  1.00  0.00           O  
ATOM    858  OD2 ASP B 458      29.668 182.055 194.276  1.00  0.00           O  
ATOM    859  N   CYS B 459      28.003 178.398 193.295  1.00  0.00           N  
ATOM    860  CA  CYS B 459      27.667 178.092 191.909  1.00  0.00           C  
ATOM    861  C   CYS B 459      26.681 179.118 191.369  1.00  0.00           C  
ATOM    862  O   CYS B 459      26.599 179.343 190.161  1.00  0.00           O  
ATOM    863  CB  CYS B 459      27.059 176.692 191.803  1.00  0.00           C  
ATOM    864  SG  CYS B 459      25.600 176.422 192.831  1.00  0.00           S  
ATOM    865  N   GLY B 460      25.933 179.738 192.277  1.00  0.00           N  
ATOM    866  CA  GLY B 460      24.958 180.732 191.874  1.00  0.00           C  
ATOM    867  C   GLY B 460      23.869 180.927 192.909  1.00  0.00           C  
ATOM    868  O   GLY B 460      24.132 181.384 194.020  1.00  0.00           O  
ATOM    869  N   GLU B 461      22.642 180.573 192.544  1.00  0.00           N  
ATOM    870  CA  GLU B 461      21.504 180.719 193.444  1.00  0.00           C  
ATOM    871  C   GLU B 461      21.350 179.535 194.390  1.00  0.00           C  
ATOM    872  O   GLU B 461      21.004 179.708 195.559  1.00  0.00           O  
ATOM    873  CB  GLU B 461      20.217 180.896 192.635  1.00  0.00           C  
ATOM    874  CG  GLU B 461      20.179 182.169 191.807  1.00  0.00           C  
ATOM    875  CD  GLU B 461      20.316 183.416 192.657  1.00  0.00           C  
ATOM    876  OE1 GLU B 461      19.488 183.606 193.572  1.00  0.00           O  
ATOM    877  OE2 GLU B 461      21.251 184.207 192.410  1.00  0.00           O  
ATOM    878  N   ASN B 463      21.606 178.334 193.884  1.00  0.00           N  
ATOM    879  CA  ASN B 463      21.481 177.124 194.687  1.00  0.00           C  
ATOM    880  C   ASN B 463      22.733 176.821 195.505  1.00  0.00           C  
ATOM    881  O   ASN B 463      23.072 175.658 195.724  1.00  0.00           O  
ATOM    882  CB  ASN B 463      21.152 175.933 193.783  1.00  0.00           C  
ATOM    883  CG  ASN B 463      22.164 175.751 192.670  1.00  0.00           C  
ATOM    884  OD1 ASN B 463      22.398 176.661 191.874  1.00  0.00           O  
ATOM    885  ND2 ASN B 463      22.770 174.571 192.609  1.00  0.00           N  
ATOM    886  N   SER B 471      23.417 177.868 195.958  1.00  0.00           N  
ATOM    887  CA  SER B 471      24.625 177.697 196.759  1.00  0.00           C  
ATOM    888  C   SER B 471      24.276 177.013 198.075  1.00  0.00           C  
ATOM    889  O   SER B 471      23.277 177.346 198.712  1.00  0.00           O  
ATOM    890  CB  SER B 471      25.276 179.052 197.042  1.00  0.00           C  
ATOM    891  OG  SER B 471      25.704 179.675 195.845  1.00  0.00           O  
ATOM    892  N   ALA B 472      25.103 176.053 198.478  1.00  0.00           N  
ATOM    893  CA  ALA B 472      24.875 175.319 199.714  1.00  0.00           C  
ATOM    894  C   ALA B 472      25.066 176.207 200.938  1.00  0.00           C  
ATOM    895  O   ALA B 472      25.733 177.241 200.871  1.00  0.00           O  
ATOM    896  CB  ALA B 472      25.813 174.119 199.787  1.00  0.00           C  
ATOM    897  N   ILE B 473      24.471 175.796 202.054  1.00  0.00           N  
ATOM    898  CA  ILE B 473      24.566 176.538 203.306  1.00  0.00           C  
ATOM    899  C   ILE B 473      25.101 175.635 204.412  1.00  0.00           C  
ATOM    900  O   ILE B 473      24.672 174.490 204.552  1.00  0.00           O  
ATOM    901  CB  ILE B 473      23.187 177.083 203.745  1.00  0.00           C  
ATOM    902  CG1 ILE B 473      22.677 178.110 202.730  1.00  0.00           C  
ATOM    903  CG2 ILE B 473      23.289 177.712 205.130  1.00  0.00           C  
ATOM    904  CD1 ILE B 473      23.522 179.366 202.637  1.00  0.00           C  
ATOM    905  N   ALA B 474      26.043 176.156 205.191  1.00  0.00           N  
ATOM    906  CA  ALA B 474      26.624 175.400 206.292  1.00  0.00           C  
ATOM    907  C   ALA B 474      25.915 175.802 207.580  1.00  0.00           C  
ATOM    908  O   ALA B 474      26.103 176.912 208.081  1.00  0.00           O  
ATOM    909  CB  ALA B 474      28.115 175.690 206.397  1.00  0.00           C  
ATOM    910  N   ALA B 475      25.097 174.898 208.109  1.00  0.00           N  
ATOM    911  CA  ALA B 475      24.350 175.168 209.331  1.00  0.00           C  
ATOM    912  C   ALA B 475      24.893 174.404 210.533  1.00  0.00           C  
ATOM    913  O   ALA B 475      25.587 173.398 210.388  1.00  0.00           O  
ATOM    914  CB  ALA B 475      22.878 174.828 209.122  1.00  0.00           C  
ATOM    915  N   ASN B 476      24.560 174.898 211.722  1.00  0.00           N  
ATOM    916  CA  ASN B 476      24.987 174.288 212.975  1.00  0.00           C  
ATOM    917  C   ASN B 476      23.921 174.589 214.027  1.00  0.00           C  
ATOM    918  O   ASN B 476      23.736 175.742 214.416  1.00  0.00           O  
ATOM    919  CB  ASN B 476      26.326 174.876 213.420  1.00  0.00           C  
ATOM    920  CG  ASN B 476      26.899 174.168 214.629  1.00  0.00           C  
ATOM    921  OD1 ASN B 476      26.206 173.956 215.622  1.00  0.00           O  
ATOM    922  ND2 ASN B 476      28.173 173.803 214.553  1.00  0.00           N  
ATOM    923  N   ASN B 477      23.225 173.552 214.488  1.00  0.00           N  
ATOM    924  CA  ASN B 477      22.169 173.732 215.477  1.00  0.00           C  
ATOM    925  C   ASN B 477      22.636 174.284 216.816  1.00  0.00           C  
ATOM    926  O   ASN B 477      21.817 174.578 217.686  1.00  0.00           O  
ATOM    927  CB  ASN B 477      21.408 172.419 215.699  1.00  0.00           C  
ATOM    928  CG  ASN B 477      22.324 171.256 216.025  1.00  0.00           C  
ATOM    929  OD1 ASN B 477      23.158 171.336 216.926  1.00  0.00           O  
ATOM    930  ND2 ASN B 477      22.160 170.158 215.297  1.00  0.00           N  
ATOM    931  N   TYR B 478      23.946 174.431 216.989  1.00  0.00           N  
ATOM    932  CA  TYR B 478      24.463 174.965 218.244  1.00  0.00           C  
ATOM    933  C   TYR B 478      24.197 176.464 218.289  1.00  0.00           C  
ATOM    934  O   TYR B 478      24.188 177.073 219.359  1.00  0.00           O  
ATOM    935  CB  TYR B 478      25.967 174.716 218.372  1.00  0.00           C  
ATOM    936  CG  TYR B 478      26.495 175.016 219.755  1.00  0.00           C  
ATOM    937  CD1 TYR B 478      26.246 174.148 220.819  1.00  0.00           C  
ATOM    938  CD2 TYR B 478      27.206 176.188 220.014  1.00  0.00           C  
ATOM    939  CE1 TYR B 478      26.690 174.438 222.106  1.00  0.00           C  
ATOM    940  CE2 TYR B 478      27.654 176.491 221.299  1.00  0.00           C  
ATOM    941  CZ  TYR B 478      27.391 175.611 222.340  1.00  0.00           C  
ATOM    942  OH  TYR B 478      27.821 175.903 223.614  1.00  0.00           O  
ATOM    943  N   ASP B 479      23.978 177.049 217.117  1.00  0.00           N  
ATOM    944  CA  ASP B 479      23.714 178.476 217.003  1.00  0.00           C  
ATOM    945  C   ASP B 479      22.440 178.891 217.730  1.00  0.00           C  
ATOM    946  O   ASP B 479      22.359 179.990 218.275  1.00  0.00           O  
ATOM    947  CB  ASP B 479      23.601 178.875 215.529  1.00  0.00           C  
ATOM    948  CG  ASP B 479      24.903 178.699 214.773  1.00  0.00           C  
ATOM    949  OD1 ASP B 479      24.914 178.948 213.548  1.00  0.00           O  
ATOM    950  OD2 ASP B 479      25.915 178.317 215.400  1.00  0.00           O  
ATOM    951  N   TRP B 482      21.445 178.010 217.739  1.00  0.00           N  
ATOM    952  CA  TRP B 482      20.177 178.319 218.389  1.00  0.00           C  
ATOM    953  C   TRP B 482      19.875 177.462 219.612  1.00  0.00           C  
ATOM    954  O   TRP B 482      18.886 177.689 220.309  1.00  0.00           O  
ATOM    955  CB  TRP B 482      19.040 178.206 217.372  1.00  0.00           C  
ATOM    956  CG  TRP B 482      18.999 176.899 216.637  1.00  0.00           C  
ATOM    957  CD1 TRP B 482      18.478 175.721 217.085  1.00  0.00           C  
ATOM    958  CD2 TRP B 482      19.492 176.644 215.315  1.00  0.00           C  
ATOM    959  NE1 TRP B 482      18.609 174.748 216.123  1.00  0.00           N  
ATOM    960  CE2 TRP B 482      19.228 175.287 215.027  1.00  0.00           C  
ATOM    961  CE3 TRP B 482      20.129 177.430 214.346  1.00  0.00           C  
ATOM    962  CZ2 TRP B 482      19.579 174.697 213.807  1.00  0.00           C  
ATOM    963  CZ3 TRP B 482      20.480 176.843 213.134  1.00  0.00           C  
ATOM    964  CH2 TRP B 482      20.203 175.489 212.876  1.00  0.00           C  
ATOM    965  N   PHE B 485      20.729 176.479 219.874  1.00  0.00           N  
ATOM    966  CA  PHE B 485      20.551 175.601 221.022  1.00  0.00           C  
ATOM    967  C   PHE B 485      21.590 175.887 222.097  1.00  0.00           C  
ATOM    968  O   PHE B 485      21.390 175.564 223.268  1.00  0.00           O  
ATOM    969  CB  PHE B 485      20.645 174.138 220.584  1.00  0.00           C  
ATOM    970  CG  PHE B 485      19.338 173.555 220.123  1.00  0.00           C  
ATOM    971  CD1 PHE B 485      19.314 172.478 219.246  1.00  0.00           C  
ATOM    972  CD2 PHE B 485      18.128 174.065 220.588  1.00  0.00           C  
ATOM    973  CE1 PHE B 485      18.105 171.917 218.838  1.00  0.00           C  
ATOM    974  CE2 PHE B 485      16.914 173.511 220.187  1.00  0.00           C  
ATOM    975  CZ  PHE B 485      16.903 172.436 219.310  1.00  0.00           C  
ATOM    976  N   GLY B 486      22.697 176.500 221.692  1.00  0.00           N  
ATOM    977  CA  GLY B 486      23.757 176.818 222.630  1.00  0.00           C  
ATOM    978  C   GLY B 486      23.407 177.962 223.563  1.00  0.00           C  
ATOM    979  O   GLY B 486      23.880 178.009 224.698  1.00  0.00           O  
ATOM    980  N   ASN B 489      22.580 178.888 223.088  1.00  0.00           N  
ATOM    981  CA  ASN B 489      22.178 180.033 223.895  1.00  0.00           C  
ATOM    982  C   ASN B 489      20.678 180.027 224.176  1.00  0.00           C  
ATOM    983  O   ASN B 489      20.059 181.082 224.307  1.00  0.00           O  
ATOM    984  CB  ASN B 489      22.564 181.337 223.191  1.00  0.00           C  
ATOM    985  CG  ASN B 489      21.899 181.492 221.834  1.00  0.00           C  
ATOM    986  OD1 ASN B 489      22.087 182.499 221.150  1.00  0.00           O  
ATOM    987  ND2 ASN B 489      21.118 180.493 221.435  1.00  0.00           N  
ATOM    988  N   MET B 490      20.098 178.835 224.265  1.00  0.00           N  
ATOM    989  CA  MET B 490      18.671 178.710 224.532  1.00  0.00           C  
ATOM    990  C   MET B 490      18.408 178.254 225.960  1.00  0.00           C  
ATOM    991  O   MET B 490      18.817 177.164 226.362  1.00  0.00           O  
ATOM    992  CB  MET B 490      18.033 177.720 223.561  1.00  0.00           C  
ATOM    993  CG  MET B 490      16.530 177.595 223.722  1.00  0.00           C  
ATOM    994  SD  MET B 490      15.811 176.407 222.578  1.00  0.00           S  
ATOM    995  CE  MET B 490      15.822 177.353 221.071  1.00  0.00           C  
ATOM    996  N   ASN B 494      17.719 179.097 226.720  1.00  0.00           N  
ATOM    997  CA  ASN B 494      17.392 178.788 228.105  1.00  0.00           C  
ATOM    998  C   ASN B 494      16.567 177.507 228.157  1.00  0.00           C  
ATOM    999  O   ASN B 494      15.734 177.260 227.284  1.00  0.00           O  
ATOM   1000  CB  ASN B 494      16.603 179.945 228.726  1.00  0.00           C  
ATOM   1001  CG  ASN B 494      16.374 179.763 230.214  1.00  0.00           C  
ATOM   1002  OD1 ASN B 494      15.721 178.813 230.646  1.00  0.00           O  
ATOM   1003  ND2 ASN B 494      16.915 180.678 231.008  1.00  0.00           N  
ATOM   1004  N   VAL B 495      16.806 176.693 229.179  1.00  0.00           N  
ATOM   1005  CA  VAL B 495      16.081 175.438 229.336  1.00  0.00           C  
ATOM   1006  C   VAL B 495      14.576 175.669 229.448  1.00  0.00           C  
ATOM   1007  O   VAL B 495      13.785 174.955 228.831  1.00  0.00           O  
ATOM   1008  CB  VAL B 495      16.565 174.666 230.583  1.00  0.00           C  
ATOM   1009  CG1 VAL B 495      16.464 175.548 231.816  1.00  0.00           C  
ATOM   1010  CG2 VAL B 495      15.741 173.404 230.759  1.00  0.00           C  
ATOM   1011  N   LEU B 496      14.187 176.668 230.236  1.00  0.00           N  
ATOM   1012  CA  LEU B 496      12.777 176.987 230.424  1.00  0.00           C  
ATOM   1013  C   LEU B 496      12.119 177.330 229.096  1.00  0.00           C  
ATOM   1014  O   LEU B 496      10.958 176.994 228.863  1.00  0.00           O  
ATOM   1015  CB  LEU B 496      12.624 178.162 231.393  1.00  0.00           C  
ATOM   1016  CG  LEU B 496      13.136 177.933 232.817  1.00  0.00           C  
ATOM   1017  CD1 LEU B 496      12.935 179.194 233.639  1.00  0.00           C  
ATOM   1018  CD2 LEU B 496      12.400 176.760 233.445  1.00  0.00           C  
ATOM   1019  N   THR B 498      12.865 178.005 228.228  1.00  0.00           N  
ATOM   1020  CA  THR B 498      12.351 178.383 226.919  1.00  0.00           C  
ATOM   1021  C   THR B 498      12.072 177.124 226.106  1.00  0.00           C  
ATOM   1022  O   THR B 498      11.006 176.980 225.509  1.00  0.00           O  
ATOM   1023  CB  THR B 498      13.367 179.258 226.152  1.00  0.00           C  
ATOM   1024  OG1 THR B 498      13.619 180.460 226.892  1.00  0.00           O  
ATOM   1025  CG2 THR B 498      12.827 179.625 224.776  1.00  0.00           C  
ATOM   1026  N   PHE B 499      13.036 176.210 226.100  1.00  0.00           N  
ATOM   1027  CA  PHE B 499      12.918 174.958 225.363  1.00  0.00           C  
ATOM   1028  C   PHE B 499      11.752 174.094 225.834  1.00  0.00           C  
ATOM   1029  O   PHE B 499      10.883 173.720 225.045  1.00  0.00           O  
ATOM   1030  CB  PHE B 499      14.217 174.158 225.486  1.00  0.00           C  
ATOM   1031  CG  PHE B 499      14.162 172.811 224.826  1.00  0.00           C  
ATOM   1032  CD1 PHE B 499      14.070 172.703 223.443  1.00  0.00           C  
ATOM   1033  CD2 PHE B 499      14.189 171.648 225.590  1.00  0.00           C  
ATOM   1034  CE1 PHE B 499      14.005 171.455 222.827  1.00  0.00           C  
ATOM   1035  CE2 PHE B 499      14.124 170.395 224.985  1.00  0.00           C  
ATOM   1036  CZ  PHE B 499      14.033 170.298 223.602  1.00  0.00           C  
ATOM   1037  N   LEU B 500      11.739 173.780 227.125  1.00  0.00           N  
ATOM   1038  CA  LEU B 500      10.697 172.941 227.704  1.00  0.00           C  
ATOM   1039  C   LEU B 500       9.267 173.352 227.368  1.00  0.00           C  
ATOM   1040  O   LEU B 500       8.429 172.497 227.082  1.00  0.00           O  
ATOM   1041  CB  LEU B 500      10.860 172.874 229.223  1.00  0.00           C  
ATOM   1042  CG  LEU B 500      12.121 172.168 229.725  1.00  0.00           C  
ATOM   1043  CD1 LEU B 500      12.123 172.153 231.243  1.00  0.00           C  
ATOM   1044  CD2 LEU B 500      12.170 170.750 229.177  1.00  0.00           C  
ATOM   1045  N   ARG B 501       8.978 174.649 227.404  1.00  0.00           N  
ATOM   1046  CA  ARG B 501       7.625 175.104 227.107  1.00  0.00           C  
ATOM   1047  C   ARG B 501       7.399 175.479 225.645  1.00  0.00           C  
ATOM   1048  O   ARG B 501       6.463 174.989 225.016  1.00  0.00           O  
ATOM   1049  CB  ARG B 501       7.243 176.288 228.001  1.00  0.00           C  
ATOM   1050  CG  ARG B 501       8.166 177.486 227.904  1.00  0.00           C  
ATOM   1051  CD  ARG B 501       7.446 178.754 228.332  1.00  0.00           C  
ATOM   1052  NE  ARG B 501       6.836 178.630 229.652  1.00  0.00           N  
ATOM   1053  CZ  ARG B 501       6.037 179.545 230.191  1.00  0.00           C  
ATOM   1054  NH1 ARG B 501       5.525 179.354 231.399  1.00  0.00           N  
ATOM   1055  NH2 ARG B 501       5.746 180.652 229.521  1.00  0.00           N  
ATOM   1056  N   ASP B 502       8.255 176.340 225.103  1.00  0.00           N  
ATOM   1057  CA  ASP B 502       8.114 176.774 223.716  1.00  0.00           C  
ATOM   1058  C   ASP B 502       8.099 175.626 222.710  1.00  0.00           C  
ATOM   1059  O   ASP B 502       7.454 175.719 221.667  1.00  0.00           O  
ATOM   1060  CB  ASP B 502       9.230 177.760 223.355  1.00  0.00           C  
ATOM   1061  CG  ASP B 502       9.085 179.090 224.074  1.00  0.00           C  
ATOM   1062  OD1 ASP B 502       9.017 179.093 225.321  1.00  0.00           O  
ATOM   1063  OD2 ASP B 502       9.043 180.138 223.394  1.00  0.00           O  
ATOM   1064  N   ILE B 503       8.802 174.542 223.027  1.00  0.00           N  
ATOM   1065  CA  ILE B 503       8.863 173.388 222.133  1.00  0.00           C  
ATOM   1066  C   ILE B 503       8.253 172.139 222.757  1.00  0.00           C  
ATOM   1067  O   ILE B 503       7.447 171.450 222.131  1.00  0.00           O  
ATOM   1068  CB  ILE B 503      10.321 173.062 221.746  1.00  0.00           C  
ATOM   1069  CG1 ILE B 503      10.947 174.251 221.019  1.00  0.00           C  
ATOM   1070  CG2 ILE B 503      10.361 171.816 220.870  1.00  0.00           C  
ATOM   1071  CD1 ILE B 503      12.426 174.084 220.739  1.00  0.00           C  
ATOM   1072  N   GLY B 840       8.647 171.853 223.991  1.00  0.00           N  
ATOM   1073  CA  GLY B 840       8.146 170.680 224.681  1.00  0.00           C  
ATOM   1074  C   GLY B 840       6.636 170.580 224.779  1.00  0.00           C  
ATOM   1075  O   GLY B 840       6.088 169.478 224.761  1.00  0.00           O  
ATOM   1076  N   LYS B 841       5.959 171.718 224.882  1.00  0.00           N  
ATOM   1077  CA  LYS B 841       4.505 171.722 224.996  1.00  0.00           C  
ATOM   1078  C   LYS B 841       3.839 171.114 223.767  1.00  0.00           C  
ATOM   1079  O   LYS B 841       2.696 170.660 223.833  1.00  0.00           O  
ATOM   1080  CB  LYS B 841       3.987 173.149 225.196  1.00  0.00           C  
ATOM   1081  CG  LYS B 841       4.022 174.008 223.943  1.00  0.00           C  
ATOM   1082  CD  LYS B 841       3.494 175.403 224.222  1.00  0.00           C  
ATOM   1083  CE  LYS B 841       3.550 176.275 222.978  1.00  0.00           C  
ATOM   1084  NZ  LYS B 841       3.004 177.635 223.240  1.00  0.00           N  
ATOM   1085  N   HIS B 844       4.554 171.107 222.648  1.00  0.00           N  
ATOM   1086  CA  HIS B 844       4.020 170.562 221.406  1.00  0.00           C  
ATOM   1087  C   HIS B 844       4.255 169.063 221.254  1.00  0.00           C  
ATOM   1088  O   HIS B 844       3.775 168.452 220.301  1.00  0.00           O  
ATOM   1089  CB  HIS B 844       4.622 171.300 220.208  1.00  0.00           C  
ATOM   1090  CG  HIS B 844       4.223 172.740 220.122  1.00  0.00           C  
ATOM   1091  ND1 HIS B 844       2.918 173.140 219.928  1.00  0.00           N  
ATOM   1092  CD2 HIS B 844       4.955 173.875 220.210  1.00  0.00           C  
ATOM   1093  CE1 HIS B 844       2.864 174.460 219.900  1.00  0.00           C  
ATOM   1094  NE2 HIS B 844       4.087 174.930 220.068  1.00  0.00           N  
ATOM   1095  N   PHE B 845       4.991 168.472 222.189  1.00  0.00           N  
ATOM   1096  CA  PHE B 845       5.271 167.041 222.132  1.00  0.00           C  
ATOM   1097  C   PHE B 845       4.529 166.261 223.206  1.00  0.00           C  
ATOM   1098  O   PHE B 845       4.447 166.688 224.358  1.00  0.00           O  
ATOM   1099  CB  PHE B 845       6.773 166.781 222.263  1.00  0.00           C  
ATOM   1100  CG  PHE B 845       7.565 167.180 221.051  1.00  0.00           C  
ATOM   1101  CD1 PHE B 845       7.678 168.517 220.687  1.00  0.00           C  
ATOM   1102  CD2 PHE B 845       8.192 166.217 220.268  1.00  0.00           C  
ATOM   1103  CE1 PHE B 845       8.405 168.892 219.558  1.00  0.00           C  
ATOM   1104  CE2 PHE B 845       8.922 166.579 219.137  1.00  0.00           C  
ATOM   1105  CZ  PHE B 845       9.028 167.920 218.782  1.00  0.00           C  
ATOM   1106  N   SER B 846       3.990 165.111 222.818  1.00  0.00           N  
ATOM   1107  CA  SER B 846       3.258 164.260 223.744  1.00  0.00           C  
ATOM   1108  C   SER B 846       4.106 163.053 224.119  1.00  0.00           C  
ATOM   1109  O   SER B 846       4.525 162.284 223.253  1.00  0.00           O  
ATOM   1110  CB  SER B 846       1.948 163.793 223.108  1.00  0.00           C  
ATOM   1111  OG  SER B 846       1.236 162.935 223.982  1.00  0.00           O  
ATOM   1112  N   VAL B 847       4.360 162.890 225.412  1.00  0.00           N  
ATOM   1113  CA  VAL B 847       5.159 161.771 225.891  1.00  0.00           C  
ATOM   1114  C   VAL B 847       4.511 160.454 225.476  1.00  0.00           C  
ATOM   1115  O   VAL B 847       5.195 159.483 225.160  1.00  0.00           O  
ATOM   1116  CB  VAL B 847       5.297 161.802 227.431  1.00  0.00           C  
ATOM   1117  CG1 VAL B 847       6.160 160.642 227.903  1.00  0.00           C  
ATOM   1118  CG2 VAL B 847       5.899 163.129 227.870  1.00  0.00           C  
ATOM   1119  N   ASN B 848       3.181 160.434 225.475  1.00  0.00           N  
ATOM   1120  CA  ASN B 848       2.434 159.236 225.097  1.00  0.00           C  
ATOM   1121  C   ASN B 848       2.825 158.723 223.717  1.00  0.00           C  
ATOM   1122  O   ASN B 848       2.965 157.511 223.522  1.00  0.00           O  
ATOM   1123  CB  ASN B 848       0.932 159.521 225.144  1.00  0.00           C  
ATOM   1124  CG  ASN B 848       0.417 159.777 226.554  1.00  0.00           C  
ATOM   1125  OD1 ASN B 848       0.433 158.880 227.402  1.00  0.00           O  
ATOM   1126  ND2 ASN B 848      -0.025 161.002 226.813  1.00  0.00           N  
ATOM   1127  N   GLN B 849       2.994 159.627 222.762  1.00  0.00           N  
ATOM   1128  CA  GLN B 849       3.365 159.232 221.407  1.00  0.00           C  
ATOM   1129  C   GLN B 849       4.874 159.206 221.176  1.00  0.00           C  
ATOM   1130  O   GLN B 849       5.353 158.629 220.198  1.00  0.00           O  
ATOM   1131  CB  GLN B 849       2.678 160.126 220.370  1.00  0.00           C  
ATOM   1132  CG  GLN B 849       3.001 161.601 220.461  1.00  0.00           C  
ATOM   1133  CD  GLN B 849       2.240 162.428 219.428  1.00  0.00           C  
ATOM   1134  OE1 GLN B 849       2.412 163.648 219.335  1.00  0.00           O  
ATOM   1135  NE2 GLN B 849       1.391 161.765 218.648  1.00  0.00           N  
ATOM   1136  N   MET B 850       5.627 159.829 222.082  1.00  0.00           N  
ATOM   1137  CA  MET B 850       7.079 159.834 221.968  1.00  0.00           C  
ATOM   1138  C   MET B 850       7.561 158.434 222.327  1.00  0.00           C  
ATOM   1139  O   MET B 850       8.582 157.959 221.825  1.00  0.00           O  
ATOM   1140  CB  MET B 850       7.702 160.844 222.938  1.00  0.00           C  
ATOM   1141  CG  MET B 850       7.570 162.303 222.530  1.00  0.00           C  
ATOM   1142  SD  MET B 850       8.422 163.402 223.673  1.00  0.00           S  
ATOM   1143  CE  MET B 850      10.125 162.915 223.440  1.00  0.00           C  
ATOM   1144  N   ILE B 851       6.803 157.781 223.206  1.00  0.00           N  
ATOM   1145  CA  ILE B 851       7.116 156.432 223.671  1.00  0.00           C  
ATOM   1146  C   ILE B 851       6.907 155.358 222.601  1.00  0.00           C  
ATOM   1147  O   ILE B 851       7.669 154.393 222.525  1.00  0.00           O  
ATOM   1148  CB  ILE B 851       6.258 156.057 224.908  1.00  0.00           C  
ATOM   1149  CG1 ILE B 851       6.514 157.049 226.047  1.00  0.00           C  
ATOM   1150  CG2 ILE B 851       6.577 154.635 225.357  1.00  0.00           C  
ATOM   1151  CD1 ILE B 851       7.950 157.099 226.520  1.00  0.00           C  
ATOM   1152  N   ASN B1160       5.876 155.526 221.778  1.00  0.00           N  
ATOM   1153  CA  ASN B1160       5.581 154.553 220.734  1.00  0.00           C  
ATOM   1154  C   ASN B1160       6.384 154.762 219.455  1.00  0.00           C  
ATOM   1155  O   ASN B1160       6.153 154.083 218.457  1.00  0.00           O  
ATOM   1156  CB  ASN B1160       4.084 154.554 220.410  1.00  0.00           C  
ATOM   1157  CG  ASN B1160       3.576 155.918 219.990  1.00  0.00           C  
ATOM   1158  OD1 ASN B1160       4.074 156.520 219.038  1.00  0.00           O  
ATOM   1159  ND2 ASN B1160       2.567 156.412 220.699  1.00  0.00           N  
ATOM   1160  N   LYS B1161       7.325 155.701 219.486  1.00  0.00           N  
ATOM   1161  CA  LYS B1161       8.169 155.971 218.327  1.00  0.00           C  
ATOM   1162  C   LYS B1161       9.089 154.779 218.073  1.00  0.00           C  
ATOM   1163  O   LYS B1161       9.797 154.332 218.975  1.00  0.00           O  
ATOM   1164  CB  LYS B1161       9.011 157.228 218.567  1.00  0.00           C  
ATOM   1165  CG  LYS B1161       8.322 158.535 218.203  1.00  0.00           C  
ATOM   1166  CD  LYS B1161       8.278 158.733 216.692  1.00  0.00           C  
ATOM   1167  CE  LYS B1161       7.834 160.141 216.322  1.00  0.00           C  
ATOM   1168  NZ  LYS B1161       7.932 160.397 214.857  1.00  0.00           N  
ATOM   1169  N   GLU B1162       9.076 154.270 216.845  1.00  0.00           N  
ATOM   1170  CA  GLU B1162       9.907 153.129 216.474  1.00  0.00           C  
ATOM   1171  C   GLU B1162      11.373 153.299 216.858  1.00  0.00           C  
ATOM   1172  O   GLU B1162      11.988 152.386 217.406  1.00  0.00           O  
ATOM   1173  CB  GLU B1162       9.811 152.873 214.967  1.00  0.00           C  
ATOM   1174  CG  GLU B1162       8.913 151.707 214.585  1.00  0.00           C  
ATOM   1175  CD  GLU B1162       7.502 151.856 215.116  1.00  0.00           C  
ATOM   1176  OE1 GLU B1162       6.848 152.869 214.792  1.00  0.00           O  
ATOM   1177  OE2 GLU B1162       7.048 150.958 215.854  1.00  0.00           O  
ATOM   1178  N   ALA B1163      11.927 154.471 216.568  1.00  0.00           N  
ATOM   1179  CA  ALA B1163      13.327 154.760 216.859  1.00  0.00           C  
ATOM   1180  C   ALA B1163      13.735 154.510 218.309  1.00  0.00           C  
ATOM   1181  O   ALA B1163      14.887 154.168 218.580  1.00  0.00           O  
ATOM   1182  CB  ALA B1163      13.644 156.201 216.478  1.00  0.00           C  
ATOM   1183  N   VAL B1164      12.799 154.672 219.238  1.00  0.00           N  
ATOM   1184  CA  VAL B1164      13.106 154.476 220.651  1.00  0.00           C  
ATOM   1185  C   VAL B1164      12.282 153.383 221.323  1.00  0.00           C  
ATOM   1186  O   VAL B1164      12.539 153.021 222.471  1.00  0.00           O  
ATOM   1187  CB  VAL B1164      12.912 155.783 221.443  1.00  0.00           C  
ATOM   1188  CG1 VAL B1164      13.814 156.866 220.879  1.00  0.00           C  
ATOM   1189  CG2 VAL B1164      11.454 156.216 221.383  1.00  0.00           C  
ATOM   1190  N   LYS B1165      11.298 152.850 220.608  1.00  0.00           N  
ATOM   1191  CA  LYS B1165      10.449 151.807 221.166  1.00  0.00           C  
ATOM   1192  C   LYS B1165      11.280 150.604 221.612  1.00  0.00           C  
ATOM   1193  O   LYS B1165      10.805 149.760 222.372  1.00  0.00           O  
ATOM   1194  CB  LYS B1165       9.394 151.375 220.141  1.00  0.00           C  
ATOM   1195  CG  LYS B1165       8.273 150.522 220.727  1.00  0.00           C  
ATOM   1196  CD  LYS B1165       7.182 150.217 219.704  1.00  0.00           C  
ATOM   1197  CE  LYS B1165       7.695 149.333 218.575  1.00  0.00           C  
ATOM   1198  NZ  LYS B1165       6.616 148.980 217.610  1.00  0.00           N  
ATOM   1199  N   GLN B1166      12.522 150.529 221.141  1.00  0.00           N  
ATOM   1200  CA  GLN B1166      13.399 149.424 221.519  1.00  0.00           C  
ATOM   1201  C   GLN B1166      13.926 149.638 222.935  1.00  0.00           C  
ATOM   1202  O   GLN B1166      13.832 148.759 223.791  1.00  0.00           O  
ATOM   1203  CB  GLN B1166      14.596 149.310 220.565  1.00  0.00           C  
ATOM   1204  CG  GLN B1166      14.244 149.140 219.099  1.00  0.00           C  
ATOM   1205  CD  GLN B1166      14.079 150.465 218.378  1.00  0.00           C  
ATOM   1206  OE1 GLN B1166      13.745 150.501 217.194  1.00  0.00           O  
ATOM   1207  NE2 GLN B1166      14.321 151.562 219.089  1.00  0.00           N  
ATOM   1208  N   ARG B1167      14.477 150.823 223.167  1.00  0.00           N  
ATOM   1209  CA  ARG B1167      15.052 151.192 224.453  1.00  0.00           C  
ATOM   1210  C   ARG B1167      14.053 151.230 225.607  1.00  0.00           C  
ATOM   1211  O   ARG B1167      14.448 151.212 226.772  1.00  0.00           O  
ATOM   1212  CB  ARG B1167      15.733 152.557 224.322  1.00  0.00           C  
ATOM   1213  CG  ARG B1167      16.828 152.592 223.272  1.00  0.00           C  
ATOM   1214  CD  ARG B1167      18.112 151.990 223.807  1.00  0.00           C  
ATOM   1215  NE  ARG B1167      18.813 152.930 224.675  1.00  0.00           N  
ATOM   1216  CZ  ARG B1167      19.332 154.081 224.260  1.00  0.00           C  
ATOM   1217  NH1 ARG B1167      19.232 154.436 222.985  1.00  0.00           N  
ATOM   1218  NH2 ARG B1167      19.947 154.882 225.118  1.00  0.00           N  
ATOM   1219  N   LEU B1168      12.763 151.264 225.289  1.00  0.00           N  
ATOM   1220  CA  LEU B1168      11.727 151.346 226.317  1.00  0.00           C  
ATOM   1221  C   LEU B1168      11.074 150.045 226.765  1.00  0.00           C  
ATOM   1222  O   LEU B1168      11.120 149.692 227.942  1.00  0.00           O  
ATOM   1223  CB  LEU B1168      10.635 152.312 225.858  1.00  0.00           C  
ATOM   1224  CG  LEU B1168      11.030 153.788 225.883  1.00  0.00           C  
ATOM   1225  CD1 LEU B1168       9.944 154.640 225.241  1.00  0.00           C  
ATOM   1226  CD2 LEU B1168      11.256 154.208 227.325  1.00  0.00           C  
ATOM   1227  N   ASN B1169      10.444 149.350 225.823  1.00  0.00           N  
ATOM   1228  CA  ASN B1169       9.758 148.103 226.118  1.00  0.00           C  
ATOM   1229  C   ASN B1169      10.674 146.919 226.412  1.00  0.00           C  
ATOM   1230  O   ASN B1169      10.288 145.761 226.249  1.00  0.00           O  
ATOM   1231  CB  ASN B1169       8.816 147.748 224.966  1.00  0.00           C  
ATOM   1232  CG  ASN B1169       7.681 148.742 224.818  1.00  0.00           C  
ATOM   1233  OD1 ASN B1169       7.899 149.927 224.568  1.00  0.00           O  
ATOM   1234  ND2 ASN B1169       6.456 148.258 224.972  1.00  0.00           N  
ATOM   1235  N   ARG B1170      11.895 147.208 226.850  1.00  0.00           N  
ATOM   1236  CA  ARG B1170      12.830 146.148 227.181  1.00  0.00           C  
ATOM   1237  C   ARG B1170      13.272 146.223 228.633  1.00  0.00           C  
ATOM   1238  O   ARG B1170      13.168 147.268 229.283  1.00  0.00           O  
ATOM   1239  CB  ARG B1170      14.060 146.205 226.279  1.00  0.00           C  
ATOM   1240  CG  ARG B1170      13.778 145.890 224.833  1.00  0.00           C  
ATOM   1241  CD  ARG B1170      15.040 145.414 224.136  1.00  0.00           C  
ATOM   1242  NE  ARG B1170      14.919 145.495 222.683  1.00  0.00           N  
ATOM   1243  CZ  ARG B1170      15.789 144.972 221.825  1.00  0.00           C  
ATOM   1244  NH1 ARG B1170      16.854 144.313 222.267  1.00  0.00           N  
ATOM   1245  NH2 ARG B1170      15.601 145.121 220.520  1.00  0.00           N  
ATOM   1246  N   GLU B1171      13.766 145.099 229.133  1.00  0.00           N  
ATOM   1247  CA  GLU B1171      14.229 145.011 230.506  1.00  0.00           C  
ATOM   1248  C   GLU B1171      15.749 144.852 230.512  1.00  0.00           C  
ATOM   1249  O   GLU B1171      16.372 144.759 231.567  1.00  0.00           O  
ATOM   1250  CB  GLU B1171      13.565 143.822 231.204  1.00  0.00           C  
ATOM   1251  CG  GLU B1171      13.196 144.074 232.662  1.00  0.00           C  
ATOM   1252  CD  GLU B1171      12.130 145.146 232.824  1.00  0.00           C  
ATOM   1253  OE1 GLU B1171      11.699 145.392 233.971  1.00  0.00           O  
ATOM   1254  OE2 GLU B1171      11.722 145.746 231.807  1.00  0.00           O  
ATOM   1255  N   ASP B1177      16.327 144.819 229.315  1.00  0.00           N  
ATOM   1256  CA  ASP B1177      17.774 144.689 229.161  1.00  0.00           C  
ATOM   1257  C   ASP B1177      18.355 146.028 228.723  1.00  0.00           C  
ATOM   1258  O   ASP B1177      19.534 146.312 228.947  1.00  0.00           O  
ATOM   1259  CB  ASP B1177      18.103 143.609 228.122  1.00  0.00           C  
ATOM   1260  CG  ASP B1177      17.391 143.812 226.796  1.00  0.00           C  
ATOM   1261  OD1 ASP B1177      17.620 143.022 225.860  1.00  0.00           O  
ATOM   1262  OD2 ASP B1177      16.590 144.771 226.693  1.00  0.00           O  
ATOM   1263  N   GLN B1178      17.518 146.853 228.096  1.00  0.00           N  
ATOM   1264  CA  GLN B1178      17.938 148.165 227.630  1.00  0.00           C  
ATOM   1265  C   GLN B1178      17.364 149.285 228.483  1.00  0.00           C  
ATOM   1266  O   GLN B1178      16.817 149.049 229.562  1.00  0.00           O  
ATOM   1267  CB  GLN B1178      17.516 148.382 226.175  1.00  0.00           C  
ATOM   1268  CG  GLN B1178      18.276 147.538 225.173  1.00  0.00           C  
ATOM   1269  CD  GLN B1178      17.914 147.887 223.748  1.00  0.00           C  
ATOM   1270  OE1 GLN B1178      18.044 149.035 223.327  1.00  0.00           O  
ATOM   1271  NE2 GLN B1178      17.456 146.897 222.996  1.00  0.00           N  
ATOM   1272  N   GLY B1191      17.503 150.509 227.991  1.00  0.00           N  
ATOM   1273  CA  GLY B1191      17.001 151.662 228.707  1.00  0.00           C  
ATOM   1274  C   GLY B1191      17.453 152.948 228.047  1.00  0.00           C  
ATOM   1275  O   GLY B1191      18.498 152.989 227.400  1.00  0.00           O  
ATOM   1276  N   ILE B1192      16.665 154.005 228.211  1.00  0.00           N  
ATOM   1277  CA  ILE B1192      16.997 155.292 227.619  1.00  0.00           C  
ATOM   1278  C   ILE B1192      16.933 156.393 228.670  1.00  0.00           C  
ATOM   1279  O   ILE B1192      16.044 156.405 229.520  1.00  0.00           O  
ATOM   1280  CB  ILE B1192      16.029 155.637 226.464  1.00  0.00           C  
ATOM   1281  CG1 ILE B1192      16.491 156.915 225.761  1.00  0.00           C  
ATOM   1282  CG2 ILE B1192      14.613 155.794 227.001  1.00  0.00           C  
ATOM   1283  CD1 ILE B1192      15.684 157.266 224.532  1.00  0.00           C  
ATOM   1284  N   SER B1193      17.884 157.317 228.607  1.00  0.00           N  
ATOM   1285  CA  SER B1193      17.935 158.423 229.552  1.00  0.00           C  
ATOM   1286  C   SER B1193      17.048 159.561 229.066  1.00  0.00           C  
ATOM   1287  O   SER B1193      16.631 159.588 227.909  1.00  0.00           O  
ATOM   1288  CB  SER B1193      19.367 158.933 229.688  1.00  0.00           C  
ATOM   1289  OG  SER B1193      19.782 159.573 228.495  1.00  0.00           O  
ATOM   1290  N   PHE B1194      16.767 160.502 229.959  1.00  0.00           N  
ATOM   1291  CA  PHE B1194      15.945 161.653 229.618  1.00  0.00           C  
ATOM   1292  C   PHE B1194      16.706 162.502 228.605  1.00  0.00           C  
ATOM   1293  O   PHE B1194      16.108 163.215 227.799  1.00  0.00           O  
ATOM   1294  CB  PHE B1194      15.641 162.467 230.881  1.00  0.00           C  
ATOM   1295  CG  PHE B1194      14.801 163.689 230.635  1.00  0.00           C  
ATOM   1296  CD1 PHE B1194      15.367 164.849 230.115  1.00  0.00           C  
ATOM   1297  CD2 PHE B1194      13.440 163.679 230.922  1.00  0.00           C  
ATOM   1298  CE1 PHE B1194      14.591 165.983 229.884  1.00  0.00           C  
ATOM   1299  CE2 PHE B1194      12.654 164.807 230.694  1.00  0.00           C  
ATOM   1300  CZ  PHE B1194      13.233 165.961 230.174  1.00  0.00           C  
ATOM   1301  N   THR B1195      18.031 162.405 228.647  1.00  0.00           N  
ATOM   1302  CA  THR B1195      18.890 163.159 227.743  1.00  0.00           C  
ATOM   1303  C   THR B1195      18.624 162.792 226.288  1.00  0.00           C  
ATOM   1304  O   THR B1195      18.206 163.633 225.494  1.00  0.00           O  
ATOM   1305  CB  THR B1195      20.381 162.903 228.049  1.00  0.00           C  
ATOM   1306  OG1 THR B1195      20.655 163.241 229.413  1.00  0.00           O  
ATOM   1307  CG2 THR B1195      21.264 163.748 227.141  1.00  0.00           C  
ATOM   1308  N   GLU B1196      18.870 161.532 225.942  1.00  0.00           N  
ATOM   1309  CA  GLU B1196      18.658 161.062 224.579  1.00  0.00           C  
ATOM   1310  C   GLU B1196      17.181 160.971 224.205  1.00  0.00           C  
ATOM   1311  O   GLU B1196      16.835 160.979 223.024  1.00  0.00           O  
ATOM   1312  CB  GLU B1196      19.332 159.701 224.382  1.00  0.00           C  
ATOM   1313  CG  GLU B1196      20.845 159.783 224.249  1.00  0.00           C  
ATOM   1314  CD  GLU B1196      21.497 158.421 224.114  1.00  0.00           C  
ATOM   1315  OE1 GLU B1196      21.011 157.603 223.305  1.00  0.00           O  
ATOM   1316  OE2 GLU B1196      22.503 158.171 224.812  1.00  0.00           O  
ATOM   1317  N   PHE B1198      16.315 160.888 225.211  1.00  0.00           N  
ATOM   1318  CA  PHE B1198      14.878 160.804 224.972  1.00  0.00           C  
ATOM   1319  C   PHE B1198      14.360 162.149 224.473  1.00  0.00           C  
ATOM   1320  O   PHE B1198      13.309 162.224 223.835  1.00  0.00           O  
ATOM   1321  CB  PHE B1198      14.147 160.420 226.261  1.00  0.00           C  
ATOM   1322  CG  PHE B1198      12.661 160.249 226.093  1.00  0.00           C  
ATOM   1323  CD1 PHE B1198      12.149 159.273 225.240  1.00  0.00           C  
ATOM   1324  CD2 PHE B1198      11.769 161.056 226.796  1.00  0.00           C  
ATOM   1325  CE1 PHE B1198      10.772 159.102 225.092  1.00  0.00           C  
ATOM   1326  CE2 PHE B1198      10.390 160.893 226.654  1.00  0.00           C  
ATOM   1327  CZ  PHE B1198       9.892 159.914 225.801  1.00  0.00           C  
ATOM   1328  N   SER B1199      15.112 163.207 224.761  1.00  0.00           N  
ATOM   1329  CA  SER B1199      14.735 164.554 224.354  1.00  0.00           C  
ATOM   1330  C   SER B1199      15.410 164.958 223.050  1.00  0.00           C  
ATOM   1331  O   SER B1199      15.232 166.080 222.575  1.00  0.00           O  
ATOM   1332  CB  SER B1199      15.114 165.558 225.441  1.00  0.00           C  
ATOM   1333  OG  SER B1199      16.521 165.641 225.580  1.00  0.00           O  
ATOM   1334  N   TYR B1200      16.184 164.046 222.474  1.00  0.00           N  
ATOM   1335  CA  TYR B1200      16.882 164.327 221.225  1.00  0.00           C  
ATOM   1336  C   TYR B1200      15.904 164.689 220.109  1.00  0.00           C  
ATOM   1337  O   TYR B1200      16.067 165.702 219.429  1.00  0.00           O  
ATOM   1338  CB  TYR B1200      17.708 163.114 220.794  1.00  0.00           C  
ATOM   1339  CG  TYR B1200      18.587 163.390 219.599  1.00  0.00           C  
ATOM   1340  CD1 TYR B1200      19.821 164.022 219.750  1.00  0.00           C  
ATOM   1341  CD2 TYR B1200      18.165 163.067 218.310  1.00  0.00           C  
ATOM   1342  CE1 TYR B1200      20.611 164.328 218.648  1.00  0.00           C  
ATOM   1343  CE2 TYR B1200      18.946 163.372 217.200  1.00  0.00           C  
ATOM   1344  CZ  TYR B1200      20.166 164.002 217.377  1.00  0.00           C  
ATOM   1345  OH  TYR B1200      20.940 164.313 216.284  1.00  0.00           O  
ATOM   1346  N   ASN B1201      14.893 163.844 219.929  1.00  0.00           N  
ATOM   1347  CA  ASN B1201      13.879 164.037 218.900  1.00  0.00           C  
ATOM   1348  C   ASN B1201      13.423 165.489 218.811  1.00  0.00           C  
ATOM   1349  O   ASN B1201      13.345 166.055 217.722  1.00  0.00           O  
ATOM   1350  CB  ASN B1201      12.674 163.135 219.184  1.00  0.00           C  
ATOM   1351  CG  ASN B1201      11.662 163.139 218.055  1.00  0.00           C  
ATOM   1352  OD1 ASN B1201      11.962 162.715 216.940  1.00  0.00           O  
ATOM   1353  ND2 ASN B1201      10.457 163.619 218.339  1.00  0.00           N  
ATOM   1354  N   LEU B1202      13.127 166.089 219.961  1.00  0.00           N  
ATOM   1355  CA  LEU B1202      12.674 167.474 220.000  1.00  0.00           C  
ATOM   1356  C   LEU B1202      13.707 168.426 219.402  1.00  0.00           C  
ATOM   1357  O   LEU B1202      13.360 169.336 218.651  1.00  0.00           O  
ATOM   1358  CB  LEU B1202      12.356 167.895 221.438  1.00  0.00           C  
ATOM   1359  CG  LEU B1202      11.081 167.323 222.060  1.00  0.00           C  
ATOM   1360  CD1 LEU B1202      11.188 165.813 222.165  1.00  0.00           C  
ATOM   1361  CD2 LEU B1202      10.870 167.933 223.434  1.00  0.00           C  
ATOM   1362  N   LEU B1203      14.977 168.203 219.730  1.00  0.00           N  
ATOM   1363  CA  LEU B1203      16.044 169.054 219.219  1.00  0.00           C  
ATOM   1364  C   LEU B1203      16.114 169.009 217.698  1.00  0.00           C  
ATOM   1365  O   LEU B1203      16.227 170.048 217.037  1.00  0.00           O  
ATOM   1366  CB  LEU B1203      17.396 168.640 219.805  1.00  0.00           C  
ATOM   1367  CG  LEU B1203      17.737 169.217 221.182  1.00  0.00           C  
ATOM   1368  CD1 LEU B1203      16.690 168.804 222.203  1.00  0.00           C  
ATOM   1369  CD2 LEU B1203      19.111 168.731 221.606  1.00  0.00           C  
ATOM   1370  N   GLN B1204      16.057 167.805 217.135  1.00  0.00           N  
ATOM   1371  CA  GLN B1204      16.107 167.667 215.678  1.00  0.00           C  
ATOM   1372  C   GLN B1204      14.818 168.199 215.069  1.00  0.00           C  
ATOM   1373  O   GLN B1204      14.817 168.789 213.985  1.00  0.00           O  
ATOM   1374  CB  GLN B1204      16.306 166.208 215.259  1.00  0.00           C  
ATOM   1375  CG  GLN B1204      16.554 166.042 213.762  1.00  0.00           C  
ATOM   1376  CD  GLN B1204      16.999 164.645 213.410  1.00  0.00           C  
ATOM   1377  OE1 GLN B1204      17.618 163.942 214.226  1.00  0.00           O  
ATOM   1378  NE2 GLN B1204      16.702 164.223 212.194  1.00  0.00           N  
ATOM   1379  N   GLY B1205      13.717 167.983 215.780  1.00  0.00           N  
ATOM   1380  CA  GLY B1205      12.433 168.457 215.303  1.00  0.00           C  
ATOM   1381  C   GLY B1205      12.443 169.963 215.140  1.00  0.00           C  
ATOM   1382  O   GLY B1205      11.997 170.497 214.121  1.00  0.00           O  
ATOM   1383  N   TYR B1206      12.959 170.657 216.148  1.00  0.00           N  
ATOM   1384  CA  TYR B1206      13.030 172.109 216.116  1.00  0.00           C  
ATOM   1385  C   TYR B1206      13.947 172.570 214.990  1.00  0.00           C  
ATOM   1386  O   TYR B1206      13.640 173.535 214.289  1.00  0.00           O  
ATOM   1387  CB  TYR B1206      13.548 172.644 217.452  1.00  0.00           C  
ATOM   1388  CG  TYR B1206      13.609 174.154 217.526  1.00  0.00           C  
ATOM   1389  CD1 TYR B1206      12.448 174.924 217.443  1.00  0.00           C  
ATOM   1390  CD2 TYR B1206      14.826 174.816 217.684  1.00  0.00           C  
ATOM   1391  CE1 TYR B1206      12.497 176.314 217.517  1.00  0.00           C  
ATOM   1392  CE2 TYR B1206      14.886 176.205 217.758  1.00  0.00           C  
ATOM   1393  CZ  TYR B1206      13.719 176.947 217.675  1.00  0.00           C  
ATOM   1394  OH  TYR B1206      13.773 178.320 217.751  1.00  0.00           O  
ATOM   1395  N   ASP B1207      15.071 171.879 214.825  1.00  0.00           N  
ATOM   1396  CA  ASP B1207      16.034 172.217 213.783  1.00  0.00           C  
ATOM   1397  C   ASP B1207      15.351 172.384 212.434  1.00  0.00           C  
ATOM   1398  O   ASP B1207      15.584 173.365 211.730  1.00  0.00           O  
ATOM   1399  CB  ASP B1207      17.111 171.135 213.676  1.00  0.00           C  
ATOM   1400  CG  ASP B1207      18.039 171.112 214.876  1.00  0.00           C  
ATOM   1401  OD1 ASP B1207      18.985 170.294 214.879  1.00  0.00           O  
ATOM   1402  OD2 ASP B1207      17.824 171.908 215.813  1.00  0.00           O  
ATOM   1403  N   PHE B1208      14.508 171.420 212.078  1.00  0.00           N  
ATOM   1404  CA  PHE B1208      13.794 171.469 210.808  1.00  0.00           C  
ATOM   1405  C   PHE B1208      12.943 172.738 210.757  1.00  0.00           C  
ATOM   1406  O   PHE B1208      12.966 173.476 209.770  1.00  0.00           O  
ATOM   1407  CB  PHE B1208      12.894 170.239 210.660  1.00  0.00           C  
ATOM   1408  CG  PHE B1208      12.426 169.986 209.247  1.00  0.00           C  
ATOM   1409  CD1 PHE B1208      12.548 170.964 208.263  1.00  0.00           C  
ATOM   1410  CD2 PHE B1208      11.848 168.767 208.907  1.00  0.00           C  
ATOM   1411  CE1 PHE B1208      12.102 170.732 206.965  1.00  0.00           C  
ATOM   1412  CE2 PHE B1208      11.399 168.526 207.611  1.00  0.00           C  
ATOM   1413  CZ  PHE B1208      11.526 169.510 206.638  1.00  0.00           C  
ATOM   1414  N   ALA B1209      12.198 172.986 211.828  1.00  0.00           N  
ATOM   1415  CA  ALA B1209      11.341 174.162 211.910  1.00  0.00           C  
ATOM   1416  C   ALA B1209      12.176 175.437 211.856  1.00  0.00           C  
ATOM   1417  O   ALA B1209      11.829 176.390 211.158  1.00  0.00           O  
ATOM   1418  CB  ALA B1209      10.525 174.125 213.197  1.00  0.00           C  
ATOM   1419  N   CYS B1210      13.278 175.446 212.598  1.00  0.00           N  
ATOM   1420  CA  CYS B1210      14.168 176.599 212.644  1.00  0.00           C  
ATOM   1421  C   CYS B1210      14.730 176.912 211.260  1.00  0.00           C  
ATOM   1422  O   CYS B1210      14.733 178.066 210.830  1.00  0.00           O  
ATOM   1423  CB  CYS B1210      15.314 176.335 213.625  1.00  0.00           C  
ATOM   1424  SG  CYS B1210      16.458 177.716 213.835  1.00  0.00           S  
ATOM   1425  N   LEU B1211      15.204 175.880 210.567  1.00  0.00           N  
ATOM   1426  CA  LEU B1211      15.765 176.051 209.232  1.00  0.00           C  
ATOM   1427  C   LEU B1211      14.708 176.513 208.240  1.00  0.00           C  
ATOM   1428  O   LEU B1211      14.972 177.367 207.393  1.00  0.00           O  
ATOM   1429  CB  LEU B1211      16.388 174.740 208.750  1.00  0.00           C  
ATOM   1430  CG  LEU B1211      17.711 174.347 209.411  1.00  0.00           C  
ATOM   1431  CD1 LEU B1211      18.090 172.931 209.011  1.00  0.00           C  
ATOM   1432  CD2 LEU B1211      18.797 175.330 208.997  1.00  0.00           C  
ATOM   1433  N   ASN B1212      13.512 175.946 208.347  1.00  0.00           N  
ATOM   1434  CA  ASN B1212      12.414 176.308 207.460  1.00  0.00           C  
ATOM   1435  C   ASN B1212      12.004 177.762 207.654  1.00  0.00           C  
ATOM   1436  O   ASN B1212      11.485 178.397 206.735  1.00  0.00           O  
ATOM   1437  CB  ASN B1212      11.211 175.393 207.716  1.00  0.00           C  
ATOM   1438  CG  ASN B1212       9.930 175.925 207.097  1.00  0.00           C  
ATOM   1439  OD1 ASN B1212       9.347 176.894 207.582  1.00  0.00           O  
ATOM   1440  ND2 ASN B1212       9.489 175.295 206.015  1.00  0.00           N  
ATOM   1441  N   LYS B1213      12.246 178.289 208.851  1.00  0.00           N  
ATOM   1442  CA  LYS B1213      11.883 179.663 209.168  1.00  0.00           C  
ATOM   1443  C   LYS B1213      12.947 180.688 208.785  1.00  0.00           C  
ATOM   1444  O   LYS B1213      12.646 181.873 208.642  1.00  0.00           O  
ATOM   1445  CB  LYS B1213      11.566 179.787 210.662  1.00  0.00           C  
ATOM   1446  CG  LYS B1213      11.198 181.197 211.111  1.00  0.00           C  
ATOM   1447  CD  LYS B1213      10.756 181.231 212.569  1.00  0.00           C  
ATOM   1448  CE  LYS B1213      11.851 180.743 213.506  1.00  0.00           C  
ATOM   1449  NZ  LYS B1213      11.403 180.740 214.928  1.00  0.00           N  
ATOM   1450  N   GLN B1289      14.187 180.241 208.613  1.00  0.00           N  
ATOM   1451  CA  GLN B1289      15.261 181.163 208.261  1.00  0.00           C  
ATOM   1452  C   GLN B1289      15.854 180.929 206.876  1.00  0.00           C  
ATOM   1453  O   GLN B1289      16.587 181.773 206.362  1.00  0.00           O  
ATOM   1454  CB  GLN B1289      16.371 181.101 209.312  1.00  0.00           C  
ATOM   1455  CG  GLN B1289      17.046 179.751 209.433  1.00  0.00           C  
ATOM   1456  CD  GLN B1289      18.110 179.731 210.512  1.00  0.00           C  
ATOM   1457  OE1 GLN B1289      19.044 180.534 210.493  1.00  0.00           O  
ATOM   1458  NE2 GLN B1289      17.976 178.810 211.460  1.00  0.00           N  
ATOM   1459  N   TYR B1290      15.537 179.789 206.272  1.00  0.00           N  
ATOM   1460  CA  TYR B1290      16.050 179.471 204.944  1.00  0.00           C  
ATOM   1461  C   TYR B1290      14.957 178.957 204.017  1.00  0.00           C  
ATOM   1462  O   TYR B1290      15.163 178.830 202.811  1.00  0.00           O  
ATOM   1463  CB  TYR B1290      17.168 178.431 205.041  1.00  0.00           C  
ATOM   1464  CG  TYR B1290      18.410 178.925 205.748  1.00  0.00           C  
ATOM   1465  CD1 TYR B1290      19.133 180.008 205.250  1.00  0.00           C  
ATOM   1466  CD2 TYR B1290      18.865 178.308 206.913  1.00  0.00           C  
ATOM   1467  CE1 TYR B1290      20.279 180.464 205.895  1.00  0.00           C  
ATOM   1468  CE2 TYR B1290      20.009 178.755 207.567  1.00  0.00           C  
ATOM   1469  CZ  TYR B1290      20.712 179.833 207.054  1.00  0.00           C  
ATOM   1470  OH  TYR B1290      21.843 180.282 207.697  1.00  0.00           O  
ATOM   1471  N   GLY B1291      13.792 178.665 204.584  1.00  0.00           N  
ATOM   1472  CA  GLY B1291      12.692 178.168 203.779  1.00  0.00           C  
ATOM   1473  C   GLY B1291      12.857 176.702 203.428  1.00  0.00           C  
ATOM   1474  O   GLY B1291      12.245 176.209 202.478  1.00  0.00           O  
ATOM   1475  N   VAL B1292      13.690 176.004 204.194  1.00  0.00           N  
ATOM   1476  CA  VAL B1292      13.929 174.584 203.965  1.00  0.00           C  
ATOM   1477  C   VAL B1292      12.622 173.819 204.139  1.00  0.00           C  
ATOM   1478  O   VAL B1292      12.045 173.802 205.225  1.00  0.00           O  
ATOM   1479  CB  VAL B1292      14.968 174.028 204.956  1.00  0.00           C  
ATOM   1480  CG1 VAL B1292      15.240 172.565 204.655  1.00  0.00           C  
ATOM   1481  CG2 VAL B1292      16.250 174.838 204.870  1.00  0.00           C  
ATOM   1482  N   VAL B1293      12.160 173.186 203.065  1.00  0.00           N  
ATOM   1483  CA  VAL B1293      10.912 172.434 203.104  1.00  0.00           C  
ATOM   1484  C   VAL B1293      11.121 170.926 203.008  1.00  0.00           C  
ATOM   1485  O   VAL B1293      10.156 170.165 202.963  1.00  0.00           O  
ATOM   1486  CB  VAL B1293       9.973 172.865 201.959  1.00  0.00           C  
ATOM   1487  CG1 VAL B1293       9.633 174.341 202.093  1.00  0.00           C  
ATOM   1488  CG2 VAL B1293      10.633 172.594 200.619  1.00  0.00           C  
ATOM   1489  N   LEU B1294      12.378 170.494 202.980  1.00  0.00           N  
ATOM   1490  CA  LEU B1294      12.677 169.070 202.883  1.00  0.00           C  
ATOM   1491  C   LEU B1294      13.926 168.658 203.655  1.00  0.00           C  
ATOM   1492  O   LEU B1294      14.924 169.376 203.679  1.00  0.00           O  
ATOM   1493  CB  LEU B1294      12.835 168.666 201.414  1.00  0.00           C  
ATOM   1494  CG  LEU B1294      13.267 167.221 201.139  1.00  0.00           C  
ATOM   1495  CD1 LEU B1294      12.275 166.249 201.764  1.00  0.00           C  
ATOM   1496  CD2 LEU B1294      13.363 166.997 199.639  1.00  0.00           C  
ATOM   1497  N   GLN B1295      13.853 167.491 204.286  1.00  0.00           N  
ATOM   1498  CA  GLN B1295      14.970 166.946 205.046  1.00  0.00           C  
ATOM   1499  C   GLN B1295      15.167 165.490 204.649  1.00  0.00           C  
ATOM   1500  O   GLN B1295      14.205 164.723 204.581  1.00  0.00           O  
ATOM   1501  CB  GLN B1295      14.702 167.030 206.550  1.00  0.00           C  
ATOM   1502  CG  GLN B1295      15.811 166.411 207.395  1.00  0.00           C  
ATOM   1503  CD  GLN B1295      15.541 166.492 208.884  1.00  0.00           C  
ATOM   1504  OE1 GLN B1295      16.328 166.000 209.695  1.00  0.00           O  
ATOM   1505  NE2 GLN B1295      14.428 167.116 209.254  1.00  0.00           N  
ATOM   1506  N   ILE B1296      16.412 165.113 204.386  1.00  0.00           N  
ATOM   1507  CA  ILE B1296      16.718 163.747 203.991  1.00  0.00           C  
ATOM   1508  C   ILE B1296      17.673 163.078 204.971  1.00  0.00           C  
ATOM   1509  O   ILE B1296      18.316 163.746 205.779  1.00  0.00           O  
ATOM   1510  CB  ILE B1296      17.343 163.708 202.583  1.00  0.00           C  
ATOM   1511  CG1 ILE B1296      18.668 164.474 202.577  1.00  0.00           C  
ATOM   1512  CG2 ILE B1296      16.379 164.309 201.574  1.00  0.00           C  
ATOM   1513  CD1 ILE B1296      19.386 164.442 201.244  1.00  0.00           C  
ATOM   1514  N   GLY B1297      17.760 161.755 204.892  1.00  0.00           N  
ATOM   1515  CA  GLY B1297      18.641 161.016 205.778  1.00  0.00           C  
ATOM   1516  C   GLY B1297      18.354 159.529 205.740  1.00  0.00           C  
ATOM   1517  O   GLY B1297      17.496 159.078 204.984  1.00  0.00           O  
ATOM   1518  N   GLY B1298      19.074 158.766 206.557  1.00  0.00           N  
ATOM   1519  CA  GLY B1298      18.871 157.330 206.597  1.00  0.00           C  
ATOM   1520  C   GLY B1298      17.483 156.970 207.087  1.00  0.00           C  
ATOM   1521  O   GLY B1298      16.798 157.797 207.689  1.00  0.00           O  
ATOM   1522  N   SER B1299      17.066 155.733 206.837  1.00  0.00           N  
ATOM   1523  CA  SER B1299      15.748 155.272 207.253  1.00  0.00           C  
ATOM   1524  C   SER B1299      15.595 155.383 208.766  1.00  0.00           C  
ATOM   1525  O   SER B1299      14.483 155.531 209.275  1.00  0.00           O  
ATOM   1526  CB  SER B1299      15.537 153.816 206.826  1.00  0.00           C  
ATOM   1527  OG  SER B1299      16.421 152.953 207.519  1.00  0.00           O  
ATOM   1528  N   ASP B1300      16.716 155.316 209.479  1.00  0.00           N  
ATOM   1529  CA  ASP B1300      16.700 155.398 210.939  1.00  0.00           C  
ATOM   1530  C   ASP B1300      16.342 156.804 211.420  1.00  0.00           C  
ATOM   1531  O   ASP B1300      15.981 157.000 212.582  1.00  0.00           O  
ATOM   1532  CB  ASP B1300      18.067 154.986 211.506  1.00  0.00           C  
ATOM   1533  CG  ASP B1300      19.196 155.863 210.999  1.00  0.00           C  
ATOM   1534  OD1 ASP B1300      19.339 155.997 209.764  1.00  0.00           O  
ATOM   1535  OD2 ASP B1300      19.941 156.415 211.835  1.00  0.00           O  
ATOM   1536  N   GLN B1301      16.431 157.779 210.524  1.00  0.00           N  
ATOM   1537  CA  GLN B1301      16.127 159.162 210.866  1.00  0.00           C  
ATOM   1538  C   GLN B1301      14.677 159.540 210.576  1.00  0.00           C  
ATOM   1539  O   GLN B1301      14.258 160.668 210.825  1.00  0.00           O  
ATOM   1540  CB  GLN B1301      17.065 160.101 210.106  1.00  0.00           C  
ATOM   1541  CG  GLN B1301      18.509 159.994 210.544  1.00  0.00           C  
ATOM   1542  CD  GLN B1301      18.655 160.267 212.031  1.00  0.00           C  
ATOM   1543  OE1 GLN B1301      17.990 161.157 212.581  1.00  0.00           O  
ATOM   1544  NE2 GLN B1301      19.528 159.513 212.693  1.00  0.00           N  
ATOM   1545  N   TRP B1302      13.911 158.591 210.051  1.00  0.00           N  
ATOM   1546  CA  TRP B1302      12.509 158.833 209.731  1.00  0.00           C  
ATOM   1547  C   TRP B1302      11.740 159.424 210.911  1.00  0.00           C  
ATOM   1548  O   TRP B1302      11.042 160.427 210.767  1.00  0.00           O  
ATOM   1549  CB  TRP B1302      11.849 157.533 209.276  1.00  0.00           C  
ATOM   1550  CG  TRP B1302      10.373 157.654 209.080  1.00  0.00           C  
ATOM   1551  CD1 TRP B1302       9.400 157.433 210.014  1.00  0.00           C  
ATOM   1552  CD2 TRP B1302       9.700 158.066 207.886  1.00  0.00           C  
ATOM   1553  NE1 TRP B1302       8.162 157.683 209.475  1.00  0.00           N  
ATOM   1554  CE2 TRP B1302       8.316 158.074 208.170  1.00  0.00           C  
ATOM   1555  CE3 TRP B1302      10.130 158.433 206.604  1.00  0.00           C  
ATOM   1556  CZ2 TRP B1302       7.357 158.433 207.218  1.00  0.00           C  
ATOM   1557  CZ3 TRP B1302       9.175 158.792 205.656  1.00  0.00           C  
ATOM   1558  CH2 TRP B1302       7.804 158.788 205.970  1.00  0.00           C  
ATOM   1559  N   GLY B1303      11.877 158.803 212.076  1.00  0.00           N  
ATOM   1560  CA  GLY B1303      11.186 159.285 213.258  1.00  0.00           C  
ATOM   1561  C   GLY B1303      11.509 160.733 213.584  1.00  0.00           C  
ATOM   1562  O   GLY B1303      10.619 161.515 213.927  1.00  0.00           O  
ATOM   1563  N   ASN B1304      12.783 161.095 213.475  1.00  0.00           N  
ATOM   1564  CA  ASN B1304      13.209 162.457 213.769  1.00  0.00           C  
ATOM   1565  C   ASN B1304      12.713 163.456 212.730  1.00  0.00           C  
ATOM   1566  O   ASN B1304      12.443 164.614 213.050  1.00  0.00           O  
ATOM   1567  CB  ASN B1304      14.737 162.531 213.861  1.00  0.00           C  
ATOM   1568  CG  ASN B1304      15.285 161.743 215.035  1.00  0.00           C  
ATOM   1569  OD1 ASN B1304      14.752 161.803 216.142  1.00  0.00           O  
ATOM   1570  ND2 ASN B1304      16.365 161.007 214.800  1.00  0.00           N  
ATOM   1571  N   ILE B1306      12.595 162.999 211.489  1.00  0.00           N  
ATOM   1572  CA  ILE B1306      12.130 163.844 210.398  1.00  0.00           C  
ATOM   1573  C   ILE B1306      10.639 164.129 210.526  1.00  0.00           C  
ATOM   1574  O   ILE B1306      10.198 165.272 210.385  1.00  0.00           O  
ATOM   1575  CB  ILE B1306      12.407 163.175 209.045  1.00  0.00           C  
ATOM   1576  CG1 ILE B1306      13.917 162.992 208.876  1.00  0.00           C  
ATOM   1577  CG2 ILE B1306      11.826 164.017 207.915  1.00  0.00           C  
ATOM   1578  CD1 ILE B1306      14.323 162.406 207.539  1.00  0.00           C  
ATOM   1579  N   THR B1310       9.870 163.081 210.800  1.00  0.00           N  
ATOM   1580  CA  THR B1310       8.429 163.203 210.962  1.00  0.00           C  
ATOM   1581  C   THR B1310       8.117 164.212 212.059  1.00  0.00           C  
ATOM   1582  O   THR B1310       7.324 165.135 211.865  1.00  0.00           O  
ATOM   1583  CB  THR B1310       7.805 161.846 211.342  1.00  0.00           C  
ATOM   1584  OG1 THR B1310       8.032 160.904 210.287  1.00  0.00           O  
ATOM   1585  CG2 THR B1310       6.309 161.993 211.577  1.00  0.00           C  
ATOM   1586  N   SER B1312       8.750 164.030 213.213  1.00  0.00           N  
ATOM   1587  CA  SER B1312       8.545 164.919 214.349  1.00  0.00           C  
ATOM   1588  C   SER B1312       8.843 166.363 213.964  1.00  0.00           C  
ATOM   1589  O   SER B1312       8.222 167.292 214.479  1.00  0.00           O  
ATOM   1590  CB  SER B1312       9.443 164.498 215.514  1.00  0.00           C  
ATOM   1591  OG  SER B1312       9.197 163.152 215.886  1.00  0.00           O  
ATOM   1592  N   GLY B1314       9.796 166.544 213.055  1.00  0.00           N  
ATOM   1593  CA  GLY B1314      10.157 167.879 212.618  1.00  0.00           C  
ATOM   1594  C   GLY B1314       9.161 168.443 211.624  1.00  0.00           C  
ATOM   1595  O   GLY B1314       9.115 169.650 211.392  1.00  0.00           O  
ATOM   1596  N   ILE B1316       8.362 167.563 211.034  1.00  0.00           N  
ATOM   1597  CA  ILE B1316       7.361 167.973 210.060  1.00  0.00           C  
ATOM   1598  C   ILE B1316       6.099 168.459 210.762  1.00  0.00           C  
ATOM   1599  O   ILE B1316       5.495 169.452 210.356  1.00  0.00           O  
ATOM   1600  CB  ILE B1316       6.999 166.807 209.123  1.00  0.00           C  
ATOM   1601  CG1 ILE B1316       8.246 166.370 208.351  1.00  0.00           C  
ATOM   1602  CG2 ILE B1316       5.894 167.227 208.162  1.00  0.00           C  
ATOM   1603  CD1 ILE B1316       8.029 165.166 207.477  1.00  0.00           C  
ATOM   1604  N   ASP B1317       5.705 167.756 211.818  1.00  0.00           N  
ATOM   1605  CA  ASP B1317       4.519 168.127 212.573  1.00  0.00           C  
ATOM   1606  C   ASP B1317       4.790 169.368 213.411  1.00  0.00           C  
ATOM   1607  O   ASP B1317       3.897 170.185 213.629  1.00  0.00           O  
ATOM   1608  CB  ASP B1317       4.083 166.970 213.474  1.00  0.00           C  
ATOM   1609  CG  ASP B1317       3.600 165.770 212.683  1.00  0.00           C  
ATOM   1610  OD1 ASP B1317       2.628 165.918 211.912  1.00  0.00           O  
ATOM   1611  OD2 ASP B1317       4.191 164.679 212.831  1.00  0.00           O  
ATOM   1612  N   LEU B1318       6.028 169.511 213.874  1.00  0.00           N  
ATOM   1613  CA  LEU B1318       6.404 170.662 214.685  1.00  0.00           C  
ATOM   1614  C   LEU B1318       6.414 171.931 213.836  1.00  0.00           C  
ATOM   1615  O   LEU B1318       6.028 173.002 214.304  1.00  0.00           O  
ATOM   1616  CB  LEU B1318       7.786 170.445 215.309  1.00  0.00           C  
ATOM   1617  CG  LEU B1318       8.268 171.533 216.273  1.00  0.00           C  
ATOM   1618  CD1 LEU B1318       7.307 171.639 217.447  1.00  0.00           C  
ATOM   1619  CD2 LEU B1318       9.667 171.201 216.762  1.00  0.00           C  
ATOM   1620  N   THR B1319       6.855 171.805 212.588  1.00  0.00           N  
ATOM   1621  CA  THR B1319       6.907 172.941 211.674  1.00  0.00           C  
ATOM   1622  C   THR B1319       5.496 173.412 211.339  1.00  0.00           C  
ATOM   1623  O   THR B1319       5.249 174.605 211.165  1.00  0.00           O  
ATOM   1624  CB  THR B1319       7.631 172.571 210.359  1.00  0.00           C  
ATOM   1625  OG1 THR B1319       9.014 172.317 210.628  1.00  0.00           O  
ATOM   1626  CG2 THR B1319       7.519 173.703 209.346  1.00  0.00           C  
ATOM   1627  N   ARG B1321       4.574 172.459 211.251  1.00  0.00           N  
ATOM   1628  CA  ARG B1321       3.182 172.752 210.938  1.00  0.00           C  
ATOM   1629  C   ARG B1321       2.460 173.374 212.128  1.00  0.00           C  
ATOM   1630  O   ARG B1321       1.603 174.242 211.962  1.00  0.00           O  
ATOM   1631  CB  ARG B1321       2.468 171.464 210.519  1.00  0.00           C  
ATOM   1632  CG  ARG B1321       0.965 171.600 210.352  1.00  0.00           C  
ATOM   1633  CD  ARG B1321       0.332 170.267 209.981  1.00  0.00           C  
ATOM   1634  NE  ARG B1321       0.647 169.220 210.951  1.00  0.00           N  
ATOM   1635  CZ  ARG B1321       0.300 169.254 212.234  1.00  0.00           C  
ATOM   1636  NH1 ARG B1321      -0.378 170.288 212.715  1.00  0.00           N  
ATOM   1637  NH2 ARG B1321       0.631 168.254 213.040  1.00  0.00           N  
ATOM   1638  N   ARG B1322       2.814 172.928 213.328  1.00  0.00           N  
ATOM   1639  CA  ARG B1322       2.197 173.426 214.552  1.00  0.00           C  
ATOM   1640  C   ARG B1322       2.727 174.795 214.962  1.00  0.00           C  
ATOM   1641  O   ARG B1322       2.074 175.517 215.715  1.00  0.00           O  
ATOM   1642  CB  ARG B1322       2.430 172.436 215.695  1.00  0.00           C  
ATOM   1643  CG  ARG B1322       1.802 171.076 215.475  1.00  0.00           C  
ATOM   1644  CD  ARG B1322       2.363 170.048 216.441  1.00  0.00           C  
ATOM   1645  NE  ARG B1322       1.910 168.701 216.109  1.00  0.00           N  
ATOM   1646  CZ  ARG B1322       2.338 167.596 216.711  1.00  0.00           C  
ATOM   1647  NH1 ARG B1322       3.235 167.672 217.684  1.00  0.00           N  
ATOM   1648  NH2 ARG B1322       1.869 166.413 216.339  1.00  0.00           N  
ATOM   1649  N   LEU B1323       3.909 175.150 214.468  1.00  0.00           N  
ATOM   1650  CA  LEU B1323       4.522 176.429 214.809  1.00  0.00           C  
ATOM   1651  C   LEU B1323       4.535 177.449 213.677  1.00  0.00           C  
ATOM   1652  O   LEU B1323       4.568 178.653 213.929  1.00  0.00           O  
ATOM   1653  CB  LEU B1323       5.959 176.212 215.297  1.00  0.00           C  
ATOM   1654  CG  LEU B1323       6.172 175.711 216.729  1.00  0.00           C  
ATOM   1655  CD1 LEU B1323       5.689 176.766 217.710  1.00  0.00           C  
ATOM   1656  CD2 LEU B1323       5.434 174.401 216.941  1.00  0.00           C  
ATOM   1657  N   HIS B1324       4.509 176.977 212.436  1.00  0.00           N  
ATOM   1658  CA  HIS B1324       4.540 177.886 211.298  1.00  0.00           C  
ATOM   1659  C   HIS B1324       3.426 177.626 210.290  1.00  0.00           C  
ATOM   1660  O   HIS B1324       3.350 178.289 209.257  1.00  0.00           O  
ATOM   1661  CB  HIS B1324       5.900 177.794 210.598  1.00  0.00           C  
ATOM   1662  CG  HIS B1324       7.064 177.989 211.520  1.00  0.00           C  
ATOM   1663  ND1 HIS B1324       7.223 179.123 212.287  1.00  0.00           N  
ATOM   1664  CD2 HIS B1324       8.123 177.193 211.801  1.00  0.00           C  
ATOM   1665  CE1 HIS B1324       8.327 179.016 213.004  1.00  0.00           C  
ATOM   1666  NE2 HIS B1324       8.893 177.855 212.728  1.00  0.00           N  
ATOM   1667  N   GLN B1342       2.561 176.664 210.596  1.00  0.00           N  
ATOM   1668  CA  GLN B1342       1.449 176.321 209.714  1.00  0.00           C  
ATOM   1669  C   GLN B1342       1.906 176.094 208.272  1.00  0.00           C  
ATOM   1670  O   GLN B1342       1.193 176.435 207.327  1.00  0.00           O  
ATOM   1671  CB  GLN B1342       0.383 177.424 209.740  1.00  0.00           C  
ATOM   1672  CG  GLN B1342      -0.228 177.702 211.111  1.00  0.00           C  
ATOM   1673  CD  GLN B1342       0.723 178.425 212.047  1.00  0.00           C  
ATOM   1674  OE1 GLN B1342       1.212 179.512 211.736  1.00  0.00           O  
ATOM   1675  NE2 GLN B1342       0.985 177.827 213.204  1.00  0.00           N  
ATOM   1676  N   ASN B1344       3.096 175.523 208.111  1.00  0.00           N  
ATOM   1677  CA  ASN B1344       3.649 175.242 206.787  1.00  0.00           C  
ATOM   1678  C   ASN B1344       3.814 173.737 206.591  1.00  0.00           C  
ATOM   1679  O   ASN B1344       4.104 173.009 207.539  1.00  0.00           O  
ATOM   1680  CB  ASN B1344       5.010 175.924 206.622  1.00  0.00           C  
ATOM   1681  CG  ASN B1344       4.916 177.437 206.657  1.00  0.00           C  
ATOM   1682  OD1 ASN B1344       5.931 178.134 206.626  1.00  0.00           O  
ATOM   1683  ND2 ASN B1344       3.695 177.954 206.716  1.00  0.00           N  
ATOM   1684  N   GLN B1345       3.632 173.275 205.359  1.00  0.00           N  
ATOM   1685  CA  GLN B1345       3.764 171.855 205.058  1.00  0.00           C  
ATOM   1686  C   GLN B1345       5.130 171.519 204.476  1.00  0.00           C  
ATOM   1687  O   GLN B1345       5.382 171.755 203.294  1.00  0.00           O  
ATOM   1688  CB  GLN B1345       2.683 171.412 204.068  1.00  0.00           C  
ATOM   1689  CG  GLN B1345       2.711 169.915 203.760  1.00  0.00           C  
ATOM   1690  CD  GLN B1345       1.902 169.541 202.529  1.00  0.00           C  
ATOM   1691  OE1 GLN B1345       1.748 168.361 202.210  1.00  0.00           O  
ATOM   1692  NE2 GLN B1345       1.391 170.546 201.828  1.00  0.00           N  
ATOM   1693  N   VAL B1347       6.010 170.973 205.308  1.00  0.00           N  
ATOM   1694  CA  VAL B1347       7.337 170.583 204.851  1.00  0.00           C  
ATOM   1695  C   VAL B1347       7.287 169.100 204.524  1.00  0.00           C  
ATOM   1696  O   VAL B1347       6.268 168.448 204.748  1.00  0.00           O  
ATOM   1697  CB  VAL B1347       8.413 170.831 205.927  1.00  0.00           C  
ATOM   1698  CG1 VAL B1347       8.509 172.317 206.229  1.00  0.00           C  
ATOM   1699  CG2 VAL B1347       8.085 170.047 207.185  1.00  0.00           C  
ATOM   1700  N   PHE B1348       8.380 168.563 203.997  1.00  0.00           N  
ATOM   1701  CA  PHE B1348       8.410 167.153 203.635  1.00  0.00           C  
ATOM   1702  C   PHE B1348       9.650 166.434 204.144  1.00  0.00           C  
ATOM   1703  O   PHE B1348      10.605 167.063 204.600  1.00  0.00           O  
ATOM   1704  CB  PHE B1348       8.328 167.002 202.114  1.00  0.00           C  
ATOM   1705  CG  PHE B1348       7.214 167.791 201.482  1.00  0.00           C  
ATOM   1706  CD1 PHE B1348       7.339 169.163 201.281  1.00  0.00           C  
ATOM   1707  CD2 PHE B1348       6.039 167.163 201.085  1.00  0.00           C  
ATOM   1708  CE1 PHE B1348       6.309 169.897 200.693  1.00  0.00           C  
ATOM   1709  CE2 PHE B1348       5.005 167.886 200.498  1.00  0.00           C  
ATOM   1710  CZ  PHE B1348       5.140 169.255 200.301  1.00  0.00           C  
ATOM   1711  N   GLY B1349       9.625 165.108 204.056  1.00  0.00           N  
ATOM   1712  CA  GLY B1349      10.748 164.307 204.503  1.00  0.00           C  
ATOM   1713  C   GLY B1349      10.987 163.121 203.588  1.00  0.00           C  
ATOM   1714  O   GLY B1349      10.047 162.431 203.193  1.00  0.00           O  
ATOM   1715  N   LEU B1350      12.251 162.889 203.247  1.00  0.00           N  
ATOM   1716  CA  LEU B1350      12.625 161.779 202.377  1.00  0.00           C  
ATOM   1717  C   LEU B1350      13.860 161.084 202.943  1.00  0.00           C  
ATOM   1718  O   LEU B1350      14.894 161.715 203.154  1.00  0.00           O  
ATOM   1719  CB  LEU B1350      12.910 162.297 200.961  1.00  0.00           C  
ATOM   1720  CG  LEU B1350      13.241 161.295 199.848  1.00  0.00           C  
ATOM   1721  CD1 LEU B1350      13.131 161.987 198.497  1.00  0.00           C  
ATOM   1722  CD2 LEU B1350      14.638 160.727 200.044  1.00  0.00           C  
ATOM   1723  N   THR B1351      13.753 159.781 203.184  1.00  0.00           N  
ATOM   1724  CA  THR B1351      14.871 159.021 203.730  1.00  0.00           C  
ATOM   1725  C   THR B1351      15.454 158.033 202.729  1.00  0.00           C  
ATOM   1726  O   THR B1351      14.720 157.332 202.032  1.00  0.00           O  
ATOM   1727  CB  THR B1351      14.456 158.232 204.984  1.00  0.00           C  
ATOM   1728  OG1 THR B1351      13.402 157.321 204.650  1.00  0.00           O  
ATOM   1729  CG2 THR B1351      13.982 159.176 206.074  1.00  0.00           C  
ATOM   1730  N   VAL B1352      16.780 157.989 202.665  1.00  0.00           N  
ATOM   1731  CA  VAL B1352      17.477 157.075 201.770  1.00  0.00           C  
ATOM   1732  C   VAL B1352      17.716 155.771 202.523  1.00  0.00           C  
ATOM   1733  O   VAL B1352      17.923 155.776 203.737  1.00  0.00           O  
ATOM   1734  CB  VAL B1352      18.839 157.650 201.323  1.00  0.00           C  
ATOM   1735  CG1 VAL B1352      18.631 158.963 200.588  1.00  0.00           C  
ATOM   1736  CG2 VAL B1352      19.741 157.855 202.531  1.00  0.00           C  
ATOM   1737  N   PRO B1356      17.690 154.633 201.815  1.00  0.00           N  
ATOM   1738  CA  PRO B1356      17.910 153.345 202.474  1.00  0.00           C  
ATOM   1739  C   PRO B1356      19.317 153.220 203.045  1.00  0.00           C  
ATOM   1740  O   PRO B1356      20.288 153.631 202.412  1.00  0.00           O  
ATOM   1741  CB  PRO B1356      17.648 152.342 201.355  1.00  0.00           C  
ATOM   1742  CG  PRO B1356      18.130 153.080 200.144  1.00  0.00           C  
ATOM   1743  CD  PRO B1356      17.547 154.460 200.358  1.00  0.00           C  
ATOM   1744  N   LEU B1360      19.423 152.664 204.249  1.00  0.00           N  
ATOM   1745  CA  LEU B1360      20.725 152.484 204.875  1.00  0.00           C  
ATOM   1746  C   LEU B1360      21.504 151.470 204.048  1.00  0.00           C  
ATOM   1747  O   LEU B1360      21.291 150.264 204.162  1.00  0.00           O  
ATOM   1748  CB  LEU B1360      20.566 151.977 206.312  1.00  0.00           C  
ATOM   1749  CG  LEU B1360      19.933 152.945 207.317  1.00  0.00           C  
ATOM   1750  CD1 LEU B1360      19.812 152.271 208.678  1.00  0.00           C  
ATOM   1751  CD2 LEU B1360      20.784 154.202 207.421  1.00  0.00           C  
ATOM   1752  N   ILE B1361      22.401 151.972 203.205  1.00  0.00           N  
ATOM   1753  CA  ILE B1361      23.204 151.116 202.344  1.00  0.00           C  
ATOM   1754  C   ILE B1361      23.968 150.072 203.147  1.00  0.00           C  
ATOM   1755  O   ILE B1361      24.646 150.394 204.123  1.00  0.00           O  
ATOM   1756  CB  ILE B1361      24.212 151.944 201.523  1.00  0.00           C  
ATOM   1757  CG1 ILE B1361      23.488 153.104 200.835  1.00  0.00           C  
ATOM   1758  CG2 ILE B1361      24.900 151.056 200.498  1.00  0.00           C  
ATOM   1759  CD1 ILE B1361      22.273 152.692 200.023  1.00  0.00           C  
ATOM   1760  N   THR B1365      23.850 148.818 202.724  1.00  0.00           N  
ATOM   1761  CA  THR B1365      24.523 147.715 203.395  1.00  0.00           C  
ATOM   1762  C   THR B1365      25.174 146.802 202.368  1.00  0.00           C  
ATOM   1763  O   THR B1365      24.880 146.886 201.176  1.00  0.00           O  
ATOM   1764  CB  THR B1365      23.532 146.885 204.233  1.00  0.00           C  
ATOM   1765  OG1 THR B1365      24.234 145.831 204.902  1.00  0.00           O  
ATOM   1766  CG2 THR B1365      22.454 146.286 203.340  1.00  0.00           C  
ATOM   1767  N   LYS B1366      26.058 145.928 202.835  1.00  0.00           N  
ATOM   1768  CA  LYS B1366      26.746 144.994 201.954  1.00  0.00           C  
ATOM   1769  C   LYS B1366      25.837 143.806 201.651  1.00  0.00           C  
ATOM   1770  O   LYS B1366      25.002 143.430 202.475  1.00  0.00           O  
ATOM   1771  CB  LYS B1366      28.039 144.514 202.615  1.00  0.00           C  
ATOM   1772  CG  LYS B1366      28.947 145.645 203.067  1.00  0.00           C  
ATOM   1773  CD  LYS B1366      30.202 145.122 203.745  1.00  0.00           C  
ATOM   1774  CE  LYS B1366      31.050 146.268 204.276  1.00  0.00           C  
ATOM   1775  NZ  LYS B1366      31.425 147.224 203.195  1.00  0.00           N  
ATOM   1776  N   ALA B1368      25.999 143.223 200.467  1.00  0.00           N  
ATOM   1777  CA  ALA B1368      25.189 142.083 200.050  1.00  0.00           C  
ATOM   1778  C   ALA B1368      25.109 141.015 201.135  1.00  0.00           C  
ATOM   1779  O   ALA B1368      24.021 140.562 201.489  1.00  0.00           O  
ATOM   1780  CB  ALA B1368      25.756 141.480 198.771  1.00  0.00           C  
ATOM   1781  N   ASP B1369      26.264 140.617 201.660  1.00  0.00           N  
ATOM   1782  CA  ASP B1369      26.317 139.600 202.703  1.00  0.00           C  
ATOM   1783  C   ASP B1369      25.469 139.989 203.909  1.00  0.00           C  
ATOM   1784  O   ASP B1369      24.938 139.125 204.609  1.00  0.00           O  
ATOM   1785  CB  ASP B1369      27.766 139.359 203.134  1.00  0.00           C  
ATOM   1786  CG  ASP B1369      28.424 140.606 203.686  1.00  0.00           C  
ATOM   1787  OD1 ASP B1369      28.478 141.622 202.962  1.00  0.00           O  
ATOM   1788  OD2 ASP B1369      28.890 140.568 204.842  1.00  0.00           O  
ATOM   1789  N   GLY B1370      25.341 141.290 204.150  1.00  0.00           N  
ATOM   1790  CA  GLY B1370      24.539 141.753 205.269  1.00  0.00           C  
ATOM   1791  C   GLY B1370      25.296 142.571 206.298  1.00  0.00           C  
ATOM   1792  O   GLY B1370      24.724 143.462 206.926  1.00  0.00           O  
ATOM   1793  N   THR B1373      26.580 142.273 206.472  1.00  0.00           N  
ATOM   1794  CA  THR B1373      27.407 142.986 207.441  1.00  0.00           C  
ATOM   1795  C   THR B1373      27.275 144.499 207.322  1.00  0.00           C  
ATOM   1796  O   THR B1373      26.982 145.028 206.249  1.00  0.00           O  
ATOM   1797  CB  THR B1373      28.896 142.617 207.290  1.00  0.00           C  
ATOM   1798  OG1 THR B1373      29.317 142.864 205.943  1.00  0.00           O  
ATOM   1799  CG2 THR B1373      29.120 141.155 207.639  1.00  0.00           C  
ATOM   1800  N   LYS B1412      27.492 145.187 208.439  1.00  0.00           N  
ATOM   1801  CA  LYS B1412      27.408 146.642 208.489  1.00  0.00           C  
ATOM   1802  C   LYS B1412      28.245 147.248 207.368  1.00  0.00           C  
ATOM   1803  O   LYS B1412      29.192 146.625 206.884  1.00  0.00           O  
ATOM   1804  CB  LYS B1412      27.913 147.145 209.844  1.00  0.00           C  
ATOM   1805  CG  LYS B1412      27.763 148.643 210.061  1.00  0.00           C  
ATOM   1806  CD  LYS B1412      28.318 149.061 211.416  1.00  0.00           C  
ATOM   1807  CE  LYS B1412      27.595 148.364 212.561  1.00  0.00           C  
ATOM   1808  NZ  LYS B1412      28.175 148.713 213.887  1.00  0.00           N  
ATOM   1809  N   PHE B1415      27.896 148.462 206.955  1.00  0.00           N  
ATOM   1810  CA  PHE B1415      28.627 149.126 205.886  1.00  0.00           C  
ATOM   1811  C   PHE B1415      29.666 150.104 206.422  1.00  0.00           C  
ATOM   1812  O   PHE B1415      29.533 150.624 207.530  1.00  0.00           O  
ATOM   1813  CB  PHE B1415      27.664 149.874 204.963  1.00  0.00           C  
ATOM   1814  CG  PHE B1415      28.325 150.432 203.740  1.00  0.00           C  
ATOM   1815  CD1 PHE B1415      28.739 149.589 202.715  1.00  0.00           C  
ATOM   1816  CD2 PHE B1415      28.571 151.794 203.628  1.00  0.00           C  
ATOM   1817  CE1 PHE B1415      29.393 150.094 201.597  1.00  0.00           C  
ATOM   1818  CE2 PHE B1415      29.224 152.308 202.515  1.00  0.00           C  
ATOM   1819  CZ  PHE B1415      29.636 151.456 201.497  1.00  0.00           C  
ATOM   1820  N   GLY B1416      30.698 150.351 205.620  1.00  0.00           N  
ATOM   1821  CA  GLY B1416      31.750 151.267 206.019  1.00  0.00           C  
ATOM   1822  C   GLY B1416      32.519 150.779 207.228  1.00  0.00           C  
ATOM   1823  O   GLY B1416      32.986 151.579 208.037  1.00  0.00           O  
ATOM   1824  N   LYS B1417      32.652 149.463 207.354  1.00  0.00           N  
ATOM   1825  CA  LYS B1417      33.371 148.878 208.479  1.00  0.00           C  
ATOM   1826  C   LYS B1417      34.342 147.805 207.994  1.00  0.00           C  
ATOM   1827  O   LYS B1417      33.956 146.883 207.273  1.00  0.00           O  
ATOM   1828  CB  LYS B1417      32.379 148.275 209.478  1.00  0.00           C  
ATOM   1829  CG  LYS B1417      32.964 148.006 210.857  1.00  0.00           C  
ATOM   1830  CD  LYS B1417      31.901 147.498 211.820  1.00  0.00           C  
ATOM   1831  CE  LYS B1417      32.424 147.439 213.248  1.00  0.00           C  
ATOM   1832  NZ  LYS B1417      33.619 146.563 213.381  1.00  0.00           N  
ATOM   1833  N   THR B1442      35.604 147.936 208.390  1.00  0.00           N  
ATOM   1834  CA  THR B1442      36.644 146.990 208.004  1.00  0.00           C  
ATOM   1835  C   THR B1442      37.411 146.506 209.233  1.00  0.00           C  
ATOM   1836  O   THR B1442      36.899 146.556 210.352  1.00  0.00           O  
ATOM   1837  CB  THR B1442      37.640 147.636 207.020  1.00  0.00           C  
ATOM   1838  OG1 THR B1442      38.241 148.785 207.632  1.00  0.00           O  
ATOM   1839  CG2 THR B1442      36.928 148.063 205.746  1.00  0.00           C  
ATOM   1840  N   GLU B1444      38.639 146.037 209.021  1.00  0.00           N  
ATOM   1841  CA  GLU B1444      39.466 145.552 210.121  1.00  0.00           C  
ATOM   1842  C   GLU B1444      40.106 146.721 210.861  1.00  0.00           C  
ATOM   1843  O   GLU B1444      40.278 146.678 212.080  1.00  0.00           O  
ATOM   1844  CB  GLU B1444      40.559 144.615 209.601  1.00  0.00           C  
ATOM   1845  CG  GLU B1444      41.445 144.044 210.698  1.00  0.00           C  
ATOM   1846  CD  GLU B1444      42.512 143.110 210.164  1.00  0.00           C  
ATOM   1847  OE1 GLU B1444      43.344 143.561 209.349  1.00  0.00           O  
ATOM   1848  OE2 GLU B1444      42.518 141.925 210.561  1.00  0.00           O  
ATOM   1849  N   GLY B1450      40.462 147.762 210.115  1.00  0.00           N  
ATOM   1850  CA  GLY B1450      41.067 148.933 210.720  1.00  0.00           C  
ATOM   1851  C   GLY B1450      39.997 149.841 211.292  1.00  0.00           C  
ATOM   1852  O   GLY B1450      40.221 151.033 211.506  1.00  0.00           O  
ATOM   1853  N   GLY B1452      38.823 149.267 211.538  1.00  0.00           N  
ATOM   1854  CA  GLY B1452      37.716 150.030 212.080  1.00  0.00           C  
ATOM   1855  C   GLY B1452      36.666 150.308 211.022  1.00  0.00           C  
ATOM   1856  O   GLY B1452      35.929 149.410 210.618  1.00  0.00           O  
ATOM   1857  N   ALA B1455      36.602 151.556 210.574  1.00  0.00           N  
ATOM   1858  CA  ALA B1455      35.643 151.959 209.555  1.00  0.00           C  
ATOM   1859  C   ALA B1455      36.362 152.736 208.460  1.00  0.00           C  
ATOM   1860  O   ALA B1455      37.502 153.165 208.640  1.00  0.00           O  
ATOM   1861  CB  ALA B1455      34.551 152.818 210.179  1.00  0.00           C  
ATOM   1862  N   VAL B1456      35.695 152.912 207.325  1.00  0.00           N  
ATOM   1863  CA  VAL B1456      36.280 153.645 206.210  1.00  0.00           C  
ATOM   1864  C   VAL B1456      35.903 155.117 206.321  1.00  0.00           C  
ATOM   1865  O   VAL B1456      34.783 155.506 205.989  1.00  0.00           O  
ATOM   1866  CB  VAL B1456      35.774 153.106 204.859  1.00  0.00           C  
ATOM   1867  CG1 VAL B1456      36.512 153.789 203.718  1.00  0.00           C  
ATOM   1868  CG2 VAL B1456      35.962 151.600 204.798  1.00  0.00           C  
ATOM   1869  N   TRP B1457      36.844 155.931 206.791  1.00  0.00           N  
ATOM   1870  CA  TRP B1457      36.599 157.358 206.955  1.00  0.00           C  
ATOM   1871  C   TRP B1457      36.908 158.138 205.685  1.00  0.00           C  
ATOM   1872  O   TRP B1457      37.628 157.662 204.810  1.00  0.00           O  
ATOM   1873  CB  TRP B1457      37.446 157.918 208.101  1.00  0.00           C  
ATOM   1874  CG  TRP B1457      37.415 157.082 209.339  1.00  0.00           C  
ATOM   1875  CD1 TRP B1457      38.237 156.035 209.642  1.00  0.00           C  
ATOM   1876  CD2 TRP B1457      36.499 157.203 210.433  1.00  0.00           C  
ATOM   1877  NE1 TRP B1457      37.891 155.496 210.859  1.00  0.00           N  
ATOM   1878  CE2 TRP B1457      36.826 156.193 211.365  1.00  0.00           C  
ATOM   1879  CE3 TRP B1457      35.431 158.066 210.716  1.00  0.00           C  
ATOM   1880  CZ2 TRP B1457      36.124 156.021 212.563  1.00  0.00           C  
ATOM   1881  CZ3 TRP B1457      34.732 157.894 211.907  1.00  0.00           C  
ATOM   1882  CH2 TRP B1457      35.083 156.880 212.815  1.00  0.00           C  
ATOM   1883  N   LEU B1458      36.360 159.345 205.596  1.00  0.00           N  
ATOM   1884  CA  LEU B1458      36.580 160.205 204.443  1.00  0.00           C  
ATOM   1885  C   LEU B1458      37.858 161.002 204.669  1.00  0.00           C  
ATOM   1886  O   LEU B1458      38.382 161.636 203.753  1.00  0.00           O  
ATOM   1887  CB  LEU B1458      35.399 161.159 204.262  1.00  0.00           C  
ATOM   1888  CG  LEU B1458      34.016 160.509 204.168  1.00  0.00           C  
ATOM   1889  CD1 LEU B1458      32.960 161.585 203.978  1.00  0.00           C  
ATOM   1890  CD2 LEU B1458      33.986 159.521 203.015  1.00  0.00           C  
ATOM   1891  N   ASP B1459      38.353 160.959 205.902  1.00  0.00           N  
ATOM   1892  CA  ASP B1459      39.570 161.665 206.281  1.00  0.00           C  
ATOM   1893  C   ASP B1459      40.797 160.843 205.891  1.00  0.00           C  
ATOM   1894  O   ASP B1459      41.026 159.761 206.432  1.00  0.00           O  
ATOM   1895  CB  ASP B1459      39.578 161.921 207.791  1.00  0.00           C  
ATOM   1896  CG  ASP B1459      40.803 162.689 208.250  1.00  0.00           C  
ATOM   1897  OD1 ASP B1459      40.932 162.920 209.471  1.00  0.00           O  
ATOM   1898  OD2 ASP B1459      41.634 163.066 207.397  1.00  0.00           O  
ATOM   1899  N   PRO B1460      41.598 161.349 204.943  1.00  0.00           N  
ATOM   1900  CA  PRO B1460      42.808 160.667 204.472  1.00  0.00           C  
ATOM   1901  C   PRO B1460      43.731 160.247 205.614  1.00  0.00           C  
ATOM   1902  O   PRO B1460      44.305 159.158 205.594  1.00  0.00           O  
ATOM   1903  CB  PRO B1460      43.456 161.711 203.568  1.00  0.00           C  
ATOM   1904  CG  PRO B1460      42.277 162.434 203.006  1.00  0.00           C  
ATOM   1905  CD  PRO B1460      41.402 162.619 204.222  1.00  0.00           C  
ATOM   1906  N   LYS B1461      43.863 161.121 206.605  1.00  0.00           N  
ATOM   1907  CA  LYS B1461      44.715 160.863 207.760  1.00  0.00           C  
ATOM   1908  C   LYS B1461      44.307 159.598 208.510  1.00  0.00           C  
ATOM   1909  O   LYS B1461      45.159 158.876 209.030  1.00  0.00           O  
ATOM   1910  CB  LYS B1461      44.673 162.061 208.710  1.00  0.00           C  
ATOM   1911  CG  LYS B1461      45.101 163.374 208.072  1.00  0.00           C  
ATOM   1912  CD  LYS B1461      44.986 164.528 209.056  1.00  0.00           C  
ATOM   1913  CE  LYS B1461      45.443 165.840 208.434  1.00  0.00           C  
ATOM   1914  NZ  LYS B1461      46.877 165.797 208.036  1.00  0.00           N  
ATOM   1915  N   LYS B1462      43.005 159.333 208.567  1.00  0.00           N  
ATOM   1916  CA  LYS B1462      42.498 158.150 209.257  1.00  0.00           C  
ATOM   1917  C   LYS B1462      42.488 156.945 208.326  1.00  0.00           C  
ATOM   1918  O   LYS B1462      42.783 155.825 208.739  1.00  0.00           O  
ATOM   1919  CB  LYS B1462      41.084 158.406 209.787  1.00  0.00           C  
ATOM   1920  CG  LYS B1462      40.988 159.586 210.743  1.00  0.00           C  
ATOM   1921  CD  LYS B1462      39.624 159.656 211.417  1.00  0.00           C  
ATOM   1922  CE  LYS B1462      39.398 158.461 212.332  1.00  0.00           C  
ATOM   1923  NZ  LYS B1462      38.078 158.523 213.018  1.00  0.00           N  
ATOM   1924  N   THR B1463      42.142 157.185 207.065  1.00  0.00           N  
ATOM   1925  CA  THR B1463      42.101 156.127 206.064  1.00  0.00           C  
ATOM   1926  C   THR B1463      42.775 156.618 204.788  1.00  0.00           C  
ATOM   1927  O   THR B1463      42.217 157.434 204.051  1.00  0.00           O  
ATOM   1928  CB  THR B1463      40.651 155.715 205.742  1.00  0.00           C  
ATOM   1929  OG1 THR B1463      39.993 155.305 206.947  1.00  0.00           O  
ATOM   1930  CG2 THR B1463      40.631 154.563 204.746  1.00  0.00           C  
ATOM   1931  N   SER B1465      43.981 156.116 204.541  1.00  0.00           N  
ATOM   1932  CA  SER B1465      44.758 156.496 203.366  1.00  0.00           C  
ATOM   1933  C   SER B1465      43.986 156.261 202.073  1.00  0.00           C  
ATOM   1934  O   SER B1465      43.198 155.320 201.972  1.00  0.00           O  
ATOM   1935  CB  SER B1465      46.064 155.702 203.321  1.00  0.00           C  
ATOM   1936  OG  SER B1465      45.809 154.315 203.178  1.00  0.00           O  
ATOM   1937  N   PRO B1467      44.206 157.120 201.068  1.00  0.00           N  
ATOM   1938  CA  PRO B1467      43.523 156.994 199.776  1.00  0.00           C  
ATOM   1939  C   PRO B1467      43.768 155.611 199.183  1.00  0.00           C  
ATOM   1940  O   PRO B1467      42.911 155.051 198.500  1.00  0.00           O  
ATOM   1941  CB  PRO B1467      44.163 158.101 198.942  1.00  0.00           C  
ATOM   1942  CG  PRO B1467      44.487 159.142 199.969  1.00  0.00           C  
ATOM   1943  CD  PRO B1467      45.070 158.312 201.086  1.00  0.00           C  
ATOM   1944  N   TYR B1506      44.948 155.070 199.458  1.00  0.00           N  
ATOM   1945  CA  TYR B1506      45.325 153.754 198.965  1.00  0.00           C  
ATOM   1946  C   TYR B1506      44.409 152.705 199.585  1.00  0.00           C  
ATOM   1947  O   TYR B1506      43.876 151.841 198.888  1.00  0.00           O  
ATOM   1948  CB  TYR B1506      46.786 153.463 199.323  1.00  0.00           C  
ATOM   1949  CG  TYR B1506      47.378 152.262 198.616  1.00  0.00           C  
ATOM   1950  CD1 TYR B1506      46.969 150.966 198.931  1.00  0.00           C  
ATOM   1951  CD2 TYR B1506      48.350 152.424 197.629  1.00  0.00           C  
ATOM   1952  CE1 TYR B1506      47.515 149.860 198.280  1.00  0.00           C  
ATOM   1953  CE2 TYR B1506      48.900 151.326 196.972  1.00  0.00           C  
ATOM   1954  CZ  TYR B1506      48.479 150.048 197.302  1.00  0.00           C  
ATOM   1955  OH  TYR B1506      49.024 148.962 196.656  1.00  0.00           O  
ATOM   1956  N   LYS B1507      44.225 152.789 200.899  1.00  0.00           N  
ATOM   1957  CA  LYS B1507      43.368 151.849 201.611  1.00  0.00           C  
ATOM   1958  C   LYS B1507      41.910 152.108 201.242  1.00  0.00           C  
ATOM   1959  O   LYS B1507      41.077 151.201 201.274  1.00  0.00           O  
ATOM   1960  CB  LYS B1507      43.558 152.002 203.123  1.00  0.00           C  
ATOM   1961  CG  LYS B1507      42.837 150.950 203.954  1.00  0.00           C  
ATOM   1962  CD  LYS B1507      43.101 151.145 205.440  1.00  0.00           C  
ATOM   1963  CE  LYS B1507      42.461 150.040 206.268  1.00  0.00           C  
ATOM   1964  NZ  LYS B1507      40.984 149.974 206.074  1.00  0.00           N  
ATOM   1965  N   PHE B1508      41.614 153.354 200.887  1.00  0.00           N  
ATOM   1966  CA  PHE B1508      40.264 153.754 200.502  1.00  0.00           C  
ATOM   1967  C   PHE B1508      39.908 153.155 199.144  1.00  0.00           C  
ATOM   1968  O   PHE B1508      38.807 152.640 198.947  1.00  0.00           O  
ATOM   1969  CB  PHE B1508      40.177 155.281 200.425  1.00  0.00           C  
ATOM   1970  CG  PHE B1508      38.795 155.798 200.138  1.00  0.00           C  
ATOM   1971  CD1 PHE B1508      37.799 155.738 201.107  1.00  0.00           C  
ATOM   1972  CD2 PHE B1508      38.488 156.348 198.898  1.00  0.00           C  
ATOM   1973  CE1 PHE B1508      36.517 156.219 200.847  1.00  0.00           C  
ATOM   1974  CE2 PHE B1508      37.208 156.831 198.628  1.00  0.00           C  
ATOM   1975  CZ  PHE B1508      36.222 156.765 199.605  1.00  0.00           C  
ATOM   1976  N   TYR B1509      40.854 153.225 198.214  1.00  0.00           N  
ATOM   1977  CA  TYR B1509      40.663 152.704 196.866  1.00  0.00           C  
ATOM   1978  C   TYR B1509      40.547 151.185 196.873  1.00  0.00           C  
ATOM   1979  O   TYR B1509      39.737 150.612 196.145  1.00  0.00           O  
ATOM   1980  CB  TYR B1509      41.832 153.143 195.976  1.00  0.00           C  
ATOM   1981  CG  TYR B1509      41.717 152.736 194.523  1.00  0.00           C  
ATOM   1982  CD1 TYR B1509      41.944 151.418 194.122  1.00  0.00           C  
ATOM   1983  CD2 TYR B1509      41.385 153.671 193.545  1.00  0.00           C  
ATOM   1984  CE1 TYR B1509      41.845 151.044 192.783  1.00  0.00           C  
ATOM   1985  CE2 TYR B1509      41.281 153.309 192.204  1.00  0.00           C  
ATOM   1986  CZ  TYR B1509      41.513 151.996 191.830  1.00  0.00           C  
ATOM   1987  OH  TYR B1509      41.414 151.638 190.504  1.00  0.00           O  
ATOM   1988  N   GLN B1510      41.359 150.536 197.702  1.00  0.00           N  
ATOM   1989  CA  GLN B1510      41.348 149.082 197.799  1.00  0.00           C  
ATOM   1990  C   GLN B1510      40.031 148.539 198.344  1.00  0.00           C  
ATOM   1991  O   GLN B1510      39.619 147.432 197.995  1.00  0.00           O  
ATOM   1992  CB  GLN B1510      42.512 148.606 198.671  1.00  0.00           C  
ATOM   1993  CG  GLN B1510      43.875 148.823 198.030  1.00  0.00           C  
ATOM   1994  CD  GLN B1510      44.078 147.981 196.780  1.00  0.00           C  
ATOM   1995  OE1 GLN B1510      45.039 148.176 196.036  1.00  0.00           O  
ATOM   1996  NE2 GLN B1510      43.175 147.033 196.549  1.00  0.00           N  
ATOM   1997  N   PHE B1511      39.373 149.316 199.199  1.00  0.00           N  
ATOM   1998  CA  PHE B1511      38.099 148.897 199.769  1.00  0.00           C  
ATOM   1999  C   PHE B1511      37.046 148.774 198.674  1.00  0.00           C  
ATOM   2000  O   PHE B1511      36.256 147.831 198.667  1.00  0.00           O  
ATOM   2001  CB  PHE B1511      37.633 149.897 200.835  1.00  0.00           C  
ATOM   2002  CG  PHE B1511      36.207 149.696 201.280  1.00  0.00           C  
ATOM   2003  CD1 PHE B1511      35.152 150.228 200.542  1.00  0.00           C  
ATOM   2004  CD2 PHE B1511      35.918 148.959 202.425  1.00  0.00           C  
ATOM   2005  CE1 PHE B1511      33.830 150.029 200.937  1.00  0.00           C  
ATOM   2006  CE2 PHE B1511      34.598 148.754 202.829  1.00  0.00           C  
ATOM   2007  CZ  PHE B1511      33.553 149.290 202.083  1.00  0.00           C  
ATOM   2008  N   TRP B1516      37.040 149.732 197.753  1.00  0.00           N  
ATOM   2009  CA  TRP B1516      36.078 149.723 196.658  1.00  0.00           C  
ATOM   2010  C   TRP B1516      36.442 148.683 195.611  1.00  0.00           C  
ATOM   2011  O   TRP B1516      35.597 147.894 195.189  1.00  0.00           O  
ATOM   2012  CB  TRP B1516      36.000 151.102 195.996  1.00  0.00           C  
ATOM   2013  CG  TRP B1516      35.455 152.161 196.892  1.00  0.00           C  
ATOM   2014  CD1 TRP B1516      36.147 153.183 197.471  1.00  0.00           C  
ATOM   2015  CD2 TRP B1516      34.101 152.288 197.340  1.00  0.00           C  
ATOM   2016  NE1 TRP B1516      35.308 153.940 198.254  1.00  0.00           N  
ATOM   2017  CE2 TRP B1516      34.046 153.411 198.191  1.00  0.00           C  
ATOM   2018  CE3 TRP B1516      32.927 151.557 197.104  1.00  0.00           C  
ATOM   2019  CZ2 TRP B1516      32.861 153.826 198.810  1.00  0.00           C  
ATOM   2020  CZ3 TRP B1516      31.749 151.968 197.720  1.00  0.00           C  
ATOM   2021  CH2 TRP B1516      31.727 153.094 198.563  1.00  0.00           C  
ATOM   2022  N   ILE B1517      37.704 148.685 195.199  1.00  0.00           N  
ATOM   2023  CA  ILE B1517      38.178 147.744 194.192  1.00  0.00           C  
ATOM   2024  C   ILE B1517      37.918 146.306 194.634  1.00  0.00           C  
ATOM   2025  O   ILE B1517      37.898 145.389 193.815  1.00  0.00           O  
ATOM   2026  CB  ILE B1517      39.690 147.923 193.937  1.00  0.00           C  
ATOM   2027  CG1 ILE B1517      40.069 147.293 192.599  1.00  0.00           C  
ATOM   2028  CG2 ILE B1517      40.492 147.279 195.057  1.00  0.00           C  
ATOM   2029  CD1 ILE B1517      39.435 147.975 191.408  1.00  0.00           C  
ATOM   2030  N   ASN B1518      37.713 146.122 195.933  1.00  0.00           N  
ATOM   2031  CA  ASN B1518      37.466 144.801 196.495  1.00  0.00           C  
ATOM   2032  C   ASN B1518      35.986 144.592 196.814  1.00  0.00           C  
ATOM   2033  O   ASN B1518      35.639 143.808 197.697  1.00  0.00           O  
ATOM   2034  CB  ASN B1518      38.304 144.619 197.764  1.00  0.00           C  
ATOM   2035  CG  ASN B1518      38.223 143.214 198.323  1.00  0.00           C  
ATOM   2036  OD1 ASN B1518      38.572 142.245 197.649  1.00  0.00           O  
ATOM   2037  ND2 ASN B1518      37.762 143.096 199.562  1.00  0.00           N  
ATOM   2038  N   THR B1527      35.117 145.293 196.093  1.00  0.00           N  
ATOM   2039  CA  THR B1527      33.679 145.174 196.312  1.00  0.00           C  
ATOM   2040  C   THR B1527      33.116 143.915 195.664  1.00  0.00           C  
ATOM   2041  O   THR B1527      33.478 143.572 194.540  1.00  0.00           O  
ATOM   2042  CB  THR B1527      32.917 146.388 195.745  1.00  0.00           C  
ATOM   2043  OG1 THR B1527      33.308 147.572 196.450  1.00  0.00           O  
ATOM   2044  CG2 THR B1527      31.416 146.190 195.896  1.00  0.00           C  
ATOM   2045  N   ALA B1528      32.227 143.236 196.380  1.00  0.00           N  
ATOM   2046  CA  ALA B1528      31.600 142.019 195.878  1.00  0.00           C  
ATOM   2047  C   ALA B1528      30.852 142.317 194.581  1.00  0.00           C  
ATOM   2048  O   ALA B1528      30.398 143.441 194.363  1.00  0.00           O  
ATOM   2049  CB  ALA B1528      30.640 141.461 196.922  1.00  0.00           C  
ATOM   2050  N   ASP B1549      30.726 141.308 193.724  1.00  0.00           N  
ATOM   2051  CA  ASP B1549      30.040 141.463 192.445  1.00  0.00           C  
ATOM   2052  C   ASP B1549      28.552 141.744 192.616  1.00  0.00           C  
ATOM   2053  O   ASP B1549      27.894 142.223 191.692  1.00  0.00           O  
ATOM   2054  CB  ASP B1549      30.215 140.203 191.591  1.00  0.00           C  
ATOM   2055  CG  ASP B1549      31.651 139.983 191.156  1.00  0.00           C  
ATOM   2056  OD1 ASP B1549      32.526 139.835 192.037  1.00  0.00           O  
ATOM   2057  OD2 ASP B1549      31.905 139.955 189.933  1.00  0.00           O  
ATOM   2058  N   ALA B1563      28.025 141.444 193.797  1.00  0.00           N  
ATOM   2059  CA  ALA B1563      26.609 141.655 194.075  1.00  0.00           C  
ATOM   2060  C   ALA B1563      26.316 143.047 194.628  1.00  0.00           C  
ATOM   2061  O   ALA B1563      25.155 143.416 194.804  1.00  0.00           O  
ATOM   2062  CB  ALA B1563      26.111 140.593 195.047  1.00  0.00           C  
ATOM   2063  N   ASP B1569      27.365 143.818 194.896  1.00  0.00           N  
ATOM   2064  CA  ASP B1569      27.196 145.163 195.436  1.00  0.00           C  
ATOM   2065  C   ASP B1569      27.810 146.234 194.545  1.00  0.00           C  
ATOM   2066  O   ASP B1569      27.349 147.376 194.531  1.00  0.00           O  
ATOM   2067  CB  ASP B1569      27.827 145.260 196.827  1.00  0.00           C  
ATOM   2068  CG  ASP B1569      27.183 144.326 197.830  1.00  0.00           C  
ATOM   2069  OD1 ASP B1569      25.954 144.426 198.034  1.00  0.00           O  
ATOM   2070  OD2 ASP B1569      27.908 143.495 198.417  1.00  0.00           O  
ATOM   2071  N   VAL B1594      28.849 145.861 193.806  1.00  0.00           N  
ATOM   2072  CA  VAL B1594      29.555 146.789 192.929  1.00  0.00           C  
ATOM   2073  C   VAL B1594      28.656 147.689 192.081  1.00  0.00           C  
ATOM   2074  O   VAL B1594      28.957 148.868 191.892  1.00  0.00           O  
ATOM   2075  CB  VAL B1594      30.520 146.037 191.988  1.00  0.00           C  
ATOM   2076  CG1 VAL B1594      29.736 145.214 190.977  1.00  0.00           C  
ATOM   2077  CG2 VAL B1594      31.436 147.025 191.294  1.00  0.00           C  
ATOM   2078  N   TYR B1596      27.559 147.140 191.572  1.00  0.00           N  
ATOM   2079  CA  TYR B1596      26.644 147.914 190.740  1.00  0.00           C  
ATOM   2080  C   TYR B1596      25.746 148.821 191.569  1.00  0.00           C  
ATOM   2081  O   TYR B1596      25.547 149.987 191.226  1.00  0.00           O  
ATOM   2082  CB  TYR B1596      25.809 146.970 189.878  1.00  0.00           C  
ATOM   2083  CG  TYR B1596      26.660 146.154 188.934  1.00  0.00           C  
ATOM   2084  CD1 TYR B1596      27.427 146.774 187.949  1.00  0.00           C  
ATOM   2085  CD2 TYR B1596      26.739 144.769 189.056  1.00  0.00           C  
ATOM   2086  CE1 TYR B1596      28.256 146.037 187.112  1.00  0.00           C  
ATOM   2087  CE2 TYR B1596      27.565 144.021 188.222  1.00  0.00           C  
ATOM   2088  CZ  TYR B1596      28.321 144.662 187.255  1.00  0.00           C  
ATOM   2089  OH  TYR B1596      29.150 143.930 186.438  1.00  0.00           O  
ATOM   2090  N   ARG B1601      25.205 148.285 192.659  1.00  0.00           N  
ATOM   2091  CA  ARG B1601      24.352 149.070 193.542  1.00  0.00           C  
ATOM   2092  C   ARG B1601      25.176 150.259 194.023  1.00  0.00           C  
ATOM   2093  O   ARG B1601      24.746 151.411 193.947  1.00  0.00           O  
ATOM   2094  CB  ARG B1601      23.931 148.243 194.757  1.00  0.00           C  
ATOM   2095  CG  ARG B1601      23.117 146.999 194.454  1.00  0.00           C  
ATOM   2096  CD  ARG B1601      22.967 146.175 195.723  1.00  0.00           C  
ATOM   2097  NE  ARG B1601      22.453 146.982 196.828  1.00  0.00           N  
ATOM   2098  CZ  ARG B1601      22.542 146.642 198.110  1.00  0.00           C  
ATOM   2099  NH1 ARG B1601      23.129 145.505 198.460  1.00  0.00           N  
ATOM   2100  NH2 ARG B1601      22.045 147.441 199.044  1.00  0.00           N  
ATOM   2101  N   PHE B1602      26.372 149.953 194.517  1.00  0.00           N  
ATOM   2102  CA  PHE B1602      27.296 150.956 195.027  1.00  0.00           C  
ATOM   2103  C   PHE B1602      27.586 152.052 194.010  1.00  0.00           C  
ATOM   2104  O   PHE B1602      27.848 153.199 194.380  1.00  0.00           O  
ATOM   2105  CB  PHE B1602      28.598 150.277 195.462  1.00  0.00           C  
ATOM   2106  CG  PHE B1602      28.473 149.477 196.734  1.00  0.00           C  
ATOM   2107  CD1 PHE B1602      27.223 149.109 197.226  1.00  0.00           C  
ATOM   2108  CD2 PHE B1602      29.609 149.091 197.438  1.00  0.00           C  
ATOM   2109  CE1 PHE B1602      27.105 148.370 198.399  1.00  0.00           C  
ATOM   2110  CE2 PHE B1602      29.502 148.351 198.614  1.00  0.00           C  
ATOM   2111  CZ  PHE B1602      28.247 147.990 199.095  1.00  0.00           C  
ATOM   2112  N   LEU B1603      27.543 151.702 192.728  1.00  0.00           N  
ATOM   2113  CA  LEU B1603      27.786 152.680 191.676  1.00  0.00           C  
ATOM   2114  C   LEU B1603      26.610 153.645 191.605  1.00  0.00           C  
ATOM   2115  O   LEU B1603      26.775 154.823 191.302  1.00  0.00           O  
ATOM   2116  CB  LEU B1603      27.973 151.984 190.325  1.00  0.00           C  
ATOM   2117  CG  LEU B1603      29.311 151.271 190.115  1.00  0.00           C  
ATOM   2118  CD1 LEU B1603      29.317 150.568 188.765  1.00  0.00           C  
ATOM   2119  CD2 LEU B1603      30.443 152.285 190.191  1.00  0.00           C  
ATOM   2120  N   LYS B1604      25.419 153.135 191.889  1.00  0.00           N  
ATOM   2121  CA  LYS B1604      24.218 153.955 191.866  1.00  0.00           C  
ATOM   2122  C   LYS B1604      24.175 154.811 193.128  1.00  0.00           C  
ATOM   2123  O   LYS B1604      23.667 155.933 193.119  1.00  0.00           O  
ATOM   2124  CB  LYS B1604      22.974 153.067 191.816  1.00  0.00           C  
ATOM   2125  CG  LYS B1604      22.968 152.041 190.694  1.00  0.00           C  
ATOM   2126  CD  LYS B1604      21.740 151.148 190.791  1.00  0.00           C  
ATOM   2127  CE  LYS B1604      21.763 150.041 189.750  1.00  0.00           C  
ATOM   2128  NZ  LYS B1604      21.775 150.573 188.361  1.00  0.00           N  
ATOM   2129  N   PHE B1613      24.723 154.267 194.210  1.00  0.00           N  
ATOM   2130  CA  PHE B1613      24.744 154.935 195.505  1.00  0.00           C  
ATOM   2131  C   PHE B1613      25.874 155.943 195.701  1.00  0.00           C  
ATOM   2132  O   PHE B1613      25.641 157.055 196.173  1.00  0.00           O  
ATOM   2133  CB  PHE B1613      24.837 153.891 196.623  1.00  0.00           C  
ATOM   2134  CG  PHE B1613      23.665 152.949 196.688  1.00  0.00           C  
ATOM   2135  CD1 PHE B1613      23.818 151.676 197.231  1.00  0.00           C  
ATOM   2136  CD2 PHE B1613      22.409 153.334 196.234  1.00  0.00           C  
ATOM   2137  CE1 PHE B1613      22.737 150.801 197.320  1.00  0.00           C  
ATOM   2138  CE2 PHE B1613      21.323 152.466 196.320  1.00  0.00           C  
ATOM   2139  CZ  PHE B1613      21.487 151.198 196.863  1.00  0.00           C  
ATOM   2140  N   PHE B1614      27.092 155.555 195.336  1.00  0.00           N  
ATOM   2141  CA  PHE B1614      28.260 156.408 195.539  1.00  0.00           C  
ATOM   2142  C   PHE B1614      28.857 157.172 194.361  1.00  0.00           C  
ATOM   2143  O   PHE B1614      29.888 157.824 194.521  1.00  0.00           O  
ATOM   2144  CB  PHE B1614      29.359 155.581 196.208  1.00  0.00           C  
ATOM   2145  CG  PHE B1614      28.985 155.077 197.569  1.00  0.00           C  
ATOM   2146  CD1 PHE B1614      29.020 155.925 198.670  1.00  0.00           C  
ATOM   2147  CD2 PHE B1614      28.557 153.766 197.747  1.00  0.00           C  
ATOM   2148  CE1 PHE B1614      28.635 155.476 199.930  1.00  0.00           C  
ATOM   2149  CE2 PHE B1614      28.168 153.307 199.001  1.00  0.00           C  
ATOM   2150  CZ  PHE B1614      28.208 154.164 200.094  1.00  0.00           C  
ATOM   2151  N   THR B1615      28.239 157.107 193.186  1.00  0.00           N  
ATOM   2152  CA  THR B1615      28.778 157.842 192.041  1.00  0.00           C  
ATOM   2153  C   THR B1615      27.690 158.621 191.313  1.00  0.00           C  
ATOM   2154  O   THR B1615      26.508 158.508 191.637  1.00  0.00           O  
ATOM   2155  CB  THR B1615      29.478 156.907 191.030  1.00  0.00           C  
ATOM   2156  OG1 THR B1615      28.499 156.136 190.324  1.00  0.00           O  
ATOM   2157  CG2 THR B1615      30.434 155.969 191.749  1.00  0.00           C  
ATOM   2158  N   PHE B1616      28.100 159.408 190.324  1.00  0.00           N  
ATOM   2159  CA  PHE B1616      27.164 160.220 189.555  1.00  0.00           C  
ATOM   2160  C   PHE B1616      26.992 159.737 188.118  1.00  0.00           C  
ATOM   2161  O   PHE B1616      26.643 160.518 187.230  1.00  0.00           O  
ATOM   2162  CB  PHE B1616      27.622 161.680 189.565  1.00  0.00           C  
ATOM   2163  CG  PHE B1616      27.597 162.309 190.928  1.00  0.00           C  
ATOM   2164  CD1 PHE B1616      26.386 162.605 191.548  1.00  0.00           C  
ATOM   2165  CD2 PHE B1616      28.781 162.577 191.608  1.00  0.00           C  
ATOM   2166  CE1 PHE B1616      26.354 163.157 192.823  1.00  0.00           C  
ATOM   2167  CE2 PHE B1616      28.760 163.130 192.886  1.00  0.00           C  
ATOM   2168  CZ  PHE B1616      27.543 163.420 193.494  1.00  0.00           C  
ATOM   2169  N   MET B1617      27.235 158.451 187.894  1.00  0.00           N  
ATOM   2170  CA  MET B1617      27.090 157.872 186.565  1.00  0.00           C  
ATOM   2171  C   MET B1617      25.611 157.641 186.280  1.00  0.00           C  
ATOM   2172  O   MET B1617      24.889 157.111 187.124  1.00  0.00           O  
ATOM   2173  CB  MET B1617      27.842 156.544 186.476  1.00  0.00           C  
ATOM   2174  CG  MET B1617      29.349 156.665 186.620  1.00  0.00           C  
ATOM   2175  SD  MET B1617      30.167 155.060 186.541  1.00  0.00           S  
ATOM   2176  CE  MET B1617      30.096 154.732 184.780  1.00  0.00           C  
ATOM   2177  N   SER B1619      25.165 158.041 185.093  1.00  0.00           N  
ATOM   2178  CA  SER B1619      23.767 157.872 184.715  1.00  0.00           C  
ATOM   2179  C   SER B1619      23.350 156.416 184.877  1.00  0.00           C  
ATOM   2180  O   SER B1619      24.131 155.503 184.602  1.00  0.00           O  
ATOM   2181  CB  SER B1619      23.549 158.308 183.264  1.00  0.00           C  
ATOM   2182  OG  SER B1619      24.216 157.441 182.365  1.00  0.00           O  
ATOM   2183  N   ILE B1620      22.118 156.205 185.323  1.00  0.00           N  
ATOM   2184  CA  ILE B1620      21.598 154.859 185.525  1.00  0.00           C  
ATOM   2185  C   ILE B1620      21.812 154.021 184.269  1.00  0.00           C  
ATOM   2186  O   ILE B1620      21.879 152.793 184.333  1.00  0.00           O  
ATOM   2187  CB  ILE B1620      20.089 154.892 185.864  1.00  0.00           C  
ATOM   2188  CG1 ILE B1620      19.638 153.524 186.378  1.00  0.00           C  
ATOM   2189  CG2 ILE B1620      19.282 155.286 184.637  1.00  0.00           C  
ATOM   2190  CD1 ILE B1620      20.249 153.143 187.709  1.00  0.00           C  
ATOM   2191  N   GLU B1621      21.926 154.692 183.127  1.00  0.00           N  
ATOM   2192  CA  GLU B1621      22.135 154.009 181.857  1.00  0.00           C  
ATOM   2193  C   GLU B1621      23.531 153.402 181.768  1.00  0.00           C  
ATOM   2194  O   GLU B1621      23.678 152.180 181.745  1.00  0.00           O  
ATOM   2195  CB  GLU B1621      21.923 154.974 180.684  1.00  0.00           C  
ATOM   2196  CG  GLU B1621      20.469 155.358 180.435  1.00  0.00           C  
ATOM   2197  CD  GLU B1621      19.911 156.297 181.488  1.00  0.00           C  
ATOM   2198  OE1 GLU B1621      18.690 156.560 181.461  1.00  0.00           O  
ATOM   2199  OE2 GLU B1621      20.691 156.777 182.336  1.00  0.00           O  
ATOM   2200  N   GLU B1622      24.551 154.253 181.723  1.00  0.00           N  
ATOM   2201  CA  GLU B1622      25.928 153.782 181.630  1.00  0.00           C  
ATOM   2202  C   GLU B1622      26.270 152.780 182.729  1.00  0.00           C  
ATOM   2203  O   GLU B1622      27.161 151.947 182.562  1.00  0.00           O  
ATOM   2204  CB  GLU B1622      26.900 154.966 181.659  1.00  0.00           C  
ATOM   2205  CG  GLU B1622      26.694 155.937 182.803  1.00  0.00           C  
ATOM   2206  CD  GLU B1622      27.512 157.204 182.634  1.00  0.00           C  
ATOM   2207  OE1 GLU B1622      28.757 157.110 182.595  1.00  0.00           O  
ATOM   2208  OE2 GLU B1622      26.911 158.295 182.535  1.00  0.00           O  
ATOM   2209  N   ILE B1632      25.559 152.860 183.850  1.00  0.00           N  
ATOM   2210  CA  ILE B1632      25.784 151.934 184.951  1.00  0.00           C  
ATOM   2211  C   ILE B1632      25.234 150.575 184.538  1.00  0.00           C  
ATOM   2212  O   ILE B1632      25.852 149.540 184.785  1.00  0.00           O  
ATOM   2213  CB  ILE B1632      25.065 152.394 186.242  1.00  0.00           C  
ATOM   2214  CG1 ILE B1632      25.748 153.643 186.804  1.00  0.00           C  
ATOM   2215  CG2 ILE B1632      25.075 151.276 187.277  1.00  0.00           C  
ATOM   2216  CD1 ILE B1632      27.188 153.417 187.219  1.00  0.00           C  
ATOM   2217  N   ASN B1635      24.065 150.590 183.902  1.00  0.00           N  
ATOM   2218  CA  ASN B1635      23.429 149.364 183.438  1.00  0.00           C  
ATOM   2219  C   ASN B1635      24.197 148.800 182.249  1.00  0.00           C  
ATOM   2220  O   ASN B1635      24.365 147.587 182.125  1.00  0.00           O  
ATOM   2221  CB  ASN B1635      21.975 149.635 183.039  1.00  0.00           C  
ATOM   2222  CG  ASN B1635      21.088 149.953 184.231  1.00  0.00           C  
ATOM   2223  OD1 ASN B1635      19.905 150.249 184.076  1.00  0.00           O  
ATOM   2224  ND2 ASN B1635      21.660 149.889 185.429  1.00  0.00           N  
ATOM   2225  N   ALA B1636      24.664 149.689 181.378  1.00  0.00           N  
ATOM   2226  CA  ALA B1636      25.424 149.279 180.206  1.00  0.00           C  
ATOM   2227  C   ALA B1636      26.723 148.631 180.665  1.00  0.00           C  
ATOM   2228  O   ALA B1636      27.274 147.764 179.987  1.00  0.00           O  
ATOM   2229  CB  ALA B1636      25.721 150.485 179.325  1.00  0.00           C  
ATOM   2230  N   LEU B1637      27.204 149.060 181.827  1.00  0.00           N  
ATOM   2231  CA  LEU B1637      28.436 148.526 182.388  1.00  0.00           C  
ATOM   2232  C   LEU B1637      28.154 147.127 182.930  1.00  0.00           C  
ATOM   2233  O   LEU B1637      28.923 146.194 182.700  1.00  0.00           O  
ATOM   2234  CB  LEU B1637      28.937 149.435 183.514  1.00  0.00           C  
ATOM   2235  CG  LEU B1637      30.448 149.494 183.769  1.00  0.00           C  
ATOM   2236  CD1 LEU B1637      30.720 150.415 184.947  1.00  0.00           C  
ATOM   2237  CD2 LEU B1637      30.998 148.106 184.042  1.00  0.00           C  
ATOM   2238  N   GLU B1638      27.045 146.989 183.651  1.00  0.00           N  
ATOM   2239  CA  GLU B1638      26.657 145.701 184.215  1.00  0.00           C  
ATOM   2240  C   GLU B1638      26.401 144.711 183.085  1.00  0.00           C  
ATOM   2241  O   GLU B1638      26.844 143.565 183.138  1.00  0.00           O  
ATOM   2242  CB  GLU B1638      25.395 145.850 185.070  1.00  0.00           C  
ATOM   2243  CG  GLU B1638      24.895 144.542 185.667  1.00  0.00           C  
ATOM   2244  CD  GLU B1638      23.668 144.725 186.542  1.00  0.00           C  
ATOM   2245  OE1 GLU B1638      23.131 143.709 187.032  1.00  0.00           O  
ATOM   2246  OE2 GLU B1638      23.242 145.882 186.744  1.00  0.00           O  
ATOM   2247  N   GLU B1639      25.681 145.163 182.062  1.00  0.00           N  
ATOM   2248  CA  GLU B1639      25.381 144.318 180.915  1.00  0.00           C  
ATOM   2249  C   GLU B1639      26.688 143.945 180.229  1.00  0.00           C  
ATOM   2250  O   GLU B1639      26.829 142.851 179.682  1.00  0.00           O  
ATOM   2251  CB  GLU B1639      24.470 145.057 179.931  1.00  0.00           C  
ATOM   2252  CG  GLU B1639      24.170 144.281 178.657  1.00  0.00           C  
ATOM   2253  CD  GLU B1639      23.473 142.958 178.921  1.00  0.00           C  
ATOM   2254  OE1 GLU B1639      23.233 142.209 177.950  1.00  0.00           O  
ATOM   2255  OE2 GLU B1639      23.164 142.664 180.095  1.00  0.00           O  
ATOM   2256  N   GLU B1640      27.642 144.868 180.266  1.00  0.00           N  
ATOM   2257  CA  GLU B1640      28.950 144.650 179.662  1.00  0.00           C  
ATOM   2258  C   GLU B1640      29.660 143.491 180.352  1.00  0.00           C  
ATOM   2259  O   GLU B1640      30.030 142.508 179.710  1.00  0.00           O  
ATOM   2260  CB  GLU B1640      29.796 145.919 179.780  1.00  0.00           C  
ATOM   2261  CG  GLU B1640      31.225 145.768 179.290  1.00  0.00           C  
ATOM   2262  CD  GLU B1640      32.060 147.010 179.541  1.00  0.00           C  
ATOM   2263  OE1 GLU B1640      33.271 146.987 179.238  1.00  0.00           O  
ATOM   2264  OE2 GLU B1640      31.504 148.011 180.042  1.00  0.00           O  
ATOM   2265  N   ASP B1641      29.845 143.612 181.664  1.00  0.00           N  
ATOM   2266  CA  ASP B1641      30.514 142.576 182.441  1.00  0.00           C  
ATOM   2267  C   ASP B1641      29.766 141.250 182.368  1.00  0.00           C  
ATOM   2268  O   ASP B1641      30.379 140.190 182.255  1.00  0.00           O  
ATOM   2269  CB  ASP B1641      30.639 143.000 183.908  1.00  0.00           C  
ATOM   2270  CG  ASP B1641      31.483 144.248 184.090  1.00  0.00           C  
ATOM   2271  OD1 ASP B1641      32.636 144.271 183.607  1.00  0.00           O  
ATOM   2272  OD2 ASP B1641      30.994 145.203 184.728  1.00  0.00           O  
ATOM   2273  N   LYS B1642      28.440 141.321 182.433  1.00  0.00           N  
ATOM   2274  CA  LYS B1642      27.592 140.133 182.387  1.00  0.00           C  
ATOM   2275  C   LYS B1642      28.109 139.091 181.400  1.00  0.00           C  
ATOM   2276  O   LYS B1642      28.407 137.960 181.779  1.00  0.00           O  
ATOM   2277  CB  LYS B1642      26.159 140.524 182.017  1.00  0.00           C  
ATOM   2278  CG  LYS B1642      25.176 139.361 182.015  1.00  0.00           C  
ATOM   2279  CD  LYS B1642      23.771 139.807 181.627  1.00  0.00           C  
ATOM   2280  CE  LYS B1642      23.200 140.801 182.629  1.00  0.00           C  
ATOM   2281  NZ  LYS B1642      23.087 140.219 183.996  1.00  0.00           N  
ATOM   2282  N   ASN B1662      28.214 139.480 180.133  1.00  0.00           N  
ATOM   2283  CA  ASN B1662      28.691 138.575 179.096  1.00  0.00           C  
ATOM   2284  C   ASN B1662      30.010 139.042 178.488  1.00  0.00           C  
ATOM   2285  O   ASN B1662      30.032 139.797 177.516  1.00  0.00           O  
ATOM   2286  CB  ASN B1662      27.628 138.427 178.004  1.00  0.00           C  
ATOM   2287  CG  ASN B1662      26.999 139.749 177.619  1.00  0.00           C  
ATOM   2288  OD1 ASN B1662      27.681 140.671 177.175  1.00  0.00           O  
ATOM   2289  ND2 ASN B1662      25.685 139.847 177.789  1.00  0.00           N  
ATOM   2290  N   SER B1663      31.109 138.580 179.075  1.00  0.00           N  
ATOM   2291  CA  SER B1663      32.448 138.929 178.613  1.00  0.00           C  
ATOM   2292  C   SER B1663      33.477 138.107 179.379  1.00  0.00           C  
ATOM   2293  O   SER B1663      33.566 138.196 180.604  1.00  0.00           O  
ATOM   2294  CB  SER B1663      32.715 140.420 178.829  1.00  0.00           C  
ATOM   2295  OG  SER B1663      34.013 140.774 178.382  1.00  0.00           O  
ATOM   2296  N   GLY B1664      34.249 137.305 178.652  1.00  0.00           N  
ATOM   2297  CA  GLY B1664      35.259 136.475 179.284  1.00  0.00           C  
ATOM   2298  C   GLY B1664      36.159 137.249 180.226  1.00  0.00           C  
ATOM   2299  O   GLY B1664      36.768 136.677 181.130  1.00  0.00           O  
ATOM   2300  N   LYS B1665      36.239 138.558 180.014  1.00  0.00           N  
ATOM   2301  CA  LYS B1665      37.067 139.425 180.842  1.00  0.00           C  
ATOM   2302  C   LYS B1665      36.566 139.446 182.280  1.00  0.00           C  
ATOM   2303  O   LYS B1665      35.593 138.772 182.622  1.00  0.00           O  
ATOM   2304  CB  LYS B1665      37.053 140.848 180.286  1.00  0.00           C  
ATOM   2305  CG  LYS B1665      37.449 140.951 178.826  1.00  0.00           C  
ATOM   2306  CD  LYS B1665      37.355 142.386 178.339  1.00  0.00           C  
ATOM   2307  CE  LYS B1665      37.726 142.496 176.870  1.00  0.00           C  
ATOM   2308  NZ  LYS B1665      37.620 143.897 176.378  1.00  0.00           N  
ATOM   2309  N   ALA B1666      37.242 140.226 183.118  1.00  0.00           N  
ATOM   2310  CA  ALA B1666      36.867 140.357 184.519  1.00  0.00           C  
ATOM   2311  C   ALA B1666      36.003 141.602 184.673  1.00  0.00           C  
ATOM   2312  O   ALA B1666      36.218 142.605 183.990  1.00  0.00           O  
ATOM   2313  CB  ALA B1666      38.109 140.470 185.387  1.00  0.00           C  
ATOM   2314  N   PRO B1667      35.007 141.551 185.572  1.00  0.00           N  
ATOM   2315  CA  PRO B1667      34.124 142.701 185.789  1.00  0.00           C  
ATOM   2316  C   PRO B1667      34.908 143.963 186.133  1.00  0.00           C  
ATOM   2317  O   PRO B1667      35.536 144.044 187.188  1.00  0.00           O  
ATOM   2318  CB  PRO B1667      33.227 142.233 186.933  1.00  0.00           C  
ATOM   2319  CG  PRO B1667      34.120 141.286 187.693  1.00  0.00           C  
ATOM   2320  CD  PRO B1667      34.767 140.506 186.582  1.00  0.00           C  
ATOM   2321  N   ARG B1668      34.871 144.945 185.237  1.00  0.00           N  
ATOM   2322  CA  ARG B1668      35.591 146.193 185.453  1.00  0.00           C  
ATOM   2323  C   ARG B1668      34.764 147.184 186.266  1.00  0.00           C  
ATOM   2324  O   ARG B1668      35.125 148.355 186.388  1.00  0.00           O  
ATOM   2325  CB  ARG B1668      35.991 146.818 184.110  1.00  0.00           C  
ATOM   2326  CG  ARG B1668      34.844 147.396 183.295  1.00  0.00           C  
ATOM   2327  CD  ARG B1668      35.339 147.858 181.931  1.00  0.00           C  
ATOM   2328  NE  ARG B1668      34.341 148.637 181.200  1.00  0.00           N  
ATOM   2329  CZ  ARG B1668      33.978 149.877 181.517  1.00  0.00           C  
ATOM   2330  NH1 ARG B1668      34.532 150.488 182.555  1.00  0.00           N  
ATOM   2331  NH2 ARG B1668      33.060 150.508 180.798  1.00  0.00           N  
ATOM   2332  N   ALA B1669      33.654 146.707 186.821  1.00  0.00           N  
ATOM   2333  CA  ALA B1669      32.783 147.548 187.631  1.00  0.00           C  
ATOM   2334  C   ALA B1669      33.548 148.028 188.860  1.00  0.00           C  
ATOM   2335  O   ALA B1669      33.488 149.205 189.217  1.00  0.00           O  
ATOM   2336  CB  ALA B1669      31.544 146.766 188.048  1.00  0.00           C  
ATOM   2337  N   GLN B1670      34.268 147.111 189.502  1.00  0.00           N  
ATOM   2338  CA  GLN B1670      35.062 147.442 190.682  1.00  0.00           C  
ATOM   2339  C   GLN B1670      35.997 148.601 190.354  1.00  0.00           C  
ATOM   2340  O   GLN B1670      36.042 149.600 191.073  1.00  0.00           O  
ATOM   2341  CB  GLN B1670      35.895 146.236 191.123  1.00  0.00           C  
ATOM   2342  CG  GLN B1670      35.123 145.117 191.811  1.00  0.00           C  
ATOM   2343  CD  GLN B1670      33.984 144.572 190.975  1.00  0.00           C  
ATOM   2344  OE1 GLN B1670      34.117 144.385 189.766  1.00  0.00           O  
ATOM   2345  NE2 GLN B1670      32.857 144.299 191.622  1.00  0.00           N  
ATOM   2346  N   TYR B1671      36.742 148.451 189.264  1.00  0.00           N  
ATOM   2347  CA  TYR B1671      37.682 149.470 188.810  1.00  0.00           C  
ATOM   2348  C   TYR B1671      36.980 150.820 188.715  1.00  0.00           C  
ATOM   2349  O   TYR B1671      37.401 151.795 189.339  1.00  0.00           O  
ATOM   2350  CB  TYR B1671      38.243 149.082 187.436  1.00  0.00           C  
ATOM   2351  CG  TYR B1671      39.234 150.064 186.841  1.00  0.00           C  
ATOM   2352  CD1 TYR B1671      39.570 150.002 185.487  1.00  0.00           C  
ATOM   2353  CD2 TYR B1671      39.839 151.050 187.622  1.00  0.00           C  
ATOM   2354  CE1 TYR B1671      40.479 150.897 184.925  1.00  0.00           C  
ATOM   2355  CE2 TYR B1671      40.750 151.950 187.071  1.00  0.00           C  
ATOM   2356  CZ  TYR B1671      41.064 151.867 185.722  1.00  0.00           C  
ATOM   2357  OH  TYR B1671      41.957 152.756 185.169  1.00  0.00           O  
ATOM   2358  N   VAL B1672      35.911 150.869 187.928  1.00  0.00           N  
ATOM   2359  CA  VAL B1672      35.142 152.092 187.745  1.00  0.00           C  
ATOM   2360  C   VAL B1672      34.713 152.663 189.091  1.00  0.00           C  
ATOM   2361  O   VAL B1672      34.843 153.863 189.337  1.00  0.00           O  
ATOM   2362  CB  VAL B1672      33.882 151.832 186.894  1.00  0.00           C  
ATOM   2363  CG1 VAL B1672      33.085 153.115 186.732  1.00  0.00           C  
ATOM   2364  CG2 VAL B1672      34.281 151.280 185.537  1.00  0.00           C  
ATOM   2365  N   LEU B1673      34.205 151.794 189.959  1.00  0.00           N  
ATOM   2366  CA  LEU B1673      33.751 152.201 191.283  1.00  0.00           C  
ATOM   2367  C   LEU B1673      34.862 152.883 192.077  1.00  0.00           C  
ATOM   2368  O   LEU B1673      34.706 154.016 192.532  1.00  0.00           O  
ATOM   2369  CB  LEU B1673      33.236 150.985 192.057  1.00  0.00           C  
ATOM   2370  CG  LEU B1673      32.733 151.229 193.482  1.00  0.00           C  
ATOM   2371  CD1 LEU B1673      31.576 152.215 193.459  1.00  0.00           C  
ATOM   2372  CD2 LEU B1673      32.298 149.910 194.102  1.00  0.00           C  
ATOM   2373  N   ALA B1684      35.983 152.187 192.241  1.00  0.00           N  
ATOM   2374  CA  ALA B1684      37.117 152.723 192.984  1.00  0.00           C  
ATOM   2375  C   ALA B1684      37.661 153.992 192.333  1.00  0.00           C  
ATOM   2376  O   ALA B1684      38.196 154.869 193.010  1.00  0.00           O  
ATOM   2377  CB  ALA B1684      38.218 151.673 193.081  1.00  0.00           C  
ATOM   2378  N   GLU B1685      37.519 154.083 191.016  1.00  0.00           N  
ATOM   2379  CA  GLU B1685      37.999 155.240 190.271  1.00  0.00           C  
ATOM   2380  C   GLU B1685      37.133 156.460 190.585  1.00  0.00           C  
ATOM   2381  O   GLU B1685      37.639 157.520 190.954  1.00  0.00           O  
ATOM   2382  CB  GLU B1685      37.950 154.945 188.770  1.00  0.00           C  
ATOM   2383  CG  GLU B1685      38.855 155.822 187.920  1.00  0.00           C  
ATOM   2384  CD  GLU B1685      40.326 155.480 188.085  1.00  0.00           C  
ATOM   2385  OE1 GLU B1685      41.160 156.094 187.386  1.00  0.00           O  
ATOM   2386  OE2 GLU B1685      40.649 154.599 188.910  1.00  0.00           O  
ATOM   2387  N   GLN B1686      35.821 156.291 190.442  1.00  0.00           N  
ATOM   2388  CA  GLN B1686      34.861 157.360 190.695  1.00  0.00           C  
ATOM   2389  C   GLN B1686      34.892 157.874 192.132  1.00  0.00           C  
ATOM   2390  O   GLN B1686      35.292 159.010 192.388  1.00  0.00           O  
ATOM   2391  CB  GLN B1686      33.443 156.878 190.370  1.00  0.00           C  
ATOM   2392  CG  GLN B1686      33.198 156.552 188.905  1.00  0.00           C  
ATOM   2393  CD  GLN B1686      33.217 157.781 188.020  1.00  0.00           C  
ATOM   2394  OE1 GLN B1686      34.238 158.457 187.896  1.00  0.00           O  
ATOM   2395  NE2 GLN B1686      32.081 158.079 187.401  1.00  0.00           N  
ATOM   2396  N   VAL B1687      34.461 157.031 193.066  1.00  0.00           N  
ATOM   2397  CA  VAL B1687      34.416 157.395 194.479  1.00  0.00           C  
ATOM   2398  C   VAL B1687      35.715 158.002 195.005  1.00  0.00           C  
ATOM   2399  O   VAL B1687      35.711 159.110 195.541  1.00  0.00           O  
ATOM   2400  CB  VAL B1687      34.042 156.177 195.355  1.00  0.00           C  
ATOM   2401  CG1 VAL B1687      34.068 156.562 196.826  1.00  0.00           C  
ATOM   2402  CG2 VAL B1687      32.659 155.670 194.971  1.00  0.00           C  
ATOM   2403  N   THR B1690      36.822 157.281 194.854  1.00  0.00           N  
ATOM   2404  CA  THR B1690      38.114 157.766 195.330  1.00  0.00           C  
ATOM   2405  C   THR B1690      38.400 159.185 194.847  1.00  0.00           C  
ATOM   2406  O   THR B1690      39.032 159.973 195.549  1.00  0.00           O  
ATOM   2407  CB  THR B1690      39.264 156.846 194.868  1.00  0.00           C  
ATOM   2408  OG1 THR B1690      39.054 155.525 195.380  1.00  0.00           O  
ATOM   2409  CG2 THR B1690      40.601 157.367 195.375  1.00  0.00           C  
ATOM   2410  N   ARG B1691      37.926 159.508 193.648  1.00  0.00           N  
ATOM   2411  CA  ARG B1691      38.133 160.834 193.078  1.00  0.00           C  
ATOM   2412  C   ARG B1691      37.211 161.864 193.723  1.00  0.00           C  
ATOM   2413  O   ARG B1691      37.579 163.029 193.880  1.00  0.00           O  
ATOM   2414  CB  ARG B1691      37.888 160.794 191.569  1.00  0.00           C  
ATOM   2415  CG  ARG B1691      38.130 162.115 190.859  1.00  0.00           C  
ATOM   2416  CD  ARG B1691      37.876 161.974 189.369  1.00  0.00           C  
ATOM   2417  NE  ARG B1691      38.693 160.915 188.784  1.00  0.00           N  
ATOM   2418  CZ  ARG B1691      38.619 160.526 187.515  1.00  0.00           C  
ATOM   2419  NH1 ARG B1691      37.762 161.110 186.689  1.00  0.00           N  
ATOM   2420  NH2 ARG B1691      39.402 159.552 187.071  1.00  0.00           N  
ATOM   2421  N   LEU B1692      36.011 161.430 194.096  1.00  0.00           N  
ATOM   2422  CA  LEU B1692      35.040 162.318 194.726  1.00  0.00           C  
ATOM   2423  C   LEU B1692      35.445 162.672 196.149  1.00  0.00           C  
ATOM   2424  O   LEU B1692      35.141 163.760 196.637  1.00  0.00           O  
ATOM   2425  CB  LEU B1692      33.657 161.663 194.754  1.00  0.00           C  
ATOM   2426  CG  LEU B1692      32.941 161.446 193.421  1.00  0.00           C  
ATOM   2427  CD1 LEU B1692      31.617 160.740 193.670  1.00  0.00           C  
ATOM   2428  CD2 LEU B1692      32.710 162.786 192.735  1.00  0.00           C  
ATOM   2429  N   VAL B1693      36.134 161.750 196.813  1.00  0.00           N  
ATOM   2430  CA  VAL B1693      36.557 161.961 198.192  1.00  0.00           C  
ATOM   2431  C   VAL B1693      37.973 162.516 198.344  1.00  0.00           C  
ATOM   2432  O   VAL B1693      38.225 163.340 199.223  1.00  0.00           O  
ATOM   2433  CB  VAL B1693      36.458 160.649 199.001  1.00  0.00           C  
ATOM   2434  CG1 VAL B1693      36.876 160.888 200.443  1.00  0.00           C  
ATOM   2435  CG2 VAL B1693      35.038 160.113 198.943  1.00  0.00           C  
ATOM   2436  N   HIS B1694      38.894 162.074 197.493  1.00  0.00           N  
ATOM   2437  CA  HIS B1694      40.275 162.535 197.584  1.00  0.00           C  
ATOM   2438  C   HIS B1694      40.785 163.248 196.333  1.00  0.00           C  
ATOM   2439  O   HIS B1694      41.940 163.675 196.285  1.00  0.00           O  
ATOM   2440  CB  HIS B1694      41.192 161.355 197.912  1.00  0.00           C  
ATOM   2441  CG  HIS B1694      40.797 160.612 199.152  1.00  0.00           C  
ATOM   2442  ND1 HIS B1694      40.690 161.223 200.383  1.00  0.00           N  
ATOM   2443  CD2 HIS B1694      40.476 159.312 199.348  1.00  0.00           C  
ATOM   2444  CE1 HIS B1694      40.320 160.330 201.283  1.00  0.00           C  
ATOM   2445  NE2 HIS B1694      40.184 159.163 200.681  1.00  0.00           N  
ATOM   2446  N   GLY B1695      39.929 163.376 195.326  1.00  0.00           N  
ATOM   2447  CA  GLY B1695      40.328 164.047 194.100  1.00  0.00           C  
ATOM   2448  C   GLY B1695      41.470 163.364 193.368  1.00  0.00           C  
ATOM   2449  O   GLY B1695      41.856 162.244 193.704  1.00  0.00           O  
ATOM   2450  N   GLU B1696      42.011 164.045 192.362  1.00  0.00           N  
ATOM   2451  CA  GLU B1696      43.113 163.512 191.566  1.00  0.00           C  
ATOM   2452  C   GLU B1696      44.306 163.138 192.441  1.00  0.00           C  
ATOM   2453  O   GLU B1696      44.894 162.067 192.284  1.00  0.00           O  
ATOM   2454  CB  GLU B1696      43.553 164.540 190.521  1.00  0.00           C  
ATOM   2455  CG  GLU B1696      42.481 164.912 189.510  1.00  0.00           C  
ATOM   2456  CD  GLU B1696      42.047 163.735 188.658  1.00  0.00           C  
ATOM   2457  OE1 GLU B1696      42.918 163.119 188.009  1.00  0.00           O  
ATOM   2458  OE2 GLU B1696      40.836 163.429 188.634  1.00  0.00           O  
ATOM   2459  N   GLU B1697      44.657 164.034 193.358  1.00  0.00           N  
ATOM   2460  CA  GLU B1697      45.779 163.819 194.266  1.00  0.00           C  
ATOM   2461  C   GLU B1697      45.676 162.459 194.947  1.00  0.00           C  
ATOM   2462  O   GLU B1697      46.575 161.625 194.835  1.00  0.00           O  
ATOM   2463  CB  GLU B1697      45.804 164.915 195.334  1.00  0.00           C  
ATOM   2464  CG  GLU B1697      45.710 166.328 194.784  1.00  0.00           C  
ATOM   2465  CD  GLU B1697      45.623 167.374 195.879  1.00  0.00           C  
ATOM   2466  OE1 GLU B1697      45.452 168.567 195.551  1.00  0.00           O  
ATOM   2467  OE2 GLU B1697      45.727 167.005 197.068  1.00  0.00           O  
ATOM   2468  N   GLY B1698      44.569 162.248 195.654  1.00  0.00           N  
ATOM   2469  CA  GLY B1698      44.356 160.995 196.355  1.00  0.00           C  
ATOM   2470  C   GLY B1698      44.226 159.791 195.442  1.00  0.00           C  
ATOM   2471  O   GLY B1698      44.511 158.666 195.851  1.00  0.00           O  
ATOM   2472  N   LEU B1708      43.797 160.021 194.204  1.00  0.00           N  
ATOM   2473  CA  LEU B1708      43.638 158.932 193.249  1.00  0.00           C  
ATOM   2474  C   LEU B1708      45.001 158.425 192.792  1.00  0.00           C  
ATOM   2475  O   LEU B1708      45.243 157.218 192.752  1.00  0.00           O  
ATOM   2476  CB  LEU B1708      42.821 159.397 192.041  1.00  0.00           C  
ATOM   2477  CG  LEU B1708      42.468 158.316 191.016  1.00  0.00           C  
ATOM   2478  CD1 LEU B1708      41.725 157.179 191.701  1.00  0.00           C  
ATOM   2479  CD2 LEU B1708      41.619 158.918 189.911  1.00  0.00           C  
ATOM   2480  N   GLN B1716      45.890 159.351 192.447  1.00  0.00           N  
ATOM   2481  CA  GLN B1716      47.230 158.986 192.005  1.00  0.00           C  
ATOM   2482  C   GLN B1716      48.036 158.471 193.191  1.00  0.00           C  
ATOM   2483  O   GLN B1716      49.047 157.791 193.020  1.00  0.00           O  
ATOM   2484  CB  GLN B1716      47.941 160.193 191.389  1.00  0.00           C  
ATOM   2485  CG  GLN B1716      47.286 160.732 190.131  1.00  0.00           C  
ATOM   2486  CD  GLN B1716      48.076 161.867 189.507  1.00  0.00           C  
ATOM   2487  OE1 GLN B1716      49.240 161.700 189.142  1.00  0.00           O  
ATOM   2488  NE2 GLN B1716      47.446 163.030 189.383  1.00  0.00           N  
ATOM   2489  N   ALA B1717      47.580 158.804 194.395  1.00  0.00           N  
ATOM   2490  CA  ALA B1717      48.254 158.374 195.614  1.00  0.00           C  
ATOM   2491  C   ALA B1717      47.944 156.907 195.886  1.00  0.00           C  
ATOM   2492  O   ALA B1717      48.744 156.192 196.490  1.00  0.00           O  
ATOM   2493  CB  ALA B1717      47.803 159.231 196.790  1.00  0.00           C  
ATOM   2494  N   ALA B1718      46.774 156.466 195.434  1.00  0.00           N  
ATOM   2495  CA  ALA B1718      46.352 155.084 195.621  1.00  0.00           C  
ATOM   2496  C   ALA B1718      47.065 154.169 194.631  1.00  0.00           C  
ATOM   2497  O   ALA B1718      47.168 152.962 194.848  1.00  0.00           O  
ATOM   2498  CB  ALA B1718      44.841 154.972 195.444  1.00  0.00           C  
ATOM   2499  N   LYS B1719      47.557 154.752 193.542  1.00  0.00           N  
ATOM   2500  CA  LYS B1719      48.263 153.989 192.519  1.00  0.00           C  
ATOM   2501  C   LYS B1719      49.771 153.984 192.738  1.00  0.00           C  
ATOM   2502  O   LYS B1719      50.530 153.626 191.838  1.00  0.00           O  
ATOM   2503  CB  LYS B1719      47.953 154.548 191.127  1.00  0.00           C  
ATOM   2504  CG  LYS B1719      46.673 154.015 190.497  1.00  0.00           C  
ATOM   2505  CD  LYS B1719      45.449 154.322 191.340  1.00  0.00           C  
ATOM   2506  CE  LYS B1719      44.191 153.768 190.696  1.00  0.00           C  
ATOM   2507  NZ  LYS B1719      43.926 154.379 189.363  1.00  0.00           N  
ATOM   2508  N   ARG B1720      50.203 154.381 193.931  1.00  0.00           N  
ATOM   2509  CA  ARG B1720      51.627 154.407 194.246  1.00  0.00           C  
ATOM   2510  C   ARG B1720      51.872 154.270 195.748  1.00  0.00           C  
ATOM   2511  O   ARG B1720      52.633 155.087 196.309  1.00  0.00           O  
ATOM   2512  CB  ARG B1720      52.259 155.704 193.722  1.00  0.00           C  
ATOM   2513  CG  ARG B1720      51.757 156.972 194.396  1.00  0.00           C  
ATOM   2514  CD  ARG B1720      52.403 158.219 193.806  1.00  0.00           C  
ATOM   2515  NE  ARG B1720      51.868 158.551 192.488  1.00  0.00           N  
ATOM   2516  CZ  ARG B1720      52.221 159.625 191.787  1.00  0.00           C  
ATOM   2517  NH1 ARG B1720      53.115 160.474 192.276  1.00  0.00           N  
ATOM   2518  NH2 ARG B1720      51.669 159.859 190.603  1.00  0.00           N  
ATOM   2519  OXT ARG B1720      51.307 153.330 196.347  1.00  0.00           O  
HETATM 2520  CD1 YSA B3002      20.752 166.440 213.871  1.00  0.00           C  
HETATM 2521  CE1 YSA B3002      19.877 167.516 213.756  1.00  0.00           C  
HETATM 2522  CZ  YSA B3002      19.078 167.645 212.623  1.00  0.00           C  
HETATM 2523  OH  YSA B3002      18.223 168.696 212.508  1.00  0.00           O  
HETATM 2524  CE2 YSA B3002      19.151 166.696 211.607  1.00  0.00           C  
HETATM 2525  CD2 YSA B3002      20.026 165.620 211.723  1.00  0.00           C  
HETATM 2526  CG  YSA B3002      20.829 165.494 212.853  1.00  0.00           C  
HETATM 2527  CB  YSA B3002      21.841 164.349 212.956  1.00  0.00           C  
HETATM 2528  CA  YSA B3002      21.176 162.971 212.962  1.00  0.00           C  
HETATM 2529  N   YSA B3002      20.327 162.828 214.155  1.00  0.00           N  
HETATM 2530  C   YSA B3002      22.256 161.887 212.973  1.00  0.00           C  
HETATM 2531  O   YSA B3002      22.327 161.074 213.892  1.00  0.00           O  
HETATM 2532  NAT YSA B3002      23.064 161.890 211.915  1.00  0.00           N  
HETATM 2533  SBI YSA B3002      24.272 160.803 211.789  1.00  0.00           S  
HETATM 2534  OAD YSA B3002      23.723 159.407 211.832  1.00  0.00           O  
HETATM 2535  OAE YSA B3002      25.226 160.996 212.931  1.00  0.00           O  
HETATM 2536  O5' YSA B3002      25.012 161.022 210.502  1.00  0.00           O  
HETATM 2537  C5' YSA B3002      24.924 160.091 209.418  1.00  0.00           C  
HETATM 2538  C4' YSA B3002      23.777 160.415 208.455  1.00  0.00           C  
HETATM 2539  O4' YSA B3002      23.864 159.569 207.294  1.00  0.00           O  
HETATM 2540  C3' YSA B3002      22.399 160.125 209.051  1.00  0.00           C  
HETATM 2541  O3' YSA B3002      21.380 160.777 208.287  1.00  0.00           O  
HETATM 2542  C2' YSA B3002      22.325 158.615 208.839  1.00  0.00           C  
HETATM 2543  O2' YSA B3002      20.951 158.218 208.840  1.00  0.00           O  
HETATM 2544  C1' YSA B3002      22.921 158.489 207.434  1.00  0.00           C  
HETATM 2545  N9  YSA B3002      23.590 157.176 207.260  1.00  0.00           N  
HETATM 2546  C8  YSA B3002      24.473 156.642 208.100  1.00  0.00           C  
HETATM 2547  N7  YSA B3002      24.894 155.466 207.638  1.00  0.00           N  
HETATM 2548  C5  YSA B3002      24.272 155.249 206.484  1.00  0.00           C  
HETATM 2549  C4  YSA B3002      23.441 156.333 206.241  1.00  0.00           C  
HETATM 2550  N3  YSA B3002      22.701 156.351 205.120  1.00  0.00           N  
HETATM 2551  C2  YSA B3002      22.757 155.358 204.251  1.00  0.00           C  
HETATM 2552  N1  YSA B3002      23.540 154.310 204.454  1.00  0.00           N  
HETATM 2553  C6  YSA B3002      24.307 154.221 205.550  1.00  0.00           C  
HETATM 2554  N6  YSA B3002      25.101 153.172 205.748  1.00  0.00           N  
TER
END
