# Supplementary material for: Backbone Brackets and Arginine Tweezers delineate Class I and Class II aminoacyl tRNA synthetases
Source: PLoS Comput Biol. 2018 Apr 16;14(4):e1006101. doi: 10.1371/journal.pcbi.1006101 (PMC5919687; doi:10.1371/journal.pcbi.1006101)
Supplement: S11 File — All structures of Class I aaRS with residues renumbered according to the MSA. (GZ) [file pcbi.1006101.s023.tar.gz › 1vbn_A_renum.pdb]

ATOM      1  N   ASN A 214     104.918  -1.191 208.578  1.00  0.00           N  
ATOM      2  CA  ASN A 214     105.981  -0.366 209.223  1.00  0.00           C  
ATOM      3  C   ASN A 214     106.221   0.910 208.416  1.00  0.00           C  
ATOM      4  O   ASN A 214     105.462   1.874 208.521  1.00  0.00           O  
ATOM      5  CB  ASN A 214     107.293  -1.161 209.311  1.00  0.00           C  
ATOM      6  CG  ASN A 214     108.291  -0.541 210.283  1.00  0.00           C  
ATOM      7  OD1 ASN A 214     108.517   0.668 210.273  1.00  0.00           O  
ATOM      8  ND2 ASN A 214     108.901  -1.379 211.123  1.00  0.00           N  
ATOM      9  N   LEU A 215     107.275   0.905 207.601  1.00  0.00           N  
ATOM     10  CA  LEU A 215     107.624   2.067 206.786  1.00  0.00           C  
ATOM     11  C   LEU A 215     106.528   2.518 205.828  1.00  0.00           C  
ATOM     12  O   LEU A 215     106.206   3.700 205.777  1.00  0.00           O  
ATOM     13  CB  LEU A 215     108.906   1.802 205.991  1.00  0.00           C  
ATOM     14  CG  LEU A 215     109.360   2.993 205.151  1.00  0.00           C  
ATOM     15  CD1 LEU A 215     109.268   4.254 205.975  1.00  0.00           C  
ATOM     16  CD2 LEU A 215     110.778   2.773 204.662  1.00  0.00           C  
ATOM     17  N   ILE A 216     105.972   1.593 205.054  1.00  0.00           N  
ATOM     18  CA  ILE A 216     104.912   1.955 204.127  1.00  0.00           C  
ATOM     19  C   ILE A 216     103.813   2.678 204.895  1.00  0.00           C  
ATOM     20  O   ILE A 216     103.381   3.767 204.520  1.00  0.00           O  
ATOM     21  CB  ILE A 216     104.264   0.728 203.482  1.00  0.00           C  
ATOM     22  CG1 ILE A 216     105.304  -0.075 202.715  1.00  0.00           C  
ATOM     23  CG2 ILE A 216     103.119   1.177 202.574  1.00  0.00           C  
ATOM     24  CD1 ILE A 216     105.917   0.674 201.601  1.00  0.00           C  
ATOM     25  N   LYS A 217     103.359   2.057 205.977  1.00  0.00           N  
ATOM     26  CA  LYS A 217     102.303   2.651 206.782  1.00  0.00           C  
ATOM     27  C   LYS A 217     102.676   4.048 207.264  1.00  0.00           C  
ATOM     28  O   LYS A 217     101.802   4.899 207.390  1.00  0.00           O  
ATOM     29  CB  LYS A 217     101.957   1.745 207.968  1.00  0.00           C  
ATOM     30  CG  LYS A 217     101.548   0.331 207.554  1.00  0.00           C  
ATOM     31  CD  LYS A 217     100.501  -0.271 208.490  1.00  0.00           C  
ATOM     32  CE  LYS A 217      99.112   0.336 208.252  1.00  0.00           C  
ATOM     33  NZ  LYS A 217      99.039   1.817 208.485  1.00  0.00           N  
ATOM     34  N   GLN A 218     103.965   4.285 207.522  1.00  0.00           N  
ATOM     35  CA  GLN A 218     104.444   5.598 207.970  1.00  0.00           C  
ATOM     36  C   GLN A 218     104.237   6.627 206.860  1.00  0.00           C  
ATOM     37  O   GLN A 218     103.718   7.720 207.094  1.00  0.00           O  
ATOM     38  CB  GLN A 218     105.936   5.553 208.321  1.00  0.00           C  
ATOM     39  CG  GLN A 218     106.304   4.663 209.500  1.00  0.00           C  
ATOM     40  CD  GLN A 218     107.756   4.841 209.942  1.00  0.00           C  
ATOM     41  OE1 GLN A 218     108.147   5.906 210.421  1.00  0.00           O  
ATOM     42  NE2 GLN A 218     108.558   3.794 209.779  1.00  0.00           N  
ATOM     43  N   LEU A 219     104.659   6.271 205.652  1.00  0.00           N  
ATOM     44  CA  LEU A 219     104.515   7.151 204.505  1.00  0.00           C  
ATOM     45  C   LEU A 219     103.045   7.393 204.219  1.00  0.00           C  
ATOM     46  O   LEU A 219     102.669   8.461 203.741  1.00  0.00           O  
ATOM     47  CB  LEU A 219     105.189   6.537 203.274  1.00  0.00           C  
ATOM     48  CG  LEU A 219     106.717   6.502 203.315  1.00  0.00           C  
ATOM     49  CD1 LEU A 219     107.249   5.810 202.075  1.00  0.00           C  
ATOM     50  CD2 LEU A 219     107.258   7.927 203.405  1.00  0.00           C  
ATOM     51  N   GLN A 220     102.211   6.404 204.513  1.00  0.00           N  
ATOM     52  CA  GLN A 220     100.785   6.555 204.272  1.00  0.00           C  
ATOM     53  C   GLN A 220     100.234   7.662 205.157  1.00  0.00           C  
ATOM     54  O   GLN A 220      99.378   8.434 204.738  1.00  0.00           O  
ATOM     55  CB  GLN A 220     100.065   5.232 204.534  1.00  0.00           C  
ATOM     56  CG  GLN A 220     100.517   4.122 203.592  1.00  0.00           C  
ATOM     57  CD  GLN A 220      99.685   2.858 203.703  1.00  0.00           C  
ATOM     58  OE1 GLN A 220      99.612   2.236 204.764  1.00  0.00           O  
ATOM     59  NE2 GLN A 220      99.052   2.469 202.598  1.00  0.00           N  
ATOM     60  N   GLU A 221     100.758   7.744 206.374  1.00  0.00           N  
ATOM     61  CA  GLU A 221     100.348   8.755 207.345  1.00  0.00           C  
ATOM     62  C   GLU A 221     100.677  10.166 206.865  1.00  0.00           C  
ATOM     63  O   GLU A 221     100.117  11.151 207.358  1.00  0.00           O  
ATOM     64  CB  GLU A 221     101.040   8.511 208.698  1.00  0.00           C  
ATOM     65  CG  GLU A 221     100.595   7.237 209.426  1.00  0.00           C  
ATOM     66  CD  GLU A 221     101.368   6.973 210.720  1.00  0.00           C  
ATOM     67  OE1 GLU A 221     101.120   5.916 211.344  1.00  0.00           O  
ATOM     68  OE2 GLU A 221     102.216   7.811 211.114  1.00  0.00           O  
ATOM     69  N   ARG A 222     101.598  10.264 205.915  1.00  0.00           N  
ATOM     70  CA  ARG A 222     101.989  11.562 205.387  1.00  0.00           C  
ATOM     71  C   ARG A 222     101.268  11.788 204.067  1.00  0.00           C  
ATOM     72  O   ARG A 222     101.338  12.875 203.485  1.00  0.00           O  
ATOM     73  CB  ARG A 222     103.512  11.620 205.194  1.00  0.00           C  
ATOM     74  CG  ARG A 222     104.293  11.362 206.482  1.00  0.00           C  
ATOM     75  CD  ARG A 222     105.795  11.351 206.262  1.00  0.00           C  
ATOM     76  NE  ARG A 222     106.337  12.696 206.129  1.00  0.00           N  
ATOM     77  CZ  ARG A 222     106.590  13.503 207.153  1.00  0.00           C  
ATOM     78  NH1 ARG A 222     106.354  13.094 208.392  1.00  0.00           N  
ATOM     79  NH2 ARG A 222     107.079  14.718 206.941  1.00  0.00           N  
ATOM     80  N   GLY A 224     100.559  10.752 203.617  1.00  0.00           N  
ATOM     81  CA  GLY A 224      99.831  10.825 202.361  1.00  0.00           C  
ATOM     82  C   GLY A 224     100.782  10.855 201.182  1.00  0.00           C  
ATOM     83  O   GLY A 224     100.541  11.538 200.186  1.00  0.00           O  
ATOM     84  N   LEU A 225     101.870  10.102 201.301  1.00  0.00           N  
ATOM     85  CA  LEU A 225     102.885  10.046 200.262  1.00  0.00           C  
ATOM     86  C   LEU A 225     102.837   8.748 199.458  1.00  0.00           C  
ATOM     87  O   LEU A 225     103.767   8.439 198.712  1.00  0.00           O  
ATOM     88  CB  LEU A 225     104.274  10.226 200.891  1.00  0.00           C  
ATOM     89  CG  LEU A 225     104.661  11.656 201.298  1.00  0.00           C  
ATOM     90  CD1 LEU A 225     105.929  11.660 202.144  1.00  0.00           C  
ATOM     91  CD2 LEU A 225     104.865  12.485 200.040  1.00  0.00           C  
ATOM     92  N   VAL A 226     101.748   7.998 199.595  1.00  0.00           N  
ATOM     93  CA  VAL A 226     101.623   6.731 198.887  1.00  0.00           C  
ATOM     94  C   VAL A 226     100.370   6.634 198.035  1.00  0.00           C  
ATOM     95  O   VAL A 226      99.270   6.456 198.546  1.00  0.00           O  
ATOM     96  CB  VAL A 226     101.645   5.543 199.877  1.00  0.00           C  
ATOM     97  CG1 VAL A 226     101.337   4.237 199.150  1.00  0.00           C  
ATOM     98  CG2 VAL A 226     103.009   5.468 200.551  1.00  0.00           C  
ATOM     99  N   ALA A 227     100.551   6.746 196.728  1.00  0.00           N  
ATOM    100  CA  ALA A 227      99.447   6.658 195.793  1.00  0.00           C  
ATOM    101  C   ALA A 227      99.060   5.188 195.614  1.00  0.00           C  
ATOM    102  O   ALA A 227      97.976   4.771 196.009  1.00  0.00           O  
ATOM    103  CB  ALA A 227      99.858   7.268 194.461  1.00  0.00           C  
ATOM    104  N   GLN A 228      99.956   4.404 195.022  1.00  0.00           N  
ATOM    105  CA  GLN A 228      99.698   2.989 194.792  1.00  0.00           C  
ATOM    106  C   GLN A 228     100.916   2.153 195.158  1.00  0.00           C  
ATOM    107  O   GLN A 228     102.055   2.610 195.069  1.00  0.00           O  
ATOM    108  CB  GLN A 228      99.367   2.727 193.326  1.00  0.00           C  
ATOM    109  CG  GLN A 228      98.320   3.625 192.729  1.00  0.00           C  
ATOM    110  CD  GLN A 228      98.359   3.611 191.198  1.00  0.00           C  
ATOM    111  OE1 GLN A 228      98.041   2.599 190.557  1.00  0.00           O  
ATOM    112  NE2 GLN A 228      98.763   4.742 190.605  1.00  0.00           N  
ATOM    113  N   VAL A 229     100.662   0.917 195.565  1.00  0.00           N  
ATOM    114  CA  VAL A 229     101.716  -0.010 195.929  1.00  0.00           C  
ATOM    115  C   VAL A 229     101.364  -1.325 195.226  1.00  0.00           C  
ATOM    116  O   VAL A 229     100.246  -1.822 195.329  1.00  0.00           O  
ATOM    117  CB  VAL A 229     101.809  -0.164 197.480  1.00  0.00           C  
ATOM    118  CG1 VAL A 229     100.552  -0.816 198.034  1.00  0.00           C  
ATOM    119  CG2 VAL A 229     103.053  -0.948 197.849  1.00  0.00           C  
ATOM    120  N   THR A 230     102.319  -1.864 194.479  1.00  0.00           N  
ATOM    121  CA  THR A 230     102.107  -3.087 193.712  1.00  0.00           C  
ATOM    122  C   THR A 230     101.711  -4.303 194.538  1.00  0.00           C  
ATOM    123  O   THR A 230     100.794  -5.044 194.174  1.00  0.00           O  
ATOM    124  CB  THR A 230     103.356  -3.435 192.905  1.00  0.00           C  
ATOM    125  OG1 THR A 230     104.440  -3.713 193.799  1.00  0.00           O  
ATOM    126  CG2 THR A 230     103.734  -2.269 192.006  1.00  0.00           C  
ATOM    127  N   ASP A 232     102.416  -4.520 195.637  1.00  0.00           N  
ATOM    128  CA  ASP A 232     102.119  -5.640 196.510  1.00  0.00           C  
ATOM    129  C   ASP A 232     102.543  -5.181 197.877  1.00  0.00           C  
ATOM    130  O   ASP A 232     103.600  -5.567 198.374  1.00  0.00           O  
ATOM    131  CB  ASP A 232     102.921  -6.876 196.116  1.00  0.00           C  
ATOM    132  CG  ASP A 232     102.326  -8.144 196.678  1.00  0.00           C  
ATOM    133  OD1 ASP A 232     101.926  -8.133 197.865  1.00  0.00           O  
ATOM    134  OD2 ASP A 232     102.255  -9.149 195.937  1.00  0.00           O  
ATOM    135  N   GLU A 233     101.712  -4.341 198.475  1.00  0.00           N  
ATOM    136  CA  GLU A 233     102.008  -3.784 199.779  1.00  0.00           C  
ATOM    137  C   GLU A 233     102.555  -4.800 200.766  1.00  0.00           C  
ATOM    138  O   GLU A 233     103.658  -4.623 201.286  1.00  0.00           O  
ATOM    139  CB  GLU A 233     100.771  -3.105 200.362  1.00  0.00           C  
ATOM    140  CG  GLU A 233     101.077  -2.382 201.658  1.00  0.00           C  
ATOM    141  CD  GLU A 233     100.126  -1.248 201.942  1.00  0.00           C  
ATOM    142  OE1 GLU A 233     100.328  -0.573 202.976  1.00  0.00           O  
ATOM    143  OE2 GLU A 233      99.190  -1.033 201.136  1.00  0.00           O  
ATOM    144  N   GLU A 234     101.788  -5.860 201.017  1.00  0.00           N  
ATOM    145  CA  GLU A 234     102.190  -6.904 201.954  1.00  0.00           C  
ATOM    146  C   GLU A 234     103.590  -7.464 201.693  1.00  0.00           C  
ATOM    147  O   GLU A 234     104.497  -7.277 202.510  1.00  0.00           O  
ATOM    148  CB  GLU A 234     101.179  -8.050 201.937  1.00  0.00           C  
ATOM    149  CG  GLU A 234     100.109  -7.973 203.018  1.00  0.00           C  
ATOM    150  CD  GLU A 234      99.437  -9.317 203.239  1.00  0.00           C  
ATOM    151  OE1 GLU A 234     100.168 -10.293 203.513  1.00  0.00           O  
ATOM    152  OE2 GLU A 234      98.192  -9.405 203.140  1.00  0.00           O  
ATOM    153  N   ALA A 235     103.758  -8.159 200.570  1.00  0.00           N  
ATOM    154  CA  ALA A 235     105.050  -8.733 200.216  1.00  0.00           C  
ATOM    155  C   ALA A 235     106.154  -7.695 200.355  1.00  0.00           C  
ATOM    156  O   ALA A 235     107.230  -7.990 200.888  1.00  0.00           O  
ATOM    157  CB  ALA A 235     105.018  -9.251 198.805  1.00  0.00           C  
ATOM    158  N   LEU A 236     105.891  -6.482 199.869  1.00  0.00           N  
ATOM    159  CA  LEU A 236     106.869  -5.402 199.963  1.00  0.00           C  
ATOM    160  C   LEU A 236     107.144  -5.075 201.417  1.00  0.00           C  
ATOM    161  O   LEU A 236     108.295  -4.955 201.833  1.00  0.00           O  
ATOM    162  CB  LEU A 236     106.365  -4.132 199.277  1.00  0.00           C  
ATOM    163  CG  LEU A 236     107.249  -2.903 199.538  1.00  0.00           C  
ATOM    164  CD1 LEU A 236     108.627  -3.139 198.933  1.00  0.00           C  
ATOM    165  CD2 LEU A 236     106.609  -1.648 198.951  1.00  0.00           C  
ATOM    166  N   ALA A 237     106.077  -4.916 202.187  1.00  0.00           N  
ATOM    167  CA  ALA A 237     106.209  -4.597 203.595  1.00  0.00           C  
ATOM    168  C   ALA A 237     107.014  -5.681 204.316  1.00  0.00           C  
ATOM    169  O   ALA A 237     107.907  -5.382 205.116  1.00  0.00           O  
ATOM    170  CB  ALA A 237     104.845  -4.456 204.205  1.00  0.00           C  
ATOM    171  N   GLU A 238     106.694  -6.938 204.021  1.00  0.00           N  
ATOM    172  CA  GLU A 238     107.381  -8.076 204.625  1.00  0.00           C  
ATOM    173  C   GLU A 238     108.851  -8.115 204.209  1.00  0.00           C  
ATOM    174  O   GLU A 238     109.722  -8.451 205.007  1.00  0.00           O  
ATOM    175  CB  GLU A 238     106.696  -9.380 204.205  1.00  0.00           C  
ATOM    176  CG  GLU A 238     107.374 -10.646 204.729  1.00  0.00           C  
ATOM    177  CD  GLU A 238     106.771 -11.925 204.157  1.00  0.00           C  
ATOM    178  OE1 GLU A 238     107.250 -13.024 204.519  1.00  0.00           O  
ATOM    179  OE2 GLU A 238     105.822 -11.832 203.345  1.00  0.00           O  
ATOM    180  N   ARG A 240     109.124  -7.776 202.954  1.00  0.00           N  
ATOM    181  CA  ARG A 240     110.490  -7.784 202.448  1.00  0.00           C  
ATOM    182  C   ARG A 240     111.340  -6.721 203.115  1.00  0.00           C  
ATOM    183  O   ARG A 240     112.455  -6.988 203.548  1.00  0.00           O  
ATOM    184  CB  ARG A 240     110.503  -7.567 200.931  1.00  0.00           C  
ATOM    185  CG  ARG A 240     111.907  -7.443 200.341  1.00  0.00           C  
ATOM    186  CD  ARG A 240     112.700  -8.738 200.450  1.00  0.00           C  
ATOM    187  NE  ARG A 240     114.084  -8.584 200.004  1.00  0.00           N  
ATOM    188  CZ  ARG A 240     115.023  -7.947 200.698  1.00  0.00           C  
ATOM    189  NH1 ARG A 240     114.734  -7.410 201.876  1.00  0.00           N  
ATOM    190  NH2 ARG A 240     116.250  -7.835 200.205  1.00  0.00           N  
ATOM    191  N   LEU A 241     110.816  -5.505 203.180  1.00  0.00           N  
ATOM    192  CA  LEU A 241     111.547  -4.411 203.794  1.00  0.00           C  
ATOM    193  C   LEU A 241     111.919  -4.832 205.198  1.00  0.00           C  
ATOM    194  O   LEU A 241     113.030  -4.578 205.656  1.00  0.00           O  
ATOM    195  CB  LEU A 241     110.680  -3.156 203.817  1.00  0.00           C  
ATOM    196  CG  LEU A 241     110.444  -2.570 202.424  1.00  0.00           C  
ATOM    197  CD1 LEU A 241     109.323  -1.540 202.459  1.00  0.00           C  
ATOM    198  CD2 LEU A 241     111.739  -1.961 201.921  1.00  0.00           C  
ATOM    199  N   ALA A 243     110.983  -5.503 205.866  1.00  0.00           N  
ATOM    200  CA  ALA A 243     111.181  -5.998 207.228  1.00  0.00           C  
ATOM    201  C   ALA A 243     112.392  -6.930 207.328  1.00  0.00           C  
ATOM    202  O   ALA A 243     113.261  -6.737 208.177  1.00  0.00           O  
ATOM    203  CB  ALA A 243     109.926  -6.723 207.699  1.00  0.00           C  
ATOM    204  N   GLN A 244     112.438  -7.937 206.461  1.00  0.00           N  
ATOM    205  CA  GLN A 244     113.539  -8.889 206.445  1.00  0.00           C  
ATOM    206  C   GLN A 244     114.898  -8.206 206.582  1.00  0.00           C  
ATOM    207  O   GLN A 244     115.788  -8.726 207.249  1.00  0.00           O  
ATOM    208  CB  GLN A 244     113.517  -9.697 205.149  1.00  0.00           C  
ATOM    209  CG  GLN A 244     112.329 -10.628 205.006  1.00  0.00           C  
ATOM    210  CD  GLN A 244     112.352 -11.406 203.699  1.00  0.00           C  
ATOM    211  OE1 GLN A 244     113.332 -12.091 203.382  1.00  0.00           O  
ATOM    212  NE2 GLN A 244     111.269 -11.307 202.933  1.00  0.00           N  
ATOM    213  N   GLY A 245     115.062  -7.048 205.948  1.00  0.00           N  
ATOM    214  CA  GLY A 245     116.333  -6.342 206.026  1.00  0.00           C  
ATOM    215  C   GLY A 245     116.426  -5.209 205.022  1.00  0.00           C  
ATOM    216  O   GLY A 245     115.497  -5.016 204.235  1.00  0.00           O  
ATOM    217  N   PRO A 265     117.529  -4.442 205.009  1.00  0.00           N  
ATOM    218  CA  PRO A 265     117.647  -3.337 204.052  1.00  0.00           C  
ATOM    219  C   PRO A 265     117.636  -3.816 202.604  1.00  0.00           C  
ATOM    220  O   PRO A 265     118.042  -4.941 202.307  1.00  0.00           O  
ATOM    221  CB  PRO A 265     118.985  -2.683 204.423  1.00  0.00           C  
ATOM    222  CG  PRO A 265     119.180  -3.039 205.854  1.00  0.00           C  
ATOM    223  CD  PRO A 265     118.696  -4.482 205.903  1.00  0.00           C  
ATOM    224  N   ILE A 266     117.166  -2.952 201.713  1.00  0.00           N  
ATOM    225  CA  ILE A 266     117.111  -3.244 200.288  1.00  0.00           C  
ATOM    226  C   ILE A 266     117.653  -2.052 199.536  1.00  0.00           C  
ATOM    227  O   ILE A 266     118.043  -1.040 200.127  1.00  0.00           O  
ATOM    228  CB  ILE A 266     115.685  -3.437 199.783  1.00  0.00           C  
ATOM    229  CG1 ILE A 266     114.897  -2.142 199.989  1.00  0.00           C  
ATOM    230  CG2 ILE A 266     115.038  -4.615 200.483  1.00  0.00           C  
ATOM    231  CD1 ILE A 266     113.531  -2.164 199.380  1.00  0.00           C  
ATOM    232  N   ALA A 267     117.652  -2.172 198.218  1.00  0.00           N  
ATOM    233  CA  ALA A 267     118.122  -1.098 197.372  1.00  0.00           C  
ATOM    234  C   ALA A 267     116.937  -0.702 196.519  1.00  0.00           C  
ATOM    235  O   ALA A 267     116.273  -1.576 195.957  1.00  0.00           O  
ATOM    236  CB  ALA A 267     119.263  -1.581 196.497  1.00  0.00           C  
ATOM    237  N   LEU A 268     116.647   0.600 196.447  1.00  0.00           N  
ATOM    238  CA  LEU A 268     115.540   1.079 195.630  1.00  0.00           C  
ATOM    239  C   LEU A 268     116.075   2.110 194.662  1.00  0.00           C  
ATOM    240  O   LEU A 268     117.232   2.498 194.748  1.00  0.00           O  
ATOM    241  CB  LEU A 268     114.409   1.674 196.489  1.00  0.00           C  
ATOM    242  CG  LEU A 268     114.533   2.962 197.326  1.00  0.00           C  
ATOM    243  CD1 LEU A 268     113.123   3.419 197.710  1.00  0.00           C  
ATOM    244  CD2 LEU A 268     115.395   2.749 198.580  1.00  0.00           C  
ATOM    245  N   VAL A 269     115.231   2.562 193.742  1.00  0.00           N  
ATOM    246  CA  VAL A 269     115.658   3.529 192.741  1.00  0.00           C  
ATOM    247  C   VAL A 269     114.564   4.492 192.369  1.00  0.00           C  
ATOM    248  O   VAL A 269     113.381   4.163 192.482  1.00  0.00           O  
ATOM    249  CB  VAL A 269     116.037   2.840 191.406  1.00  0.00           C  
ATOM    250  CG1 VAL A 269     116.762   3.811 190.503  1.00  0.00           C  
ATOM    251  CG2 VAL A 269     116.878   1.647 191.661  1.00  0.00           C  
ATOM    252  N   CYS A 270     114.971   5.682 191.932  1.00  0.00           N  
ATOM    253  CA  CYS A 270     114.033   6.665 191.410  1.00  0.00           C  
ATOM    254  C   CYS A 270     114.724   7.327 190.240  1.00  0.00           C  
ATOM    255  O   CYS A 270     115.916   7.632 190.299  1.00  0.00           O  
ATOM    256  CB  CYS A 270     113.622   7.732 192.412  1.00  0.00           C  
ATOM    257  SG  CYS A 270     112.162   8.619 191.760  1.00  0.00           S  
ATOM    258  N   GLY A 272     113.976   7.542 189.167  1.00  0.00           N  
ATOM    259  CA  GLY A 272     114.574   8.142 187.997  1.00  0.00           C  
ATOM    260  C   GLY A 272     114.059   9.519 187.681  1.00  0.00           C  
ATOM    261  O   GLY A 272     112.909   9.854 187.957  1.00  0.00           O  
ATOM    262  N   PHE A 273     114.936  10.315 187.090  1.00  0.00           N  
ATOM    263  CA  PHE A 273     114.616  11.668 186.704  1.00  0.00           C  
ATOM    264  C   PHE A 273     115.219  11.873 185.318  1.00  0.00           C  
ATOM    265  O   PHE A 273     116.405  11.604 185.108  1.00  0.00           O  
ATOM    266  CB  PHE A 273     115.260  12.648 187.678  1.00  0.00           C  
ATOM    267  CG  PHE A 273     114.912  12.408 189.104  1.00  0.00           C  
ATOM    268  CD1 PHE A 273     113.736  12.914 189.641  1.00  0.00           C  
ATOM    269  CD2 PHE A 273     115.770  11.683 189.927  1.00  0.00           C  
ATOM    270  CE1 PHE A 273     113.411  12.706 190.993  1.00  0.00           C  
ATOM    271  CE2 PHE A 273     115.464  11.461 191.280  1.00  0.00           C  
ATOM    272  CZ  PHE A 273     114.281  11.975 191.814  1.00  0.00           C  
ATOM    273  N   ASP A 274     114.419  12.348 184.372  1.00  0.00           N  
ATOM    274  CA  ASP A 274     114.944  12.579 183.034  1.00  0.00           C  
ATOM    275  C   ASP A 274     115.362  14.018 182.806  1.00  0.00           C  
ATOM    276  O   ASP A 274     114.825  14.937 183.411  1.00  0.00           O  
ATOM    277  CB  ASP A 274     113.931  12.178 181.963  1.00  0.00           C  
ATOM    278  CG  ASP A 274     114.237  10.829 181.362  1.00  0.00           C  
ATOM    279  OD1 ASP A 274     113.686  10.511 180.290  1.00  0.00           O  
ATOM    280  OD2 ASP A 274     115.032  10.084 181.965  1.00  0.00           O  
ATOM    281  N   PRO A 275     116.337  14.228 181.921  1.00  0.00           N  
ATOM    282  CA  PRO A 275     116.851  15.562 181.588  1.00  0.00           C  
ATOM    283  C   PRO A 275     115.925  16.359 180.670  1.00  0.00           C  
ATOM    284  O   PRO A 275     116.094  16.338 179.450  1.00  0.00           O  
ATOM    285  CB  PRO A 275     118.180  15.258 180.902  1.00  0.00           C  
ATOM    286  CG  PRO A 275     118.537  13.873 181.406  1.00  0.00           C  
ATOM    287  CD  PRO A 275     117.224  13.180 181.397  1.00  0.00           C  
ATOM    288  N   THR A 276     114.946  17.052 181.244  1.00  0.00           N  
ATOM    289  CA  THR A 276     114.024  17.861 180.446  1.00  0.00           C  
ATOM    290  C   THR A 276     114.476  19.326 180.499  1.00  0.00           C  
ATOM    291  O   THR A 276     114.184  20.109 179.591  1.00  0.00           O  
ATOM    292  CB  THR A 276     112.564  17.743 180.970  1.00  0.00           C  
ATOM    293  OG1 THR A 276     112.113  16.391 180.841  1.00  0.00           O  
ATOM    294  CG2 THR A 276     111.626  18.639 180.173  1.00  0.00           C  
ATOM    295  N   ALA A 277     115.212  19.665 181.559  1.00  0.00           N  
ATOM    296  CA  ALA A 277     115.730  21.012 181.796  1.00  0.00           C  
ATOM    297  C   ALA A 277     117.140  20.920 182.360  1.00  0.00           C  
ATOM    298  O   ALA A 277     117.674  19.825 182.484  1.00  0.00           O  
ATOM    299  CB  ALA A 277     114.833  21.749 182.778  1.00  0.00           C  
ATOM    300  N   ASP A 278     117.737  22.065 182.701  1.00  0.00           N  
ATOM    301  CA  ASP A 278     119.096  22.091 183.265  1.00  0.00           C  
ATOM    302  C   ASP A 278     119.053  22.112 184.795  1.00  0.00           C  
ATOM    303  O   ASP A 278     120.039  22.429 185.469  1.00  0.00           O  
ATOM    304  CB  ASP A 278     119.888  23.301 182.733  1.00  0.00           C  
ATOM    305  CG  ASP A 278     119.472  24.619 183.366  1.00  0.00           C  
ATOM    306  OD1 ASP A 278     118.259  24.913 183.424  1.00  0.00           O  
ATOM    307  OD2 ASP A 278     120.374  25.370 183.794  1.00  0.00           O  
ATOM    308  N   SER A 279     117.889  21.755 185.324  1.00  0.00           N  
ATOM    309  CA  SER A 279     117.655  21.704 186.757  1.00  0.00           C  
ATOM    310  C   SER A 279     116.336  20.976 186.993  1.00  0.00           C  
ATOM    311  O   SER A 279     115.520  20.843 186.083  1.00  0.00           O  
ATOM    312  CB  SER A 279     117.574  23.128 187.331  1.00  0.00           C  
ATOM    313  OG  SER A 279     116.968  23.160 188.621  1.00  0.00           O  
ATOM    314  N   LEU A 280     116.144  20.478 188.209  1.00  0.00           N  
ATOM    315  CA  LEU A 280     114.903  19.810 188.565  1.00  0.00           C  
ATOM    316  C   LEU A 280     114.042  20.903 189.198  1.00  0.00           C  
ATOM    317  O   LEU A 280     114.503  22.041 189.357  1.00  0.00           O  
ATOM    318  CB  LEU A 280     115.161  18.699 189.588  1.00  0.00           C  
ATOM    319  CG  LEU A 280     115.974  17.467 189.177  1.00  0.00           C  
ATOM    320  CD1 LEU A 280     116.076  16.552 190.376  1.00  0.00           C  
ATOM    321  CD2 LEU A 280     115.323  16.736 188.009  1.00  0.00           C  
ATOM    322  N   HIS A 281     112.799  20.582 189.544  1.00  0.00           N  
ATOM    323  CA  HIS A 281     111.953  21.574 190.187  1.00  0.00           C  
ATOM    324  C   HIS A 281     111.275  21.079 191.457  1.00  0.00           C  
ATOM    325  O   HIS A 281     111.672  20.064 192.029  1.00  0.00           O  
ATOM    326  CB  HIS A 281     110.922  22.140 189.213  1.00  0.00           C  
ATOM    327  CG  HIS A 281     110.155  21.105 188.462  1.00  0.00           C  
ATOM    328  ND1 HIS A 281     109.316  20.206 189.082  1.00  0.00           N  
ATOM    329  CD2 HIS A 281     110.054  20.862 187.134  1.00  0.00           C  
ATOM    330  CE1 HIS A 281     108.726  19.457 188.166  1.00  0.00           C  
ATOM    331  NE2 HIS A 281     109.156  19.836 186.976  1.00  0.00           N  
ATOM    332  N   LEU A 282     110.261  21.811 191.902  1.00  0.00           N  
ATOM    333  CA  LEU A 282     109.567  21.476 193.134  1.00  0.00           C  
ATOM    334  C   LEU A 282     108.892  20.118 193.064  1.00  0.00           C  
ATOM    335  O   LEU A 282     108.768  19.422 194.076  1.00  0.00           O  
ATOM    336  CB  LEU A 282     108.532  22.561 193.455  1.00  0.00           C  
ATOM    337  CG  LEU A 282     108.392  23.087 194.897  1.00  0.00           C  
ATOM    338  CD1 LEU A 282     108.207  21.919 195.851  1.00  0.00           C  
ATOM    339  CD2 LEU A 282     109.614  23.905 195.298  1.00  0.00           C  
ATOM    340  N   GLY A 283     108.457  19.730 191.871  1.00  0.00           N  
ATOM    341  CA  GLY A 283     107.776  18.452 191.733  1.00  0.00           C  
ATOM    342  C   GLY A 283     108.682  17.287 192.060  1.00  0.00           C  
ATOM    343  O   GLY A 283     108.349  16.410 192.863  1.00  0.00           O  
ATOM    344  N   HIS A 284     109.848  17.317 191.424  1.00  0.00           N  
ATOM    345  CA  HIS A 284     110.892  16.309 191.550  1.00  0.00           C  
ATOM    346  C   HIS A 284     111.367  16.110 192.976  1.00  0.00           C  
ATOM    347  O   HIS A 284     111.778  15.014 193.355  1.00  0.00           O  
ATOM    348  CB  HIS A 284     112.066  16.720 190.676  1.00  0.00           C  
ATOM    349  CG  HIS A 284     111.676  17.033 189.268  1.00  0.00           C  
ATOM    350  ND1 HIS A 284     112.461  17.791 188.427  1.00  0.00           N  
ATOM    351  CD2 HIS A 284     110.582  16.686 188.550  1.00  0.00           C  
ATOM    352  CE1 HIS A 284     111.867  17.897 187.252  1.00  0.00           C  
ATOM    353  NE2 HIS A 284     110.726  17.235 187.301  1.00  0.00           N  
ATOM    354  N   LEU A 285     111.314  17.172 193.767  1.00  0.00           N  
ATOM    355  CA  LEU A 285     111.758  17.101 195.146  1.00  0.00           C  
ATOM    356  C   LEU A 285     110.916  16.133 195.983  1.00  0.00           C  
ATOM    357  O   LEU A 285     111.351  15.669 197.041  1.00  0.00           O  
ATOM    358  CB  LEU A 285     111.741  18.500 195.763  1.00  0.00           C  
ATOM    359  CG  LEU A 285     112.477  18.661 197.092  1.00  0.00           C  
ATOM    360  CD1 LEU A 285     113.905  18.145 196.960  1.00  0.00           C  
ATOM    361  CD2 LEU A 285     112.486  20.123 197.490  1.00  0.00           C  
ATOM    362  N   VAL A 286     109.720  15.809 195.514  1.00  0.00           N  
ATOM    363  CA  VAL A 286     108.894  14.899 196.283  1.00  0.00           C  
ATOM    364  C   VAL A 286     109.534  13.513 196.284  1.00  0.00           C  
ATOM    365  O   VAL A 286     109.994  13.051 197.330  1.00  0.00           O  
ATOM    366  CB  VAL A 286     107.455  14.826 195.731  1.00  0.00           C  
ATOM    367  CG1 VAL A 286     106.552  14.127 196.732  1.00  0.00           C  
ATOM    368  CG2 VAL A 286     106.942  16.221 195.455  1.00  0.00           C  
ATOM    369  N   PRO A 288     109.606  12.846 195.111  1.00  0.00           N  
ATOM    370  CA  PRO A 288     110.206  11.507 195.014  1.00  0.00           C  
ATOM    371  C   PRO A 288     111.615  11.496 195.600  1.00  0.00           C  
ATOM    372  O   PRO A 288     111.974  10.611 196.374  1.00  0.00           O  
ATOM    373  CB  PRO A 288     110.247  11.250 193.511  1.00  0.00           C  
ATOM    374  CG  PRO A 288     109.191  12.133 192.973  1.00  0.00           C  
ATOM    375  CD  PRO A 288     109.338  13.380 193.767  1.00  0.00           C  
ATOM    376  N   LEU A 289     112.408  12.488 195.214  1.00  0.00           N  
ATOM    377  CA  LEU A 289     113.779  12.593 195.682  1.00  0.00           C  
ATOM    378  C   LEU A 289     113.814  12.515 197.195  1.00  0.00           C  
ATOM    379  O   LEU A 289     114.519  11.691 197.773  1.00  0.00           O  
ATOM    380  CB  LEU A 289     114.406  13.924 195.252  1.00  0.00           C  
ATOM    381  CG  LEU A 289     115.928  13.968 195.025  1.00  0.00           C  
ATOM    382  CD1 LEU A 289     116.411  15.380 195.286  1.00  0.00           C  
ATOM    383  CD2 LEU A 289     116.665  12.987 195.926  1.00  0.00           C  
ATOM    384  N   LEU A 290     113.056  13.390 197.835  1.00  0.00           N  
ATOM    385  CA  LEU A 290     113.022  13.420 199.284  1.00  0.00           C  
ATOM    386  C   LEU A 290     112.578  12.057 199.818  1.00  0.00           C  
ATOM    387  O   LEU A 290     112.941  11.648 200.927  1.00  0.00           O  
ATOM    388  CB  LEU A 290     112.087  14.549 199.751  1.00  0.00           C  
ATOM    389  CG  LEU A 290     112.720  15.802 200.391  1.00  0.00           C  
ATOM    390  CD1 LEU A 290     114.052  16.144 199.755  1.00  0.00           C  
ATOM    391  CD2 LEU A 290     111.745  16.976 200.258  1.00  0.00           C  
ATOM    392  N   CYS A 291     111.811  11.343 199.007  1.00  0.00           N  
ATOM    393  CA  CYS A 291     111.326  10.038 199.399  1.00  0.00           C  
ATOM    394  C   CYS A 291     112.460   9.017 199.460  1.00  0.00           C  
ATOM    395  O   CYS A 291     112.482   8.162 200.342  1.00  0.00           O  
ATOM    396  CB  CYS A 291     110.247   9.588 198.436  1.00  0.00           C  
ATOM    397  SG  CYS A 291     108.735   9.326 199.286  1.00  0.00           S  
ATOM    398  N   LEU A 292     113.396   9.084 198.523  1.00  0.00           N  
ATOM    399  CA  LEU A 292     114.525   8.168 198.587  1.00  0.00           C  
ATOM    400  C   LEU A 292     115.218   8.383 199.937  1.00  0.00           C  
ATOM    401  O   LEU A 292     115.435   7.437 200.687  1.00  0.00           O  
ATOM    402  CB  LEU A 292     115.514   8.431 197.455  1.00  0.00           C  
ATOM    403  CG  LEU A 292     115.073   8.006 196.059  1.00  0.00           C  
ATOM    404  CD1 LEU A 292     116.298   8.020 195.169  1.00  0.00           C  
ATOM    405  CD2 LEU A 292     114.454   6.611 196.073  1.00  0.00           C  
ATOM    406  N   LYS A 293     115.555   9.631 200.246  1.00  0.00           N  
ATOM    407  CA  LYS A 293     116.192   9.946 201.520  1.00  0.00           C  
ATOM    408  C   LYS A 293     115.386   9.348 202.684  1.00  0.00           C  
ATOM    409  O   LYS A 293     115.963   8.810 203.638  1.00  0.00           O  
ATOM    410  CB  LYS A 293     116.323  11.466 201.691  1.00  0.00           C  
ATOM    411  CG  LYS A 293     117.008  11.881 202.991  1.00  0.00           C  
ATOM    412  CD  LYS A 293     118.361  11.190 203.130  1.00  0.00           C  
ATOM    413  CE  LYS A 293     118.966  11.372 204.520  1.00  0.00           C  
ATOM    414  NZ  LYS A 293     120.123  10.454 204.758  1.00  0.00           N  
ATOM    415  N   ARG A 294     114.056   9.438 202.608  1.00  0.00           N  
ATOM    416  CA  ARG A 294     113.207   8.874 203.659  1.00  0.00           C  
ATOM    417  C   ARG A 294     113.463   7.378 203.792  1.00  0.00           C  
ATOM    418  O   ARG A 294     113.521   6.850 204.904  1.00  0.00           O  
ATOM    419  CB  ARG A 294     111.716   9.116 203.378  1.00  0.00           C  
ATOM    420  CG  ARG A 294     111.269  10.543 203.653  1.00  0.00           C  
ATOM    421  CD  ARG A 294     109.752  10.731 203.541  1.00  0.00           C  
ATOM    422  NE  ARG A 294     109.436  12.105 203.139  1.00  0.00           N  
ATOM    423  CZ  ARG A 294     109.503  13.170 203.934  1.00  0.00           C  
ATOM    424  NH1 ARG A 294     109.859  13.051 205.210  1.00  0.00           N  
ATOM    425  NH2 ARG A 294     109.254  14.370 203.436  1.00  0.00           N  
ATOM    426  N   PHE A 295     113.617   6.700 202.658  1.00  0.00           N  
ATOM    427  CA  PHE A 295     113.883   5.269 202.661  1.00  0.00           C  
ATOM    428  C   PHE A 295     115.278   5.049 203.223  1.00  0.00           C  
ATOM    429  O   PHE A 295     115.492   4.200 204.099  1.00  0.00           O  
ATOM    430  CB  PHE A 295     113.780   4.708 201.235  1.00  0.00           C  
ATOM    431  CG  PHE A 295     112.408   4.187 200.885  1.00  0.00           C  
ATOM    432  CD1 PHE A 295     112.013   2.918 201.287  1.00  0.00           C  
ATOM    433  CD2 PHE A 295     111.506   4.973 200.180  1.00  0.00           C  
ATOM    434  CE1 PHE A 295     110.740   2.434 200.994  1.00  0.00           C  
ATOM    435  CE2 PHE A 295     110.229   4.503 199.882  1.00  0.00           C  
ATOM    436  CZ  PHE A 295     109.844   3.228 200.290  1.00  0.00           C  
ATOM    437  N   GLN A 296     116.227   5.835 202.735  1.00  0.00           N  
ATOM    438  CA  GLN A 296     117.596   5.707 203.197  1.00  0.00           C  
ATOM    439  C   GLN A 296     117.630   5.757 204.719  1.00  0.00           C  
ATOM    440  O   GLN A 296     118.150   4.848 205.362  1.00  0.00           O  
ATOM    441  CB  GLN A 296     118.486   6.815 202.607  1.00  0.00           C  
ATOM    442  CG  GLN A 296     119.956   6.663 202.965  1.00  0.00           C  
ATOM    443  CD  GLN A 296     120.857   7.616 202.196  1.00  0.00           C  
ATOM    444  OE1 GLN A 296     120.607   8.821 202.150  1.00  0.00           O  
ATOM    445  NE2 GLN A 296     121.918   7.080 201.595  1.00  0.00           N  
ATOM    446  N   GLN A 297     117.056   6.803 205.297  1.00  0.00           N  
ATOM    447  CA  GLN A 297     117.065   6.930 206.743  1.00  0.00           C  
ATOM    448  C   GLN A 297     116.462   5.730 207.457  1.00  0.00           C  
ATOM    449  O   GLN A 297     116.787   5.473 208.619  1.00  0.00           O  
ATOM    450  CB  GLN A 297     116.335   8.192 207.167  1.00  0.00           C  
ATOM    451  CG  GLN A 297     116.973   9.450 206.670  1.00  0.00           C  
ATOM    452  CD  GLN A 297     116.478  10.653 207.417  1.00  0.00           C  
ATOM    453  OE1 GLN A 297     115.277  10.947 207.432  1.00  0.00           O  
ATOM    454  NE2 GLN A 297     117.397  11.360 208.055  1.00  0.00           N  
ATOM    455  N   ALA A 298     115.578   5.003 206.783  1.00  0.00           N  
ATOM    456  CA  ALA A 298     114.971   3.827 207.392  1.00  0.00           C  
ATOM    457  C   ALA A 298     115.979   2.684 207.280  1.00  0.00           C  
ATOM    458  O   ALA A 298     115.719   1.555 207.700  1.00  0.00           O  
ATOM    459  CB  ALA A 298     113.670   3.468 206.684  1.00  0.00           C  
ATOM    460  N   GLY A 305     117.138   3.006 206.710  1.00  0.00           N  
ATOM    461  CA  GLY A 305     118.198   2.033 206.557  1.00  0.00           C  
ATOM    462  C   GLY A 305     118.392   1.460 205.162  1.00  0.00           C  
ATOM    463  O   GLY A 305     119.298   0.645 204.949  1.00  0.00           O  
ATOM    464  N   HIS A 306     117.567   1.872 204.202  1.00  0.00           N  
ATOM    465  CA  HIS A 306     117.705   1.334 202.856  1.00  0.00           C  
ATOM    466  C   HIS A 306     118.735   2.081 202.010  1.00  0.00           C  
ATOM    467  O   HIS A 306     119.252   3.119 202.423  1.00  0.00           O  
ATOM    468  CB  HIS A 306     116.331   1.294 202.202  1.00  0.00           C  
ATOM    469  CG  HIS A 306     115.322   0.560 203.026  1.00  0.00           C  
ATOM    470  ND1 HIS A 306     115.383  -0.803 203.231  1.00  0.00           N  
ATOM    471  CD2 HIS A 306     114.294   1.008 203.787  1.00  0.00           C  
ATOM    472  CE1 HIS A 306     114.441  -1.162 204.084  1.00  0.00           C  
ATOM    473  NE2 HIS A 306     113.766  -0.083 204.437  1.00  0.00           N  
ATOM    474  N   LYS A 307     119.059   1.526 200.842  1.00  0.00           N  
ATOM    475  CA  LYS A 307     120.051   2.120 199.940  1.00  0.00           C  
ATOM    476  C   LYS A 307     119.337   2.720 198.729  1.00  0.00           C  
ATOM    477  O   LYS A 307     118.694   2.007 197.954  1.00  0.00           O  
ATOM    478  CB  LYS A 307     121.047   1.036 199.507  1.00  0.00           C  
ATOM    479  CG  LYS A 307     122.242   1.470 198.663  1.00  0.00           C  
ATOM    480  CD  LYS A 307     123.137   0.255 198.429  1.00  0.00           C  
ATOM    481  CE  LYS A 307     124.327   0.563 197.563  1.00  0.00           C  
ATOM    482  NZ  LYS A 307     125.338   1.430 198.226  1.00  0.00           N  
ATOM    483  N   PRO A 308     119.426   4.048 198.561  1.00  0.00           N  
ATOM    484  CA  PRO A 308     118.771   4.701 197.435  1.00  0.00           C  
ATOM    485  C   PRO A 308     119.644   4.743 196.213  1.00  0.00           C  
ATOM    486  O   PRO A 308     120.850   4.916 196.304  1.00  0.00           O  
ATOM    487  CB  PRO A 308     118.516   6.093 197.966  1.00  0.00           C  
ATOM    488  CG  PRO A 308     119.769   6.349 198.710  1.00  0.00           C  
ATOM    489  CD  PRO A 308     119.957   5.057 199.492  1.00  0.00           C  
ATOM    490  N   VAL A 309     119.018   4.574 195.065  1.00  0.00           N  
ATOM    491  CA  VAL A 309     119.724   4.641 193.806  1.00  0.00           C  
ATOM    492  C   VAL A 309     119.055   5.802 193.080  1.00  0.00           C  
ATOM    493  O   VAL A 309     117.859   5.746 192.768  1.00  0.00           O  
ATOM    494  CB  VAL A 309     119.545   3.345 192.991  1.00  0.00           C  
ATOM    495  CG1 VAL A 309     120.164   3.502 191.624  1.00  0.00           C  
ATOM    496  CG2 VAL A 309     120.173   2.178 193.733  1.00  0.00           C  
ATOM    497  N   ALA A 310     119.808   6.872 192.856  1.00  0.00           N  
ATOM    498  CA  ALA A 310     119.270   8.026 192.152  1.00  0.00           C  
ATOM    499  C   ALA A 310     119.721   7.895 190.709  1.00  0.00           C  
ATOM    500  O   ALA A 310     120.919   7.953 190.429  1.00  0.00           O  
ATOM    501  CB  ALA A 310     119.803   9.317 192.765  1.00  0.00           C  
ATOM    502  N   LEU A 311     118.769   7.704 189.796  1.00  0.00           N  
ATOM    503  CA  LEU A 311     119.108   7.542 188.385  1.00  0.00           C  
ATOM    504  C   LEU A 311     118.654   8.689 187.512  1.00  0.00           C  
ATOM    505  O   LEU A 311     117.489   9.089 187.556  1.00  0.00           O  
ATOM    506  CB  LEU A 311     118.509   6.247 187.828  1.00  0.00           C  
ATOM    507  CG  LEU A 311     119.010   5.792 186.442  1.00  0.00           C  
ATOM    508  CD1 LEU A 311     118.763   4.304 186.297  1.00  0.00           C  
ATOM    509  CD2 LEU A 311     118.327   6.543 185.313  1.00  0.00           C  
ATOM    510  N   VAL A 312     119.586   9.197 186.709  1.00  0.00           N  
ATOM    511  CA  VAL A 312     119.314  10.276 185.769  1.00  0.00           C  
ATOM    512  C   VAL A 312     119.251   9.621 184.393  1.00  0.00           C  
ATOM    513  O   VAL A 312     120.169   8.901 184.002  1.00  0.00           O  
ATOM    514  CB  VAL A 312     120.436  11.328 185.789  1.00  0.00           C  
ATOM    515  CG1 VAL A 312     120.172  12.407 184.742  1.00  0.00           C  
ATOM    516  CG2 VAL A 312     120.531  11.947 187.177  1.00  0.00           C  
ATOM    517  N   GLY A 313     118.164   9.876 183.667  1.00  0.00           N  
ATOM    518  CA  GLY A 313     117.974   9.281 182.351  1.00  0.00           C  
ATOM    519  C   GLY A 313     118.791   9.803 181.185  1.00  0.00           C  
ATOM    520  O   GLY A 313     118.235  10.322 180.217  1.00  0.00           O  
ATOM    521  N   GLY A 314     120.111   9.651 181.262  1.00  0.00           N  
ATOM    522  CA  GLY A 314     120.969  10.106 180.183  1.00  0.00           C  
ATOM    523  C   GLY A 314     120.567   9.534 178.836  1.00  0.00           C  
ATOM    524  O   GLY A 314     120.929  10.074 177.805  1.00  0.00           O  
ATOM    525  N   ALA A 315     119.821   8.436 178.841  1.00  0.00           N  
ATOM    526  CA  ALA A 315     119.383   7.830 177.596  1.00  0.00           C  
ATOM    527  C   ALA A 315     117.896   8.101 177.346  1.00  0.00           C  
ATOM    528  O   ALA A 315     117.500   8.544 176.261  1.00  0.00           O  
ATOM    529  CB  ALA A 315     119.654   6.330 177.623  1.00  0.00           C  
ATOM    530  N   THR A 316     117.066   7.836 178.347  1.00  0.00           N  
ATOM    531  CA  THR A 316     115.636   8.072 178.181  1.00  0.00           C  
ATOM    532  C   THR A 316     115.347   9.548 177.895  1.00  0.00           C  
ATOM    533  O   THR A 316     114.313   9.881 177.336  1.00  0.00           O  
ATOM    534  CB  THR A 316     114.841   7.619 179.429  1.00  0.00           C  
ATOM    535  OG1 THR A 316     115.662   7.744 180.600  1.00  0.00           O  
ATOM    536  CG2 THR A 316     114.387   6.176 179.273  1.00  0.00           C  
ATOM    537  N   GLY A 317     116.275  10.419 178.277  1.00  0.00           N  
ATOM    538  CA  GLY A 317     116.118  11.841 178.044  1.00  0.00           C  
ATOM    539  C   GLY A 317     116.323  12.190 176.584  1.00  0.00           C  
ATOM    540  O   GLY A 317     116.089  13.322 176.166  1.00  0.00           O  
ATOM    541  N   LEU A 333     116.780  11.221 175.802  1.00  0.00           N  
ATOM    542  CA  LEU A 333     116.975  11.438 174.379  1.00  0.00           C  
ATOM    543  C   LEU A 333     115.734  10.930 173.650  1.00  0.00           C  
ATOM    544  O   LEU A 333     115.635  11.063 172.428  1.00  0.00           O  
ATOM    545  CB  LEU A 333     118.193  10.661 173.872  1.00  0.00           C  
ATOM    546  CG  LEU A 333     119.641  11.175 173.916  1.00  0.00           C  
ATOM    547  CD1 LEU A 333     119.677  12.587 174.415  1.00  0.00           C  
ATOM    548  CD2 LEU A 333     120.505  10.251 174.770  1.00  0.00           C  
ATOM    549  N   ILE A 335     114.796  10.338 174.392  1.00  0.00           N  
ATOM    550  CA  ILE A 335     113.574   9.794 173.787  1.00  0.00           C  
ATOM    551  C   ILE A 335     112.281  10.511 174.212  1.00  0.00           C  
ATOM    552  O   ILE A 335     111.447  10.863 173.361  1.00  0.00           O  
ATOM    553  CB  ILE A 335     113.447   8.257 174.066  1.00  0.00           C  
ATOM    554  CG1 ILE A 335     114.443   7.482 173.197  1.00  0.00           C  
ATOM    555  CG2 ILE A 335     112.047   7.763 173.724  1.00  0.00           C  
ATOM    556  CD1 ILE A 335     115.879   7.784 173.473  1.00  0.00           C  
ATOM    557  N   GLY A 336     112.107  10.703 175.523  1.00  0.00           N  
ATOM    558  CA  GLY A 336     110.940  11.409 176.035  1.00  0.00           C  
ATOM    559  C   GLY A 336     109.757  10.598 176.531  1.00  0.00           C  
ATOM    560  O   GLY A 336     109.038   9.979 175.756  1.00  0.00           O  
ATOM    561  N   ASP A 337     109.539  10.623 177.837  1.00  0.00           N  
ATOM    562  CA  ASP A 337     108.435   9.887 178.422  1.00  0.00           C  
ATOM    563  C   ASP A 337     107.135  10.567 178.014  1.00  0.00           C  
ATOM    564  O   ASP A 337     106.943  11.752 178.272  1.00  0.00           O  
ATOM    565  CB  ASP A 337     108.567   9.864 179.950  1.00  0.00           C  
ATOM    566  CG  ASP A 337     107.490   9.018 180.621  1.00  0.00           C  
ATOM    567  OD1 ASP A 337     107.573   8.817 181.851  1.00  0.00           O  
ATOM    568  OD2 ASP A 337     106.557   8.550 179.928  1.00  0.00           O  
ATOM    569  N   PRO A 338     106.235   9.827 177.346  1.00  0.00           N  
ATOM    570  CA  PRO A 338     104.942  10.353 176.896  1.00  0.00           C  
ATOM    571  C   PRO A 338     103.858  10.119 177.934  1.00  0.00           C  
ATOM    572  O   PRO A 338     102.684  10.409 177.699  1.00  0.00           O  
ATOM    573  CB  PRO A 338     104.674   9.545 175.635  1.00  0.00           C  
ATOM    574  CG  PRO A 338     105.175   8.196 176.032  1.00  0.00           C  
ATOM    575  CD  PRO A 338     106.506   8.519 176.716  1.00  0.00           C  
ATOM    576  N   SER A 339     104.254   9.582 179.081  1.00  0.00           N  
ATOM    577  CA  SER A 339     103.296   9.275 180.126  1.00  0.00           C  
ATOM    578  C   SER A 339     102.409  10.457 180.511  1.00  0.00           C  
ATOM    579  O   SER A 339     102.887  11.489 181.000  1.00  0.00           O  
ATOM    580  CB  SER A 339     104.019   8.714 181.355  1.00  0.00           C  
ATOM    581  OG  SER A 339     104.631   7.475 181.041  1.00  0.00           O  
ATOM    582  N   PHE A 340     101.111  10.276 180.270  1.00  0.00           N  
ATOM    583  CA  PHE A 340     100.084  11.266 180.563  1.00  0.00           C  
ATOM    584  C   PHE A 340     100.333  12.632 179.963  1.00  0.00           C  
ATOM    585  O   PHE A 340      99.727  13.622 180.380  1.00  0.00           O  
ATOM    586  CB  PHE A 340      99.881  11.377 182.066  1.00  0.00           C  
ATOM    587  CG  PHE A 340      99.277  10.150 182.669  1.00  0.00           C  
ATOM    588  CD1 PHE A 340     100.044   9.283 183.440  1.00  0.00           C  
ATOM    589  CD2 PHE A 340      97.949   9.819 182.406  1.00  0.00           C  
ATOM    590  CE1 PHE A 340      99.500   8.101 183.939  1.00  0.00           C  
ATOM    591  CE2 PHE A 340      97.399   8.640 182.901  1.00  0.00           C  
ATOM    592  CZ  PHE A 340      98.175   7.779 183.668  1.00  0.00           C  
ATOM    593  N   LYS A 341     101.233  12.675 178.985  1.00  0.00           N  
ATOM    594  CA  LYS A 341     101.561  13.905 178.283  1.00  0.00           C  
ATOM    595  C   LYS A 341     100.579  13.923 177.133  1.00  0.00           C  
ATOM    596  O   LYS A 341     100.470  12.953 176.383  1.00  0.00           O  
ATOM    597  CB  LYS A 341     102.994  13.875 177.734  1.00  0.00           C  
ATOM    598  CG  LYS A 341     104.031  14.681 178.514  1.00  0.00           C  
ATOM    599  CD  LYS A 341     104.574  13.932 179.714  1.00  0.00           C  
ATOM    600  CE  LYS A 341     105.903  14.534 180.195  1.00  0.00           C  
ATOM    601  NZ  LYS A 341     107.014  14.369 179.202  1.00  0.00           N  
ATOM    602  N   ALA A 342      99.860  15.028 177.001  1.00  0.00           N  
ATOM    603  CA  ALA A 342      98.856  15.157 175.959  1.00  0.00           C  
ATOM    604  C   ALA A 342      99.448  15.291 174.569  1.00  0.00           C  
ATOM    605  O   ALA A 342      98.904  14.762 173.595  1.00  0.00           O  
ATOM    606  CB  ALA A 342      97.964  16.360 176.260  1.00  0.00           C  
ATOM    607  N   ALA A 343     100.568  15.993 174.479  1.00  0.00           N  
ATOM    608  CA  ALA A 343     101.189  16.230 173.190  1.00  0.00           C  
ATOM    609  C   ALA A 343     102.615  15.727 173.047  1.00  0.00           C  
ATOM    610  O   ALA A 343     103.414  15.801 173.980  1.00  0.00           O  
ATOM    611  CB  ALA A 343     101.143  17.711 172.893  1.00  0.00           C  
ATOM    612  N   GLU A 344     102.927  15.230 171.855  1.00  0.00           N  
ATOM    613  CA  GLU A 344     104.262  14.731 171.557  1.00  0.00           C  
ATOM    614  C   GLU A 344     105.284  15.720 172.121  1.00  0.00           C  
ATOM    615  O   GLU A 344     105.001  16.906 172.244  1.00  0.00           O  
ATOM    616  CB  GLU A 344     104.450  14.611 170.041  1.00  0.00           C  
ATOM    617  CG  GLU A 344     105.710  13.866 169.614  1.00  0.00           C  
ATOM    618  CD  GLU A 344     105.554  12.360 169.704  1.00  0.00           C  
ATOM    619  OE1 GLU A 344     106.568  11.645 169.563  1.00  0.00           O  
ATOM    620  OE2 GLU A 344     104.416  11.889 169.909  1.00  0.00           O  
ATOM    621  N   ARG A 345     106.464  15.228 172.477  1.00  0.00           N  
ATOM    622  CA  ARG A 345     107.504  16.094 173.007  1.00  0.00           C  
ATOM    623  C   ARG A 345     108.550  16.262 171.912  1.00  0.00           C  
ATOM    624  O   ARG A 345     108.627  15.448 170.994  1.00  0.00           O  
ATOM    625  CB  ARG A 345     108.119  15.470 174.263  1.00  0.00           C  
ATOM    626  CG  ARG A 345     108.181  16.405 175.481  1.00  0.00           C  
ATOM    627  CD  ARG A 345     106.795  16.933 175.888  1.00  0.00           C  
ATOM    628  NE  ARG A 345     106.758  17.413 177.272  1.00  0.00           N  
ATOM    629  CZ  ARG A 345     105.649  17.777 177.914  1.00  0.00           C  
ATOM    630  NH1 ARG A 345     104.477  17.725 177.296  1.00  0.00           N  
ATOM    631  NH2 ARG A 345     105.705  18.171 179.184  1.00  0.00           N  
ATOM    632  N   LYS A 407     109.342  17.323 171.992  1.00  0.00           N  
ATOM    633  CA  LYS A 407     110.360  17.568 170.978  1.00  0.00           C  
ATOM    634  C   LYS A 407     111.712  17.093 171.490  1.00  0.00           C  
ATOM    635  O   LYS A 407     112.030  17.246 172.667  1.00  0.00           O  
ATOM    636  CB  LYS A 407     110.407  19.059 170.625  1.00  0.00           C  
ATOM    637  CG  LYS A 407     111.242  19.391 169.394  1.00  0.00           C  
ATOM    638  CD  LYS A 407     111.282  20.899 169.148  1.00  0.00           C  
ATOM    639  CE  LYS A 407     112.343  21.277 168.117  1.00  0.00           C  
ATOM    640  NZ  LYS A 407     112.493  22.758 167.979  1.00  0.00           N  
ATOM    641  N   LEU A 408     112.501  16.519 170.588  1.00  0.00           N  
ATOM    642  CA  LEU A 408     113.807  15.968 170.924  1.00  0.00           C  
ATOM    643  C   LEU A 408     114.912  16.989 171.127  1.00  0.00           C  
ATOM    644  O   LEU A 408     115.170  17.805 170.252  1.00  0.00           O  
ATOM    645  CB  LEU A 408     114.246  14.992 169.834  1.00  0.00           C  
ATOM    646  CG  LEU A 408     113.236  13.976 169.298  1.00  0.00           C  
ATOM    647  CD1 LEU A 408     113.979  13.019 168.392  1.00  0.00           C  
ATOM    648  CD2 LEU A 408     112.562  13.206 170.431  1.00  0.00           C  
ATOM    649  N   ASN A 418     115.580  16.925 172.271  1.00  0.00           N  
ATOM    650  CA  ASN A 418     116.680  17.841 172.545  1.00  0.00           C  
ATOM    651  C   ASN A 418     117.991  17.262 172.051  1.00  0.00           C  
ATOM    652  O   ASN A 418     118.180  16.047 172.049  1.00  0.00           O  
ATOM    653  CB  ASN A 418     116.793  18.118 174.037  1.00  0.00           C  
ATOM    654  CG  ASN A 418     115.747  19.071 174.516  1.00  0.00           C  
ATOM    655  OD1 ASN A 418     115.724  20.231 174.108  1.00  0.00           O  
ATOM    656  ND2 ASN A 418     114.862  18.593 175.381  1.00  0.00           N  
ATOM    657  N   THR A 419     118.904  18.135 171.642  1.00  0.00           N  
ATOM    658  CA  THR A 419     120.193  17.688 171.145  1.00  0.00           C  
ATOM    659  C   THR A 419     120.913  16.792 172.137  1.00  0.00           C  
ATOM    660  O   THR A 419     120.720  16.889 173.346  1.00  0.00           O  
ATOM    661  CB  THR A 419     121.092  18.870 170.799  1.00  0.00           C  
ATOM    662  OG1 THR A 419     121.022  19.851 171.840  1.00  0.00           O  
ATOM    663  CG2 THR A 419     120.652  19.483 169.487  1.00  0.00           C  
ATOM    664  N   GLU A 420     121.737  15.906 171.597  1.00  0.00           N  
ATOM    665  CA  GLU A 420     122.503  14.968 172.399  1.00  0.00           C  
ATOM    666  C   GLU A 420     123.405  15.750 173.348  1.00  0.00           C  
ATOM    667  O   GLU A 420     123.570  15.379 174.504  1.00  0.00           O  
ATOM    668  CB  GLU A 420     123.332  14.080 171.463  1.00  0.00           C  
ATOM    669  CG  GLU A 420     123.612  12.668 171.971  1.00  0.00           C  
ATOM    670  CD  GLU A 420     123.826  11.660 170.837  1.00  0.00           C  
ATOM    671  OE1 GLU A 420     124.101  10.480 171.141  1.00  0.00           O  
ATOM    672  OE2 GLU A 420     123.712  12.037 169.647  1.00  0.00           O  
ATOM    673  N   GLU A 421     123.959  16.853 172.854  1.00  0.00           N  
ATOM    674  CA  GLU A 421     124.865  17.709 173.622  1.00  0.00           C  
ATOM    675  C   GLU A 421     124.191  18.465 174.767  1.00  0.00           C  
ATOM    676  O   GLU A 421     124.757  18.600 175.852  1.00  0.00           O  
ATOM    677  CB  GLU A 421     125.550  18.702 172.680  1.00  0.00           C  
ATOM    678  CG  GLU A 421     126.317  18.018 171.552  1.00  0.00           C  
ATOM    679  CD  GLU A 421     125.405  17.273 170.577  1.00  0.00           C  
ATOM    680  OE1 GLU A 421     125.915  16.397 169.839  1.00  0.00           O  
ATOM    681  OE2 GLU A 421     124.184  17.567 170.542  1.00  0.00           O  
ATOM    682  N   THR A 422     122.988  18.967 174.520  1.00  0.00           N  
ATOM    683  CA  THR A 422     122.244  19.686 175.540  1.00  0.00           C  
ATOM    684  C   THR A 422     121.838  18.749 176.680  1.00  0.00           C  
ATOM    685  O   THR A 422     121.951  19.099 177.854  1.00  0.00           O  
ATOM    686  CB  THR A 422     120.979  20.312 174.947  1.00  0.00           C  
ATOM    687  OG1 THR A 422     121.338  21.426 174.121  1.00  0.00           O  
ATOM    688  CG2 THR A 422     120.032  20.754 176.053  1.00  0.00           C  
ATOM    689  N   VAL A 423     121.359  17.560 176.337  1.00  0.00           N  
ATOM    690  CA  VAL A 423     120.946  16.626 177.366  1.00  0.00           C  
ATOM    691  C   VAL A 423     122.138  16.291 178.248  1.00  0.00           C  
ATOM    692  O   VAL A 423     122.027  16.254 179.472  1.00  0.00           O  
ATOM    693  CB  VAL A 423     120.365  15.328 176.762  1.00  0.00           C  
ATOM    694  CG1 VAL A 423     120.247  14.260 177.840  1.00  0.00           C  
ATOM    695  CG2 VAL A 423     118.988  15.599 176.183  1.00  0.00           C  
ATOM    696  N   GLN A 424     123.286  16.063 177.624  1.00  0.00           N  
ATOM    697  CA  GLN A 424     124.481  15.734 178.376  1.00  0.00           C  
ATOM    698  C   GLN A 424     124.675  16.801 179.445  1.00  0.00           C  
ATOM    699  O   GLN A 424     124.717  16.483 180.634  1.00  0.00           O  
ATOM    700  CB  GLN A 424     125.687  15.673 177.440  1.00  0.00           C  
ATOM    701  CG  GLN A 424     126.903  14.968 178.023  1.00  0.00           C  
ATOM    702  CD  GLN A 424     126.552  13.679 178.755  1.00  0.00           C  
ATOM    703  OE1 GLN A 424     126.003  13.712 179.861  1.00  0.00           O  
ATOM    704  NE2 GLN A 424     126.865  12.536 178.140  1.00  0.00           N  
ATOM    705  N   GLU A 425     124.776  18.062 179.015  1.00  0.00           N  
ATOM    706  CA  GLU A 425     124.952  19.208 179.919  1.00  0.00           C  
ATOM    707  C   GLU A 425     123.925  19.160 181.052  1.00  0.00           C  
ATOM    708  O   GLU A 425     124.269  19.270 182.234  1.00  0.00           O  
ATOM    709  CB  GLU A 425     124.780  20.531 179.156  1.00  0.00           C  
ATOM    710  CG  GLU A 425     125.961  20.964 178.293  1.00  0.00           C  
ATOM    711  CD  GLU A 425     125.690  22.268 177.532  1.00  0.00           C  
ATOM    712  OE1 GLU A 425     125.112  23.203 178.134  1.00  0.00           O  
ATOM    713  OE2 GLU A 425     126.065  22.366 176.338  1.00  0.00           O  
ATOM    714  N   TRP A 426     122.658  19.011 180.682  1.00  0.00           N  
ATOM    715  CA  TRP A 426     121.602  18.938 181.670  1.00  0.00           C  
ATOM    716  C   TRP A 426     121.833  17.743 182.589  1.00  0.00           C  
ATOM    717  O   TRP A 426     121.783  17.861 183.813  1.00  0.00           O  
ATOM    718  CB  TRP A 426     120.250  18.788 180.986  1.00  0.00           C  
ATOM    719  CG  TRP A 426     119.763  20.010 180.279  1.00  0.00           C  
ATOM    720  CD1 TRP A 426     120.271  21.272 180.371  1.00  0.00           C  
ATOM    721  CD2 TRP A 426     118.608  20.102 179.437  1.00  0.00           C  
ATOM    722  NE1 TRP A 426     119.499  22.151 179.645  1.00  0.00           N  
ATOM    723  CE2 TRP A 426     118.473  21.457 179.060  1.00  0.00           C  
ATOM    724  CE3 TRP A 426     117.673  19.171 178.966  1.00  0.00           C  
ATOM    725  CZ2 TRP A 426     117.441  21.904 178.235  1.00  0.00           C  
ATOM    726  CZ3 TRP A 426     116.647  19.615 178.145  1.00  0.00           C  
ATOM    727  CH2 TRP A 426     116.539  20.972 177.789  1.00  0.00           C  
ATOM    728  N   VAL A 427     122.080  16.587 181.987  1.00  0.00           N  
ATOM    729  CA  VAL A 427     122.312  15.375 182.751  1.00  0.00           C  
ATOM    730  C   VAL A 427     123.279  15.642 183.886  1.00  0.00           C  
ATOM    731  O   VAL A 427     123.001  15.300 185.038  1.00  0.00           O  
ATOM    732  CB  VAL A 427     122.862  14.253 181.852  1.00  0.00           C  
ATOM    733  CG1 VAL A 427     123.521  13.169 182.690  1.00  0.00           C  
ATOM    734  CG2 VAL A 427     121.724  13.655 181.040  1.00  0.00           C  
ATOM    735  N   ASP A 429     124.400  16.273 183.562  1.00  0.00           N  
ATOM    736  CA  ASP A 429     125.414  16.580 184.560  1.00  0.00           C  
ATOM    737  C   ASP A 429     124.971  17.542 185.657  1.00  0.00           C  
ATOM    738  O   ASP A 429     125.354  17.389 186.819  1.00  0.00           O  
ATOM    739  CB  ASP A 429     126.665  17.124 183.887  1.00  0.00           C  
ATOM    740  CG  ASP A 429     127.819  16.172 183.989  1.00  0.00           C  
ATOM    741  OD1 ASP A 429     127.809  15.144 183.271  1.00  0.00           O  
ATOM    742  OD2 ASP A 429     128.725  16.447 184.807  1.00  0.00           O  
ATOM    743  N   LYS A 431     124.171  18.538 185.292  1.00  0.00           N  
ATOM    744  CA  LYS A 431     123.702  19.502 186.273  1.00  0.00           C  
ATOM    745  C   LYS A 431     122.787  18.818 187.285  1.00  0.00           C  
ATOM    746  O   LYS A 431     122.742  19.212 188.449  1.00  0.00           O  
ATOM    747  CB  LYS A 431     122.962  20.662 185.586  1.00  0.00           C  
ATOM    748  CG  LYS A 431     123.827  21.521 184.645  1.00  0.00           C  
ATOM    749  CD  LYS A 431     123.091  22.794 184.204  1.00  0.00           C  
ATOM    750  CE  LYS A 431     123.997  23.720 183.388  1.00  0.00           C  
ATOM    751  NZ  LYS A 431     123.405  25.078 183.154  1.00  0.00           N  
ATOM    752  N   ILE A 432     122.073  17.785 186.844  1.00  0.00           N  
ATOM    753  CA  ILE A 432     121.153  17.067 187.718  1.00  0.00           C  
ATOM    754  C   ILE A 432     121.874  16.159 188.702  1.00  0.00           C  
ATOM    755  O   ILE A 432     121.550  16.151 189.892  1.00  0.00           O  
ATOM    756  CB  ILE A 432     120.194  16.155 186.937  1.00  0.00           C  
ATOM    757  CG1 ILE A 432     119.664  16.862 185.679  1.00  0.00           C  
ATOM    758  CG2 ILE A 432     119.069  15.702 187.869  1.00  0.00           C  
ATOM    759  CD1 ILE A 432     118.500  17.796 185.912  1.00  0.00           C  
ATOM    760  N   ARG A 433     122.832  15.374 188.205  1.00  0.00           N  
ATOM    761  CA  ARG A 433     123.548  14.450 189.081  1.00  0.00           C  
ATOM    762  C   ARG A 433     124.000  15.224 190.283  1.00  0.00           C  
ATOM    763  O   ARG A 433     123.611  14.933 191.417  1.00  0.00           O  
ATOM    764  CB  ARG A 433     124.775  13.842 188.398  1.00  0.00           C  
ATOM    765  CG  ARG A 433     125.057  14.398 187.021  1.00  0.00           C  
ATOM    766  CD  ARG A 433     126.555  14.489 186.738  1.00  0.00           C  
ATOM    767  NE  ARG A 433     127.233  13.199 186.752  1.00  0.00           N  
ATOM    768  CZ  ARG A 433     128.554  13.070 186.805  1.00  0.00           C  
ATOM    769  NH1 ARG A 433     129.329  14.149 186.851  1.00  0.00           N  
ATOM    770  NH2 ARG A 433     129.104  11.864 186.810  1.00  0.00           N  
ATOM    771  N   LYS A 434     124.815  16.233 190.013  1.00  0.00           N  
ATOM    772  CA  LYS A 434     125.361  17.084 191.046  1.00  0.00           C  
ATOM    773  C   LYS A 434     124.280  17.696 191.924  1.00  0.00           C  
ATOM    774  O   LYS A 434     124.433  17.757 193.144  1.00  0.00           O  
ATOM    775  CB  LYS A 434     126.215  18.164 190.395  1.00  0.00           C  
ATOM    776  CG  LYS A 434     127.376  17.571 189.622  1.00  0.00           C  
ATOM    777  CD  LYS A 434     128.250  18.626 188.988  1.00  0.00           C  
ATOM    778  CE  LYS A 434     129.432  17.975 188.294  1.00  0.00           C  
ATOM    779  NZ  LYS A 434     130.379  18.984 187.736  1.00  0.00           N  
ATOM    780  N   GLN A 435     123.180  18.119 191.307  1.00  0.00           N  
ATOM    781  CA  GLN A 435     122.076  18.735 192.035  1.00  0.00           C  
ATOM    782  C   GLN A 435     121.369  17.783 192.992  1.00  0.00           C  
ATOM    783  O   GLN A 435     120.887  18.198 194.057  1.00  0.00           O  
ATOM    784  CB  GLN A 435     121.049  19.300 191.061  1.00  0.00           C  
ATOM    785  CG  GLN A 435     119.939  20.036 191.758  1.00  0.00           C  
ATOM    786  CD  GLN A 435     118.980  20.684 190.797  1.00  0.00           C  
ATOM    787  OE1 GLN A 435     117.987  20.083 190.393  1.00  0.00           O  
ATOM    788  NE2 GLN A 435     119.275  21.918 190.416  1.00  0.00           N  
ATOM    789  N   VAL A 436     121.311  16.511 192.609  1.00  0.00           N  
ATOM    790  CA  VAL A 436     120.660  15.484 193.411  1.00  0.00           C  
ATOM    791  C   VAL A 436     121.525  14.980 194.564  1.00  0.00           C  
ATOM    792  O   VAL A 436     121.019  14.645 195.642  1.00  0.00           O  
ATOM    793  CB  VAL A 436     120.276  14.287 192.530  1.00  0.00           C  
ATOM    794  CG1 VAL A 436     119.593  13.229 193.363  1.00  0.00           C  
ATOM    795  CG2 VAL A 436     119.368  14.750 191.398  1.00  0.00           C  
ATOM    796  N   ALA A 437     122.833  14.939 194.327  1.00  0.00           N  
ATOM    797  CA  ALA A 437     123.805  14.466 195.306  1.00  0.00           C  
ATOM    798  C   ALA A 437     123.602  14.950 196.739  1.00  0.00           C  
ATOM    799  O   ALA A 437     123.416  14.140 197.644  1.00  0.00           O  
ATOM    800  CB  ALA A 437     125.202  14.825 194.845  1.00  0.00           C  
ATOM    801  N   PRO A 438     123.630  16.278 196.963  1.00  0.00           N  
ATOM    802  CA  PRO A 438     123.456  16.851 198.306  1.00  0.00           C  
ATOM    803  C   PRO A 438     122.246  16.373 199.096  1.00  0.00           C  
ATOM    804  O   PRO A 438     122.192  16.554 200.318  1.00  0.00           O  
ATOM    805  CB  PRO A 438     123.403  18.354 198.039  1.00  0.00           C  
ATOM    806  CG  PRO A 438     124.239  18.512 196.805  1.00  0.00           C  
ATOM    807  CD  PRO A 438     123.779  17.350 195.960  1.00  0.00           C  
ATOM    808  N   PHE A 439     121.279  15.761 198.417  1.00  0.00           N  
ATOM    809  CA  PHE A 439     120.079  15.295 199.107  1.00  0.00           C  
ATOM    810  C   PHE A 439     120.157  13.901 199.720  1.00  0.00           C  
ATOM    811  O   PHE A 439     119.197  13.451 200.365  1.00  0.00           O  
ATOM    812  CB  PHE A 439     118.890  15.343 198.159  1.00  0.00           C  
ATOM    813  CG  PHE A 439     118.502  16.726 197.745  1.00  0.00           C  
ATOM    814  CD1 PHE A 439     117.771  17.537 198.597  1.00  0.00           C  
ATOM    815  CD2 PHE A 439     118.862  17.215 196.496  1.00  0.00           C  
ATOM    816  CE1 PHE A 439     117.400  18.814 198.210  1.00  0.00           C  
ATOM    817  CE2 PHE A 439     118.497  18.486 196.101  1.00  0.00           C  
ATOM    818  CZ  PHE A 439     117.760  19.289 196.963  1.00  0.00           C  
ATOM    819  N   LEU A 444     121.291  13.225 199.530  1.00  0.00           N  
ATOM    820  CA  LEU A 444     121.472  11.863 200.039  1.00  0.00           C  
ATOM    821  C   LEU A 444     122.883  11.577 200.582  1.00  0.00           C  
ATOM    822  O   LEU A 444     123.876  12.033 200.018  1.00  0.00           O  
ATOM    823  CB  LEU A 444     121.151  10.857 198.922  1.00  0.00           C  
ATOM    824  CG  LEU A 444     119.829  11.052 198.171  1.00  0.00           C  
ATOM    825  CD1 LEU A 444     119.757  10.126 196.969  1.00  0.00           C  
ATOM    826  CD2 LEU A 444     118.677  10.789 199.113  1.00  0.00           C  
ATOM    827  N   ASP A 445     122.961  10.825 201.681  1.00  0.00           N  
ATOM    828  CA  ASP A 445     124.247  10.456 202.269  1.00  0.00           C  
ATOM    829  C   ASP A 445     124.924   9.528 201.276  1.00  0.00           C  
ATOM    830  O   ASP A 445     124.434   8.429 201.017  1.00  0.00           O  
ATOM    831  CB  ASP A 445     124.058   9.709 203.599  1.00  0.00           C  
ATOM    832  CG  ASP A 445     123.578  10.618 204.729  1.00  0.00           C  
ATOM    833  OD1 ASP A 445     122.640  11.409 204.494  1.00  0.00           O  
ATOM    834  OD2 ASP A 445     124.126  10.537 205.854  1.00  0.00           O  
ATOM    835  N   PHE A 457     126.033   9.975 200.700  1.00  0.00           N  
ATOM    836  CA  PHE A 457     126.754   9.154 199.749  1.00  0.00           C  
ATOM    837  C   PHE A 457     127.915   8.464 200.433  1.00  0.00           C  
ATOM    838  O   PHE A 457     128.911   8.088 199.810  1.00  0.00           O  
ATOM    839  CB  PHE A 457     127.231   9.999 198.584  1.00  0.00           C  
ATOM    840  CG  PHE A 457     126.254  10.045 197.447  1.00  0.00           C  
ATOM    841  CD1 PHE A 457     126.249   9.047 196.485  1.00  0.00           C  
ATOM    842  CD2 PHE A 457     125.316  11.065 197.357  1.00  0.00           C  
ATOM    843  CE1 PHE A 457     125.325   9.062 195.451  1.00  0.00           C  
ATOM    844  CE2 PHE A 457     124.388  11.087 196.325  1.00  0.00           C  
ATOM    845  CZ  PHE A 457     124.393  10.082 195.372  1.00  0.00           C  
ATOM    846  N   ASP A 458     127.771   8.306 201.740  1.00  0.00           N  
ATOM    847  CA  ASP A 458     128.771   7.632 202.527  1.00  0.00           C  
ATOM    848  C   ASP A 458     128.312   7.401 203.952  1.00  0.00           C  
ATOM    849  O   ASP A 458     128.100   8.320 204.746  1.00  0.00           O  
ATOM    850  CB  ASP A 458     130.095   8.383 202.522  1.00  0.00           C  
ATOM    851  CG  ASP A 458     131.223   7.545 203.083  1.00  0.00           C  
ATOM    852  OD1 ASP A 458     132.353   8.064 203.199  1.00  0.00           O  
ATOM    853  OD2 ASP A 458     130.971   6.358 203.407  1.00  0.00           O  
ATOM    854  N   CYS A 459     128.162   6.121 204.232  1.00  0.00           N  
ATOM    855  CA  CYS A 459     127.739   5.580 205.506  1.00  0.00           C  
ATOM    856  C   CYS A 459     127.835   4.086 205.224  1.00  0.00           C  
ATOM    857  O   CYS A 459     127.056   3.276 205.731  1.00  0.00           O  
ATOM    858  CB  CYS A 459     126.296   6.011 205.848  1.00  0.00           C  
ATOM    859  SG  CYS A 459     125.140   6.273 204.464  1.00  0.00           S  
ATOM    860  N   GLY A 460     128.813   3.754 204.381  1.00  0.00           N  
ATOM    861  CA  GLY A 460     129.047   2.379 203.994  1.00  0.00           C  
ATOM    862  C   GLY A 460     127.768   1.693 203.564  1.00  0.00           C  
ATOM    863  O   GLY A 460     127.170   2.047 202.549  1.00  0.00           O  
ATOM    864  N   GLU A 461     127.346   0.715 204.354  1.00  0.00           N  
ATOM    865  CA  GLU A 461     126.145  -0.055 204.081  1.00  0.00           C  
ATOM    866  C   GLU A 461     125.197   0.540 203.036  1.00  0.00           C  
ATOM    867  O   GLU A 461     125.173   0.105 201.871  1.00  0.00           O  
ATOM    868  CB  GLU A 461     125.374  -0.279 205.383  1.00  0.00           C  
ATOM    869  CG  GLU A 461     126.225  -0.802 206.528  1.00  0.00           C  
ATOM    870  CD  GLU A 461     126.523   0.270 207.561  1.00  0.00           C  
ATOM    871  OE1 GLU A 461     125.554   0.851 208.094  1.00  0.00           O  
ATOM    872  OE2 GLU A 461     127.714   0.529 207.843  1.00  0.00           O  
ATOM    873  N   ASN A 463     124.423   1.538 203.450  1.00  0.00           N  
ATOM    874  CA  ASN A 463     123.446   2.143 202.558  1.00  0.00           C  
ATOM    875  C   ASN A 463     123.833   3.477 201.936  1.00  0.00           C  
ATOM    876  O   ASN A 463     123.015   4.389 201.856  1.00  0.00           O  
ATOM    877  CB  ASN A 463     122.099   2.278 203.279  1.00  0.00           C  
ATOM    878  CG  ASN A 463     122.071   3.426 204.268  1.00  0.00           C  
ATOM    879  OD1 ASN A 463     123.109   4.012 204.600  1.00  0.00           O  
ATOM    880  ND2 ASN A 463     120.874   3.753 204.747  1.00  0.00           N  
ATOM    881  N   SER A 471     125.076   3.586 201.489  1.00  0.00           N  
ATOM    882  CA  SER A 471     125.524   4.808 200.841  1.00  0.00           C  
ATOM    883  C   SER A 471     124.712   4.881 199.559  1.00  0.00           C  
ATOM    884  O   SER A 471     124.362   3.851 198.992  1.00  0.00           O  
ATOM    885  CB  SER A 471     127.018   4.737 200.514  1.00  0.00           C  
ATOM    886  OG  SER A 471     127.794   4.527 201.686  1.00  0.00           O  
ATOM    887  N   ALA A 472     124.400   6.093 199.116  1.00  0.00           N  
ATOM    888  CA  ALA A 472     123.615   6.288 197.907  1.00  0.00           C  
ATOM    889  C   ALA A 472     124.415   6.007 196.627  1.00  0.00           C  
ATOM    890  O   ALA A 472     125.647   6.093 196.610  1.00  0.00           O  
ATOM    891  CB  ALA A 472     123.056   7.712 197.884  1.00  0.00           C  
ATOM    892  N   ILE A 473     123.698   5.670 195.558  1.00  0.00           N  
ATOM    893  CA  ILE A 473     124.311   5.376 194.267  1.00  0.00           C  
ATOM    894  C   ILE A 473     123.729   6.232 193.149  1.00  0.00           C  
ATOM    895  O   ILE A 473     122.512   6.278 192.963  1.00  0.00           O  
ATOM    896  CB  ILE A 473     124.063   3.918 193.845  1.00  0.00           C  
ATOM    897  CG1 ILE A 473     124.459   2.969 194.973  1.00  0.00           C  
ATOM    898  CG2 ILE A 473     124.810   3.621 192.549  1.00  0.00           C  
ATOM    899  CD1 ILE A 473     124.071   1.528 194.699  1.00  0.00           C  
ATOM    900  N   ALA A 474     124.596   6.907 192.404  1.00  0.00           N  
ATOM    901  CA  ALA A 474     124.145   7.701 191.269  1.00  0.00           C  
ATOM    902  C   ALA A 474     124.216   6.764 190.056  1.00  0.00           C  
ATOM    903  O   ALA A 474     125.201   6.035 189.877  1.00  0.00           O  
ATOM    904  CB  ALA A 474     125.046   8.884 191.069  1.00  0.00           C  
ATOM    905  N   ALA A 475     123.174   6.767 189.232  1.00  0.00           N  
ATOM    906  CA  ALA A 475     123.150   5.896 188.066  1.00  0.00           C  
ATOM    907  C   ALA A 475     122.663   6.623 186.833  1.00  0.00           C  
ATOM    908  O   ALA A 475     121.847   7.543 186.937  1.00  0.00           O  
ATOM    909  CB  ALA A 475     122.251   4.706 188.337  1.00  0.00           C  
ATOM    910  N   ASN A 476     123.167   6.203 185.671  1.00  0.00           N  
ATOM    911  CA  ASN A 476     122.777   6.775 184.378  1.00  0.00           C  
ATOM    912  C   ASN A 476     122.536   5.665 183.365  1.00  0.00           C  
ATOM    913  O   ASN A 476     123.458   4.917 183.045  1.00  0.00           O  
ATOM    914  CB  ASN A 476     123.866   7.683 183.819  1.00  0.00           C  
ATOM    915  CG  ASN A 476     123.452   8.361 182.524  1.00  0.00           C  
ATOM    916  OD1 ASN A 476     122.506   7.935 181.846  1.00  0.00           O  
ATOM    917  ND2 ASN A 476     124.165   9.419 182.165  1.00  0.00           N  
ATOM    918  N   ASN A 477     121.314   5.576 182.839  1.00  0.00           N  
ATOM    919  CA  ASN A 477     120.996   4.537 181.861  1.00  0.00           C  
ATOM    920  C   ASN A 477     121.659   4.715 180.506  1.00  0.00           C  
ATOM    921  O   ASN A 477     121.452   3.890 179.614  1.00  0.00           O  
ATOM    922  CB  ASN A 477     119.489   4.397 181.652  1.00  0.00           C  
ATOM    923  CG  ASN A 477     118.832   5.698 181.330  1.00  0.00           C  
ATOM    924  OD1 ASN A 477     119.379   6.525 180.593  1.00  0.00           O  
ATOM    925  ND2 ASN A 477     117.635   5.896 181.871  1.00  0.00           N  
ATOM    926  N   TYR A 478     122.436   5.781 180.337  1.00  0.00           N  
ATOM    927  CA  TYR A 478     123.133   5.968 179.071  1.00  0.00           C  
ATOM    928  C   TYR A 478     124.244   4.931 179.129  1.00  0.00           C  
ATOM    929  O   TYR A 478     124.734   4.451 178.105  1.00  0.00           O  
ATOM    930  CB  TYR A 478     123.756   7.368 178.947  1.00  0.00           C  
ATOM    931  CG  TYR A 478     124.289   7.653 177.551  1.00  0.00           C  
ATOM    932  CD1 TYR A 478     123.440   8.110 176.545  1.00  0.00           C  
ATOM    933  CD2 TYR A 478     125.613   7.394 177.219  1.00  0.00           C  
ATOM    934  CE1 TYR A 478     123.887   8.299 175.239  1.00  0.00           C  
ATOM    935  CE2 TYR A 478     126.080   7.576 175.907  1.00  0.00           C  
ATOM    936  CZ  TYR A 478     125.207   8.027 174.918  1.00  0.00           C  
ATOM    937  OH  TYR A 478     125.633   8.165 173.606  1.00  0.00           O  
ATOM    938  N   ASP A 479     124.627   4.597 180.357  1.00  0.00           N  
ATOM    939  CA  ASP A 479     125.673   3.621 180.600  1.00  0.00           C  
ATOM    940  C   ASP A 479     125.414   2.347 179.834  1.00  0.00           C  
ATOM    941  O   ASP A 479     126.351   1.761 179.309  1.00  0.00           O  
ATOM    942  CB  ASP A 479     125.781   3.309 182.090  1.00  0.00           C  
ATOM    943  CG  ASP A 479     126.585   4.356 182.853  1.00  0.00           C  
ATOM    944  OD1 ASP A 479     126.746   4.190 184.082  1.00  0.00           O  
ATOM    945  OD2 ASP A 479     127.061   5.337 182.232  1.00  0.00           O  
ATOM    946  N   TRP A 482     124.150   1.929 179.757  1.00  0.00           N  
ATOM    947  CA  TRP A 482     123.806   0.710 179.028  1.00  0.00           C  
ATOM    948  C   TRP A 482     123.094   0.892 177.685  1.00  0.00           C  
ATOM    949  O   TRP A 482     123.460   0.237 176.707  1.00  0.00           O  
ATOM    950  CB  TRP A 482     123.020  -0.257 179.928  1.00  0.00           C  
ATOM    951  CG  TRP A 482     121.884   0.342 180.683  1.00  0.00           C  
ATOM    952  CD1 TRP A 482     120.591   0.461 180.260  1.00  0.00           C  
ATOM    953  CD2 TRP A 482     121.911   0.833 182.029  1.00  0.00           C  
ATOM    954  NE1 TRP A 482     119.808   0.985 181.265  1.00  0.00           N  
ATOM    955  CE2 TRP A 482     120.593   1.224 182.360  1.00  0.00           C  
ATOM    956  CE3 TRP A 482     122.920   0.979 182.990  1.00  0.00           C  
ATOM    957  CZ2 TRP A 482     120.256   1.749 183.610  1.00  0.00           C  
ATOM    958  CZ3 TRP A 482     122.584   1.502 184.232  1.00  0.00           C  
ATOM    959  CH2 TRP A 482     121.257   1.880 184.530  1.00  0.00           C  
ATOM    960  N   PHE A 485     122.095   1.766 177.613  1.00  0.00           N  
ATOM    961  CA  PHE A 485     121.408   1.977 176.340  1.00  0.00           C  
ATOM    962  C   PHE A 485     122.259   2.789 175.379  1.00  0.00           C  
ATOM    963  O   PHE A 485     121.990   2.823 174.177  1.00  0.00           O  
ATOM    964  CB  PHE A 485     120.093   2.713 176.549  1.00  0.00           C  
ATOM    965  CG  PHE A 485     118.992   1.845 177.061  1.00  0.00           C  
ATOM    966  CD1 PHE A 485     118.358   2.142 178.260  1.00  0.00           C  
ATOM    967  CD2 PHE A 485     118.572   0.738 176.330  1.00  0.00           C  
ATOM    968  CE1 PHE A 485     117.324   1.349 178.723  1.00  0.00           C  
ATOM    969  CE2 PHE A 485     117.548  -0.054 176.779  1.00  0.00           C  
ATOM    970  CZ  PHE A 485     116.918   0.249 177.982  1.00  0.00           C  
ATOM    971  N   GLY A 486     123.290   3.433 175.921  1.00  0.00           N  
ATOM    972  CA  GLY A 486     124.164   4.278 175.130  1.00  0.00           C  
ATOM    973  C   GLY A 486     124.955   3.637 174.012  1.00  0.00           C  
ATOM    974  O   GLY A 486     125.325   4.316 173.053  1.00  0.00           O  
ATOM    975  N   ASN A 489     125.236   2.345 174.140  1.00  0.00           N  
ATOM    976  CA  ASN A 489     125.993   1.606 173.127  1.00  0.00           C  
ATOM    977  C   ASN A 489     125.355   0.233 172.939  1.00  0.00           C  
ATOM    978  O   ASN A 489     126.030  -0.787 172.900  1.00  0.00           O  
ATOM    979  CB  ASN A 489     127.458   1.456 173.558  1.00  0.00           C  
ATOM    980  CG  ASN A 489     127.609   0.726 174.891  1.00  0.00           C  
ATOM    981  OD1 ASN A 489     128.711   0.652 175.443  1.00  0.00           O  
ATOM    982  ND2 ASN A 489     126.507   0.181 175.410  1.00  0.00           N  
ATOM    983  N   MET A 490     124.037   0.222 172.843  1.00  0.00           N  
ATOM    984  CA  MET A 490     123.296  -1.011 172.669  1.00  0.00           C  
ATOM    985  C   MET A 490     122.797  -1.094 171.229  1.00  0.00           C  
ATOM    986  O   MET A 490     122.136  -0.176 170.752  1.00  0.00           O  
ATOM    987  CB  MET A 490     122.112  -1.036 173.628  1.00  0.00           C  
ATOM    988  CG  MET A 490     121.409  -2.348 173.651  1.00  0.00           C  
ATOM    989  SD  MET A 490     119.962  -2.250 174.635  1.00  0.00           S  
ATOM    990  CE  MET A 490     120.698  -1.921 176.227  1.00  0.00           C  
ATOM    991  N   ASN A 494     123.119  -2.183 170.537  1.00  0.00           N  
ATOM    992  CA  ASN A 494     122.693  -2.344 169.154  1.00  0.00           C  
ATOM    993  C   ASN A 494     121.178  -2.303 169.102  1.00  0.00           C  
ATOM    994  O   ASN A 494     120.508  -2.722 170.043  1.00  0.00           O  
ATOM    995  CB  ASN A 494     123.208  -3.672 168.579  1.00  0.00           C  
ATOM    996  CG  ASN A 494     122.464  -4.093 167.318  1.00  0.00           C  
ATOM    997  OD1 ASN A 494     122.376  -3.346 166.336  1.00  0.00           O  
ATOM    998  ND2 ASN A 494     121.922  -5.298 167.344  1.00  0.00           N  
ATOM    999  N   VAL A 495     120.629  -1.788 168.009  1.00  0.00           N  
ATOM   1000  CA  VAL A 495     119.187  -1.722 167.901  1.00  0.00           C  
ATOM   1001  C   VAL A 495     118.602  -3.119 167.816  1.00  0.00           C  
ATOM   1002  O   VAL A 495     117.617  -3.414 168.496  1.00  0.00           O  
ATOM   1003  CB  VAL A 495     118.749  -0.906 166.674  1.00  0.00           C  
ATOM   1004  CG1 VAL A 495     119.350  -1.495 165.410  1.00  0.00           C  
ATOM   1005  CG2 VAL A 495     117.225  -0.868 166.601  1.00  0.00           C  
ATOM   1006  N   LEU A 496     119.219  -3.981 167.000  1.00  0.00           N  
ATOM   1007  CA  LEU A 496     118.734  -5.352 166.820  1.00  0.00           C  
ATOM   1008  C   LEU A 496     118.744  -6.051 168.167  1.00  0.00           C  
ATOM   1009  O   LEU A 496     117.766  -6.692 168.553  1.00  0.00           O  
ATOM   1010  CB  LEU A 496     119.607  -6.115 165.808  1.00  0.00           C  
ATOM   1011  CG  LEU A 496     119.804  -5.418 164.449  1.00  0.00           C  
ATOM   1012  CD1 LEU A 496     120.720  -6.227 163.549  1.00  0.00           C  
ATOM   1013  CD2 LEU A 496     118.449  -5.222 163.773  1.00  0.00           C  
ATOM   1014  N   THR A 498     119.847  -5.915 168.892  1.00  0.00           N  
ATOM   1015  CA  THR A 498     119.939  -6.524 170.204  1.00  0.00           C  
ATOM   1016  C   THR A 498     118.731  -6.088 171.045  1.00  0.00           C  
ATOM   1017  O   THR A 498     118.003  -6.917 171.584  1.00  0.00           O  
ATOM   1018  CB  THR A 498     121.266  -6.116 170.881  1.00  0.00           C  
ATOM   1019  OG1 THR A 498     122.332  -6.860 170.283  1.00  0.00           O  
ATOM   1020  CG2 THR A 498     121.244  -6.401 172.378  1.00  0.00           C  
ATOM   1021  N   PHE A 499     118.519  -4.779 171.125  1.00  0.00           N  
ATOM   1022  CA  PHE A 499     117.414  -4.194 171.872  1.00  0.00           C  
ATOM   1023  C   PHE A 499     116.048  -4.732 171.441  1.00  0.00           C  
ATOM   1024  O   PHE A 499     115.219  -5.067 172.286  1.00  0.00           O  
ATOM   1025  CB  PHE A 499     117.424  -2.670 171.708  1.00  0.00           C  
ATOM   1026  CG  PHE A 499     116.202  -1.994 172.260  1.00  0.00           C  
ATOM   1027  CD1 PHE A 499     116.084  -1.750 173.629  1.00  0.00           C  
ATOM   1028  CD2 PHE A 499     115.140  -1.649 171.418  1.00  0.00           C  
ATOM   1029  CE1 PHE A 499     114.920  -1.176 174.163  1.00  0.00           C  
ATOM   1030  CE2 PHE A 499     113.969  -1.073 171.940  1.00  0.00           C  
ATOM   1031  CZ  PHE A 499     113.860  -0.838 173.319  1.00  0.00           C  
ATOM   1032  N   LEU A 500     115.795  -4.789 170.137  1.00  0.00           N  
ATOM   1033  CA  LEU A 500     114.510  -5.289 169.654  1.00  0.00           C  
ATOM   1034  C   LEU A 500     114.317  -6.749 170.048  1.00  0.00           C  
ATOM   1035  O   LEU A 500     113.308  -7.110 170.640  1.00  0.00           O  
ATOM   1036  CB  LEU A 500     114.425  -5.136 168.136  1.00  0.00           C  
ATOM   1037  CG  LEU A 500     114.423  -3.677 167.676  1.00  0.00           C  
ATOM   1038  CD1 LEU A 500     114.773  -3.587 166.191  1.00  0.00           C  
ATOM   1039  CD2 LEU A 500     113.056  -3.053 167.975  1.00  0.00           C  
ATOM   1040  N   ARG A 501     115.294  -7.585 169.730  1.00  0.00           N  
ATOM   1041  CA  ARG A 501     115.223  -8.995 170.063  1.00  0.00           C  
ATOM   1042  C   ARG A 501     115.050  -9.296 171.560  1.00  0.00           C  
ATOM   1043  O   ARG A 501     113.976  -9.708 172.008  1.00  0.00           O  
ATOM   1044  CB  ARG A 501     116.486  -9.709 169.580  1.00  0.00           C  
ATOM   1045  CG  ARG A 501     116.630  -9.827 168.087  1.00  0.00           C  
ATOM   1046  CD  ARG A 501     118.034 -10.286 167.745  1.00  0.00           C  
ATOM   1047  NE  ARG A 501     118.300 -11.667 168.146  1.00  0.00           N  
ATOM   1048  CZ  ARG A 501     117.713 -12.723 167.593  1.00  0.00           C  
ATOM   1049  NH1 ARG A 501     116.827 -12.546 166.630  1.00  0.00           N  
ATOM   1050  NH2 ARG A 501     118.028 -13.955 167.974  1.00  0.00           N  
ATOM   1051  N   ASP A 502     116.126  -9.091 172.316  1.00  0.00           N  
ATOM   1052  CA  ASP A 502     116.172  -9.387 173.748  1.00  0.00           C  
ATOM   1053  C   ASP A 502     115.144  -8.736 174.665  1.00  0.00           C  
ATOM   1054  O   ASP A 502     114.691  -9.357 175.627  1.00  0.00           O  
ATOM   1055  CB  ASP A 502     117.567  -9.090 174.283  1.00  0.00           C  
ATOM   1056  CG  ASP A 502     118.643  -9.845 173.540  1.00  0.00           C  
ATOM   1057  OD1 ASP A 502     118.347 -10.421 172.472  1.00  0.00           O  
ATOM   1058  OD2 ASP A 502     119.798  -9.847 174.016  1.00  0.00           O  
ATOM   1059  N   ILE A 503     114.780  -7.492 174.394  1.00  0.00           N  
ATOM   1060  CA  ILE A 503     113.802  -6.813 175.236  1.00  0.00           C  
ATOM   1061  C   ILE A 503     112.447  -6.769 174.532  1.00  0.00           C  
ATOM   1062  O   ILE A 503     111.408  -7.112 175.123  1.00  0.00           O  
ATOM   1063  CB  ILE A 503     114.280  -5.378 175.580  1.00  0.00           C  
ATOM   1064  CG1 ILE A 503     115.570  -5.465 176.404  1.00  0.00           C  
ATOM   1065  CG2 ILE A 503     113.190  -4.616 176.362  1.00  0.00           C  
ATOM   1066  CD1 ILE A 503     116.309  -4.157 176.575  1.00  0.00           C  
ATOM   1067  N   GLY A 840     112.471  -6.378 173.261  1.00  0.00           N  
ATOM   1068  CA  GLY A 840     111.248  -6.276 172.484  1.00  0.00           C  
ATOM   1069  C   GLY A 840     110.336  -7.492 172.471  1.00  0.00           C  
ATOM   1070  O   GLY A 840     109.111  -7.355 172.529  1.00  0.00           O  
ATOM   1071  N   LYS A 841     110.926  -8.678 172.401  1.00  0.00           N  
ATOM   1072  CA  LYS A 841     110.158  -9.913 172.360  1.00  0.00           C  
ATOM   1073  C   LYS A 841     109.317 -10.115 173.612  1.00  0.00           C  
ATOM   1074  O   LYS A 841     108.428 -10.970 173.632  1.00  0.00           O  
ATOM   1075  CB  LYS A 841     111.098 -11.107 172.161  1.00  0.00           C  
ATOM   1076  CG  LYS A 841     110.606 -12.129 171.124  1.00  0.00           C  
ATOM   1077  CD  LYS A 841     110.398 -11.477 169.746  1.00  0.00           C  
ATOM   1078  CE  LYS A 841     110.093 -12.491 168.634  1.00  0.00           C  
ATOM   1079  NZ  LYS A 841     108.837 -13.264 168.843  1.00  0.00           N  
ATOM   1080  N   HIS A 844     109.580  -9.320 174.650  1.00  0.00           N  
ATOM   1081  CA  HIS A 844     108.835  -9.437 175.909  1.00  0.00           C  
ATOM   1082  C   HIS A 844     107.715  -8.418 176.066  1.00  0.00           C  
ATOM   1083  O   HIS A 844     107.129  -8.298 177.138  1.00  0.00           O  
ATOM   1084  CB  HIS A 844     109.791  -9.333 177.106  1.00  0.00           C  
ATOM   1085  CG  HIS A 844     110.786 -10.449 177.178  1.00  0.00           C  
ATOM   1086  ND1 HIS A 844     110.441 -11.727 177.556  1.00  0.00           N  
ATOM   1087  CD2 HIS A 844     112.100 -10.495 176.850  1.00  0.00           C  
ATOM   1088  CE1 HIS A 844     111.499 -12.513 177.456  1.00  0.00           C  
ATOM   1089  NE2 HIS A 844     112.519 -11.790 177.028  1.00  0.00           N  
ATOM   1090  N   PHE A 845     107.411  -7.688 175.004  1.00  0.00           N  
ATOM   1091  CA  PHE A 845     106.352  -6.698 175.076  1.00  0.00           C  
ATOM   1092  C   PHE A 845     105.297  -6.885 174.015  1.00  0.00           C  
ATOM   1093  O   PHE A 845     105.612  -7.070 172.834  1.00  0.00           O  
ATOM   1094  CB  PHE A 845     106.927  -5.289 174.970  1.00  0.00           C  
ATOM   1095  CG  PHE A 845     107.726  -4.884 176.158  1.00  0.00           C  
ATOM   1096  CD1 PHE A 845     109.035  -5.314 176.306  1.00  0.00           C  
ATOM   1097  CD2 PHE A 845     107.158  -4.096 177.146  1.00  0.00           C  
ATOM   1098  CE1 PHE A 845     109.773  -4.962 177.428  1.00  0.00           C  
ATOM   1099  CE2 PHE A 845     107.884  -3.739 178.268  1.00  0.00           C  
ATOM   1100  CZ  PHE A 845     109.198  -4.172 178.413  1.00  0.00           C  
ATOM   1101  N   SER A 846     104.042  -6.831 174.454  1.00  0.00           N  
ATOM   1102  CA  SER A 846     102.897  -6.979 173.566  1.00  0.00           C  
ATOM   1103  C   SER A 846     102.337  -5.619 173.206  1.00  0.00           C  
ATOM   1104  O   SER A 846     101.958  -4.847 174.079  1.00  0.00           O  
ATOM   1105  CB  SER A 846     101.798  -7.801 174.238  1.00  0.00           C  
ATOM   1106  OG  SER A 846     100.513  -7.272 173.941  1.00  0.00           O  
ATOM   1107  N   VAL A 847     102.282  -5.328 171.915  1.00  0.00           N  
ATOM   1108  CA  VAL A 847     101.747  -4.056 171.450  1.00  0.00           C  
ATOM   1109  C   VAL A 847     100.303  -3.926 171.907  1.00  0.00           C  
ATOM   1110  O   VAL A 847      99.885  -2.852 172.335  1.00  0.00           O  
ATOM   1111  CB  VAL A 847     101.792  -3.966 169.925  1.00  0.00           C  
ATOM   1112  CG1 VAL A 847     101.237  -2.626 169.471  1.00  0.00           C  
ATOM   1113  CG2 VAL A 847     103.220  -4.181 169.449  1.00  0.00           C  
ATOM   1114  N   ASN A 848      99.555  -5.026 171.822  1.00  0.00           N  
ATOM   1115  CA  ASN A 848      98.156  -5.029 172.231  1.00  0.00           C  
ATOM   1116  C   ASN A 848      97.993  -4.369 173.582  1.00  0.00           C  
ATOM   1117  O   ASN A 848      97.195  -3.446 173.735  1.00  0.00           O  
ATOM   1118  CB  ASN A 848      97.605  -6.453 172.317  1.00  0.00           C  
ATOM   1119  CG  ASN A 848      97.577  -7.143 170.984  1.00  0.00           C  
ATOM   1120  OD1 ASN A 848      98.622  -7.329 170.351  1.00  0.00           O  
ATOM   1121  ND2 ASN A 848      96.379  -7.532 170.538  1.00  0.00           N  
ATOM   1122  N   GLN A 849      98.751  -4.844 174.567  1.00  0.00           N  
ATOM   1123  CA  GLN A 849      98.660  -4.280 175.906  1.00  0.00           C  
ATOM   1124  C   GLN A 849      99.455  -2.998 176.072  1.00  0.00           C  
ATOM   1125  O   GLN A 849      99.100  -2.152 176.895  1.00  0.00           O  
ATOM   1126  CB  GLN A 849      99.074  -5.312 176.957  1.00  0.00           C  
ATOM   1127  CG  GLN A 849     100.378  -6.014 176.690  1.00  0.00           C  
ATOM   1128  CD  GLN A 849     100.598  -7.191 177.631  1.00  0.00           C  
ATOM   1129  OE1 GLN A 849     101.664  -7.814 177.626  1.00  0.00           O  
ATOM   1130  NE2 GLN A 849      99.588  -7.505 178.438  1.00  0.00           N  
ATOM   1131  N   MET A 850     100.530  -2.846 175.302  1.00  0.00           N  
ATOM   1132  CA  MET A 850     101.308  -1.624 175.379  1.00  0.00           C  
ATOM   1133  C   MET A 850     100.292  -0.543 175.085  1.00  0.00           C  
ATOM   1134  O   MET A 850     100.266   0.495 175.749  1.00  0.00           O  
ATOM   1135  CB  MET A 850     102.419  -1.595 174.325  1.00  0.00           C  
ATOM   1136  CG  MET A 850     103.758  -2.155 174.797  1.00  0.00           C  
ATOM   1137  SD  MET A 850     105.097  -1.980 173.574  1.00  0.00           S  
ATOM   1138  CE  MET A 850     105.670  -0.281 173.889  1.00  0.00           C  
ATOM   1139  N   ILE A 851      99.434  -0.833 174.104  1.00  0.00           N  
ATOM   1140  CA  ILE A 851      98.372   0.074 173.653  1.00  0.00           C  
ATOM   1141  C   ILE A 851      97.377   0.528 174.717  1.00  0.00           C  
ATOM   1142  O   ILE A 851      97.061   1.713 174.800  1.00  0.00           O  
ATOM   1143  CB  ILE A 851      97.538  -0.550 172.513  1.00  0.00           C  
ATOM   1144  CG1 ILE A 851      98.381  -0.683 171.243  1.00  0.00           C  
ATOM   1145  CG2 ILE A 851      96.333   0.309 172.234  1.00  0.00           C  
ATOM   1146  CD1 ILE A 851      98.847   0.631 170.673  1.00  0.00           C  
ATOM   1147  N   ASN A1160      96.870  -0.400 175.520  1.00  0.00           N  
ATOM   1148  CA  ASN A1160      95.896  -0.019 176.530  1.00  0.00           C  
ATOM   1149  C   ASN A1160      96.447   0.322 177.909  1.00  0.00           C  
ATOM   1150  O   ASN A1160      95.804   0.081 178.929  1.00  0.00           O  
ATOM   1151  CB  ASN A1160      94.783  -1.074 176.641  1.00  0.00           C  
ATOM   1152  CG  ASN A1160      95.313  -2.495 176.658  1.00  0.00           C  
ATOM   1153  OD1 ASN A1160      96.116  -2.864 177.519  1.00  0.00           O  
ATOM   1154  ND2 ASN A1160      94.857  -3.307 175.705  1.00  0.00           N  
ATOM   1155  N   LYS A1161      97.645   0.888 177.946  1.00  0.00           N  
ATOM   1156  CA  LYS A1161      98.192   1.306 179.223  1.00  0.00           C  
ATOM   1157  C   LYS A1161      97.679   2.728 179.392  1.00  0.00           C  
ATOM   1158  O   LYS A1161      97.705   3.522 178.451  1.00  0.00           O  
ATOM   1159  CB  LYS A1161      99.732   1.291 179.223  1.00  0.00           C  
ATOM   1160  CG  LYS A1161     100.350  -0.103 179.111  1.00  0.00           C  
ATOM   1161  CD  LYS A1161     101.604  -0.275 179.975  1.00  0.00           C  
ATOM   1162  CE  LYS A1161     101.248  -0.353 181.455  1.00  0.00           C  
ATOM   1163  NZ  LYS A1161     102.367  -0.879 182.303  1.00  0.00           N  
ATOM   1164  N   GLU A1162      97.198   3.038 180.589  1.00  0.00           N  
ATOM   1165  CA  GLU A1162      96.668   4.360 180.894  1.00  0.00           C  
ATOM   1166  C   GLU A1162      97.597   5.503 180.504  1.00  0.00           C  
ATOM   1167  O   GLU A1162      97.147   6.527 180.001  1.00  0.00           O  
ATOM   1168  CB  GLU A1162      96.346   4.462 182.387  1.00  0.00           C  
ATOM   1169  CG  GLU A1162      94.942   4.964 182.661  1.00  0.00           C  
ATOM   1170  CD  GLU A1162      93.896   4.149 181.911  1.00  0.00           C  
ATOM   1171  OE1 GLU A1162      93.865   2.910 182.101  1.00  0.00           O  
ATOM   1172  OE2 GLU A1162      93.112   4.741 181.131  1.00  0.00           O  
ATOM   1173  N   ALA A1163      98.891   5.320 180.734  1.00  0.00           N  
ATOM   1174  CA  ALA A1163      99.884   6.346 180.428  1.00  0.00           C  
ATOM   1175  C   ALA A1163      99.996   6.768 178.955  1.00  0.00           C  
ATOM   1176  O   ALA A1163     100.609   7.793 178.664  1.00  0.00           O  
ATOM   1177  CB  ALA A1163     101.242   5.906 180.943  1.00  0.00           C  
ATOM   1178  N   VAL A1164      99.423   5.993 178.033  1.00  0.00           N  
ATOM   1179  CA  VAL A1164      99.482   6.348 176.611  1.00  0.00           C  
ATOM   1180  C   VAL A1164      98.174   6.067 175.885  1.00  0.00           C  
ATOM   1181  O   VAL A1164      97.998   6.457 174.734  1.00  0.00           O  
ATOM   1182  CB  VAL A1164     100.599   5.586 175.857  1.00  0.00           C  
ATOM   1183  CG1 VAL A1164     101.927   5.833 176.527  1.00  0.00           C  
ATOM   1184  CG2 VAL A1164     100.265   4.092 175.784  1.00  0.00           C  
ATOM   1185  N   LYS A1165      97.268   5.377 176.565  1.00  0.00           N  
ATOM   1186  CA  LYS A1165      95.965   5.024 176.014  1.00  0.00           C  
ATOM   1187  C   LYS A1165      95.317   6.130 175.175  1.00  0.00           C  
ATOM   1188  O   LYS A1165      95.054   5.946 173.991  1.00  0.00           O  
ATOM   1189  CB  LYS A1165      95.023   4.651 177.155  1.00  0.00           C  
ATOM   1190  CG  LYS A1165      93.685   4.095 176.723  1.00  0.00           C  
ATOM   1191  CD  LYS A1165      93.758   2.609 176.432  1.00  0.00           C  
ATOM   1192  CE  LYS A1165      92.487   1.930 176.900  1.00  0.00           C  
ATOM   1193  NZ  LYS A1165      92.243   2.230 178.343  1.00  0.00           N  
ATOM   1194  N   GLN A1166      95.068   7.280 175.792  1.00  0.00           N  
ATOM   1195  CA  GLN A1166      94.424   8.397 175.114  1.00  0.00           C  
ATOM   1196  C   GLN A1166      95.093   8.926 173.850  1.00  0.00           C  
ATOM   1197  O   GLN A1166      94.410   9.223 172.879  1.00  0.00           O  
ATOM   1198  CB  GLN A1166      94.225   9.556 176.092  1.00  0.00           C  
ATOM   1199  CG  GLN A1166      95.515  10.051 176.716  1.00  0.00           C  
ATOM   1200  CD  GLN A1166      95.348  11.374 177.438  1.00  0.00           C  
ATOM   1201  OE1 GLN A1166      94.430  11.543 178.243  1.00  0.00           O  
ATOM   1202  NE2 GLN A1166      96.241  12.320 177.157  1.00  0.00           N  
ATOM   1203  N   ARG A1167      96.415   9.055 173.842  1.00  0.00           N  
ATOM   1204  CA  ARG A1167      97.084   9.582 172.654  1.00  0.00           C  
ATOM   1205  C   ARG A1167      96.866   8.695 171.434  1.00  0.00           C  
ATOM   1206  O   ARG A1167      96.920   9.165 170.298  1.00  0.00           O  
ATOM   1207  CB  ARG A1167      98.588   9.744 172.890  1.00  0.00           C  
ATOM   1208  CG  ARG A1167      98.972  10.334 174.234  1.00  0.00           C  
ATOM   1209  CD  ARG A1167      99.938  11.500 174.096  1.00  0.00           C  
ATOM   1210  NE  ARG A1167     100.946  11.297 173.060  1.00  0.00           N  
ATOM   1211  CZ  ARG A1167     102.159  11.848 173.084  1.00  0.00           C  
ATOM   1212  NH1 ARG A1167     102.515  12.626 174.102  1.00  0.00           N  
ATOM   1213  NH2 ARG A1167     103.018  11.628 172.094  1.00  0.00           N  
ATOM   1214  N   LEU A1168      96.630   7.409 171.662  1.00  0.00           N  
ATOM   1215  CA  LEU A1168      96.409   6.483 170.556  1.00  0.00           C  
ATOM   1216  C   LEU A1168      94.982   6.612 170.031  1.00  0.00           C  
ATOM   1217  O   LEU A1168      94.751   6.726 168.827  1.00  0.00           O  
ATOM   1218  CB  LEU A1168      96.683   5.051 171.015  1.00  0.00           C  
ATOM   1219  CG  LEU A1168      98.134   4.786 171.433  1.00  0.00           C  
ATOM   1220  CD1 LEU A1168      98.218   3.524 172.272  1.00  0.00           C  
ATOM   1221  CD2 LEU A1168      99.003   4.671 170.202  1.00  0.00           C  
ATOM   1222  N   ASN A1169      94.018   6.597 170.939  1.00  0.00           N  
ATOM   1223  CA  ASN A1169      92.632   6.728 170.535  1.00  0.00           C  
ATOM   1224  C   ASN A1169      92.288   8.201 170.418  1.00  0.00           C  
ATOM   1225  O   ASN A1169      91.912   8.839 171.398  1.00  0.00           O  
ATOM   1226  CB  ASN A1169      91.706   6.059 171.552  1.00  0.00           C  
ATOM   1227  CG  ASN A1169      90.246   6.108 171.124  1.00  0.00           C  
ATOM   1228  OD1 ASN A1169      89.644   7.182 171.047  1.00  0.00           O  
ATOM   1229  ND2 ASN A1169      89.673   4.942 170.831  1.00  0.00           N  
ATOM   1230  N   ARG A1170      92.431   8.732 169.211  1.00  0.00           N  
ATOM   1231  CA  ARG A1170      92.137  10.131 168.933  1.00  0.00           C  
ATOM   1232  C   ARG A1170      92.506  10.420 167.489  1.00  0.00           C  
ATOM   1233  O   ARG A1170      93.682  10.351 167.126  1.00  0.00           O  
ATOM   1234  CB  ARG A1170      92.941  11.048 169.864  1.00  0.00           C  
ATOM   1235  CG  ARG A1170      92.143  11.624 171.034  1.00  0.00           C  
ATOM   1236  CD  ARG A1170      93.047  12.353 172.024  1.00  0.00           C  
ATOM   1237  NE  ARG A1170      92.305  13.057 173.070  1.00  0.00           N  
ATOM   1238  CZ  ARG A1170      91.441  12.483 173.904  1.00  0.00           C  
ATOM   1239  NH1 ARG A1170      91.192  11.182 173.821  1.00  0.00           N  
ATOM   1240  NH2 ARG A1170      90.826  13.214 174.829  1.00  0.00           N  
ATOM   1241  N   GLU A1171      91.507  10.730 166.663  1.00  0.00           N  
ATOM   1242  CA  GLU A1171      91.761  11.031 165.254  1.00  0.00           C  
ATOM   1243  C   GLU A1171      92.542  12.337 165.168  1.00  0.00           C  
ATOM   1244  O   GLU A1171      93.003  12.727 164.093  1.00  0.00           O  
ATOM   1245  CB  GLU A1171      90.454  11.191 164.463  1.00  0.00           C  
ATOM   1246  CG  GLU A1171      89.359  10.188 164.778  1.00  0.00           C  
ATOM   1247  CD  GLU A1171      88.362  10.723 165.793  1.00  0.00           C  
ATOM   1248  OE1 GLU A1171      88.729  10.862 166.981  1.00  0.00           O  
ATOM   1249  OE2 GLU A1171      87.213  11.016 165.397  1.00  0.00           O  
ATOM   1250  N   ASP A1177      92.680  13.007 166.309  1.00  0.00           N  
ATOM   1251  CA  ASP A1177      93.396  14.272 166.383  1.00  0.00           C  
ATOM   1252  C   ASP A1177      94.771  14.106 167.015  1.00  0.00           C  
ATOM   1253  O   ASP A1177      95.765  14.612 166.492  1.00  0.00           O  
ATOM   1254  CB  ASP A1177      92.575  15.291 167.178  1.00  0.00           C  
ATOM   1255  CG  ASP A1177      92.166  14.772 168.542  1.00  0.00           C  
ATOM   1256  OD1 ASP A1177      91.638  13.643 168.614  1.00  0.00           O  
ATOM   1257  OD2 ASP A1177      92.362  15.498 169.541  1.00  0.00           O  
ATOM   1258  N   GLN A1178      94.829  13.389 168.134  1.00  0.00           N  
ATOM   1259  CA  GLN A1178      96.098  13.176 168.823  1.00  0.00           C  
ATOM   1260  C   GLN A1178      96.846  11.960 168.291  1.00  0.00           C  
ATOM   1261  O   GLN A1178      96.290  11.153 167.542  1.00  0.00           O  
ATOM   1262  CB  GLN A1178      95.868  13.016 170.329  1.00  0.00           C  
ATOM   1263  CG  GLN A1178      97.156  12.952 171.124  1.00  0.00           C  
ATOM   1264  CD  GLN A1178      98.064  14.129 170.828  1.00  0.00           C  
ATOM   1265  OE1 GLN A1178      97.790  15.255 171.237  1.00  0.00           O  
ATOM   1266  NE2 GLN A1178      99.146  13.875 170.100  1.00  0.00           N  
ATOM   1267  N   GLY A1191      98.111  11.839 168.683  1.00  0.00           N  
ATOM   1268  CA  GLY A1191      98.920  10.718 168.245  1.00  0.00           C  
ATOM   1269  C   GLY A1191     100.178  10.591 169.071  1.00  0.00           C  
ATOM   1270  O   GLY A1191     100.335  11.280 170.073  1.00  0.00           O  
ATOM   1271  N   ILE A1192     101.074   9.702 168.654  1.00  0.00           N  
ATOM   1272  CA  ILE A1192     102.337   9.490 169.364  1.00  0.00           C  
ATOM   1273  C   ILE A1192     103.345   8.754 168.484  1.00  0.00           C  
ATOM   1274  O   ILE A1192     102.988   7.800 167.786  1.00  0.00           O  
ATOM   1275  CB  ILE A1192     102.113   8.695 170.671  1.00  0.00           C  
ATOM   1276  CG1 ILE A1192     103.446   8.503 171.387  1.00  0.00           C  
ATOM   1277  CG2 ILE A1192     101.437   7.358 170.374  1.00  0.00           C  
ATOM   1278  CD1 ILE A1192     103.292   7.942 172.766  1.00  0.00           C  
ATOM   1279  N   SER A1193     104.596   9.203 168.515  1.00  0.00           N  
ATOM   1280  CA  SER A1193     105.640   8.592 167.697  1.00  0.00           C  
ATOM   1281  C   SER A1193     106.102   7.224 168.191  1.00  0.00           C  
ATOM   1282  O   SER A1193     105.978   6.882 169.374  1.00  0.00           O  
ATOM   1283  CB  SER A1193     106.859   9.515 167.596  1.00  0.00           C  
ATOM   1284  OG  SER A1193     107.675   9.433 168.754  1.00  0.00           O  
ATOM   1285  N   PHE A1194     106.642   6.444 167.263  1.00  0.00           N  
ATOM   1286  CA  PHE A1194     107.147   5.115 167.580  1.00  0.00           C  
ATOM   1287  C   PHE A1194     108.158   5.270 168.709  1.00  0.00           C  
ATOM   1288  O   PHE A1194     108.239   4.448 169.623  1.00  0.00           O  
ATOM   1289  CB  PHE A1194     107.802   4.513 166.335  1.00  0.00           C  
ATOM   1290  CG  PHE A1194     108.395   3.166 166.560  1.00  0.00           C  
ATOM   1291  CD1 PHE A1194     109.709   3.038 167.014  1.00  0.00           C  
ATOM   1292  CD2 PHE A1194     107.640   2.017 166.339  1.00  0.00           C  
ATOM   1293  CE1 PHE A1194     110.267   1.780 167.245  1.00  0.00           C  
ATOM   1294  CE2 PHE A1194     108.183   0.755 166.566  1.00  0.00           C  
ATOM   1295  CZ  PHE A1194     109.504   0.636 167.021  1.00  0.00           C  
ATOM   1296  N   THR A1195     108.908   6.360 168.628  1.00  0.00           N  
ATOM   1297  CA  THR A1195     109.926   6.720 169.598  1.00  0.00           C  
ATOM   1298  C   THR A1195     109.411   6.702 171.029  1.00  0.00           C  
ATOM   1299  O   THR A1195     109.806   5.851 171.834  1.00  0.00           O  
ATOM   1300  CB  THR A1195     110.446   8.133 169.318  1.00  0.00           C  
ATOM   1301  OG1 THR A1195     111.008   8.170 168.005  1.00  0.00           O  
ATOM   1302  CG2 THR A1195     111.491   8.541 170.345  1.00  0.00           C  
ATOM   1303  N   GLU A1196     108.537   7.653 171.347  1.00  0.00           N  
ATOM   1304  CA  GLU A1196     108.002   7.758 172.694  1.00  0.00           C  
ATOM   1305  C   GLU A1196     107.183   6.534 173.095  1.00  0.00           C  
ATOM   1306  O   GLU A1196     107.004   6.268 174.287  1.00  0.00           O  
ATOM   1307  CB  GLU A1196     107.185   9.046 172.833  1.00  0.00           C  
ATOM   1308  CG  GLU A1196     107.970  10.286 172.394  1.00  0.00           C  
ATOM   1309  CD  GLU A1196     107.322  11.593 172.819  1.00  0.00           C  
ATOM   1310  OE1 GLU A1196     106.110  11.576 173.147  1.00  0.00           O  
ATOM   1311  OE2 GLU A1196     108.027  12.636 172.815  1.00  0.00           O  
ATOM   1312  N   PHE A1198     106.713   5.786 172.096  1.00  0.00           N  
ATOM   1313  CA  PHE A1198     105.932   4.572 172.329  1.00  0.00           C  
ATOM   1314  C   PHE A1198     106.840   3.492 172.921  1.00  0.00           C  
ATOM   1315  O   PHE A1198     106.393   2.631 173.694  1.00  0.00           O  
ATOM   1316  CB  PHE A1198     105.338   4.076 171.003  1.00  0.00           C  
ATOM   1317  CG  PHE A1198     104.451   2.852 171.139  1.00  0.00           C  
ATOM   1318  CD1 PHE A1198     103.327   2.874 171.964  1.00  0.00           C  
ATOM   1319  CD2 PHE A1198     104.715   1.702 170.404  1.00  0.00           C  
ATOM   1320  CE1 PHE A1198     102.479   1.775 172.049  1.00  0.00           C  
ATOM   1321  CE2 PHE A1198     103.873   0.600 170.483  1.00  0.00           C  
ATOM   1322  CZ  PHE A1198     102.750   0.637 171.307  1.00  0.00           C  
ATOM   1323  N   SER A1199     108.117   3.553 172.547  1.00  0.00           N  
ATOM   1324  CA  SER A1199     109.113   2.596 173.018  1.00  0.00           C  
ATOM   1325  C   SER A1199     109.690   2.998 174.368  1.00  0.00           C  
ATOM   1326  O   SER A1199     110.260   2.173 175.076  1.00  0.00           O  
ATOM   1327  CB  SER A1199     110.248   2.448 171.998  1.00  0.00           C  
ATOM   1328  OG  SER A1199     111.037   3.623 171.924  1.00  0.00           O  
ATOM   1329  N   TYR A1200     109.542   4.265 174.726  1.00  0.00           N  
ATOM   1330  CA  TYR A1200     110.043   4.745 176.010  1.00  0.00           C  
ATOM   1331  C   TYR A1200     109.801   3.707 177.116  1.00  0.00           C  
ATOM   1332  O   TYR A1200     110.687   3.422 177.923  1.00  0.00           O  
ATOM   1333  CB  TYR A1200     109.345   6.056 176.393  1.00  0.00           C  
ATOM   1334  CG  TYR A1200     109.968   6.728 177.590  1.00  0.00           C  
ATOM   1335  CD1 TYR A1200     111.047   7.608 177.441  1.00  0.00           C  
ATOM   1336  CD2 TYR A1200     109.537   6.419 178.882  1.00  0.00           C  
ATOM   1337  CE1 TYR A1200     111.680   8.155 178.554  1.00  0.00           C  
ATOM   1338  CE2 TYR A1200     110.159   6.954 180.003  1.00  0.00           C  
ATOM   1339  CZ  TYR A1200     111.229   7.820 179.837  1.00  0.00           C  
ATOM   1340  OH  TYR A1200     111.835   8.351 180.957  1.00  0.00           O  
ATOM   1341  N   ASN A1201     108.591   3.148 177.131  1.00  0.00           N  
ATOM   1342  CA  ASN A1201     108.178   2.153 178.122  1.00  0.00           C  
ATOM   1343  C   ASN A1201     109.166   1.014 178.292  1.00  0.00           C  
ATOM   1344  O   ASN A1201     109.460   0.623 179.409  1.00  0.00           O  
ATOM   1345  CB  ASN A1201     106.809   1.566 177.766  1.00  0.00           C  
ATOM   1346  CG  ASN A1201     106.244   0.699 178.868  1.00  0.00           C  
ATOM   1347  OD1 ASN A1201     105.917   1.191 179.947  1.00  0.00           O  
ATOM   1348  ND2 ASN A1201     106.132  -0.599 178.610  1.00  0.00           N  
ATOM   1349  N   LEU A1202     109.675   0.475 177.195  1.00  0.00           N  
ATOM   1350  CA  LEU A1202     110.631  -0.621 177.290  1.00  0.00           C  
ATOM   1351  C   LEU A1202     111.929  -0.218 178.000  1.00  0.00           C  
ATOM   1352  O   LEU A1202     112.416  -0.944 178.878  1.00  0.00           O  
ATOM   1353  CB  LEU A1202     110.949  -1.177 175.895  1.00  0.00           C  
ATOM   1354  CG  LEU A1202     109.861  -2.045 175.242  1.00  0.00           C  
ATOM   1355  CD1 LEU A1202     108.547  -1.288 175.215  1.00  0.00           C  
ATOM   1356  CD2 LEU A1202     110.262  -2.428 173.827  1.00  0.00           C  
ATOM   1357  N   LEU A1203     112.489   0.938 177.648  1.00  0.00           N  
ATOM   1358  CA  LEU A1203     113.744   1.370 178.267  1.00  0.00           C  
ATOM   1359  C   LEU A1203     113.639   1.557 179.772  1.00  0.00           C  
ATOM   1360  O   LEU A1203     114.524   1.130 180.508  1.00  0.00           O  
ATOM   1361  CB  LEU A1203     114.277   2.643 177.600  1.00  0.00           C  
ATOM   1362  CG  LEU A1203     114.417   2.456 176.088  1.00  0.00           C  
ATOM   1363  CD1 LEU A1203     113.154   2.988 175.439  1.00  0.00           C  
ATOM   1364  CD2 LEU A1203     115.607   3.179 175.548  1.00  0.00           C  
ATOM   1365  N   GLN A1204     112.566   2.179 180.246  1.00  0.00           N  
ATOM   1366  CA  GLN A1204     112.445   2.342 181.692  1.00  0.00           C  
ATOM   1367  C   GLN A1204     112.184   0.967 182.304  1.00  0.00           C  
ATOM   1368  O   GLN A1204     112.652   0.673 183.416  1.00  0.00           O  
ATOM   1369  CB  GLN A1204     111.309   3.300 182.077  1.00  0.00           C  
ATOM   1370  CG  GLN A1204     111.326   3.627 183.574  1.00  0.00           C  
ATOM   1371  CD  GLN A1204     110.322   4.673 183.974  1.00  0.00           C  
ATOM   1372  OE1 GLN A1204     110.294   5.766 183.412  1.00  0.00           O  
ATOM   1373  NE2 GLN A1204     109.493   4.351 184.959  1.00  0.00           N  
ATOM   1374  N   GLY A1205     111.438   0.136 181.568  1.00  0.00           N  
ATOM   1375  CA  GLY A1205     111.127  -1.210 182.013  1.00  0.00           C  
ATOM   1376  C   GLY A1205     112.422  -1.987 182.149  1.00  0.00           C  
ATOM   1377  O   GLY A1205     112.649  -2.658 183.158  1.00  0.00           O  
ATOM   1378  N   TYR A1206     113.282  -1.881 181.137  1.00  0.00           N  
ATOM   1379  CA  TYR A1206     114.567  -2.563 181.161  1.00  0.00           C  
ATOM   1380  C   TYR A1206     115.442  -2.036 182.299  1.00  0.00           C  
ATOM   1381  O   TYR A1206     116.073  -2.817 183.009  1.00  0.00           O  
ATOM   1382  CB  TYR A1206     115.294  -2.374 179.833  1.00  0.00           C  
ATOM   1383  CG  TYR A1206     116.601  -3.118 179.792  1.00  0.00           C  
ATOM   1384  CD1 TYR A1206     116.639  -4.508 179.913  1.00  0.00           C  
ATOM   1385  CD2 TYR A1206     117.809  -2.433 179.675  1.00  0.00           C  
ATOM   1386  CE1 TYR A1206     117.856  -5.202 179.918  1.00  0.00           C  
ATOM   1387  CE2 TYR A1206     119.029  -3.116 179.681  1.00  0.00           C  
ATOM   1388  CZ  TYR A1206     119.046  -4.496 179.804  1.00  0.00           C  
ATOM   1389  OH  TYR A1206     120.255  -5.150 179.820  1.00  0.00           O  
ATOM   1390  N   ASP A1207     115.491  -0.712 182.450  1.00  0.00           N  
ATOM   1391  CA  ASP A1207     116.262  -0.069 183.515  1.00  0.00           C  
ATOM   1392  C   ASP A1207     116.058  -0.806 184.833  1.00  0.00           C  
ATOM   1393  O   ASP A1207     116.997  -1.002 185.595  1.00  0.00           O  
ATOM   1394  CB  ASP A1207     115.799   1.380 183.718  1.00  0.00           C  
ATOM   1395  CG  ASP A1207     116.437   2.358 182.753  1.00  0.00           C  
ATOM   1396  OD1 ASP A1207     115.948   3.504 182.661  1.00  0.00           O  
ATOM   1397  OD2 ASP A1207     117.433   1.997 182.092  1.00  0.00           O  
ATOM   1398  N   PHE A1208     114.820  -1.200 185.111  1.00  0.00           N  
ATOM   1399  CA  PHE A1208     114.510  -1.886 186.363  1.00  0.00           C  
ATOM   1400  C   PHE A1208     115.253  -3.218 186.435  1.00  0.00           C  
ATOM   1401  O   PHE A1208     116.027  -3.461 187.367  1.00  0.00           O  
ATOM   1402  CB  PHE A1208     112.996  -2.121 186.488  1.00  0.00           C  
ATOM   1403  CG  PHE A1208     112.518  -2.294 187.909  1.00  0.00           C  
ATOM   1404  CD1 PHE A1208     113.411  -2.611 188.935  1.00  0.00           C  
ATOM   1405  CD2 PHE A1208     111.167  -2.154 188.224  1.00  0.00           C  
ATOM   1406  CE1 PHE A1208     112.963  -2.781 190.253  1.00  0.00           C  
ATOM   1407  CE2 PHE A1208     110.704  -2.324 189.540  1.00  0.00           C  
ATOM   1408  CZ  PHE A1208     111.603  -2.636 190.554  1.00  0.00           C  
ATOM   1409  N   ALA A1209     115.009  -4.073 185.445  1.00  0.00           N  
ATOM   1410  CA  ALA A1209     115.653  -5.373 185.381  1.00  0.00           C  
ATOM   1411  C   ALA A1209     117.166  -5.193 185.392  1.00  0.00           C  
ATOM   1412  O   ALA A1209     117.878  -5.960 186.039  1.00  0.00           O  
ATOM   1413  CB  ALA A1209     115.220  -6.115 184.118  1.00  0.00           C  
ATOM   1414  N   CYS A1210     117.660  -4.175 184.689  1.00  0.00           N  
ATOM   1415  CA  CYS A1210     119.100  -3.939 184.642  1.00  0.00           C  
ATOM   1416  C   CYS A1210     119.656  -3.473 185.983  1.00  0.00           C  
ATOM   1417  O   CYS A1210     120.762  -3.861 186.365  1.00  0.00           O  
ATOM   1418  CB  CYS A1210     119.461  -2.917 183.559  1.00  0.00           C  
ATOM   1419  SG  CYS A1210     121.248  -2.721 183.349  1.00  0.00           S  
ATOM   1420  N   LEU A1211     118.894  -2.650 186.699  1.00  0.00           N  
ATOM   1421  CA  LEU A1211     119.348  -2.158 187.993  1.00  0.00           C  
ATOM   1422  C   LEU A1211     119.179  -3.237 189.026  1.00  0.00           C  
ATOM   1423  O   LEU A1211     119.802  -3.196 190.087  1.00  0.00           O  
ATOM   1424  CB  LEU A1211     118.573  -0.912 188.413  1.00  0.00           C  
ATOM   1425  CG  LEU A1211     119.096   0.401 187.820  1.00  0.00           C  
ATOM   1426  CD1 LEU A1211     118.112   1.547 188.063  1.00  0.00           C  
ATOM   1427  CD2 LEU A1211     120.453   0.704 188.437  1.00  0.00           C  
ATOM   1428  N   ASN A1212     118.329  -4.208 188.720  1.00  0.00           N  
ATOM   1429  CA  ASN A1212     118.119  -5.294 189.647  1.00  0.00           C  
ATOM   1430  C   ASN A1212     119.247  -6.286 189.486  1.00  0.00           C  
ATOM   1431  O   ASN A1212     119.832  -6.740 190.460  1.00  0.00           O  
ATOM   1432  CB  ASN A1212     116.786  -5.984 189.384  1.00  0.00           C  
ATOM   1433  CG  ASN A1212     116.655  -7.291 190.141  1.00  0.00           C  
ATOM   1434  OD1 ASN A1212     116.982  -8.354 189.616  1.00  0.00           O  
ATOM   1435  ND2 ASN A1212     116.202  -7.216 191.392  1.00  0.00           N  
ATOM   1436  N   LYS A1213     119.559  -6.615 188.242  1.00  0.00           N  
ATOM   1437  CA  LYS A1213     120.615  -7.577 187.966  1.00  0.00           C  
ATOM   1438  C   LYS A1213     121.924  -7.180 188.607  1.00  0.00           C  
ATOM   1439  O   LYS A1213     122.597  -8.022 189.201  1.00  0.00           O  
ATOM   1440  CB  LYS A1213     120.835  -7.724 186.458  1.00  0.00           C  
ATOM   1441  CG  LYS A1213     121.880  -8.767 186.054  1.00  0.00           C  
ATOM   1442  CD  LYS A1213     121.984  -8.815 184.528  1.00  0.00           C  
ATOM   1443  CE  LYS A1213     122.778 -10.003 184.007  1.00  0.00           C  
ATOM   1444  NZ  LYS A1213     124.223  -9.896 184.310  1.00  0.00           N  
ATOM   1445  N   GLN A1289     122.277  -5.897 188.508  1.00  0.00           N  
ATOM   1446  CA  GLN A1289     123.554  -5.446 189.044  1.00  0.00           C  
ATOM   1447  C   GLN A1289     123.617  -4.739 190.383  1.00  0.00           C  
ATOM   1448  O   GLN A1289     124.711  -4.518 190.894  1.00  0.00           O  
ATOM   1449  CB  GLN A1289     124.287  -4.608 187.997  1.00  0.00           C  
ATOM   1450  CG  GLN A1289     123.864  -3.160 187.858  1.00  0.00           C  
ATOM   1451  CD  GLN A1289     124.655  -2.449 186.753  1.00  0.00           C  
ATOM   1452  OE1 GLN A1289     124.499  -2.754 185.565  1.00  0.00           O  
ATOM   1453  NE2 GLN A1289     125.516  -1.512 187.145  1.00  0.00           N  
ATOM   1454  N   TYR A1290     122.483  -4.382 190.975  1.00  0.00           N  
ATOM   1455  CA  TYR A1290     122.548  -3.730 192.285  1.00  0.00           C  
ATOM   1456  C   TYR A1290     121.613  -4.327 193.321  1.00  0.00           C  
ATOM   1457  O   TYR A1290     121.636  -3.938 194.482  1.00  0.00           O  
ATOM   1458  CB  TYR A1290     122.275  -2.228 192.176  1.00  0.00           C  
ATOM   1459  CG  TYR A1290     123.356  -1.459 191.448  1.00  0.00           C  
ATOM   1460  CD1 TYR A1290     124.686  -1.514 191.866  1.00  0.00           C  
ATOM   1461  CD2 TYR A1290     123.041  -0.659 190.354  1.00  0.00           C  
ATOM   1462  CE1 TYR A1290     125.663  -0.784 191.207  1.00  0.00           C  
ATOM   1463  CE2 TYR A1290     124.006   0.070 189.695  1.00  0.00           C  
ATOM   1464  CZ  TYR A1290     125.312   0.007 190.121  1.00  0.00           C  
ATOM   1465  OH  TYR A1290     126.258   0.746 189.446  1.00  0.00           O  
ATOM   1466  N   GLY A1291     120.793  -5.278 192.914  1.00  0.00           N  
ATOM   1467  CA  GLY A1291     119.882  -5.864 193.867  1.00  0.00           C  
ATOM   1468  C   GLY A1291     118.669  -4.985 194.104  1.00  0.00           C  
ATOM   1469  O   GLY A1291     117.905  -5.226 195.044  1.00  0.00           O  
ATOM   1470  N   VAL A1292     118.480  -3.972 193.261  1.00  0.00           N  
ATOM   1471  CA  VAL A1292     117.336  -3.080 193.411  1.00  0.00           C  
ATOM   1472  C   VAL A1292     116.047  -3.878 193.286  1.00  0.00           C  
ATOM   1473  O   VAL A1292     115.799  -4.505 192.263  1.00  0.00           O  
ATOM   1474  CB  VAL A1292     117.344  -1.975 192.342  1.00  0.00           C  
ATOM   1475  CG1 VAL A1292     116.079  -1.137 192.454  1.00  0.00           C  
ATOM   1476  CG2 VAL A1292     118.578  -1.113 192.509  1.00  0.00           C  
ATOM   1477  N   VAL A1293     115.226  -3.860 194.329  1.00  0.00           N  
ATOM   1478  CA  VAL A1293     113.976  -4.616 194.305  1.00  0.00           C  
ATOM   1479  C   VAL A1293     112.764  -3.721 194.428  1.00  0.00           C  
ATOM   1480  O   VAL A1293     111.636  -4.201 194.506  1.00  0.00           O  
ATOM   1481  CB  VAL A1293     113.914  -5.681 195.439  1.00  0.00           C  
ATOM   1482  CG1 VAL A1293     115.022  -6.710 195.246  1.00  0.00           C  
ATOM   1483  CG2 VAL A1293     114.030  -5.005 196.814  1.00  0.00           C  
ATOM   1484  N   LEU A1294     113.002  -2.418 194.450  1.00  0.00           N  
ATOM   1485  CA  LEU A1294     111.917  -1.449 194.546  1.00  0.00           C  
ATOM   1486  C   LEU A1294     112.200  -0.242 193.661  1.00  0.00           C  
ATOM   1487  O   LEU A1294     113.339   0.211 193.559  1.00  0.00           O  
ATOM   1488  CB  LEU A1294     111.737  -0.984 195.998  1.00  0.00           C  
ATOM   1489  CG  LEU A1294     110.807   0.219 196.222  1.00  0.00           C  
ATOM   1490  CD1 LEU A1294     109.391  -0.115 195.741  1.00  0.00           C  
ATOM   1491  CD2 LEU A1294     110.825   0.617 197.703  1.00  0.00           C  
ATOM   1492  N   CYS A1295     111.155   0.264 193.013  1.00  0.00           N  
ATOM   1493  CA  CYS A1295     111.279   1.443 192.159  1.00  0.00           C  
ATOM   1494  C   CYS A1295     110.134   2.353 192.570  1.00  0.00           C  
ATOM   1495  O   CYS A1295     108.989   1.911 192.598  1.00  0.00           O  
ATOM   1496  CB  CYS A1295     111.150   1.065 190.681  1.00  0.00           C  
ATOM   1497  SG  CYS A1295     111.525   2.413 189.543  1.00  0.00           S  
ATOM   1498  N   ILE A1296     110.447   3.604 192.913  1.00  0.00           N  
ATOM   1499  CA  ILE A1296     109.427   4.564 193.337  1.00  0.00           C  
ATOM   1500  C   ILE A1296     109.352   5.744 192.388  1.00  0.00           C  
ATOM   1501  O   ILE A1296     110.334   6.092 191.718  1.00  0.00           O  
ATOM   1502  CB  ILE A1296     109.705   5.156 194.747  1.00  0.00           C  
ATOM   1503  CG1 ILE A1296     110.858   6.155 194.668  1.00  0.00           C  
ATOM   1504  CG2 ILE A1296     110.043   4.059 195.742  1.00  0.00           C  
ATOM   1505  CD1 ILE A1296     111.113   6.875 195.957  1.00  0.00           C  
ATOM   1506  N   GLY A1297     108.181   6.368 192.349  1.00  0.00           N  
ATOM   1507  CA  GLY A1297     107.993   7.523 191.489  1.00  0.00           C  
ATOM   1508  C   GLY A1297     106.613   8.110 191.676  1.00  0.00           C  
ATOM   1509  O   GLY A1297     105.822   7.603 192.475  1.00  0.00           O  
ATOM   1510  N   GLY A1298     106.324   9.183 190.948  1.00  0.00           N  
ATOM   1511  CA  GLY A1298     105.015   9.794 191.050  1.00  0.00           C  
ATOM   1512  C   GLY A1298     103.989   8.940 190.330  1.00  0.00           C  
ATOM   1513  O   GLY A1298     104.339   8.139 189.459  1.00  0.00           O  
ATOM   1514  N   SER A1299     102.725   9.113 190.698  1.00  0.00           N  
ATOM   1515  CA  SER A1299     101.611   8.378 190.109  1.00  0.00           C  
ATOM   1516  C   SER A1299     101.728   8.085 188.618  1.00  0.00           C  
ATOM   1517  O   SER A1299     101.583   6.938 188.190  1.00  0.00           O  
ATOM   1518  CB  SER A1299     100.311   9.134 190.337  1.00  0.00           C  
ATOM   1519  OG  SER A1299      99.311   8.646 189.461  1.00  0.00           O  
ATOM   1520  N   ASP A1300     101.960   9.132 187.832  1.00  0.00           N  
ATOM   1521  CA  ASP A1300     102.086   9.004 186.380  1.00  0.00           C  
ATOM   1522  C   ASP A1300     103.048   7.884 185.948  1.00  0.00           C  
ATOM   1523  O   ASP A1300     102.815   7.191 184.964  1.00  0.00           O  
ATOM   1524  CB  ASP A1300     102.546  10.347 185.781  1.00  0.00           C  
ATOM   1525  CG  ASP A1300     103.919  10.777 186.290  1.00  0.00           C  
ATOM   1526  OD1 ASP A1300     104.124  10.780 187.521  1.00  0.00           O  
ATOM   1527  OD2 ASP A1300     104.796  11.116 185.468  1.00  0.00           O  
ATOM   1528  N   GLN A1301     104.121   7.705 186.703  1.00  0.00           N  
ATOM   1529  CA  GLN A1301     105.124   6.700 186.389  1.00  0.00           C  
ATOM   1530  C   GLN A1301     104.711   5.238 186.590  1.00  0.00           C  
ATOM   1531  O   GLN A1301     105.404   4.321 186.137  1.00  0.00           O  
ATOM   1532  CB  GLN A1301     106.380   6.992 187.201  1.00  0.00           C  
ATOM   1533  CG  GLN A1301     107.081   8.225 186.730  1.00  0.00           C  
ATOM   1534  CD  GLN A1301     107.406   8.139 185.262  1.00  0.00           C  
ATOM   1535  OE1 GLN A1301     108.290   7.391 184.851  1.00  0.00           O  
ATOM   1536  NE2 GLN A1301     106.675   8.892 184.455  1.00  0.00           N  
ATOM   1537  N   TRP A1302     103.580   5.025 187.256  1.00  0.00           N  
ATOM   1538  CA  TRP A1302     103.097   3.679 187.535  1.00  0.00           C  
ATOM   1539  C   TRP A1302     103.261   2.708 186.388  1.00  0.00           C  
ATOM   1540  O   TRP A1302     103.998   1.742 186.507  1.00  0.00           O  
ATOM   1541  CB  TRP A1302     101.635   3.719 187.956  1.00  0.00           C  
ATOM   1542  CG  TRP A1302     101.062   2.372 188.220  1.00  0.00           C  
ATOM   1543  CD1 TRP A1302     100.370   1.595 187.345  1.00  0.00           C  
ATOM   1544  CD2 TRP A1302     101.107   1.648 189.454  1.00  0.00           C  
ATOM   1545  NE1 TRP A1302      99.969   0.434 187.957  1.00  0.00           N  
ATOM   1546  CE2 TRP A1302     100.410   0.440 189.253  1.00  0.00           C  
ATOM   1547  CE3 TRP A1302     101.668   1.904 190.712  1.00  0.00           C  
ATOM   1548  CZ2 TRP A1302     100.253  -0.514 190.263  1.00  0.00           C  
ATOM   1549  CZ3 TRP A1302     101.515   0.951 191.720  1.00  0.00           C  
ATOM   1550  CH2 TRP A1302     100.811  -0.241 191.486  1.00  0.00           C  
ATOM   1551  N   GLY A1303     102.572   2.965 185.284  1.00  0.00           N  
ATOM   1552  CA  GLY A1303     102.660   2.084 184.131  1.00  0.00           C  
ATOM   1553  C   GLY A1303     104.076   1.734 183.721  1.00  0.00           C  
ATOM   1554  O   GLY A1303     104.359   0.595 183.360  1.00  0.00           O  
ATOM   1555  N   ASN A1304     104.968   2.718 183.762  1.00  0.00           N  
ATOM   1556  CA  ASN A1304     106.363   2.497 183.405  1.00  0.00           C  
ATOM   1557  C   ASN A1304     106.979   1.510 184.381  1.00  0.00           C  
ATOM   1558  O   ASN A1304     107.677   0.589 183.970  1.00  0.00           O  
ATOM   1559  CB  ASN A1304     107.134   3.814 183.440  1.00  0.00           C  
ATOM   1560  CG  ASN A1304     106.998   4.613 182.147  1.00  0.00           C  
ATOM   1561  OD1 ASN A1304     107.483   5.739 182.058  1.00  0.00           O  
ATOM   1562  ND2 ASN A1304     106.352   4.026 181.134  1.00  0.00           N  
ATOM   1563  N   ILE A1306     106.714   1.699 185.674  1.00  0.00           N  
ATOM   1564  CA  ILE A1306     107.233   0.806 186.712  1.00  0.00           C  
ATOM   1565  C   ILE A1306     106.661  -0.594 186.538  1.00  0.00           C  
ATOM   1566  O   ILE A1306     107.371  -1.589 186.681  1.00  0.00           O  
ATOM   1567  CB  ILE A1306     106.868   1.298 188.127  1.00  0.00           C  
ATOM   1568  CG1 ILE A1306     107.397   2.721 188.338  1.00  0.00           C  
ATOM   1569  CG2 ILE A1306     107.445   0.347 189.173  1.00  0.00           C  
ATOM   1570  CD1 ILE A1306     108.890   2.879 188.029  1.00  0.00           C  
ATOM   1571  N   THR A1310     105.367  -0.653 186.238  1.00  0.00           N  
ATOM   1572  CA  THR A1310     104.658  -1.909 186.010  1.00  0.00           C  
ATOM   1573  C   THR A1310     105.442  -2.726 184.996  1.00  0.00           C  
ATOM   1574  O   THR A1310     105.889  -3.838 185.269  1.00  0.00           O  
ATOM   1575  CB  THR A1310     103.242  -1.638 185.442  1.00  0.00           C  
ATOM   1576  OG1 THR A1310     102.377  -1.222 186.502  1.00  0.00           O  
ATOM   1577  CG2 THR A1310     102.665  -2.878 184.766  1.00  0.00           C  
ATOM   1578  N   SER A1312     105.608  -2.162 183.811  1.00  0.00           N  
ATOM   1579  CA  SER A1312     106.334  -2.854 182.770  1.00  0.00           C  
ATOM   1580  C   SER A1312     107.651  -3.319 183.351  1.00  0.00           C  
ATOM   1581  O   SER A1312     108.146  -4.378 183.000  1.00  0.00           O  
ATOM   1582  CB  SER A1312     106.586  -1.917 181.578  1.00  0.00           C  
ATOM   1583  OG  SER A1312     105.371  -1.340 181.105  1.00  0.00           O  
ATOM   1584  N   GLY A1314     108.194  -2.533 184.272  1.00  0.00           N  
ATOM   1585  CA  GLY A1314     109.485  -2.854 184.863  1.00  0.00           C  
ATOM   1586  C   GLY A1314     109.527  -4.083 185.745  1.00  0.00           C  
ATOM   1587  O   GLY A1314     110.503  -4.838 185.749  1.00  0.00           O  
ATOM   1588  N   ILE A1316     108.466  -4.265 186.516  1.00  0.00           N  
ATOM   1589  CA  ILE A1316     108.355  -5.395 187.412  1.00  0.00           C  
ATOM   1590  C   ILE A1316     108.123  -6.637 186.561  1.00  0.00           C  
ATOM   1591  O   ILE A1316     108.579  -7.733 186.895  1.00  0.00           O  
ATOM   1592  CB  ILE A1316     107.173  -5.189 188.406  1.00  0.00           C  
ATOM   1593  CG1 ILE A1316     107.411  -3.914 189.232  1.00  0.00           C  
ATOM   1594  CG2 ILE A1316     107.032  -6.400 189.317  1.00  0.00           C  
ATOM   1595  CD1 ILE A1316     106.496  -3.744 190.427  1.00  0.00           C  
ATOM   1596  N   ASP A1317     107.426  -6.457 185.446  1.00  0.00           N  
ATOM   1597  CA  ASP A1317     107.141  -7.570 184.567  1.00  0.00           C  
ATOM   1598  C   ASP A1317     108.395  -8.036 183.824  1.00  0.00           C  
ATOM   1599  O   ASP A1317     108.698  -9.222 183.799  1.00  0.00           O  
ATOM   1600  CB  ASP A1317     106.038  -7.197 183.571  1.00  0.00           C  
ATOM   1601  CG  ASP A1317     105.226  -8.410 183.115  1.00  0.00           C  
ATOM   1602  OD1 ASP A1317     105.062  -8.615 181.887  1.00  0.00           O  
ATOM   1603  OD2 ASP A1317     104.749  -9.162 184.000  1.00  0.00           O  
ATOM   1604  N   LEU A1318     109.139  -7.118 183.226  1.00  0.00           N  
ATOM   1605  CA  LEU A1318     110.333  -7.533 182.500  1.00  0.00           C  
ATOM   1606  C   LEU A1318     111.293  -8.259 183.440  1.00  0.00           C  
ATOM   1607  O   LEU A1318     111.768  -9.353 183.132  1.00  0.00           O  
ATOM   1608  CB  LEU A1318     111.038  -6.330 181.867  1.00  0.00           C  
ATOM   1609  CG  LEU A1318     112.039  -6.740 180.778  1.00  0.00           C  
ATOM   1610  CD1 LEU A1318     111.277  -7.461 179.672  1.00  0.00           C  
ATOM   1611  CD2 LEU A1318     112.780  -5.520 180.210  1.00  0.00           C  
ATOM   1612  N   THR A1319     111.557  -7.643 184.591  1.00  0.00           N  
ATOM   1613  CA  THR A1319     112.454  -8.198 185.605  1.00  0.00           C  
ATOM   1614  C   THR A1319     112.069  -9.631 185.951  1.00  0.00           C  
ATOM   1615  O   THR A1319     112.927 -10.464 186.227  1.00  0.00           O  
ATOM   1616  CB  THR A1319     112.438  -7.346 186.894  1.00  0.00           C  
ATOM   1617  OG1 THR A1319     112.867  -6.016 186.586  1.00  0.00           O  
ATOM   1618  CG2 THR A1319     113.369  -7.942 187.942  1.00  0.00           C  
ATOM   1619  N   ARG A1321     110.772  -9.909 185.944  1.00  0.00           N  
ATOM   1620  CA  ARG A1321     110.300 -11.254 186.218  1.00  0.00           C  
ATOM   1621  C   ARG A1321     110.708 -12.182 185.067  1.00  0.00           C  
ATOM   1622  O   ARG A1321     111.448 -13.150 185.268  1.00  0.00           O  
ATOM   1623  CB  ARG A1321     108.779 -11.263 186.372  1.00  0.00           C  
ATOM   1624  CG  ARG A1321     108.186 -12.668 186.483  1.00  0.00           C  
ATOM   1625  CD  ARG A1321     106.666 -12.643 186.624  1.00  0.00           C  
ATOM   1626  NE  ARG A1321     106.017 -11.946 185.512  1.00  0.00           N  
ATOM   1627  CZ  ARG A1321     105.918 -12.425 184.273  1.00  0.00           C  
ATOM   1628  NH1 ARG A1321     106.424 -13.615 183.967  1.00  0.00           N  
ATOM   1629  NH2 ARG A1321     105.324 -11.705 183.331  1.00  0.00           N  
ATOM   1630  N   ARG A1322     110.252 -11.879 183.853  1.00  0.00           N  
ATOM   1631  CA  ARG A1322     110.567 -12.738 182.724  1.00  0.00           C  
ATOM   1632  C   ARG A1322     112.011 -12.771 182.257  1.00  0.00           C  
ATOM   1633  O   ARG A1322     112.351 -13.571 181.387  1.00  0.00           O  
ATOM   1634  CB  ARG A1322     109.638 -12.454 181.539  1.00  0.00           C  
ATOM   1635  CG  ARG A1322     109.207 -11.029 181.359  1.00  0.00           C  
ATOM   1636  CD  ARG A1322     107.684 -10.912 181.458  1.00  0.00           C  
ATOM   1637  NE  ARG A1322     106.970 -11.929 180.683  1.00  0.00           N  
ATOM   1638  CZ  ARG A1322     107.150 -12.159 179.384  1.00  0.00           C  
ATOM   1639  NH1 ARG A1322     108.030 -11.446 178.691  1.00  0.00           N  
ATOM   1640  NH2 ARG A1322     106.445 -13.103 178.772  1.00  0.00           N  
ATOM   1641  N   LEU A1323     112.863 -11.927 182.832  1.00  0.00           N  
ATOM   1642  CA  LEU A1323     114.284 -11.916 182.462  1.00  0.00           C  
ATOM   1643  C   LEU A1323     115.143 -12.566 183.543  1.00  0.00           C  
ATOM   1644  O   LEU A1323     116.100 -13.267 183.245  1.00  0.00           O  
ATOM   1645  CB  LEU A1323     114.791 -10.487 182.246  1.00  0.00           C  
ATOM   1646  CG  LEU A1323     114.562  -9.808 180.901  1.00  0.00           C  
ATOM   1647  CD1 LEU A1323     115.425 -10.445 179.861  1.00  0.00           C  
ATOM   1648  CD2 LEU A1323     113.112  -9.914 180.517  1.00  0.00           C  
ATOM   1649  N   HIS A1324     114.798 -12.334 184.802  1.00  0.00           N  
ATOM   1650  CA  HIS A1324     115.583 -12.882 185.895  1.00  0.00           C  
ATOM   1651  C   HIS A1324     114.749 -13.661 186.894  1.00  0.00           C  
ATOM   1652  O   HIS A1324     115.286 -14.265 187.807  1.00  0.00           O  
ATOM   1653  CB  HIS A1324     116.321 -11.749 186.622  1.00  0.00           C  
ATOM   1654  CG  HIS A1324     117.113 -10.855 185.714  1.00  0.00           C  
ATOM   1655  ND1 HIS A1324     118.165 -11.311 184.946  1.00  0.00           N  
ATOM   1656  CD2 HIS A1324     116.998  -9.532 185.446  1.00  0.00           C  
ATOM   1657  CE1 HIS A1324     118.661 -10.308 184.244  1.00  0.00           C  
ATOM   1658  NE2 HIS A1324     117.971  -9.218 184.528  1.00  0.00           N  
ATOM   1659  N   GLN A1342     113.436 -13.640 186.722  1.00  0.00           N  
ATOM   1660  CA  GLN A1342     112.531 -14.345 187.622  1.00  0.00           C  
ATOM   1661  C   GLN A1342     112.713 -13.894 189.068  1.00  0.00           C  
ATOM   1662  O   GLN A1342     112.901 -14.715 189.970  1.00  0.00           O  
ATOM   1663  CB  GLN A1342     112.741 -15.864 187.521  1.00  0.00           C  
ATOM   1664  CG  GLN A1342     112.801 -16.393 186.094  1.00  0.00           C  
ATOM   1665  CD  GLN A1342     114.204 -16.817 185.688  1.00  0.00           C  
ATOM   1666  OE1 GLN A1342     114.583 -16.719 184.513  1.00  0.00           O  
ATOM   1667  NE2 GLN A1342     114.979 -17.305 186.658  1.00  0.00           N  
ATOM   1668  N   ASN A1344     112.660 -12.584 189.284  1.00  0.00           N  
ATOM   1669  CA  ASN A1344     112.789 -12.007 190.621  1.00  0.00           C  
ATOM   1670  C   ASN A1344     111.519 -11.204 190.920  1.00  0.00           C  
ATOM   1671  O   ASN A1344     111.077 -10.410 190.080  1.00  0.00           O  
ATOM   1672  CB  ASN A1344     113.999 -11.073 190.678  1.00  0.00           C  
ATOM   1673  CG  ASN A1344     115.310 -11.813 190.772  1.00  0.00           C  
ATOM   1674  OD1 ASN A1344     116.339 -11.367 190.249  1.00  0.00           O  
ATOM   1675  ND2 ASN A1344     115.293 -12.941 191.459  1.00  0.00           N  
ATOM   1676  N   GLN A1345     110.911 -11.404 192.089  1.00  0.00           N  
ATOM   1677  CA  GLN A1345     109.721 -10.617 192.395  1.00  0.00           C  
ATOM   1678  C   GLN A1345     110.187  -9.250 192.832  1.00  0.00           C  
ATOM   1679  O   GLN A1345     110.690  -9.076 193.939  1.00  0.00           O  
ATOM   1680  CB  GLN A1345     108.867 -11.214 193.509  1.00  0.00           C  
ATOM   1681  CG  GLN A1345     107.626 -10.362 193.773  1.00  0.00           C  
ATOM   1682  CD  GLN A1345     106.807 -10.832 194.962  1.00  0.00           C  
ATOM   1683  OE1 GLN A1345     105.715 -10.318 195.212  1.00  0.00           O  
ATOM   1684  NE2 GLN A1345     107.330 -11.808 195.708  1.00  0.00           N  
ATOM   1685  N   VAL A1347     110.019  -8.282 191.948  1.00  0.00           N  
ATOM   1686  CA  VAL A1347     110.444  -6.931 192.235  1.00  0.00           C  
ATOM   1687  C   VAL A1347     109.212  -6.097 192.636  1.00  0.00           C  
ATOM   1688  O   VAL A1347     108.070  -6.534 192.448  1.00  0.00           O  
ATOM   1689  CB  VAL A1347     111.204  -6.383 191.007  1.00  0.00           C  
ATOM   1690  CG1 VAL A1347     110.300  -5.565 190.131  1.00  0.00           C  
ATOM   1691  CG2 VAL A1347     112.413  -5.642 191.462  1.00  0.00           C  
ATOM   1692  N   PHE A1348     109.432  -4.911 193.199  1.00  0.00           N  
ATOM   1693  CA  PHE A1348     108.314  -4.092 193.665  1.00  0.00           C  
ATOM   1694  C   PHE A1348     108.203  -2.661 193.158  1.00  0.00           C  
ATOM   1695  O   PHE A1348     109.202  -2.024 192.804  1.00  0.00           O  
ATOM   1696  CB  PHE A1348     108.324  -4.044 195.194  1.00  0.00           C  
ATOM   1697  CG  PHE A1348     108.074  -5.364 195.842  1.00  0.00           C  
ATOM   1698  CD1 PHE A1348     109.100  -6.287 195.993  1.00  0.00           C  
ATOM   1699  CD2 PHE A1348     106.805  -5.694 196.293  1.00  0.00           C  
ATOM   1700  CE1 PHE A1348     108.869  -7.523 196.584  1.00  0.00           C  
ATOM   1701  CE2 PHE A1348     106.561  -6.929 196.886  1.00  0.00           C  
ATOM   1702  CZ  PHE A1348     107.599  -7.844 197.030  1.00  0.00           C  
ATOM   1703  N   GLY A1349     106.969  -2.155 193.167  1.00  0.00           N  
ATOM   1704  CA  GLY A1349     106.701  -0.790 192.747  1.00  0.00           C  
ATOM   1705  C   GLY A1349     105.829  -0.021 193.735  1.00  0.00           C  
ATOM   1706  O   GLY A1349     104.859  -0.556 194.263  1.00  0.00           O  
ATOM   1707  N   LEU A1350     106.176   1.240 193.985  1.00  0.00           N  
ATOM   1708  CA  LEU A1350     105.420   2.101 194.904  1.00  0.00           C  
ATOM   1709  C   LEU A1350     105.466   3.569 194.476  1.00  0.00           C  
ATOM   1710  O   LEU A1350     106.533   4.179 194.439  1.00  0.00           O  
ATOM   1711  CB  LEU A1350     105.968   1.961 196.329  1.00  0.00           C  
ATOM   1712  CG  LEU A1350     105.383   2.894 197.391  1.00  0.00           C  
ATOM   1713  CD1 LEU A1350     105.570   2.296 198.773  1.00  0.00           C  
ATOM   1714  CD2 LEU A1350     106.054   4.255 197.297  1.00  0.00           C  
ATOM   1715  N   THR A1351     104.304   4.136 194.170  1.00  0.00           N  
ATOM   1716  CA  THR A1351     104.225   5.533 193.738  1.00  0.00           C  
ATOM   1717  C   THR A1351     103.677   6.495 194.784  1.00  0.00           C  
ATOM   1718  O   THR A1351     102.838   6.124 195.603  1.00  0.00           O  
ATOM   1719  CB  THR A1351     103.315   5.690 192.524  1.00  0.00           C  
ATOM   1720  OG1 THR A1351     102.037   5.109 192.819  1.00  0.00           O  
ATOM   1721  CG2 THR A1351     103.924   5.030 191.302  1.00  0.00           C  
ATOM   1722  N   VAL A1352     104.153   7.737 194.742  1.00  0.00           N  
ATOM   1723  CA  VAL A1352     103.665   8.777 195.649  1.00  0.00           C  
ATOM   1724  C   VAL A1352     102.760   9.673 194.802  1.00  0.00           C  
ATOM   1725  O   VAL A1352     103.063   9.964 193.645  1.00  0.00           O  
ATOM   1726  CB  VAL A1352     104.815   9.651 196.240  1.00  0.00           C  
ATOM   1727  CG1 VAL A1352     105.830   8.772 196.927  1.00  0.00           C  
ATOM   1728  CG2 VAL A1352     105.488  10.488 195.142  1.00  0.00           C  
ATOM   1729  N   PRO A1356     101.626  10.106 195.357  1.00  0.00           N  
ATOM   1730  CA  PRO A1356     100.748  10.971 194.559  1.00  0.00           C  
ATOM   1731  C   PRO A1356     101.453  12.234 194.029  1.00  0.00           C  
ATOM   1732  O   PRO A1356     102.451  12.683 194.590  1.00  0.00           O  
ATOM   1733  CB  PRO A1356      99.609  11.288 195.524  1.00  0.00           C  
ATOM   1734  CG  PRO A1356     100.259  11.155 196.884  1.00  0.00           C  
ATOM   1735  CD  PRO A1356     101.109   9.936 196.725  1.00  0.00           C  
ATOM   1736  N   LEU A1360     100.947  12.780 192.926  1.00  0.00           N  
ATOM   1737  CA  LEU A1360     101.519  13.993 192.350  1.00  0.00           C  
ATOM   1738  C   LEU A1360     100.954  15.137 193.172  1.00  0.00           C  
ATOM   1739  O   LEU A1360      99.749  15.370 193.173  1.00  0.00           O  
ATOM   1740  CB  LEU A1360     101.114  14.134 190.881  1.00  0.00           C  
ATOM   1741  CG  LEU A1360     101.931  13.313 189.880  1.00  0.00           C  
ATOM   1742  CD1 LEU A1360     102.021  11.884 190.349  1.00  0.00           C  
ATOM   1743  CD2 LEU A1360     101.294  13.378 188.492  1.00  0.00           C  
ATOM   1744  N   ILE A1361     101.823  15.844 193.880  1.00  0.00           N  
ATOM   1745  CA  ILE A1361     101.365  16.916 194.733  1.00  0.00           C  
ATOM   1746  C   ILE A1361     100.810  18.106 193.975  1.00  0.00           C  
ATOM   1747  O   ILE A1361     101.487  18.701 193.131  1.00  0.00           O  
ATOM   1748  CB  ILE A1361     102.481  17.359 195.671  1.00  0.00           C  
ATOM   1749  CG1 ILE A1361     103.035  16.122 196.383  1.00  0.00           C  
ATOM   1750  CG2 ILE A1361     101.940  18.353 196.703  1.00  0.00           C  
ATOM   1751  CD1 ILE A1361     104.205  16.396 197.303  1.00  0.00           C  
ATOM   1752  N   THR A1365      99.561  18.438 194.293  1.00  0.00           N  
ATOM   1753  CA  THR A1365      98.853  19.548 193.668  1.00  0.00           C  
ATOM   1754  C   THR A1365      98.435  20.564 194.722  1.00  0.00           C  
ATOM   1755  O   THR A1365      98.195  20.199 195.877  1.00  0.00           O  
ATOM   1756  CB  THR A1365      97.564  19.068 192.990  1.00  0.00           C  
ATOM   1757  OG1 THR A1365      96.908  20.178 192.360  1.00  0.00           O  
ATOM   1758  CG2 THR A1365      96.619  18.461 194.037  1.00  0.00           C  
ATOM   1759  N   LYS A1366      98.343  21.833 194.327  1.00  0.00           N  
ATOM   1760  CA  LYS A1366      97.900  22.863 195.259  1.00  0.00           C  
ATOM   1761  C   LYS A1366      96.444  22.553 195.577  1.00  0.00           C  
ATOM   1762  O   LYS A1366      95.704  22.079 194.713  1.00  0.00           O  
ATOM   1763  CB  LYS A1366      97.997  24.266 194.648  1.00  0.00           C  
ATOM   1764  CG  LYS A1366      99.404  24.828 194.568  1.00  0.00           C  
ATOM   1765  CD  LYS A1366      99.384  26.336 194.323  1.00  0.00           C  
ATOM   1766  CE  LYS A1366     100.797  26.889 194.192  1.00  0.00           C  
ATOM   1767  NZ  LYS A1366     101.683  26.468 195.329  1.00  0.00           N  
ATOM   1768  N   ALA A1368      96.046  22.815 196.818  1.00  0.00           N  
ATOM   1769  CA  ALA A1368      94.686  22.559 197.273  1.00  0.00           C  
ATOM   1770  C   ALA A1368      93.661  23.182 196.335  1.00  0.00           C  
ATOM   1771  O   ALA A1368      92.627  22.573 196.048  1.00  0.00           O  
ATOM   1772  CB  ALA A1368      94.500  23.090 198.694  1.00  0.00           C  
ATOM   1773  N   ASP A1369      93.945  24.391 195.858  1.00  0.00           N  
ATOM   1774  CA  ASP A1369      93.038  25.067 194.936  1.00  0.00           C  
ATOM   1775  C   ASP A1369      93.275  24.550 193.518  1.00  0.00           C  
ATOM   1776  O   ASP A1369      93.267  25.303 192.552  1.00  0.00           O  
ATOM   1777  CB  ASP A1369      93.216  26.595 195.011  1.00  0.00           C  
ATOM   1778  CG  ASP A1369      94.619  27.047 194.647  1.00  0.00           C  
ATOM   1779  OD1 ASP A1369      95.154  27.937 195.347  1.00  0.00           O  
ATOM   1780  OD2 ASP A1369      95.179  26.526 193.660  1.00  0.00           O  
ATOM   1781  N   GLY A1370      93.487  23.243 193.425  1.00  0.00           N  
ATOM   1782  CA  GLY A1370      93.718  22.585 192.156  1.00  0.00           C  
ATOM   1783  C   GLY A1370      94.281  23.396 191.004  1.00  0.00           C  
ATOM   1784  O   GLY A1370      93.765  23.315 189.889  1.00  0.00           O  
ATOM   1785  N   THR A1373      95.325  24.181 191.249  1.00  0.00           N  
ATOM   1786  CA  THR A1373      95.927  24.953 190.168  1.00  0.00           C  
ATOM   1787  C   THR A1373      97.045  24.138 189.515  1.00  0.00           C  
ATOM   1788  O   THR A1373      96.781  23.221 188.734  1.00  0.00           O  
ATOM   1789  CB  THR A1373      96.513  26.299 190.659  1.00  0.00           C  
ATOM   1790  OG1 THR A1373      97.316  26.081 191.822  1.00  0.00           O  
ATOM   1791  CG2 THR A1373      95.407  27.284 190.975  1.00  0.00           C  
ATOM   1792  N   LYS A1412      98.289  24.466 189.847  1.00  0.00           N  
ATOM   1793  CA  LYS A1412      99.447  23.775 189.285  1.00  0.00           C  
ATOM   1794  C   LYS A1412     100.352  23.326 190.421  1.00  0.00           C  
ATOM   1795  O   LYS A1412      99.903  22.705 191.386  1.00  0.00           O  
ATOM   1796  CB  LYS A1412     100.222  24.729 188.361  1.00  0.00           C  
ATOM   1797  CG  LYS A1412     100.924  25.907 189.077  1.00  0.00           C  
ATOM   1798  CD  LYS A1412      99.958  26.808 189.854  1.00  0.00           C  
ATOM   1799  CE  LYS A1412      99.258  27.813 188.945  1.00  0.00           C  
ATOM   1800  NZ  LYS A1412      98.562  27.187 187.779  1.00  0.00           N  
ATOM   1801  N   PHE A1415     101.634  23.635 190.271  1.00  0.00           N  
ATOM   1802  CA  PHE A1415     102.667  23.357 191.253  1.00  0.00           C  
ATOM   1803  C   PHE A1415     104.017  23.490 190.589  1.00  0.00           C  
ATOM   1804  O   PHE A1415     104.220  23.002 189.472  1.00  0.00           O  
ATOM   1805  CB  PHE A1415     102.552  21.967 191.869  1.00  0.00           C  
ATOM   1806  CG  PHE A1415     103.339  21.834 193.136  1.00  0.00           C  
ATOM   1807  CD1 PHE A1415     102.916  22.475 194.293  1.00  0.00           C  
ATOM   1808  CD2 PHE A1415     104.546  21.158 193.155  1.00  0.00           C  
ATOM   1809  CE1 PHE A1415     103.688  22.449 195.442  1.00  0.00           C  
ATOM   1810  CE2 PHE A1415     105.323  21.128 194.302  1.00  0.00           C  
ATOM   1811  CZ  PHE A1415     104.895  21.776 195.445  1.00  0.00           C  
ATOM   1812  N   GLY A1416     104.940  24.144 191.285  1.00  0.00           N  
ATOM   1813  CA  GLY A1416     106.261  24.363 190.734  1.00  0.00           C  
ATOM   1814  C   GLY A1416     106.173  25.592 189.851  1.00  0.00           C  
ATOM   1815  O   GLY A1416     107.097  26.405 189.805  1.00  0.00           O  
ATOM   1816  N   LYS A1417     105.043  25.725 189.158  1.00  0.00           N  
ATOM   1817  CA  LYS A1417     104.791  26.858 188.268  1.00  0.00           C  
ATOM   1818  C   LYS A1417     104.147  28.011 189.030  1.00  0.00           C  
ATOM   1819  O   LYS A1417     103.370  27.796 189.967  1.00  0.00           O  
ATOM   1820  CB  LYS A1417     103.879  26.450 187.099  1.00  0.00           C  
ATOM   1821  CG  LYS A1417     103.402  27.645 186.259  1.00  0.00           C  
ATOM   1822  CD  LYS A1417     102.526  27.247 185.076  1.00  0.00           C  
ATOM   1823  CE  LYS A1417     103.354  26.796 183.883  1.00  0.00           C  
ATOM   1824  NZ  LYS A1417     102.494  26.501 182.699  1.00  0.00           N  
ATOM   1825  N   THR A1442     104.476  29.230 188.613  1.00  0.00           N  
ATOM   1826  CA  THR A1442     103.949  30.443 189.229  1.00  0.00           C  
ATOM   1827  C   THR A1442     103.633  31.502 188.163  1.00  0.00           C  
ATOM   1828  O   THR A1442     102.897  31.232 187.210  1.00  0.00           O  
ATOM   1829  CB  THR A1442     104.962  31.011 190.257  1.00  0.00           C  
ATOM   1830  OG1 THR A1442     106.254  31.128 189.648  1.00  0.00           O  
ATOM   1831  CG2 THR A1442     105.064  30.091 191.468  1.00  0.00           C  
ATOM   1832  N   GLU A1444     104.178  32.704 188.333  1.00  0.00           N  
ATOM   1833  CA  GLU A1444     103.970  33.796 187.380  1.00  0.00           C  
ATOM   1834  C   GLU A1444     105.182  33.860 186.454  1.00  0.00           C  
ATOM   1835  O   GLU A1444     105.085  34.323 185.315  1.00  0.00           O  
ATOM   1836  CB  GLU A1444     103.829  35.138 188.110  1.00  0.00           C  
ATOM   1837  CG  GLU A1444     102.794  35.158 189.228  1.00  0.00           C  
ATOM   1838  CD  GLU A1444     103.368  35.665 190.540  1.00  0.00           C  
ATOM   1839  OE1 GLU A1444     102.600  35.817 191.513  1.00  0.00           O  
ATOM   1840  OE2 GLU A1444     104.593  35.907 190.600  1.00  0.00           O  
ATOM   1841  N   GLY A1450     106.322  33.387 186.959  1.00  0.00           N  
ATOM   1842  CA  GLY A1450     107.550  33.400 186.186  1.00  0.00           C  
ATOM   1843  C   GLY A1450     108.028  32.028 185.749  1.00  0.00           C  
ATOM   1844  O   GLY A1450     109.009  31.914 185.013  1.00  0.00           O  
ATOM   1845  N   GLY A1452     107.343  30.984 186.202  1.00  0.00           N  
ATOM   1846  CA  GLY A1452     107.735  29.641 185.818  1.00  0.00           C  
ATOM   1847  C   GLY A1452     107.949  28.674 186.970  1.00  0.00           C  
ATOM   1848  O   GLY A1452     107.512  28.915 188.096  1.00  0.00           O  
ATOM   1849  N   ALA A1455     108.643  27.579 186.674  1.00  0.00           N  
ATOM   1850  CA  ALA A1455     108.924  26.533 187.649  1.00  0.00           C  
ATOM   1851  C   ALA A1455     109.852  26.969 188.771  1.00  0.00           C  
ATOM   1852  O   ALA A1455     110.764  27.766 188.560  1.00  0.00           O  
ATOM   1853  CB  ALA A1455     109.509  25.324 186.943  1.00  0.00           C  
ATOM   1854  N   VAL A1456     109.614  26.431 189.966  1.00  0.00           N  
ATOM   1855  CA  VAL A1456     110.428  26.738 191.140  1.00  0.00           C  
ATOM   1856  C   VAL A1456     111.621  25.800 191.120  1.00  0.00           C  
ATOM   1857  O   VAL A1456     111.649  24.802 191.835  1.00  0.00           O  
ATOM   1858  CB  VAL A1456     109.639  26.502 192.449  1.00  0.00           C  
ATOM   1859  CG1 VAL A1456     110.511  26.818 193.650  1.00  0.00           C  
ATOM   1860  CG2 VAL A1456     108.381  27.357 192.464  1.00  0.00           C  
ATOM   1861  N   TRP A1457     112.600  26.121 190.289  1.00  0.00           N  
ATOM   1862  CA  TRP A1457     113.787  25.293 190.157  1.00  0.00           C  
ATOM   1863  C   TRP A1457     114.528  25.142 191.475  1.00  0.00           C  
ATOM   1864  O   TRP A1457     114.378  25.975 192.361  1.00  0.00           O  
ATOM   1865  CB  TRP A1457     114.706  25.906 189.108  1.00  0.00           C  
ATOM   1866  CG  TRP A1457     113.977  26.222 187.840  1.00  0.00           C  
ATOM   1867  CD1 TRP A1457     113.582  27.452 187.399  1.00  0.00           C  
ATOM   1868  CD2 TRP A1457     113.498  25.278 186.876  1.00  0.00           C  
ATOM   1869  NE1 TRP A1457     112.884  27.332 186.219  1.00  0.00           N  
ATOM   1870  CE2 TRP A1457     112.817  26.008 185.878  1.00  0.00           C  
ATOM   1871  CE3 TRP A1457     113.577  23.883 186.761  1.00  0.00           C  
ATOM   1872  CZ2 TRP A1457     112.221  25.392 184.780  1.00  0.00           C  
ATOM   1873  CZ3 TRP A1457     112.983  23.272 185.670  1.00  0.00           C  
ATOM   1874  CH2 TRP A1457     112.314  24.025 184.695  1.00  0.00           C  
ATOM   1875  N   LEU A1458     115.310  24.069 191.608  1.00  0.00           N  
ATOM   1876  CA  LEU A1458     116.097  23.836 192.827  1.00  0.00           C  
ATOM   1877  C   LEU A1458     117.420  24.581 192.686  1.00  0.00           C  
ATOM   1878  O   LEU A1458     118.118  24.846 193.668  1.00  0.00           O  
ATOM   1879  CB  LEU A1458     116.367  22.346 193.031  1.00  0.00           C  
ATOM   1880  CG  LEU A1458     115.136  21.454 193.224  1.00  0.00           C  
ATOM   1881  CD1 LEU A1458     115.588  20.069 193.650  1.00  0.00           C  
ATOM   1882  CD2 LEU A1458     114.210  22.048 194.268  1.00  0.00           C  
ATOM   1883  N   ASP A1459     117.736  24.922 191.438  1.00  0.00           N  
ATOM   1884  CA  ASP A1459     118.941  25.653 191.080  1.00  0.00           C  
ATOM   1885  C   ASP A1459     118.815  27.107 191.545  1.00  0.00           C  
ATOM   1886  O   ASP A1459     117.996  27.865 191.020  1.00  0.00           O  
ATOM   1887  CB  ASP A1459     119.107  25.609 189.565  1.00  0.00           C  
ATOM   1888  CG  ASP A1459     120.361  26.294 189.101  1.00  0.00           C  
ATOM   1889  OD1 ASP A1459     120.544  26.465 187.872  1.00  0.00           O  
ATOM   1890  OD2 ASP A1459     121.167  26.656 189.976  1.00  0.00           O  
ATOM   1891  N   PRO A1460     119.624  27.516 192.541  1.00  0.00           N  
ATOM   1892  CA  PRO A1460     119.596  28.881 193.075  1.00  0.00           C  
ATOM   1893  C   PRO A1460     119.743  29.928 191.983  1.00  0.00           C  
ATOM   1894  O   PRO A1460     119.221  31.039 192.103  1.00  0.00           O  
ATOM   1895  CB  PRO A1460     120.778  28.905 194.038  1.00  0.00           C  
ATOM   1896  CG  PRO A1460     120.852  27.509 194.511  1.00  0.00           C  
ATOM   1897  CD  PRO A1460     120.640  26.713 193.242  1.00  0.00           C  
ATOM   1898  N   LYS A1461     120.467  29.568 190.927  1.00  0.00           N  
ATOM   1899  CA  LYS A1461     120.692  30.470 189.802  1.00  0.00           C  
ATOM   1900  C   LYS A1461     119.389  30.723 189.051  1.00  0.00           C  
ATOM   1901  O   LYS A1461     119.196  31.797 188.490  1.00  0.00           O  
ATOM   1902  CB  LYS A1461     121.723  29.878 188.837  1.00  0.00           C  
ATOM   1903  CG  LYS A1461     123.108  29.618 189.422  1.00  0.00           C  
ATOM   1904  CD  LYS A1461     123.788  28.479 188.650  1.00  0.00           C  
ATOM   1905  CE  LYS A1461     125.212  28.193 189.124  1.00  0.00           C  
ATOM   1906  NZ  LYS A1461     126.191  29.246 188.712  1.00  0.00           N  
ATOM   1907  N   LYS A1462     118.496  29.732 189.049  1.00  0.00           N  
ATOM   1908  CA  LYS A1462     117.209  29.836 188.354  1.00  0.00           C  
ATOM   1909  C   LYS A1462     116.112  30.381 189.261  1.00  0.00           C  
ATOM   1910  O   LYS A1462     115.129  30.961 188.792  1.00  0.00           O  
ATOM   1911  CB  LYS A1462     116.790  28.470 187.801  1.00  0.00           C  
ATOM   1912  CG  LYS A1462     117.810  27.837 186.853  1.00  0.00           C  
ATOM   1913  CD  LYS A1462     117.209  26.682 186.069  1.00  0.00           C  
ATOM   1914  CE  LYS A1462     116.085  27.167 185.167  1.00  0.00           C  
ATOM   1915  NZ  LYS A1462     115.459  26.068 184.379  1.00  0.00           N  
ATOM   1916  N   THR A1463     116.284  30.189 190.561  1.00  0.00           N  
ATOM   1917  CA  THR A1463     115.325  30.678 191.544  1.00  0.00           C  
ATOM   1918  C   THR A1463     116.090  30.993 192.816  1.00  0.00           C  
ATOM   1919  O   THR A1463     116.481  30.088 193.552  1.00  0.00           O  
ATOM   1920  CB  THR A1463     114.224  29.630 191.830  1.00  0.00           C  
ATOM   1921  OG1 THR A1463     113.359  29.530 190.690  1.00  0.00           O  
ATOM   1922  CG2 THR A1463     113.409  30.019 193.052  1.00  0.00           C  
ATOM   1923  N   SER A1465     116.310  32.281 193.062  1.00  0.00           N  
ATOM   1924  CA  SER A1465     117.061  32.719 194.228  1.00  0.00           C  
ATOM   1925  C   SER A1465     116.504  32.180 195.528  1.00  0.00           C  
ATOM   1926  O   SER A1465     115.293  32.019 195.680  1.00  0.00           O  
ATOM   1927  CB  SER A1465     117.074  34.234 194.310  1.00  0.00           C  
ATOM   1928  OG  SER A1465     115.833  34.702 194.800  1.00  0.00           O  
ATOM   1929  N   PRO A1467     117.393  31.892 196.489  1.00  0.00           N  
ATOM   1930  CA  PRO A1467     116.987  31.371 197.794  1.00  0.00           C  
ATOM   1931  C   PRO A1467     115.988  32.318 198.431  1.00  0.00           C  
ATOM   1932  O   PRO A1467     115.076  31.889 199.140  1.00  0.00           O  
ATOM   1933  CB  PRO A1467     118.302  31.309 198.557  1.00  0.00           C  
ATOM   1934  CG  PRO A1467     119.270  30.958 197.472  1.00  0.00           C  
ATOM   1935  CD  PRO A1467     118.860  31.899 196.367  1.00  0.00           C  
ATOM   1936  N   TYR A1506     116.158  33.612 198.177  1.00  0.00           N  
ATOM   1937  CA  TYR A1506     115.245  34.606 198.729  1.00  0.00           C  
ATOM   1938  C   TYR A1506     113.840  34.374 198.151  1.00  0.00           C  
ATOM   1939  O   TYR A1506     112.841  34.376 198.882  1.00  0.00           O  
ATOM   1940  CB  TYR A1506     115.735  36.028 198.403  1.00  0.00           C  
ATOM   1941  CG  TYR A1506     114.925  37.121 199.082  1.00  0.00           C  
ATOM   1942  CD1 TYR A1506     113.623  37.423 198.664  1.00  0.00           C  
ATOM   1943  CD2 TYR A1506     115.443  37.822 200.172  1.00  0.00           C  
ATOM   1944  CE1 TYR A1506     112.857  38.393 199.318  1.00  0.00           C  
ATOM   1945  CE2 TYR A1506     114.687  38.793 200.833  1.00  0.00           C  
ATOM   1946  CZ  TYR A1506     113.395  39.073 200.403  1.00  0.00           C  
ATOM   1947  OH  TYR A1506     112.645  40.023 201.064  1.00  0.00           O  
ATOM   1948  N   LYS A1507     113.783  34.168 196.838  1.00  0.00           N  
ATOM   1949  CA  LYS A1507     112.528  33.925 196.140  1.00  0.00           C  
ATOM   1950  C   LYS A1507     111.947  32.567 196.504  1.00  0.00           C  
ATOM   1951  O   LYS A1507     110.733  32.413 196.608  1.00  0.00           O  
ATOM   1952  CB  LYS A1507     112.750  33.997 194.628  1.00  0.00           C  
ATOM   1953  CG  LYS A1507     112.800  35.418 194.077  1.00  0.00           C  
ATOM   1954  CD  LYS A1507     113.159  35.459 192.583  1.00  0.00           C  
ATOM   1955  CE  LYS A1507     112.471  34.350 191.785  1.00  0.00           C  
ATOM   1956  NZ  LYS A1507     111.000  34.275 192.027  1.00  0.00           N  
ATOM   1957  N   PHE A1508     112.830  31.589 196.690  1.00  0.00           N  
ATOM   1958  CA  PHE A1508     112.442  30.227 197.047  1.00  0.00           C  
ATOM   1959  C   PHE A1508     111.713  30.210 198.400  1.00  0.00           C  
ATOM   1960  O   PHE A1508     110.662  29.580 198.547  1.00  0.00           O  
ATOM   1961  CB  PHE A1508     113.694  29.345 197.104  1.00  0.00           C  
ATOM   1962  CG  PHE A1508     113.402  27.879 197.233  1.00  0.00           C  
ATOM   1963  CD1 PHE A1508     112.974  27.146 196.139  1.00  0.00           C  
ATOM   1964  CD2 PHE A1508     113.527  27.238 198.459  1.00  0.00           C  
ATOM   1965  CE1 PHE A1508     112.672  25.791 196.263  1.00  0.00           C  
ATOM   1966  CE2 PHE A1508     113.225  25.884 198.592  1.00  0.00           C  
ATOM   1967  CZ  PHE A1508     112.798  25.161 197.494  1.00  0.00           C  
ATOM   1968  N   TYR A1509     112.276  30.909 199.384  1.00  0.00           N  
ATOM   1969  CA  TYR A1509     111.685  31.002 200.720  1.00  0.00           C  
ATOM   1970  C   TYR A1509     110.368  31.788 200.654  1.00  0.00           C  
ATOM   1971  O   TYR A1509     109.368  31.396 201.265  1.00  0.00           O  
ATOM   1972  CB  TYR A1509     112.676  31.689 201.666  1.00  0.00           C  
ATOM   1973  CG  TYR A1509     112.224  31.867 203.108  1.00  0.00           C  
ATOM   1974  CD1 TYR A1509     111.207  32.763 203.442  1.00  0.00           C  
ATOM   1975  CD2 TYR A1509     112.873  31.195 204.148  1.00  0.00           C  
ATOM   1976  CE1 TYR A1509     110.854  32.993 204.781  1.00  0.00           C  
ATOM   1977  CE2 TYR A1509     112.529  31.417 205.487  1.00  0.00           C  
ATOM   1978  CZ  TYR A1509     111.521  32.318 205.795  1.00  0.00           C  
ATOM   1979  OH  TYR A1509     111.199  32.556 207.111  1.00  0.00           O  
ATOM   1980  N   GLN A1510     110.379  32.897 199.912  1.00  0.00           N  
ATOM   1981  CA  GLN A1510     109.186  33.725 199.757  1.00  0.00           C  
ATOM   1982  C   GLN A1510     108.045  32.883 199.231  1.00  0.00           C  
ATOM   1983  O   GLN A1510     106.880  33.108 199.574  1.00  0.00           O  
ATOM   1984  CB  GLN A1510     109.443  34.879 198.793  1.00  0.00           C  
ATOM   1985  CG  GLN A1510     109.872  36.162 199.471  1.00  0.00           C  
ATOM   1986  CD  GLN A1510     108.993  36.497 200.658  1.00  0.00           C  
ATOM   1987  OE1 GLN A1510     107.760  36.416 200.586  1.00  0.00           O  
ATOM   1988  NE2 GLN A1510     109.620  36.878 201.760  1.00  0.00           N  
ATOM   1989  N   PHE A1511     108.399  31.906 198.401  1.00  0.00           N  
ATOM   1990  CA  PHE A1511     107.429  31.000 197.810  1.00  0.00           C  
ATOM   1991  C   PHE A1511     106.674  30.235 198.882  1.00  0.00           C  
ATOM   1992  O   PHE A1511     105.444  30.264 198.914  1.00  0.00           O  
ATOM   1993  CB  PHE A1511     108.129  30.011 196.866  1.00  0.00           C  
ATOM   1994  CG  PHE A1511     107.256  28.859 196.432  1.00  0.00           C  
ATOM   1995  CD1 PHE A1511     107.098  27.736 197.249  1.00  0.00           C  
ATOM   1996  CD2 PHE A1511     106.551  28.917 195.230  1.00  0.00           C  
ATOM   1997  CE1 PHE A1511     106.248  26.691 196.877  1.00  0.00           C  
ATOM   1998  CE2 PHE A1511     105.698  27.876 194.847  1.00  0.00           C  
ATOM   1999  CZ  PHE A1511     105.544  26.766 195.669  1.00  0.00           C  
ATOM   2000  N   TRP A1516     107.415  29.557 199.758  1.00  0.00           N  
ATOM   2001  CA  TRP A1516     106.803  28.754 200.813  1.00  0.00           C  
ATOM   2002  C   TRP A1516     106.011  29.576 201.802  1.00  0.00           C  
ATOM   2003  O   TRP A1516     105.040  29.088 202.375  1.00  0.00           O  
ATOM   2004  CB  TRP A1516     107.861  27.930 201.565  1.00  0.00           C  
ATOM   2005  CG  TRP A1516     108.596  26.941 200.691  1.00  0.00           C  
ATOM   2006  CD1 TRP A1516     109.874  27.051 200.223  1.00  0.00           C  
ATOM   2007  CD2 TRP A1516     108.066  25.731 200.130  1.00  0.00           C  
ATOM   2008  NE1 TRP A1516     110.173  25.988 199.405  1.00  0.00           N  
ATOM   2009  CE2 TRP A1516     109.080  25.164 199.329  1.00  0.00           C  
ATOM   2010  CE3 TRP A1516     106.835  25.076 200.224  1.00  0.00           C  
ATOM   2011  CZ2 TRP A1516     108.899  23.973 198.628  1.00  0.00           C  
ATOM   2012  CZ3 TRP A1516     106.658  23.894 199.523  1.00  0.00           C  
ATOM   2013  CH2 TRP A1516     107.684  23.357 198.737  1.00  0.00           C  
ATOM   2014  N   ILE A1517     106.423  30.819 202.024  1.00  0.00           N  
ATOM   2015  CA  ILE A1517     105.691  31.672 202.950  1.00  0.00           C  
ATOM   2016  C   ILE A1517     104.285  31.876 202.395  1.00  0.00           C  
ATOM   2017  O   ILE A1517     103.294  31.856 203.129  1.00  0.00           O  
ATOM   2018  CB  ILE A1517     106.381  33.044 203.111  1.00  0.00           C  
ATOM   2019  CG1 ILE A1517     107.580  32.910 204.042  1.00  0.00           C  
ATOM   2020  CG2 ILE A1517     105.407  34.060 203.671  1.00  0.00           C  
ATOM   2021  CD1 ILE A1517     107.197  32.507 205.458  1.00  0.00           C  
ATOM   2022  N   ASN A1518     104.214  32.039 201.080  1.00  0.00           N  
ATOM   2023  CA  ASN A1518     102.957  32.274 200.401  1.00  0.00           C  
ATOM   2024  C   ASN A1518     102.032  31.060 200.268  1.00  0.00           C  
ATOM   2025  O   ASN A1518     101.044  31.112 199.540  1.00  0.00           O  
ATOM   2026  CB  ASN A1518     103.257  32.855 199.025  1.00  0.00           C  
ATOM   2027  CG  ASN A1518     102.013  33.218 198.265  1.00  0.00           C  
ATOM   2028  OD1 ASN A1518     101.203  34.027 198.717  1.00  0.00           O  
ATOM   2029  ND2 ASN A1518     101.849  32.618 197.096  1.00  0.00           N  
ATOM   2030  N   THR A1527     102.329  29.975 200.971  1.00  0.00           N  
ATOM   2031  CA  THR A1527     101.484  28.786 200.864  1.00  0.00           C  
ATOM   2032  C   THR A1527     100.126  29.048 201.473  1.00  0.00           C  
ATOM   2033  O   THR A1527     100.008  29.774 202.462  1.00  0.00           O  
ATOM   2034  CB  THR A1527     102.073  27.553 201.594  1.00  0.00           C  
ATOM   2035  OG1 THR A1527     103.369  27.237 201.072  1.00  0.00           O  
ATOM   2036  CG2 THR A1527     101.163  26.358 201.394  1.00  0.00           C  
ATOM   2037  N   ALA A1528      99.107  28.437 200.882  1.00  0.00           N  
ATOM   2038  CA  ALA A1528      97.741  28.575 201.359  1.00  0.00           C  
ATOM   2039  C   ALA A1528      97.532  27.746 202.625  1.00  0.00           C  
ATOM   2040  O   ALA A1528      98.258  26.787 202.879  1.00  0.00           O  
ATOM   2041  CB  ALA A1528      96.773  28.128 200.277  1.00  0.00           C  
ATOM   2042  N   ASP A1549      96.530  28.118 203.413  1.00  0.00           N  
ATOM   2043  CA  ASP A1549      96.231  27.414 204.650  1.00  0.00           C  
ATOM   2044  C   ASP A1549      95.737  25.982 204.427  1.00  0.00           C  
ATOM   2045  O   ASP A1549      95.745  25.164 205.352  1.00  0.00           O  
ATOM   2046  CB  ASP A1549      95.178  28.183 205.464  1.00  0.00           C  
ATOM   2047  CG  ASP A1549      95.781  29.275 206.326  1.00  0.00           C  
ATOM   2048  OD1 ASP A1549      97.022  29.300 206.487  1.00  0.00           O  
ATOM   2049  OD2 ASP A1549      95.004  30.097 206.859  1.00  0.00           O  
ATOM   2050  N   ALA A1563      95.304  25.674 203.211  1.00  0.00           N  
ATOM   2051  CA  ALA A1563      94.807  24.335 202.937  1.00  0.00           C  
ATOM   2052  C   ALA A1563      95.910  23.436 202.409  1.00  0.00           C  
ATOM   2053  O   ALA A1563      95.675  22.267 202.101  1.00  0.00           O  
ATOM   2054  CB  ALA A1563      93.666  24.398 201.940  1.00  0.00           C  
ATOM   2055  N   ASP A1569      97.115  23.984 202.308  1.00  0.00           N  
ATOM   2056  CA  ASP A1569      98.255  23.224 201.811  1.00  0.00           C  
ATOM   2057  C   ASP A1569      99.351  23.069 202.854  1.00  0.00           C  
ATOM   2058  O   ASP A1569      99.731  21.959 203.205  1.00  0.00           O  
ATOM   2059  CB  ASP A1569      98.851  23.911 200.585  1.00  0.00           C  
ATOM   2060  CG  ASP A1569      97.899  23.952 199.426  1.00  0.00           C  
ATOM   2061  OD1 ASP A1569      97.462  22.869 198.994  1.00  0.00           O  
ATOM   2062  OD2 ASP A1569      97.592  25.062 198.945  1.00  0.00           O  
ATOM   2063  N   VAL A1594      99.854  24.206 203.322  1.00  0.00           N  
ATOM   2064  CA  VAL A1594     100.925  24.278 204.299  1.00  0.00           C  
ATOM   2065  C   VAL A1594     101.091  23.058 205.190  1.00  0.00           C  
ATOM   2066  O   VAL A1594     102.214  22.671 205.502  1.00  0.00           O  
ATOM   2067  CB  VAL A1594     100.757  25.496 205.205  1.00  0.00           C  
ATOM   2068  CG1 VAL A1594      99.541  25.308 206.107  1.00  0.00           C  
ATOM   2069  CG2 VAL A1594     102.024  25.708 206.018  1.00  0.00           C  
ATOM   2070  N   TYR A1596      99.991  22.447 205.612  1.00  0.00           N  
ATOM   2071  CA  TYR A1596     100.119  21.285 206.473  1.00  0.00           C  
ATOM   2072  C   TYR A1596     100.541  20.032 205.716  1.00  0.00           C  
ATOM   2073  O   TYR A1596     101.457  19.318 206.140  1.00  0.00           O  
ATOM   2074  CB  TYR A1596      98.828  21.091 207.257  1.00  0.00           C  
ATOM   2075  CG  TYR A1596      98.680  22.194 208.277  1.00  0.00           C  
ATOM   2076  CD1 TYR A1596      99.685  22.423 209.217  1.00  0.00           C  
ATOM   2077  CD2 TYR A1596      97.600  23.072 208.242  1.00  0.00           C  
ATOM   2078  CE1 TYR A1596      99.625  23.499 210.081  1.00  0.00           C  
ATOM   2079  CE2 TYR A1596      97.531  24.151 209.107  1.00  0.00           C  
ATOM   2080  CZ  TYR A1596      98.549  24.362 210.022  1.00  0.00           C  
ATOM   2081  OH  TYR A1596      98.507  25.447 210.866  1.00  0.00           O  
ATOM   2082  N   ARG A1601      99.888  19.786 204.586  1.00  0.00           N  
ATOM   2083  CA  ARG A1601     100.217  18.653 203.735  1.00  0.00           C  
ATOM   2084  C   ARG A1601     101.656  18.841 203.267  1.00  0.00           C  
ATOM   2085  O   ARG A1601     102.468  17.923 203.304  1.00  0.00           O  
ATOM   2086  CB  ARG A1601      99.277  18.639 202.535  1.00  0.00           C  
ATOM   2087  CG  ARG A1601      97.808  18.595 202.933  1.00  0.00           C  
ATOM   2088  CD  ARG A1601      96.893  18.897 201.757  1.00  0.00           C  
ATOM   2089  NE  ARG A1601      97.177  18.043 200.609  1.00  0.00           N  
ATOM   2090  CZ  ARG A1601      97.512  18.503 199.408  1.00  0.00           C  
ATOM   2091  NH1 ARG A1601      97.602  19.811 199.201  1.00  0.00           N  
ATOM   2092  NH2 ARG A1601      97.765  17.659 198.415  1.00  0.00           N  
ATOM   2093  N   PHE A1602     101.964  20.056 202.837  1.00  0.00           N  
ATOM   2094  CA  PHE A1602     103.295  20.390 202.361  1.00  0.00           C  
ATOM   2095  C   PHE A1602     104.377  20.146 203.407  1.00  0.00           C  
ATOM   2096  O   PHE A1602     105.527  19.858 203.059  1.00  0.00           O  
ATOM   2097  CB  PHE A1602     103.320  21.845 201.892  1.00  0.00           C  
ATOM   2098  CG  PHE A1602     102.625  22.062 200.580  1.00  0.00           C  
ATOM   2099  CD1 PHE A1602     101.596  21.218 200.174  1.00  0.00           C  
ATOM   2100  CD2 PHE A1602     103.007  23.094 199.740  1.00  0.00           C  
ATOM   2101  CE1 PHE A1602     100.965  21.396 198.952  1.00  0.00           C  
ATOM   2102  CE2 PHE A1602     102.376  23.280 198.514  1.00  0.00           C  
ATOM   2103  CZ  PHE A1602     101.354  22.426 198.121  1.00  0.00           C  
ATOM   2104  N   LEU A1603     104.021  20.271 204.682  1.00  0.00           N  
ATOM   2105  CA  LEU A1603     104.991  20.018 205.739  1.00  0.00           C  
ATOM   2106  C   LEU A1603     105.218  18.506 205.803  1.00  0.00           C  
ATOM   2107  O   LEU A1603     106.301  18.040 206.159  1.00  0.00           O  
ATOM   2108  CB  LEU A1603     104.484  20.543 207.088  1.00  0.00           C  
ATOM   2109  CG  LEU A1603     104.872  21.980 207.467  1.00  0.00           C  
ATOM   2110  CD1 LEU A1603     104.210  22.366 208.769  1.00  0.00           C  
ATOM   2111  CD2 LEU A1603     106.370  22.092 207.612  1.00  0.00           C  
ATOM   2112  N   LYS A1604     104.197  17.736 205.443  1.00  0.00           N  
ATOM   2113  CA  LYS A1604     104.316  16.283 205.452  1.00  0.00           C  
ATOM   2114  C   LYS A1604     105.131  15.806 204.234  1.00  0.00           C  
ATOM   2115  O   LYS A1604     105.984  14.922 204.351  1.00  0.00           O  
ATOM   2116  CB  LYS A1604     102.927  15.625 205.418  1.00  0.00           C  
ATOM   2117  CG  LYS A1604     101.984  15.965 206.582  1.00  0.00           C  
ATOM   2118  CD  LYS A1604     100.591  15.365 206.323  1.00  0.00           C  
ATOM   2119  CE  LYS A1604      99.525  15.823 207.327  1.00  0.00           C  
ATOM   2120  NZ  LYS A1604      99.529  15.073 208.619  1.00  0.00           N  
ATOM   2121  N   PHE A1613     104.870  16.403 203.073  1.00  0.00           N  
ATOM   2122  CA  PHE A1613     105.548  16.020 201.837  1.00  0.00           C  
ATOM   2123  C   PHE A1613     106.964  16.532 201.700  1.00  0.00           C  
ATOM   2124  O   PHE A1613     107.804  15.884 201.083  1.00  0.00           O  
ATOM   2125  CB  PHE A1613     104.776  16.532 200.623  1.00  0.00           C  
ATOM   2126  CG  PHE A1613     103.323  16.159 200.614  1.00  0.00           C  
ATOM   2127  CD1 PHE A1613     102.374  17.051 200.115  1.00  0.00           C  
ATOM   2128  CD2 PHE A1613     102.897  14.915 201.071  1.00  0.00           C  
ATOM   2129  CE1 PHE A1613     101.028  16.714 200.069  1.00  0.00           C  
ATOM   2130  CE2 PHE A1613     101.552  14.565 201.028  1.00  0.00           C  
ATOM   2131  CZ  PHE A1613     100.614  15.468 200.526  1.00  0.00           C  
ATOM   2132  N   PHE A1614     107.251  17.693 202.262  1.00  0.00           N  
ATOM   2133  CA  PHE A1614     108.576  18.238 202.069  1.00  0.00           C  
ATOM   2134  C   PHE A1614     109.524  18.270 203.251  1.00  0.00           C  
ATOM   2135  O   PHE A1614     110.712  18.528 203.068  1.00  0.00           O  
ATOM   2136  CB  PHE A1614     108.442  19.637 201.454  1.00  0.00           C  
ATOM   2137  CG  PHE A1614     107.799  19.634 200.089  1.00  0.00           C  
ATOM   2138  CD1 PHE A1614     108.555  19.369 198.946  1.00  0.00           C  
ATOM   2139  CD2 PHE A1614     106.426  19.816 199.950  1.00  0.00           C  
ATOM   2140  CE1 PHE A1614     107.958  19.278 197.684  1.00  0.00           C  
ATOM   2141  CE2 PHE A1614     105.817  19.725 198.685  1.00  0.00           C  
ATOM   2142  CZ  PHE A1614     106.594  19.453 197.551  1.00  0.00           C  
ATOM   2143  N   THR A1615     109.031  18.010 204.457  1.00  0.00           N  
ATOM   2144  CA  THR A1615     109.920  18.048 205.616  1.00  0.00           C  
ATOM   2145  C   THR A1615     109.999  16.712 206.340  1.00  0.00           C  
ATOM   2146  O   THR A1615     109.201  15.802 206.101  1.00  0.00           O  
ATOM   2147  CB  THR A1615     109.508  19.162 206.649  1.00  0.00           C  
ATOM   2148  OG1 THR A1615     108.363  18.745 207.400  1.00  0.00           O  
ATOM   2149  CG2 THR A1615     109.182  20.464 205.937  1.00  0.00           C  
ATOM   2150  N   PHE A1616     110.980  16.600 207.225  1.00  0.00           N  
ATOM   2151  CA  PHE A1616     111.165  15.380 207.988  1.00  0.00           C  
ATOM   2152  C   PHE A1616     110.638  15.575 209.407  1.00  0.00           C  
ATOM   2153  O   PHE A1616     111.228  15.087 210.375  1.00  0.00           O  
ATOM   2154  CB  PHE A1616     112.650  15.001 207.984  1.00  0.00           C  
ATOM   2155  CG  PHE A1616     113.201  14.779 206.600  1.00  0.00           C  
ATOM   2156  CD1 PHE A1616     112.967  13.580 205.925  1.00  0.00           C  
ATOM   2157  CD2 PHE A1616     113.884  15.796 205.938  1.00  0.00           C  
ATOM   2158  CE1 PHE A1616     113.397  13.395 204.614  1.00  0.00           C  
ATOM   2159  CE2 PHE A1616     114.320  15.625 204.627  1.00  0.00           C  
ATOM   2160  CZ  PHE A1616     114.073  14.419 203.963  1.00  0.00           C  
ATOM   2161  N   MET A1617     109.525  16.297 209.521  1.00  0.00           N  
ATOM   2162  CA  MET A1617     108.899  16.549 210.816  1.00  0.00           C  
ATOM   2163  C   MET A1617     108.049  15.356 211.191  1.00  0.00           C  
ATOM   2164  O   MET A1617     107.327  14.808 210.358  1.00  0.00           O  
ATOM   2165  CB  MET A1617     108.001  17.794 210.780  1.00  0.00           C  
ATOM   2166  CG  MET A1617     108.743  19.125 210.748  1.00  0.00           C  
ATOM   2167  SD  MET A1617     107.641  20.552 210.954  1.00  0.00           S  
ATOM   2168  CE  MET A1617     107.613  20.694 212.743  1.00  0.00           C  
ATOM   2169  N   SER A1619     108.141  14.952 212.451  1.00  0.00           N  
ATOM   2170  CA  SER A1619     107.362  13.824 212.925  1.00  0.00           C  
ATOM   2171  C   SER A1619     105.911  14.124 212.591  1.00  0.00           C  
ATOM   2172  O   SER A1619     105.365  15.138 213.017  1.00  0.00           O  
ATOM   2173  CB  SER A1619     107.531  13.642 214.441  1.00  0.00           C  
ATOM   2174  OG  SER A1619     106.894  14.683 215.167  1.00  0.00           O  
ATOM   2175  N   ILE A1620     105.297  13.250 211.807  1.00  0.00           N  
ATOM   2176  CA  ILE A1620     103.912  13.427 211.425  1.00  0.00           C  
ATOM   2177  C   ILE A1620     103.160  13.990 212.625  1.00  0.00           C  
ATOM   2178  O   ILE A1620     102.204  14.743 212.467  1.00  0.00           O  
ATOM   2179  CB  ILE A1620     103.303  12.090 210.995  1.00  0.00           C  
ATOM   2180  CG1 ILE A1620     101.859  12.293 210.556  1.00  0.00           C  
ATOM   2181  CG2 ILE A1620     103.417  11.088 212.118  1.00  0.00           C  
ATOM   2182  CD1 ILE A1620     101.722  13.115 209.300  1.00  0.00           C  
ATOM   2183  N   GLU A1621     103.621  13.638 213.823  1.00  0.00           N  
ATOM   2184  CA  GLU A1621     103.006  14.128 215.054  1.00  0.00           C  
ATOM   2185  C   GLU A1621     103.128  15.640 215.185  1.00  0.00           C  
ATOM   2186  O   GLU A1621     102.129  16.353 215.126  1.00  0.00           O  
ATOM   2187  CB  GLU A1621     103.641  13.476 216.292  1.00  0.00           C  
ATOM   2188  CG  GLU A1621     103.059  12.116 216.677  1.00  0.00           C  
ATOM   2189  CD  GLU A1621     103.404  11.023 215.687  1.00  0.00           C  
ATOM   2190  OE1 GLU A1621     102.768   9.946 215.745  1.00  0.00           O  
ATOM   2191  OE2 GLU A1621     104.315  11.241 214.857  1.00  0.00           O  
ATOM   2192  N   GLU A1622     104.351  16.132 215.356  1.00  0.00           N  
ATOM   2193  CA  GLU A1622     104.559  17.565 215.516  1.00  0.00           C  
ATOM   2194  C   GLU A1622     103.924  18.413 214.420  1.00  0.00           C  
ATOM   2195  O   GLU A1622     103.594  19.578 214.644  1.00  0.00           O  
ATOM   2196  CB  GLU A1622     106.057  17.884 215.650  1.00  0.00           C  
ATOM   2197  CG  GLU A1622     106.949  17.463 214.501  1.00  0.00           C  
ATOM   2198  CD  GLU A1622     108.424  17.501 214.888  1.00  0.00           C  
ATOM   2199  OE1 GLU A1622     108.886  18.547 215.396  1.00  0.00           O  
ATOM   2200  OE2 GLU A1622     109.123  16.484 214.689  1.00  0.00           O  
ATOM   2201  N   ILE A1632     103.743  17.837 213.240  1.00  0.00           N  
ATOM   2202  CA  ILE A1632     103.120  18.576 212.157  1.00  0.00           C  
ATOM   2203  C   ILE A1632     101.662  18.771 212.544  1.00  0.00           C  
ATOM   2204  O   ILE A1632     101.078  19.828 212.292  1.00  0.00           O  
ATOM   2205  CB  ILE A1632     103.208  17.806 210.820  1.00  0.00           C  
ATOM   2206  CG1 ILE A1632     104.670  17.726 210.373  1.00  0.00           C  
ATOM   2207  CG2 ILE A1632     102.352  18.493 209.757  1.00  0.00           C  
ATOM   2208  CD1 ILE A1632     104.886  16.853 209.178  1.00  0.00           C  
ATOM   2209  N   ASN A1635     101.077  17.749 213.166  1.00  0.00           N  
ATOM   2210  CA  ASN A1635      99.684  17.820 213.603  1.00  0.00           C  
ATOM   2211  C   ASN A1635      99.584  18.777 214.782  1.00  0.00           C  
ATOM   2212  O   ASN A1635      98.588  19.499 214.937  1.00  0.00           O  
ATOM   2213  CB  ASN A1635      99.175  16.440 214.012  1.00  0.00           C  
ATOM   2214  CG  ASN A1635      99.016  15.503 212.833  1.00  0.00           C  
ATOM   2215  OD1 ASN A1635      98.289  15.796 211.879  1.00  0.00           O  
ATOM   2216  ND2 ASN A1635      99.692  14.365 212.894  1.00  0.00           N  
ATOM   2217  N   ALA A1636     100.628  18.764 215.606  1.00  0.00           N  
ATOM   2218  CA  ALA A1636     100.718  19.630 216.771  1.00  0.00           C  
ATOM   2219  C   ALA A1636     100.720  21.059 216.259  1.00  0.00           C  
ATOM   2220  O   ALA A1636      99.991  21.912 216.768  1.00  0.00           O  
ATOM   2221  CB  ALA A1636     102.007  19.355 217.535  1.00  0.00           C  
ATOM   2222  N   LEU A1637     101.551  21.305 215.246  1.00  0.00           N  
ATOM   2223  CA  LEU A1637     101.673  22.620 214.627  1.00  0.00           C  
ATOM   2224  C   LEU A1637     100.328  23.065 214.060  1.00  0.00           C  
ATOM   2225  O   LEU A1637      99.948  24.227 214.193  1.00  0.00           O  
ATOM   2226  CB  LEU A1637     102.724  22.581 213.511  1.00  0.00           C  
ATOM   2227  CG  LEU A1637     103.040  23.879 212.758  1.00  0.00           C  
ATOM   2228  CD1 LEU A1637     103.597  24.924 213.715  1.00  0.00           C  
ATOM   2229  CD2 LEU A1637     104.051  23.599 211.670  1.00  0.00           C  
ATOM   2230  N   GLU A1638      99.608  22.139 213.431  1.00  0.00           N  
ATOM   2231  CA  GLU A1638      98.305  22.458 212.858  1.00  0.00           C  
ATOM   2232  C   GLU A1638      97.387  22.898 213.990  1.00  0.00           C  
ATOM   2233  O   GLU A1638      96.852  24.009 213.979  1.00  0.00           O  
ATOM   2234  CB  GLU A1638      97.718  21.238 212.143  1.00  0.00           C  
ATOM   2235  CG  GLU A1638      96.527  21.565 211.266  1.00  0.00           C  
ATOM   2236  CD  GLU A1638      95.957  20.349 210.556  1.00  0.00           C  
ATOM   2237  OE1 GLU A1638      94.980  20.505 209.786  1.00  0.00           O  
ATOM   2238  OE2 GLU A1638      96.483  19.236 210.767  1.00  0.00           O  
ATOM   2239  N   GLU A1639      97.219  22.021 214.973  1.00  0.00           N  
ATOM   2240  CA  GLU A1639      96.389  22.307 216.136  1.00  0.00           C  
ATOM   2241  C   GLU A1639      96.792  23.640 216.786  1.00  0.00           C  
ATOM   2242  O   GLU A1639      95.949  24.487 217.086  1.00  0.00           O  
ATOM   2243  CB  GLU A1639      96.534  21.171 217.149  1.00  0.00           C  
ATOM   2244  CG  GLU A1639      95.243  20.455 217.422  1.00  0.00           C  
ATOM   2245  CD  GLU A1639      94.227  21.369 218.063  1.00  0.00           C  
ATOM   2246  OE1 GLU A1639      94.437  21.747 219.237  1.00  0.00           O  
ATOM   2247  OE2 GLU A1639      93.230  21.721 217.392  1.00  0.00           O  
ATOM   2248  N   GLU A1640      98.090  23.809 217.003  1.00  0.00           N  
ATOM   2249  CA  GLU A1640      98.638  25.019 217.607  1.00  0.00           C  
ATOM   2250  C   GLU A1640      98.215  26.266 216.846  1.00  0.00           C  
ATOM   2251  O   GLU A1640      97.951  27.307 217.440  1.00  0.00           O  
ATOM   2252  CB  GLU A1640     100.162  24.934 217.615  1.00  0.00           C  
ATOM   2253  CG  GLU A1640     100.872  26.194 218.043  1.00  0.00           C  
ATOM   2254  CD  GLU A1640     102.258  26.270 217.449  1.00  0.00           C  
ATOM   2255  OE1 GLU A1640     102.350  26.320 216.209  1.00  0.00           O  
ATOM   2256  OE2 GLU A1640     103.253  26.272 218.201  1.00  0.00           O  
ATOM   2257  N   ASP A1641      98.161  26.143 215.523  1.00  0.00           N  
ATOM   2258  CA  ASP A1641      97.802  27.242 214.640  1.00  0.00           C  
ATOM   2259  C   ASP A1641      96.316  27.541 214.647  1.00  0.00           C  
ATOM   2260  O   ASP A1641      95.912  28.702 214.570  1.00  0.00           O  
ATOM   2261  CB  ASP A1641      98.253  26.913 213.220  1.00  0.00           C  
ATOM   2262  CG  ASP A1641      99.497  27.673 212.810  1.00  0.00           C  
ATOM   2263  OD1 ASP A1641     100.247  28.145 213.696  1.00  0.00           O  
ATOM   2264  OD2 ASP A1641      99.728  27.791 211.591  1.00  0.00           O  
ATOM   2265  N   LYS A1642      95.516  26.481 214.729  1.00  0.00           N  
ATOM   2266  CA  LYS A1642      94.055  26.571 214.744  1.00  0.00           C  
ATOM   2267  C   LYS A1642      93.510  27.332 215.948  1.00  0.00           C  
ATOM   2268  O   LYS A1642      92.698  28.244 215.794  1.00  0.00           O  
ATOM   2269  CB  LYS A1642      93.459  25.162 214.726  1.00  0.00           C  
ATOM   2270  CG  LYS A1642      92.052  25.065 215.285  1.00  0.00           C  
ATOM   2271  CD  LYS A1642      91.678  23.615 215.575  1.00  0.00           C  
ATOM   2272  CE  LYS A1642      90.277  23.492 216.174  1.00  0.00           C  
ATOM   2273  NZ  LYS A1642      89.910  22.073 216.475  1.00  0.00           N  
ATOM   2274  N   ASN A1662      93.963  26.949 217.139  1.00  0.00           N  
ATOM   2275  CA  ASN A1662      93.519  27.561 218.389  1.00  0.00           C  
ATOM   2276  C   ASN A1662      94.242  28.858 218.712  1.00  0.00           C  
ATOM   2277  O   ASN A1662      93.889  29.570 219.656  1.00  0.00           O  
ATOM   2278  CB  ASN A1662      93.712  26.571 219.534  1.00  0.00           C  
ATOM   2279  CG  ASN A1662      92.907  25.301 219.341  1.00  0.00           C  
ATOM   2280  OD1 ASN A1662      93.122  24.305 220.038  1.00  0.00           O  
ATOM   2281  ND2 ASN A1662      91.965  25.330 218.396  1.00  0.00           N  
ATOM   2282  N   SER A1663      95.265  29.160 217.930  1.00  0.00           N  
ATOM   2283  CA  SER A1663      96.030  30.375 218.136  1.00  0.00           C  
ATOM   2284  C   SER A1663      95.251  31.541 217.538  1.00  0.00           C  
ATOM   2285  O   SER A1663      94.741  31.446 216.418  1.00  0.00           O  
ATOM   2286  CB  SER A1663      97.401  30.242 217.455  1.00  0.00           C  
ATOM   2287  OG  SER A1663      98.178  31.417 217.581  1.00  0.00           O  
ATOM   2288  N   GLY A1664      95.130  32.628 218.293  1.00  0.00           N  
ATOM   2289  CA  GLY A1664      94.435  33.793 217.777  1.00  0.00           C  
ATOM   2290  C   GLY A1664      95.445  34.539 216.929  1.00  0.00           C  
ATOM   2291  O   GLY A1664      95.147  35.531 216.264  1.00  0.00           O  
ATOM   2292  N   LYS A1665      96.665  34.024 216.964  1.00  0.00           N  
ATOM   2293  CA  LYS A1665      97.776  34.593 216.232  1.00  0.00           C  
ATOM   2294  C   LYS A1665      97.775  34.094 214.787  1.00  0.00           C  
ATOM   2295  O   LYS A1665      96.914  33.305 214.380  1.00  0.00           O  
ATOM   2296  CB  LYS A1665      99.074  34.212 216.949  1.00  0.00           C  
ATOM   2297  CG  LYS A1665      99.058  34.631 218.419  1.00  0.00           C  
ATOM   2298  CD  LYS A1665      99.889  33.741 219.338  1.00  0.00           C  
ATOM   2299  CE  LYS A1665     101.379  33.875 219.096  1.00  0.00           C  
ATOM   2300  NZ  LYS A1665     102.158  33.114 220.113  1.00  0.00           N  
ATOM   2301  N   ALA A1666      98.733  34.580 214.008  1.00  0.00           N  
ATOM   2302  CA  ALA A1666      98.862  34.180 212.618  1.00  0.00           C  
ATOM   2303  C   ALA A1666      99.324  32.727 212.595  1.00  0.00           C  
ATOM   2304  O   ALA A1666      99.779  32.194 213.611  1.00  0.00           O  
ATOM   2305  CB  ALA A1666      99.894  35.067 211.924  1.00  0.00           C  
ATOM   2306  N   PRO A1667      99.206  32.058 211.439  1.00  0.00           N  
ATOM   2307  CA  PRO A1667      99.649  30.666 211.367  1.00  0.00           C  
ATOM   2308  C   PRO A1667     101.187  30.638 211.223  1.00  0.00           C  
ATOM   2309  O   PRO A1667     101.748  31.321 210.354  1.00  0.00           O  
ATOM   2310  CB  PRO A1667      98.941  30.164 210.119  1.00  0.00           C  
ATOM   2311  CG  PRO A1667      99.012  31.378 209.215  1.00  0.00           C  
ATOM   2312  CD  PRO A1667      98.630  32.501 210.155  1.00  0.00           C  
ATOM   2313  N   ARG A1668     101.875  29.875 212.071  1.00  0.00           N  
ATOM   2314  CA  ARG A1668     103.333  29.809 211.972  1.00  0.00           C  
ATOM   2315  C   ARG A1668     103.816  28.668 211.080  1.00  0.00           C  
ATOM   2316  O   ARG A1668     105.006  28.537 210.801  1.00  0.00           O  
ATOM   2317  CB  ARG A1668     103.973  29.701 213.362  1.00  0.00           C  
ATOM   2318  CG  ARG A1668     103.441  28.604 214.251  1.00  0.00           C  
ATOM   2319  CD  ARG A1668     104.040  28.748 215.649  1.00  0.00           C  
ATOM   2320  NE  ARG A1668     105.451  28.372 215.692  1.00  0.00           N  
ATOM   2321  CZ  ARG A1668     105.897  27.132 215.894  1.00  0.00           C  
ATOM   2322  NH1 ARG A1668     105.050  26.120 216.082  1.00  0.00           N  
ATOM   2323  NH2 ARG A1668     107.202  26.901 215.906  1.00  0.00           N  
ATOM   2324  N   ALA A1669     102.878  27.857 210.617  1.00  0.00           N  
ATOM   2325  CA  ALA A1669     103.191  26.736 209.754  1.00  0.00           C  
ATOM   2326  C   ALA A1669     103.998  27.152 208.516  1.00  0.00           C  
ATOM   2327  O   ALA A1669     104.959  26.479 208.153  1.00  0.00           O  
ATOM   2328  CB  ALA A1669     101.896  26.034 209.343  1.00  0.00           C  
ATOM   2329  N   GLN A1670     103.616  28.252 207.868  1.00  0.00           N  
ATOM   2330  CA  GLN A1670     104.332  28.714 206.673  1.00  0.00           C  
ATOM   2331  C   GLN A1670     105.790  29.042 206.971  1.00  0.00           C  
ATOM   2332  O   GLN A1670     106.686  28.674 206.208  1.00  0.00           O  
ATOM   2333  CB  GLN A1670     103.668  29.953 206.079  1.00  0.00           C  
ATOM   2334  CG  GLN A1670     102.375  29.704 205.329  1.00  0.00           C  
ATOM   2335  CD  GLN A1670     101.220  29.388 206.245  1.00  0.00           C  
ATOM   2336  OE1 GLN A1670     101.274  29.657 207.442  1.00  0.00           O  
ATOM   2337  NE2 GLN A1670     100.157  28.830 205.685  1.00  0.00           N  
ATOM   2338  N   TYR A1671     106.014  29.758 208.071  1.00  0.00           N  
ATOM   2339  CA  TYR A1671     107.353  30.139 208.513  1.00  0.00           C  
ATOM   2340  C   TYR A1671     108.169  28.849 208.667  1.00  0.00           C  
ATOM   2341  O   TYR A1671     109.316  28.768 208.221  1.00  0.00           O  
ATOM   2342  CB  TYR A1671     107.251  30.893 209.855  1.00  0.00           C  
ATOM   2343  CG  TYR A1671     108.566  31.211 210.558  1.00  0.00           C  
ATOM   2344  CD1 TYR A1671     108.571  31.665 211.880  1.00  0.00           C  
ATOM   2345  CD2 TYR A1671     109.799  31.057 209.914  1.00  0.00           C  
ATOM   2346  CE1 TYR A1671     109.774  31.956 212.546  1.00  0.00           C  
ATOM   2347  CE2 TYR A1671     111.006  31.346 210.568  1.00  0.00           C  
ATOM   2348  CZ  TYR A1671     110.984  31.796 211.883  1.00  0.00           C  
ATOM   2349  OH  TYR A1671     112.167  32.093 212.529  1.00  0.00           O  
ATOM   2350  N   VAL A1672     107.568  27.844 209.300  1.00  0.00           N  
ATOM   2351  CA  VAL A1672     108.235  26.558 209.488  1.00  0.00           C  
ATOM   2352  C   VAL A1672     108.558  26.000 208.112  1.00  0.00           C  
ATOM   2353  O   VAL A1672     109.728  25.861 207.743  1.00  0.00           O  
ATOM   2354  CB  VAL A1672     107.333  25.537 210.243  1.00  0.00           C  
ATOM   2355  CG1 VAL A1672     107.909  24.129 210.120  1.00  0.00           C  
ATOM   2356  CG2 VAL A1672     107.231  25.920 211.712  1.00  0.00           C  
ATOM   2357  N   LEU A1673     107.510  25.692 207.358  1.00  0.00           N  
ATOM   2358  CA  LEU A1673     107.658  25.160 206.019  1.00  0.00           C  
ATOM   2359  C   LEU A1673     108.759  25.882 205.244  1.00  0.00           C  
ATOM   2360  O   LEU A1673     109.638  25.246 204.674  1.00  0.00           O  
ATOM   2361  CB  LEU A1673     106.340  25.281 205.266  1.00  0.00           C  
ATOM   2362  CG  LEU A1673     106.381  24.670 203.866  1.00  0.00           C  
ATOM   2363  CD1 LEU A1673     106.498  23.149 203.989  1.00  0.00           C  
ATOM   2364  CD2 LEU A1673     105.127  25.057 203.092  1.00  0.00           C  
ATOM   2365  N   ALA A1684     108.719  27.211 205.234  1.00  0.00           N  
ATOM   2366  CA  ALA A1684     109.721  27.992 204.510  1.00  0.00           C  
ATOM   2367  C   ALA A1684     111.139  27.706 204.987  1.00  0.00           C  
ATOM   2368  O   ALA A1684     112.038  27.460 204.183  1.00  0.00           O  
ATOM   2369  CB  ALA A1684     109.425  29.490 204.639  1.00  0.00           C  
ATOM   2370  N   GLU A1685     111.330  27.731 206.297  1.00  0.00           N  
ATOM   2371  CA  GLU A1685     112.640  27.503 206.885  1.00  0.00           C  
ATOM   2372  C   GLU A1685     113.204  26.121 206.571  1.00  0.00           C  
ATOM   2373  O   GLU A1685     114.336  25.985 206.093  1.00  0.00           O  
ATOM   2374  CB  GLU A1685     112.556  27.700 208.398  1.00  0.00           C  
ATOM   2375  CG  GLU A1685     113.895  27.906 209.070  1.00  0.00           C  
ATOM   2376  CD  GLU A1685     113.759  28.488 210.462  1.00  0.00           C  
ATOM   2377  OE1 GLU A1685     113.232  27.785 211.350  1.00  0.00           O  
ATOM   2378  OE2 GLU A1685     114.174  29.653 210.664  1.00  0.00           O  
ATOM   2379  N   GLN A1686     112.400  25.098 206.826  1.00  0.00           N  
ATOM   2380  CA  GLN A1686     112.809  23.718 206.606  1.00  0.00           C  
ATOM   2381  C   GLN A1686     113.214  23.379 205.178  1.00  0.00           C  
ATOM   2382  O   GLN A1686     114.254  22.755 204.956  1.00  0.00           O  
ATOM   2383  CB  GLN A1686     111.682  22.797 207.039  1.00  0.00           C  
ATOM   2384  CG  GLN A1686     111.266  23.031 208.458  1.00  0.00           C  
ATOM   2385  CD  GLN A1686     111.772  21.959 209.361  1.00  0.00           C  
ATOM   2386  OE1 GLN A1686     111.014  21.091 209.788  1.00  0.00           O  
ATOM   2387  NE2 GLN A1686     113.066  21.991 209.648  1.00  0.00           N  
ATOM   2388  N   VAL A1687     112.389  23.780 204.215  1.00  0.00           N  
ATOM   2389  CA  VAL A1687     112.667  23.488 202.821  1.00  0.00           C  
ATOM   2390  C   VAL A1687     113.849  24.268 202.280  1.00  0.00           C  
ATOM   2391  O   VAL A1687     114.736  23.695 201.645  1.00  0.00           O  
ATOM   2392  CB  VAL A1687     111.468  23.784 201.930  1.00  0.00           C  
ATOM   2393  CG1 VAL A1687     111.823  23.452 200.498  1.00  0.00           C  
ATOM   2394  CG2 VAL A1687     110.269  22.965 202.371  1.00  0.00           C  
ATOM   2395  N   THR A1690     113.851  25.573 202.524  1.00  0.00           N  
ATOM   2396  CA  THR A1690     114.927  26.443 202.064  1.00  0.00           C  
ATOM   2397  C   THR A1690     116.262  25.920 202.571  1.00  0.00           C  
ATOM   2398  O   THR A1690     117.297  26.050 201.919  1.00  0.00           O  
ATOM   2399  CB  THR A1690     114.702  27.877 202.575  1.00  0.00           C  
ATOM   2400  OG1 THR A1690     113.498  28.390 201.995  1.00  0.00           O  
ATOM   2401  CG2 THR A1690     115.875  28.782 202.214  1.00  0.00           C  
ATOM   2402  N   ARG A1691     116.228  25.313 203.744  1.00  0.00           N  
ATOM   2403  CA  ARG A1691     117.435  24.758 204.352  1.00  0.00           C  
ATOM   2404  C   ARG A1691     117.813  23.430 203.689  1.00  0.00           C  
ATOM   2405  O   ARG A1691     118.980  23.200 203.407  1.00  0.00           O  
ATOM   2406  CB  ARG A1691     117.204  24.567 205.856  1.00  0.00           C  
ATOM   2407  CG  ARG A1691     118.330  23.890 206.602  1.00  0.00           C  
ATOM   2408  CD  ARG A1691     117.876  23.588 208.017  1.00  0.00           C  
ATOM   2409  NE  ARG A1691     117.813  24.799 208.821  1.00  0.00           N  
ATOM   2410  CZ  ARG A1691     116.888  25.045 209.741  1.00  0.00           C  
ATOM   2411  NH1 ARG A1691     115.925  24.160 209.979  1.00  0.00           N  
ATOM   2412  NH2 ARG A1691     116.942  26.176 210.435  1.00  0.00           N  
ATOM   2413  N   LEU A1692     116.822  22.567 203.458  1.00  0.00           N  
ATOM   2414  CA  LEU A1692     117.040  21.275 202.812  1.00  0.00           C  
ATOM   2415  C   LEU A1692     117.633  21.484 201.444  1.00  0.00           C  
ATOM   2416  O   LEU A1692     118.557  20.787 201.040  1.00  0.00           O  
ATOM   2417  CB  LEU A1692     115.727  20.528 202.610  1.00  0.00           C  
ATOM   2418  CG  LEU A1692     115.379  19.356 203.518  1.00  0.00           C  
ATOM   2419  CD1 LEU A1692     114.040  18.783 203.090  1.00  0.00           C  
ATOM   2420  CD2 LEU A1692     116.472  18.301 203.445  1.00  0.00           C  
ATOM   2421  N   VAL A1693     117.089  22.452 200.726  1.00  0.00           N  
ATOM   2422  CA  VAL A1693     117.531  22.732 199.375  1.00  0.00           C  
ATOM   2423  C   VAL A1693     118.732  23.670 199.262  1.00  0.00           C  
ATOM   2424  O   VAL A1693     119.471  23.593 198.285  1.00  0.00           O  
ATOM   2425  CB  VAL A1693     116.358  23.310 198.558  1.00  0.00           C  
ATOM   2426  CG1 VAL A1693     116.755  23.519 197.134  1.00  0.00           C  
ATOM   2427  CG2 VAL A1693     115.181  22.370 198.642  1.00  0.00           C  
ATOM   2428  N   HIS A1694     118.950  24.536 200.249  1.00  0.00           N  
ATOM   2429  CA  HIS A1694     120.061  25.483 200.148  1.00  0.00           C  
ATOM   2430  C   HIS A1694     120.962  25.644 201.370  1.00  0.00           C  
ATOM   2431  O   HIS A1694     121.821  26.532 201.391  1.00  0.00           O  
ATOM   2432  CB  HIS A1694     119.526  26.864 199.736  1.00  0.00           C  
ATOM   2433  CG  HIS A1694     118.734  26.855 198.461  1.00  0.00           C  
ATOM   2434  ND1 HIS A1694     119.306  26.629 197.227  1.00  0.00           N  
ATOM   2435  CD2 HIS A1694     117.405  27.002 198.238  1.00  0.00           C  
ATOM   2436  CE1 HIS A1694     118.363  26.633 196.301  1.00  0.00           C  
ATOM   2437  NE2 HIS A1694     117.200  26.858 196.889  1.00  0.00           N  
ATOM   2438  N   GLY A1695     120.773  24.804 202.384  1.00  0.00           N  
ATOM   2439  CA  GLY A1695     121.601  24.878 203.578  1.00  0.00           C  
ATOM   2440  C   GLY A1695     121.515  26.212 204.290  1.00  0.00           C  
ATOM   2441  O   GLY A1695     121.022  27.194 203.732  1.00  0.00           O  
ATOM   2442  N   GLU A1696     122.001  26.259 205.524  1.00  0.00           N  
ATOM   2443  CA  GLU A1696     121.943  27.495 206.290  1.00  0.00           C  
ATOM   2444  C   GLU A1696     122.333  28.696 205.435  1.00  0.00           C  
ATOM   2445  O   GLU A1696     121.766  29.774 205.589  1.00  0.00           O  
ATOM   2446  CB  GLU A1696     122.856  27.420 207.520  1.00  0.00           C  
ATOM   2447  CG  GLU A1696     122.498  26.338 208.535  1.00  0.00           C  
ATOM   2448  CD  GLU A1696     121.048  26.398 208.987  1.00  0.00           C  
ATOM   2449  OE1 GLU A1696     120.587  27.468 209.441  1.00  0.00           O  
ATOM   2450  OE2 GLU A1696     120.364  25.359 208.893  1.00  0.00           O  
ATOM   2451  N   GLU A1697     123.290  28.510 204.529  1.00  0.00           N  
ATOM   2452  CA  GLU A1697     123.739  29.600 203.665  1.00  0.00           C  
ATOM   2453  C   GLU A1697     122.547  30.214 202.957  1.00  0.00           C  
ATOM   2454  O   GLU A1697     122.300  31.413 203.058  1.00  0.00           O  
ATOM   2455  CB  GLU A1697     124.726  29.092 202.612  1.00  0.00           C  
ATOM   2456  CG  GLU A1697     125.851  28.227 203.166  1.00  0.00           C  
ATOM   2457  CD  GLU A1697     126.762  27.681 202.074  1.00  0.00           C  
ATOM   2458  OE1 GLU A1697     127.467  28.490 201.428  1.00  0.00           O  
ATOM   2459  OE2 GLU A1697     126.770  26.447 201.859  1.00  0.00           O  
ATOM   2460  N   GLY A1698     121.807  29.383 202.237  1.00  0.00           N  
ATOM   2461  CA  GLY A1698     120.649  29.870 201.515  1.00  0.00           C  
ATOM   2462  C   GLY A1698     119.573  30.465 202.406  1.00  0.00           C  
ATOM   2463  O   GLY A1698     118.874  31.396 202.013  1.00  0.00           O  
ATOM   2464  N   LEU A1708     119.422  29.924 203.606  1.00  0.00           N  
ATOM   2465  CA  LEU A1708     118.422  30.429 204.532  1.00  0.00           C  
ATOM   2466  C   LEU A1708     118.860  31.829 204.944  1.00  0.00           C  
ATOM   2467  O   LEU A1708     118.076  32.779 204.933  1.00  0.00           O  
ATOM   2468  CB  LEU A1708     118.343  29.515 205.745  1.00  0.00           C  
ATOM   2469  CG  LEU A1708     117.156  29.691 206.684  1.00  0.00           C  
ATOM   2470  CD1 LEU A1708     115.836  29.629 205.907  1.00  0.00           C  
ATOM   2471  CD2 LEU A1708     117.223  28.597 207.744  1.00  0.00           C  
ATOM   2472  N   GLN A1716     120.135  31.942 205.297  1.00  0.00           N  
ATOM   2473  CA  GLN A1716     120.733  33.210 205.692  1.00  0.00           C  
ATOM   2474  C   GLN A1716     120.497  34.245 204.604  1.00  0.00           C  
ATOM   2475  O   GLN A1716     120.318  35.427 204.890  1.00  0.00           O  
ATOM   2476  CB  GLN A1716     122.238  33.025 205.902  1.00  0.00           C  
ATOM   2477  CG  GLN A1716     122.656  33.039 207.352  1.00  0.00           C  
ATOM   2478  CD  GLN A1716     122.744  34.444 207.895  1.00  0.00           C  
ATOM   2479  OE1 GLN A1716     121.883  35.283 207.619  1.00  0.00           O  
ATOM   2480  NE2 GLN A1716     123.781  34.712 208.681  1.00  0.00           N  
ATOM   2481  N   ALA A1717     120.502  33.782 203.355  1.00  0.00           N  
ATOM   2482  CA  ALA A1717     120.296  34.638 202.193  1.00  0.00           C  
ATOM   2483  C   ALA A1717     118.822  34.983 202.062  1.00  0.00           C  
ATOM   2484  O   ALA A1717     118.448  36.137 201.837  1.00  0.00           O  
ATOM   2485  CB  ALA A1717     120.776  33.922 200.936  1.00  0.00           C  
ATOM   2486  N   ALA A1718     117.991  33.961 202.207  1.00  0.00           N  
ATOM   2487  CA  ALA A1718     116.553  34.116 202.100  1.00  0.00           C  
ATOM   2488  C   ALA A1718     116.077  35.312 202.909  1.00  0.00           C  
ATOM   2489  O   ALA A1718     115.051  35.917 202.597  1.00  0.00           O  
ATOM   2490  CB  ALA A1718     115.861  32.848 202.596  1.00  0.00           C  
ATOM   2491  N   LYS A1719     116.842  35.661 203.935  1.00  0.00           N  
ATOM   2492  CA  LYS A1719     116.473  36.752 204.815  1.00  0.00           C  
ATOM   2493  C   LYS A1719     117.336  38.009 204.710  1.00  0.00           C  
ATOM   2494  O   LYS A1719     117.644  38.641 205.723  1.00  0.00           O  
ATOM   2495  CB  LYS A1719     116.437  36.208 206.250  1.00  0.00           C  
ATOM   2496  CG  LYS A1719     115.478  35.010 206.366  1.00  0.00           C  
ATOM   2497  CD  LYS A1719     115.630  34.201 207.643  1.00  0.00           C  
ATOM   2498  CE  LYS A1719     114.642  33.028 207.629  1.00  0.00           C  
ATOM   2499  NZ  LYS A1719     114.676  32.184 208.866  1.00  0.00           N  
ATOM   2500  N   ARG A1720     117.721  38.373 203.485  1.00  0.00           N  
ATOM   2501  CA  ARG A1720     118.521  39.590 203.255  1.00  0.00           C  
ATOM   2502  C   ARG A1720     118.572  40.037 201.784  1.00  0.00           C  
ATOM   2503  O   ARG A1720     119.484  40.819 201.454  1.00  0.00           O  
ATOM   2504  CB  ARG A1720     119.956  39.415 203.783  1.00  0.00           C  
ATOM   2505  CG  ARG A1720     120.782  38.424 202.999  1.00  0.00           C  
ATOM   2506  CD  ARG A1720     122.209  38.346 203.507  1.00  0.00           C  
ATOM   2507  NE  ARG A1720     122.301  37.938 204.908  1.00  0.00           N  
ATOM   2508  CZ  ARG A1720     123.435  37.586 205.512  1.00  0.00           C  
ATOM   2509  NH1 ARG A1720     124.584  37.585 204.846  1.00  0.00           N  
ATOM   2510  NH2 ARG A1720     123.422  37.227 206.786  1.00  0.00           N  
ATOM   2511  OXT ARG A1720     117.697  39.641 200.983  1.00  0.00           O  
HETATM 2512  CD1 YSA A1001     113.774   7.281 183.538  1.00  0.00           C  
HETATM 2513  CE1 YSA A1001     114.340   6.013 183.641  1.00  0.00           C  
HETATM 2514  CZ  YSA A1001     114.032   5.197 184.726  1.00  0.00           C  
HETATM 2515  OH  YSA A1001     114.623   3.979 184.853  1.00  0.00           O  
HETATM 2516  CE2 YSA A1001     113.148   5.647 185.703  1.00  0.00           C  
HETATM 2517  CD2 YSA A1001     112.583   6.916 185.599  1.00  0.00           C  
HETATM 2518  CG  YSA A1001     112.898   7.737 184.520  1.00  0.00           C  
HETATM 2519  CB  YSA A1001     112.327   9.156 184.439  1.00  0.00           C  
HETATM 2520  CA  YSA A1001     110.810   9.187 184.234  1.00  0.00           C  
HETATM 2521  N   YSA A1001     110.464   8.559 182.950  1.00  0.00           N  
HETATM 2522  C   YSA A1001     110.332  10.642 184.265  1.00  0.00           C  
HETATM 2523  O   YSA A1001     109.624  11.115 183.376  1.00  0.00           O  
HETATM 2524  NAT YSA A1001     110.736  11.326 185.332  1.00  0.00           N  
HETATM 2525  SBI YSA A1001     110.351  12.894 185.552  1.00  0.00           S  
HETATM 2526  OAD YSA A1001     108.863  13.074 185.624  1.00  0.00           O  
HETATM 2527  OAE YSA A1001     110.916  13.701 184.420  1.00  0.00           O  
HETATM 2528  O5' YSA A1001     110.992  13.340 186.830  1.00  0.00           O  
HETATM 2529  C5' YSA A1001     110.199  13.654 187.976  1.00  0.00           C  
HETATM 2530  C4' YSA A1001     109.994  12.427 188.866  1.00  0.00           C  
HETATM 2531  O4' YSA A1001     109.346  12.874 190.068  1.00  0.00           O  
HETATM 2532  C3' YSA A1001     109.033  11.398 188.269  1.00  0.00           C  
HETATM 2533  O3' YSA A1001     109.092  10.174 189.007  1.00  0.00           O  
HETATM 2534  C2' YSA A1001     107.690  12.081 188.520  1.00  0.00           C  
HETATM 2535  O2' YSA A1001     106.678  11.083 188.682  1.00  0.00           O  
HETATM 2536  C1' YSA A1001     107.924  12.756 189.874  1.00  0.00           C  
HETATM 2537  N9  YSA A1001     107.200  14.048 189.941  1.00  0.00           N  
HETATM 2538  C8  YSA A1001     107.236  15.039 189.052  1.00  0.00           C  
HETATM 2539  N7  YSA A1001     106.448  16.035 189.454  1.00  0.00           N  
HETATM 2540  C5  YSA A1001     105.898  15.671 190.607  1.00  0.00           C  
HETATM 2541  C4  YSA A1001     106.373  14.405 190.919  1.00  0.00           C  
HETATM 2542  N3  YSA A1001     105.990  13.816 192.061  1.00  0.00           N  
HETATM 2543  C2  YSA A1001     105.171  14.429 192.900  1.00  0.00           C  
HETATM 2544  N1  YSA A1001     104.708  15.640 192.644  1.00  0.00           N  
HETATM 2545  C6  YSA A1001     105.043  16.286 191.516  1.00  0.00           C  
HETATM 2546  N6  YSA A1001     104.570  17.503 191.266  1.00  0.00           N  
TER
END
